# Supplementary material for: Evolution of the Exon-Intron Structure in Ciliate Genomes
Source: PLoS One. 2016 Sep 7;11(9):e0161476. doi: 10.1371/journal.pone.0161476 (PMC5014332; doi:10.1371/journal.pone.0161476)
Supplement: S1 File — The introns coordinates are given in numbers of base pairs and numbers of aminoacids for genes and proteins, respectively. (ZIP) [file pone.0161476.s005.zip]

Archive with 5 entries (5 files):
- Table_S1_IntronsCoord_Ichthyophthirius.txt
- Table_S1_IntronsCoord_Oxytricha.txt
- Table_S1_IntronsCoord_Paramecium.txt
- Table_S1_IntronsCoord_Stylonychia.txt
- Table_S1_IntronsCoord_Tetrahymena.txt
