# Supplementary material for: Evolution of the Exon-Intron Structure in Ciliate Genomes
Source: PLoS One. 2016 Sep 7;11(9):e0161476. doi: 10.1371/journal.pone.0161476 (PMC5014332; doi:10.1371/journal.pone.0161476)
Supplement: S1 File — The introns coordinates are given in numbers of base pairs and numbers of aminoacids for genes and proteins, respectively. (ZIP) [file pone.0161476.s005.zip › Table_S1_IntronsCoord_Ichthyophthirius.txt]

intron start	intron end	intron length	intron start in protein	intron ID	protein ID
177	232	56	58	i2	IMG5_000460
440	624	185	127	i3	IMG5_000460
719	1599	881	159	i4	IMG5_000460
1605	2312	708	160	i5	IMG5_000460
378	434	57	125	i7	IMG5_000470
835	881	47	259	i8	IMG5_000470
1058	1103	46	317	i9	IMG5_000470
1564	1604	41	471	i10	IMG5_000470
70	143	74	23	i12	IMG5_000480
763	1628	866	229	i13	IMG5_000480
48	93	46	15	i15	IMG5_000500
659	785	127	204	i16	IMG5_000500
166	220	55	55	i18	IMG5_000540
123	215	93	40	i20	IMG5_000550
616	657	42	174	i21	IMG5_000550
785	823	39	216	i22	IMG5_000550
1818	1965	148	547	i23	IMG5_000550
358	414	57	119	i25	IMG5_000590
20	293	274	6	i27	IMG5_000610
2039	2094	56	588	i28	IMG5_000610
599	644	46	199	i30	IMG5_000640
819	872	54	272	i32	IMG5_000650
8	1402	1395	2	i34	IMG5_000670
1895	1955	61	166	i35	IMG5_000670
995	1040	46	331	i37	IMG5_000710
1182	1228	47	378	i38	IMG5_000710
1936	2029	94	614	i39	IMG5_000710
2380	2482	103	730	i40	IMG5_000710
2960	3673	714	889	i41	IMG5_000710
3958	4086	129	984	i42	IMG5_000710
4289	4337	49	1051	i43	IMG5_000710
139	326	188	46	i45	IMG5_000720
898	985	88	289	i47	IMG5_000730
141	202	62	14	i49	IMG5_000770
315	386	72	52	i50	IMG5_000770
513	554	42	94	i51	IMG5_000770
711	753	43	146	i52	IMG5_000770
1387	1452	66	357	i53	IMG5_000770
488	546	59	162	i55	IMG5_000790
702	784	83	214	i56	IMG5_000790
876	923	48	244	i57	IMG5_000790
1025	1067	43	278	i58	IMG5_000790
1154	1199	46	306	i59	IMG5_000790
1916	2099	184	545	i60	IMG5_000790
559	636	78	186	i62	IMG5_000830
395	575	181	131	i64	IMG5_000860
828	903	76	215	i65	IMG5_000860
350	668	319	116	i67	IMG5_000880
390	441	52	129	i69	IMG5_000890
152	572	421	50	i71	IMG5_000930
742	814	73	106	i72	IMG5_000930
1224	1277	54	243	i73	IMG5_000930
1148	1217	70	382	i75	IMG5_000950
837	932	96	274	i77	IMG5_000990
273	632	360	90	i79	IMG5_001000
837	1261	425	158	i80	IMG5_001000
1354	1803	450	189	i81	IMG5_001000
2178	2317	140	314	i82	IMG5_001000
81	96	16	26	i84	IMG5_001010
209	806	598	64	i85	IMG5_001010
1021	1114	94	135	i86	IMG5_001010
1576	1644	69	289	i87	IMG5_001010
1763	1915	153	328	i88	IMG5_001010
20	162	143	6	i90	IMG5_001020
1104	1176	73	320	i91	IMG5_001020
1313	1358	46	365	i92	IMG5_001020
396	448	53	131	i94	IMG5_001070
665	705	41	203	i95	IMG5_001070
953	1056	104	286	i96	IMG5_001070
1373	1601	229	391	i97	IMG5_001070
407	2142	1736	135	i99	IMG5_001080
2314	2653	340	192	i100	IMG5_001080
281	382	102	81	i102	IMG5_001140
320	451	132	106	i104	IMG5_001200
247	347	101	82	i106	IMG5_001240
530	576	47	142	i107	IMG5_001240
109	181	73	36	i109	IMG5_001250
331	508	178	85	i110	IMG5_001250
690	784	95	146	i111	IMG5_001250
1368	1434	67	340	i112	IMG5_001250
1572	1617	46	386	i113	IMG5_001250
1742	1889	148	427	i114	IMG5_001250
2340	2390	51	577	i115	IMG5_001250
2491	2571	81	610	i116	IMG5_001250
2701	2764	64	653	i117	IMG5_001250
3046	3091	46	747	i118	IMG5_001250
3252	3360	109	800	i119	IMG5_001250
3638	3713	76	893	i120	IMG5_001250
22	296	275	7	i122	IMG5_001270
538	679	142	87	i123	IMG5_001270
1058	1291	234	213	i124	IMG5_001270
1924	1969	46	424	i125	IMG5_001270
2186	2432	247	496	i126	IMG5_001270
239	292	54	57	i128	IMG5_001300
519	562	44	132	i129	IMG5_001300
631	728	98	155	i130	IMG5_001300
965	1030	66	234	i131	IMG5_001300
1249	1340	92	306	i132	IMG5_001300
6	188	183	1	i134	IMG5_001320
806	1256	451	207	i135	IMG5_001320
1440	1498	59	268	i136	IMG5_001320
2053	2101	49	453	i137	IMG5_001320
2273	2430	158	510	i138	IMG5_001320
419	834	416	139	i140	IMG5_001330
1082	1699	618	221	i141	IMG5_001330
283	329	47	94	i143	IMG5_001340
631	703	73	194	i144	IMG5_001340
844	886	43	241	i145	IMG5_001340
1188	1299	112	341	i146	IMG5_001340
1440	1498	59	388	i147	IMG5_001340
1619	1671	53	428	i148	IMG5_001340
369	559	191	122	i150	IMG5_001350
710	759	50	172	i151	IMG5_001350
58	177	120	19	i153	IMG5_001400
569	619	51	149	i154	IMG5_001400
919	986	68	249	i155	IMG5_001400
1155	1381	227	305	i156	IMG5_001400
1545	1589	45	359	i157	IMG5_001400
280	324	45	93	i159	IMG5_001510
247	295	49	82	i161	IMG5_001520
442	516	75	130	i162	IMG5_001520
1131	1177	47	335	i163	IMG5_001520
2519	2747	229	782	i164	IMG5_001520
3001	3374	374	866	i165	IMG5_001520
3460	4648	1189	895	i166	IMG5_001520
4739	5041	303	925	i167	IMG5_001520
5171	5612	442	968	i168	IMG5_001520
272	342	71	90	i170	IMG5_001550
511	554	44	146	i171	IMG5_001550
632	847	216	210	i173	IMG5_001570
236	850	615	78	i175	IMG5_001680
1294	1400	107	431	i177	IMG5_001710
1611	1657	47	501	i178	IMG5_001710
2552	2589	38	799	i179	IMG5_001710
2748	2858	111	851	i180	IMG5_001710
3462	3619	158	1052	i181	IMG5_001710
595	671	77	198	i183	IMG5_001720
220	333	114	73	i185	IMG5_001760
824	961	138	236	i186	IMG5_001760
1425	1541	117	390	i187	IMG5_001760
1703	1756	54	444	i188	IMG5_001760
1803	1856	54	459	i189	IMG5_001760
1947	2000	54	489	i190	IMG5_001760
67	126	60	22	i192	IMG5_001770
251	299	49	63	i193	IMG5_001770
590	628	39	160	i194	IMG5_001770
691	800	110	180	i195	IMG5_001770
870	927	58	203	i196	IMG5_001770
984	1040	57	222	i197	IMG5_001770
190	246	57	63	i199	IMG5_001810
1495	1559	65	479	i200	IMG5_001810
1740	1826	87	539	i201	IMG5_001810
1980	2029	50	590	i202	IMG5_001810
2294	2340	47	678	i203	IMG5_001810
94	182	89	31	i205	IMG5_001820
314	396	83	74	i206	IMG5_001820
686	743	58	171	i207	IMG5_001820
818	1002	185	195	i208	IMG5_001820
432	484	53	143	i210	IMG5_001950
513	681	169	153	i211	IMG5_001950
1674	1720	47	557	i213	IMG5_001970
232	277	46	76	i215	IMG5_001980
501	542	42	150	i216	IMG5_001980
675	714	40	194	i217	IMG5_001980
881	1135	255	250	i218	IMG5_001980
614	678	65	204	i220	IMG5_001990
92	1633	1542	30	i222	IMG5_002000
1725	1775	51	60	i223	IMG5_002000
1858	1931	74	88	i224	IMG5_002000
2074	2118	45	135	i225	IMG5_002000
2247	2288	42	178	i226	IMG5_002000
2505	2554	50	250	i227	IMG5_002000
2744	2790	47	313	i228	IMG5_002000
204	245	42	67	i230	IMG5_002030
14	144	131	4	i232	IMG5_002260
385	462	78	128	i234	IMG5_002300
578	675	98	166	i235	IMG5_002300
689	1196	508	170	i236	IMG5_002300
368	424	57	58	i238	IMG5_002370
887	1100	214	212	i239	IMG5_002370
1261	1346	86	265	i240	IMG5_002370
1567	1615	49	339	i241	IMG5_002370
153	260	108	50	i243	IMG5_002410
799	1026	228	230	i244	IMG5_002410
1406	1578	173	356	i245	IMG5_002410
1614	2160	547	368	i246	IMG5_002410
68	106	39	9	i248	IMG5_002430
275	321	47	65	i249	IMG5_002430
422	469	48	98	i250	IMG5_002430
512	555	44	112	i251	IMG5_002430
638	677	40	139	i252	IMG5_002430
766	825	60	169	i253	IMG5_002430
1079	1123	45	253	i254	IMG5_002430
1193	1248	56	276	i255	IMG5_002430
34	82	49	11	i257	IMG5_002440
435	482	48	128	i258	IMG5_002440
635	688	54	179	i259	IMG5_002440
1103	1151	49	317	i260	IMG5_002440
1626	1669	44	475	i261	IMG5_002440
1830	1872	43	528	i262	IMG5_002440
3162	3224	63	958	i263	IMG5_002440
3349	3392	44	999	i264	IMG5_002440
3518	3569	52	1041	i265	IMG5_002440
336	467	132	111	i267	IMG5_002590
369	515	147	122	i269	IMG5_002710
1457	2071	615	436	i270	IMG5_002710
3681	3919	239	972	i271	IMG5_002710
4650	4769	120	1216	i272	IMG5_002710
5021	5090	70	1299	i273	IMG5_002710
6556	6680	125	1788	i274	IMG5_002710
59	261	203	19	i276	IMG5_002720
469	524	56	156	i278	IMG5_002740
1552	1914	363	498	i279	IMG5_002740
2169	2651	483	583	i280	IMG5_002740
259	303	45	81	i282	IMG5_002750
525	688	164	155	i283	IMG5_002750
801	853	53	192	i284	IMG5_002750
2748	2801	54	823	i285	IMG5_002750
2959	3008	50	876	i286	IMG5_002750
66	112	47	21	i288	IMG5_002760
233	288	56	61	i289	IMG5_002760
353	395	43	83	i290	IMG5_002760
473	530	58	108	i291	IMG5_002760
622	676	55	139	i292	IMG5_002760
54	218	165	9	i294	IMG5_002800
292	332	41	97	i296	IMG5_002810
677	740	64	211	i297	IMG5_002810
1201	1323	123	365	i298	IMG5_002810
484	536	53	41	i300	IMG5_002940
948	993	46	178	i301	IMG5_002940
1457	1508	52	332	i302	IMG5_002940
221	267	47	73	i304	IMG5_002960
640	754	115	197	i305	IMG5_002960
80	152	73	26	i307	IMG5_002980
249	412	164	58	i308	IMG5_002980
527	607	81	96	i309	IMG5_002980
770	834	65	150	i310	IMG5_002980
886	939	54	167	i311	IMG5_002980
194	236	43	64	i313	IMG5_002990
660	902	243	219	i315	IMG5_003000
77	132	56	25	i317	IMG5_003060
430	900	471	124	i318	IMG5_003060
948	1141	194	140	i319	IMG5_003060
1349	1426	78	209	i320	IMG5_003060
1696	1752	57	298	i321	IMG5_003060
1926	2089	164	356	i322	IMG5_003060
867	922	56	135	i324	IMG5_003190
1150	1351	202	211	i325	IMG5_003190
17	60	44	5	i327	IMG5_003220
125	178	54	26	i328	IMG5_003220
236	278	43	45	i329	IMG5_003220
347	408	62	68	i330	IMG5_003220
488	536	49	94	i331	IMG5_003220
709	756	48	152	i332	IMG5_003220
1003	1045	43	234	i333	IMG5_003220
74	115	42	24	i335	IMG5_003230
291	341	51	82	i336	IMG5_003230
664	703	40	190	i337	IMG5_003230
153	207	55	39	i339	IMG5_003360
259	305	47	56	i340	IMG5_003360
51	105	55	16	i342	IMG5_003370
1069	1122	54	337	i343	IMG5_003370
20	85	66	6	i345	IMG5_003380
145	191	47	26	i346	IMG5_003380
341	489	149	75	i347	IMG5_003380
153	198	46	50	i349	IMG5_003410
284	330	47	79	i350	IMG5_003410
428	481	54	111	i351	IMG5_003410
671	726	56	174	i352	IMG5_003410
868	934	67	221	i353	IMG5_003410
1129	1177	49	286	i354	IMG5_003410
1363	1450	88	347	i355	IMG5_003410
1495	1963	469	362	i356	IMG5_003410
134	182	49	44	i358	IMG5_003460
261	328	68	70	i359	IMG5_003460
802	884	83	267	i361	IMG5_003580
761	825	65	253	i363	IMG5_003610
62	110	49	20	i365	IMG5_003970
298	414	117	82	i366	IMG5_003970
501	545	45	111	i367	IMG5_003970
220	308	89	73	i369	IMG5_003980
767	886	120	225	i370	IMG5_003980
1098	1135	38	296	i371	IMG5_003980
268	454	187	89	i373	IMG5_003990
326	369	44	108	i375	IMG5_004000
560	602	43	171	i376	IMG5_004000
940	1063	124	284	i377	IMG5_004000
1479	1600	122	422	i378	IMG5_004000
1848	1881	34	504	i379	IMG5_004000
2203	2274	72	611	i380	IMG5_004000
476	709	234	158	i382	IMG5_004010
85	130	46	28	i384	IMG5_004030
531	571	41	161	i385	IMG5_004030
724	771	48	212	i386	IMG5_004030
1378	1418	41	414	i387	IMG5_004030
1673	1854	182	498	i388	IMG5_004030
1902	2359	458	514	i389	IMG5_004030
14	73	60	4	i391	IMG5_004040
218	279	62	52	i392	IMG5_004040
423	556	134	100	i393	IMG5_004040
1132	1177	46	291	i394	IMG5_004040
1314	1356	43	337	i395	IMG5_004040
3481	3533	53	1045	i396	IMG5_004040
3756	3813	58	1119	i397	IMG5_004040
535	576	42	178	i399	IMG5_004050
750	788	39	235	i400	IMG5_004050
1040	1091	52	319	i401	IMG5_004050
1221	1280	60	362	i402	IMG5_004050
1396	1445	50	400	i403	IMG5_004050
120	230	111	39	i405	IMG5_004150
307	353	47	65	i406	IMG5_004150
418	478	61	86	i407	IMG5_004150
538	609	72	106	i408	IMG5_004150
678	728	51	128	i409	IMG5_004150
792	852	61	149	i410	IMG5_004150
899	1264	366	299	i412	IMG5_004170
807	862	56	246	i414	IMG5_004190
1017	1064	48	298	i415	IMG5_004190
1262	1737	476	363	i416	IMG5_004190
82	127	46	27	i418	IMG5_004200
297	352	56	83	i419	IMG5_004200
1573	1621	49	490	i420	IMG5_004200
1865	1907	43	571	i421	IMG5_004200
3312	3357	46	1039	i422	IMG5_004200
4034	4084	51	1264	i423	IMG5_004200
4118	4247	130	1275	i424	IMG5_004200
25	80	56	8	i426	IMG5_004210
146	228	83	29	i427	IMG5_004210
377	422	46	79	i428	IMG5_004210
265	359	95	88	i430	IMG5_004240
496	539	44	133	i431	IMG5_004240
661	719	59	173	i432	IMG5_004240
456	503	48	151	i434	IMG5_004380
831	1117	287	260	i435	IMG5_004380
207	321	115	68	i437	IMG5_004480
325	350	26	69	i438	IMG5_004480
430	530	101	95	i439	IMG5_004480
635	682	48	130	i440	IMG5_004480
686	724	39	131	i441	IMG5_004480
781	1070	290	149	i442	IMG5_004480
1127	1231	105	168	i443	IMG5_004480
1256	1388	133	176	i444	IMG5_004480
157	206	50	52	i446	IMG5_004580
516	559	44	155	i447	IMG5_004580
1584	1630	47	496	i448	IMG5_004580
2151	2288	138	669	i449	IMG5_004580
3250	3433	184	990	i450	IMG5_004580
6869	6908	40	2135	i451	IMG5_004580
7176	7255	80	2224	i452	IMG5_004580
11060	11108	49	3492	i453	IMG5_004580
146	302	157	48	i455	IMG5_004590
372	2960	2589	71	i456	IMG5_004590
3560	3609	50	271	i457	IMG5_004590
4408	4564	157	537	i458	IMG5_004590
4633	4979	347	559	i459	IMG5_004590
241	289	49	80	i461	IMG5_004610
476	535	60	142	i462	IMG5_004610
627	667	41	172	i463	IMG5_004610
788	848	61	212	i464	IMG5_004610
34	961	928	11	i466	IMG5_004620
1196	1253	58	89	i467	IMG5_004620
1330	1487	158	114	i468	IMG5_004620
106	152	47	35	i470	IMG5_004630
161	241	81	53	i472	IMG5_004750
1094	1191	98	337	i473	IMG5_004750
280	320	41	77	i475	IMG5_005050
1077	1119	43	329	i476	IMG5_005050
1184	1227	44	350	i477	IMG5_005050
1332	1388	57	385	i478	IMG5_005050
17	77	61	1	i480	IMG5_005160
156	210	55	27	i481	IMG5_005160
276	383	108	48	i482	IMG5_005160
604	656	53	122	i483	IMG5_005160
69	2567	2499	22	i485	IMG5_005290
2647	4976	2330	49	i486	IMG5_005290
5530	5584	55	233	i487	IMG5_005290
639	688	50	212	i489	IMG5_005310
859	911	53	269	i490	IMG5_005310
1341	1411	71	412	i491	IMG5_005310
350	403	54	116	i493	IMG5_005330
506	588	83	150	i494	IMG5_005330
1213	1305	93	358	i495	IMG5_005330
1449	2420	972	406	i496	IMG5_005330
2480	2934	455	425	i497	IMG5_005330
640	851	212	213	i499	IMG5_005440
980	1039	60	255	i500	IMG5_005440
340	412	73	113	i502	IMG5_005480
122	196	75	40	i504	IMG5_005490
481	1438	958	135	i505	IMG5_005490
1646	1694	49	204	i506	IMG5_005490
1852	1962	111	256	i507	IMG5_005490
2338	2559	222	381	i508	IMG5_005490
2805	3188	384	463	i509	IMG5_005490
3199	3256	58	466	i510	IMG5_005490
3506	3555	50	549	i511	IMG5_005490
3957	4042	86	683	i512	IMG5_005490
5252	5292	41	1086	i513	IMG5_005490
6824	6871	48	1596	i514	IMG5_005490
7203	7246	44	1706	i515	IMG5_005490
7307	7470	164	1726	i516	IMG5_005490
685	756	72	228	i518	IMG5_005510
861	914	54	262	i519	IMG5_005510
60	197	138	19	i521	IMG5_005530
327	573	247	62	i522	IMG5_005530
656	850	195	90	i523	IMG5_005530
892	962	71	103	i524	IMG5_005530
136	186	51	45	i526	IMG5_005550
368	422	55	105	i527	IMG5_005550
152	227	76	50	i529	IMG5_005560
325	446	122	82	i530	IMG5_005560
39	88	50	12	i532	IMG5_005660
163	227	65	54	i534	IMG5_005710
80	135	56	15	i536	IMG5_005740
310	350	41	73	i537	IMG5_005740
647	691	45	171	i538	IMG5_005740
1399	1452	54	407	i539	IMG5_005740
1671	1710	40	480	i540	IMG5_005740
1825	1863	39	518	i541	IMG5_005740
372	420	49	123	i543	IMG5_005750
513	568	56	154	i544	IMG5_005750
804	951	148	267	i546	IMG5_005960
1326	1405	80	392	i547	IMG5_005960
462	569	108	153	i549	IMG5_005970
960	1005	46	283	i550	IMG5_005970
371	416	46	123	i552	IMG5_005990
632	686	55	195	i553	IMG5_005990
792	844	53	230	i554	IMG5_005990
154	216	63	51	i556	IMG5_006000
249	304	56	61	i557	IMG5_006000
420	463	44	100	i558	IMG5_006000
641	739	99	159	i559	IMG5_006000
870	921	52	261	i561	IMG5_006010
1139	1182	44	333	i562	IMG5_006010
116	178	63	38	i564	IMG5_006040
263	891	629	66	i565	IMG5_006040
920	1057	138	75	i566	IMG5_006040
201	252	52	40	i568	IMG5_006070
164	271	108	54	i570	IMG5_006080
379	426	48	90	i571	IMG5_006080
540	580	41	127	i572	IMG5_006080
675	730	56	159	i573	IMG5_006080
774	920	147	173	i574	IMG5_006080
281	477	197	93	i576	IMG5_006200
20	104	85	6	i578	IMG5_006230
223	277	55	45	i579	IMG5_006230
455	512	58	104	i580	IMG5_006230
649	706	58	150	i581	IMG5_006230
863	982	120	287	i583	IMG5_006440
21	210	190	6	i585	IMG5_006460
528	630	103	112	i586	IMG5_006460
1095	1158	64	267	i587	IMG5_006460
1397	1455	59	327	i589	IMG5_006490
1626	1859	234	384	i590	IMG5_006490
183	283	101	60	i592	IMG5_006620
904	947	44	267	i593	IMG5_006620
1930	1980	51	594	i594	IMG5_006620
116	179	64	36	i596	IMG5_006650
116	207	92	38	i598	IMG5_006890
280	332	53	62	i599	IMG5_006890
402	500	99	85	i600	IMG5_006890
569	610	42	108	i601	IMG5_006890
773	1423	651	162	i602	IMG5_006890
1444	2459	1016	168	i603	IMG5_006890
2601	2866	266	215	i604	IMG5_006890
2989	3225	237	256	i605	IMG5_006890
11	647	637	3	i607	IMG5_007010
1297	1360	64	219	i608	IMG5_007010
1437	1482	46	245	i609	IMG5_007010
995	1037	43	331	i611	IMG5_007240
1700	1758	59	552	i612	IMG5_007240
290	463	174	96	i614	IMG5_007250
1098	1165	68	365	i616	IMG5_007500
361	417	57	34	i618	IMG5_007600
694	807	114	126	i619	IMG5_007600
926	1006	81	165	i620	IMG5_007600
7	635	629	2	i622	IMG5_007660
697	756	60	22	i623	IMG5_007660
819	865	47	43	i624	IMG5_007660
941	996	56	68	i625	IMG5_007660
1198	1245	48	135	i626	IMG5_007660
1319	1368	50	159	i627	IMG5_007660
1633	2624	992	247	i628	IMG5_007660
111	154	44	25	i630	IMG5_007670
1077	1126	50	332	i631	IMG5_007670
178	267	90	59	i633	IMG5_007770
550	625	76	153	i634	IMG5_007770
393	459	67	130	i636	IMG5_007780
145	224	80	48	i638	IMG5_007950
455	504	50	124	i639	IMG5_007950
1046	1085	40	305	i640	IMG5_007950
1381	1426	46	403	i641	IMG5_007950
1679	1769	91	487	i642	IMG5_007950
1913	1961	49	535	i643	IMG5_007950
2224	2264	41	622	i644	IMG5_007950
133	187	55	44	i646	IMG5_008700
448	590	143	130	i647	IMG5_008700
720	775	56	173	i648	IMG5_008700
1090	1141	52	278	i649	IMG5_008700
1673	1740	68	455	i650	IMG5_008700
1797	1852	56	474	i651	IMG5_008700
2147	2193	47	572	i652	IMG5_008700
2615	2668	54	712	i653	IMG5_008700
3137	3190	54	868	i654	IMG5_008700
3313	3367	55	909	i655	IMG5_008700
417	459	43	138	i657	IMG5_008750
48	410	363	15	i659	IMG5_009070
538	592	55	57	i660	IMG5_009070
828	882	55	136	i661	IMG5_009070
961	1017	57	162	i662	IMG5_009070
83	132	50	27	i664	IMG5_009170
395	432	38	131	i666	IMG5_009200
711	774	64	224	i667	IMG5_009200
1837	1918	82	578	i668	IMG5_009200
2371	2422	52	728	i669	IMG5_009200
2580	2732	153	781	i670	IMG5_009200
3096	3150	55	902	i671	IMG5_009200
3374	3419	46	976	i672	IMG5_009200
3592	3637	46	1033	i673	IMG5_009200
4125	4170	46	1196	i674	IMG5_009200
505	756	252	168	i676	IMG5_009230
875	940	66	207	i677	IMG5_009230
178	229	52	59	i679	IMG5_009240
644	1290	647	197	i680	IMG5_009240
2859	2904	46	719	i681	IMG5_009240
3281	3341	61	845	i682	IMG5_009240
3741	3778	38	978	i683	IMG5_009240
3956	3998	43	1037	i684	IMG5_009240
190	237	48	63	i686	IMG5_009370
46	95	50	15	i688	IMG5_009380
524	666	143	157	i689	IMG5_009380
71	120	50	3	i691	IMG5_009390
218	269	52	36	i692	IMG5_009390
450	517	68	96	i693	IMG5_009390
810	894	85	193	i694	IMG5_009390
260	886	627	86	i696	IMG5_009400
439	541	103	146	i698	IMG5_009420
420	457	38	139	i700	IMG5_009430
563	671	109	174	i701	IMG5_009430
963	1380	418	271	i702	IMG5_009430
1440	1838	399	290	i703	IMG5_009430
1874	2001	128	302	i704	IMG5_009430
362	412	51	120	i706	IMG5_009740
35	498	464	11	i708	IMG5_009770
1285	1464	180	273	i709	IMG5_009770
1851	2135	285	402	i710	IMG5_009770
2299	2320	22	456	i711	IMG5_009770
1320	1739	420	439	i713	IMG5_009780
516	575	60	171	i715	IMG5_009800
1078	1126	49	339	i716	IMG5_009800
1720	1757	38	536	i717	IMG5_009800
157	533	377	52	i719	IMG5_009910
147	502	356	48	i721	IMG5_009930
149	328	180	49	i723	IMG5_010040
1175	1348	174	331	i724	IMG5_010040
50	184	135	16	i726	IMG5_010140
520	632	113	173	i728	IMG5_010250
760	809	50	215	i729	IMG5_010250
1199	1572	374	345	i730	IMG5_010250
594	869	276	197	i732	IMG5_010260
275	364	90	91	i734	IMG5_010290
766	916	151	225	i735	IMG5_010290
27	68	42	8	i737	IMG5_010410
170	213	44	42	i738	IMG5_010410
278	323	46	92	i740	IMG5_010560
703	1106	404	218	i741	IMG5_010560
1425	1487	63	324	i742	IMG5_010560
474	555	82	94	i744	IMG5_010580
824	927	104	184	i745	IMG5_010580
1036	1084	49	220	i746	IMG5_010580
1200	1413	214	258	i747	IMG5_010580
1610	1655	46	323	i748	IMG5_010580
2108	2148	41	474	i749	IMG5_010580
2281	2375	95	518	i750	IMG5_010580
3180	3306	127	786	i751	IMG5_010580
3596	3748	153	882	i752	IMG5_010580
131	281	151	43	i754	IMG5_010780
1840	1958	119	562	i755	IMG5_010780
30	76	47	9	i757	IMG5_010820
193	356	164	48	i758	IMG5_010820
375	670	296	54	i759	IMG5_010820
822	881	60	104	i760	IMG5_010820
1108	1157	50	180	i761	IMG5_010820
1366	1460	95	249	i762	IMG5_010820
1498	1722	225	261	i763	IMG5_010820
1830	2249	420	297	i764	IMG5_010820
17	128	112	5	i766	IMG5_010840
495	544	50	127	i767	IMG5_010840
697	750	54	178	i768	IMG5_010840
1356	1698	343	379	i769	IMG5_010840
1836	2465	630	425	i770	IMG5_010840
103	159	57	34	i772	IMG5_010850
564	659	96	187	i774	IMG5_010860
380	434	55	14	i776	IMG5_010890
1128	1822	695	245	i777	IMG5_010890
197	343	147	65	i779	IMG5_010900
544	692	149	132	i780	IMG5_010900
388	431	44	129	i782	IMG5_010910
712	788	77	222	i783	IMG5_010910
968	1004	37	282	i784	IMG5_010910
197	286	90	65	i786	IMG5_011010
355	398	44	88	i787	IMG5_011010
543	627	85	136	i788	IMG5_011010
402	477	76	89	i790	IMG5_011110
99	263	165	32	i792	IMG5_011220
383	1020	638	72	i793	IMG5_011220
1175	1237	63	123	i794	IMG5_011220
1407	2059	653	180	i795	IMG5_011220
2128	2165	38	202	i796	IMG5_011220
2523	2574	52	321	i797	IMG5_011220
2929	2983	55	439	i798	IMG5_011220
3205	3247	43	513	i799	IMG5_011220
3381	4153	773	557	i800	IMG5_011220
296	421	126	81	i802	IMG5_011370
814	862	49	211	i803	IMG5_011370
1346	1392	47	372	i804	IMG5_011370
1493	1697	205	406	i805	IMG5_011370
2037	2078	42	519	i806	IMG5_011370
2361	2410	50	613	i807	IMG5_011370
2723	2768	46	717	i808	IMG5_011370
3196	3274	79	859	i809	IMG5_011370
32	202	171	10	i811	IMG5_011380
1438	4720	3283	422	i812	IMG5_011380
4767	5214	448	437	i813	IMG5_011380
5242	5291	50	446	i814	IMG5_011380
5595	5646	52	547	i815	IMG5_011380
626	782	157	166	i817	IMG5_011590
2287	2339	53	667	i818	IMG5_011590
2438	2571	134	700	i819	IMG5_011590
2871	2922	52	799	i820	IMG5_011590
3299	3379	81	925	i821	IMG5_011590
147	208	62	48	i823	IMG5_011720
461	525	65	132	i824	IMG5_011720
173	253	81	57	i826	IMG5_011930
686	771	86	201	i827	IMG5_011930
997	1371	375	276	i828	IMG5_011930
249	495	247	82	i830	IMG5_011940
847	903	57	199	i831	IMG5_011940
1131	1555	425	275	i832	IMG5_011940
56	104	49	18	i834	IMG5_012190
188	234	47	46	i835	IMG5_012190
322	361	40	75	i836	IMG5_012190
425	557	133	96	i837	IMG5_012190
815	867	53	181	i838	IMG5_012190
1025	1072	48	234	i839	IMG5_012190
136	182	47	45	i841	IMG5_012210
230	1092	863	60	i842	IMG5_012210
1517	1553	37	202	i843	IMG5_012210
918	970	53	305	i845	IMG5_012350
6	48	43	1	i847	IMG5_012360
171	516	346	42	i848	IMG5_012360
556	650	95	55	i849	IMG5_012360
804	1057	254	106	i850	IMG5_012360
453	545	93	141	i852	IMG5_012470
960	1008	49	279	i853	IMG5_012470
312	360	49	103	i855	IMG5_012480
667	721	55	205	i856	IMG5_012480
370	464	95	123	i858	IMG5_012590
573	658	86	159	i859	IMG5_012590
878	945	68	232	i860	IMG5_012590
1051	1116	66	267	i861	IMG5_012590
81	139	59	26	i863	IMG5_012600
843	886	44	260	i864	IMG5_012600
821	868	48	273	i866	IMG5_012910
490	539	50	153	i868	IMG5_013160
1081	2424	1344	333	i869	IMG5_013160
2700	2745	46	425	i870	IMG5_013160
2938	3052	115	489	i871	IMG5_013160
3180	3331	152	531	i872	IMG5_013160
223	717	495	74	i874	IMG5_013180
1169	1297	129	224	i875	IMG5_013180
1752	1840	89	375	i876	IMG5_013180
2405	2499	95	563	i877	IMG5_013180
2647	2692	46	612	i878	IMG5_013180
262	359	98	41	i880	IMG5_013190
445	491	47	70	i881	IMG5_013190
444	564	121	147	i883	IMG5_013200
686	734	49	188	i884	IMG5_013200
166	217	52	55	i886	IMG5_013720
388	482	95	111	i887	IMG5_013720
473	526	54	157	i889	IMG5_013940
759	950	192	242	i891	IMG5_014040
367	523	157	122	i893	IMG5_014480
1808	1865	58	550	i894	IMG5_014480
2012	2064	53	598	i895	IMG5_014480
2333	2379	47	688	i896	IMG5_014480
2902	3017	116	862	i897	IMG5_014480
3362	3407	46	976	i898	IMG5_014480
3566	3630	65	1029	i899	IMG5_014480
4071	4158	88	1176	i900	IMG5_014480
144	187	44	47	i902	IMG5_014590
27	830	804	8	i904	IMG5_014650
873	1373	501	22	i905	IMG5_014650
1759	1809	51	151	i906	IMG5_014650
1864	1915	52	169	i907	IMG5_014650
1956	2037	82	182	i908	IMG5_014650
85	136	52	28	i910	IMG5_014810
129	2208	2080	42	i912	IMG5_014910
2273	2383	111	64	i913	IMG5_014910
2540	3120	581	116	i914	IMG5_014910
3787	4615	829	338	i915	IMG5_014910
4668	4790	123	355	i916	IMG5_014910
6099	6167	69	791	i917	IMG5_014910
6287	6496	210	831	i918	IMG5_014910
6545	6589	45	847	i919	IMG5_014910
6594	6668	75	848	i920	IMG5_014910
6806	6871	66	894	i921	IMG5_014910
10278	10347	70	2029	i922	IMG5_014910
10705	10810	106	2148	i923	IMG5_014910
145	279	135	48	i925	IMG5_014930
419	460	42	94	i926	IMG5_014930
715	776	62	179	i927	IMG5_014930
67	129	63	22	i929	IMG5_015030
211	265	55	49	i930	IMG5_015030
335	408	74	72	i931	IMG5_015030
1520	1683	164	367	i933	IMG5_015040
298	605	308	99	i935	IMG5_015150
1162	1268	107	284	i936	IMG5_015150
2283	2788	506	622	i937	IMG5_015150
2911	3156	246	663	i938	IMG5_015150
350	407	58	116	i940	IMG5_015270
757	960	204	236	i942	IMG5_015480
42	88	47	13	i944	IMG5_015490
573	708	136	175	i945	IMG5_015490
901	940	40	239	i946	IMG5_015490
1036	1088	53	270	i947	IMG5_015490
264	307	44	87	i949	IMG5_015500
410	464	55	121	i950	IMG5_015500
658	720	63	186	i951	IMG5_015500
791	848	58	209	i952	IMG5_015500
714	812	99	237	i954	IMG5_015520
1240	1280	41	380	i955	IMG5_015520
406	461	56	135	i957	IMG5_015630
624	669	46	189	i958	IMG5_015630
911	974	64	269	i959	IMG5_015630
96	148	53	31	i961	IMG5_015740
247	310	64	64	i962	IMG5_015740
336	436	101	72	i963	IMG5_015740
827	948	122	202	i964	IMG5_015740
1061	1107	47	240	i965	IMG5_015740
1353	1456	104	321	i966	IMG5_015740
1742	2106	365	416	i967	IMG5_015740
2123	2478	356	422	i968	IMG5_015740
2558	2618	61	448	i969	IMG5_015740
3205	3248	44	643	i970	IMG5_015740
3389	3444	56	690	i971	IMG5_015740
170	234	65	56	i973	IMG5_015760
463	516	54	132	i974	IMG5_015760
670	886	217	183	i975	IMG5_015760
1116	1211	96	371	i977	IMG5_015960
1548	1670	123	483	i978	IMG5_015960
1809	1853	45	529	i979	IMG5_015960
1565	1998	434	521	i981	IMG5_016070
2489	2849	361	684	i982	IMG5_016070
124	345	222	41	i984	IMG5_016080
829	881	53	202	i985	IMG5_016080
1029	1125	97	251	i986	IMG5_016080
1217	1263	47	281	i987	IMG5_016080
1343	1405	63	307	i988	IMG5_016080
1649	1698	50	388	i989	IMG5_016080
1788	2016	229	418	i990	IMG5_016080
850	9133	8284	283	i992	IMG5_016190
9287	9478	192	334	i993	IMG5_016190
9563	9605	43	362	i994	IMG5_016190
9768	9952	185	416	i995	IMG5_016190
10035	10099	65	443	i996	IMG5_016190
10251	10561	311	493	i997	IMG5_016190
10647	10810	164	522	i998	IMG5_016190
86	135	50	28	i1000	IMG5_016210
213	269	57	54	i1001	IMG5_016210
415	458	44	102	i1002	IMG5_016210
528	688	161	125	i1003	IMG5_016210
623	706	84	207	i1005	IMG5_016240
343	455	113	114	i1007	IMG5_016350
32	253	222	10	i1009	IMG5_016380
445	481	37	74	i1010	IMG5_016380
650	770	121	130	i1011	IMG5_016380
879	922	44	166	i1012	IMG5_016380
1052	1112	61	209	i1013	IMG5_016380
1420	1464	45	311	i1014	IMG5_016380
1541	1590	50	336	i1015	IMG5_016380
1685	1737	53	368	i1016	IMG5_016380
398	538	141	132	i1018	IMG5_016400
2377	2430	54	745	i1019	IMG5_016400
206	264	59	68	i1021	IMG5_016410
519	710	192	172	i1023	IMG5_016530
857	944	88	221	i1024	IMG5_016530
294	342	49	97	i1026	IMG5_016560
311	354	44	103	i1028	IMG5_016570
461	516	56	138	i1029	IMG5_016570
407	508	102	135	i1031	IMG5_016770
745	805	61	214	i1032	IMG5_016770
231	347	117	76	i1034	IMG5_016870
548	594	47	112	i1036	IMG5_016980
822	933	112	187	i1037	IMG5_016980
1296	1417	122	308	i1038	IMG5_016980
1560	1620	61	355	i1039	IMG5_016980
222	316	95	73	i1041	IMG5_016990
649	695	47	184	i1042	IMG5_016990
1604	1647	44	487	i1043	IMG5_016990
2313	6050	3738	708	i1044	IMG5_016990
6080	6422	343	718	i1045	IMG5_016990
6714	6777	64	815	i1046	IMG5_016990
6997	7049	53	888	i1047	IMG5_016990
7391	7483	93	1002	i1048	IMG5_016990
7727	7780	54	1083	i1049	IMG5_016990
7887	7962	76	1118	i1050	IMG5_016990
8085	8151	67	1159	i1051	IMG5_016990
8511	9048	538	1278	i1052	IMG5_016990
9143	9192	50	1310	i1053	IMG5_016990
9274	9327	54	1337	i1054	IMG5_016990
9391	9510	120	1358	i1055	IMG5_016990
791	926	136	263	i1057	IMG5_017120
2059	2187	129	640	i1058	IMG5_017120
2706	2767	62	813	i1059	IMG5_017120
2863	3020	158	845	i1060	IMG5_017120
243	288	46	80	i1062	IMG5_017220
474	721	248	142	i1063	IMG5_017220
1192	1665	474	299	i1064	IMG5_017220
217	325	109	72	i1066	IMG5_017250
397	513	117	132	i1068	IMG5_017280
581	775	195	154	i1069	IMG5_017280
901	1464	564	196	i1070	IMG5_017280
157	269	113	52	i1072	IMG5_017290
785	845	61	223	i1073	IMG5_017290
985	1227	243	270	i1074	IMG5_017290
1417	1503	87	333	i1075	IMG5_017290
1615	1776	162	370	i1076	IMG5_017290
1849	2414	566	394	i1077	IMG5_017290
798	942	145	265	i1079	IMG5_017300
472	521	50	157	i1081	IMG5_017510
681	733	53	210	i1082	IMG5_017510
1186	1255	70	360	i1083	IMG5_017510
128	244	117	42	i1085	IMG5_017620
179	409	231	59	i1087	IMG5_017630
102	281	180	33	i1089	IMG5_017640
341	923	583	53	i1090	IMG5_017640
1388	1437	50	208	i1091	IMG5_017640
1597	1649	53	261	i1092	IMG5_017640
1780	1818	39	304	i1093	IMG5_017640
2102	2171	70	398	i1094	IMG5_017640
80	180	101	26	i1096	IMG5_017670
560	603	44	152	i1097	IMG5_017670
670	1057	388	174	i1098	IMG5_017670
1539	1591	53	335	i1099	IMG5_017670
79	134	56	26	i1101	IMG5_017780
270	331	62	71	i1102	IMG5_017780
443	484	42	108	i1103	IMG5_017780
569	608	40	136	i1104	IMG5_017780
565	658	94	188	i1106	IMG5_017790
181	232	52	60	i1108	IMG5_018160
323	386	64	90	i1109	IMG5_018160
308	350	43	102	i1111	IMG5_018270
484	525	42	146	i1112	IMG5_018270
715	771	57	209	i1113	IMG5_018270
1093	1138	46	316	i1114	IMG5_018270
435	1350	916	78	i1116	IMG5_018280
157	439	283	3	i1118	IMG5_018390
624	741	118	65	i1119	IMG5_018390
160	222	63	53	i1121	IMG5_018600
786	841	56	259	i1123	IMG5_018610
980	1020	41	305	i1124	IMG5_018610
47	98	52	15	i1126	IMG5_018620
235	284	50	60	i1127	IMG5_018620
167	209	43	55	i1129	IMG5_018720
406	456	51	120	i1130	IMG5_018720
557	599	43	154	i1131	IMG5_018720
757	819	63	206	i1132	IMG5_018720
185	223	39	61	i1134	IMG5_018820
128	335	208	42	i1136	IMG5_018850
289	439	151	11	i1138	IMG5_018860
530	597	68	41	i1139	IMG5_018860
1060	1229	170	195	i1140	IMG5_018860
95	189	95	31	i1142	IMG5_018970
154	203	50	42	i1144	IMG5_018990
480	527	48	134	i1145	IMG5_018990
618	674	57	164	i1146	IMG5_018990
1139	1217	79	318	i1147	IMG5_018990
1318	1479	162	352	i1148	IMG5_018990
2013	2743	731	529	i1149	IMG5_018990
48	241	194	15	i1151	IMG5_019130
252	702	451	19	i1152	IMG5_019130
1009	1091	83	121	i1153	IMG5_019130
1344	1387	44	205	i1154	IMG5_019130
1552	1597	46	259	i1155	IMG5_019130
1785	1896	112	322	i1156	IMG5_019130
858	919	62	285	i1158	IMG5_019280
174	221	48	57	i1160	IMG5_019300
453	774	322	134	i1161	IMG5_019300
682	806	125	161	i1163	IMG5_019400
1268	1325	58	314	i1164	IMG5_019400
24	252	229	7	i1166	IMG5_019430
335	669	335	35	i1167	IMG5_019430
671	1019	349	35	i1168	IMG5_019430
1207	1290	84	97	i1169	IMG5_019430
1407	1502	96	136	i1170	IMG5_019430
1544	1697	154	150	i1171	IMG5_019430
1798	1851	54	183	i1172	IMG5_019430
2271	2323	53	323	i1173	IMG5_019430
2429	3259	831	358	i1174	IMG5_019430
3354	3438	85	389	i1175	IMG5_019430
551	765	215	183	i1177	IMG5_019560
1385	1437	53	389	i1178	IMG5_019560
1596	1745	150	442	i1179	IMG5_019560
1804	1847	44	461	i1180	IMG5_019560
2035	2206	172	524	i1181	IMG5_019560
2542	2593	52	635	i1182	IMG5_019560
162	327	166	53	i1184	IMG5_019570
23	693	671	7	i1186	IMG5_019890
853	896	44	60	i1187	IMG5_019890
460	624	165	153	i1189	IMG5_020020
909	6500	5592	247	i1190	IMG5_020020
6655	6749	95	299	i1191	IMG5_020020
477	520	44	138	i1193	IMG5_020030
642	803	162	178	i1194	IMG5_020030
1565	1619	55	432	i1195	IMG5_020030
219	267	49	72	i1197	IMG5_020050
720	832	113	223	i1198	IMG5_020050
476	588	113	158	i1200	IMG5_020190
258	316	59	47	i1202	IMG5_020390
401	675	275	75	i1203	IMG5_020390
826	879	54	125	i1204	IMG5_020390
13	43	31	4	i1206	IMG5_020530
178	217	40	48	i1207	IMG5_020530
342	415	74	90	i1208	IMG5_020530
38	453	416	12	i1210	IMG5_020550
606	642	37	63	i1211	IMG5_020550
825	910	86	123	i1212	IMG5_020550
978	1018	41	146	i1213	IMG5_020550
1103	1233	131	174	i1214	IMG5_020550
1327	1462	136	205	i1215	IMG5_020550
1547	1598	52	233	i1216	IMG5_020550
1723	1809	87	274	i1217	IMG5_020550
2085	2155	71	366	i1218	IMG5_020550
2230	2283	54	390	i1219	IMG5_020550
2426	2481	56	438	i1220	IMG5_020550
361	409	49	120	i1222	IMG5_020670
726	767	42	241	i1224	IMG5_020680
1452	1698	247	469	i1225	IMG5_020680
2062	2154	93	590	i1226	IMG5_020680
171	233	63	39	i1228	IMG5_020710
304	360	57	62	i1229	IMG5_020710
474	530	57	100	i1230	IMG5_020710
337	383	47	112	i1232	IMG5_020720
609	803	195	187	i1233	IMG5_020720
1212	1279	68	323	i1234	IMG5_020720
3030	3157	128	906	i1235	IMG5_020720
3385	3510	126	982	i1236	IMG5_020720
3956	4066	111	1130	i1237	IMG5_020720
4487	4590	104	1270	i1238	IMG5_020720
471	607	137	156	i1240	IMG5_020740
800	919	120	220	i1241	IMG5_020740
985	1189	205	242	i1242	IMG5_020740
34	77	44	11	i1244	IMG5_020870
1093	1202	110	364	i1246	IMG5_020980
12	334	323	3	i1248	IMG5_020990
406	535	130	27	i1249	IMG5_020990
1086	1110	25	210	i1250	IMG5_020990
1169	1237	69	230	i1251	IMG5_020990
1824	1940	117	425	i1252	IMG5_020990
1040	1260	221	346	i1254	IMG5_021000
896	1017	122	298	i1256	IMG5_021020
1252	1300	49	376	i1257	IMG5_021020
1633	1673	41	487	i1258	IMG5_021020
322	366	45	107	i1260	IMG5_021030
889	988	100	281	i1261	IMG5_021030
1073	1113	41	309	i1262	IMG5_021030
1207	1252	46	340	i1263	IMG5_021030
1620	1664	45	462	i1264	IMG5_021030
266	443	178	88	i1266	IMG5_021040
588	765	178	136	i1267	IMG5_021040
303	355	53	38	i1269	IMG5_021080
429	515	87	63	i1270	IMG5_021080
599	719	121	90	i1271	IMG5_021080
2017	2058	42	523	i1272	IMG5_021080
2272	2361	90	594	i1273	IMG5_021080
319	437	119	9	i1275	IMG5_021340
768	820	53	119	i1276	IMG5_021340
1911	2047	137	482	i1277	IMG5_021340
2202	2256	55	534	i1278	IMG5_021340
2439	2485	47	594	i1279	IMG5_021340
93	166	74	30	i1281	IMG5_021550
199	244	46	41	i1282	IMG5_021550
633	683	51	170	i1283	IMG5_021550
1395	1443	49	407	i1284	IMG5_021550
1765	1810	46	514	i1285	IMG5_021550
301	358	58	100	i1287	IMG5_021560
533	578	46	158	i1288	IMG5_021560
326	383	58	83	i1290	IMG5_021710
442	485	44	147	i1292	IMG5_021820
548	597	50	167	i1293	IMG5_021820
725	773	49	210	i1294	IMG5_021820
358	443	86	99	i1296	IMG5_021840
824	976	153	274	i1298	IMG5_021850
409	454	46	136	i1300	IMG5_021860
265	323	59	88	i1302	IMG5_022490
460	546	87	133	i1303	IMG5_022490
2036	2099	64	629	i1304	IMG5_022490
5035	5296	262	1608	i1305	IMG5_022490
98	238	141	32	i1307	IMG5_022510
438	571	134	98	i1308	IMG5_022510
964	1004	41	229	i1309	IMG5_022510
1418	1483	66	367	i1310	IMG5_022510
190	245	56	63	i1312	IMG5_022640
311	399	89	84	i1313	IMG5_022640
453	660	208	102	i1314	IMG5_022640
759	940	182	135	i1315	IMG5_022640
1113	1156	44	192	i1316	IMG5_022640
466	527	62	155	i1318	IMG5_022870
771	805	35	236	i1319	IMG5_022870
1123	1184	62	341	i1320	IMG5_022870
1276	1319	44	372	i1321	IMG5_022870
1509	1566	58	435	i1322	IMG5_022870
1720	1771	52	486	i1323	IMG5_022870
854	903	50	284	i1325	IMG5_022900
101	156	56	33	i1327	IMG5_023020
319	366	48	87	i1328	IMG5_023020
585	631	47	160	i1329	IMG5_023020
140	260	121	46	i1331	IMG5_023120
332	672	341	70	i1332	IMG5_023120
944	1002	59	160	i1333	IMG5_023120
1056	1183	128	178	i1334	IMG5_023120
1431	1468	38	260	i1335	IMG5_023120
5	63	59	1	i1337	IMG5_023230
109	555	447	16	i1338	IMG5_023230
840	916	77	111	i1339	IMG5_023230
1232	1515	284	216	i1340	IMG5_023230
1622	1895	274	251	i1341	IMG5_023230
698	744	47	232	i1343	IMG5_023250
87	295	209	28	i1345	IMG5_023370
361	600	240	50	i1346	IMG5_023370
684	1600	917	78	i1347	IMG5_023370
1787	1876	90	140	i1348	IMG5_023370
1970	2023	54	171	i1349	IMG5_023370
2082	3075	994	190	i1350	IMG5_023370
3111	3421	311	202	i1351	IMG5_023370
59	173	115	19	i1353	IMG5_023390
129	452	324	42	i1355	IMG5_023460
539	581	43	71	i1356	IMG5_023460
890	1017	128	174	i1357	IMG5_023460
1150	1196	47	218	i1358	IMG5_023460
104	168	65	34	i1360	IMG5_023480
278	434	157	70	i1361	IMG5_023480
449	651	203	75	i1362	IMG5_023480
459	514	56	152	i1364	IMG5_023510
958	1100	143	300	i1365	IMG5_023510
1646	1758	113	482	i1366	IMG5_023510
1119	1179	61	372	i1368	IMG5_023520
555	657	103	184	i1370	IMG5_023530
106	282	177	35	i1372	IMG5_023540
49	218	170	16	i1374	IMG5_023610
309	380	72	46	i1375	IMG5_023610
646	737	92	134	i1376	IMG5_023610
964	1010	47	209	i1377	IMG5_023610
1240	1280	41	286	i1378	IMG5_023610
1671	1805	135	416	i1379	IMG5_023610
102	168	67	33	i1381	IMG5_023810
10	398	389	3	i1383	IMG5_024050
584	669	86	64	i1384	IMG5_024050
115	266	152	38	i1386	IMG5_024060
10	115	106	3	i1388	IMG5_024160
232	375	144	41	i1389	IMG5_024160
508	590	83	143	i1391	IMG5_024190
1010	1489	480	283	i1392	IMG5_024190
2100	2154	55	486	i1393	IMG5_024190
2433	2472	40	579	i1394	IMG5_024190
2691	2743	53	652	i1395	IMG5_024190
2834	3049	216	682	i1396	IMG5_024190
194	228	35	64	i1398	IMG5_024310
342	386	45	102	i1399	IMG5_024310
1215	1258	44	378	i1400	IMG5_024310
1303	1394	92	434	i1402	IMG5_024320
375	430	56	124	i1404	IMG5_024420
149	260	112	49	i1406	IMG5_024430
328	371	44	71	i1407	IMG5_024430
991	1102	112	278	i1408	IMG5_024430
1258	1312	55	329	i1409	IMG5_024430
299	342	44	99	i1411	IMG5_024460
404	456	53	119	i1412	IMG5_024460
543	595	53	148	i1413	IMG5_024460
340	564	225	113	i1415	IMG5_024500
1007	1117	111	335	i1417	IMG5_024540
89	457	369	29	i1419	IMG5_024570
312	651	340	103	i1421	IMG5_024590
741	780	40	133	i1422	IMG5_024590
888	960	73	169	i1423	IMG5_024590
1400	1487	88	315	i1424	IMG5_024590
671	950	280	223	i1426	IMG5_024720
1728	1907	180	482	i1427	IMG5_024720
2965	3075	111	834	i1428	IMG5_024720
299	548	250	99	i1430	IMG5_024730
126	166	41	41	i1432	IMG5_024840
232	272	41	63	i1433	IMG5_024840
340	407	68	85	i1434	IMG5_024840
550	615	66	133	i1435	IMG5_024840
874	923	50	219	i1436	IMG5_024840
1009	1118	110	247	i1437	IMG5_024840
93	148	56	0	i1439	IMG5_024850
270	343	74	40	i1440	IMG5_024850
392	458	67	56	i1441	IMG5_024850
350	475	126	35	i1443	IMG5_024870
680	739	60	103	i1444	IMG5_024870
898	1196	299	155	i1445	IMG5_024870
1338	1488	151	202	i1446	IMG5_024870
1831	1891	61	316	i1447	IMG5_024870
2348	2448	101	468	i1448	IMG5_024870
423	1395	973	140	i1450	IMG5_025180
186	245	60	61	i1452	IMG5_025380
370	432	63	103	i1453	IMG5_025380
514	559	46	130	i1454	IMG5_025380
689	739	51	229	i1456	IMG5_025390
47	142	96	15	i1458	IMG5_025400
271	379	109	58	i1459	IMG5_025400
467	514	48	87	i1460	IMG5_025400
785	840	56	177	i1461	IMG5_025400
926	1657	732	308	i1463	IMG5_025510
158	264	107	52	i1465	IMG5_025620
349	395	47	80	i1466	IMG5_025620
703	743	41	182	i1467	IMG5_025620
1253	1317	65	352	i1468	IMG5_025620
1522	1617	96	420	i1469	IMG5_025620
1812	1946	135	485	i1470	IMG5_025620
2301	2340	40	603	i1471	IMG5_025620
263	387	125	87	i1473	IMG5_025740
460	1577	1118	111	i1474	IMG5_025740
1679	1798	120	145	i1475	IMG5_025740
142	186	45	47	i1477	IMG5_025750
220	555	336	58	i1478	IMG5_025750
803	905	103	140	i1479	IMG5_025750
1067	1320	254	194	i1480	IMG5_025750
1410	1548	139	223	i1481	IMG5_025750
1988	2034	47	370	i1482	IMG5_025750
2327	2377	51	467	i1483	IMG5_025750
2464	2504	41	496	i1484	IMG5_025750
2653	2795	143	545	i1485	IMG5_025750
3350	3426	77	730	i1486	IMG5_025750
3609	3657	49	790	i1487	IMG5_025750
3833	4182	350	849	i1488	IMG5_025750
4385	4436	52	916	i1489	IMG5_025750
4528	4716	189	946	i1490	IMG5_025750
253	348	96	84	i1492	IMG5_025760
520	568	49	141	i1493	IMG5_025760
731	921	191	195	i1494	IMG5_025760
223	288	66	74	i1496	IMG5_025870
438	561	124	123	i1497	IMG5_025870
966	1227	262	258	i1498	IMG5_025870
1246	1409	164	264	i1499	IMG5_025870
1567	1638	72	316	i1500	IMG5_025870
554	599	46	184	i1502	IMG5_025970
445	540	96	148	i1504	IMG5_026090
1213	1256	44	372	i1505	IMG5_026090
1546	1586	41	468	i1506	IMG5_026090
60	178	119	19	i1508	IMG5_026300
56	262	207	18	i1510	IMG5_026530
83	149	67	27	i1512	IMG5_026550
191	243	53	41	i1513	IMG5_026550
347	385	39	75	i1514	IMG5_026550
680	724	45	173	i1515	IMG5_026550
933	991	59	242	i1516	IMG5_026550
1099	1159	61	278	i1517	IMG5_026550
11	176	166	3	i1519	IMG5_026670
542	619	78	125	i1520	IMG5_026670
707	801	95	154	i1521	IMG5_026670
1228	1292	65	296	i1522	IMG5_026670
55	147	93	18	i1524	IMG5_026870
21	397	377	6	i1526	IMG5_026890
397	451	55	131	i1528	IMG5_027100
109	294	186	36	i1530	IMG5_027140
434	500	67	82	i1531	IMG5_027140
476	605	130	158	i1533	IMG5_027210
98	152	55	32	i1535	IMG5_027310
268	327	60	70	i1536	IMG5_027310
1001	1152	152	295	i1537	IMG5_027310
1351	1420	70	361	i1538	IMG5_027310
218	339	122	72	i1540	IMG5_027330
250	307	58	83	i1542	IMG5_027660
394	657	264	111	i1543	IMG5_027660
878	934	57	185	i1544	IMG5_027660
1493	1653	161	371	i1545	IMG5_027660
1730	1839	110	396	i1546	IMG5_027660
857	907	51	273	i1548	IMG5_027880
1126	1171	46	345	i1549	IMG5_027880
1272	1473	202	379	i1550	IMG5_027880
553	712	160	184	i1552	IMG5_027980
553	739	187	184	i1554	IMG5_028000
705	773	69	234	i1556	IMG5_028010
2257	2310	54	729	i1557	IMG5_028010
2536	2943	408	804	i1558	IMG5_028010
509	654	146	169	i1560	IMG5_028210
1617	1678	62	490	i1561	IMG5_028210
960	1052	93	215	i1563	IMG5_028790
1446	1500	55	346	i1564	IMG5_028790
329	431	103	14	i1566	IMG5_028910
815	863	49	141	i1567	IMG5_028910
272	451	180	90	i1569	IMG5_028950
634	725	92	151	i1570	IMG5_028950
969	1189	221	232	i1571	IMG5_028950
1346	1763	418	284	i1572	IMG5_028950
162	217	56	47	i1574	IMG5_028970
294	335	42	73	i1575	IMG5_028970
829	892	64	237	i1576	IMG5_028970
1959	2002	44	592	i1577	IMG5_028970
2338	2936	599	704	i1578	IMG5_028970
3306	3405	100	827	i1579	IMG5_028970
3489	3528	40	855	i1580	IMG5_028970
3778	3838	61	938	i1581	IMG5_028970
242	339	98	80	i1583	IMG5_028990
259	337	79	85	i1585	IMG5_029190
577	626	50	165	i1586	IMG5_029190
898	944	47	255	i1587	IMG5_029190
1196	1527	332	339	i1588	IMG5_029190
1616	1693	78	368	i1589	IMG5_029190
1942	1994	53	451	i1590	IMG5_029190
2113	2182	70	490	i1591	IMG5_029190
2500	2620	121	596	i1592	IMG5_029190
2765	2811	47	644	i1593	IMG5_029190
1382	1908	527	460	i1595	IMG5_029200
2616	2662	47	696	i1596	IMG5_029200
98	151	54	32	i1598	IMG5_029310
247	304	58	64	i1599	IMG5_029310
464	506	43	117	i1600	IMG5_029310
32	71	40	10	i1602	IMG5_029430
189	236	48	49	i1603	IMG5_029430
371	432	62	94	i1604	IMG5_029430
612	731	120	153	i1605	IMG5_029430
117	185	69	38	i1607	IMG5_029440
249	675	427	59	i1608	IMG5_029440
727	830	104	242	i1610	IMG5_029900
1379	1448	70	424	i1611	IMG5_029900
2318	2377	60	714	i1612	IMG5_029900
2614	2767	154	793	i1613	IMG5_029900
294	346	53	97	i1615	IMG5_029910
995	1130	136	331	i1617	IMG5_029930
1459	1603	145	440	i1618	IMG5_029930
1794	1911	118	504	i1619	IMG5_029930
2071	2129	59	557	i1620	IMG5_029930
2376	2628	253	639	i1621	IMG5_029930
288	337	50	95	i1623	IMG5_030070
401	476	76	133	i1625	IMG5_030080
79	129	51	26	i1627	IMG5_030190
220	264	45	56	i1628	IMG5_030190
333	372	40	78	i1629	IMG5_030190
510	551	42	124	i1630	IMG5_030190
572	722	151	131	i1631	IMG5_030190
824	1828	1005	274	i1633	IMG5_030560
1834	2973	1140	276	i1634	IMG5_030560
3056	3664	609	303	i1635	IMG5_030560
43	138	96	14	i1637	IMG5_030660
120	234	115	39	i1639	IMG5_030670
4	84	81	1	i1641	IMG5_030680
211	268	58	43	i1642	IMG5_030680
448	491	44	102	i1643	IMG5_030680
754	864	111	190	i1644	IMG5_030680
1178	1404	227	294	i1645	IMG5_030680
337	402	66	92	i1647	IMG5_030690
585	743	159	153	i1648	IMG5_030690
1259	2427	1169	324	i1649	IMG5_030690
2456	3155	700	334	i1650	IMG5_030690
2345	2447	103	781	i1652	IMG5_031020
2918	3090	173	938	i1653	IMG5_031020
3680	3883	204	1134	i1654	IMG5_031020
737	872	136	245	i1656	IMG5_031160
262	315	54	87	i1658	IMG5_031170
757	925	169	234	i1659	IMG5_031170
1091	1148	58	289	i1660	IMG5_031170
580	684	105	193	i1662	IMG5_031180
1055	1109	55	316	i1663	IMG5_031180
1517	1593	77	452	i1664	IMG5_031180
1717	1756	40	493	i1665	IMG5_031180
2047	2090	44	589	i1666	IMG5_031180
108	611	504	35	i1668	IMG5_031290
1002	1310	309	165	i1669	IMG5_031290
1517	1567	51	234	i1670	IMG5_031290
3052	3336	285	729	i1671	IMG5_031290
3377	3749	373	742	i1672	IMG5_031290
3821	3905	85	766	i1673	IMG5_031290
4009	4059	51	800	i1674	IMG5_031290
32	74	43	10	i1676	IMG5_031620
690	737	48	188	i1678	IMG5_031630
4	44	41	1	i1680	IMG5_031940
925	1151	227	308	i1682	IMG5_031950
1383	1427	45	385	i1683	IMG5_031950
1620	1659	40	449	i1684	IMG5_031950
2302	2352	51	663	i1685	IMG5_031950
225	283	59	74	i1687	IMG5_032050
961	1008	48	300	i1688	IMG5_032050
1236	1275	40	376	i1689	IMG5_032050
1651	1693	43	501	i1690	IMG5_032050
2227	2272	46	678	i1691	IMG5_032050
197	255	59	64	i1693	IMG5_032170
361	408	48	99	i1694	IMG5_032170
533	654	122	141	i1695	IMG5_032170
747	881	135	171	i1696	IMG5_032170
107	155	49	25	i1698	IMG5_032380
254	334	81	58	i1699	IMG5_032380
360	411	52	66	i1700	IMG5_032380
802	842	41	196	i1701	IMG5_032380
955	1121	167	234	i1702	IMG5_032380
1367	1422	56	315	i1703	IMG5_032380
510	636	127	169	i1705	IMG5_032480
696	739	44	188	i1706	IMG5_032480
794	842	49	206	i1707	IMG5_032480
984	1350	367	253	i1708	IMG5_032480
1546	1601	56	318	i1709	IMG5_032480
1699	1775	77	351	i1710	IMG5_032480
650	1706	1057	60	i1712	IMG5_032580
2262	4248	1987	245	i1713	IMG5_032580
4322	4512	191	270	i1714	IMG5_032580
104	152	49	34	i1716	IMG5_032690
122	180	59	40	i1718	IMG5_032700
74	248	175	24	i1720	IMG5_033010
785	830	46	203	i1721	IMG5_033010
862	951	90	213	i1722	IMG5_033010
1584	1748	165	424	i1723	IMG5_033010
2074	2248	175	532	i1724	IMG5_033010
19	286	268	6	i1726	IMG5_033320
404	579	176	45	i1727	IMG5_033320
1186	1229	44	247	i1728	IMG5_033320
1416	1475	60	309	i1729	IMG5_033320
2440	2482	43	813	i1731	IMG5_034000
2579	2643	65	845	i1732	IMG5_034000
2675	2991	317	855	i1733	IMG5_034000
3154	3212	59	909	i1734	IMG5_034000
149	272	124	49	i1736	IMG5_034110
401	477	77	92	i1737	IMG5_034110
600	647	48	132	i1738	IMG5_034110
754	797	44	168	i1739	IMG5_034110
241	308	68	80	i1741	IMG5_034120
383	473	91	104	i1742	IMG5_034120
784	849	66	208	i1743	IMG5_034120
7	58	52	2	i1745	IMG5_034130
194	237	44	47	i1746	IMG5_034130
540	597	58	147	i1747	IMG5_034130
1429	1476	48	424	i1748	IMG5_034130
93	2196	2104	30	i1750	IMG5_034250
246	291	46	81	i1752	IMG5_034450
167	222	56	55	i1754	IMG5_034560
459	644	186	134	i1755	IMG5_034560
731	882	152	147	i1757	IMG5_034570
391	711	321	130	i1759	IMG5_034800
896	1027	132	191	i1760	IMG5_034800
1207	1298	92	251	i1761	IMG5_034800
10	144	135	3	i1763	IMG5_034830
413	1032	620	92	i1764	IMG5_034830
1581	1868	288	275	i1765	IMG5_034830
363	594	232	120	i1767	IMG5_034850
888	984	97	218	i1768	IMG5_034850
1077	1468	392	248	i1769	IMG5_034850
155	208	54	51	i1771	IMG5_034860
299	373	75	81	i1772	IMG5_034860
450	527	78	106	i1773	IMG5_034860
1259	1410	152	350	i1774	IMG5_034860
2390	2619	230	676	i1775	IMG5_034860
4540	4772	233	1316	i1776	IMG5_034860
4853	5013	161	1343	i1777	IMG5_034860
5307	5415	109	1441	i1778	IMG5_034860
5493	5530	38	1466	i1779	IMG5_034860
5739	5795	57	1536	i1780	IMG5_034860
79	201	123	26	i1782	IMG5_034870
5	59	55	1	i1784	IMG5_034990
72	265	194	5	i1785	IMG5_034990
319	372	54	23	i1786	IMG5_034990
499	632	134	65	i1787	IMG5_034990
474	549	76	157	i1789	IMG5_035000
1010	1050	41	311	i1790	IMG5_035000
1415	1532	118	432	i1791	IMG5_035000
2116	2221	106	626	i1792	IMG5_035000
2540	2584	45	732	i1793	IMG5_035000
3313	3464	152	975	i1794	IMG5_035000
3857	3896	40	1106	i1795	IMG5_035000
4053	4090	38	1158	i1796	IMG5_035000
4299	4345	47	1227	i1797	IMG5_035000
4534	4577	44	1290	i1798	IMG5_035000
500	706	207	138	i1800	IMG5_035110
749	816	68	152	i1801	IMG5_035110
951	1108	158	197	i1802	IMG5_035110
2335	2386	52	605	i1803	IMG5_035110
2833	3185	353	754	i1804	IMG5_035110
155	201	47	51	i1806	IMG5_035230
552	1083	532	168	i1807	IMG5_035230
2011	2187	177	477	i1808	IMG5_035230
2260	2405	146	501	i1809	IMG5_035230
2447	2934	488	514	i1810	IMG5_035230
3042	3102	61	550	i1811	IMG5_035230
3770	4057	288	772	i1812	IMG5_035230
63	168	106	20	i1814	IMG5_035660
367	518	152	86	i1815	IMG5_035660
1442	1561	120	394	i1816	IMG5_035660
2538	2601	64	719	i1817	IMG5_035660
2709	2748	40	755	i1818	IMG5_035660
295	622	328	98	i1820	IMG5_035800
936	981	46	202	i1821	IMG5_035800
1122	1181	60	249	i1822	IMG5_035800
1335	1378	44	300	i1823	IMG5_035800
1536	1610	75	352	i1824	IMG5_035800
1703	1769	67	383	i1825	IMG5_035800
1842	1888	47	407	i1826	IMG5_035800
2009	2147	139	447	i1827	IMG5_035800
45	92	48	14	i1829	IMG5_036000
213	291	79	54	i1830	IMG5_036000
405	502	98	92	i1831	IMG5_036000
292	385	94	74	i1833	IMG5_036340
158	208	51	52	i1835	IMG5_036360
255	311	57	67	i1836	IMG5_036360
32	286	255	10	i1838	IMG5_036480
688	741	54	144	i1839	IMG5_036480
187	265	79	62	i1841	IMG5_036810
80	258	179	26	i1843	IMG5_036920
708	798	91	176	i1844	IMG5_036920
433	563	131	144	i1846	IMG5_037030
188	268	81	50	i1848	IMG5_037140
494	535	42	125	i1849	IMG5_037140
604	737	134	148	i1850	IMG5_037140
851	1056	206	185	i1851	IMG5_037140
1255	1307	53	251	i1852	IMG5_037140
135	217	83	8	i1854	IMG5_037710
291	366	76	32	i1855	IMG5_037710
291	471	181	53	i1857	IMG5_038250
598	650	53	95	i1858	IMG5_038250
749	793	45	128	i1859	IMG5_038250
1277	1328	52	289	i1860	IMG5_038250
321	364	44	106	i1862	IMG5_038260
496	570	75	150	i1863	IMG5_038260
178	250	73	29	i1865	IMG5_038270
300	355	56	46	i1866	IMG5_038270
530	571	42	104	i1867	IMG5_038270
1024	1136	113	254	i1868	IMG5_038270
1225	1317	93	284	i1869	IMG5_038270
1537	1645	109	357	i1870	IMG5_038270
2042	2103	62	489	i1871	IMG5_038270
2624	2683	60	662	i1872	IMG5_038270
2757	2797	41	686	i1873	IMG5_038270
2931	2998	68	731	i1874	IMG5_038270
275	331	57	91	i1876	IMG5_038390
1088	1184	97	343	i1877	IMG5_038390
1421	1927	507	422	i1878	IMG5_038390
105	174	70	34	i1880	IMG5_038500
199	329	131	66	i1882	IMG5_038510
440	505	66	146	i1884	IMG5_038620
575	699	125	169	i1885	IMG5_038620
251	529	279	83	i1887	IMG5_038730
599	777	179	106	i1888	IMG5_038730
826	1327	502	122	i1889	IMG5_038730
93	456	364	30	i1891	IMG5_039240
808	1170	363	147	i1892	IMG5_039240
187	255	69	62	i1894	IMG5_039340
605	740	136	167	i1896	IMG5_039960
56	196	141	18	i1898	IMG5_040270
233	295	63	76	i1900	IMG5_040370
408	535	128	114	i1901	IMG5_040370
85	196	112	27	i1903	IMG5_040470
732	780	49	205	i1904	IMG5_040470
404	661	258	134	i1906	IMG5_040890
105	153	49	26	i1908	IMG5_041110
344	398	55	89	i1909	IMG5_041110
243	298	56	80	i1911	IMG5_041520
367	407	41	102	i1912	IMG5_041520
464	507	44	121	i1913	IMG5_041520
105	157	53	34	i1915	IMG5_041830
549	624	76	165	i1916	IMG5_041830
1083	1124	42	317	i1917	IMG5_041830
269	326	58	89	i1919	IMG5_041930
840	1006	167	260	i1920	IMG5_041930
110	354	245	36	i1922	IMG5_041940
361	420	60	120	i1924	IMG5_041950
83	159	77	20	i1926	IMG5_042060
338	384	47	80	i1927	IMG5_042060
170	218	49	56	i1929	IMG5_042370
393	469	77	114	i1930	IMG5_042370
140	217	78	46	i1932	IMG5_042470
166	218	53	55	i1934	IMG5_042580
1948	1992	45	631	i1935	IMG5_042580
101	153	53	33	i1937	IMG5_043080
505	556	52	69	i1939	IMG5_043180
151	357	207	50	i1941	IMG5_043190
338	449	112	112	i1943	IMG5_043300
48	94	47	15	i1945	IMG5_043510
387	429	43	113	i1946	IMG5_043510
114	173	60	37	i1948	IMG5_043710
258	298	41	65	i1949	IMG5_043710
403	440	38	100	i1950	IMG5_043710
293	358	66	97	i1952	IMG5_044650
840	901	62	110	i1954	IMG5_045470
467	503	37	155	i1956	IMG5_045680
567	619	53	188	i1958	IMG5_045880
187	245	59	36	i1960	IMG5_045900
515	755	241	126	i1961	IMG5_045900
119	332	214	39	i1963	IMG5_045920
88	304	217	29	i1965	IMG5_045950
557	605	49	113	i1966	IMG5_045950
1156	1264	109	296	i1967	IMG5_045950
1397	1439	43	340	i1968	IMG5_045950
249	714	466	82	i1970	IMG5_045970
1711	1874	164	414	i1971	IMG5_045970
573	625	53	190	i1973	IMG5_046000
20	438	419	6	i1975	IMG5_046630
499	568	70	26	i1976	IMG5_046630
723	776	54	77	i1977	IMG5_046630
824	880	57	93	i1978	IMG5_046630
1069	1147	79	156	i1979	IMG5_046630
1265	1334	70	195	i1980	IMG5_046630
1458	1600	143	236	i1981	IMG5_046630
1969	2063	95	358	i1982	IMG5_046630
59	375	317	19	i1984	IMG5_046660
970	1075	106	217	i1985	IMG5_046660
13	265	253	4	i1987	IMG5_047000
345	390	46	30	i1988	IMG5_047000
513	554	42	170	i1990	IMG5_047050
750	800	51	235	i1991	IMG5_047050
130	217	88	43	i1993	IMG5_047190
472	660	189	127	i1994	IMG5_047190
821	866	46	181	i1995	IMG5_047190
946	1121	176	207	i1996	IMG5_047190
1202	1275	74	400	i1998	IMG5_047210
1709	1761	53	544	i1999	IMG5_047210
2152	2201	50	674	i2000	IMG5_047210
2351	2597	247	724	i2001	IMG5_047210
3422	3546	125	999	i2002	IMG5_047210
1059	1277	219	352	i2004	IMG5_047420
1802	2679	878	527	i2005	IMG5_047420
199	317	119	66	i2007	IMG5_047490
767	818	52	255	i2009	IMG5_047500
971	1074	104	306	i2010	IMG5_047500
562	767	206	187	i2012	IMG5_047510
98	169	72	32	i2014	IMG5_047520
744	797	54	223	i2015	IMG5_047520
1052	1336	285	308	i2016	IMG5_047520
532	1275	744	177	i2018	IMG5_047530
1280	1761	482	178	i2019	IMG5_047530
1774	2198	425	182	i2020	IMG5_047530
350	426	77	116	i2022	IMG5_047660
1567	1665	99	394	i2024	IMG5_047670
2274	2784	511	596	i2025	IMG5_047670
2816	4402	1587	607	i2026	IMG5_047670
4665	4710	46	694	i2027	IMG5_047670
950	1275	326	316	i2029	IMG5_047680
164	222	59	54	i2031	IMG5_047700
346	386	41	104	i2033	IMG5_047710
79	527	449	26	i2035	IMG5_047720
552	607	56	34	i2036	IMG5_047720
810	2753	1944	101	i2037	IMG5_047720
2925	3147	223	158	i2038	IMG5_047720
3644	3709	66	323	i2039	IMG5_047720
3802	3857	56	354	i2040	IMG5_047720
4286	4332	47	497	i2041	IMG5_047720
4766	4820	55	641	i2042	IMG5_047720
5178	5236	59	760	i2043	IMG5_047720
6757	6799	43	1267	i2044	IMG5_047720
196	312	117	65	i2046	IMG5_047730
73	113	41	24	i2048	IMG5_047740
450	501	52	136	i2049	IMG5_047740
188	292	105	62	i2051	IMG5_047750
401	455	55	98	i2052	IMG5_047750
587	638	52	142	i2053	IMG5_047750
151	236	86	50	i2055	IMG5_047760
635	947	313	182	i2056	IMG5_047760
29	195	167	9	i2058	IMG5_047780
1212	1258	47	403	i2060	IMG5_047880
133	171	39	44	i2062	IMG5_047890
483	684	202	147	i2063	IMG5_047890
263	356	94	87	i2065	IMG5_047900
504	1095	592	136	i2066	IMG5_047900
1074	1181	108	357	i2068	IMG5_047910
313	385	73	104	i2070	IMG5_047940
1093	1355	263	339	i2071	IMG5_047940
388	499	112	129	i2073	IMG5_047950
718	842	125	201	i2074	IMG5_047950
943	989	47	235	i2075	IMG5_047950
614	696	83	8	i2077	IMG5_047960
933	989	57	86	i2078	IMG5_047960
442	563	122	147	i2080	IMG5_048180
314	457	144	104	i2082	IMG5_048210
784	882	99	261	i2084	IMG5_048230
799	886	88	249	i2086	IMG5_048240
174	405	232	57	i2088	IMG5_048340
58	109	52	11	i2090	IMG5_048350
228	270	43	50	i2091	IMG5_048350
1181	1239	59	354	i2092	IMG5_048350
2229	2279	51	683	i2093	IMG5_048350
3174	3245	72	981	i2094	IMG5_048350
3793	4020	228	1164	i2095	IMG5_048350
4704	4785	82	1391	i2096	IMG5_048350
5170	5215	46	1519	i2097	IMG5_048350
650	740	91	23	i2099	IMG5_048380
1075	1159	85	135	i2100	IMG5_048380
2030	2133	104	425	i2101	IMG5_048380
2215	2300	86	452	i2102	IMG5_048380
2707	3105	399	587	i2103	IMG5_048380
329	468	140	17	i2105	IMG5_048400
875	996	122	152	i2106	IMG5_048400
304	351	48	101	i2108	IMG5_048560
110	249	140	36	i2110	IMG5_048570
1075	1131	57	311	i2111	IMG5_048570
1444	2071	628	415	i2112	IMG5_048570
2683	2727	45	619	i2113	IMG5_048570
2911	2957	47	680	i2114	IMG5_048570
26	775	750	8	i2116	IMG5_048580
90	147	58	29	i2118	IMG5_048600
318	373	56	65	i2120	IMG5_048920
461	517	57	94	i2121	IMG5_048920
590	651	62	118	i2122	IMG5_048920
689	833	145	229	i2124	IMG5_049030
105	172	68	24	i2126	IMG5_049040
332	390	59	77	i2127	IMG5_049040
468	542	75	103	i2128	IMG5_049040
893	983	91	297	i2130	IMG5_049260
30	71	42	9	i2132	IMG5_049330
439	482	44	25	i2134	IMG5_049360
782	837	56	125	i2135	IMG5_049360
1054	1090	37	197	i2136	IMG5_049360
1301	1358	58	267	i2137	IMG5_049360
136	189	54	45	i2139	IMG5_049400
1491	3455	1965	478	i2140	IMG5_049400
3595	3644	50	525	i2141	IMG5_049400
3664	3880	217	531	i2142	IMG5_049400
3910	4375	466	541	i2143	IMG5_049400
4694	4739	46	647	i2144	IMG5_049400
134	184	51	44	i2146	IMG5_049460
454	510	57	134	i2147	IMG5_049460
586	662	77	159	i2148	IMG5_049460
1128	1185	58	314	i2149	IMG5_049460
464	3170	2707	154	i2151	IMG5_049800
67	176	110	22	i2153	IMG5_049820
311	449	139	66	i2154	IMG5_049820
521	569	49	90	i2155	IMG5_049820
728	771	44	85	i2157	IMG5_049930
107	297	191	35	i2159	IMG5_049950
602	755	154	136	i2160	IMG5_049950
1391	1523	133	348	i2161	IMG5_049950
1643	1710	68	388	i2162	IMG5_049950
2647	2715	69	700	i2163	IMG5_049950
2847	3170	324	743	i2164	IMG5_049950
3293	3457	165	784	i2165	IMG5_049950
3676	3719	44	857	i2166	IMG5_049950
4033	4081	49	961	i2167	IMG5_049950
5170	5225	56	1324	i2168	IMG5_049950
5415	8367	2953	1387	i2169	IMG5_049950
8402	8985	584	1398	i2170	IMG5_049950
9646	9760	115	1618	i2171	IMG5_049950
10930	10969	40	2008	i2172	IMG5_049950
11199	11933	735	2084	i2173	IMG5_049950
11961	12068	108	2093	i2174	IMG5_049950
13013	13049	37	2408	i2175	IMG5_049950
13055	13791	737	2409	i2176	IMG5_049950
14221	15350	1130	2552	i2177	IMG5_049950
502	677	176	167	i2179	IMG5_049980
1507	1581	75	443	i2180	IMG5_049980
1789	1843	55	512	i2181	IMG5_049980
2028	2246	219	573	i2182	IMG5_049980
86	163	78	27	i2184	IMG5_050000
81	2563	2483	26	i2186	IMG5_050240
2718	4000	1283	78	i2187	IMG5_050240
85	139	55	28	i2189	IMG5_050340
233	281	49	77	i2191	IMG5_050470
369	413	45	106	i2192	IMG5_050470
581	635	55	162	i2193	IMG5_050470
730	873	144	193	i2194	IMG5_050470
970	1020	51	225	i2195	IMG5_050470
252	334	83	67	i2197	IMG5_050490
551	591	41	139	i2198	IMG5_050490
627	768	142	150	i2199	IMG5_050490
1045	1093	49	242	i2200	IMG5_050490
1611	1656	46	415	i2201	IMG5_050490
125	160	36	41	i2203	IMG5_050600
345	503	159	102	i2204	IMG5_050600
77	125	49	25	i2206	IMG5_050700
651	773	123	200	i2207	IMG5_050700
969	1021	53	265	i2208	IMG5_050700
1126	1175	50	300	i2209	IMG5_050700
1302	1366	65	342	i2210	IMG5_050700
103	205	103	34	i2212	IMG5_050800
305	372	68	67	i2213	IMG5_050800
188	391	204	62	i2215	IMG5_050830
659	709	51	151	i2216	IMG5_050830
587	665	79	195	i2218	IMG5_050840
336	391	56	111	i2220	IMG5_051020
204	255	52	67	i2222	IMG5_051040
430	472	43	143	i2224	IMG5_051090
535	582	48	163	i2225	IMG5_051090
688	734	47	198	i2226	IMG5_051090
1568	1662	95	476	i2227	IMG5_051090
1979	2015	37	581	i2228	IMG5_051090
679	780	102	226	i2230	IMG5_051210
36	88	53	3	i2232	IMG5_051430
180	224	45	34	i2233	IMG5_051430
374	467	94	83	i2234	IMG5_051430
155	213	59	51	i2236	IMG5_051480
278	362	85	72	i2237	IMG5_051480
448	545	98	101	i2238	IMG5_051480
728	793	66	161	i2239	IMG5_051480
861	1028	168	184	i2240	IMG5_051480
1266	1344	79	263	i2241	IMG5_051480
2253	2378	126	565	i2242	IMG5_051480
116	161	46	38	i2244	IMG5_051500
329	391	63	94	i2245	IMG5_051500
485	526	42	125	i2246	IMG5_051500
624	690	67	157	i2247	IMG5_051500
799	863	65	193	i2248	IMG5_051500
906	967	62	207	i2249	IMG5_051500
139	188	50	46	i2251	IMG5_051560
414	473	60	137	i2253	IMG5_051570
779	888	110	239	i2254	IMG5_051570
53	90	38	17	i2256	IMG5_051650
155	341	187	38	i2257	IMG5_051650
491	530	40	88	i2258	IMG5_051650
774	860	87	169	i2259	IMG5_051650
1114	1169	56	253	i2260	IMG5_051650
552	598	47	183	i2262	IMG5_051670
748	1873	1126	233	i2263	IMG5_051670
1963	2086	124	263	i2264	IMG5_051670
2303	2362	60	335	i2265	IMG5_051670
534	589	56	177	i2267	IMG5_051680
503	674	172	167	i2269	IMG5_051970
146	190	45	48	i2271	IMG5_052000
391	428	38	115	i2272	IMG5_052000
693	945	253	203	i2273	IMG5_052000
1034	2120	1087	232	i2274	IMG5_052000
185	321	137	61	i2276	IMG5_052020
841	1135	295	234	i2277	IMG5_052020
286	337	52	95	i2279	IMG5_052140
399	476	78	115	i2280	IMG5_052140
613	665	53	160	i2281	IMG5_052140
1053	1110	58	289	i2282	IMG5_052140
497	555	59	165	i2284	IMG5_052440
557	622	66	185	i2286	IMG5_052550
967	1006	40	300	i2287	IMG5_052550
1558	1603	46	483	i2288	IMG5_052550
2980	3038	59	942	i2289	IMG5_052550
3408	3485	78	1065	i2290	IMG5_052550
3712	3992	281	1140	i2291	IMG5_052550
579	638	60	192	i2293	IMG5_052780
112	177	66	15	i2295	IMG5_052880
199	307	109	66	i2297	IMG5_052980
377	1316	940	89	i2298	IMG5_052980
2196	2283	88	382	i2299	IMG5_052980
2986	3042	57	616	i2300	IMG5_052980
3344	3390	47	716	i2301	IMG5_052980
3531	3745	215	763	i2302	IMG5_052980
61	135	75	2	i2304	IMG5_053000
122	172	51	40	i2306	IMG5_053010
860	1373	514	286	i2308	IMG5_053140
25	622	598	8	i2310	IMG5_053490
746	769	24	49	i2311	IMG5_053490
1137	1243	107	171	i2312	IMG5_053490
143	194	52	47	i2314	IMG5_053500
284	369	86	94	i2316	IMG5_053520
450	492	43	121	i2317	IMG5_053520
966	1010	45	278	i2318	IMG5_053520
383	502	120	127	i2320	IMG5_053720
203	256	54	67	i2322	IMG5_053740
328	396	69	91	i2323	IMG5_053740
538	606	69	138	i2324	IMG5_053740
715	778	64	174	i2325	IMG5_053740
89	1037	949	29	i2327	IMG5_053960
1127	1625	499	59	i2328	IMG5_053960
618	702	85	205	i2330	IMG5_053970
1253	4194	2942	389	i2331	IMG5_053970
164	342	179	54	i2333	IMG5_053990
683	791	109	167	i2334	IMG5_053990
981	1037	57	230	i2335	IMG5_053990
1144	1184	41	266	i2336	IMG5_053990
620	661	42	206	i2338	IMG5_054000
85	123	39	28	i2340	IMG5_054020
316	567	252	92	i2341	IMG5_054020
926	1113	188	211	i2342	IMG5_054020
752	807	56	250	i2344	IMG5_054030
867	925	59	270	i2345	IMG5_054030
1067	1105	39	317	i2346	IMG5_054030
1300	1347	48	381	i2347	IMG5_054030
401	541	141	133	i2349	IMG5_054040
828	969	142	228	i2350	IMG5_054040
546	694	149	181	i2352	IMG5_054070
515	667	153	171	i2354	IMG5_054270
781	830	50	209	i2355	IMG5_054270
1722	2308	587	506	i2356	IMG5_054270
502	544	43	167	i2358	IMG5_054290
185	247	63	61	i2360	IMG5_054310
389	465	77	108	i2361	IMG5_054310
690	774	85	183	i2362	IMG5_054310
334	400	67	111	i2364	IMG5_054430
581	624	44	171	i2365	IMG5_054430
757	801	45	215	i2366	IMG5_054430
872	921	50	238	i2367	IMG5_054430
1185	1649	465	326	i2368	IMG5_054430
547	595	49	177	i2370	IMG5_054540
841	889	49	258	i2371	IMG5_054540
1021	1203	183	302	i2372	IMG5_054540
1381	1501	121	361	i2373	IMG5_054540
536	573	38	170	i2375	IMG5_054550
16	536	521	5	i2377	IMG5_054600
687	813	127	55	i2378	IMG5_054600
1073	1123	51	141	i2379	IMG5_054600
1226	1268	43	175	i2380	IMG5_054600
1448	1528	81	235	i2381	IMG5_054600
1715	1773	59	297	i2382	IMG5_054600
1683	1737	55	560	i2384	IMG5_054610
4099	4142	44	1347	i2385	IMG5_054610
5658	5700	43	1852	i2386	IMG5_054610
6337	6394	58	2064	i2387	IMG5_054610
54	109	56	17	i2389	IMG5_054710
211	273	63	51	i2390	IMG5_054710
342	393	52	74	i2391	IMG5_054710
478	554	77	102	i2392	IMG5_054710
734	784	51	161	i2393	IMG5_054710
220	264	45	73	i2395	IMG5_054740
616	653	38	190	i2396	IMG5_054740
1254	1372	119	390	i2397	IMG5_054740
26	419	394	8	i2399	IMG5_054750
1106	1264	159	368	i2401	IMG5_054760
106	156	51	35	i2403	IMG5_054770
187	644	458	53	i2405	IMG5_054880
780	827	48	98	i2406	IMG5_054880
961	1017	57	142	i2407	IMG5_054880
1160	1208	49	189	i2408	IMG5_054880
54	132	79	17	i2410	IMG5_055010
254	303	50	58	i2411	IMG5_055010
448	489	42	106	i2412	IMG5_055010
276	404	129	23	i2414	IMG5_055120
1435	1484	50	366	i2415	IMG5_055120
1568	1778	211	394	i2416	IMG5_055120
826	871	46	275	i2418	IMG5_055150
1083	1186	104	345	i2419	IMG5_055150
1312	1362	51	387	i2420	IMG5_055150
3108	3232	125	968	i2421	IMG5_055150
3689	3731	43	1120	i2422	IMG5_055150
44	164	121	14	i2424	IMG5_055160
651	738	88	176	i2425	IMG5_055160
887	958	72	225	i2426	IMG5_055160
60	100	41	19	i2428	IMG5_055170
652	1037	386	203	i2429	IMG5_055170
35	89	55	11	i2431	IMG5_055180
918	1022	105	287	i2432	IMG5_055180
1314	1359	46	384	i2433	IMG5_055180
1461	1509	49	418	i2434	IMG5_055180
2053	2206	154	599	i2435	IMG5_055180
2429	2476	48	673	i2436	IMG5_055180
337	454	118	112	i2438	IMG5_055190
569	724	156	150	i2439	IMG5_055190
339	2225	1887	112	i2441	IMG5_055350
449	494	46	135	i2443	IMG5_055860
1177	1270	94	363	i2444	IMG5_055860
80	135	56	26	i2446	IMG5_055990
318	355	38	87	i2447	IMG5_055990
491	598	108	132	i2448	IMG5_055990
688	737	50	161	i2449	IMG5_055990
2206	2249	44	651	i2450	IMG5_055990
2466	2582	117	723	i2451	IMG5_055990
796	848	53	265	i2453	IMG5_056000
1381	1455	75	442	i2454	IMG5_056000
1614	1669	56	495	i2455	IMG5_056000
808	1281	474	269	i2457	IMG5_056020
395	526	132	131	i2459	IMG5_056040
592	634	43	197	i2461	IMG5_056180
1187	1227	41	381	i2462	IMG5_056180
1384	1429	46	433	i2463	IMG5_056180
1931	1996	66	600	i2464	IMG5_056180
318	929	612	105	i2466	IMG5_056210
973	1270	298	120	i2467	IMG5_056210
1407	1462	56	165	i2468	IMG5_056210
1558	1613	56	197	i2469	IMG5_056210
1685	1721	37	220	i2470	IMG5_056210
1843	1918	76	261	i2471	IMG5_056210
2060	2099	40	308	i2472	IMG5_056210
2246	2290	45	356	i2473	IMG5_056210
2432	2881	450	403	i2474	IMG5_056210
3037	4687	1651	455	i2475	IMG5_056210
4904	5836	933	527	i2476	IMG5_056210
6689	6738	50	811	i2477	IMG5_056210
7039	7089	51	911	i2478	IMG5_056210
7506	7544	39	1050	i2479	IMG5_056210
7843	7881	39	1149	i2480	IMG5_056210
8120	8163	44	1228	i2481	IMG5_056210
8554	8596	43	1358	i2482	IMG5_056210
987	1046	60	247	i2484	IMG5_056230
1297	1592	296	330	i2485	IMG5_056230
49	100	52	16	i2487	IMG5_056330
179	242	64	42	i2488	IMG5_056330
375	434	60	86	i2489	IMG5_056330
556	624	69	126	i2490	IMG5_056330
149	227	79	49	i2492	IMG5_056340
585	624	40	168	i2493	IMG5_056340
1078	1134	57	319	i2494	IMG5_056340
878	1213	336	292	i2496	IMG5_056350
1747	1793	47	470	i2497	IMG5_056350
2074	2124	51	563	i2498	IMG5_056350
2490	2553	64	685	i2499	IMG5_056350
3067	3182	116	856	i2500	IMG5_056350
52	125	74	17	i2502	IMG5_056370
294	360	67	73	i2503	IMG5_056370
127	173	47	42	i2505	IMG5_056610
334	387	54	95	i2506	IMG5_056610
121	166	46	40	i2508	IMG5_056620
572	613	42	175	i2509	IMG5_056620
887	937	51	266	i2510	IMG5_056620
998	1049	52	286	i2511	IMG5_056620
1146	1189	44	318	i2512	IMG5_056620
1397	1449	53	387	i2513	IMG5_056620
506	552	47	168	i2515	IMG5_056790
748	791	44	233	i2516	IMG5_056790
1049	1105	57	319	i2517	IMG5_056790
1264	1315	52	371	i2518	IMG5_056790
50	108	59	16	i2520	IMG5_056810
246	292	47	62	i2521	IMG5_056810
1402	1460	59	431	i2522	IMG5_056810
2637	2682	46	823	i2523	IMG5_056810
2980	3258	279	922	i2524	IMG5_056810
3773	3814	42	1094	i2525	IMG5_056810
84	133	50	27	i2527	IMG5_057030
217	360	144	55	i2528	IMG5_057030
362	598	237	120	i2530	IMG5_057110
239	294	56	79	i2532	IMG5_057130
84	139	56	27	i2534	IMG5_057140
1417	2370	954	453	i2535	IMG5_057140
4894	5053	160	1294	i2536	IMG5_057140
50	477	428	16	i2538	IMG5_057280
568	616	49	46	i2539	IMG5_057280
673	751	79	65	i2540	IMG5_057280
281	328	48	93	i2542	IMG5_057290
656	702	47	202	i2543	IMG5_057290
1845	1884	40	583	i2544	IMG5_057290
291	334	44	96	i2546	IMG5_057310
487	533	47	147	i2547	IMG5_057310
754	796	43	220	i2548	IMG5_057310
409	481	73	136	i2550	IMG5_057320
630	678	49	185	i2551	IMG5_057320
731	845	115	202	i2552	IMG5_057320
74	147	74	15	i2554	IMG5_057400
362	419	58	86	i2555	IMG5_057400
567	777	211	135	i2556	IMG5_057400
1092	1137	46	240	i2557	IMG5_057400
666	746	81	221	i2559	IMG5_057410
69	123	55	22	i2561	IMG5_057740
406	560	155	116	i2562	IMG5_057740
1526	2518	993	438	i2563	IMG5_057740
2593	2623	31	463	i2564	IMG5_057740
33	141	109	10	i2566	IMG5_057750
201	243	43	30	i2567	IMG5_057750
734	811	78	193	i2568	IMG5_057750
1163	1219	57	387	i2570	IMG5_057770
1350	1402	53	430	i2571	IMG5_057770
240	292	53	79	i2573	IMG5_057970
1323	1387	65	423	i2574	IMG5_057970
194	852	659	64	i2576	IMG5_057980
903	953	51	81	i2577	IMG5_057980
1239	1284	46	176	i2578	IMG5_057980
1773	1828	56	338	i2579	IMG5_057980
194	360	167	64	i2581	IMG5_058010
92	176	85	30	i2583	IMG5_058040
540	691	152	151	i2584	IMG5_058040
1085	1135	51	282	i2585	IMG5_058040
28	73	46	9	i2587	IMG5_058050
377	484	108	110	i2588	IMG5_058050
591	642	52	145	i2589	IMG5_058050
887	942	56	226	i2590	IMG5_058050
1010	1068	59	249	i2591	IMG5_058050
1196	1252	57	291	i2592	IMG5_058050
1510	1614	105	377	i2593	IMG5_058050
1760	1808	49	425	i2594	IMG5_058050
1904	1945	42	457	i2595	IMG5_058050
340	433	94	113	i2597	IMG5_058070
353	492	140	117	i2599	IMG5_058080
552	691	140	183	i2601	IMG5_058480
724	780	57	194	i2602	IMG5_058480
49	127	79	16	i2604	IMG5_058490
241	331	91	53	i2605	IMG5_058490
346	441	96	58	i2606	IMG5_058490
484	535	52	72	i2607	IMG5_058490
649	702	54	110	i2608	IMG5_058490
897	977	81	298	i2610	IMG5_058560
1129	1189	61	348	i2611	IMG5_058560
758	815	58	216	i2613	IMG5_058570
918	976	59	250	i2614	IMG5_058570
1541	1581	41	438	i2615	IMG5_058570
1895	1959	65	542	i2616	IMG5_058570
2208	2248	41	625	i2617	IMG5_058570
2921	3086	166	849	i2618	IMG5_058570
220	266	47	73	i2620	IMG5_058580
555	592	38	169	i2621	IMG5_058580
935	989	55	283	i2622	IMG5_058580
837	940	104	278	i2624	IMG5_058710
1033	1084	52	308	i2625	IMG5_058710
1517	1632	116	452	i2626	IMG5_058710
2088	2185	98	604	i2627	IMG5_058710
103	249	147	34	i2629	IMG5_058930
368	420	53	122	i2631	IMG5_058940
544	602	59	163	i2632	IMG5_058940
774	815	42	220	i2633	IMG5_058940
1053	1146	94	299	i2634	IMG5_058940
1448	1490	43	399	i2635	IMG5_058940
160	201	42	53	i2637	IMG5_058960
569	611	43	175	i2638	IMG5_058960
780	996	217	231	i2639	IMG5_058960
1121	1359	239	272	i2640	IMG5_058960
1376	1433	58	278	i2641	IMG5_058960
226	349	124	75	i2643	IMG5_059000
64	103	40	21	i2645	IMG5_058990
168	249	82	42	i2646	IMG5_058990
582	652	71	153	i2647	IMG5_058990
1130	4653	3524	312	i2648	IMG5_058990
4690	5008	319	324	i2649	IMG5_058990
[truncated: 18,924 more rows]
