# Supplementary material for: Evolution of the Exon-Intron Structure in Ciliate Genomes
Source: PLoS One. 2016 Sep 7;11(9):e0161476. doi: 10.1371/journal.pone.0161476 (PMC5014332; doi:10.1371/journal.pone.0161476)
Supplement: S1 File — The introns coordinates are given in numbers of base pairs and numbers of aminoacids for genes and proteins, respectively. (ZIP) [file pone.0161476.s005.zip › Table_S1_IntronsCoord_Oxytricha.txt]

intron start	intron end	intron length	intron start in protein	intron ID	protein ID
491	664	174	163	o2	Contig1000.0.g55
864	1001	138	229	o3	Contig1000.0.g55
2501	2599	99	729	o4	Contig1000.0.g55
2764	2804	41	784	o5	Contig1000.0.g55
2977	3011	35	841	o6	Contig1000.0.g55
3884	3915	32	1132	o7	Contig1000.0.g55
4027	4063	37	1169	o8	Contig1000.0.g55
388	491	104	129	o10	Contig10001.0.g109
161	223	63	53	o12	Contig10003.0.2.g80
698	744	47	211	o13	Contig10003.0.2.g80
158	244	87	52	o15	Contig10006.0.g72
387	550	164	99	o16	Contig10006.0.g72
950	1014	65	232	o17	Contig10006.0.g72
1535	1823	289	406	o18	Contig10006.0.g72
1872	1995	124	422	o19	Contig10006.0.g72
2334	2377	44	534	o20	Contig10006.0.g72
1542	1599	58	513	o22	Contig10007.0.2.g75
785	831	47	261	o24	Contig10009.0.1.g68
128	177	50	42	o26	Contig10009.0.1.g70
291	343	53	80	o27	Contig10009.0.1.g70
1038	1072	35	311	o28	Contig10009.0.1.g70
439	479	41	146	o30	Contig10011.0.g92
913	1061	149	290	o31	Contig10011.0.g92
1235	1272	38	348	o32	Contig10011.0.g92
189	220	32	62	o34	Contig10012.0.g99
1290	1364	75	429	o36	Contig10016.0.g103
76	160	85	25	o38	Contig10019.0.g60
796	844	49	236	o39	Contig10019.0.g60
230	264	35	76	o41	Contig10022.0.g42
544	574	31	169	o42	Contig10022.0.g42
575	609	35	191	o44	Contig10023.0.g44
109	168	60	36	o46	Contig10027.0.g38
283	373	91	74	o47	Contig10027.0.g38
340	388	49	113	o49	Contig10029.0.g47
542	581	40	164	o50	Contig10029.0.g47
205	323	119	68	o52	Contig1003.1.g77
679	713	35	186	o53	Contig1003.1.g77
65	98	34	21	o55	Contig10030.0.g74
146	182	37	37	o56	Contig10030.0.g74
491	521	31	139	o57	Contig10030.0.g74
836	876	41	278	o59	Contig10032.0.g107
1009	1046	38	322	o60	Contig10032.0.g107
68	131	64	22	o62	Contig10033.0.g106
386	632	247	107	o63	Contig10033.0.g106
102	346	245	33	o65	Contig10034.0.g103
156	313	158	51	o67	Contig10034.0.g104
449	556	108	96	o68	Contig10034.0.g104
925	1113	189	219	o69	Contig10034.0.g104
1316	1363	48	438	o71	Contig10036.0.g95
383	420	38	127	o73	Contig10037.0.g91
4988	5063	76	1649	o74	Contig10037.0.g91
5194	5235	42	1693	o75	Contig10037.0.g91
922	955	34	307	o77	Contig1004.1.g80
1052	1085	34	339	o78	Contig1004.1.g80
270	440	171	89	o80	Contig10042.0.g43
544	585	42	124	o81	Contig10042.0.g43
729	818	90	171	o82	Contig10042.0.g43
1479	1551	73	391	o83	Contig10042.0.g43
1857	1898	42	493	o84	Contig10042.0.g43
178	262	85	59	o86	Contig10042.0.g44
333	428	96	110	o88	Contig10045.0.g52
1301	1337	37	401	o89	Contig10045.0.g52
1437	1507	71	434	o90	Contig10045.0.g52
1571	1715	145	455	o91	Contig10045.0.g52
1755	1870	116	468	o92	Contig10045.0.g52
266	321	56	88	o94	Contig10047.0.g50
1370	1404	35	456	o96	Contig1005.0.g50
111	326	216	36	o98	Contig1005.1.g81
560	673	114	114	o99	Contig1005.1.g81
53	150	98	17	o101	Contig10051.0.g107
233	280	48	44	o102	Contig10051.0.g107
523	611	89	125	o103	Contig10051.0.g107
1906	1942	37	556	o104	Contig10051.0.g107
2238	2276	39	655	o105	Contig10051.0.g107
2592	2670	79	760	o106	Contig10051.0.g107
15	64	50	4	o108	Contig10054.0.1.g101
832	953	122	260	o109	Contig10054.0.1.g101
113	205	93	37	o111	Contig10054.0.1.g103
321	400	80	75	o112	Contig10054.0.1.g103
480	520	41	102	o113	Contig10054.0.1.g103
704	735	32	163	o114	Contig10054.0.1.g103
105	181	77	34	o116	Contig10059.0.0.g16
1022	1264	243	314	o117	Contig10059.0.0.g16
1550	1624	75	409	o118	Contig10059.0.0.g16
1789	2177	389	464	o119	Contig10059.0.0.g16
248	318	71	82	o121	Contig1006.0.g52
694	732	39	207	o122	Contig1006.0.g52
822	914	93	237	o123	Contig1006.0.g52
56	141	86	18	o125	Contig1006.1.g82
321	369	49	78	o126	Contig1006.1.g82
797	1153	357	265	o128	Contig10060.0.g51
82	172	91	27	o130	Contig10061.0.g53
306	359	54	71	o131	Contig10061.0.g53
604	662	59	152	o132	Contig10061.0.g53
56	171	116	18	o134	Contig10063.0.g56
381	470	90	88	o135	Contig10063.0.g56
39	232	194	12	o137	Contig10063.0.g58
327	536	210	44	o138	Contig10063.0.g58
1686	1724	39	561	o140	Contig10065.0.g61
2354	2409	56	771	o141	Contig10065.0.g61
793	827	35	264	o143	Contig10067.0.g63
1046	1083	38	336	o144	Contig10067.0.g63
1397	1429	33	441	o145	Contig10067.0.g63
3280	3322	43	1093	o147	Contig10070.0.1.g98
3447	3477	31	1134	o148	Contig10070.0.1.g98
3747	4114	368	1224	o149	Contig10070.0.1.g98
4375	4446	72	1310	o150	Contig10070.0.1.g98
4543	4573	31	1342	o151	Contig10070.0.1.g98
4683	4752	70	1379	o152	Contig10070.0.1.g98
59	104	46	19	o154	Contig10072.0.g96
163	208	46	38	o155	Contig10072.0.g96
273	325	53	60	o156	Contig10072.0.g96
1613	1675	63	489	o157	Contig10072.0.g96
3134	3167	34	975	o158	Contig10072.0.g96
6568	6603	36	2189	o160	Contig10076.0.g100
99	198	100	32	o162	Contig10079.0.g90
383	483	101	94	o163	Contig10079.0.g90
899	937	39	232	o164	Contig10079.0.g90
126	264	139	41	o166	Contig10079.0.g92
493	532	40	117	o167	Contig10079.0.g92
1423	1458	36	414	o168	Contig10079.0.g92
2514	2588	75	766	o169	Contig10079.0.g92
140	190	51	46	o171	Contig10079.0.g93
1323	1354	32	423	o172	Contig10079.0.g93
298	465	168	99	o174	Contig1008.1.g84
128	181	54	42	o176	Contig10081.0.g29
295	329	35	80	o177	Contig10081.0.g29
131	230	100	43	o179	Contig10091.0.g72
436	678	243	111	o180	Contig10091.0.g72
656	684	29	218	o182	Contig10099.0.1.g76
89	181	93	29	o184	Contig101.0.g14
280	402	123	62	o185	Contig101.0.g14
1987	2224	238	590	o186	Contig101.0.g14
2525	2561	37	690	o187	Contig101.0.g14
4979	5034	56	1495	o188	Contig101.0.g14
5866	5903	38	1772	o189	Contig101.0.g14
328	386	59	109	o191	Contig101.1.g82
1167	1238	72	388	o193	Contig10102.0.g13
266	360	95	88	o195	Contig10107.0.g11
952	1002	51	285	o196	Contig10107.0.g11
528	661	134	175	o198	Contig10119.0.1.g18
696	773	78	187	o199	Contig10119.0.1.g18
842	1252	411	209	o200	Contig10119.0.1.g18
78	112	35	25	o202	Contig10126.0.g38
3005	3041	37	989	o203	Contig10126.0.g38
3652	3682	31	1193	o204	Contig10126.0.g38
3862	3892	31	1252	o205	Contig10126.0.g38
4750	4783	34	1538	o206	Contig10126.0.g38
7200	7262	63	2343	o207	Contig10126.0.g38
63	151	89	20	o209	Contig10128.0.g27
256	524	269	55	o210	Contig10128.0.g27
176	299	124	58	o212	Contig10133.0.0.g102
880	964	85	251	o213	Contig10133.0.0.g102
4	75	72	1	o215	Contig10133.0.1.g103
136	344	209	21	o216	Contig10133.0.1.g103
432	530	99	50	o217	Contig10133.0.1.g103
813	847	35	144	o218	Contig10133.0.1.g103
1070	1115	46	218	o219	Contig10133.0.1.g103
28	70	43	9	o221	Contig10135.0.0.g100
357	401	45	104	o222	Contig10135.0.0.g100
483	645	163	131	o223	Contig10135.0.0.g100
55	109	55	18	o225	Contig10141.0.g45
254	285	32	66	o226	Contig10141.0.g45
354	445	92	88	o227	Contig10141.0.g45
676	726	51	165	o228	Contig10141.0.g45
1348	1384	37	372	o229	Contig10141.0.g45
23	93	71	7	o231	Contig10143.0.g42
250	305	56	59	o232	Contig10143.0.g42
398	437	40	90	o233	Contig10143.0.g42
645	728	84	159	o234	Contig10143.0.g42
805	839	35	184	o235	Contig10143.0.g42
1129	1222	94	376	o237	Contig10146.0.g49
1359	1397	39	421	o238	Contig10146.0.g49
1909	2006	98	591	o239	Contig10146.0.g49
2211	2265	55	659	o240	Contig10146.0.g49
191	240	50	63	o242	Contig10147.0.0.g48
1104	1226	123	351	o243	Contig10147.0.0.g48
193	276	84	64	o245	Contig1015.1.g92
899	933	35	271	o246	Contig1015.1.g92
1074	1116	43	318	o247	Contig1015.1.g92
156	195	40	51	o249	Contig10152.0.g62
368	567	200	109	o250	Contig10152.0.g62
635	674	40	131	o251	Contig10152.0.g62
758	811	54	159	o252	Contig10152.0.g62
1022	1144	123	229	o253	Contig10152.0.g62
1183	1219	37	394	o255	Contig10158.0.g50
403	439	37	134	o257	Contig10164.0.g101
782	813	32	248	o258	Contig10164.0.g101
1523	1560	38	484	o259	Contig10164.0.g101
3123	3162	40	1005	o260	Contig10164.0.g101
3550	3777	228	1134	o261	Contig10164.0.g101
182	330	149	60	o263	Contig10172.0.g13
1337	1420	84	445	o265	Contig10176.0.g18
55	115	61	18	o267	Contig10184.0.g70
295	378	84	98	o269	Contig10185.0.g37
152	300	149	50	o271	Contig10188.0.g29
457	509	53	102	o272	Contig10188.0.g29
749	814	66	182	o273	Contig10188.0.g29
968	1068	101	233	o274	Contig10188.0.g29
559	661	103	186	o276	Contig10188.0.g30
59	193	135	19	o278	Contig10189.0.g27
642	675	34	213	o280	Contig10191.0.g19
809	841	33	258	o281	Contig10191.0.g19
581	713	133	193	o283	Contig10199.0.g14
822	1175	354	229	o284	Contig10199.0.g14
1517	1602	86	343	o285	Contig10199.0.g14
237	288	52	78	o287	Contig102.0.g15
477	720	244	141	o288	Contig102.0.g15
1630	1716	87	444	o289	Contig102.0.g15
2148	2214	67	588	o290	Contig102.0.g15
19	158	140	6	o292	Contig102.1.g84
393	433	41	84	o293	Contig102.1.g84
607	659	53	141	o294	Contig102.1.g84
91	226	136	30	o296	Contig10207.0.g15
60	368	309	19	o298	Contig10208.0.g11
939	1012	74	209	o299	Contig10208.0.g11
2249	2480	232	621	o300	Contig10208.0.g11
663	928	266	220	o302	Contig10211.0.g33
164	304	141	54	o304	Contig10212.0.g2
51	123	73	16	o306	Contig10216.0.g18
177	346	170	34	o307	Contig10216.0.g18
681	751	71	145	o308	Contig10216.0.g18
446	494	49	148	o310	Contig1022.0.g92
702	742	41	217	o311	Contig1022.0.g92
2212	2260	49	707	o312	Contig1022.0.g92
2384	2424	41	748	o313	Contig1022.0.g92
544	608	65	181	o315	Contig10221.0.g30
145	235	91	48	o317	Contig10224.0.g25
302	382	81	70	o318	Contig10224.0.g25
521	601	81	116	o319	Contig10224.0.g25
718	779	62	154	o320	Contig10224.0.g25
973	1007	35	219	o321	Contig10224.0.g25
1121	1158	38	256	o322	Contig10224.0.g25
2039	2113	75	550	o323	Contig10224.0.g25
15	329	315	4	o325	Contig10225.0.g26
510	603	94	64	o326	Contig10225.0.g26
704	844	141	98	o327	Contig10225.0.g26
1432	1530	99	293	o328	Contig10225.0.g26
2954	3020	67	768	o329	Contig10225.0.g26
179	318	140	59	o331	Contig10230.0.g20
403	464	62	87	o332	Contig10230.0.g20
568	605	38	121	o333	Contig10230.0.g20
126	193	68	41	o335	Contig10234.0.g24
324	364	41	85	o336	Contig10234.0.g24
618	764	147	169	o337	Contig10234.0.g24
838	910	73	193	o338	Contig10234.0.g24
986	1073	88	218	o339	Contig10234.0.g24
1149	1207	59	382	o341	Contig1024.0.g91
53	90	38	17	o343	Contig1024.1.g103
203	331	129	54	o344	Contig1024.1.g103
666	726	61	166	o345	Contig1024.1.g103
790	1194	405	187	o346	Contig1024.1.g103
348	384	37	115	o348	Contig10240.0.g57
871	908	38	277	o349	Contig10240.0.g57
1146	1177	32	356	o350	Contig10240.0.g57
4231	4287	57	1410	o352	Contig10246.0.g62
5133	5167	35	1691	o353	Contig10246.0.g62
1261	1323	63	420	o355	Contig10248.0.g65
1935	2033	99	623	o356	Contig10248.0.g65
41	145	105	13	o358	Contig10249.0.g66
873	974	102	255	o359	Contig10249.0.g66
379	645	267	126	o361	Contig1025.1.g104
1333	1384	52	355	o362	Contig1025.1.g104
113	183	71	37	o364	Contig10250.0.g8
152	409	258	50	o366	Contig1026.0.g89
419	553	135	139	o368	Contig10260.0.g5
921	1283	363	261	o369	Contig10260.0.g5
1341	1600	260	280	o370	Contig10260.0.g5
1807	1844	38	349	o371	Contig10260.0.g5
1865	2279	415	356	o372	Contig10260.0.g5
2556	2587	32	448	o373	Contig10260.0.g5
3470	3755	286	742	o374	Contig10260.0.g5
4747	4792	46	1072	o375	Contig10260.0.g5
4	71	68	1	o377	Contig10261.0.g6
175	332	158	35	o378	Contig10261.0.g6
454	592	139	75	o379	Contig10261.0.g6
41	96	56	13	o381	Contig10261.0.g8
78	120	43	25	o383	Contig1027.0.g88
322	377	56	92	o384	Contig1027.0.g88
469	870	402	156	o386	Contig10270.0.g5
101	137	37	33	o388	Contig10271.0.g4
1151	1191	41	371	o389	Contig10271.0.g4
1267	1305	39	396	o390	Contig10271.0.g4
562	593	32	187	o392	Contig10272.0.g7
711	743	33	226	o393	Contig10272.0.g7
300	489	190	99	o395	Contig10273.0.g6
643	702	60	150	o396	Contig10273.0.g6
1242	1321	80	330	o397	Contig10273.0.g6
1485	1537	53	384	o398	Contig10273.0.g6
620	892	273	206	o400	Contig10276.0.g3
4	41	38	1	o402	Contig10279.0.g8
155	189	35	38	o403	Contig10279.0.g8
542	572	31	156	o404	Contig10279.0.g8
667	701	35	187	o405	Contig10279.0.g8
350	518	169	116	o407	Contig1028.0.g94
701	756	56	177	o408	Contig1028.0.g94
324	356	33	107	o410	Contig1028.1.g106
1118	1165	48	361	o411	Contig1028.1.g106
2387	2473	87	768	o412	Contig1028.1.g106
2752	2783	32	861	o413	Contig1028.1.g106
2953	2983	31	917	o414	Contig1028.1.g106
67	113	47	22	o416	Contig10281.0.g47
574	711	138	175	o417	Contig10281.0.g47
838	867	30	217	o418	Contig10281.0.g47
920	1090	171	234	o419	Contig10281.0.g47
1839	2018	180	484	o420	Contig10281.0.g47
2143	2378	236	525	o421	Contig10281.0.g47
659	767	109	219	o423	Contig10282.0.g48
1408	1484	77	469	o425	Contig10287.0.g45
170	292	123	56	o427	Contig10288.0.g50
476	558	83	117	o428	Contig10288.0.g50
1585	1632	48	459	o429	Contig10288.0.g50
1870	1906	37	538	o430	Contig10288.0.g50
4320	4351	32	1342	o431	Contig10288.0.g50
4525	4604	80	1400	o432	Contig10288.0.g50
5068	5102	35	1554	o433	Contig10288.0.g50
223	262	40	74	o435	Contig10290.0.g21
467	559	93	142	o436	Contig10290.0.g21
911	939	29	303	o438	Contig10293.0.g18
989	1045	57	319	o439	Contig10293.0.g18
1214	1529	316	375	o440	Contig10293.0.g18
2380	2420	41	659	o441	Contig10293.0.g18
194	324	131	64	o443	Contig10294.0.g5
122	252	131	40	o445	Contig10295.0.g11
194	238	45	64	o447	Contig10297.0.g2
452	482	31	135	o448	Contig10297.0.g2
594	985	392	197	o450	Contig103.0.g16
266	338	73	88	o452	Contig1030.1.g109
151	191	41	50	o454	Contig1030.1.g111
549	583	35	169	o455	Contig1030.1.g111
101	189	89	33	o457	Contig10301.0.g58
326	430	105	78	o458	Contig10301.0.g58
801	863	63	266	o460	Contig10305.0.g53
1982	2164	183	639	o461	Contig10305.0.g53
191	268	78	63	o463	Contig1031.1.g113
795	1132	338	238	o464	Contig1031.1.g113
146	209	64	48	o466	Contig10314.0.g22
381	649	269	105	o467	Contig10314.0.g22
204	367	164	67	o469	Contig10320.0.g113
98	177	80	32	o471	Contig10323.0.g109
262	345	84	60	o472	Contig10323.0.g109
187	308	122	62	o474	Contig10326.0.g115
103	201	99	34	o476	Contig10327.0.1.g114
2720	2784	65	873	o477	Contig10327.0.1.g114
121	321	201	40	o479	Contig10329.0.g6
429	516	88	75	o480	Contig10329.0.g6
12	138	127	3	o482	Contig10332.0.g42
555	719	165	142	o483	Contig10332.0.g42
43	91	49	14	o485	Contig10334.0.0.g45
403	464	62	117	o486	Contig10334.0.0.g45
1245	1352	108	414	o488	Contig10336.0.g47
2174	2215	42	688	o489	Contig10336.0.g47
2774	2895	122	874	o490	Contig10336.0.g47
3589	3757	169	1105	o491	Contig10336.0.g47
43	146	104	14	o493	Contig10336.0.g48
295	421	127	63	o494	Contig10336.0.g48
670	766	97	146	o495	Contig10336.0.g48
78	117	40	25	o497	Contig10339.0.g51
242	294	53	67	o498	Contig10339.0.g51
953	993	41	286	o499	Contig10339.0.g51
1199	1230	32	354	o500	Contig10339.0.g51
2881	2921	41	904	o501	Contig10339.0.g51
3043	3075	33	945	o502	Contig10339.0.g51
1454	1614	161	484	o504	Contig1034.1.g116
1729	1765	37	522	o505	Contig1034.1.g116
1991	2200	210	597	o506	Contig1034.1.g116
2353	2392	40	648	o507	Contig1034.1.g116
2522	2556	35	691	o508	Contig1034.1.g116
164	351	188	54	o510	Contig10344.0.g85
565	830	266	125	o511	Contig10344.0.g85
79	218	140	26	o513	Contig10349.0.g86
17	91	75	5	o515	Contig10355.0.g8
375	411	37	99	o516	Contig10355.0.g8
58	103	46	19	o518	Contig10358.0.g13
1113	1376	264	355	o519	Contig10358.0.g13
179	354	176	59	o521	Contig10362.0.g85
1679	1759	81	500	o522	Contig10362.0.g85
2784	2871	88	842	o523	Contig10362.0.g85
2980	3025	46	878	o524	Contig10362.0.g85
311	416	106	103	o526	Contig10368.0.g79
521	558	38	138	o527	Contig10368.0.g79
1732	1777	46	529	o528	Contig10368.0.g79
1877	1979	103	562	o529	Contig10368.0.g79
2094	2147	54	600	o530	Contig10368.0.g79
2243	2272	30	631	o531	Contig10368.0.g79
2412	2451	40	678	o532	Contig10368.0.g79
2932	2988	57	838	o533	Contig10368.0.g79
3090	3122	33	871	o534	Contig10368.0.g79
4488	4527	40	1326	o535	Contig10368.0.g79
4843	4895	53	1431	o536	Contig10368.0.g79
128	252	125	42	o538	Contig1037.1.g119
508	542	35	127	o539	Contig1037.1.g119
129	337	209	42	o541	Contig10370.0.g66
474	592	119	88	o542	Contig10370.0.g66
774	827	54	148	o543	Contig10370.0.g66
904	945	42	173	o544	Contig10370.0.g66
1158	1228	71	244	o545	Contig10370.0.g66
2632	2778	147	712	o546	Contig10370.0.g66
3857	3931	75	1071	o547	Contig10370.0.g66
4425	4462	38	1235	o548	Contig10370.0.g66
4577	4665	89	1273	o549	Contig10370.0.g66
4910	4943	34	1355	o550	Contig10370.0.g66
4989	5138	150	1370	o551	Contig10370.0.g66
5217	5247	31	1396	o552	Contig10370.0.g66
5380	5411	32	1440	o553	Contig10370.0.g66
4285	4313	29	1428	o555	Contig10373.0.g69
4709	4883	175	1559	o556	Contig10373.0.g69
4964	5339	376	1586	o557	Contig10373.0.g69
6247	6343	97	1888	o558	Contig10373.0.g69
175	259	85	58	o560	Contig10374.0.g61
381	436	56	98	o561	Contig10374.0.g61
923	963	41	260	o562	Contig10374.0.g61
1124	1154	31	313	o563	Contig10374.0.g61
47	100	54	15	o565	Contig10375.0.g62
355	387	33	100	o566	Contig10375.0.g62
141	251	111	46	o568	Contig10384.0.g21
512	574	63	133	o569	Contig10384.0.g21
697	751	55	174	o570	Contig10384.0.g21
844	923	80	204	o571	Contig10384.0.g21
1019	1132	114	236	o572	Contig10384.0.g21
1676	2029	354	417	o573	Contig10384.0.g21
291	393	103	96	o575	Contig10385.0.g73
459	613	155	118	o576	Contig10385.0.g73
48	109	62	15	o578	Contig10388.0.g18
228	260	33	55	o579	Contig10388.0.g18
52	87	36	17	o581	Contig10393.0.g62
173	271	99	45	o582	Contig10393.0.g62
451	560	110	105	o583	Contig10393.0.g62
309	401	93	102	o585	Contig10396.0.g111
27	392	366	8	o587	Contig10397.0.0.g113
1147	1187	41	260	o588	Contig10397.0.0.g113
268	361	94	89	o590	Contig10398.0.g57
529	583	55	144	o591	Contig10398.0.g57
711	754	44	187	o592	Contig10398.0.g57
94	130	37	31	o594	Contig104.1.g87
525	589	65	162	o595	Contig104.1.g87
914	948	35	270	o596	Contig104.1.g87
1126	1249	124	329	o597	Contig104.1.g87
77	177	101	25	o599	Contig1040.1.g122
372	411	40	90	o600	Contig1040.1.g122
7727	7834	108	2528	o601	Contig1040.1.g122
11609	11657	49	3786	o602	Contig1040.1.g122
134	207	74	44	o604	Contig10403.0.g77
291	388	98	72	o605	Contig10403.0.g77
799	840	42	208	o606	Contig10403.0.g77
58	173	116	19	o608	Contig10405.0.g84
281	398	118	54	o609	Contig10405.0.g84
787	819	33	184	o610	Contig10405.0.g84
397	618	222	132	o612	Contig10406.0.g81
705	748	44	160	o613	Contig10406.0.g81
978	1044	67	237	o614	Contig10406.0.g81
1359	1487	129	341	o615	Contig10406.0.g81
812	865	54	270	o617	Contig1041.0.3.g62
1330	1370	41	425	o618	Contig1041.0.3.g62
62	249	188	20	o620	Contig1041.1.g1
204	321	118	67	o622	Contig10410.0.g47
384	607	224	88	o623	Contig10410.0.g47
56	180	125	18	o625	Contig10411.0.0.g45
473	504	32	157	o627	Contig10417.0.g41
1536	1572	37	501	o628	Contig10417.0.g41
1665	1697	33	531	o629	Contig10417.0.g41
167	325	159	55	o631	Contig1042.1.g5
410	461	52	83	o632	Contig1042.1.g5
743	821	79	177	o633	Contig1042.1.g5
781	820	40	260	o635	Contig10422.0.g72
957	1082	126	305	o636	Contig10422.0.g72
1217	1468	252	350	o637	Contig10422.0.g72
2214	2403	190	598	o638	Contig10422.0.g72
3502	3555	54	964	o639	Contig10422.0.g72
1106	1246	141	368	o641	Contig1043.1.g6
1368	1649	282	408	o642	Contig1043.1.g6
1781	1996	216	452	o643	Contig1043.1.g6
2653	3074	422	671	o644	Contig1043.1.g6
695	947	253	231	o646	Contig10433.0.g62
1048	1097	50	264	o647	Contig10433.0.g62
1168	1201	34	288	o648	Contig10433.0.g62
1763	1802	40	475	o649	Contig10433.0.g62
1941	1978	38	521	o650	Contig10433.0.g62
2120	2159	40	568	o651	Contig10433.0.g62
121	288	168	40	o653	Contig10439.0.g72
451	485	35	94	o654	Contig10439.0.g72
253	358	106	84	o656	Contig10444.0.g61
298	418	121	99	o658	Contig10447.0.g60
242	287	46	80	o660	Contig10454.0.g12
347	378	32	100	o661	Contig10454.0.g12
498	542	45	139	o662	Contig10454.0.g12
238	269	32	79	o664	Contig10455.0.g11
623	651	29	196	o665	Contig10455.0.g11
926	957	32	288	o666	Contig10455.0.g11
1194	1369	176	366	o667	Contig10455.0.g11
361	508	148	120	o669	Contig10456.0.g15
590	688	99	147	o670	Contig10456.0.g15
16	63	48	5	o672	Contig1046.0.g69
148	230	83	49	o674	Contig1046.1.g10
125	175	51	41	o676	Contig10460.0.g103
443	523	81	130	o677	Contig10460.0.g103
584	621	38	150	o678	Contig10460.0.g103
993	1049	57	330	o680	Contig10464.0.g98
1616	1649	34	519	o681	Contig10464.0.g98
1775	1966	192	561	o682	Contig10464.0.g98
2820	2864	45	845	o683	Contig10464.0.g98
4065	4151	87	1245	o684	Contig10464.0.g98
4338	4532	195	1307	o685	Contig10464.0.g98
4832	4865	34	1407	o686	Contig10464.0.g98
4993	5025	33	1449	o687	Contig10464.0.g98
359	509	151	119	o689	Contig10465.0.g100
625	664	40	157	o690	Contig10465.0.g100
852	933	82	220	o691	Contig10465.0.g100
76	160	85	25	o693	Contig1047.1.g12
451	485	35	121	o694	Contig1047.1.g12
694	791	98	191	o695	Contig1047.1.g12
859	1025	167	213	o696	Contig1047.1.g12
1149	1195	47	254	o697	Contig1047.1.g12
172	227	56	57	o699	Contig10470.0.g34
805	906	102	249	o700	Contig10470.0.g34
1421	1460	40	420	o701	Contig10470.0.g34
1572	1706	135	457	o702	Contig10470.0.g34
1793	1856	64	486	o703	Contig10470.0.g34
1936	2081	146	512	o704	Contig10470.0.g34
2418	2456	39	624	o705	Contig10470.0.g34
2842	2904	63	753	o706	Contig10470.0.g34
27	199	173	8	o708	Contig10471.0.g33
385	422	38	70	o709	Contig10471.0.g33
585	678	94	124	o710	Contig10471.0.g33
60	191	132	19	o712	Contig10473.0.g31
628	759	132	165	o713	Contig10473.0.g31
841	1234	394	192	o714	Contig10473.0.g31
115	178	64	38	o716	Contig10474.0.g30
260	310	51	65	o717	Contig10474.0.g30
1204	1243	40	362	o718	Contig10474.0.g30
49	85	37	16	o720	Contig10475.0.g28
140	177	38	34	o721	Contig10475.0.g28
777	813	37	233	o722	Contig10475.0.g28
1846	1883	38	615	o724	Contig1048.1.g14
45	76	32	14	o726	Contig10486.0.g73
277	313	37	81	o727	Contig10486.0.g73
20	102	83	6	o729	Contig1049.0.g70
158	257	100	24	o730	Contig1049.0.g70
412	447	36	76	o731	Contig1049.0.g70
3489	3539	51	1089	o732	Contig1049.0.g70
94	173	80	31	o734	Contig10490.0.g68
474	508	35	131	o735	Contig10490.0.g68
1019	1065	47	301	o736	Contig10490.0.g68
1275	1316	42	370	o737	Contig10490.0.g68
1447	1713	267	414	o738	Contig10490.0.g68
1817	1894	78	448	o739	Contig10490.0.g68
1971	2204	234	473	o740	Contig10490.0.g68
2476	2550	75	564	o741	Contig10490.0.g68
826	860	35	275	o743	Contig10492.0.g70
1344	1382	39	436	o744	Contig10492.0.g70
523	559	37	174	o746	Contig10493.0.g69
1413	1452	40	458	o747	Contig10493.0.g69
1596	1652	57	506	o748	Contig10493.0.g69
167	250	84	55	o750	Contig10495.0.g62
317	368	52	77	o751	Contig10495.0.g62
95	132	38	31	o753	Contig10497.0.g44
106	352	247	35	o755	Contig10499.0.g58
545	579	35	181	o757	Contig105.0.g13
996	1033	38	320	o758	Contig105.0.g13
4127	4178	52	1351	o759	Contig105.0.g13
4351	4390	40	1408	o760	Contig105.0.g13
5800	5910	111	1878	o761	Contig105.0.g13
513	664	152	170	o763	Contig105.1.g89
1085	1121	37	310	o764	Contig105.1.g89
1346	1379	34	385	o765	Contig105.1.g89
349	420	72	116	o767	Contig1050.1.g16
724	805	82	217	o768	Contig1050.1.g16
848	947	100	231	o769	Contig1050.1.g16
1076	1161	86	273	o770	Contig1050.1.g16
101	238	138	33	o772	Contig10500.0.g57
363	656	294	74	o773	Contig10500.0.g57
1046	1108	63	204	o774	Contig10500.0.g57
1400	1768	369	301	o775	Contig10500.0.g57
36	100	65	11	o777	Contig10501.0.g56
1418	1499	82	450	o778	Contig10501.0.g56
1507	1652	146	453	o779	Contig10501.0.g56
147	242	96	48	o781	Contig10502.0.g88
2135	2169	35	679	o782	Contig10502.0.g88
412	463	52	137	o784	Contig10510.0.g55
728	835	108	225	o785	Contig10510.0.g55
2389	2461	73	742	o786	Contig10510.0.g55
2757	2806	50	841	o787	Contig10510.0.g55
702	930	229	233	o789	Contig10515.0.g59
331	555	225	110	o791	Contig10517.0.g83
503	622	120	167	o793	Contig10518.0.g62
932	969	38	270	o794	Contig10518.0.g62
1335	1493	159	392	o795	Contig10518.0.g62
118	248	131	39	o797	Contig1052.1.g20
372	511	140	80	o798	Contig1052.1.g20
1042	1254	213	256	o799	Contig1052.1.g20
2400	2434	35	638	o800	Contig1052.1.g20
2584	2617	34	688	o801	Contig1052.1.g20
3966	4004	39	1137	o802	Contig1052.1.g20
4849	4885	37	1418	o803	Contig1052.1.g20
440	636	197	146	o805	Contig10522.0.g78
104	158	55	34	o807	Contig10528.0.g81
239	278	40	61	o808	Contig10528.0.g81
312	367	56	72	o809	Contig10528.0.g81
702	736	35	183	o810	Contig10528.0.g81
1404	1434	31	405	o811	Contig10528.0.g81
1527	1560	34	436	o812	Contig10528.0.g81
2462	2525	64	736	o813	Contig10528.0.g81
1720	1827	108	573	o815	Contig10529.0.g79
117	171	55	38	o817	Contig1053.1.g21
264	313	50	69	o818	Contig1053.1.g21
426	474	49	106	o819	Contig1053.1.g21
598	634	37	147	o820	Contig1053.1.g21
92	323	232	30	o822	Contig10531.0.g27
491	614	124	86	o823	Contig10531.0.g27
863	1110	248	168	o824	Contig10531.0.g27
50	79	30	16	o826	Contig10532.0.g23
178	453	276	49	o827	Contig10532.0.g23
524	593	70	72	o828	Contig10532.0.g23
173	207	35	57	o830	Contig10533.0.g24
269	501	233	77	o831	Contig10533.0.g24
689	725	37	140	o832	Contig10533.0.g24
313	406	94	104	o834	Contig10538.0.g20
503	549	47	136	o835	Contig10538.0.g20
1231	1302	72	363	o836	Contig10538.0.g20
1468	1505	38	418	o837	Contig10538.0.g20
1800	1884	85	516	o838	Contig10538.0.g20
2152	2187	36	605	o839	Contig10538.0.g20
3074	3112	39	900	o840	Contig10538.0.g20
3368	3460	93	985	o841	Contig10538.0.g20
47	189	143	15	o843	Contig1054.0.g59
1266	1319	54	421	o845	Contig1054.1.g22
755	844	90	251	o847	Contig10541.0.g28
941	1142	202	283	o848	Contig10541.0.g28
1283	1588	306	330	o849	Contig10541.0.g28
2518	2916	399	639	o850	Contig10541.0.g28
3096	3126	31	699	o851	Contig10541.0.g28
3413	3442	30	794	o852	Contig10541.0.g28
3559	3605	47	833	o853	Contig10541.0.g28
3697	3733	37	863	o854	Contig10541.0.g28
786	1140	355	261	o856	Contig10542.0.g24
1371	1779	409	338	o857	Contig10542.0.g24
167	245	79	55	o859	Contig10542.0.g25
357	440	84	92	o860	Contig10542.0.g25
514	566	53	116	o861	Contig10542.0.g25
430	485	56	143	o863	Contig10542.0.g27
90	124	35	29	o865	Contig10549.0.g17
158	205	48	40	o866	Contig10549.0.g17
276	312	37	64	o867	Contig10549.0.g17
1210	1257	48	403	o869	Contig10553.0.g32
127	277	151	42	o871	Contig10556.0.g25
67	103	37	22	o873	Contig10556.0.g27
192	231	40	51	o874	Contig10556.0.g27
303	337	35	75	o875	Contig10556.0.g27
426	755	330	141	o877	Contig10563.0.g73
316	351	36	105	o879	Contig10566.0.g80
523	555	33	162	o880	Contig10566.0.g80
759	793	35	229	o881	Contig10566.0.g80
1296	1332	37	397	o882	Contig10566.0.g80
29	78	50	9	o884	Contig10569.0.g81
132	180	49	27	o885	Contig10569.0.g81
296	396	101	65	o886	Contig10569.0.g81
519	579	61	106	o887	Contig10569.0.g81
463	681	219	154	o889	Contig10573.0.g71
1360	1524	165	380	o890	Contig10573.0.g71
2396	2612	217	670	o891	Contig10573.0.g71
86	147	62	28	o893	Contig10574.0.g67
162	216	55	53	o895	Contig10575.0.g69
270	303	34	71	o896	Contig10575.0.g69
360	410	51	90	o897	Contig10575.0.g69
462	709	248	107	o898	Contig10575.0.g69
156	363	208	51	o900	Contig10583.0.g101
784	848	65	191	o901	Contig10583.0.g101
1015	1115	101	247	o902	Contig10583.0.g101
1387	1418	32	337	o903	Contig10583.0.g101
1654	1696	43	551	o905	Contig10588.0.1.g100
102	141	40	33	o907	Contig10590.0.1.g83
202	277	76	53	o908	Contig10590.0.1.g83
398	436	39	93	o909	Contig10590.0.1.g83
1436	1472	37	426	o910	Contig10590.0.1.g83
1649	1685	37	485	o911	Contig10590.0.1.g83
163	217	55	54	o913	Contig10593.0.g86
265	314	50	88	o915	Contig10594.0.g87
393	501	109	114	o916	Contig10594.0.g87
691	729	39	177	o917	Contig10594.0.g87
1264	1301	38	355	o918	Contig10594.0.g87
2564	2597	34	775	o919	Contig10594.0.g87
2707	2743	37	812	o920	Contig10594.0.g87
4	224	221	1	o922	Contig10597.0.g90
1043	1273	231	273	o923	Contig10597.0.g90
1870	1921	52	472	o924	Contig10597.0.g90
2048	2084	37	514	o925	Contig10597.0.g90
157	246	90	52	o927	Contig10599.0.g81
367	416	50	92	o928	Contig10599.0.g81
611	645	35	156	o929	Contig10599.0.g81
77	111	35	25	o931	Contig106.1.g90
258	292	35	74	o932	Contig106.1.g90
748	819	72	249	o934	Contig1060.1.g30
352	454	103	117	o936	Contig1060.1.g31
556	724	169	150	o937	Contig1060.1.g31
900	940	41	209	o938	Contig1060.1.g31
145	239	95	48	o940	Contig10601.0.g82
317	356	40	73	o941	Contig10601.0.g82
608	745	138	157	o942	Contig10601.0.g82
226	345	120	75	o944	Contig10605.0.g92
68	205	138	22	o946	Contig10610.0.g90
532	611	80	131	o947	Contig10610.0.g90
749	930	182	176	o948	Contig10610.0.g90
1016	1080	65	205	o949	Contig10610.0.g90
1163	1199	37	232	o950	Contig10610.0.g90
1333	1386	54	276	o951	Contig10610.0.g90
571	606	36	190	o953	Contig10618.0.g44
700	731	32	221	o954	Contig10618.0.g44
1774	1845	72	591	o956	Contig1062.1.g33
1948	2028	81	625	o957	Contig1062.1.g33
4941	5036	96	1595	o958	Contig1062.1.g33
5673	5724	52	1807	o959	Contig1062.1.g33
49	181	133	16	o961	Contig10622.0.g103
361	475	115	75	o962	Contig10622.0.g103
598	647	50	116	o963	Contig10622.0.g103
889	927	39	196	o964	Contig10622.0.g103
1775	1867	93	479	o965	Contig10622.0.g103
1964	2040	77	511	o966	Contig10622.0.g103
459	514	56	152	o968	Contig10623.0.g106
3376	3688	313	1125	o970	Contig10630.0.g82
2024	2144	121	674	o972	Contig10632.0.g84
192	229	38	63	o974	Contig10634.0.g77
240	372	133	67	o975	Contig10634.0.g77
927	968	42	251	o976	Contig10634.0.g77
1305	1388	84	363	o977	Contig10634.0.g77
1522	1635	114	408	o978	Contig10634.0.g77
71	145	75	23	o980	Contig10635.0.g76
493	542	50	139	o981	Contig10635.0.g76
931	967	37	268	o982	Contig10635.0.g76
4	92	89	1	o984	Contig10641.0.g75
5	125	121	1	o986	Contig10641.0.g76
236	320	85	38	o987	Contig10641.0.g76
409	579	171	67	o988	Contig10641.0.g76
820	922	103	147	o989	Contig10641.0.g76
1565	1646	82	361	o990	Contig10641.0.g76
1188	1395	208	395	o992	Contig10642.0.g77
98	132	35	32	o994	Contig10643.0.g78
412	442	31	125	o995	Contig10643.0.g78
482	655	174	138	o996	Contig10643.0.g78
449	484	36	149	o998	Contig10648.0.g79
40	77	38	13	o1000	Contig10651.0.g43
236	274	39	65	o1001	Contig10651.0.g43
173	271	99	57	o1003	Contig10659.0.g46
7	41	35	2	o1005	Contig1066.1.g36
168	213	46	44	o1006	Contig1066.1.g36
1151	1185	35	356	o1007	Contig1066.1.g36
238	283	46	79	o1009	Contig1066.1.g37
488	524	37	147	o1010	Contig1066.1.g37
17	84	68	5	o1012	Contig10665.0.g21
201	255	55	44	o1013	Contig10665.0.g21
458	558	101	111	o1014	Contig10665.0.g21
738	847	110	171	o1015	Contig10665.0.g21
1024	1054	31	229	o1016	Contig10665.0.g21
1432	1471	40	355	o1017	Contig10665.0.g21
1541	1712	172	378	o1018	Contig10665.0.g21
59	111	53	19	o1020	Contig10666.0.g18
278	433	156	74	o1021	Contig10666.0.g18
878	909	32	222	o1022	Contig10666.0.g18
1051	1085	35	269	o1023	Contig10666.0.g18
2652	2688	37	791	o1024	Contig10666.0.g18
3593	3638	46	1093	o1025	Contig10666.0.g18
3790	3848	59	1143	o1026	Contig10666.0.g18
960	1039	80	319	o1028	Contig10671.0.g53
31	179	149	10	o1030	Contig10676.0.g96
34	110	77	11	o1032	Contig1068.0.0.g83
105	171	67	34	o1034	Contig1068.1.g42
67	170	104	22	o1036	Contig10683.0.g72
737	1015	279	210	o1037	Contig10683.0.g72
1213	1254	42	276	o1038	Contig10683.0.g72
2153	2262	110	575	o1039	Contig10683.0.g72
1268	1318	51	422	o1041	Contig10684.0.g73
1570	1604	35	506	o1042	Contig10684.0.g73
1731	1776	46	548	o1043	Contig10684.0.g73
118	233	116	39	o1045	Contig10687.0.g75
761	812	52	214	o1046	Contig10687.0.g75
1411	1453	43	414	o1047	Contig10687.0.g75
184	220	37	61	o1049	Contig10689.0.g77
3236	3670	435	1066	o1050	Contig10689.0.g77
146	490	345	48	o1052	Contig10699.0.g55
859	894	36	286	o1054	Contig1070.1.g45
1567	1668	102	510	o1055	Contig1070.1.g45
2945	2978	34	935	o1056	Contig1070.1.g45
23	124	102	7	o1058	Contig10702.0.g19
306	426	121	67	o1059	Contig10702.0.g19
1125	1164	40	300	o1060	Contig10702.0.g19
50	83	34	16	o1062	Contig10708.0.0.g28
1159	1227	69	374	o1063	Contig10708.0.0.g28
212	294	83	70	o1065	Contig10708.0.0.g29
1764	1871	108	560	o1066	Contig10708.0.0.g29
115	253	139	38	o1068	Contig10708.0.0.g30
366	460	95	75	o1069	Contig10708.0.0.g30
603	713	111	122	o1070	Contig10708.0.0.g30
914	945	32	189	o1071	Contig10708.0.0.g30
170	290	121	56	o1073	Contig1071.1.g46
503	551	49	167	o1075	Contig10710.0.g49
1181	1240	60	377	o1076	Contig10710.0.g49
1590	1630	41	493	o1077	Contig10710.0.g49
190	347	158	63	o1079	Contig10718.0.g51
537	589	53	126	o1080	Contig10718.0.g51
902	954	53	230	o1081	Contig10718.0.g51
125	211	87	41	o1083	Contig10719.0.g52
511	545	35	141	o1084	Contig10719.0.g52
637	706	70	171	o1085	Contig10719.0.g52
4626	4660	35	1477	o1086	Contig10719.0.g52
5172	5206	35	1648	o1087	Contig10719.0.g52
5711	5760	50	1816	o1088	Contig10719.0.g52
21	75	55	6	o1090	Contig1072.0.g14
197	310	114	47	o1091	Contig1072.0.g14
416	477	62	82	o1092	Contig1072.0.g14
674	746	73	147	o1093	Contig1072.0.g14
891	1002	112	195	o1094	Contig1072.0.g14
1180	1213	34	254	o1095	Contig1072.0.g14
1350	1380	31	299	o1096	Contig1072.0.g14
1537	1570	34	351	o1097	Contig1072.0.g14
1647	1695	49	377	o1098	Contig1072.0.g14
49	89	41	16	o1100	Contig1072.1.g48
246	279	34	68	o1101	Contig1072.1.g48
211	246	36	70	o1103	Contig10724.0.g11
377	412	36	113	o1104	Contig10724.0.g11
1951	1985	35	626	o1105	Contig10724.0.g11
2091	2142	52	661	o1106	Contig10724.0.g11
190	224	35	63	o1108	Contig10724.0.g12
780	815	36	259	o1110	Contig10727.0.g1
898	1190	293	299	o1112	Contig10728.0.g6
4	60	57	1	o1114	Contig10729.0.g4
335	370	36	111	o1116	Contig1073.1.g49
173	272	100	57	o1118	Contig10731.0.g69
1071	1111	41	323	o1119	Contig10731.0.g69
1322	1376	55	393	o1120	Contig10731.0.g69
1761	1839	79	521	o1121	Contig10731.0.g69
322	391	70	107	o1123	Contig10732.0.g70
539	582	44	156	o1124	Contig10732.0.g70
792	834	43	225	o1125	Contig10732.0.g70
11	65	55	3	o1127	Contig10733.0.g71
159	195	37	34	o1128	Contig10733.0.g71
333	461	129	80	o1129	Contig10733.0.g71
530	560	31	102	o1130	Contig10733.0.g71
115	151	37	38	o1132	Contig10739.0.g63
210	292	83	57	o1133	Contig10739.0.g63
6266	6344	79	2088	o1135	Contig1074.1.g50
599	820	222	199	o1137	Contig10742.0.g1
988	1410	423	255	o1138	Contig10742.0.g1
2014	2343	330	456	o1139	Contig10742.0.g1
3036	3115	80	686	o1140	Contig10742.0.g1
219	347	129	72	o1142	Contig10745.0.g101
177	314	138	58	o1144	Contig10746.0.g104
534	698	165	131	o1145	Contig10746.0.g104
899	959	61	198	o1146	Contig10746.0.g104
1118	1155	38	251	o1147	Contig10746.0.g104
76	112	37	25	o1149	Contig10748.0.g6
232	296	65	77	o1151	Contig10749.0.g5
1474	1809	336	469	o1152	Contig10749.0.g5
109	178	70	36	o1154	Contig1075.1.g52
59	122	64	19	o1156	Contig10757.0.g114
1048	1101	54	349	o1158	Contig10759.0.g87
362	524	163	120	o1160	Contig10760.0.g77
681	763	83	172	o1161	Contig10760.0.g77
233	527	295	77	o1163	Contig10763.0.g74
238	339	102	79	o1165	Contig10769.0.g81
447	484	38	114	o1166	Contig10769.0.g81
672	708	37	177	o1167	Contig10769.0.g81
865	914	50	229	o1168	Contig10769.0.g81
135	311	177	44	o1170	Contig10771.0.g21
481	532	52	101	o1171	Contig10771.0.g21
692	751	60	154	o1172	Contig10771.0.g21
825	859	35	178	o1173	Contig10771.0.g21
175	215	41	58	o1175	Contig10774.0.g23
493	524	32	150	o1176	Contig10774.0.g23
619	656	38	181	o1177	Contig10774.0.g23
1661	1765	105	516	o1178	Contig10774.0.g23
33	91	59	10	o1180	Contig10776.0.g25
1201	1281	81	380	o1181	Contig10776.0.g25
2714	2807	94	857	o1182	Contig10776.0.g25
1049	1114	66	349	o1184	Contig10777.0.g26
307	513	207	102	o1186	Contig10778.0.g27
628	795	168	140	o1187	Contig10778.0.g27
1282	1405	124	302	o1188	Contig10778.0.g27
1499	1701	203	333	o1189	Contig10778.0.g27
1818	2177	360	371	o1190	Contig10778.0.g27
245	283	39	81	o1192	Contig10779.0.g29
484	526	43	148	o1193	Contig10779.0.g29
426	459	34	141	o1195	Contig1078.0.g15
395	627	233	131	o1197	Contig1078.1.g57
755	934	180	173	o1198	Contig1078.1.g57
125	203	79	41	o1200	Contig10783.0.g35
293	327	35	71	o1201	Contig10783.0.g35
396	446	51	93	o1202	Contig10783.0.g35
579	630	52	137	o1203	Contig10783.0.g35
755	786	32	179	o1204	Contig10783.0.g35
313	456	144	104	o1206	Contig10791.0.g21
592	624	33	149	o1207	Contig10791.0.g21
98	137	40	32	o1209	Contig10803.0.g72
197	301	105	52	o1210	Contig10803.0.g72
419	498	80	91	o1211	Contig10803.0.g72
186	279	94	61	o1213	Contig10805.0.g70
818	906	89	241	o1214	Contig10805.0.g70
287	384	98	95	o1216	Contig1081.0.g30
41	177	137	13	o1218	Contig1082.1.g62
559	678	120	140	o1219	Contig1082.1.g62
1096	1129	34	279	o1220	Contig1082.1.g62
1259	1290	32	322	o1221	Contig1082.1.g62
1673	1704	32	449	o1222	Contig1082.1.g62
286	327	42	95	o1224	Contig10823.0.g96
127	169	43	42	o1226	Contig10823.0.g97
782	1054	273	246	o1227	Contig10823.0.g97
119	221	103	39	o1229	Contig10826.0.g88
300	412	113	65	o1230	Contig10826.0.g88
519	556	38	100	o1231	Contig10826.0.g88
407	448	42	135	o1233	Contig10832.0.g32
146	252	107	48	o1235	Contig10833.0.g31
465	501	37	119	o1236	Contig10833.0.g31
611	649	39	155	o1237	Contig10833.0.g31
14	292	279	4	o1239	Contig10839.0.g25
312	529	218	103	o1241	Contig10841.0.g18
1460	1516	57	413	o1242	Contig10841.0.g18
2745	2783	39	823	o1243	Contig10841.0.g18
2934	2989	56	873	o1244	Contig10841.0.g18
287	319	33	95	o1246	Contig10842.0.g15
405	468	64	123	o1247	Contig10842.0.g15
215	311	97	71	o1249	Contig10845.0.g22
749	797	49	217	o1250	Contig10845.0.g22
75	170	96	24	o1252	Contig10852.0.g21
283	367	85	62	o1253	Contig10852.0.g21
659	726	68	159	o1254	Contig10852.0.g21
1502	1576	75	417	o1255	Contig10852.0.g21
2854	2891	38	843	o1256	Contig10852.0.g21
3173	3208	36	936	o1257	Contig10852.0.g21
381	532	152	126	o1259	Contig10858.0.g68
754	810	57	251	o1261	Contig10861.0.0.g87
1028	1244	217	323	o1262	Contig10861.0.0.g87
146	265	120	48	o1264	Contig10862.0.g88
319	417	99	66	o1265	Contig10862.0.g88
541	643	103	107	o1266	Contig10862.0.g88
770	847	78	149	o1267	Contig10862.0.g88
977	1061	85	192	o1268	Contig10862.0.g88
881	1037	157	293	o1270	Contig10863.0.g91
176	431	256	58	o1272	Contig10867.0.g97
583	766	184	108	o1273	Contig10867.0.g97
166	202	37	55	o1275	Contig10868.0.g98
358	387	30	106	o1276	Contig10868.0.g98
646	679	34	192	o1277	Contig10868.0.g98
807	837	31	235	o1278	Contig10868.0.g98
5622	5696	75	1873	o1280	Contig10868.0.g99
181	214	34	60	o1282	Contig10869.0.g101
4065	4200	136	1343	o1283	Contig10869.0.g101
127	411	285	42	o1285	Contig10870.0.g28
1589	1627	39	434	o1286	Contig10870.0.g28
1756	1790	35	477	o1287	Contig10870.0.g28
110	238	129	36	o1289	Contig10873.0.g25
1272	1633	362	423	o1291	Contig10875.0.g30
327	464	138	108	o1293	Contig1088.0.g35
544	629	86	135	o1294	Contig1088.0.g35
837	1073	237	204	o1295	Contig1088.0.g35
1784	1933	150	440	o1296	Contig1088.0.g35
55	133	79	18	o1298	Contig1088.1.g68
335	411	77	85	o1299	Contig1088.1.g68
585	627	43	142	o1300	Contig1088.1.g68
716	794	79	172	o1301	Contig1088.1.g68
9	64	56	2	o1303	Contig10880.0.g41
482	520	39	141	o1304	Contig10880.0.g41
639	686	48	181	o1305	Contig10880.0.g41
1187	1347	161	395	o1307	Contig10884.0.g36
1654	1842	189	551	o1309	Contig10886.0.g33
2091	2324	234	633	o1310	Contig10886.0.g33
292	375	84	97	o1312	Contig10887.0.g34
769	846	78	228	o1313	Contig10887.0.g34
79	130	52	26	o1315	Contig10889.0.g30
238	275	38	61	o1316	Contig10889.0.g30
1081	1132	52	360	o1318	Contig1089.0.0.g32
221	309	89	73	o1320	Contig1089.0.5.g33
1420	1469	50	443	o1321	Contig1089.0.5.g33
140	228	89	46	o1323	Contig1089.0.5.g34
1335	1386	52	415	o1324	Contig1089.0.5.g34
182	216	35	60	o1326	Contig1089.1.g69
282	379	98	82	o1327	Contig1089.1.g69
7262	7348	87	2376	o1328	Contig1089.1.g69
8075	8126	52	2618	o1329	Contig1089.1.g69
8285	8322	38	2670	o1330	Contig1089.1.g69
515	654	140	171	o1332	Contig10891.0.g40
494	633	140	164	o1334	Contig10892.0.g42
429	827	399	142	o1336	Contig10899.0.g35
141	223	83	46	o1338	Contig109.1.g97
433	466	34	116	o1339	Contig109.1.g97
597	646	50	159	o1340	Contig109.1.g97
80	134	55	26	o1342	Contig1090.0.g48
265	350	86	69	o1343	Contig1090.0.g48
529	746	218	129	o1344	Contig1090.0.g48
2758	2798	41	799	o1345	Contig1090.0.g48
188	318	131	62	o1347	Contig10900.0.g35
396	431	36	88	o1348	Contig10900.0.g35
55	116	62	18	o1350	Contig10901.0.1.g33
289	375	87	75	o1351	Contig10901.0.1.g33
549	586	38	133	o1352	Contig10901.0.1.g33
1034	1198	165	344	o1354	Contig10902.0.0.g32
2102	2176	75	645	o1355	Contig10902.0.0.g32
65	120	56	21	o1357	Contig10910.0.g97
238	359	122	60	o1358	Contig10910.0.g97
450	506	57	90	o1359	Contig10910.0.g97
168	286	119	55	o1361	Contig10911.0.g98
180	217	38	59	o1363	Contig10913.0.g100
311	344	34	90	o1364	Contig10913.0.g100
480	579	100	135	o1365	Contig10913.0.g100
83	119	37	27	o1367	Contig10914.0.g92
1496	1570	75	486	o1368	Contig10914.0.g92
2151	2184	34	679	o1369	Contig10914.0.g92
2655	2714	60	836	o1370	Contig10914.0.g92
2828	2883	56	873	o1371	Contig10914.0.g92
1070	1501	432	356	o1373	Contig10915.0.g93
2025	2187	163	530	o1374	Contig10915.0.g93
62	219	158	20	o1376	Contig1092.0.g46
535	613	79	125	o1377	Contig1092.0.g46
897	954	58	219	o1378	Contig1092.0.g46
201	354	154	66	o1380	Contig10920.0.g104
1614	1695	82	486	o1381	Contig10920.0.g104
3573	3654	82	1190	o1383	Contig10921.0.g103
569	795	227	189	o1385	Contig10925.0.g109
2029	2080	52	600	o1386	Contig10925.0.g109
51	112	62	16	o1388	Contig10926.0.g112
281	321	41	72	o1389	Contig10926.0.g112
3533	3579	47	1177	o1391	Contig1093.1.g74
307	380	74	102	o1393	Contig10930.0.g112
615	719	105	180	o1394	Contig10930.0.g112
1028	1090	63	282	o1395	Contig10930.0.g112
1880	1917	38	545	o1396	Contig10930.0.g112
2210	2241	32	643	o1397	Contig10930.0.g112
122	184	63	40	o1399	Contig10932.0.g110
343	439	97	93	o1400	Contig10932.0.g110
319	355	37	106	o1402	Contig10933.0.g111
64	216	153	21	o1404	Contig10935.0.g109
438	472	35	94	o1405	Contig10935.0.g109
929	1033	105	246	o1406	Contig10935.0.g109
2208	2243	36	638	o1407	Contig10935.0.g109
1718	1966	249	572	o1409	Contig10938.0.g114
2078	2216	139	609	o1410	Contig10938.0.g114
2319	2432	114	643	o1411	Contig10938.0.g114
1496	1821	326	498	o1413	Contig10939.0.g115
1902	1980	79	525	o1414	Contig10939.0.g115
2200	2239	40	598	o1415	Contig10939.0.g115
140	201	62	46	o1417	Contig10940.0.g51
345	408	64	94	o1418	Contig10940.0.g51
568	983	416	147	o1419	Contig10940.0.g51
1683	1934	252	380	o1420	Contig10940.0.g51
3297	3395	99	834	o1421	Contig10940.0.g51
3668	3754	87	924	o1422	Contig10940.0.g51
492	632	141	163	o1424	Contig10942.0.g49
382	482	101	127	o1426	Contig10946.0.g53
665	705	41	187	o1427	Contig10946.0.g53
287	322	36	95	o1429	Contig10947.0.g52
1097	1129	33	353	o1430	Contig10947.0.g52
1321	1567	247	417	o1431	Contig10947.0.g52
2555	2723	169	746	o1432	Contig10947.0.g52
7079	7116	38	2197	o1433	Contig10947.0.g52
7212	7243	32	2229	o1434	Contig10947.0.g52
10288	10365	78	3244	o1435	Contig10947.0.g52
11129	11166	38	3498	o1436	Contig10947.0.g52
11473	11507	35	3600	o1437	Contig10947.0.g52
12078	12131	54	3790	o1438	Contig10947.0.g52
12813	12848	36	4017	o1439	Contig10947.0.g52
13152	13199	48	4118	o1440	Contig10947.0.g52
313	344	32	104	o1442	Contig1095.0.g45
596	700	105	187	o1443	Contig1095.0.g45
83	138	56	27	o1445	Contig10954.0.g62
190	390	201	63	o1447	Contig10956.0.g100
72	243	172	23	o1449	Contig1096.0.1.g43
428	521	94	85	o1450	Contig1096.0.1.g43
1211	1250	40	314	o1451	Contig1096.0.1.g43
241	310	70	80	o1453	Contig1096.1.g78
662	737	76	197	o1454	Contig1096.1.g78
834	870	37	229	o1455	Contig1096.1.g78
1336	1466	131	384	o1456	Contig1096.1.g78
1295	1348	54	431	o1458	Contig10962.0.g45
2118	2155	38	687	o1459	Contig10962.0.g45
3004	3045	42	970	o1460	Contig10962.0.g45
3153	3190	38	1006	o1461	Contig10962.0.g45
4180	4238	59	1335	o1462	Contig10962.0.g45
4385	4417	33	1384	o1463	Contig10962.0.g45
43	104	62	14	o1465	Contig10967.0.g7
198	323	126	45	o1466	Contig10967.0.g7
121	157	37	40	o1468	Contig10969.0.g69
484	615	132	148	o1469	Contig10969.0.g69
755	938	184	195	o1470	Contig10969.0.g69
1019	1049	31	221	o1471	Contig10969.0.g69
1117	1195	79	244	o1472	Contig10969.0.g69
90	126	37	29	o1474	Contig10970.0.g31
642	768	127	201	o1475	Contig10970.0.g31
1130	1203	74	321	o1476	Contig10970.0.g31
1497	1532	36	419	o1477	Contig10970.0.g31
151	229	79	50	o1479	Contig10974.0.g36
446	486	41	122	o1480	Contig10974.0.g36
1492	1623	132	497	o1482	Contig10978.0.g27
575	790	216	191	o1484	Contig10982.0.g90
1260	1319	60	347	o1485	Contig10982.0.g90
2485	2717	233	736	o1486	Contig10982.0.g90
2860	2935	76	783	o1487	Contig10982.0.g90
143	574	432	47	o1489	Contig10982.0.g91
855	971	117	140	o1490	Contig10982.0.g91
83	133	51	27	o1492	Contig10983.0.g89
403	437	35	117	o1493	Contig10983.0.g89
663	826	164	192	o1494	Contig10983.0.g89
1101	1137	37	283	o1495	Contig10983.0.g89
1299	1378	80	337	o1496	Contig10983.0.g89
111	210	100	36	o1498	Contig10987.0.g86
791	991	201	263	o1500	Contig10989.0.g92
2368	2417	50	722	o1501	Contig10989.0.g92
2517	2606	90	755	o1502	Contig10989.0.g92
1045	1139	95	348	o1504	Contig10989.0.g93
1567	1612	46	490	o1505	Contig10989.0.g93
115	149	35	38	o1507	Contig1099.1.g82
288	394	107	84	o1508	Contig1099.1.g82
1287	1478	192	428	o1510	Contig10990.0.g25
338	386	49	112	o1512	Contig10994.0.g20
463	694	232	137	o1513	Contig10994.0.g20
975	1031	57	231	o1514	Contig10994.0.g20
1841	1923	83	500	o1515	Contig10994.0.g20
827	943	117	275	o1517	Contig10995.0.g22
2131	2206	76	671	o1518	Contig10995.0.g22
199	345	147	66	o1520	Contig10997.0.g24
549	585	37	133	o1521	Contig10997.0.g24
70	142	73	23	o1523	Contig10998.0.g28
208	240	33	69	o1525	Contig11003.0.0.g59
408	441	34	124	o1526	Contig11003.0.0.g59
487	520	34	139	o1527	Contig11003.0.0.g59
83	151	69	27	o1529	Contig11007.0.g65
797	910	114	265	o1531	Contig11011.0.g71
1020	1048	29	301	o1532	Contig11011.0.g71
2055	2240	186	637	o1533	Contig11011.0.g71
2361	2396	36	677	o1534	Contig11011.0.g71
2698	2734	37	777	o1535	Contig11011.0.g71
205	327	123	68	o1537	Contig11013.0.g69
480	517	38	118	o1538	Contig11013.0.g69
659	692	34	165	o1539	Contig11013.0.g69
841	874	34	215	o1540	Contig11013.0.g69
2178	2208	31	649	o1541	Contig11013.0.g69
2478	2509	32	739	o1542	Contig11013.0.g69
92	143	52	30	o1544	Contig11014.0.g65
241	296	56	62	o1545	Contig11014.0.g65
361	409	49	84	o1546	Contig11014.0.g65
563	599	37	135	o1547	Contig11014.0.g65
157	228	72	52	o1549	Contig11016.0.g38
319	353	35	82	o1550	Contig11016.0.g38
777	811	35	223	o1551	Contig11016.0.g38
925	962	38	260	o1552	Contig11016.0.g38
62	144	83	20	o1554	Contig11018.0.g40
58	174	117	19	o1556	Contig1102.1.g85
1515	1721	207	465	o1557	Contig1102.1.g85
1863	2138	276	512	o1558	Contig1102.1.g85
102	185	84	33	o1560	Contig11026.0.g35
250	325	76	55	o1561	Contig11026.0.g35
512	602	91	117	o1562	Contig11026.0.g35
778	818	41	175	o1563	Contig11026.0.g35
1059	1098	40	255	o1564	Contig11026.0.g35
1206	1310	105	291	o1565	Contig11026.0.g35
1734	1767	34	432	o1566	Contig11026.0.g35
2384	2623	240	637	o1567	Contig11026.0.g35
10	50	41	3	o1569	Contig11029.0.1.g31
891	926	36	283	o1570	Contig11029.0.1.g31
1134	1165	32	352	o1571	Contig11029.0.1.g31
1334	1415	82	408	o1572	Contig11029.0.1.g31
2020	2048	29	609	o1573	Contig11029.0.1.g31
3341	3666	326	1040	o1574	Contig11029.0.1.g31
3786	3836	51	1079	o1575	Contig11029.0.1.g31
133	237	105	44	o1577	Contig1103.1.g86
791	1046	256	263	o1579	Contig1103.1.g87
1162	1251	90	301	o1580	Contig1103.1.g87
2170	2202	33	607	o1581	Contig1103.1.g87
2441	2483	43	687	o1582	Contig1103.1.g87
318	348	31	105	o1584	Contig11034.0.g67
458	489	32	142	o1585	Contig11034.0.g67
658	689	32	198	o1586	Contig11034.0.g67
1430	1459	30	444	o1587	Contig11034.0.g67
1610	1641	32	494	o1588	Contig11034.0.g67
84	219	136	27	o1590	Contig11037.0.g70
376	515	140	79	o1591	Contig11037.0.g70
714	751	38	145	o1592	Contig11037.0.g70
841	895	55	175	o1593	Contig11037.0.g70
335	745	411	111	o1595	Contig11040.0.1.g58
1812	1852	41	466	o1596	Contig11040.0.1.g58
3425	3476	52	990	o1597	Contig11040.0.1.g58
3734	3787	54	1076	o1598	Contig11040.0.1.g58
3993	4030	38	1144	o1599	Contig11040.0.1.g58
4236	4305	70	1213	o1600	Contig11040.0.1.g58
84	120	37	27	o1602	Contig11042.0.g60
212	306	95	58	o1603	Contig11042.0.g60
39	70	32	12	o1605	Contig11042.0.g61
177	250	74	48	o1606	Contig11042.0.g61
1138	1200	63	343	o1607	Contig11042.0.g61
238	342	105	79	o1609	Contig11043.0.g59
167	226	60	55	o1611	Contig11044.0.g107
481	524	44	140	o1612	Contig11044.0.g107
949	980	32	316	o1614	Contig11047.0.g55
179	221	43	59	o1616	Contig1105.1.g90
7	41	35	2	o1618	Contig11050.0.g68
162	247	86	42	o1619	Contig11050.0.g68
184	273	90	61	o1621	Contig11057.0.g71
19	110	92	6	o1623	Contig11057.0.g72
7	40	34	2	o1625	Contig1106.1.g91
1335	1591	257	433	o1626	Contig1106.1.g91
57	162	106	18	o1628	Contig11060.0.g74
371	459	89	123	o1630	Contig11062.0.g73
574	611	38	161	o1631	Contig11062.0.g73
776	872	97	216	o1632	Contig11062.0.g73
74	164	91	24	o1634	Contig11063.0.g72
966	1244	279	321	o1636	Contig11068.0.g79
30	92	63	9	o1638	Contig11071.0.g32
38	72	35	12	o1640	Contig11073.0.g33
1345	1376	32	436	o1641	Contig11073.0.g33
1698	1732	35	543	o1642	Contig11073.0.g33
95	129	35	31	o1644	Contig11080.0.g118
201	249	49	55	o1645	Contig11080.0.g118
490	524	35	135	o1646	Contig11080.0.g118
3085	3125	41	988	o1647	Contig11080.0.g118
3645	3696	52	1161	o1648	Contig11080.0.g118
62	110	49	20	o1650	Contig11082.0.g120
368	467	100	106	o1651	Contig11082.0.g120
872	907	36	240	o1652	Contig11082.0.g120
1350	1427	78	388	o1653	Contig11082.0.g120
1518	1553	36	418	o1654	Contig11082.0.g120
148	267	120	49	o1656	Contig11084.0.g3
545	594	50	141	o1657	Contig11084.0.g3
112	158	47	37	o1659	Contig11089.0.g95
267	302	36	73	o1660	Contig11089.0.g95
1021	1065	45	340	o1662	Contig1109.0.g19
1990	2216	227	648	o1663	Contig1109.0.g19
234	269	36	77	o1665	Contig1109.1.g94
949	1000	52	304	o1666	Contig1109.1.g94
120	260	141	39	o1668	Contig11093.0.g26
367	482	116	75	o1669	Contig11093.0.g26
986	1105	120	242	o1670	Contig11093.0.g26
1631	1663	33	417	o1671	Contig11093.0.g26
442	482	41	147	o1673	Contig11094.0.g22
136	197	62	45	o1675	Contig11097.0.g21
351	381	31	96	o1676	Contig11097.0.g21
512	544	33	139	o1677	Contig11097.0.g21
69	204	136	22	o1679	Contig111.0.g58
251	310	60	38	o1680	Contig111.0.g58
460	515	56	87	o1681	Contig111.0.g58
1773	1850	78	506	o1682	Contig111.0.g58
2775	2891	117	814	o1683	Contig111.0.g58
3480	3519	40	1010	o1684	Contig111.0.g58
4188	4583	396	1233	o1685	Contig111.0.g58
2967	3000	34	988	o1687	Contig111.1.g100
3092	3147	56	1019	o1688	Contig111.1.g100
3537	3585	49	1148	o1689	Contig111.1.g100
6440	6502	63	2100	o1690	Contig111.1.g100
94	210	117	31	o1692	Contig11103.0.g68
373	536	164	85	o1693	Contig11103.0.g68
972	1009	38	230	o1694	Contig11103.0.g68
228	326	99	75	o1696	Contig11104.0.g69
547	629	83	149	o1697	Contig11104.0.g69
737	811	75	184	o1698	Contig11104.0.g69
1002	1277	276	333	o1700	Contig1111.1.g95
683	723	41	227	o1702	Contig11110.0.g1
870	906	37	276	o1703	Contig11110.0.g1
235	275	41	78	o1705	Contig11111.0.g105
813	899	87	257	o1706	Contig11111.0.g105
1060	1094	35	310	o1707	Contig11111.0.g105
2363	2400	38	733	o1708	Contig11111.0.g105
1055	1262	208	351	o1710	Contig11114.0.g5
1448	1494	47	413	o1711	Contig11114.0.g5
369	488	120	122	o1713	Contig11115.0.g4
336	479	144	111	o1715	Contig11119.0.g11
704	740	37	186	o1716	Contig11119.0.g11
796	829	34	204	o1717	Contig11119.0.g11
2157	2190	34	647	o1718	Contig11119.0.g11
699	800	102	232	o1720	Contig1112.1.g96
1783	2190	408	560	o1721	Contig1112.1.g96
1057	1473	417	352	o1723	Contig11122.0.0.g57
1613	1671	59	398	o1724	Contig11122.0.0.g57
1785	1938	154	436	o1725	Contig11122.0.0.g57
2164	2215	52	511	o1726	Contig11122.0.0.g57
38	107	70	12	o1728	Contig11123.0.g58
385	475	91	104	o1729	Contig11123.0.g58
1100	1142	43	312	o1730	Contig11123.0.g58
95	161	67	31	o1732	Contig11127.0.g63
575	634	60	191	o1734	Contig1113.0.g5
1516	1740	225	485	o1735	Contig1113.0.g5
212	294	83	70	o1737	Contig11134.0.g28
524	764	241	146	o1738	Contig11134.0.g28
1562	1606	45	412	o1739	Contig11134.0.g28
1957	1993	37	529	o1740	Contig11134.0.g28
551	661	111	183	o1742	Contig1114.1.g98
308	360	53	102	o1744	Contig1114.1.g99
1051	1089	39	350	o1746	Contig11142.0.0.g38
1327	1433	107	429	o1747	Contig11142.0.0.g38
1582	1805	224	478	o1748	Contig11142.0.0.g38
1888	1923	36	505	o1749	Contig11142.0.0.g38
3219	3467	249	937	o1750	Contig11142.0.0.g38
5019	5056	38	1454	o1751	Contig11142.0.0.g38
327	491	165	108	o1753	Contig11144.0.g33
794	931	138	209	o1754	Contig11144.0.g33
1532	1777	246	409	o1755	Contig11144.0.g33
167	272	106	55	o1757	Contig11145.0.g34
1713	1747	35	535	o1758	Contig11145.0.g34
1855	1886	32	571	o1759	Contig11145.0.g34
2145	2186	42	657	o1760	Contig11145.0.g34
2492	2528	37	758	o1761	Contig11145.0.g34
1098	1482	385	365	o1763	Contig11152.0.g83
2035	2073	39	549	o1764	Contig11152.0.g83
2236	2276	41	603	o1765	Contig11152.0.g83
3064	3094	31	866	o1766	Contig11152.0.g83
3290	3351	62	931	o1767	Contig11152.0.g83
3985	4020	36	1142	o1768	Contig11152.0.g83
4147	4217	71	1184	o1769	Contig11152.0.g83
4372	4472	101	1235	o1770	Contig11152.0.g83
5882	5915	34	1705	o1771	Contig11152.0.g83
6053	6089	37	1750	o1772	Contig11152.0.g83
419	583	165	139	o1774	Contig11152.0.g84
761	796	36	198	o1775	Contig11152.0.g84
812	881	70	203	o1776	Contig11152.0.g84
209	256	48	69	o1778	Contig1116.1.g101
346	385	40	99	o1779	Contig1116.1.g101
709	946	238	206	o1780	Contig1116.1.g101
1036	1092	57	236	o1781	Contig1116.1.g101
224	310	87	74	o1783	Contig11160.0.g2
1243	1586	344	414	o1785	Contig11161.0.g3
116	217	102	38	o1787	Contig11168.0.g6
556	666	111	151	o1788	Contig11168.0.g6
121	156	36	40	o1790	Contig11169.0.g7
876	915	40	279	o1791	Contig11169.0.g7
1081	1122	42	334	o1792	Contig11169.0.g7
1433	1511	79	438	o1793	Contig11169.0.g7
1775	1827	53	525	o1794	Contig11169.0.g7
116	168	53	38	o1796	Contig11172.0.1.g6
267	317	51	71	o1797	Contig11172.0.1.g6
1313	1346	34	402	o1798	Contig11172.0.1.g6
1450	1506	57	437	o1799	Contig11172.0.1.g6
63	100	38	20	o1801	Contig11175.0.g7
141	357	217	34	o1802	Contig11175.0.g7
529	658	130	91	o1803	Contig11175.0.g7
1148	1193	46	254	o1804	Contig11175.0.g7
4823	4877	55	1463	o1805	Contig11175.0.g7
860	926	67	286	o1807	Contig11177.0.g10
771	1001	231	256	o1809	Contig1118.0.g4
226	328	103	75	o1811	Contig11185.0.1.g34
13	101	89	4	o1813	Contig11189.0.g38
313	350	38	74	o1814	Contig11189.0.g38
71	113	43	23	o1816	Contig11190.0.1.g83
271	324	54	75	o1817	Contig11190.0.1.g83
714	959	246	205	o1818	Contig11190.0.1.g83
1529	1583	55	395	o1819	Contig11190.0.1.g83
492	604	113	163	o1821	Contig1120.1.g105
181	260	80	60	o1823	Contig11205.0.g39
310	388	79	76	o1824	Contig11205.0.g39
838	916	79	226	o1825	Contig11205.0.g39
486	525	40	161	o1827	Contig11206.0.g38
241	333	93	80	o1829	Contig1121.0.g85
696	745	50	231	o1831	Contig11210.0.g84
186	238	53	61	o1833	Contig11218.0.0.g91
500	550	51	166	o1835	Contig1122.0.g82
1019	1165	147	322	o1836	Contig1122.0.g82
55	125	71	18	o1838	Contig11225.0.g78
3038	3071	34	1012	o1840	Contig1123.0.g83
3227	3272	46	1064	o1841	Contig1123.0.g83
3443	3477	35	1120	o1842	Contig1123.0.g83
3547	3579	33	1143	o1843	Contig1123.0.g83
3774	3898	125	1208	o1844	Contig1123.0.g83
559	615	57	186	o1846	Contig11233.0.g19
1106	1436	331	349	o1847	Contig11233.0.g19
68	130	63	22	o1849	Contig11235.0.g27
304	382	79	80	o1850	Contig11235.0.g27
609	649	41	155	o1851	Contig11235.0.g27
866	997	132	227	o1852	Contig11235.0.g27
631	707	77	210	o1854	Contig1124.1.g110
4897	4934	38	1632	o1856	Contig11242.0.g64
5193	5227	35	1718	o1857	Contig11242.0.g64
189	427	239	62	o1859	Contig11246.0.g59
160	239	80	53	o1861	Contig11247.0.g57
288	322	35	69	o1862	Contig11247.0.g57
371	522	152	85	o1863	Contig11247.0.g57
578	610	33	103	o1864	Contig11247.0.g57
696	728	33	131	o1865	Contig11247.0.g57
53	312	260	17	o1867	Contig1125.0.g89
379	461	83	126	o1869	Contig1125.1.g112
925	980	56	280	o1870	Contig1125.1.g112
1159	1195	37	339	o1871	Contig1125.1.g112
71	157	87	23	o1873	Contig11259.0.g51
243	346	104	51	o1874	Contig11259.0.g51
522	619	98	110	o1875	Contig11259.0.g51
57	98	42	18	o1877	Contig1126.1.g114
218	297	80	58	o1878	Contig1126.1.g114
407	507	101	94	o1879	Contig1126.1.g114
115	202	88	38	o1881	Contig11260.0.g15
375	423	49	95	o1882	Contig11260.0.g15
738	771	34	200	o1883	Contig11260.0.g15
896	984	89	241	o1884	Contig11260.0.g15
1061	1096	36	266	o1885	Contig11260.0.g15
1443	1591	149	382	o1886	Contig11260.0.g15
278	331	54	92	o1888	Contig11262.0.g16
416	452	37	120	o1889	Contig11262.0.g16
682	819	138	196	o1890	Contig11262.0.g16
143	263	121	47	o1892	Contig11264.0.g17
382	442	61	86	o1893	Contig11264.0.g17
556	720	165	124	o1894	Contig11264.0.g17
1506	1587	82	386	o1895	Contig11264.0.g17
2135	2205	71	568	o1896	Contig11264.0.g17
77	177	101	25	o1898	Contig1127.1.g115
339	398	60	79	o1899	Contig1127.1.g115
511	599	89	116	o1900	Contig1127.1.g115
47	195	149	15	o1902	Contig11270.0.g53
380	536	157	76	o1903	Contig11270.0.g53
797	943	147	163	o1904	Contig11270.0.g53
98	152	55	32	o1906	Contig11272.0.g51
295	435	141	79	o1907	Contig11272.0.g51
1042	1296	255	281	o1908	Contig11272.0.g51
1868	1957	90	472	o1909	Contig11272.0.g51
190	254	65	63	o1911	Contig11277.0.g49
29	89	61	9	o1913	Contig1128.1.g116
216	354	139	51	o1914	Contig1128.1.g116
1116	1218	103	305	o1915	Contig1128.1.g116
1402	1439	38	366	o1916	Contig1128.1.g116
1549	1631	83	402	o1917	Contig1128.1.g116
3142	3176	35	905	o1918	Contig1128.1.g116
3495	3542	48	1011	o1919	Contig1128.1.g116
3688	3717	30	1060	o1920	Contig1128.1.g116
3868	3998	131	1110	o1921	Contig1128.1.g116
145	305	161	48	o1923	Contig11280.0.g23
21	195	175	6	o1925	Contig11284.0.1.g27
387	472	86	70	o1926	Contig11284.0.1.g27
584	644	61	107	o1927	Contig11284.0.1.g27
232	283	52	77	o1929	Contig11285.0.g26
381	439	59	109	o1930	Contig11285.0.g26
483	532	50	123	o1931	Contig11285.0.g26
653	708	56	163	o1932	Contig11285.0.g26
855	914	60	212	o1933	Contig11285.0.g26
41	177	137	13	o1935	Contig11286.0.g25
559	678	120	140	o1936	Contig11286.0.g25
1096	1129	34	279	o1937	Contig11286.0.g25
1259	1290	32	322	o1938	Contig11286.0.g25
1673	1704	32	449	o1939	Contig11286.0.g25
233	346	114	77	o1941	Contig11295.0.g94
1337	1405	69	407	o1942	Contig11295.0.g94
1697	1802	106	504	o1943	Contig11295.0.g94
2443	2476	34	814	o1945	Contig113.1.g103
2615	2649	35	860	o1946	Contig113.1.g103
1399	1461	63	466	o1948	Contig1130.1.g119
2245	2403	159	727	o1949	Contig1130.1.g119
3388	3432	45	1055	o1950	Contig1130.1.g119
3853	3890	38	1195	o1951	Contig1130.1.g119
4011	4092	82	1235	o1952	Contig1130.1.g119
4196	4300	105	1269	o1953	Contig1130.1.g119
4930	4996	67	1479	o1954	Contig1130.1.g119
1129	1260	132	376	o1956	Contig11300.0.1.g30
2470	2500	31	779	o1957	Contig11300.0.1.g30
157	210	54	52	o1959	Contig11301.0.g31
355	434	80	100	o1960	Contig11301.0.g31
1294	1446	153	386	o1961	Contig11301.0.g31
140	294	155	46	o1963	Contig11307.0.g34
340	459	120	61	o1964	Contig11307.0.g34
551	628	78	91	o1965	Contig11307.0.g34
295	367	73	98	o1967	Contig1131.0.g10
446	604	159	124	o1968	Contig1131.0.g10
1289	1642	354	352	o1969	Contig1131.0.g10
2789	2869	81	734	o1970	Contig1131.0.g10
5340	5380	41	1779	o1972	Contig1131.1.g120
5700	5760	61	1886	o1973	Contig1131.1.g120
423	461	39	140	o1975	Contig11314.0.0.g68
760	795	36	240	o1976	Contig11314.0.0.g68
2088	2138	51	670	o1977	Contig11314.0.0.g68
2251	2338	88	708	o1978	Contig11314.0.0.g68
787	826	40	262	o1980	Contig11320.0.g99
1035	1087	53	331	o1981	Contig11320.0.g99
637	776	140	212	o1983	Contig11320.0.g100
262	326	65	87	o1985	Contig11321.0.g101
374	408	35	102	o1986	Contig11321.0.g101
483	516	34	127	o1987	Contig11321.0.g101
670	745	76	178	o1988	Contig11321.0.g101
1530	1563	34	439	o1989	Contig11321.0.g101
302	395	94	100	o1991	Contig11327.0.g118
1244	1321	78	414	o1993	Contig11329.0.g28
218	358	141	72	o1995	Contig11329.0.g29
1319	1357	39	392	o1996	Contig11329.0.g29
1457	1491	35	425	o1997	Contig11329.0.g29
1607	1673	67	463	o1998	Contig11329.0.g29
1741	1776	36	486	o1999	Contig11329.0.g29
20	124	105	6	o2001	Contig1133.1.g122
224	344	121	39	o2002	Contig1133.1.g122
590	821	232	121	o2003	Contig1133.1.g122
196	318	123	65	o2005	Contig11332.0.g5
903	996	94	259	o2006	Contig11332.0.g5
1233	1354	122	338	o2007	Contig11332.0.g5
161	260	100	53	o2009	Contig11334.0.g11
729	760	32	209	o2010	Contig11334.0.g11
1157	1190	34	341	o2011	Contig11334.0.g11
16	68	53	5	o2013	Contig11340.0.1.g57
179	225	47	41	o2014	Contig11340.0.1.g57
499	631	133	132	o2015	Contig11340.0.1.g57
870	956	87	212	o2016	Contig11340.0.1.g57
1214	1346	133	297	o2017	Contig11340.0.1.g57
1064	1147	84	354	o2019	Contig11342.0.g56
90	182	93	29	o2021	Contig11345.0.g55
653	747	95	217	o2023	Contig11354.0.1.g93
1487	1830	344	495	o2025	Contig1136.0.g16
211	348	138	70	o2027	Contig1136.1.g126
73	104	32	24	o2029	Contig11368.0.g96
243	282	40	70	o2030	Contig11368.0.g96
611	661	51	179	o2031	Contig11368.0.g96
1834	2111	278	570	o2032	Contig11368.0.g96
36	94	59	11	o2034	Contig11368.0.g98
561	595	35	167	o2035	Contig11368.0.g98
1392	1485	94	432	o2036	Contig11368.0.g98
1614	1646	33	475	o2037	Contig11368.0.g98
2184	2218	35	654	o2038	Contig11368.0.g98
1217	1600	384	405	o2040	Contig1137.1.g128
245	290	46	81	o2042	Contig11371.0.g39
604	705	102	185	o2043	Contig11371.0.g39
911	1003	93	254	o2044	Contig11371.0.g39
21	86	66	6	o2046	Contig11374.0.g36
658	719	62	197	o2047	Contig11374.0.g36
901	937	37	257	o2048	Contig11374.0.g36
1060	1094	35	298	o2049	Contig11374.0.g36
1157	1187	31	385	o2051	Contig11378.0.g34
1334	1368	35	434	o2052	Contig11378.0.g34
136	343	208	45	o2054	Contig11381.0.g59
782	989	208	260	o2056	Contig11382.0.g99
1015	1090	76	338	o2058	Contig11384.0.g62
17	107	91	5	o2060	Contig11385.0.g81
325	358	34	77	o2061	Contig11385.0.g81
819	856	38	231	o2062	Contig11385.0.g81
1070	1100	31	302	o2063	Contig11385.0.g81
1386	1419	34	397	o2064	Contig11385.0.g81
1887	2250	364	552	o2065	Contig11385.0.g81
2353	2386	34	586	o2066	Contig11385.0.g81
3620	3657	38	997	o2067	Contig11385.0.g81
699	734	36	232	o2069	Contig11388.0.g109
90	190	101	29	o2071	Contig1139.0.g17
1009	1159	151	302	o2072	Contig1139.0.g17
38	74	37	12	o2074	Contig11390.0.g72
250	417	168	83	o2076	Contig11393.0.1.g73
1365	1423	59	398	o2077	Contig11393.0.1.g73
755	934	180	251	o2079	Contig11398.0.g63
1251	1350	100	356	o2080	Contig11398.0.g63
1425	1567	143	381	o2081	Contig11398.0.g63
59	138	80	19	o2083	Contig114.1.g104
366	487	122	95	o2084	Contig114.1.g104
470	545	76	156	o2086	Contig1140.0.g111
232	326	95	77	o2088	Contig11402.0.g65
1237	1276	40	380	o2089	Contig11402.0.g65
1378	1414	37	414	o2090	Contig11402.0.g65
45	132	88	14	o2092	Contig11403.0.0.g63
394	495	102	101	o2093	Contig11403.0.0.g63
11	121	111	3	o2095	Contig11403.0.0.g64
641	796	156	176	o2096	Contig11403.0.0.g64
895	956	62	209	o2097	Contig11403.0.0.g64
1098	1149	52	256	o2098	Contig11403.0.0.g64
583	650	68	194	o2100	Contig1141.0.0.g114
766	800	35	232	o2101	Contig1141.0.0.g114
1044	1286	243	313	o2102	Contig1141.0.0.g114
1778	2154	377	477	o2103	Contig1141.0.0.g114
330	401	72	109	o2105	Contig11417.0.g119
475	524	50	134	o2106	Contig11417.0.g119
1157	1271	115	344	o2107	Contig11417.0.g119
1654	1684	31	472	o2108	Contig11417.0.g119
1770	1809	40	500	o2109	Contig11417.0.g119
143	178	36	47	o2111	Contig11419.0.g108
357	580	224	106	o2112	Contig11419.0.g108
702	766	65	147	o2113	Contig11419.0.g108
618	973	356	205	o2115	Contig1142.0.g115
803	949	147	267	o2117	Contig1142.1.g3
1791	1969	179	547	o2118	Contig1142.1.g3
94	198	105	31	o2120	Contig11420.0.g26
328	365	38	74	o2121	Contig11420.0.g26
485	566	82	113	o2122	Contig11420.0.g26
1111	1205	95	295	o2123	Contig11420.0.g26
1391	1495	105	356	o2124	Contig11420.0.g26
660	800	141	219	o2126	Contig11429.0.g108
1396	1479	84	418	o2127	Contig11429.0.g108
941	1116	176	313	o2129	Contig1143.1.g5
461	500	40	153	o2131	Contig1144.1.g7
663	732	70	207	o2132	Contig1144.1.g7
1233	1266	34	374	o2133	Contig1144.1.g7
134	170	37	44	o2135	Contig11440.0.g14
26	108	83	8	o2137	Contig11441.0.g13
163	315	153	26	o2138	Contig11441.0.g13
34	100	67	11	o2140	Contig11442.0.g16
1052	1126	75	350	o2142	Contig11443.0.g15
477	573	97	158	o2144	Contig11445.0.g17
296	565	270	98	o2146	Contig11446.0.g21
1886	2131	246	538	o2147	Contig11446.0.g21
2273	2310	38	585	o2148	Contig11446.0.g21
2429	2459	31	624	o2149	Contig11446.0.g21
2613	2650	38	675	o2150	Contig11446.0.g21
3436	3502	67	937	o2151	Contig11446.0.g21
3973	4051	79	1094	o2152	Contig11446.0.g21
4633	4775	143	1287	o2153	Contig11446.0.g21
98	147	50	32	o2155	Contig11448.0.g23
1508	1561	54	485	o2156	Contig11448.0.g23
1915	1954	40	603	o2157	Contig11448.0.g23
2006	2042	37	620	o2158	Contig11448.0.g23
2877	2947	71	898	o2159	Contig11448.0.g23
3164	3201	38	970	o2160	Contig11448.0.g23
4034	4068	35	1247	o2161	Contig11448.0.g23
540	619	80	179	o2163	Contig1145.1.g8
162	317	156	53	o2165	Contig11450.0.g121
425	497	73	89	o2166	Contig11450.0.g121
116	202	87	38	o2168	Contig11451.0.g123
210	260	51	69	o2170	Contig11452.0.g118
26	57	32	8	o2172	Contig11452.0.g119
50	126	77	16	o2174	Contig11456.0.g114
503	625	123	167	o2176	Contig11459.0.g1
815	993	179	230	o2177	Contig11459.0.g1
1237	1370	134	311	o2178	Contig11459.0.g1
244	387	144	81	o2180	Contig1146.1.g9
1198	1229	32	351	o2181	Contig1146.1.g9
1423	1458	36	415	o2182	Contig1146.1.g9
13	64	52	4	o2184	Contig11461.0.g114
172	209	38	39	o2185	Contig11461.0.g114
250	292	43	53	o2186	Contig11461.0.g114
261	551	291	86	o2188	Contig11464.0.g112
1924	1996	73	544	o2189	Contig11464.0.g112
2094	2131	38	576	o2190	Contig11464.0.g112
2454	2487	34	683	o2191	Contig11464.0.g112
2651	2765	115	738	o2192	Contig11464.0.g112
3327	3366	40	925	o2193	Contig11464.0.g112
3790	4024	235	1066	o2194	Contig11464.0.g112
414	447	34	137	o2196	Contig11466.0.g109
507	644	138	168	o2198	Contig11467.0.g108
2102	2135	34	654	o2199	Contig11467.0.g108
2258	2340	83	695	o2200	Contig11467.0.g108
155	350	196	51	o2202	Contig1147.0.g1
2932	2964	33	977	o2204	Contig1147.1.g10
161	316	156	53	o2206	Contig11472.0.g80
424	515	92	89	o2207	Contig11472.0.g80
418	474	57	139	o2209	Contig11478.0.g72
674	708	35	205	o2210	Contig11478.0.g72
755	827	73	251	o2212	Contig11483.0.g52
5201	5295	95	1709	o2213	Contig11483.0.g52
5524	5591	68	1785	o2214	Contig11483.0.g52
196	419	224	65	o2216	Contig11483.0.g53
869	985	117	289	o2218	Contig11486.0.g50
1294	1611	318	392	o2219	Contig11486.0.g50
61	278	218	20	o2221	Contig11487.0.g49
1086	1125	40	361	o2223	Contig11488.0.g44
225	309	85	74	o2225	Contig11489.0.g43
548	581	34	154	o2226	Contig11489.0.g43
718	756	39	199	o2227	Contig11489.0.g43
229	296	68	76	o2229	Contig1149.0.g2
850	890	41	283	o2231	Contig11491.0.0.g11
1022	1073	52	326	o2232	Contig11491.0.0.g11
1228	1278	51	378	o2233	Contig11491.0.0.g11
310	402	93	103	o2235	Contig11492.0.g8
428	577	150	111	o2236	Contig11492.0.g8
781	816	36	179	o2237	Contig11492.0.g8
98	177	80	32	o2239	Contig11494.0.g15
262	350	89	60	o2240	Contig11494.0.g15
1316	1398	83	438	o2242	Contig11497.0.g8
92	390	299	30	o2244	Contig11499.0.g21
642	678	37	114	o2245	Contig11499.0.g21
982	1086	105	215	o2246	Contig11499.0.g21
1191	1228	38	249	o2247	Contig11499.0.g21
181	286	106	60	o2249	Contig11503.0.g42
558	591	34	150	o2250	Contig11503.0.g42
805	838	34	221	o2251	Contig11503.0.g42
1429	1464	36	476	o2253	Contig11505.0.g35
2363	2408	46	775	o2254	Contig11505.0.g35
57	154	98	18	o2256	Contig11506.0.g36
1300	1404	105	400	o2257	Contig11506.0.g36
1978	2046	69	591	o2258	Contig11506.0.g36
3030	3075	46	919	o2259	Contig11506.0.g36
3282	3349	68	987	o2260	Contig11506.0.g36
149	201	53	49	o2262	Contig11507.0.g37
330	395	66	92	o2263	Contig11507.0.g37
497	554	58	125	o2264	Contig11507.0.g37
919	953	35	247	o2265	Contig11507.0.g37
1262	1295	34	349	o2266	Contig11507.0.g37
3701	3830	130	1233	o2268	Contig1151.1.g16
4005	4049	45	1291	o2269	Contig1151.1.g16
4258	4308	51	1360	o2270	Contig1151.1.g16
55	92	38	18	o2272	Contig11511.0.g64
222	254	33	61	o2273	Contig11511.0.g64
391	482	92	106	o2274	Contig11511.0.g64
20	55	36	6	o2276	Contig11514.0.g60
544	576	33	169	o2277	Contig11514.0.g60
251	399	149	83	o2279	Contig11515.0.1.g59
467	573	107	105	o2280	Contig11515.0.1.g59
1794	1904	111	512	o2281	Contig11515.0.1.g59
2812	2952	141	814	o2282	Contig11515.0.1.g59
3346	3436	91	945	o2283	Contig11515.0.1.g59
32	101	70	10	o2285	Contig11518.0.g56
366	542	177	98	o2286	Contig11518.0.g56
75	190	116	24	o2288	Contig11519.0.g54
1037	1110	74	306	o2289	Contig11519.0.g54
143	194	52	47	o2291	Contig11522.0.g89
278	353	76	75	o2292	Contig11522.0.g89
88	379	292	29	o2294	Contig11525.0.g88
554	632	79	87	o2295	Contig11525.0.g88
126	177	52	41	o2297	Contig11528.0.g93
272	349	78	73	o2298	Contig11528.0.g93
600	676	77	156	o2299	Contig11528.0.g93
1655	1689	35	482	o2300	Contig11528.0.g93
2835	2870	36	864	o2301	Contig11528.0.g93
79	155	77	26	o2303	Contig11528.0.g96
275	350	76	65	o2304	Contig11528.0.g96
1484	1602	119	443	o2305	Contig11528.0.g96
275	433	159	91	o2307	Contig1153.0.g32
747	813	67	195	o2308	Contig1153.0.g32
993	1127	135	255	o2309	Contig1153.0.g32
167	287	121	55	o2311	Contig1153.1.g18
400	519	120	92	o2312	Contig1153.1.g18
161	278	118	53	o2314	Contig11532.0.g17
386	471	86	89	o2315	Contig11532.0.g17
615	682	68	136	o2316	Contig11532.0.g17
669	740	72	222	o2318	Contig11533.0.g16
1845	2200	356	590	o2319	Contig11533.0.g16
2319	2478	160	630	o2320	Contig11533.0.g16
2619	2714	96	676	o2321	Contig11533.0.g16
2835	3164	330	716	o2322	Contig11533.0.g16
3593	3821	229	859	o2323	Contig11533.0.g16
113	166	54	37	o2325	Contig11537.0.g20
238	348	111	61	o2326	Contig11537.0.g20
473	572	100	102	o2327	Contig11537.0.g20
1880	2104	225	538	o2328	Contig11537.0.g20
6695	6767	73	2068	o2329	Contig11537.0.g20
6842	6900	59	2092	o2330	Contig11537.0.g20
7168	7220	53	2181	o2331	Contig11537.0.g20
193	331	139	64	o2333	Contig11537.0.g21
830	923	94	230	o2334	Contig11537.0.g21
1176	1213	38	314	o2335	Contig11537.0.g21
121	158	38	40	o2337	Contig1154.1.g20
1076	1107	32	345	o2338	Contig1154.1.g20
124	166	43	41	o2340	Contig11543.0.0.g87
328	367	40	94	o2341	Contig11543.0.0.g87
597	633	37	171	o2342	Contig11543.0.0.g87
823	860	38	234	o2343	Contig11543.0.0.g87
163	319	157	54	o2345	Contig11545.0.g89
1395	1451	57	464	o2347	Contig11546.0.g90
1579	1616	38	507	o2348	Contig11546.0.g90
1796	1916	121	566	o2349	Contig11546.0.g90
79	134	56	26	o2351	Contig11548.0.1.g93
393	529	137	112	o2352	Contig11548.0.1.g93
623	659	37	143	o2353	Contig11548.0.1.g93
154	274	121	51	o2355	Contig11550.0.g64
641	835	195	213	o2357	Contig11555.0.g66
1333	1617	285	379	o2358	Contig11555.0.g66
2727	2783	57	748	o2359	Contig11555.0.g66
4037	4074	38	1166	o2360	Contig11555.0.g66
4278	4312	35	1234	o2361	Contig11555.0.g66
1161	1327	167	386	o2363	Contig11559.0.g68
726	779	54	241	o2365	Contig11561.0.g104
1148	1182	35	364	o2366	Contig11561.0.g104
1510	1547	38	473	o2367	Contig11561.0.g104
250	351	102	83	o2369	Contig11564.0.g107
384	423	40	93	o2370	Contig11564.0.g107
1018	1133	116	339	o2372	Contig11565.0.g109
87	181	95	28	o2374	Contig11567.0.g106
264	333	70	56	o2375	Contig11567.0.g106
589	639	51	141	o2376	Contig11567.0.g106
17	86	70	5	o2378	Contig11568.0.3.g96
1298	1369	72	409	o2379	Contig11568.0.3.g96
2601	2632	32	819	o2380	Contig11568.0.3.g96
63	139	77	20	o2382	Contig1157.0.g29
1488	1782	295	470	o2383	Contig1157.0.g29
129	315	187	42	o2385	Contig1157.1.g23
558	649	92	123	o2386	Contig1157.1.g23
572	684	113	190	o2388	Contig11574.0.g93
106	156	51	35	o2390	Contig11575.0.g92
259	298	40	69	o2391	Contig11575.0.g92
117	206	90	38	o2393	Contig1158.1.g24
308	476	169	72	o2394	Contig1158.1.g24
880	963	84	206	o2395	Contig1158.1.g24
1325	1366	42	327	o2396	Contig1158.1.g24
1609	1640	32	407	o2397	Contig1158.1.g24
94	122	29	31	o2399	Contig11586.0.g14
197	291	95	55	o2400	Contig11586.0.g14
1443	1820	378	480	o2402	Contig11587.0.g15
635	757	123	211	o2404	Contig11597.0.g68
2230	2325	96	743	o2406	Contig11599.0.g74
756	818	63	251	o2408	Contig1160.1.g26
1705	1830	126	547	o2409	Contig1160.1.g26
2297	2329	33	702	o2410	Contig1160.1.g26
971	1232	262	323	o2412	Contig1161.1.g27
1683	1726	44	473	o2413	Contig1161.1.g27
1568	1609	42	522	o2415	Contig11610.0.g19
5937	5981	45	1978	o2417	Contig11614.0.g14
77	239	163	25	o2419	Contig11614.0.g15
312	346	35	49	o2420	Contig11614.0.g15
563	838	276	121	o2421	Contig11614.0.g15
983	1173	191	169	o2422	Contig11614.0.g15
1315	1353	39	216	o2423	Contig11614.0.g15
2309	2423	115	534	o2424	Contig11614.0.g15
2521	2639	119	567	o2425	Contig11614.0.g15
6327	6415	89	1796	o2426	Contig11614.0.g15
6701	6745	45	1891	o2427	Contig11614.0.g15
7946	8075	130	2291	o2428	Contig11614.0.g15
33	73	41	10	o2430	Contig11619.0.g24
113	188	76	23	o2431	Contig11619.0.g24
286	368	83	56	o2432	Contig11619.0.g24
471	555	85	90	o2433	Contig11619.0.g24
879	918	40	197	o2434	Contig11619.0.g24
3475	3516	42	1049	o2435	Contig11619.0.g24
3740	3780	41	1124	o2436	Contig11619.0.g24
4456	4492	37	1349	o2437	Contig11619.0.g24
4866	4903	38	1473	o2438	Contig11619.0.g24
295	648	354	98	o2440	Contig1162.0.g69
1442	1498	57	362	o2441	Contig1162.0.g69
2106	2220	115	564	o2442	Contig1162.0.g69
299	529	231	99	o2444	Contig11620.0.g106
85	157	73	28	o2446	Contig11622.0.g109
311	348	38	79	o2447	Contig11622.0.g109
184	225	42	61	o2449	Contig11623.0.g108
470	517	48	142	o2450	Contig11623.0.g108
744	1019	276	217	o2451	Contig11623.0.g108
1900	1941	42	511	o2452	Contig11623.0.g108
2042	2083	42	544	o2453	Contig11623.0.g108
78	126	49	25	o2455	Contig11624.0.g20
743	782	40	231	o2456	Contig11624.0.g20
293	329	37	97	o2458	Contig11624.0.g21
481	739	259	160	o2460	Contig11625.0.g17
70	175	106	23	o2462	Contig11625.0.g19
980	1072	93	326	o2464	Contig1163.1.g31
1599	1635	37	501	o2465	Contig1163.1.g31
73	113	41	24	o2467	Contig11630.0.g78
965	1218	254	307	o2468	Contig11630.0.g78
94	164	71	31	o2470	Contig11631.0.g79
90	141	52	29	o2472	Contig11633.0.g77
216	261	46	54	o2473	Contig11633.0.g77
313	349	37	71	o2474	Contig11633.0.g77
624	663	40	162	o2475	Contig11633.0.g77
860	925	66	228	o2476	Contig11633.0.g77
1086	1124	39	281	o2477	Contig11633.0.g77
359	399	41	119	o2479	Contig11634.0.g75
603	659	57	187	o2480	Contig11634.0.g75
1076	1114	39	325	o2481	Contig11634.0.g75
1193	1225	33	351	o2482	Contig11634.0.g75
2203	2392	190	677	o2483	Contig11634.0.g75
3710	3743	34	1116	o2484	Contig11634.0.g75
944	982	39	314	o2486	Contig11639.0.g68
1100	1179	80	353	o2487	Contig11639.0.g68
241	298	58	80	o2489	Contig11639.0.g70
374	464	91	105	o2490	Contig11639.0.g70
64	102	39	21	o2492	Contig1164.0.g67
747	784	38	235	o2493	Contig1164.0.g67
906	943	38	276	o2494	Contig1164.0.g67
1040	1074	35	308	o2495	Contig1164.0.g67
1871	1911	41	573	o2496	Contig1164.0.g67
559	650	92	186	o2498	Contig1164.1.g32
40	135	96	13	o2500	Contig11640.0.g63
428	507	80	110	o2501	Contig11640.0.g63
214	280	67	71	o2503	Contig11641.0.g62
1019	1165	147	317	o2504	Contig11641.0.g62
32	143	112	10	o2506	Contig11642.0.g61
164	251	88	17	o2507	Contig11642.0.g61
468	545	78	89	o2508	Contig11642.0.g61
1369	1509	141	363	o2509	Contig11642.0.g61
2740	2796	57	773	o2510	Contig11642.0.g61
3385	3444	60	969	o2511	Contig11642.0.g61
4717	4765	49	1393	o2512	Contig11642.0.g61
5186	5222	37	1533	o2513	Contig11642.0.g61
6295	6333	39	1890	o2514	Contig11642.0.g61
6787	6870	84	2041	o2515	Contig11642.0.g61
7009	7056	48	2087	o2516	Contig11642.0.g61
186	295	110	61	o2518	Contig11644.0.g68
727	799	73	205	o2519	Contig11644.0.g68
887	1083	197	234	o2520	Contig11644.0.g68
2560	2596	37	726	o2521	Contig11644.0.g68
308	344	37	102	o2523	Contig11645.0.g67
594	848	255	185	o2524	Contig11645.0.g67
27	69	43	8	o2526	Contig11646.0.0.g66
421	511	91	125	o2527	Contig11646.0.0.g66
3930	3979	50	1265	o2528	Contig11646.0.0.g66
260	297	38	86	o2530	Contig11647.0.g64
858	898	41	285	o2532	Contig11648.0.g60
1245	1281	37	401	o2533	Contig11648.0.g60
1980	2029	50	633	o2534	Contig11648.0.g60
2451	2489	39	774	o2535	Contig11648.0.g60
2867	3110	244	899	o2536	Contig11648.0.g60
3302	3355	54	963	o2537	Contig11648.0.g60
3386	3461	76	973	o2538	Contig11648.0.g60
3588	3680	93	1015	o2539	Contig11648.0.g60
3995	4043	49	1120	o2540	Contig11648.0.g60
4153	4184	32	1156	o2541	Contig11648.0.g60
54	93	40	17	o2543	Contig1165.1.g33
287	323	37	82	o2544	Contig1165.1.g33
536	569	34	152	o2545	Contig1165.1.g33
2910	3116	207	969	o2547	Contig11650.0.g44
3874	4122	249	1222	o2548	Contig11650.0.g44
4852	4883	32	1465	o2549	Contig11650.0.g44
5008	5039	32	1506	o2550	Contig11650.0.g44
5416	5469	54	1631	o2551	Contig11650.0.g44
5528	5561	34	1651	o2552	Contig11650.0.g44
278	309	32	92	o2554	Contig11655.0.g50
464	499	36	143	o2555	Contig11655.0.g50
678	728	51	203	o2556	Contig11655.0.g50
843	874	32	241	o2557	Contig11655.0.g50
1021	1049	29	289	o2558	Contig11655.0.g50
1238	1275	38	352	o2559	Contig11655.0.g50
1373	1410	38	384	o2560	Contig11655.0.g50
1511	1607	97	418	o2561	Contig11655.0.g50
1861	1897	37	502	o2562	Contig11655.0.g50
174	296	123	57	o2564	Contig1166.0.0.g64
1295	1348	54	431	o2566	Contig11662.0.g2
2118	2155	38	687	o2567	Contig11662.0.g2
3004	3045	42	970	o2568	Contig11662.0.g2
3153	3190	38	1006	o2569	Contig11662.0.g2
4177	4234	58	1334	o2570	Contig11662.0.g2
4381	4414	34	1383	o2571	Contig11662.0.g2
1232	1353	122	410	o2573	Contig11668.0.g106
55	142	88	18	o2575	Contig11676.0.g51
374	412	39	95	o2576	Contig11676.0.g51
405	640	236	134	o2578	Contig11681.0.g119
683	784	102	148	o2579	Contig11681.0.g119
1078	1109	32	246	o2580	Contig11681.0.g119
1417	1467	51	348	o2581	Contig11681.0.g119
1723	1756	34	433	o2582	Contig11681.0.g119
2585	2629	45	709	o2583	Contig11681.0.g119
2697	2732	36	732	o2584	Contig11681.0.g119
2891	2933	43	784	o2585	Contig11681.0.g119
529	601	73	176	o2587	Contig11682.0.g117
197	236	40	65	o2589	Contig11686.0.g113
1038	1097	60	332	o2590	Contig11686.0.g113
2350	2427	78	749	o2591	Contig11686.0.g113
2442	2495	54	754	o2592	Contig11686.0.g113
56	113	58	18	o2594	Contig11697.0.0.g11
345	422	78	95	o2595	Contig11697.0.0.g11
492	558	67	118	o2596	Contig11697.0.0.g11
41	140	100	13	o2598	Contig117.0.2.g60
714	754	41	204	o2599	Contig117.0.2.g60
141	222	82	46	o2601	Contig1170.1.g38
99	165	67	32	o2603	Contig11700.0.g95
297	333	37	76	o2604	Contig11700.0.g95
1248	1328	81	415	o2606	Contig11701.0.g7
181	281	101	60	o2608	Contig11702.0.g94
350	428	79	82	o2609	Contig11702.0.g94
81	147	67	26	o2611	Contig11703.0.g4
258	393	136	63	o2612	Contig11703.0.g4
583	665	83	126	o2613	Contig11703.0.g4
280	428	149	93	o2615	Contig11706.0.g104
676	753	78	175	o2616	Contig11706.0.g104
1007	1036	30	259	o2617	Contig11706.0.g104
1293	1327	35	345	o2618	Contig11706.0.g104
1663	1699	37	456	o2619	Contig11706.0.g104
1784	1822	39	484	o2620	Contig11706.0.g104
2334	2417	84	655	o2621	Contig11706.0.g104
3946	3983	38	1164	o2622	Contig11706.0.g104
147	196	50	48	o2624	Contig11707.0.g105
851	938	88	266	o2625	Contig11707.0.g105
1203	1364	162	400	o2627	Contig1171.1.g40
43	94	52	14	o2629	Contig11710.0.g68
234	325	92	60	o2630	Contig11710.0.g68
569	690	122	141	o2631	Contig11710.0.g68
132	217	86	43	o2633	Contig11713.0.g24
783	879	97	260	o2635	Contig11714.0.g79
1055	1142	88	319	o2636	Contig11714.0.g79
1794	1828	35	536	o2637	Contig11714.0.g79
41	82	42	13	o2639	Contig11715.0.g26
743	798	56	233	o2640	Contig11715.0.g26
970	1049	80	290	o2641	Contig11715.0.g26
1157	1195	39	326	o2642	Contig11715.0.g26
1818	1921	104	533	o2643	Contig11715.0.g26
2328	2363	36	668	o2644	Contig11715.0.g26
789	822	34	262	o2646	Contig11718.0.g18
1038	1093	56	334	o2647	Contig11718.0.g18
1188	1366	179	365	o2648	Contig11718.0.g18
814	851	38	271	o2650	Contig11719.0.1.g17
1767	1801	35	576	o2651	Contig11719.0.1.g17
2705	2772	68	877	o2652	Contig11719.0.1.g17
2949	2987	39	935	o2653	Contig11719.0.1.g17
4514	4614	101	1444	o2654	Contig11719.0.1.g17
5516	5626	111	1744	o2655	Contig11719.0.1.g17
7110	7143	34	2239	o2656	Contig11719.0.1.g17
278	354	77	92	o2658	Contig1172.1.g41
31	121	91	10	o2660	Contig11724.0.g26
4	54	51	1	o2662	Contig11728.0.g31
68	107	40	22	o2664	Contig11729.0.1.g33
2211	2244	34	723	o2665	Contig11729.0.1.g33
163	258	96	54	o2667	Contig11731.0.g18
424	511	88	109	o2668	Contig11731.0.g18
719	752	34	178	o2669	Contig11731.0.g18
34	85	52	11	o2671	Contig11738.0.g39
293	380	88	80	o2672	Contig11738.0.g39
14	209	196	4	o2674	Contig11745.0.2.g112
804	891	88	202	o2675	Contig11745.0.2.g112
964	1253	290	226	o2676	Contig11745.0.2.g112
2309	2470	162	578	o2677	Contig11745.0.2.g112
3292	3362	71	851	o2678	Contig11745.0.2.g112
44	80	37	14	o2680	Contig11746.0.g107
234	278	45	77	o2682	Contig11747.0.g108
1101	1487	387	366	o2684	Contig11754.0.g93
674	789	116	224	o2686	Contig11757.0.0.g59
880	990	111	293	o2688	Contig11761.0.0.g75
20	69	50	6	o2690	Contig11767.0.1.g80
145	264	120	31	o2691	Contig11767.0.1.g80
427	461	35	85	o2692	Contig11767.0.1.g80
578	613	36	124	o2693	Contig11767.0.1.g80
85	119	35	28	o2695	Contig11775.0.g82
251	283	33	71	o2696	Contig11775.0.g82
1680	1761	82	537	o2697	Contig11775.0.g82
361	437	77	120	o2699	Contig11779.0.1.g74
3359	3468	110	1093	o2700	Contig11779.0.1.g74
784	1018	235	261	o2702	Contig1178.0.g57
1044	1108	65	269	o2703	Contig1178.0.g57
959	1085	127	319	o2705	Contig1178.1.g50
178	487	310	59	o2707	Contig11785.0.g13
764	939	176	151	o2708	Contig11785.0.g13
583	619	37	194	o2710	Contig11787.0.g47
821	857	37	261	o2711	Contig11787.0.g47
892	925	34	297	o2713	Contig11788.0.g20
84	308	225	27	o2715	Contig11789.0.g23
455	538	84	76	o2716	Contig11789.0.g23
645	761	117	111	o2717	Contig11789.0.g23
254	306	53	84	o2719	Contig11794.0.g102
[truncated: 41,361 more rows]
