# Supplementary material for: Evolution of the Exon-Intron Structure in Ciliate Genomes
Source: PLoS One. 2016 Sep 7;11(9):e0161476. doi: 10.1371/journal.pone.0161476 (PMC5014332; doi:10.1371/journal.pone.0161476)
Supplement: S1 File — The introns coordinates are given in numbers of base pairs and numbers of aminoacids for genes and proteins, respectively. (ZIP) [file pone.0161476.s005.zip › Table_S1_IntronsCoord_Paramecium.txt]

intron start	intron end	intron length	intron start in protein	intron ID	protein ID
44	65	22	531	p2	GSPATP00000001001
196	221	26	475	p3	GSPATP00000001001
438	460	23	453	p4	GSPATP00000001001
755	779	25	419	p5	GSPATP00000001001
852	874	23	337	p6	GSPATP00000001001
989	1020	32	312	p7	GSPATP00000001001
1090	1112	23	289	p8	GSPATP00000001001
1188	1222	35	251	p9	GSPATP00000001001
1469	1500	32	227	p10	GSPATP00000001001
1603	1625	23	129	p11	GSPATP00000001001
1692	1723	32	57	p12	GSPATP00000001001
1892	1916	25	14	p13	GSPATP00000001001
202	223	22	385	p15	GSPATP00000003001
326	347	22	325	p16	GSPATP00000003001
450	471	22	291	p17	GSPATP00000003001
574	595	22	169	p18	GSPATP00000003001
963	988	26	135	p19	GSPATP00000003001
1091	1116	26	101	p20	GSPATP00000003001
1297	1320	24	67	p21	GSPATP00000003001
196	217	22	65	p23	GSPATP00000004001
62	89	28	20	p25	GSPATP00000005001
282	309	28	93	p27	GSPATP00000007001
559	586	28	176	p28	GSPATP00000007001
1740	1764	25	561	p29	GSPATP00000007001
2260	2281	22	726	p30	GSPATP00000007001
2680	2704	25	858	p31	GSPATP00000007001
3648	3669	22	1173	p32	GSPATP00000007001
119	143	25	39	p34	GSPATP00000009001
737	763	27	237	p35	GSPATP00000009001
117	141	25	38	p37	GSPATP00000014001
328	350	23	561	p39	GSPATP00000017001
579	603	25	353	p40	GSPATP00000017001
1108	1129	22	185	p41	GSPATP00000017001
1754	1777	24	109	p42	GSPATP00000017001
371	391	21	1135	p44	GSPATP00000025001
552	573	22	1027	p45	GSPATP00000025001
1331	1354	24	876	p46	GSPATP00000025001
2697	2721	25	429	p47	GSPATP00000025001
3175	3198	24	176	p48	GSPATP00000025001
3522	3544	23	123	p49	GSPATP00000025001
208	229	22	69	p51	GSPATP00000029001
331	358	28	110	p53	GSPATP00000030001
178	203	26	59	p55	GSPATP00000031001
458	484	27	143	p56	GSPATP00000031001
208	231	24	333	p58	GSPATP00000032001
636	660	25	203	p59	GSPATP00000032001
1051	1073	23	69	p60	GSPATP00000032001
277	301	25	92	p62	GSPATP00000035001
171	192	22	56	p64	GSPATP00000040001
433	456	24	364	p66	GSPATP00000047001
918	942	25	297	p67	GSPATP00000047001
1143	1174	32	144	p68	GSPATP00000047001
303	324	22	100	p70	GSPATP00000048001
94	118	25	161	p72	GSPATP00000049001
261	285	25	116	p73	GSPATP00000049001
412	437	26	74	p74	GSPATP00000049001
571	601	31	27	p75	GSPATP00000049001
52	78	27	17	p77	GSPATP00000053001
352	378	27	319	p79	GSPATP00000055001
797	822	26	256	p80	GSPATP00000055001
1011	1032	22	117	p81	GSPATP00000055001
232	253	22	601	p83	GSPATP00000059001
467	489	23	557	p84	GSPATP00000059001
702	727	26	302	p85	GSPATP00000059001
837	860	24	255	p86	GSPATP00000059001
1004	1028	25	218	p87	GSPATP00000059001
1793	1817	25	148	p88	GSPATP00000059001
1949	1971	23	77	p89	GSPATP00000059001
297	319	23	444	p91	GSPATP00000060001
478	503	26	367	p92	GSPATP00000060001
672	699	28	282	p93	GSPATP00000060001
835	856	22	252	p94	GSPATP00000060001
946	967	22	207	p95	GSPATP00000060001
1223	1244	22	151	p96	GSPATP00000060001
1478	1500	23	98	p97	GSPATP00000060001
181	201	21	60	p99	GSPATP00000063001
353	374	22	110	p100	GSPATP00000063001
509	533	25	155	p101	GSPATP00000063001
655	677	23	195	p102	GSPATP00000063001
2223	2247	25	710	p103	GSPATP00000063001
2377	2404	28	753	p104	GSPATP00000063001
2595	2617	23	816	p105	GSPATP00000063001
2722	2743	22	851	p106	GSPATP00000063001
400	424	25	593	p108	GSPATP00000065001
1006	1030	25	501	p109	GSPATP00000065001
1555	1579	25	326	p110	GSPATP00000065001
1857	1878	22	133	p111	GSPATP00000065001
260	284	25	86	p113	GSPATP00000068001
404	425	22	126	p114	GSPATP00000068001
7542	7567	26	2498	p115	GSPATP00000068001
82	104	23	232	p117	GSPATP00000071001
504	527	24	160	p118	GSPATP00000071001
744	766	23	27	p119	GSPATP00000071001
173	197	25	57	p121	GSPATP00000072001
303	325	23	92	p122	GSPATP00000072001
425	449	25	125	p123	GSPATP00000072001
651	673	23	192	p124	GSPATP00000072001
1097	1122	26	333	p125	GSPATP00000072001
1651	1673	23	509	p126	GSPATP00000072001
1974	1995	22	609	p127	GSPATP00000072001
2146	2168	23	659	p128	GSPATP00000072001
2316	2337	22	708	p129	GSPATP00000072001
2662	2684	23	816	p130	GSPATP00000072001
2829	2851	23	864	p131	GSPATP00000072001
2996	3018	23	912	p132	GSPATP00000072001
4027	4054	28	1248	p133	GSPATP00000072001
4196	4221	26	1295	p134	GSPATP00000072001
4510	4535	26	1391	p135	GSPATP00000072001
4683	4711	29	1440	p136	GSPATP00000072001
4997	5020	24	1535	p137	GSPATP00000072001
5150	5175	26	1578	p138	GSPATP00000072001
5446	5463	18	1668	p139	GSPATP00000072001
8844	8867	24	2795	p140	GSPATP00000072001
210	233	24	69	p142	GSPATP00000075001
163	185	23	54	p144	GSPATP00000076001
483	507	25	153	p145	GSPATP00000076001
941	963	23	297	p146	GSPATP00000076001
187	211	25	62	p148	GSPATP00000077001
954	977	24	309	p149	GSPATP00000077001
1206	1230	25	385	p150	GSPATP00000077001
1884	1906	23	603	p151	GSPATP00000077001
436	460	25	145	p153	GSPATP00000083001
82	106	25	424	p155	GSPATP00000085001
383	406	24	252	p156	GSPATP00000085001
671	697	27	207	p157	GSPATP00000085001
835	859	25	119	p158	GSPATP00000085001
1374	1397	24	27	p159	GSPATP00000085001
772	802	31	257	p161	GSPATP00000088001
961	982	22	309	p162	GSPATP00000088001
151	172	22	50	p164	GSPATP00000090001
470	492	23	149	p165	GSPATP00000090001
2752	2773	22	902	p166	GSPATP00000090001
63	88	26	461	p168	GSPATP00000092001
298	328	31	360	p169	GSPATP00000092001
1138	1165	28	90	p170	GSPATP00000092001
1471	1492	22	20	p171	GSPATP00000092001
478	499	22	449	p173	GSPATP00000093001
778	801	24	312	p174	GSPATP00000093001
985	1009	25	251	p175	GSPATP00000093001
1420	1441	22	159	p176	GSPATP00000093001
124	147	24	41	p178	GSPATP00000096001
344	365	22	106	p179	GSPATP00000096001
185	210	26	587	p181	GSPATP00000097001
1035	1056	22	336	p182	GSPATP00000097001
1811	1832	22	61	p183	GSPATP00000097001
44	69	26	14	p185	GSPATP00000100001
119	141	23	30	p186	GSPATP00000100001
292	314	23	80	p187	GSPATP00000100001
489	509	21	138	p188	GSPATP00000100001
626	647	22	177	p189	GSPATP00000100001
65	89	25	143	p191	GSPATP00000103001
168	185	18	87	p192	GSPATP00000103001
305	328	24	47	p193	GSPATP00000103001
497	519	23	21	p194	GSPATP00000103001
866	887	22	288	p196	GSPATP00000106001
1014	1036	23	337	p198	GSPATP00000108001
142	164	23	47	p200	GSPATP00000113001
882	908	27	286	p201	GSPATP00000113001
1972	2001	30	640	p202	GSPATP00000113001
324	351	28	107	p204	GSPATP00000114001
488	508	21	153	p205	GSPATP00000114001
725	749	25	225	p206	GSPATP00000114001
76	101	26	112	p208	GSPATP00000116001
365	384	20	25	p209	GSPATP00000116001
106	129	24	35	p211	GSPATP00000118001
152	173	22	42	p212	GSPATP00000118001
207	228	22	53	p213	GSPATP00000118001
544	568	25	181	p215	GSPATP00000121001
615	632	18	196	p216	GSPATP00000121001
743	768	26	233	p217	GSPATP00000121001
94	115	22	31	p219	GSPATP00000124001
210	232	23	66	p221	GSPATP00000125001
409	434	26	125	p222	GSPATP00000125001
717	746	30	219	p223	GSPATP00000125001
255	280	26	365	p225	GSPATP00000128001
568	595	28	301	p226	GSPATP00000128001
685	707	23	210	p227	GSPATP00000128001
982	1006	25	180	p228	GSPATP00000128001
1199	1220	22	84	p229	GSPATP00000128001
610	635	26	203	p231	GSPATP00000129001
765	791	27	246	p232	GSPATP00000129001
84	109	26	65	p234	GSPATP00000132001
223	244	22	27	p235	GSPATP00000132001
355	382	28	118	p237	GSPATP00000135001
562	584	23	177	p238	GSPATP00000135001
738	757	20	228	p239	GSPATP00000135001
138	163	26	41	p241	GSPATP00000136001
382	407	26	113	p242	GSPATP00000136001
86	114	29	317	p244	GSPATP00000138001
543	565	23	211	p245	GSPATP00000138001
688	716	29	171	p246	GSPATP00000138001
1034	1054	21	28	p247	GSPATP00000138001
109	134	26	36	p249	GSPATP00000139001
378	402	25	338	p251	GSPATP00000141001
1042	1067	26	125	p252	GSPATP00000141001
539	566	28	179	p254	GSPATP00000142001
250	274	25	452	p256	GSPATP00000148001
429	458	30	302	p257	GSPATP00000148001
560	585	26	168	p258	GSPATP00000148001
990	1011	22	134	p259	GSPATP00000148001
1460	1481	22	83	p260	GSPATP00000148001
273	295	23	597	p262	GSPATP00000152001
504	526	23	555	p263	GSPATP00000152001
1229	1253	25	394	p264	GSPATP00000152001
1738	1766	29	160	p265	GSPATP00000152001
1893	1916	24	90	p266	GSPATP00000152001
317	342	26	778	p268	GSPATP00000153001
1394	1422	29	664	p269	GSPATP00000153001
1692	1716	25	545	p270	GSPATP00000153001
2075	2097	23	455	p271	GSPATP00000153001
2440	2461	22	105	p272	GSPATP00000153001
102	127	26	33	p274	GSPATP00000154001
115	139	25	38	p276	GSPATP00000157001
418	441	24	131	p278	GSPATP00000161001
94	113	20	31	p280	GSPATP00000162001
133	158	26	44	p282	GSPATP00000165001
640	664	25	204	p283	GSPATP00000165001
33	54	22	595	p285	GSPATP00000168001
140	161	22	522	p286	GSPATP00000168001
437	461	25	448	p287	GSPATP00000168001
646	671	26	192	p288	GSPATP00000168001
1440	1468	29	130	p289	GSPATP00000168001
1693	1716	24	39	p290	GSPATP00000168001
1934	1955	22	10	p291	GSPATP00000168001
136	157	22	45	p293	GSPATP00000170001
597	619	23	198	p295	GSPATP00000171001
126	148	23	41	p297	GSPATP00000172001
233	257	25	69	p298	GSPATP00000172001
332	360	29	94	p299	GSPATP00000172001
504	527	24	142	p300	GSPATP00000172001
619	643	25	172	p301	GSPATP00000172001
268	294	27	89	p303	GSPATP00000173001
3531	3557	27	1167	p304	GSPATP00000173001
3874	3901	28	1273	p305	GSPATP00000173001
4159	4182	24	1358	p306	GSPATP00000173001
1535	1562	28	511	p308	GSPATP00000177001
342	365	24	113	p310	GSPATP00000178001
92	114	23	43	p312	GSPATP00000179001
184	211	28	20	p313	GSPATP00000179001
154	177	24	44	p315	GSPATP00000180001
261	284	24	71	p316	GSPATP00000180001
434	464	31	144	p318	GSPATP00000185001
678	699	22	225	p320	GSPATP00000186001
229	250	22	76	p322	GSPATP00000190001
373	400	28	116	p323	GSPATP00000190001
610	634	25	186	p324	GSPATP00000190001
783	811	29	235	p325	GSPATP00000190001
980	1001	22	291	p326	GSPATP00000190001
376	401	26	110	p328	GSPATP00000191001
220	247	28	73	p330	GSPATP00000192001
578	604	27	183	p331	GSPATP00000192001
984	1005	22	309	p332	GSPATP00000192001
35	55	21	88	p334	GSPATP00000196001
287	311	25	11	p335	GSPATP00000196001
804	826	23	267	p337	GSPATP00000199001
282	303	22	93	p339	GSPATP00000203001
228	249	22	75	p341	GSPATP00000205001
552	577	26	515	p343	GSPATP00000208001
1052	1077	26	369	p344	GSPATP00000208001
1204	1232	29	327	p345	GSPATP00000208001
1671	1695	25	169	p346	GSPATP00000208001
90	116	27	77	p348	GSPATP00000209001
259	280	22	29	p349	GSPATP00000209001
204	231	28	62	p351	GSPATP00000210001
73	97	25	24	p353	GSPATP00000213001
237	262	26	70	p354	GSPATP00000213001
654	679	26	200	p355	GSPATP00000213001
970	991	22	297	p356	GSPATP00000213001
581	602	22	193	p358	GSPATP00000214001
145	169	25	48	p360	GSPATP00000216001
291	316	26	88	p361	GSPATP00000216001
368	390	23	105	p362	GSPATP00000216001
460	488	29	128	p363	GSPATP00000216001
61	86	26	20	p365	GSPATP00000220001
222	243	22	65	p366	GSPATP00000220001
637	661	25	196	p367	GSPATP00000220001
953	975	23	293	p368	GSPATP00000220001
268	302	35	89	p370	GSPATP00000224001
646	670	25	215	p372	GSPATP00000227001
906	930	25	293	p373	GSPATP00000227001
264	292	29	332	p375	GSPATP00000228001
472	494	23	124	p376	GSPATP00000228001
1119	1140	22	65	p377	GSPATP00000228001
707	729	23	235	p379	GSPATP00000231001
860	883	24	278	p380	GSPATP00000231001
159	185	27	52	p382	GSPATP00000233001
292	320	29	97	p384	GSPATP00000234001
534	556	23	168	p385	GSPATP00000234001
190	215	26	63	p387	GSPATP00000236001
281	298	18	84	p388	GSPATP00000236001
339	365	27	98	p389	GSPATP00000236001
591	620	30	173	p390	GSPATP00000236001
665	688	24	187	p391	GSPATP00000236001
69	96	28	22	p393	GSPATP00000243001
419	442	24	130	p394	GSPATP00000243001
727	755	29	224	p395	GSPATP00000243001
125	147	23	41	p397	GSPATP00000245001
455	476	22	784	p399	GSPATP00000251001
715	736	22	644	p400	GSPATP00000251001
1977	2004	28	230	p401	GSPATP00000251001
2427	2452	26	151	p402	GSPATP00000251001
1258	1282	25	419	p404	GSPATP00000256001
1544	1568	25	506	p405	GSPATP00000256001
2412	2437	26	787	p406	GSPATP00000256001
512	537	26	519	p408	GSPATP00000258001
767	789	23	348	p409	GSPATP00000258001
1108	1131	24	242	p410	GSPATP00000258001
1645	1669	25	165	p411	GSPATP00000258001
205	229	25	68	p413	GSPATP00000262001
464	485	22	146	p414	GSPATP00000262001
739	762	24	230	p415	GSPATP00000262001
969	996	28	299	p416	GSPATP00000262001
1339	1363	25	446	p418	GSPATP00000265001
1715	1735	21	563	p419	GSPATP00000265001
229	252	24	76	p421	GSPATP00000266001
655	680	26	210	p422	GSPATP00000266001
960	985	26	303	p423	GSPATP00000266001
198	220	23	65	p425	GSPATP00000273001
198	221	24	65	p427	GSPATP00000280001
142	164	23	420	p429	GSPATP00000282001
696	717	22	224	p430	GSPATP00000282001
1308	1330	23	47	p431	GSPATP00000282001
124	149	26	41	p433	GSPATP00000284001
375	399	25	116	p434	GSPATP00000284001
608	636	29	185	p435	GSPATP00000284001
812	839	28	243	p436	GSPATP00000284001
1723	1748	26	538	p437	GSPATP00000284001
73	99	27	868	p439	GSPATP00000285001
2430	2452	23	800	p440	GSPATP00000285001
2655	2680	26	24	p441	GSPATP00000285001
38	59	22	12	p443	GSPATP00000287001
264	282	19	80	p444	GSPATP00000287001
649	676	28	202	p445	GSPATP00000287001
804	826	23	244	p446	GSPATP00000287001
64	90	27	103	p448	GSPATP00000290001
259	280	22	77	p449	GSPATP00000290001
359	383	25	21	p450	GSPATP00000290001
76	101	26	25	p452	GSPATP00000291001
405	430	26	134	p454	GSPATP00000292001
852	874	23	275	p455	GSPATP00000292001
80	105	26	53	p457	GSPATP00000294001
210	235	26	18	p458	GSPATP00000294001
226	250	25	75	p460	GSPATP00000295001
701	725	25	225	p461	GSPATP00000295001
91	112	22	372	p463	GSPATP00000298001
260	282	23	284	p464	GSPATP00000298001
900	927	28	79	p465	GSPATP00000298001
1190	1213	24	30	p466	GSPATP00000298001
4246	4270	25	1415	p468	GSPATP00000299001
108	132	25	35	p470	GSPATP00000300001
437	461	25	137	p471	GSPATP00000300001
568	590	23	120	p473	GSPATP00000303001
5747	5771	25	1915	p475	GSPATP00000304001
67	94	28	177	p477	GSPATP00000305001
289	311	23	146	p478	GSPATP00000305001
422	449	28	123	p479	GSPATP00000305001
520	543	24	86	p480	GSPATP00000305001
635	660	26	22	p481	GSPATP00000305001
63	87	25	20	p483	GSPATP00000307001
496	520	25	156	p484	GSPATP00000307001
671	699	29	206	p485	GSPATP00000307001
828	853	26	249	p486	GSPATP00000307001
87	109	23	94	p488	GSPATP00000309001
306	327	22	28	p489	GSPATP00000309001
192	214	23	488	p491	GSPATP00000310001
716	744	29	230	p492	GSPATP00000310001
1519	1544	26	63	p493	GSPATP00000310001
235	257	23	581	p495	GSPATP00000311001
672	691	20	546	p496	GSPATP00000311001
1324	1349	26	426	p497	GSPATP00000311001
1710	1733	24	216	p498	GSPATP00000311001
1838	1860	23	78	p499	GSPATP00000311001
139	163	25	46	p501	GSPATP00000312001
443	466	24	139	p502	GSPATP00000312001
264	286	23	87	p504	GSPATP00000313001
698	720	23	224	p505	GSPATP00000313001
886	906	21	279	p506	GSPATP00000313001
555	580	26	184	p508	GSPATP00000315001
2069	2091	23	689	p510	GSPATP00000318001
128	151	24	42	p512	GSPATP00000319001
36	62	27	11	p514	GSPATP00000321001
230	254	25	76	p516	GSPATP00000322001
1335	1359	25	436	p517	GSPATP00000322001
2523	2559	37	824	p518	GSPATP00000322001
3949	3973	25	1287	p519	GSPATP00000322001
4127	4149	23	1338	p520	GSPATP00000322001
848	872	25	386	p522	GSPATP00000327001
1184	1209	26	282	p523	GSPATP00000327001
259	280	22	86	p525	GSPATP00000330001
698	720	23	225	p526	GSPATP00000330001
92	114	23	562	p528	GSPATP00000335001
303	324	22	493	p529	GSPATP00000335001
411	436	26	430	p530	GSPATP00000335001
1192	1216	25	373	p531	GSPATP00000335001
1389	1425	37	121	p532	GSPATP00000335001
1614	1635	22	93	p533	GSPATP00000335001
1842	1867	26	30	p534	GSPATP00000335001
358	380	23	119	p536	GSPATP00000337001
842	866	25	272	p537	GSPATP00000337001
3121	3143	23	1040	p539	GSPATP00000338001
3161	3185	25	1045	p540	GSPATP00000338001
3340	3373	34	1097	p541	GSPATP00000338001
4051	4074	24	1322	p542	GSPATP00000338001
4334	4360	27	1409	p543	GSPATP00000338001
4502	4532	31	1456	p544	GSPATP00000338001
64	86	23	1362	p546	GSPATP00000340001
4111	4136	26	21	p547	GSPATP00000340001
373	389	17	105	p549	GSPATP00000341001
606	633	28	177	p550	GSPATP00000341001
798	823	26	232	p551	GSPATP00000341001
106	130	25	35	p553	GSPATP00000342001
349	373	25	107	p554	GSPATP00000342001
704	732	29	217	p555	GSPATP00000342001
1114	1141	28	344	p556	GSPATP00000342001
164	188	25	54	p558	GSPATP00000344001
733	760	28	235	p559	GSPATP00000344001
1935	1957	23	627	p560	GSPATP00000344001
2139	2164	26	687	p561	GSPATP00000344001
2553	2579	27	816	p562	GSPATP00000344001
2876	2902	27	915	p563	GSPATP00000344001
210	232	23	69	p565	GSPATP00000346001
549	576	28	175	p566	GSPATP00000346001
59	75	17	78	p568	GSPATP00000350001
167	192	26	49	p569	GSPATP00000350001
278	299	22	19	p570	GSPATP00000350001
91	106	16	72	p572	GSPATP00000352001
154	178	25	45	p573	GSPATP00000352001
258	286	29	30	p574	GSPATP00000352001
26	54	29	728	p576	GSPATP00000360001
548	574	27	279	p577	GSPATP00000360001
690	711	22	211	p578	GSPATP00000360001
917	941	25	172	p579	GSPATP00000360001
2290	2312	23	8	p580	GSPATP00000360001
120	144	25	39	p582	GSPATP00000361001
1452	1475	24	475	p583	GSPATP00000361001
1617	1644	28	522	p584	GSPATP00000361001
2645	2667	23	855	p585	GSPATP00000361001
2829	2850	22	909	p586	GSPATP00000361001
637	664	28	212	p588	GSPATP00000366001
841	863	23	270	p589	GSPATP00000366001
26	48	23	571	p591	GSPATP00000369001
171	197	27	402	p592	GSPATP00000369001
457	481	25	135	p593	GSPATP00000369001
1282	1307	26	49	p594	GSPATP00000369001
1815	1842	28	8	p595	GSPATP00000369001
96	124	29	315	p597	GSPATP00000371001
204	226	23	280	p598	GSPATP00000371001
344	366	23	241	p599	GSPATP00000371001
503	529	27	142	p600	GSPATP00000371001
826	848	23	97	p601	GSPATP00000371001
968	990	23	58	p602	GSPATP00000371001
1094	1118	25	31	p603	GSPATP00000371001
113	135	23	37	p605	GSPATP00000376001
219	244	26	65	p606	GSPATP00000376001
109	135	27	296	p608	GSPATP00000377001
287	312	26	244	p609	GSPATP00000377001
480	506	27	212	p610	GSPATP00000377001
606	631	26	175	p611	GSPATP00000377001
744	769	26	142	p612	GSPATP00000377001
866	893	28	86	p613	GSPATP00000377001
1049	1075	27	36	p614	GSPATP00000377001
282	306	25	93	p616	GSPATP00000381001
485	510	26	153	p617	GSPATP00000381001
31	60	30	408	p619	GSPATP00000382001
283	310	28	315	p620	GSPATP00000382001
691	713	23	210	p621	GSPATP00000382001
1027	1052	26	84	p622	GSPATP00000382001
1333	1355	23	10	p623	GSPATP00000382001
235	263	29	78	p625	GSPATP00000383001
584	610	27	184	p626	GSPATP00000383001
142	167	26	47	p628	GSPATP00000384001
220	242	23	64	p629	GSPATP00000384001
407	431	25	119	p630	GSPATP00000384001
649	674	26	191	p631	GSPATP00000384001
511	534	24	170	p633	GSPATP00000397001
109	137	29	323	p635	GSPATP00000400001
512	534	23	160	p636	GSPATP00000400001
1024	1046	23	36	p637	GSPATP00000400001
355	380	26	358	p639	GSPATP00000403001
769	791	23	247	p640	GSPATP00000403001
1124	1145	22	118	p641	GSPATP00000403001
225	249	25	74	p643	GSPATP00000405001
92	114	23	325	p645	GSPATP00000408001
521	547	27	263	p646	GSPATP00000408001
670	691	22	203	p647	GSPATP00000408001
872	893	22	162	p648	GSPATP00000408001
1082	1104	23	27	p649	GSPATP00000408001
2876	2897	22	958	p651	GSPATP00000411001
3719	3743	25	1232	p652	GSPATP00000411001
4001	4023	23	1317	p653	GSPATP00000411001
230	254	25	76	p655	GSPATP00000412001
172	196	25	57	p657	GSPATP00000413001
86	107	22	192	p659	GSPATP00000414001
199	224	26	58	p660	GSPATP00000414001
627	649	23	28	p661	GSPATP00000414001
76	97	22	25	p663	GSPATP00000415001
309	334	26	95	p664	GSPATP00000415001
547	571	25	166	p665	GSPATP00000415001
744	766	23	223	p666	GSPATP00000415001
911	937	27	271	p667	GSPATP00000415001
376	398	23	125	p669	GSPATP00000416001
563	590	28	179	p670	GSPATP00000416001
552	573	22	183	p672	GSPATP00000417001
695	716	22	224	p673	GSPATP00000417001
171	197	27	56	p675	GSPATP00000418001
602	624	23	191	p676	GSPATP00000418001
753	778	26	234	p677	GSPATP00000418001
715	738	24	238	p679	GSPATP00000422001
202	228	27	406	p681	GSPATP00000424001
532	554	23	168	p682	GSPATP00000424001
1269	1295	27	67	p683	GSPATP00000424001
377	400	24	1078	p685	GSPATP00000425001
1554	1575	22	1028	p686	GSPATP00000425001
3133	3158	26	509	p687	GSPATP00000425001
3308	3332	25	125	p688	GSPATP00000425001
124	149	26	41	p690	GSPATP00000426001
1863	1887	25	612	p691	GSPATP00000426001
2106	2123	18	684	p692	GSPATP00000426001
2248	2273	26	726	p693	GSPATP00000426001
2485	2511	27	796	p694	GSPATP00000426001
175	197	23	58	p696	GSPATP00000427001
421	447	27	132	p697	GSPATP00000427001
825	851	27	258	p698	GSPATP00000427001
1247	1273	27	389	p699	GSPATP00000427001
1604	1625	22	499	p700	GSPATP00000427001
2333	2358	26	735	p701	GSPATP00000427001
161	182	22	53	p703	GSPATP00000428001
516	540	25	164	p704	GSPATP00000428001
861	887	27	271	p705	GSPATP00000428001
106	134	29	35	p707	GSPATP00000429001
269	291	23	79	p708	GSPATP00000429001
788	814	27	245	p709	GSPATP00000429001
1305	1330	26	408	p710	GSPATP00000429001
57	81	25	1368	p712	GSPATP00000435001
387	411	25	1295	p713	GSPATP00000435001
3818	3840	23	1255	p714	GSPATP00000435001
3959	3986	28	120	p715	GSPATP00000435001
4206	4228	23	18	p716	GSPATP00000435001
214	235	22	71	p718	GSPATP00000436001
446	471	26	141	p719	GSPATP00000436001
596	618	23	182	p720	GSPATP00000436001
2000	2023	24	642	p721	GSPATP00000436001
2358	2384	27	754	p722	GSPATP00000436001
2658	2682	25	845	p723	GSPATP00000436001
106	133	28	35	p725	GSPATP00000442001
94	119	26	154	p727	GSPATP00000443001
217	241	25	63	p728	GSPATP00000443001
516	541	26	31	p729	GSPATP00000443001
137	158	22	45	p731	GSPATP00000446001
467	492	26	148	p732	GSPATP00000446001
232	256	25	77	p734	GSPATP00000448001
479	507	29	151	p735	GSPATP00000448001
726	747	22	223	p736	GSPATP00000448001
219	240	22	72	p738	GSPATP00000450001
254	274	21	77	p739	GSPATP00000450001
50	72	23	16	p741	GSPATP00000454001
213	237	25	63	p742	GSPATP00000454001
285	308	24	78	p743	GSPATP00000454001
453	480	28	126	p744	GSPATP00000454001
647	672	26	182	p745	GSPATP00000454001
378	401	24	125	p747	GSPATP00000457001
394	420	27	131	p749	GSPATP00000462001
130	152	23	43	p751	GSPATP00000464001
298	325	28	91	p752	GSPATP00000464001
463	486	24	137	p753	GSPATP00000464001
2602	2623	22	842	p754	GSPATP00000464001
2669	2692	24	857	p755	GSPATP00000464001
2849	2870	22	909	p756	GSPATP00000464001
264	285	22	87	p758	GSPATP00000471001
4680	4704	25	1552	p759	GSPATP00000471001
534	559	26	177	p761	GSPATP00000472001
1190	1218	29	396	p763	GSPATP00000473001
1594	1617	24	521	p764	GSPATP00000473001
805	835	31	986	p766	GSPATP00000479001
985	1011	27	747	p767	GSPATP00000479001
2301	2326	26	317	p768	GSPATP00000479001
3045	3070	26	268	p769	GSPATP00000479001
222	246	25	443	p771	GSPATP00000480001
1355	1378	24	73	p772	GSPATP00000480001
190	212	23	63	p774	GSPATP00000481001
362	393	32	112	p775	GSPATP00000481001
624	651	28	189	p776	GSPATP00000481001
2326	2361	36	747	p777	GSPATP00000481001
3101	3123	23	993	p778	GSPATP00000481001
3516	3540	25	1124	p779	GSPATP00000481001
3689	3712	24	1173	p780	GSPATP00000481001
2245	2266	22	748	p782	GSPATP00000483001
5833	5857	25	1936	p783	GSPATP00000483001
6654	6679	26	2202	p784	GSPATP00000483001
192	216	25	538	p786	GSPATP00000484001
607	632	26	274	p787	GSPATP00000484001
875	896	22	193	p788	GSPATP00000484001
1688	1711	24	63	p789	GSPATP00000484001
86	110	25	28	p791	GSPATP00000486001
590	613	24	188	p792	GSPATP00000486001
969	995	27	306	p793	GSPATP00000486001
204	229	26	67	p795	GSPATP00000492001
316	337	22	96	p796	GSPATP00000492001
772	794	23	241	p797	GSPATP00000492001
75	99	25	24	p799	GSPATP00000493001
249	274	26	74	p800	GSPATP00000493001
576	598	23	174	p801	GSPATP00000493001
929	951	23	284	p802	GSPATP00000493001
102	123	22	33	p804	GSPATP00000495001
203	228	26	60	p805	GSPATP00000495001
364	391	28	105	p806	GSPATP00000495001
1954	1976	23	625	p807	GSPATP00000495001
2155	2180	26	685	p808	GSPATP00000495001
3230	3257	28	1034	p809	GSPATP00000495001
3456	3479	24	1100	p810	GSPATP00000495001
3558	3584	27	1126	p811	GSPATP00000495001
40	70	31	13	p813	GSPATP00000498001
275	298	24	91	p815	GSPATP00000499001
450	473	24	149	p817	GSPATP00000507001
143	165	23	47	p819	GSPATP00000510001
791	813	23	255	p820	GSPATP00000510001
934	955	22	295	p821	GSPATP00000510001
70	99	30	55	p823	GSPATP00000513001
196	218	23	23	p824	GSPATP00000513001
466	493	28	155	p826	GSPATP00000514001
18	39	22	5	p828	GSPATP00000515001
256	283	28	85	p830	GSPATP00000518001
198	221	24	65	p832	GSPATP00000519001
76	102	27	1105	p834	GSPATP00000520001
315	338	24	1074	p835	GSPATP00000520001
663	689	27	824	p836	GSPATP00000520001
898	923	26	787	p837	GSPATP00000520001
1215	1240	26	677	p838	GSPATP00000520001
1661	1682	22	652	p839	GSPATP00000520001
1726	1747	22	627	p840	GSPATP00000520001
1936	1962	27	587	p841	GSPATP00000520001
2085	2112	28	524	p842	GSPATP00000520001
2188	2212	25	510	p843	GSPATP00000520001
2288	2310	23	370	p844	GSPATP00000520001
2641	2662	22	273	p845	GSPATP00000520001
2774	2796	23	203	p846	GSPATP00000520001
3545	3567	23	95	p847	GSPATP00000520001
3662	3684	23	25	p848	GSPATP00000520001
550	575	26	183	p850	GSPATP00000523001
174	199	26	463	p852	GSPATP00000526001
413	435	23	366	p853	GSPATP00000526001
841	867	27	258	p854	GSPATP00000526001
1192	1215	24	123	p855	GSPATP00000526001
1508	1533	26	52	p856	GSPATP00000526001
59	84	26	158	p858	GSPATP00000531001
201	225	25	120	p859	GSPATP00000531001
420	444	25	55	p860	GSPATP00000531001
558	583	26	17	p861	GSPATP00000531001
134	155	22	44	p863	GSPATP00000533001
145	166	22	48	p865	GSPATP00000542001
341	366	26	106	p866	GSPATP00000542001
569	591	23	173	p867	GSPATP00000542001
742	763	22	223	p868	GSPATP00000542001
948	969	22	284	p869	GSPATP00000542001
1448	1473	26	444	p870	GSPATP00000542001
1728	1753	26	528	p871	GSPATP00000542001
1981	2004	24	604	p872	GSPATP00000542001
321	344	24	106	p874	GSPATP00000543001
133	163	31	44	p876	GSPATP00000544001
508	535	28	158	p877	GSPATP00000544001
744	768	25	228	p878	GSPATP00000544001
940	964	25	285	p879	GSPATP00000544001
3290	3317	28	1060	p880	GSPATP00000544001
184	212	29	61	p882	GSPATP00000547001
355	376	22	108	p883	GSPATP00000547001
2359	2381	23	769	p884	GSPATP00000547001
172	195	24	57	p886	GSPATP00000551001
313	335	23	96	p887	GSPATP00000551001
730	754	25	227	p888	GSPATP00000551001
498	519	22	370	p890	GSPATP00000558001
719	741	23	326	p891	GSPATP00000558001
1024	1044	21	232	p892	GSPATP00000558001
1177	1200	24	165	p893	GSPATP00000558001
670	695	26	223	p895	GSPATP00000559001
60	84	25	513	p897	GSPATP00000561001
215	242	28	63	p898	GSPATP00000561001
1593	1620	28	19	p899	GSPATP00000561001
1003	1025	23	334	p901	GSPATP00000565001
1194	1218	25	390	p902	GSPATP00000565001
233	254	22	425	p904	GSPATP00004226001
1085	1107	23	354	p905	GSPATP00004226001
1323	1347	25	77	p906	GSPATP00004226001
381	402	22	126	p908	GSPATP00004228001
627	652	26	201	p909	GSPATP00004228001
914	937	24	304	p911	GSPATP00004232001
48	67	20	15	p913	GSPATP00004233001
1190	1205	16	396	p915	GSPATP00004234001
317	341	25	105	p917	GSPATP00004235001
590	615	26	188	p918	GSPATP00004235001
8191	8209	19	2713	p919	GSPATP00004235001
170	200	31	56	p921	GSPATP00004236001
68	89	22	15	p923	GSPATP00004237001
458	485	28	152	p925	GSPATP00004238001
536	567	32	169	p926	GSPATP00004238001
142	165	24	47	p928	GSPATP00004239001
242	261	20	72	p929	GSPATP00004239001
414	434	21	123	p930	GSPATP00004239001
169	190	22	56	p932	GSPATP00004240001
276	300	25	84	p933	GSPATP00004240001
450	472	23	134	p934	GSPATP00004240001
305	327	23	734	p936	GSPATP00004241001
2228	2250	23	101	p937	GSPATP00004241001
667	690	24	222	p939	GSPATP00004243001
235	261	27	549	p941	GSPATP00004246001
351	378	28	278	p942	GSPATP00004246001
437	458	22	73	p943	GSPATP00004246001
1075	1100	26	54	p944	GSPATP00004246001
1912	1935	24	24	p945	GSPATP00004246001
133	167	35	44	p947	GSPATP00004252001
67	89	23	1053	p949	GSPATP00004254001
238	265	28	949	p950	GSPATP00004254001
466	487	22	138	p951	GSPATP00004254001
2921	2943	23	71	p952	GSPATP00004254001
3256	3277	22	22	p953	GSPATP00004254001
1934	1956	23	644	p955	GSPATP00004256001
2024	2043	20	666	p956	GSPATP00004256001
3339	3361	23	1098	p957	GSPATP00004256001
3501	3525	25	1144	p958	GSPATP00004256001
3650	3677	28	1186	p959	GSPATP00004256001
141	166	26	46	p961	GSPATP00004257001
154	176	23	421	p963	GSPATP00004259001
361	385	25	400	p964	GSPATP00004259001
657	684	28	311	p965	GSPATP00004259001
928	949	22	283	p966	GSPATP00004259001
1032	1053	22	202	p967	GSPATP00004259001
1321	1352	32	112	p968	GSPATP00004259001
1417	1441	25	51	p969	GSPATP00004259001
196	221	26	65	p971	GSPATP00004260001
175	196	22	58	p973	GSPATP00004262001
476	492	17	151	p974	GSPATP00004262001
4460	4484	25	1473	p975	GSPATP00004262001
4673	4694	22	1536	p976	GSPATP00004262001
147	169	23	48	p978	GSPATP00004263001
53	76	24	17	p980	GSPATP00004268001
195	222	28	56	p981	GSPATP00004268001
292	312	21	79	p982	GSPATP00004268001
441	465	25	122	p983	GSPATP00004268001
744	769	26	215	p984	GSPATP00004268001
224	246	23	74	p986	GSPATP00004269001
364	388	25	113	p987	GSPATP00004269001
447	470	24	148	p989	GSPATP00004271001
310	334	25	329	p991	GSPATP00004272001
1015	1037	23	103	p992	GSPATP00004272001
184	207	24	61	p994	GSPATP00004275001
444	466	23	139	p995	GSPATP00004275001
541	568	28	164	p996	GSPATP00004275001
113	149	37	37	p998	GSPATP00004276001
328	352	25	96	p999	GSPATP00004276001
604	627	24	180	p1000	GSPATP00004276001
138	169	32	45	p1002	GSPATP00004280001
186	208	23	51	p1003	GSPATP00004280001
233	260	28	59	p1004	GSPATP00004280001
414	439	26	110	p1005	GSPATP00004280001
64	88	25	1250	p1007	GSPATP00004281001
267	293	27	273	p1008	GSPATP00004281001
462	483	22	155	p1009	GSPATP00004281001
540	556	17	136	p1010	GSPATP00004281001
912	937	26	80	p1011	GSPATP00004281001
3869	3896	28	21	p1012	GSPATP00004281001
210	231	22	69	p1014	GSPATP00004286001
227	252	26	427	p1016	GSPATP00004287001
1308	1331	24	75	p1017	GSPATP00004287001
94	119	26	28	p1019	GSPATP00004289001
77	102	26	25	p1021	GSPATP00004291001
841	863	23	280	p1023	GSPATP00004294001
892	915	24	289	p1024	GSPATP00004294001
372	395	24	123	p1026	GSPATP00004296001
148	173	26	49	p1028	GSPATP00004298001
550	578	29	174	p1029	GSPATP00004298001
1331	1355	25	425	p1030	GSPATP00004298001
1888	1913	26	602	p1031	GSPATP00004298001
451	472	22	150	p1033	GSPATP00004299001
675	703	29	217	p1034	GSPATP00004299001
267	289	23	88	p1036	GSPATP00004302001
499	523	25	158	p1037	GSPATP00004302001
56	74	19	382	p1039	GSPATP00004306001
1166	1190	25	18	p1040	GSPATP00004306001
428	450	23	142	p1042	GSPATP00004307001
957	983	27	311	p1043	GSPATP00004307001
389	413	25	129	p1045	GSPATP00004311001
516	536	21	163	p1046	GSPATP00004311001
723	758	36	225	p1047	GSPATP00004311001
971	996	26	296	p1048	GSPATP00004311001
885	909	25	294	p1050	GSPATP00004314001
1283	1307	25	427	p1052	GSPATP00004317001
246	267	22	81	p1054	GSPATP00004324001
355	375	21	982	p1056	GSPATP00004326001
2495	2523	29	933	p1057	GSPATP00004326001
2631	2656	26	902	p1058	GSPATP00004326001
2700	2733	34	874	p1059	GSPATP00004326001
2819	2840	22	860	p1060	GSPATP00004326001
2932	2955	24	824	p1061	GSPATP00004326001
3105	3132	28	118	p1062	GSPATP00004326001
100	125	26	28	p1064	GSPATP00004327001
432	455	24	130	p1065	GSPATP00004327001
104	131	28	34	p1067	GSPATP00004329001
347	369	23	106	p1068	GSPATP00004329001
58	80	23	19	p1070	GSPATP00004330001
73	92	20	24	p1072	GSPATP00004335001
207	237	31	62	p1073	GSPATP00004335001
569	592	24	172	p1074	GSPATP00004335001
742	770	29	222	p1075	GSPATP00004335001
118	142	25	39	p1077	GSPATP00004336001
568	589	22	180	p1078	GSPATP00004336001
798	819	22	250	p1079	GSPATP00004336001
1216	1237	22	382	p1080	GSPATP00004336001
1367	1388	22	425	p1081	GSPATP00004336001
1494	1517	24	460	p1082	GSPATP00004336001
217	245	29	72	p1084	GSPATP00004337001
268	293	26	89	p1086	GSPATP00004339001
408	430	23	127	p1087	GSPATP00004339001
851	875	25	338	p1089	GSPATP00004345001
947	971	25	307	p1090	GSPATP00004345001
1067	1096	30	283	p1091	GSPATP00004345001
257	284	28	81	p1093	GSPATP00004346001
456	485	30	138	p1094	GSPATP00004346001
232	257	26	347	p1096	GSPATP00004347001
420	447	28	273	p1097	GSPATP00004347001
808	833	26	245	p1098	GSPATP00004347001
917	941	25	125	p1099	GSPATP00004347001
1165	1189	25	71	p1100	GSPATP00004347001
559	579	21	186	p1102	GSPATP00004351001
687	709	23	221	p1103	GSPATP00004351001
294	309	16	97	p1105	GSPATP00004352001
890	911	22	291	p1106	GSPATP00004352001
222	248	27	73	p1108	GSPATP00004353001
222	245	24	73	p1110	GSPATP00004354001
16	40	25	5	p1112	GSPATP00004356001
156	180	25	43	p1113	GSPATP00004356001
365	390	26	104	p1114	GSPATP00004356001
696	720	25	206	p1115	GSPATP00004356001
1026	1050	25	308	p1116	GSPATP00004356001
1232	1256	25	368	p1117	GSPATP00004356001
3148	3173	26	998	p1118	GSPATP00004356001
61	83	23	67	p1120	GSPATP00004359001
227	254	28	20	p1121	GSPATP00004359001
889	914	26	419	p1123	GSPATP00004363001
1284	1308	25	296	p1124	GSPATP00004363001
367	382	16	359	p1126	GSPATP00004364001
889	914	26	290	p1127	GSPATP00004364001
1121	1145	25	122	p1128	GSPATP00004364001
371	399	29	123	p1130	GSPATP00004365001
538	560	23	348	p1132	GSPATP00004366001
719	739	21	262	p1133	GSPATP00004366001
831	860	30	231	p1134	GSPATP00004366001
1119	1145	27	179	p1135	GSPATP00004366001
743	770	28	477	p1137	GSPATP00004371001
972	996	25	314	p1138	GSPATP00004371001
1487	1509	23	247	p1139	GSPATP00004371001
105	127	23	34	p1141	GSPATP00004374001
393	414	22	123	p1142	GSPATP00004374001
133	154	22	414	p1144	GSPATP00004375001
1265	1289	25	44	p1145	GSPATP00004375001
262	282	21	383	p1147	GSPATP00004376001
847	872	26	346	p1148	GSPATP00004376001
1087	1110	24	275	p1149	GSPATP00004376001
1222	1247	26	87	p1150	GSPATP00004376001
283	308	26	94	p1152	GSPATP00004380001
728	748	21	233	p1153	GSPATP00004380001
972	997	26	308	p1154	GSPATP00004380001
2361	2376	16	786	p1156	GSPATP00004381001
2752	2779	28	911	p1157	GSPATP00004381001
3344	3365	22	1099	p1158	GSPATP00004381001
3688	3712	25	1207	p1159	GSPATP00004381001
126	162	37	41	p1161	GSPATP00004382001
353	374	22	105	p1162	GSPATP00004382001
352	379	28	117	p1164	GSPATP00004383001
652	674	23	207	p1165	GSPATP00004383001
766	790	25	238	p1166	GSPATP00004383001
440	468	29	146	p1168	GSPATP00004384001
694	718	25	221	p1169	GSPATP00004384001
818	854	37	254	p1170	GSPATP00004384001
42	58	17	13	p1172	GSPATP00004386001
558	579	22	180	p1173	GSPATP00004386001
132	155	24	43	p1175	GSPATP00004388001
339	360	22	104	p1176	GSPATP00004388001
1299	1321	23	417	p1177	GSPATP00004388001
1707	1727	21	545	p1178	GSPATP00004388001
906	927	22	419	p1180	GSPATP00004392001
1157	1181	25	378	p1181	GSPATP00004392001
1307	1331	25	301	p1182	GSPATP00004392001
381	401	21	126	p1184	GSPATP00004394001
154	177	24	368	p1186	GSPATP00004395001
193	226	34	335	p1187	GSPATP00004395001
464	488	25	135	p1188	GSPATP00004395001
1089	1112	24	56	p1189	GSPATP00004395001
1212	1234	23	51	p1190	GSPATP00004395001
85	113	29	28	p1192	GSPATP00004404001
852	877	26	274	p1193	GSPATP00004404001
331	352	22	110	p1195	GSPATP00004407001
615	637	23	197	p1196	GSPATP00004407001
812	835	24	255	p1197	GSPATP00004407001
779	806	28	772	p1199	GSPATP00004408001
1514	1535	22	495	p1200	GSPATP00004408001
2367	2394	28	259	p1201	GSPATP00004408001
361	383	23	120	p1203	GSPATP00004409001
576	606	31	184	p1204	GSPATP00004409001
270	298	29	89	p1206	GSPATP00004410001
425	451	27	131	p1207	GSPATP00004410001
981	1001	21	308	p1208	GSPATP00004410001
77	103	27	25	p1210	GSPATP00004412001
258	282	25	76	p1211	GSPATP00004412001
821	845	25	256	p1212	GSPATP00004412001
190	212	23	63	p1214	GSPATP00004415001
201	225	25	66	p1216	GSPATP00004417001
163	185	23	54	p1218	GSPATP00004418001
139	158	20	309	p1220	GSPATP00004421001
252	272	21	237	p1221	GSPATP00004421001
526	551	26	161	p1222	GSPATP00004421001
781	803	23	77	p1223	GSPATP00004421001
1019	1041	23	46	p1224	GSPATP00004421001
293	318	26	97	p1226	GSPATP00004422001
463	486	24	145	p1227	GSPATP00004422001
181	202	22	60	p1229	GSPATP00004424001
345	371	27	107	p1230	GSPATP00004424001
193	216	24	64	p1232	GSPATP00004426001
458	486	29	144	p1233	GSPATP00004426001
1053	1079	27	333	p1234	GSPATP00004426001
1472	1496	25	463	p1235	GSPATP00004426001
1810	1835	26	568	p1236	GSPATP00004426001
1994	2018	25	620	p1237	GSPATP00004426001
2128	2152	25	657	p1238	GSPATP00004426001
2576	2603	28	798	p1239	GSPATP00004426001
707	737	31	540	p1241	GSPATP00004430001
940	968	29	378	p1242	GSPATP00004430001
1195	1219	25	302	p1243	GSPATP00004430001
1708	1730	23	235	p1244	GSPATP00004430001
447	474	28	110	p1246	GSPATP00004431001
718	742	25	191	p1247	GSPATP00004431001
230	252	23	76	p1249	GSPATP00004433001
490	517	28	155	p1250	GSPATP00004433001
161	194	34	53	p1252	GSPATP00004436001
372	394	23	123	p1254	GSPATP00004439001
120	150	31	39	p1256	GSPATP00004442001
547	572	26	171	p1257	GSPATP00004442001
642	666	25	194	p1258	GSPATP00004442001
720	744	25	212	p1259	GSPATP00004442001
796	821	26	229	p1260	GSPATP00004442001
924	947	24	263	p1261	GSPATP00004442001
1124	1146	23	322	p1262	GSPATP00004442001
1270	1298	29	363	p1263	GSPATP00004442001
1431	1456	26	407	p1264	GSPATP00004442001
1563	1584	22	442	p1265	GSPATP00004442001
44	68	25	527	p1267	GSPATP00004447001
327	350	24	418	p1268	GSPATP00004447001
703	725	23	359	p1269	GSPATP00004447001
982	1003	22	303	p1270	GSPATP00004447001
1173	1197	25	217	p1271	GSPATP00004447001
1374	1402	29	100	p1272	GSPATP00004447001
1730	1753	24	14	p1273	GSPATP00004447001
397	421	25	132	p1275	GSPATP00004449001
41	64	24	96	p1277	GSPATP00004455001
171	193	23	48	p1278	GSPATP00004455001
336	357	22	13	p1279	GSPATP00004455001
396	420	25	131	p1281	GSPATP00004456001
784	808	25	252	p1282	GSPATP00004456001
477	499	23	158	p1284	GSPATP00004458001
154	180	27	51	p1286	GSPATP00004464001
320	341	22	97	p1287	GSPATP00004464001
900	922	23	283	p1288	GSPATP00004464001
67	89	23	22	p1290	GSPATP00004466001
221	243	23	65	p1291	GSPATP00004466001
964	986	23	305	p1292	GSPATP00004466001
34	54	21	703	p1294	GSPATP00004469001
189	212	24	235	p1295	GSPATP00004469001
288	312	25	80	p1296	GSPATP00004469001
778	799	22	55	p1297	GSPATP00004469001
2203	2225	23	11	p1298	GSPATP00004469001
289	316	28	494	p1300	GSPATP00004470001
443	467	25	460	p1301	GSPATP00004470001
1263	1289	27	403	p1302	GSPATP00004470001
1462	1491	30	138	p1303	GSPATP00004470001
1593	1620	28	96	p1304	GSPATP00004470001
524	549	26	405	p1306	GSPATP00004472001
1243	1267	25	174	p1307	GSPATP00004472001
230	254	25	76	p1309	GSPATP00004474001
105	130	26	34	p1311	GSPATP00004476001
402	427	26	125	p1312	GSPATP00004476001
472	492	21	157	p1314	GSPATP00004478001
601	626	26	193	p1315	GSPATP00004478001
881	908	28	277	p1316	GSPATP00004478001
122	147	26	40	p1318	GSPATP00004483001
338	359	22	103	p1319	GSPATP00004483001
659	681	23	203	p1320	GSPATP00004483001
960	981	22	296	p1321	GSPATP00004483001
1157	1172	16	354	p1322	GSPATP00004483001
1368	1388	21	419	p1323	GSPATP00004483001
2902	2928	27	923	p1324	GSPATP00004483001
3113	3135	23	985	p1325	GSPATP00004483001
76	100	25	1035	p1327	GSPATP00004484001
216	242	27	503	p1328	GSPATP00004484001
427	451	25	389	p1329	GSPATP00004484001
1062	1086	25	328	p1330	GSPATP00004484001
1271	1293	23	124	p1331	GSPATP00004484001
1635	1656	22	63	p1332	GSPATP00004484001
3255	3279	25	25	p1333	GSPATP00004484001
28	56	29	512	p1335	GSPATP00004485001
718	740	23	394	p1336	GSPATP00004485001
1061	1083	23	336	p1337	GSPATP00004485001
1259	1282	24	229	p1338	GSPATP00004485001
1636	1658	23	9	p1339	GSPATP00004485001
276	300	25	391	p1341	GSPATP00004487001
585	610	26	303	p1342	GSPATP00004487001
981	1008	28	180	p1343	GSPATP00004487001
1272	1294	23	85	p1344	GSPATP00004487001
109	133	25	36	p1346	GSPATP00004491001
318	340	23	97	p1347	GSPATP00004491001
526	553	28	159	p1348	GSPATP00004491001
865	887	23	262	p1349	GSPATP00004491001
1018	1043	26	306	p1350	GSPATP00004491001
1158	1179	22	344	p1351	GSPATP00004491001
1118	1142	25	372	p1353	GSPATP00004492001
84	107	24	335	p1355	GSPATP00004493001
735	759	25	236	p1356	GSPATP00004493001
1055	1080	26	27	p1357	GSPATP00004493001
93	116	24	102	p1359	GSPATP00004498001
332	354	23	30	p1360	GSPATP00004498001
237	259	23	75	p1362	GSPATP00004499001
332	355	24	99	p1363	GSPATP00004499001
408	430	23	534	p1365	GSPATP00004501001
1088	1113	26	354	p1366	GSPATP00004501001
1652	1677	26	135	p1367	GSPATP00004501001
133	154	22	44	p1369	GSPATP00004503001
1213	1239	27	396	p1370	GSPATP00004503001
1943	1963	21	631	p1371	GSPATP00004503001
2237	2259	23	722	p1372	GSPATP00004503001
188	210	23	318	p1374	GSPATP00004504001
322	346	25	161	p1375	GSPATP00004504001
533	556	24	99	p1376	GSPATP00004504001
1027	1052	26	62	p1377	GSPATP00004504001
138	159	22	45	p1379	GSPATP00004508001
254	275	22	77	p1380	GSPATP00004508001
334	357	24	606	p1382	GSPATP00004509001
1119	1142	24	364	p1383	GSPATP00004509001
1869	1897	29	111	p1384	GSPATP00004509001
142	165	24	47	p1386	GSPATP00004510001
330	355	26	101	p1387	GSPATP00004510001
424	446	23	124	p1388	GSPATP00004510001
789	820	32	238	p1389	GSPATP00004510001
159	180	22	52	p1391	GSPATP00004512001
273	297	25	83	p1392	GSPATP00004512001
181	206	26	60	p1394	GSPATP00004522001
318	341	24	97	p1395	GSPATP00004522001
426	451	26	125	p1396	GSPATP00004522001
537	558	22	153	p1397	GSPATP00004522001
630	651	22	177	p1398	GSPATP00004522001
150	174	25	49	p1400	GSPATP00004525001
1557	1578	22	510	p1401	GSPATP00004525001
1715	1740	26	555	p1402	GSPATP00004525001
66	90	25	720	p1404	GSPATP00004526001
2016	2038	23	663	p1405	GSPATP00004526001
2209	2238	30	21	p1406	GSPATP00004526001
296	326	31	648	p1408	GSPATP00004528001
793	824	32	253	p1409	GSPATP00004528001
2008	2035	28	98	p1410	GSPATP00004528001
86	107	22	3532	p1412	GSPATP00004530001
435	456	22	3482	p1413	GSPATP00004530001
7962	7986	25	3349	p1414	GSPATP00004530001
8120	8145	26	2950	p1415	GSPATP00004530001
8171	8193	23	2812	p1416	GSPATP00004530001
8266	8288	23	2715	p1417	GSPATP00004530001
8580	8611	32	2691	p1418	GSPATP00004530001
9025	9043	19	2683	p1419	GSPATP00004530001
10240	10261	22	2639	p1420	GSPATP00004530001
10661	10683	23	137	p1421	GSPATP00004530001
10836	10860	25	28	p1422	GSPATP00004530001
256	277	22	4203	p1424	GSPATP00004532001
765	793	29	4167	p1425	GSPATP00004532001
947	971	25	4002	p1426	GSPATP00004532001
3455	3490	36	3591	p1427	GSPATP00004532001
3645	3661	17	2996	p1428	GSPATP00004532001
3946	3977	32	2237	p1429	GSPATP00004532001
6873	6897	25	1272	p1430	GSPATP00004532001
9175	9196	22	1177	p1431	GSPATP00004532001
10982	10999	18	1126	p1432	GSPATP00004532001
12235	12258	24	298	p1433	GSPATP00004532001
12754	12776	23	247	p1434	GSPATP00004532001
12883	12905	23	85	p1435	GSPATP00004532001
145	167	23	48	p1437	GSPATP00004533001
78	99	22	25	p1439	GSPATP00004534001
155	176	22	51	p1441	GSPATP00004535001
318	340	23	98	p1442	GSPATP00004535001
99	121	23	32	p1444	GSPATP00004538001
305	329	25	101	p1446	GSPATP00004539001
891	915	25	288	p1447	GSPATP00004539001
99	121	23	32	p1449	GSPATP00004540001
339	361	23	105	p1450	GSPATP00004540001
998	1026	29	317	p1451	GSPATP00004540001
174	201	28	57	p1453	GSPATP00004541001
401	422	22	124	p1454	GSPATP00004541001
429	449	21	142	p1456	GSPATP00004543001
644	666	23	207	p1457	GSPATP00004543001
285	318	34	94	p1459	GSPATP00004545001
1240	1262	23	413	p1461	GSPATP00004550001
130	154	25	43	p1463	GSPATP00004551001
436	460	25	136	p1464	GSPATP00004551001
125	147	23	41	p1466	GSPATP00004552001
283	307	25	86	p1467	GSPATP00004552001
882	905	24	277	p1468	GSPATP00004552001
1116	1138	23	347	p1469	GSPATP00004552001
1420	1447	28	441	p1470	GSPATP00004552001
4138	4163	26	1379	p1472	GSPATP00004553001
661	681	21	220	p1474	GSPATP00004556001
280	307	28	93	p1476	GSPATP00004557001
518	542	25	163	p1477	GSPATP00004557001
277	301	25	92	p1479	GSPATP00004569001
104	128	25	34	p1481	GSPATP00004571001
393	415	23	122	p1482	GSPATP00004571001
494	516	23	148	p1483	GSPATP00004571001
265	292	28	88	p1485	GSPATP00004572001
588	615	28	186	p1486	GSPATP00004572001
142	170	29	427	p1488	GSPATP00004575001
453	477	25	263	p1489	GSPATP00004575001
846	870	25	141	p1490	GSPATP00004575001
1363	1386	24	47	p1491	GSPATP00004575001
296	326	31	98	p1493	GSPATP00004579001
507	526	20	349	p1495	GSPATP00004580001
1068	1093	26	168	p1496	GSPATP00004580001
51	75	25	10	p1498	GSPATP00004584001
334	358	25	96	p1499	GSPATP00004584001
695	717	23	208	p1500	GSPATP00004584001
739	761	23	246	p1502	GSPATP00004585001
157	182	26	52	p1504	GSPATP00004586001
196	222	27	65	p1506	GSPATP00004590001
436	463	28	136	p1507	GSPATP00004590001
121	143	23	40	p1509	GSPATP00004592001
414	438	25	130	p1510	GSPATP00004592001
534	556	23	161	p1511	GSPATP00004592001
933	959	27	287	p1512	GSPATP00004592001
1067	1090	24	322	p1513	GSPATP00004592001
1341	1362	22	406	p1514	GSPATP00004592001
168	189	22	55	p1516	GSPATP00004593001
223	244	22	74	p1518	GSPATP00004596001
352	376	25	117	p1520	GSPATP00004599001
641	662	22	205	p1521	GSPATP00004599001
196	222	27	65	p1523	GSPATP00004600001
445	468	24	139	p1524	GSPATP00004600001
50	74	25	301	p1526	GSPATP00004601001
199	222	24	216	p1527	GSPATP00004601001
292	313	22	157	p1528	GSPATP00004601001
442	466	25	123	p1529	GSPATP00004601001
569	595	27	80	p1530	GSPATP00004601001
772	794	23	57	p1531	GSPATP00004601001
1050	1072	23	16	p1532	GSPATP00004601001
272	294	23	90	p1534	GSPATP00004603001
418	440	23	131	p1535	GSPATP00004603001
43	64	22	392	p1537	GSPATP00004604001
128	149	22	58	p1538	GSPATP00004604001
219	241	23	35	p1539	GSPATP00004604001
1244	1269	26	14	p1540	GSPATP00004604001
101	131	31	10	p1542	GSPATP00004606001
399	423	25	99	p1543	GSPATP00004606001
123	145	23	40	p1545	GSPATP00004607001
406	430	25	127	p1546	GSPATP00004607001
828	850	23	259	p1547	GSPATP00004607001
978	1000	23	302	p1548	GSPATP00004607001
746	767	22	362	p1550	GSPATP00004608001
994	1022	29	323	p1551	GSPATP00004608001
1139	1162	24	248	p1552	GSPATP00004608001
244	265	22	81	p1554	GSPATP00004610001
487	519	33	154	p1555	GSPATP00004610001
60	79	20	342	p1557	GSPATP00004617001
290	311	22	89	p1558	GSPATP00004617001
1069	1091	23	19	p1559	GSPATP00004617001
177	206	30	489	p1561	GSPATP00004618001
370	395	26	393	p1562	GSPATP00004618001
563	587	25	324	p1563	GSPATP00004618001
851	873	23	256	p1564	GSPATP00004618001
1077	1099	23	168	p1565	GSPATP00004618001
1307	1326	20	113	p1566	GSPATP00004618001
1617	1636	20	58	p1567	GSPATP00004618001
265	287	23	88	p1569	GSPATP00004622001
583	608	26	186	p1570	GSPATP00004622001
33	63	31	743	p1572	GSPATP00004623001
1877	1901	25	615	p1573	GSPATP00004623001
2288	2313	26	10	p1574	GSPATP00004623001
390	415	26	129	p1576	GSPATP00004624001
107	128	22	35	p1578	GSPATP00004625001
283	307	25	86	p1579	GSPATP00004625001
130	153	24	43	p1581	GSPATP00004627001
349	371	23	108	p1582	GSPATP00004627001
519	540	22	157	p1583	GSPATP00004627001
601	625	25	177	p1584	GSPATP00004627001
107	141	35	35	p1586	GSPATP00027569001
85	112	28	240	p1588	GSPATP00027576001
378	405	28	206	p1589	GSPATP00027576001
676	702	27	116	p1590	GSPATP00027576001
804	831	28	28	p1591	GSPATP00027576001
299	322	24	99	p1593	GSPATP00027577001
121	146	26	40	p1595	GSPATP00027580001
228	249	22	67	p1596	GSPATP00027580001
383	407	25	111	p1597	GSPATP00027580001
20	39	20	6	p1599	GSPATP00027581001
393	417	25	124	p1600	GSPATP00027581001
157	180	24	52	p1602	GSPATP00027586001
256	278	23	77	p1603	GSPATP00027586001
462	489	28	138	p1604	GSPATP00027586001
53	77	25	443	p1606	GSPATP00027587001
229	253	25	368	p1607	GSPATP00027587001
1157	1184	28	67	p1608	GSPATP00027587001
1409	1437	29	17	p1609	GSPATP00027587001
82	110	29	321	p1611	GSPATP00027591001
477	498	22	205	p1612	GSPATP00027591001
668	692	25	149	p1613	GSPATP00027591001
1041	1068	28	27	p1614	GSPATP00027591001
1408	1434	27	469	p1616	GSPATP00027593001
88	110	23	650	p1618	GSPATP00027594001
299	324	26	190	p1619	GSPATP00027594001
620	649	30	91	p1620	GSPATP00027594001
2030	2054	25	29	p1621	GSPATP00027594001
86	110	25	28	p1623	GSPATP00027599001
211	233	23	70	p1625	GSPATP00027601001
918	940	23	298	p1626	GSPATP00027601001
306	330	25	428	p1628	GSPATP00027605001
782	806	25	252	p1629	GSPATP00027605001
1335	1357	23	101	p1630	GSPATP00027605001
313	337	25	466	p1632	GSPATP00027606001
1424	1451	28	104	p1633	GSPATP00027606001
78	105	28	74	p1635	GSPATP00027608001
252	276	25	25	p1636	GSPATP00027608001
274	298	25	91	p1638	GSPATP00027610001
1124	1151	28	366	p1639	GSPATP00027610001
1690	1715	26	545	p1640	GSPATP00027610001
2568	2596	29	829	p1641	GSPATP00027610001
3033	3059	27	974	p1642	GSPATP00027610001
216	237	22	71	p1644	GSPATP00027611001
113	137	25	37	p1646	GSPATP00027612001
177	204	28	50	p1647	GSPATP00027612001
388	413	26	111	p1648	GSPATP00027612001
73	95	23	584	p1650	GSPATP00027613001
320	341	22	320	p1651	GSPATP00027613001
500	530	31	207	p1652	GSPATP00027613001
699	725	27	151	p1653	GSPATP00027613001
1066	1087	22	98	p1654	GSPATP00027613001
1880	1909	30	24	p1655	GSPATP00027613001
1429	1451	23	476	p1657	GSPATP00027614001
1575	1600	26	517	p1658	GSPATP00027614001
1679	1703	25	543	p1659	GSPATP00027614001
118	139	22	31	p1661	GSPATP00027615001
446	471	26	148	p1663	GSPATP00027616001
458	486	29	152	p1665	GSPATP00027619001
457	479	23	152	p1667	GSPATP00027620001
605	629	25	703	p1669	GSPATP00027621001
2137	2159	23	201	p1670	GSPATP00027621001
47	71	25	487	p1672	GSPATP00027623001
1489	1513	25	15	p1673	GSPATP00027623001
177	199	23	58	p1675	GSPATP00027625001
2640	2665	26	872	p1676	GSPATP00027625001
102	127	26	21	p1678	GSPATP00027626001
298	325	28	77	p1679	GSPATP00027626001
2395	2415	21	798	p1681	GSPATP00027628001
239	265	27	62	p1683	GSPATP00027629001
86	111	26	139	p1685	GSPATP00027631001
165	194	30	46	p1686	GSPATP00027631001
475	499	25	28	p1687	GSPATP00027631001
4477	4498	22	1492	p1689	GSPATP00027632001
410	447	38	136	p1691	GSPATP00027639001
428	439	12	142	p1693	GSPATP00027640001
134	167	34	44	p1695	GSPATP00027644001
699	717	19	501	p1697	GSPATP00027646001
908	930	23	460	p1698	GSPATP00027646001
1030	1054	25	329	p1699	GSPATP00027646001
1450	1472	23	296	p1700	GSPATP00027646001
1594	1616	23	232	p1701	GSPATP00027646001
91	116	26	423	p1703	GSPATP00027648001
261	284	24	380	p1704	GSPATP00027648001
353	374	22	309	p1705	GSPATP00027648001
615	635	21	244	p1706	GSPATP00027648001
827	850	24	180	p1707	GSPATP00027648001
1045	1070	26	100	p1708	GSPATP00027648001
1285	1311	27	78	p1709	GSPATP00027648001
1441	1466	26	30	p1710	GSPATP00027648001
458	482	25	152	p1712	GSPATP00027649001
4685	4709	25	1561	p1714	GSPATP00027650001
240	264	25	79	p1716	GSPATP00027653001
586	608	23	186	p1717	GSPATP00027653001
1294	1317	24	415	p1718	GSPATP00027653001
1756	1779	24	561	p1719	GSPATP00027653001
2084	2106	23	662	p1720	GSPATP00027653001
2162	2185	24	680	p1721	GSPATP00027653001
2276	2303	28	710	p1722	GSPATP00027653001
2451	2472	22	759	p1723	GSPATP00027653001
2698	2720	23	834	p1724	GSPATP00027653001
120	144	25	39	p1726	GSPATP00027655001
473	494	22	149	p1727	GSPATP00027655001
129	151	23	42	p1729	GSPATP00027656001
301	325	25	92	p1730	GSPATP00027656001
538	560	23	163	p1731	GSPATP00027656001
227	249	23	75	p1733	GSPATP00027658001
355	377	23	110	p1734	GSPATP00027658001
458	481	24	137	p1735	GSPATP00027658001
71	96	26	193	p1738	GSPATP00027663001
213	236	24	62	p1739	GSPATP00027663001
630	651	22	23	p1740	GSPATP00027663001
231	255	25	76	p1742	GSPATP00027664001
665	686	22	213	p1743	GSPATP00027664001
2063	2088	26	671	p1744	GSPATP00027664001
3621	3649	29	1182	p1745	GSPATP00027664001
5679	5703	25	1858	p1746	GSPATP00027664001
6061	6089	29	1977	p1747	GSPATP00027664001
65	86	22	322	p1749	GSPATP00027669001
533	554	22	170	p1750	GSPATP00027669001
1011	1032	22	21	p1751	GSPATP00027669001
1139	1166	28	379	p1753	GSPATP00027671001
1354	1380	27	441	p1754	GSPATP00027671001
2325	2346	22	756	p1755	GSPATP00027671001
253	279	27	84	p1757	GSPATP00027673001
490	513	24	154	p1758	GSPATP00027673001
155	180	26	51	p1760	GSPATP00027678001
193	218	26	64	p1762	GSPATP00027681001
294	319	26	89	p1763	GSPATP00027681001
464	490	27	137	p1764	GSPATP00027681001
776	802	27	232	p1765	GSPATP00027681001
1985	2013	29	626	p1766	GSPATP00027681001
2237	2262	26	700	p1767	GSPATP00027681001
82	104	23	670	p1769	GSPATP00027683001
493	518	26	156	p1770	GSPATP00027683001
2060	2087	28	27	p1771	GSPATP00027683001
901	922	22	300	p1773	GSPATP00027685001
982	1006	25	661	p1775	GSPATP00027686001
2011	2028	18	327	p1776	GSPATP00027686001
166	188	23	55	p1778	GSPATP00027687001
264	286	23	80	p1779	GSPATP00027687001
569	593	25	174	p1780	GSPATP00027687001
65	85	21	83	p1782	GSPATP00027689001
271	295	25	21	p1783	GSPATP00027689001
501	523	23	166	p1785	GSPATP00027690001
656	677	22	210	p1786	GSPATP00027690001
807	830	24	253	p1787	GSPATP00027690001
216	243	28	71	p1789	GSPATP00027691001
343	373	31	114	p1791	GSPATP00027692001
837	863	27	268	p1792	GSPATP00027692001
971	995	25	304	p1793	GSPATP00027692001
28	59	32	5	p1795	GSPATP00027694001
150	175	26	35	p1796	GSPATP00027694001
229	253	25	53	p1797	GSPATP00027694001
377	401	25	94	p1798	GSPATP00027694001
20	39	20	6	p1800	GSPATP00027698001
774	799	26	251	p1801	GSPATP00027698001
3440	3465	26	1131	p1802	GSPATP00027698001
3603	3625	23	1176	p1803	GSPATP00027698001
135	157	23	44	p1805	GSPATP00027700001
730	752	23	235	p1806	GSPATP00027700001
1829	1850	22	594	p1807	GSPATP00027700001
2994	3019	26	997	p1809	GSPATP00027704001
156	178	23	485	p1811	GSPATP00027705001
1479	1502	24	51	p1812	GSPATP00027705001
1252	1282	31	417	p1814	GSPATP00027709001
1524	1554	31	497	p1815	GSPATP00027709001
2820	2845	26	919	p1816	GSPATP00027709001
7198	7220	23	2369	p1817	GSPATP00027709001
7334	7356	23	2407	p1818	GSPATP00027709001
7700	7722	23	2521	p1819	GSPATP00027709001
8509	8534	26	2783	p1820	GSPATP00027709001
197	218	22	65	p1822	GSPATP00027719001
386	419	34	121	p1823	GSPATP00027719001
611	633	23	184	p1824	GSPATP00027719001
961	986	26	293	p1825	GSPATP00027719001
2277	2301	25	723	p1826	GSPATP00027719001
3159	3182	24	1009	p1827	GSPATP00027719001
666	688	23	221	p1829	GSPATP00027725001
862	887	26	515	p1831	GSPATP00027727001
1572	1598	27	287	p1832	GSPATP00027727001
132	156	25	43	p1834	GSPATP00027728001
83	105	23	68	p1836	GSPATP00027729001
228	249	22	27	p1837	GSPATP00027729001
83	107	25	68	p1839	GSPATP00027730001
230	254	25	27	p1840	GSPATP00027730001
40	63	24	13	p1842	GSPATP00027737001
97	119	23	183	p1844	GSPATP00027741001
574	602	29	32	p1845	GSPATP00027741001
427	454	28	362	p1847	GSPATP00027750001
628	655	28	199	p1848	GSPATP00027750001
1145	1170	26	142	p1849	GSPATP00027750001
167	194	28	55	p1851	GSPATP00027754001
138	159	22	45	p1853	GSPATP00027757001
262	283	22	79	p1854	GSPATP00027757001
568	595	28	174	p1855	GSPATP00027757001
1219	1242	24	382	p1856	GSPATP00027757001
1792	1817	26	565	p1857	GSPATP00027757001
98	126	29	32	p1859	GSPATP00027759001
83	111	29	231	p1861	GSPATP00027763001
239	258	20	69	p1862	GSPATP00027763001
743	765	23	27	p1863	GSPATP00027763001
103	125	23	34	p1865	GSPATP00027764001
420	448	29	532	p1867	GSPATP00027766001
899	914	16	524	p1868	GSPATP00027766001
960	985	26	432	p1869	GSPATP00027766001
1380	1404	25	301	p1870	GSPATP00027766001
1680	1695	16	286	p1871	GSPATP00027766001
1722	1744	23	136	p1872	GSPATP00027766001
112	138	27	37	p1874	GSPATP00027767001
512	538	27	161	p1875	GSPATP00027767001
274	296	23	91	p1877	GSPATP00027777001
486	511	26	154	p1878	GSPATP00027777001
251	276	26	83	p1880	GSPATP00027781001
625	649	25	199	p1881	GSPATP00027781001
985	1013	29	311	p1882	GSPATP00027781001
109	133	25	36	p1884	GSPATP00027784001
312	336	25	95	p1885	GSPATP00027784001
557	588	32	168	p1886	GSPATP00027784001
735	762	28	217	p1887	GSPATP00027784001
987	1010	24	292	p1888	GSPATP00027784001
1256	1284	29	373	p1889	GSPATP00027784001
186	213	28	61	p1891	GSPATP00027787001
566	594	29	179	p1892	GSPATP00027787001
2082	2103	22	674	p1893	GSPATP00027787001
377	396	20	125	p1895	GSPATP00027788001
167	191	25	55	p1897	GSPATP00027789001
309	333	25	94	p1898	GSPATP00027789001
151	173	23	50	p1900	GSPATP00027796001
383	407	25	119	p1901	GSPATP00027796001
655	685	31	202	p1902	GSPATP00027796001
945	967	23	288	p1903	GSPATP00027796001
123	151	29	40	p1905	GSPATP00027799001
285	313	29	85	p1906	GSPATP00027799001
622	644	23	187	p1907	GSPATP00027799001
2071	2099	29	690	p1909	GSPATP00027802001
74	99	26	535	p1911	GSPATP00027804001
563	585	23	367	p1912	GSPATP00027804001
624	648	25	236	p1913	GSPATP00027804001
783	808	26	191	p1914	GSPATP00027804001
1203	1225	23	178	p1915	GSPATP00027804001
1731	1752	22	24	p1916	GSPATP00027804001
235	255	21	78	p1918	GSPATP00027805001
334	350	17	104	p1919	GSPATP00027805001
611	633	23	190	p1920	GSPATP00027805001
554	575	22	874	p1922	GSPATP00027806001
754	782	29	545	p1923	GSPATP00027806001
1501	1527	27	483	p1924	GSPATP00027806001
1714	1733	20	243	p1925	GSPATP00027806001
2723	2745	23	184	p1926	GSPATP00027806001
210	234	25	69	p1928	GSPATP00027807001
771	796	26	248	p1929	GSPATP00027807001
534	555	22	388	p1931	GSPATP00027808001
1187	1214	28	177	p1932	GSPATP00027808001
574	598	25	191	p1934	GSPATP00027809001
168	190	23	55	p1936	GSPATP00027810001
504	532	29	160	p1937	GSPATP00027810001
148	175	28	407	p1939	GSPATP00027813001
373	398	26	282	p1940	GSPATP00027813001
723	750	28	222	p1941	GSPATP00027813001
929	951	23	114	p1942	GSPATP00027813001
1327	1352	26	49	p1943	GSPATP00027813001
176	200	25	58	p1945	GSPATP00027814001
3085	3110	26	1019	p1946	GSPATP00027814001
3298	3324	27	1082	p1947	GSPATP00027814001
141	161	21	46	p1949	GSPATP00027824001
112	134	23	37	p1951	GSPATP00027826001
424	452	29	133	p1952	GSPATP00027826001
551	572	22	166	p1953	GSPATP00027826001
772	798	27	232	p1954	GSPATP00027826001
933	957	25	277	p1955	GSPATP00027826001
72	94	23	722	p1957	GSPATP00027829001
356	381	26	561	p1958	GSPATP00027829001
1734	1758	25	110	p1959	GSPATP00027829001
2242	2266	25	23	p1960	GSPATP00027829001
327	353	27	554	p1962	GSPATP00027832001
666	688	23	416	p1963	GSPATP00027832001
847	869	23	265	p1964	GSPATP00027832001
1322	1345	24	212	p1965	GSPATP00027832001
1761	1785	25	108	p1966	GSPATP00027832001
118	148	31	39	p1968	GSPATP00027833001
218	241	24	62	p1969	GSPATP00027833001
476	500	25	140	p1970	GSPATP00027833001
1421	1447	27	446	p1971	GSPATP00027833001
1765	1789	25	552	p1972	GSPATP00027833001
2156	2181	26	674	p1973	GSPATP00027833001
2484	2504	21	775	p1974	GSPATP00027833001
219	241	23	399	p1976	GSPATP00027838001
337	360	24	348	p1977	GSPATP00027838001
461	484	24	224	p1978	GSPATP00027838001
622	645	24	183	p1979	GSPATP00027838001
768	790	23	137	p1980	GSPATP00027838001
1163	1186	24	104	p1981	GSPATP00027838001
1340	1363	24	72	p1982	GSPATP00027838001
198	219	22	65	p1984	GSPATP00027839001
352	368	17	109	p1985	GSPATP00027839001
38	63	26	12	p1987	GSPATP00027840001
171	195	25	48	p1988	GSPATP00027840001
276	302	27	74	p1989	GSPATP00027840001
434	458	25	118	p1990	GSPATP00027840001
111	132	22	36	p1992	GSPATP00027842001
336	357	22	104	p1993	GSPATP00027842001
105	129	25	34	p1995	GSPATP00027844001
315	337	23	96	p1996	GSPATP00027844001
527	554	28	159	p1997	GSPATP00027844001
53	80	28	120	p1999	GSPATP00027846001
389	418	30	17	p2000	GSPATP00027846001
307	331	25	102	p2002	GSPATP00027847001
78	103	26	90	p2004	GSPATP00027855001
298	323	26	25	p2005	GSPATP00027855001
81	104	24	102	p2007	GSPATP00027856001
235	258	24	70	p2008	GSPATP00027856001
356	381	26	26	p2009	GSPATP00027856001
45	70	26	1197	p2011	GSPATP00027860001
204	228	25	102	p2012	GSPATP00027860001
358	386	29	59	p2013	GSPATP00027860001
3673	3698	26	14	p2014	GSPATP00027860001
228	245	18	607	p2016	GSPATP00027864001
847	867	21	540	p2017	GSPATP00027864001
1227	1249	23	395	p2018	GSPATP00027864001
1683	1704	22	276	p2019	GSPATP00027864001
1906	1929	24	75	p2020	GSPATP00027864001
252	274	23	83	p2022	GSPATP00027865001
419	447	29	131	p2023	GSPATP00027865001
55	80	26	129	p2025	GSPATP00027867001
316	341	26	96	p2026	GSPATP00027867001
440	466	27	18	p2027	GSPATP00027867001
82	107	26	449	p2029	GSPATP00027869001
407	431	25	222	p2030	GSPATP00027869001
718	742	25	126	p2031	GSPATP00027869001
1424	1448	25	27	p2032	GSPATP00027869001
126	153	28	36	p2034	GSPATP00027872001
297	324	28	84	p2035	GSPATP00027872001
1078	1103	26	335	p2036	GSPATP00027872001
1498	1523	26	466	p2037	GSPATP00027872001
1607	1629	23	494	p2038	GSPATP00027872001
91	113	23	85	p2040	GSPATP00027873001
292	316	25	25	p2041	GSPATP00027873001
291	316	26	404	p2043	GSPATP00027875001
815	844	30	334	p2044	GSPATP00027875001
1059	1083	25	262	p2045	GSPATP00027875001
1294	1324	31	96	p2046	GSPATP00027875001
295	316	22	409	p2048	GSPATP00027876001
526	549	24	266	p2049	GSPATP00027876001
847	870	24	167	p2050	GSPATP00027876001
1299	1322	24	98	p2051	GSPATP00027876001
229	257	29	68	p2053	GSPATP00027878001
373	401	29	106	p2054	GSPATP00027878001
785	810	26	234	p2055	GSPATP00027878001
989	1016	28	293	p2056	GSPATP00027878001
240	268	29	79	p2058	GSPATP00027879001
430	452	23	133	p2059	GSPATP00027879001
583	612	30	176	p2060	GSPATP00027879001
764	792	29	227	p2061	GSPATP00027879001
63	86	24	149	p2063	GSPATP00027881001
209	234	26	61	p2064	GSPATP00027881001
498	520	23	20	p2065	GSPATP00027881001
41	65	25	72	p2067	GSPATP00027882001
255	282	28	9	p2068	GSPATP00027882001
70	98	29	23	p2070	GSPATP00027888001
151	173	23	50	p2072	GSPATP00027889001
510	536	27	162	p2073	GSPATP00027889001
660	684	25	203	p2074	GSPATP00027889001
806	828	23	243	p2075	GSPATP00027889001
127	146	20	42	p2077	GSPATP00027893001
229	258	30	69	p2078	GSPATP00027893001
433	465	33	144	p2080	GSPATP00027894001
938	965	28	301	p2081	GSPATP00027894001
106	130	25	35	p2083	GSPATP00027895001
243	265	23	72	p2084	GSPATP00027895001
352	377	26	101	p2085	GSPATP00027895001
563	586	24	162	p2086	GSPATP00027895001
883	908	26	261	p2087	GSPATP00027895001
1387	1411	25	420	p2088	GSPATP00027895001
171	190	20	398	p2090	GSPATP00027901001
1216	1238	23	56	p2091	GSPATP00027901001
296	329	34	98	p2093	GSPATP00027903001
215	249	35	71	p2095	GSPATP00027906001
412	435	24	125	p2096	GSPATP00027906001
637	659	23	192	p2097	GSPATP00027906001
839	867	29	252	p2098	GSPATP00027906001
118	140	23	39	p2100	GSPATP00027909001
98	122	25	557	p2102	GSPATP00027920001
290	312	23	88	p2103	GSPATP00027920001
1720	1747	28	32	p2104	GSPATP00027920001
321	343	23	106	p2106	GSPATP00027924001
545	566	22	173	p2107	GSPATP00027924001
18	34	17	5	p2109	GSPATP00027925001
44	69	26	51	p2111	GSPATP00027927001
111	135	25	28	p2112	GSPATP00027927001
206	228	23	14	p2113	GSPATP00027927001
589	614	26	196	p2115	GSPATP00027928001
118	142	25	39	p2117	GSPATP00027932001
257	280	24	77	p2118	GSPATP00027932001
416	446	31	122	p2119	GSPATP00027932001
491	512	22	136	p2120	GSPATP00027932001
556	585	30	151	p2121	GSPATP00027932001
919	947	29	262	p2122	GSPATP00027932001
222	237	16	73	p2124	GSPATP00027935001
299	321	23	409	p2126	GSPATP00027937001
441	466	26	139	p2127	GSPATP00027937001
1278	1302	25	99	p2128	GSPATP00027937001
175	196	22	315	p2130	GSPATP00027938001
403	425	23	246	p2131	GSPATP00027938001
786	809	24	126	p2132	GSPATP00027938001
1017	1042	26	58	p2133	GSPATP00027938001
801	824	24	415	p2135	GSPATP00027941001
1272	1296	25	266	p2136	GSPATP00027941001
138	167	30	45	p2138	GSPATP00027946001
1348	1371	24	439	p2139	GSPATP00027946001
1542	1572	31	495	p2140	GSPATP00027946001
518	540	23	172	p2142	GSPATP00027947001
256	283	28	85	p2144	GSPATP00027950001
135	160	26	44	p2146	GSPATP00027951001
228	252	25	67	p2147	GSPATP00027951001
646	670	25	198	p2148	GSPATP00027951001
866	894	29	263	p2149	GSPATP00027951001
131	153	23	43	p2151	GSPATP00027953001
246	273	28	74	p2152	GSPATP00027953001
496	520	25	148	p2153	GSPATP00027953001
80	104	25	26	p2155	GSPATP00027955001
235	260	26	78	p2157	GSPATP00027956001
564	585	22	179	p2158	GSPATP00027956001
238	260	23	79	p2160	GSPATP00027957001
242	269	28	80	p2162	GSPATP00027958001
514	539	26	161	p2163	GSPATP00027958001
141	166	26	46	p2165	GSPATP00027960001
572	593	22	181	p2166	GSPATP00027960001
663	684	22	204	p2167	GSPATP00027960001
27	52	26	4	p2169	GSPATP00027967001
178	201	24	46	p2170	GSPATP00027967001
382	406	25	106	p2171	GSPATP00027967001
618	642	25	176	p2172	GSPATP00027967001
626	657	32	208	p2174	GSPATP00027970001
698	723	26	221	p2175	GSPATP00027970001
1134	1157	24	377	p2177	GSPATP00027971001
217	241	25	72	p2179	GSPATP00027972001
42	64	23	13	p2181	GSPATP00027976001
357	382	26	111	p2182	GSPATP00027976001
590	617	28	180	p2183	GSPATP00027976001
863	885	23	261	p2184	GSPATP00027976001
433	472	40	144	p2186	GSPATP00027978001
620	642	23	193	p2187	GSPATP00027978001
116	139	24	38	p2189	GSPATP00027980001
310	334	25	95	p2190	GSPATP00027980001
391	419	29	113	p2191	GSPATP00027980001
574	599	26	165	p2192	GSPATP00027980001
862	889	28	252	p2193	GSPATP00027980001
1171	1196	26	346	p2194	GSPATP00027980001
1270	1294	25	370	p2195	GSPATP00027980001
668	692	25	222	p2197	GSPATP00027986001
184	206	23	484	p2199	GSPATP00027989001
453	483	31	475	p2200	GSPATP00027989001
1481	1503	23	143	p2201	GSPATP00027989001
1531	1555	25	61	p2202	GSPATP00027989001
177	202	26	58	p2204	GSPATP00027993001
498	522	25	157	p2205	GSPATP00027993001
804	839	36	250	p2206	GSPATP00027993001
1781	1805	25	564	p2207	GSPATP00027993001
2009	2033	25	632	p2208	GSPATP00027993001
48	70	23	628	p2210	GSPATP00027994001
1627	1663	37	579	p2211	GSPATP00027994001
1800	1822	23	534	p2212	GSPATP00027994001
1970	1991	22	15	p2213	GSPATP00027994001
257	287	31	85	p2215	GSPATP00027997001
598	623	26	188	p2216	GSPATP00027997001
146	172	27	42	p2218	GSPATP00027998001
67	92	26	133	p2220	GSPATP00027999001
428	458	31	22	p2221	GSPATP00027999001
223	248	26	74	p2223	GSPATP00028001001
330	355	26	101	p2224	GSPATP00028001001
442	467	26	129	p2225	GSPATP00028001001
674	700	27	198	p2226	GSPATP00028001001
223	247	25	74	p2228	GSPATP00028002001
329	352	24	101	p2229	GSPATP00028002001
439	463	25	129	p2230	GSPATP00028002001
670	694	25	198	p2231	GSPATP00028002001
697	724	28	232	p2233	GSPATP00028003001
967	993	27	312	p2234	GSPATP00028003001
627	651	25	208	p2236	GSPATP00028005001
417	438	22	477	p2238	GSPATP00028007001
1314	1337	24	430	p2239	GSPATP00028007001
1480	1507	28	138	p2240	GSPATP00028007001
213	236	24	543	p2242	GSPATP00028009001
360	381	22	395	p2243	GSPATP00028009001
537	555	19	297	p2244	GSPATP00028009001
957	980	24	163	p2245	GSPATP00028009001
1275	1297	23	111	p2246	GSPATP00028009001
1742	1769	28	70	p2247	GSPATP00028009001
330	356	27	646	p2249	GSPATP00028012001
519	544	26	531	p2250	GSPATP00028012001
583	605	23	357	p2251	GSPATP00028012001
755	780	26	277	p2252	GSPATP00028012001
936	958	23	226	p2253	GSPATP00028012001
1198	1220	23	176	p2254	GSPATP00028012001
1744	1769	26	163	p2255	GSPATP00028012001
2113	2133	21	109	p2256	GSPATP00028012001
185	210	26	54	p2258	GSPATP00028016001
124	146	23	339	p2260	GSPATP00028017001
425	450	26	133	p2261	GSPATP00028017001
1068	1093	26	41	p2262	GSPATP00028017001
98	119	22	20	p2264	GSPATP00028019001
1015	1036	22	338	p2266	GSPATP00028020001
2013	2034	22	663	p2267	GSPATP00028020001
2294	2318	25	749	p2268	GSPATP00028020001
272	296	25	480	p2270	GSPATP00028022001
1467	1491	25	90	p2271	GSPATP00028022001
111	141	31	36	p2273	GSPATP00028031001
220	244	25	62	p2274	GSPATP00028031001
334	356	23	92	p2275	GSPATP00028031001
734	757	24	218	p2276	GSPATP00028031001
980	1002	23	292	p2277	GSPATP00028031001
213	234	22	567	p2279	GSPATP00028039001
1724	1748	25	70	p2280	GSPATP00028039001
187	212	26	62	p2282	GSPATP00028043001
2153	2177	25	708	p2283	GSPATP00028043001
367	392	26	122	p2285	GSPATP00028044001
528	549	22	167	p2286	GSPATP00028044001
717	742	26	222	p2287	GSPATP00028044001
224	247	24	74	p2289	GSPATP00028045001
137	153	17	45	p2291	GSPATP00028046001
2379	2404	26	787	p2292	GSPATP00028046001
213	237	25	70	p2294	GSPATP00028050001
305	329	25	93	p2295	GSPATP00028050001
384	405	22	111	p2296	GSPATP00028050001
555	588	34	160	p2297	GSPATP00028050001
136	161	26	303	p2299	GSPATP00028055001
279	300	22	246	p2300	GSPATP00028055001
593	618	26	213	p2301	GSPATP00028055001
735	760	26	175	p2302	GSPATP00028055001
859	885	27	77	p2303	GSPATP00028055001
1058	1084	27	38	p2304	GSPATP00028055001
265	289	25	88	p2306	GSPATP00028056001
841	862	22	271	p2307	GSPATP00028056001
220	244	25	385	p2309	GSPATP00028057001
621	646	26	270	p2310	GSPATP00028057001
862	883	22	198	p2311	GSPATP00028057001
1230	1252	23	73	p2312	GSPATP00028057001
437	462	26	145	p2314	GSPATP00028058001
99	123	25	32	p2316	GSPATP00028059001
1104	1128	25	367	p2318	GSPATP00028060001
132	157	26	43	p2320	GSPATP00028061001
237	261	25	70	p2321	GSPATP00028061001
272	288	17	90	p2323	GSPATP00028064001
463	488	26	148	p2324	GSPATP00028064001
58	76	19	19	p2326	GSPATP00028066001
145	170	26	48	p2328	GSPATP00028067001
323	349	27	98	p2329	GSPATP00028067001
442	466	25	129	p2330	GSPATP00028067001
646	669	24	189	p2331	GSPATP00028067001
88	116	29	386	p2333	GSPATP00028068001
234	253	20	195	p2334	GSPATP00028068001
637	662	26	68	p2335	GSPATP00028068001
1236	1261	26	29	p2336	GSPATP00028068001
148	176	29	49	p2338	GSPATP00028071001
946	970	25	305	p2339	GSPATP00028071001
130	158	29	43	p2341	GSPATP00028074001
283	306	24	84	p2342	GSPATP00028074001
401	424	24	115	p2343	GSPATP00028074001
629	651	23	183	p2344	GSPATP00028074001
867	892	26	255	p2345	GSPATP00028074001
264	288	25	87	p2347	GSPATP00028075001
124	148	25	41	p2349	GSPATP00028076001
518	543	26	164	p2350	GSPATP00028076001
734	755	22	227	p2351	GSPATP00028076001
3778	3804	27	1234	p2352	GSPATP00028076001
193	219	27	541	p2354	GSPATP00028082001
316	343	28	371	p2355	GSPATP00028082001
515	540	26	153	p2356	GSPATP00028082001
1196	1218	23	96	p2357	GSPATP00028082001
1728	1751	24	64	p2358	GSPATP00028082001
211	233	23	70	p2360	GSPATP00028083001
333	354	22	103	p2361	GSPATP00028083001
454	483	30	136	p2362	GSPATP00028083001
523	543	21	174	p2364	GSPATP00028084001
590	611	22	189	p2365	GSPATP00028084001
824	848	25	260	p2366	GSPATP00028084001
942	964	23	291	p2367	GSPATP00028084001
37	61	25	12	p2369	GSPATP00028085001
393	417	25	122	p2370	GSPATP00028085001
531	557	27	160	p2371	GSPATP00028085001
779	805	27	233	p2372	GSPATP00028085001
31	55	25	10	p2374	GSPATP00028086001
249	278	30	74	p2375	GSPATP00028086001
518	540	23	154	p2376	GSPATP00028086001
715	737	23	212	p2377	GSPATP00028086001
817	840	24	238	p2378	GSPATP00028086001
930	954	25	268	p2379	GSPATP00028086001
755	773	19	362	p2381	GSPATP00028091001
1107	1128	22	251	p2382	GSPATP00028091001
772	795	24	257	p2384	GSPATP00028092001
65	88	24	114	p2386	GSPATP00028095001
367	391	25	21	p2387	GSPATP00028095001
4519	4541	23	1506	p2389	GSPATP00028096001
107	128	22	323	p2391	GSPATP00028099001
289	315	27	120	p2392	GSPATP00028099001
411	434	24	88	p2393	GSPATP00028099001
1044	1068	25	35	p2394	GSPATP00028099001
433	460	28	144	p2396	GSPATP00028107001
813	840	28	261	p2397	GSPATP00028107001
35	56	22	11	p2399	GSPATP00028111001
167	193	27	48	p2400	GSPATP00028111001
521	542	22	157	p2401	GSPATP00028111001
88	112	25	496	p2403	GSPATP00028112001
720	743	24	394	p2404	GSPATP00028112001
1061	1083	23	337	p2405	GSPATP00028112001
1255	1279	25	231	p2406	GSPATP00028112001
1587	1611	25	29	p2407	GSPATP00028112001
401	425	25	368	p2409	GSPATP00028113001
842	867	26	323	p2410	GSPATP00028113001
1263	1286	24	192	p2411	GSPATP00028113001
1420	1444	25	53	p2412	GSPATP00028113001
38	62	25	12	p2414	GSPATP00028114001
146	170	25	48	p2416	GSPATP00028117001
375	397	23	116	p2417	GSPATP00028117001
1344	1365	22	431	p2418	GSPATP00028117001
2261	2284	24	730	p2419	GSPATP00028117001
3014	3039	26	973	p2420	GSPATP00028117001
53	77	25	442	p2422	GSPATP00028122001
98	122	25	268	p2423	GSPATP00028122001
188	208	21	130	p2424	GSPATP00028122001
462	483	22	45	p2425	GSPATP00028122001
899	927	29	24	p2426	GSPATP00028122001
1449	1474	26	17	p2427	GSPATP00028122001
302	326	25	100	p2429	GSPATP00028123001
774	792	19	249	p2430	GSPATP00028123001
73	97	25	24	p2432	GSPATP00028126001
795	825	31	256	p2433	GSPATP00028126001
505	526	22	168	p2435	GSPATP00028127001
626	650	25	201	p2436	GSPATP00028127001
64	86	23	106	p2438	GSPATP00028128001
213	235	23	63	p2439	GSPATP00028128001
367	391	25	21	p2440	GSPATP00028128001
560	589	30	186	p2442	GSPATP00028130001
727	751	25	232	p2443	GSPATP00028130001
569	596	28	189	p2445	GSPATP00028131001
127	154	28	42	p2447	GSPATP00028137001
238	263	26	69	p2448	GSPATP00028137001
387	411	25	110	p2449	GSPATP00028137001
919	941	23	279	p2450	GSPATP00028137001
1260	1284	25	385	p2451	GSPATP00028137001
1532	1557	26	468	p2452	GSPATP00028137001
1634	1658	25	493	p2453	GSPATP00028137001
191	214	24	63	p2455	GSPATP00028138001
374	401	28	116	p2456	GSPATP00028138001
1403	1425	23	467	p2458	GSPATP00028140001
123	150	28	364	p2460	GSPATP00028141001
1121	1142	22	40	p2461	GSPATP00028141001
306	326	21	101	p2463	GSPATP00028144001
331	351	21	110	p2465	GSPATP00028150001
291	316	26	96	p2467	GSPATP00028152001
528	553	26	167	p2468	GSPATP00028152001
76	101	26	101	p2470	GSPATP00028153001
186	214	29	53	p2471	GSPATP00028153001
361	390	30	25	p2472	GSPATP00028153001
1113	1135	23	370	p2474	GSPATP00028155001
308	331	24	376	p2476	GSPATP00028157001
448	470	23	243	p2477	GSPATP00028157001
778	803	26	141	p2478	GSPATP00028157001
1204	1228	25	102	p2479	GSPATP00028157001
518	541	24	172	p2481	GSPATP00028158001
47	68	22	15	p2483	GSPATP00028159001
96	118	23	31	p2485	GSPATP00028160001
171	191	21	56	p2487	GSPATP00028161001
1582	1606	25	527	p2489	GSPATP00028162001
432	463	32	143	p2491	GSPATP00028164001
546	570	25	171	p2492	GSPATP00028164001
1511	1532	22	484	p2493	GSPATP00028164001
2665	2682	18	861	p2494	GSPATP00028164001
5346	5373	28	1749	p2495	GSPATP00028164001
6088	6110	23	1987	p2496	GSPATP00028164001
439	463	25	1215	p2498	GSPATP00028165001
757	779	23	1062	p2499	GSPATP00028165001
895	916	22	928	p2500	GSPATP00028165001
2448	2472	25	792	p2501	GSPATP00028165001
2880	2904	25	282	p2502	GSPATP00028165001
3307	3332	26	243	p2503	GSPATP00028165001
3792	3815	24	146	p2504	GSPATP00028165001
59	83	25	1361	p2506	GSPATP00028170001
258	283	26	115	p2507	GSPATP00028170001
399	420	22	77	p2508	GSPATP00028170001
4157	4179	23	19	p2509	GSPATP00028170001
305	326	22	101	p2511	GSPATP00028171001
1185	1206	22	394	p2513	GSPATP00028180001
1361	1383	23	446	p2514	GSPATP00028180001
1575	1600	26	509	p2515	GSPATP00028180001
197	218	22	65	p2517	GSPATP00028183001
470	494	25	149	p2518	GSPATP00028183001
643	669	27	198	p2519	GSPATP00028183001
639	663	25	212	p2521	GSPATP00028187001
1439	1460	22	479	p2523	GSPATP00028195001
988	1018	31	329	p2525	GSPATP00028198001
416	436	21	543	p2527	GSPATP00028199001
1651	1678	28	138	p2528	GSPATP00028199001
318	339	22	105	p2530	GSPATP00028204001
456	481	26	144	p2531	GSPATP00028204001
230	254	25	76	p2533	GSPATP00028205001
966	993	28	313	p2534	GSPATP00028205001
273	297	25	90	p2536	GSPATP00028211001
416	443	28	130	p2537	GSPATP00028211001
511	536	26	152	p2538	GSPATP00028211001
1358	1384	27	452	p2540	GSPATP00028214001
155	188	34	51	p2542	GSPATP00028215001
18	42	25	5	p2544	GSPATP00028217001
46	67	22	111	p2546	GSPATP00028219001
357	376	20	15	p2547	GSPATP00028219001
74	98	25	185	p2549	GSPATP00028220001
209	233	25	162	p2550	GSPATP00028220001
403	428	26	117	p2551	GSPATP00028220001
565	590	26	61	p2552	GSPATP00028220001
659	689	31	24	p2553	GSPATP00028220001
134	155	22	44	p2555	GSPATP00028221001
461	484	24	146	p2556	GSPATP00028221001
607	635	29	186	p2557	GSPATP00028221001
1135	1157	23	353	p2558	GSPATP00028221001
2415	2440	26	772	p2559	GSPATP00028221001
2717	2744	28	864	p2560	GSPATP00028221001
562	583	22	538	p2562	GSPATP00028224001
1637	1662	26	187	p2563	GSPATP00028224001
442	463	22	147	p2565	GSPATP00028227001
941	962	22	306	p2566	GSPATP00028227001
132	153	22	389	p2568	GSPATP00028230001
1191	1206	16	43	p2569	GSPATP00028230001
307	333	27	102	p2571	GSPATP00028231001
443	470	28	138	p2572	GSPATP00028231001
301	325	25	100	p2574	GSPATP00028236001
608	630	23	194	p2575	GSPATP00028236001
76	97	22	324	p2577	GSPATP00028240001
339	363	25	254	p2578	GSPATP00028240001
616	642	27	189	p2579	GSPATP00028240001
839	864	26	105	p2580	GSPATP00028240001
1075	1100	26	25	p2581	GSPATP00028240001
236	261	26	78	p2583	GSPATP00028241001
552	586	35	175	p2584	GSPATP00028241001
57	80	24	86	p2586	GSPATP00028245001
117	141	25	30	p2587	GSPATP00028245001
308	332	25	18	p2588	GSPATP00028245001
110	136	27	36	p2590	GSPATP00028252001
158	185	28	52	p2592	GSPATP00028253001
338	357	20	103	p2593	GSPATP00028253001
607	631	25	186	p2594	GSPATP00028253001
801	826	26	242	p2595	GSPATP00028253001
980	1009	30	293	p2596	GSPATP00028253001
256	280	25	719	p2598	GSPATP00028254001
521	543	23	659	p2599	GSPATP00028254001
745	769	25	473	p2600	GSPATP00028254001
1495	1520	26	232	p2601	GSPATP00028254001
2079	2102	24	165	p2602	GSPATP00028254001
2283	2305	23	85	p2603	GSPATP00028254001
155	170	16	51	p2605	GSPATP00028256001
486	509	24	156	p2606	GSPATP00028256001
823	847	25	260	p2607	GSPATP00028256001
1455	1479	25	463	p2608	GSPATP00028256001
1756	1777	22	555	p2609	GSPATP00028256001
173	195	23	57	p2611	GSPATP00028258001
130	154	25	43	p2613	GSPATP00028259001
673	696	24	515	p2615	GSPATP00028262001
1360	1381	22	445	p2616	GSPATP00028262001
1592	1619	28	224	p2617	GSPATP00028262001
116	142	27	38	p2619	GSPATP00028268001
302	328	27	91	p2620	GSPATP00028268001
433	456	24	126	p2621	GSPATP00028268001
536	560	25	152	p2622	GSPATP00028268001
678	703	26	191	p2623	GSPATP00028268001
807	831	25	225	p2624	GSPATP00028268001
998	1022	25	281	p2625	GSPATP00028268001
2567	2580	14	855	p2627	GSPATP00028270001
243	264	22	80	p2629	GSPATP00028278001
48	68	21	15	p2631	GSPATP00028279001
236	261	26	71	p2632	GSPATP00028279001
1685	1706	22	545	p2633	GSPATP00028279001
5699	5723	25	1876	p2634	GSPATP00028279001
8815	8841	27	2906	p2635	GSPATP00028279001
345	381	37	326	p2637	GSPATP00028281001
623	650	28	195	p2638	GSPATP00028281001
1045	1066	22	114	p2639	GSPATP00028281001
425	447	23	916	p2641	GSPATP00028288001
727	758	32	820	p2642	GSPATP00028288001
833	857	25	763	p2643	GSPATP00028288001
2372	2394	23	259	p2644	GSPATP00028288001
2566	2587	22	234	p2645	GSPATP00028288001
2875	2905	31	141	p2646	GSPATP00028288001
206	229	24	68	p2648	GSPATP00028291001
414	436	23	129	p2649	GSPATP00028291001
504	525	22	167	p2651	GSPATP00028292001
718	746	29	231	p2652	GSPATP00028292001
2073	2095	23	690	p2654	GSPATP00028297001
2370	2394	25	782	p2655	GSPATP00028297001
145	171	27	48	p2657	GSPATP00028300001
19	41	23	6	p2659	GSPATP00028302001
106	131	26	35	p2661	GSPATP00028308001
203	230	28	58	p2662	GSPATP00028308001
415	438	24	120	p2663	GSPATP00028308001
541	564	24	154	p2664	GSPATP00028308001
717	738	22	204	p2665	GSPATP00028308001
883	905	23	252	p2666	GSPATP00028308001
1187	1214	28	346	p2667	GSPATP00028308001
642	667	26	213	p2669	GSPATP00028310001
849	874	26	274	p2670	GSPATP00028310001
41	64	24	13	p2672	GSPATP00028313001
280	302	23	85	p2673	GSPATP00028313001
525	546	22	159	p2674	GSPATP00028313001
853	883	31	261	p2675	GSPATP00028313001
157	180	24	52	p2677	GSPATP00028314001
392	418	27	122	p2678	GSPATP00028314001
168	196	29	49	p2680	GSPATP00028318001
261	283	23	70	p2681	GSPATP00028318001
441	471	31	123	p2682	GSPATP00028318001
582	606	25	159	p2683	GSPATP00028318001
911	934	24	261	p2684	GSPATP00028318001
1140	1162	23	329	p2685	GSPATP00028318001
1428	1456	29	417	p2686	GSPATP00028318001
1853	1873	21	549	p2687	GSPATP00028318001
152	170	19	50	p2689	GSPATP00028327001
493	521	29	1462	p2691	GSPATP00028328001
3056	3078	23	1008	p2692	GSPATP00028328001
4439	4466	28	164	p2693	GSPATP00028328001
[truncated: 88,354 more rows]
