# Supplementary material for: Evolution of the Exon-Intron Structure in Ciliate Genomes
Source: PLoS One. 2016 Sep 7;11(9):e0161476. doi: 10.1371/journal.pone.0161476 (PMC5014332; doi:10.1371/journal.pone.0161476)
Supplement: S1 File — The introns coordinates are given in numbers of base pairs and numbers of aminoacids for genes and proteins, respectively. (ZIP) [file pone.0161476.s005.zip › Table_S1_IntronsCoord_Stylonychia.txt]

intron start	intron end	intron length	intron start in protein	intron ID	protein ID
213	271	59	41	s2	Contig3.g3
717	863	147	190	s3	Contig3.g3
1766	1818	53	490	s4	Contig3.g3
1974	2010	37	542	s5	Contig3.g3
1311	1417	107	426	s7	Contig4.g4
1539	1708	170	466	s8	Contig4.g4
2357	2581	225	682	s9	Contig4.g4
1152	1264	113	375	s11	Contig4.g6
347	410	64	85	s13	Contig5.g7
1212	1242	31	352	s14	Contig5.g7
1648	1794	147	487	s15	Contig5.g7
287	318	32	74	s17	Contig7.g9
521	554	34	141	s18	Contig7.g9
842	876	35	237	s19	Contig7.g9
1523	1606	84	452	s20	Contig7.g9
2185	2295	111	645	s21	Contig7.g9
3153	3187	35	930	s22	Contig7.g9
393	622	230	116	s24	Contig10.g12
243	324	82	71	s26	Contig11.g14
1517	1548	32	469	s27	Contig11.g14
515	583	69	153	s29	Contig13.g17
662	961	300	179	s30	Contig13.g17
1198	1296	99	258	s31	Contig13.g17
1956	2004	49	478	s32	Contig13.g17
2071	2104	34	500	s33	Contig13.g17
161	191	31	36	s35	Contig14.g18
854	1181	328	271	s37	Contig20.g25
155	194	40	34	s39	Contig25.g30
650	715	66	185	s40	Contig25.g30
213	280	68	60	s42	Contig26.g31
920	951	32	273	s43	Contig26.g31
1015	1085	71	294	s44	Contig26.g31
1226	1404	179	341	s45	Contig26.g31
1576	1612	37	398	s46	Contig26.g31
2304	2357	54	628	s47	Contig26.g31
3197	3359	163	908	s48	Contig26.g31
4570	4791	222	1311	s49	Contig26.g31
4969	5148	180	1370	s50	Contig26.g31
6506	6541	36	1822	s51	Contig26.g31
6631	6667	37	1852	s52	Contig26.g31
8089	8168	80	2326	s53	Contig26.g31
859	1007	149	270	s55	Contig33.g39
157	245	89	42	s57	Contig38.g45
331	441	111	70	s58	Contig38.g45
555	772	218	108	s59	Contig38.g45
899	929	31	150	s60	Contig38.g45
1055	1091	37	191	s61	Contig38.g45
1318	1348	31	267	s62	Contig38.g45
1633	1762	130	361	s63	Contig38.g45
62	141	80	8	s65	Contig41.g48
936	986	51	273	s66	Contig41.g48
1375	1454	80	402	s67	Contig41.g48
4884	5111	228	1545	s68	Contig41.g48
5620	5893	274	1714	s69	Contig41.g48
396	527	132	124	s71	Contig42.g49
279	313	35	83	s73	Contig43.g50
391	449	59	109	s74	Contig43.g50
1047	1201	155	308	s75	Contig43.g50
1902	1950	49	541	s76	Contig43.g50
2856	2962	107	843	s77	Contig43.g50
86	224	139	19	s79	Contig44.g51
857	915	59	272	s81	Contig49.g58
1824	1886	63	590	s83	Contig51.g61
2565	2666	102	816	s84	Contig51.g61
3166	3280	115	982	s85	Contig51.g61
3313	3376	64	993	s86	Contig51.g61
130	198	69	25	s88	Contig59.g69
351	512	162	76	s89	Contig59.g69
1386	1484	99	367	s90	Contig59.g69
1829	2047	219	482	s91	Contig59.g69
795	833	39	236	s93	Contig62.g74
1052	1447	396	309	s94	Contig62.g74
1596	1684	89	358	s95	Contig62.g74
1807	1898	92	399	s96	Contig62.g74
2246	2584	339	514	s97	Contig62.g74
2842	3102	261	600	s98	Contig62.g74
3175	3330	156	624	s99	Contig62.g74
277	447	171	79	s101	Contig64.g77
1700	1906	207	496	s102	Contig64.g77
2209	2249	41	597	s103	Contig64.g77
45	93	49	2	s105	Contig66.g79
212	469	258	59	s107	Contig67.g81
2264	2343	80	728	s109	Contig70.g84
380	416	37	120	s111	Contig71.g86
1326	1489	164	423	s112	Contig71.g86
151	187	37	40	s114	Contig73.g91
372	520	149	101	s115	Contig73.g91
238	309	72	61	s117	Contig74.g92
478	606	129	117	s118	Contig74.g92
1845	2013	169	530	s119	Contig74.g92
1120	1168	49	339	s121	Contig76.g96
421	523	103	128	s123	Contig76.g97
317	366	50	96	s125	Contig76.g98
533	625	93	151	s126	Contig76.g98
1482	1569	88	436	s127	Contig76.g98
145	194	50	38	s129	Contig76.g99
708	893	186	209	s130	Contig76.g99
980	1195	216	238	s131	Contig76.g99
1550	1663	114	356	s132	Contig76.g99
2026	2205	180	476	s133	Contig76.g99
390	503	114	127	s135	Contig80.g101
625	705	81	167	s136	Contig80.g101
988	1436	449	303	s138	Contig83.g105
266	331	66	80	s140	Contig87.g110
670	820	151	193	s141	Contig87.g110
1112	1158	47	290	s142	Contig87.g110
1401	1459	59	371	s143	Contig87.g110
1572	1666	95	408	s144	Contig87.g110
154	213	60	24	s146	Contig92.g114
294	420	127	51	s147	Contig92.g114
504	847	344	78	s148	Contig92.g114
149	185	37	39	s150	Contig95.g119
345	417	73	92	s151	Contig95.g119
62	180	119	2	s153	Contig97.g121
537	891	355	121	s154	Contig97.g121
1920	2093	174	464	s155	Contig97.g121
2359	2547	189	552	s156	Contig97.g121
2787	3082	296	632	s157	Contig97.g121
3102	3215	114	638	s158	Contig97.g121
3597	3629	33	765	s159	Contig97.g121
4843	4889	47	1169	s160	Contig97.g121
4955	5033	79	1191	s161	Contig97.g121
5241	5384	144	1260	s162	Contig97.g121
6339	6402	64	1578	s163	Contig97.g121
249	405	157	70	s165	Contig97.g122
458	537	80	87	s166	Contig97.g122
570	649	80	98	s167	Contig97.g122
766	802	37	136	s168	Contig97.g122
1013	1168	156	206	s169	Contig97.g122
1384	1615	232	278	s170	Contig97.g122
1744	1975	232	321	s171	Contig97.g122
439	472	34	132	s173	Contig103.g128
157	214	58	17	s175	Contig104.g129
296	412	117	44	s176	Contig104.g129
1198	1425	228	305	s177	Contig104.g129
1376	1442	67	453	s179	Contig105.g130
1823	1918	96	579	s180	Contig105.g130
470	540	71	143	s182	Contig107.g132
157	232	76	43	s184	Contig110.g135
1000	1030	31	319	s186	Contig115.g140
1569	1598	30	498	s187	Contig115.g140
2404	2556	153	766	s188	Contig115.g140
2820	2856	37	854	s189	Contig115.g140
2991	3029	39	899	s190	Contig115.g140
3354	3384	31	1007	s191	Contig115.g140
3546	3713	168	1060	s192	Contig115.g140
893	1152	260	286	s194	Contig116.g141
1221	1353	133	309	s195	Contig116.g141
926	992	67	290	s197	Contig121.g145
1105	1158	54	327	s198	Contig121.g145
138	271	134	34	s200	Contig124.g149
127	205	79	33	s202	Contig128.g152
522	741	220	138	s203	Contig128.g152
1556	1649	94	409	s204	Contig128.g152
1686	1881	196	421	s205	Contig128.g152
1976	2168	193	453	s206	Contig128.g152
3743	3801	59	977	s207	Contig128.g152
135	208	74	31	s209	Contig132.g157
372	525	154	85	s210	Contig132.g157
722	1064	343	205	s212	Contig133.g159
1260	1400	141	408	s214	Contig137.g164
1525	1592	68	449	s215	Contig137.g164
390	470	81	114	s217	Contig137.g165
1675	1864	190	515	s218	Contig137.g165
256	421	166	67	s220	Contig138.g167
536	594	59	105	s221	Contig138.g167
799	879	81	254	s223	Contig140.g170
195	311	117	44	s225	Contig145.g174
436	559	124	86	s226	Contig145.g174
137	426	290	32	s228	Contig146.g175
1062	1189	128	244	s229	Contig146.g175
1345	1464	120	295	s230	Contig146.g175
1609	1718	110	343	s231	Contig146.g175
1732	1939	208	348	s232	Contig146.g175
1973	2066	94	359	s233	Contig146.g175
303	337	35	92	s235	Contig146.g176
692	929	238	210	s236	Contig146.g176
1227	1291	65	309	s237	Contig146.g176
2229	2555	327	621	s238	Contig146.g176
3650	3850	201	986	s239	Contig146.g176
3921	4106	186	1009	s240	Contig146.g176
4246	4372	127	1055	s241	Contig146.g176
116	151	36	31	s243	Contig148.g177
1131	1174	44	357	s244	Contig148.g177
746	853	108	231	s246	Contig150.g179
1742	1878	137	527	s247	Contig150.g179
1660	1709	50	528	s249	Contig151.g180
1246	1281	36	398	s251	Contig152.g181
2261	2295	35	724	s252	Contig152.g181
215	260	46	51	s254	Contig152.g182
597	977	381	178	s256	Contig153.g183
1387	1430	44	314	s257	Contig153.g183
979	1020	42	286	s259	Contig155.g185
1116	1179	64	318	s260	Contig155.g185
873	909	37	280	s262	Contig160.g189
1027	1066	40	319	s263	Contig160.g189
239	274	36	69	s265	Contig160.g191
350	383	34	94	s266	Contig160.g191
115	143	29	15	s268	Contig163.g194
629	665	37	177	s269	Contig163.g194
811	859	49	225	s270	Contig163.g194
185	233	49	37	s272	Contig163.g196
535	694	160	159	s274	Contig168.g202
207	379	173	58	s276	Contig171.g205
410	810	401	68	s277	Contig171.g205
901	953	53	98	s278	Contig171.g205
946	1001	56	296	s280	Contig172.g207
256	304	49	79	s282	Contig174.g210
734	808	75	222	s283	Contig174.g210
960	1070	111	294	s285	Contig175.g212
1148	1216	69	320	s286	Contig175.g212
1586	1661	76	443	s287	Contig175.g212
258	297	40	43	s289	Contig185.g221
362	424	63	100	s291	Contig190.g230
493	663	171	158	s293	Contig193.g233
1902	2005	104	571	s294	Contig193.g233
2186	2219	34	631	s295	Contig193.g233
2862	2917	56	845	s296	Contig193.g233
55	191	137	3	s298	Contig199.g237
283	322	40	34	s299	Contig199.g237
586	632	47	121	s300	Contig199.g237
410	485	76	117	s302	Contig201.g238
257	410	154	72	s304	Contig202.g239
728	794	67	230	s306	Contig203.g240
418	475	58	130	s308	Contig206.g242
555	592	38	157	s309	Contig206.g242
681	932	252	186	s310	Contig206.g242
366	485	120	112	s312	Contig209.g245
1316	1447	132	389	s313	Contig209.g245
227	467	241	65	s315	Contig213.g249
817	927	111	181	s316	Contig213.g249
1033	1238	206	216	s317	Contig213.g249
144	238	95	21	s319	Contig217.g254
318	390	73	47	s320	Contig217.g254
555	674	120	102	s321	Contig217.g254
734	912	179	122	s322	Contig217.g254
1029	1063	35	160	s323	Contig217.g254
1196	1367	172	204	s324	Contig217.g254
1500	1582	83	248	s325	Contig217.g254
1736	1906	171	299	s326	Contig217.g254
2556	2604	49	516	s327	Contig217.g254
463	500	38	141	s329	Contig218.g255
626	715	90	182	s330	Contig218.g255
883	934	52	238	s331	Contig218.g255
674	756	83	210	s333	Contig220.g258
96	199	104	19	s335	Contig224.g260
619	680	62	159	s336	Contig224.g260
252	308	57	73	s338	Contig228.g264
273	379	107	66	s340	Contig229.g265
783	861	79	200	s341	Contig229.g265
1529	1617	89	423	s342	Contig229.g265
1688	1728	41	446	s343	Contig229.g265
1864	1987	124	491	s344	Contig229.g265
2984	3148	165	823	s345	Contig229.g265
3261	3329	69	860	s346	Contig229.g265
3551	3610	60	934	s347	Contig229.g265
3764	3847	84	985	s348	Contig229.g265
678	917	240	204	s350	Contig231.g267
993	1087	95	229	s351	Contig231.g267
52	123	72	7	s353	Contig233.g269
308	410	103	71	s355	Contig239.g274
576	606	31	160	s357	Contig247.g281
103	182	80	25	s359	Contig247.g282
103	179	77	3	s361	Contig254.g290
348	497	150	59	s362	Contig254.g290
544	800	257	175	s364	Contig261.g298
163	229	67	44	s366	Contig263.g300
1135	1178	44	346	s367	Contig263.g300
84	188	105	17	s369	Contig264.g301
884	918	35	278	s371	Contig266.g302
938	1131	194	286	s373	Contig266.g303
2050	2276	227	592	s374	Contig266.g303
186	256	71	25	s376	Contig273.g312
394	453	60	71	s377	Contig273.g312
634	689	56	131	s378	Contig273.g312
1249	1326	78	317	s379	Contig273.g312
228	269	42	55	s381	Contig273.g314
495	538	44	130	s382	Contig273.g314
2935	2971	37	929	s383	Contig273.g314
230	450	221	37	s385	Contig275.g316
560	594	35	73	s386	Contig275.g316
765	798	34	130	s387	Contig275.g316
1215	1254	40	268	s388	Contig275.g316
1580	1738	159	377	s389	Contig275.g316
95	484	390	20	s391	Contig278.g319
198	414	217	57	s393	Contig278.g320
3075	3123	49	1016	s395	Contig280.g322
1042	1107	66	337	s397	Contig280.g324
610	659	50	194	s399	Contig284.g328
116	520	405	19	s401	Contig291.g334
860	998	139	132	s402	Contig291.g334
518	694	177	156	s404	Contig294.g337
1762	1796	35	574	s406	Contig294.g339
139	172	34	31	s408	Contig315.g349
278	338	61	66	s409	Contig315.g349
745	808	64	202	s410	Contig315.g349
920	956	37	239	s411	Contig315.g349
417	833	417	126	s413	Contig324.g355
1046	1094	49	197	s414	Contig324.g355
203	251	49	52	s416	Contig329.g360
147	226	80	40	s418	Contig332.g364
365	712	348	86	s419	Contig332.g364
136	188	53	37	s421	Contig333.g365
501	542	42	141	s422	Contig333.g365
1377	1427	51	419	s423	Contig333.g365
1503	1538	36	444	s424	Contig333.g365
1723	1766	44	505	s425	Contig333.g365
1082	1213	132	345	s427	Contig340.g372
1632	1895	264	484	s428	Contig340.g372
2086	2190	105	547	s429	Contig340.g372
232	508	277	63	s431	Contig343.g375
422	506	85	127	s433	Contig346.g381
936	998	63	297	s435	Contig348.g385
1380	1410	31	424	s436	Contig348.g385
713	760	48	226	s438	Contig349.g387
3178	3211	34	1052	s440	Contig350.g388
530	627	98	164	s442	Contig351.g389
1554	1582	29	473	s443	Contig351.g389
1640	1709	70	492	s444	Contig351.g389
3095	3128	34	953	s445	Contig351.g389
403	446	44	122	s447	Contig356.g399
814	1061	248	245	s448	Contig356.g399
1951	2166	216	541	s449	Contig356.g399
3176	3297	122	877	s450	Contig356.g399
372	411	40	110	s452	Contig357.g401
733	766	34	217	s453	Contig357.g401
95	202	108	22	s455	Contig359.g405
464	494	31	109	s456	Contig359.g405
1893	1981	89	575	s457	Contig359.g405
2382	2492	111	709	s458	Contig359.g405
3460	3543	84	1031	s459	Contig359.g405
3887	3921	35	1145	s460	Contig359.g405
206	250	45	46	s462	Contig360.g407
579	650	72	155	s463	Contig360.g407
1380	1411	32	398	s464	Contig360.g407
5477	5507	31	1753	s465	Contig360.g407
139	181	43	33	s467	Contig361.g408
973	1378	406	296	s468	Contig361.g408
1972	2143	172	494	s469	Contig361.g408
2224	2260	37	521	s470	Contig361.g408
3097	3203	107	799	s471	Contig361.g408
3323	3356	34	839	s472	Contig361.g408
7883	7919	37	2348	s473	Contig361.g408
9942	9978	37	3022	s474	Contig361.g408
10147	10180	34	3078	s475	Contig361.g408
10519	10555	37	3190	s476	Contig361.g408
344	378	35	102	s478	Contig362.g409
556	599	44	165	s480	Contig366.g411
135	169	35	22	s482	Contig372.g416
362	408	47	86	s483	Contig372.g416
172	208	37	36	s485	Contig377.g420
694	760	67	206	s487	Contig381.g422
232	313	82	67	s489	Contig382.g423
170	283	114	33	s491	Contig391.g431
621	651	31	146	s492	Contig391.g431
831	921	91	205	s493	Contig391.g431
1062	1107	46	252	s494	Contig391.g431
107	359	253	21	s496	Contig398.g438
417	540	124	40	s497	Contig398.g438
121	295	175	31	s499	Contig402.g442
222	298	77	39	s501	Contig406.g446
632	685	54	150	s502	Contig406.g446
860	896	37	208	s503	Contig406.g446
1221	1251	31	316	s504	Contig406.g446
1611	1776	166	435	s505	Contig406.g446
1899	1977	79	476	s506	Contig406.g446
721	849	129	238	s508	Contig414.g457
201	286	86	53	s510	Contig415.g458
325	358	34	99	s512	Contig416.g460
428	470	43	122	s513	Contig416.g460
1103	1146	44	333	s514	Contig416.g460
1480	1763	284	444	s515	Contig416.g460
1873	1991	119	480	s516	Contig416.g460
2853	2960	108	767	s517	Contig416.g460
174	225	52	34	s519	Contig418.g462
845	1059	215	240	s520	Contig418.g462
75	120	46	15	s522	Contig418.g464
230	275	46	61	s524	Contig419.g466
448	496	49	118	s525	Contig419.g466
47	98	52	4	s527	Contig421.g469
268	305	38	60	s528	Contig421.g469
597	663	67	157	s529	Contig421.g469
811	858	48	206	s530	Contig421.g469
123	197	75	32	s532	Contig423.g471
529	591	63	143	s533	Contig423.g471
1809	1889	81	548	s534	Contig423.g471
3057	3099	43	937	s535	Contig423.g471
92	203	112	19	s537	Contig424.g472
2678	2733	56	860	s539	Contig426.g474
54	97	44	12	s541	Contig429.g477
203	248	46	47	s542	Contig429.g477
471	507	37	121	s543	Contig429.g477
598	641	44	151	s544	Contig429.g477
1323	1392	70	378	s545	Contig429.g477
1948	1979	32	563	s546	Contig429.g477
59	102	44	12	s548	Contig437.g485
538	568	31	157	s549	Contig437.g485
176	209	34	40	s551	Contig446.g493
195	329	135	60	s553	Contig451.g497
465	495	31	105	s554	Contig451.g497
664	742	79	161	s555	Contig451.g497
865	898	34	202	s556	Contig451.g497
304	364	61	92	s558	Contig458.g502
170	301	132	46	s560	Contig461.g505
266	298	33	68	s562	Contig465.g509
443	512	70	116	s563	Contig465.g509
96	190	95	20	s565	Contig468.g512
250	308	59	40	s566	Contig468.g512
561	625	65	124	s567	Contig468.g512
265	302	38	74	s569	Contig471.g515
421	576	156	113	s570	Contig471.g515
653	702	50	139	s571	Contig471.g515
375	550	176	112	s573	Contig476.g521
289	357	69	88	s575	Contig477.g523
633	695	63	180	s576	Contig477.g523
183	231	49	47	s578	Contig478.g524
1281	1373	93	396	s579	Contig478.g524
2093	2126	34	636	s580	Contig478.g524
118	174	57	25	s582	Contig480.g526
411	551	141	104	s583	Contig480.g526
1155	1206	52	305	s584	Contig480.g526
474	684	211	143	s586	Contig489.g538
760	999	240	168	s587	Contig489.g538
1183	1233	51	229	s588	Contig489.g538
1265	1315	51	409	s590	Contig490.g539
148	220	73	25	s592	Contig491.g540
308	357	50	54	s593	Contig491.g540
427	529	103	77	s594	Contig491.g540
578	635	58	93	s595	Contig491.g540
1110	1249	140	251	s596	Contig491.g540
1367	1467	101	290	s597	Contig491.g540
77	182	106	14	s599	Contig492.g542
139	181	43	17	s601	Contig495.g546
175	219	45	47	s603	Contig499.g552
375	435	61	114	s605	Contig501.g555
542	681	140	150	s606	Contig501.g555
105	159	55	13	s608	Contig502.g557
565	595	31	148	s609	Contig502.g557
793	821	29	214	s610	Contig502.g557
3723	3751	29	1181	s611	Contig502.g557
3909	3943	35	1233	s612	Contig502.g557
1339	1372	34	431	s614	Contig503.g558
2530	2663	134	816	s615	Contig503.g558
2692	2806	115	826	s616	Contig503.g558
271	319	49	80	s618	Contig503.g559
922	1086	165	281	s619	Contig503.g559
1249	1486	238	335	s620	Contig503.g559
161	420	260	42	s622	Contig525.g578
597	701	105	101	s623	Contig525.g578
217	465	249	61	s625	Contig527.g579
628	660	33	115	s626	Contig527.g579
88	236	149	16	s628	Contig528.g580
925	1066	142	245	s629	Contig528.g580
445	501	57	138	s631	Contig529.g581
981	1181	201	312	s633	Contig532.g584
111	181	71	8	s635	Contig533.g585
143	180	38	38	s637	Contig543.g596
1563	1600	38	499	s638	Contig543.g596
225	314	90	66	s640	Contig544.g597
325	409	85	92	s642	Contig545.g598
713	751	39	193	s643	Contig545.g598
298	444	147	53	s645	Contig548.g601
904	1027	124	206	s646	Contig548.g601
1109	1341	233	233	s647	Contig548.g601
196	240	45	54	s649	Contig550.g603
739	789	51	220	s650	Contig550.g603
1669	1703	35	538	s652	Contig553.g606
1980	2008	29	630	s653	Contig553.g606
170	215	46	36	s655	Contig556.g610
508	604	97	133	s656	Contig556.g610
105	185	81	12	s658	Contig557.g611
575	608	34	142	s659	Contig557.g611
838	888	51	218	s660	Contig557.g611
152	200	49	39	s662	Contig558.g612
292	346	55	69	s663	Contig558.g612
2043	2076	34	635	s664	Contig558.g612
284	536	253	83	s666	Contig566.g622
1257	1290	34	323	s667	Contig566.g622
2137	2170	34	605	s668	Contig566.g622
29	114	86	1	s670	Contig567.g624
594	630	37	196	s672	Contig568.g625
787	822	36	248	s673	Contig568.g625
1080	1111	32	333	s674	Contig568.g625
181	243	63	56	s676	Contig569.g626
169	206	38	50	s678	Contig570.g627
975	1031	57	306	s679	Contig570.g627
1250	1306	57	379	s680	Contig570.g627
118	169	52	29	s682	Contig572.g630
172	209	38	40	s684	Contig575.g633
324	402	79	78	s685	Contig575.g633
868	899	32	233	s686	Contig575.g633
1036	1066	31	279	s687	Contig575.g633
120	153	34	31	s689	Contig576.g634
205	298	94	48	s690	Contig576.g634
459	494	36	101	s691	Contig576.g634
736	767	32	182	s692	Contig576.g634
1737	1768	32	505	s693	Contig576.g634
1875	1908	34	540	s694	Contig576.g634
2516	2546	31	742	s695	Contig576.g634
2974	3002	29	885	s696	Contig576.g634
249	283	35	55	s698	Contig577.g636
403	445	43	95	s699	Contig577.g636
207	288	82	53	s701	Contig581.g642
613	665	53	161	s702	Contig581.g642
724	754	31	180	s703	Contig581.g642
98	126	29	13	s705	Contig582.g645
241	314	74	67	s707	Contig583.g649
427	485	59	130	s709	Contig584.g650
559	595	37	154	s710	Contig584.g650
330	665	336	91	s712	Contig585.g654
1324	1356	33	310	s713	Contig585.g654
1773	1868	96	449	s714	Contig585.g654
144	194	51	33	s716	Contig587.g658
342	382	41	82	s717	Contig587.g658
526	755	230	168	s719	Contig588.g660
521	588	68	134	s721	Contig589.g661
1295	1376	82	369	s722	Contig589.g661
2338	2424	87	690	s723	Contig589.g661
2553	2862	310	732	s724	Contig589.g661
3294	3361	68	876	s725	Contig589.g661
4068	4149	82	1111	s726	Contig589.g661
238	277	40	60	s728	Contig590.g662
562	647	86	155	s729	Contig590.g662
1613	1771	159	476	s730	Contig590.g662
2947	2983	37	868	s731	Contig590.g662
3092	3128	37	904	s732	Contig590.g662
7548	7632	85	2377	s733	Contig590.g662
99	148	50	17	s735	Contig612.g677
100	150	51	16	s737	Contig618.g683
373	427	55	122	s739	Contig619.g684
682	712	31	207	s740	Contig619.g684
161	195	35	43	s742	Contig624.g689
613	874	262	197	s744	Contig626.g691
708	786	79	211	s746	Contig627.g692
480	681	202	145	s748	Contig628.g693
155	218	64	39	s750	Contig631.g696
388	468	81	115	s752	Contig632.g697
1439	1472	34	438	s753	Contig632.g697
155	203	49	38	s755	Contig635.g700
288	322	35	66	s756	Contig635.g700
604	634	31	160	s757	Contig635.g700
468	549	82	148	s759	Contig639.g705
722	781	60	205	s760	Contig639.g705
434	471	38	140	s762	Contig640.g707
229	280	52	67	s764	Contig646.g713
401	486	86	107	s765	Contig646.g713
2063	2097	35	632	s766	Contig646.g713
137	205	69	32	s768	Contig647.g714
754	807	54	239	s770	Contig648.g715
960	1088	129	289	s771	Contig648.g715
238	268	31	61	s773	Contig650.g717
658	689	32	191	s774	Contig650.g717
865	916	52	249	s775	Contig650.g717
1100	1138	39	310	s776	Contig650.g717
1245	1278	34	345	s777	Contig650.g717
1350	1457	108	369	s778	Contig650.g717
1849	1880	32	499	s779	Contig650.g717
2074	2109	36	564	s780	Contig650.g717
164	209	46	30	s782	Contig653.g721
218	253	36	68	s784	Contig654.g722
406	547	142	118	s785	Contig654.g722
616	758	143	141	s786	Contig654.g722
2115	2143	29	593	s787	Contig654.g722
2413	2443	31	683	s788	Contig654.g722
2661	2689	29	755	s789	Contig654.g722
1250	1286	37	390	s791	Contig656.g725
122	167	46	4	s793	Contig658.g728
1412	1478	67	419	s794	Contig658.g728
1791	1880	90	523	s795	Contig658.g728
1950	2002	53	546	s796	Contig658.g728
2337	2375	39	657	s797	Contig658.g728
1651	1735	85	540	s799	Contig660.g730
2038	2172	135	641	s800	Contig660.g730
2353	2457	105	701	s801	Contig660.g730
597	768	172	190	s803	Contig661.g731
862	959	98	221	s804	Contig661.g731
403	455	53	124	s806	Contig661.g732
423	526	104	130	s808	Contig667.g742
789	844	56	217	s809	Contig667.g742
1967	2016	50	591	s810	Contig667.g742
2115	2150	36	624	s811	Contig667.g742
2267	2305	39	662	s812	Contig667.g742
689	717	29	218	s814	Contig670.g745
352	385	34	108	s816	Contig670.g746
244	308	65	53	s818	Contig671.g749
512	679	168	121	s819	Contig671.g749
849	886	38	177	s820	Contig671.g749
1012	1299	288	219	s821	Contig671.g749
1378	1482	105	245	s822	Contig671.g749
1798	1828	31	350	s823	Contig671.g749
2018	2279	262	413	s824	Contig671.g749
167	218	52	40	s826	Contig672.g750
473	574	102	125	s827	Contig672.g750
1334	1442	109	378	s828	Contig672.g750
1583	1616	34	424	s829	Contig672.g750
1846	1890	45	501	s830	Contig672.g750
2092	2138	47	568	s831	Contig672.g750
2556	2662	107	707	s832	Contig672.g750
3252	3389	138	903	s833	Contig672.g750
3514	3559	46	944	s834	Contig672.g750
192	440	249	42	s836	Contig673.g752
754	987	234	146	s837	Contig673.g752
56	110	55	6	s839	Contig675.g754
208	241	34	38	s840	Contig675.g754
406	442	37	93	s841	Contig675.g754
289	344	56	86	s843	Contig675.g757
446	480	35	119	s844	Contig675.g757
130	166	37	37	s846	Contig678.g763
244	287	44	63	s847	Contig678.g763
33	69	37	2	s849	Contig683.g764
300	359	60	91	s851	Contig701.g776
430	519	90	115	s852	Contig701.g776
656	707	52	160	s853	Contig701.g776
925	977	53	232	s854	Contig701.g776
172	200	29	44	s856	Contig710.g785
223	447	225	43	s858	Contig712.g787
285	419	135	60	s860	Contig715.g790
546	588	43	102	s861	Contig715.g790
152	513	362	15	s863	Contig719.g794
276	309	34	78	s865	Contig722.g797
471	543	73	132	s866	Contig722.g797
652	688	37	168	s867	Contig722.g797
851	976	126	222	s868	Contig722.g797
1254	1329	76	314	s869	Contig722.g797
1556	1616	61	389	s870	Contig722.g797
170	198	29	29	s872	Contig725.g800
249	674	426	54	s874	Contig729.g804
116	168	53	24	s876	Contig730.g805
1030	1071	42	311	s877	Contig730.g805
1170	1265	96	343	s878	Contig730.g805
204	260	57	59	s880	Contig732.g807
1201	1257	57	372	s881	Contig732.g807
217	324	108	60	s883	Contig733.g809
503	540	38	119	s884	Contig733.g809
1120	1204	85	357	s886	Contig735.g811
1475	1511	37	447	s887	Contig735.g811
185	236	52	20	s889	Contig738.g816
398	432	35	74	s890	Contig738.g816
517	600	84	102	s891	Contig738.g816
954	1001	48	220	s892	Contig738.g816
1138	1169	32	265	s893	Contig738.g816
93	163	71	23	s895	Contig749.g823
412	466	55	105	s896	Contig749.g823
164	198	35	41	s898	Contig758.g828
497	531	35	141	s899	Contig758.g828
147	199	53	28	s901	Contig759.g829
446	494	49	134	s903	Contig772.g841
639	759	121	182	s904	Contig772.g841
1063	1122	60	283	s905	Contig772.g841
1535	1567	33	421	s906	Contig772.g841
118	152	35	24	s908	Contig773.g842
288	341	54	69	s909	Contig773.g842
651	679	29	172	s910	Contig773.g842
772	827	56	202	s911	Contig773.g842
157	351	195	38	s913	Contig776.g846
615	728	114	125	s914	Contig776.g846
1935	1974	40	527	s915	Contig776.g846
379	427	49	121	s917	Contig778.g848
200	242	43	47	s919	Contig779.g849
317	411	95	72	s920	Contig779.g849
505	565	61	103	s921	Contig779.g849
981	1061	81	241	s922	Contig779.g849
1154	1193	40	272	s923	Contig779.g849
146	434	289	17	s925	Contig780.g851
715	752	38	111	s926	Contig780.g851
1569	1765	197	383	s927	Contig780.g851
32	70	39	1	s929	Contig780.g852
371	538	168	101	s930	Contig780.g852
196	254	59	48	s932	Contig785.g859
381	422	42	90	s933	Contig785.g859
519	626	108	122	s934	Contig785.g859
231	266	36	70	s936	Contig804.g874
368	406	39	104	s937	Contig804.g874
709	740	32	205	s938	Contig804.g874
876	909	34	250	s939	Contig804.g874
1322	1364	43	420	s941	Contig807.g877
741	780	40	209	s943	Contig809.g879
284	412	129	79	s945	Contig810.g880
225	265	41	66	s947	Contig812.g882
943	1069	127	291	s948	Contig812.g882
205	248	44	58	s950	Contig813.g883
1349	1406	58	424	s951	Contig813.g883
1864	1899	36	577	s952	Contig813.g883
304	356	53	68	s954	Contig821.g890
179	425	247	51	s956	Contig823.g893
269	336	68	54	s958	Contig828.g902
591	633	43	139	s959	Contig828.g902
1590	1623	34	457	s960	Contig828.g902
2879	2918	40	876	s961	Contig828.g902
532	592	61	164	s963	Contig829.g903
1206	1247	42	369	s964	Contig829.g903
2220	2305	86	693	s965	Contig829.g903
172	221	50	46	s967	Contig830.g904
318	393	76	78	s968	Contig830.g904
958	1012	55	266	s969	Contig830.g904
1089	1126	38	291	s970	Contig830.g904
251	297	47	74	s972	Contig830.g905
145	233	89	20	s974	Contig830.g906
381	424	44	69	s975	Contig830.g906
345	379	35	105	s977	Contig831.g907
774	888	115	236	s978	Contig831.g907
248	288	41	71	s980	Contig831.g909
817	855	39	247	s981	Contig831.g909
178	223	46	48	s983	Contig832.g913
332	368	37	84	s984	Contig832.g913
111	227	117	26	s986	Contig834.g915
441	660	220	97	s987	Contig834.g915
772	838	67	134	s988	Contig834.g915
1011	1119	109	191	s989	Contig834.g915
1197	1315	119	217	s990	Contig834.g915
1732	1903	172	355	s991	Contig834.g915
1942	2106	165	368	s992	Contig834.g915
8798	8864	67	2598	s993	Contig834.g915
184	240	57	42	s995	Contig843.g920
651	703	53	179	s996	Contig843.g920
286	318	33	93	s998	Contig848.g925
388	426	39	116	s999	Contig848.g925
445	526	82	139	s1001	Contig849.g926
821	975	155	237	s1002	Contig849.g926
499	549	51	151	s1004	Contig850.g927
942	990	49	282	s1005	Contig850.g927
531	700	170	165	s1007	Contig853.g930
143	179	37	37	s1009	Contig856.g933
539	652	114	157	s1010	Contig856.g933
43	96	54	1	s1012	Contig858.g935
361	461	101	89	s1013	Contig858.g935
425	460	36	131	s1015	Contig859.g936
359	404	46	71	s1017	Contig874.g948
496	579	84	101	s1018	Contig874.g948
902	938	37	208	s1019	Contig874.g948
1146	1176	31	277	s1020	Contig874.g948
786	863	78	228	s1022	Contig881.g955
223	269	47	53	s1024	Contig886.g961
519	552	34	136	s1025	Contig886.g961
1936	1966	31	597	s1026	Contig886.g961
95	486	392	20	s1028	Contig888.g963
1401	1623	223	324	s1029	Contig888.g963
1714	1786	73	354	s1030	Contig888.g963
1906	1986	81	394	s1031	Contig888.g963
457	786	330	140	s1033	Contig894.g971
1154	1336	183	262	s1034	Contig894.g971
1647	1679	33	366	s1035	Contig894.g971
133	163	31	21	s1037	Contig901.g980
715	832	118	204	s1038	Contig901.g980
1017	1053	37	266	s1039	Contig901.g980
1894	1939	46	546	s1040	Contig901.g980
2851	2928	78	849	s1041	Contig901.g980
4043	4077	35	1221	s1042	Contig901.g980
320	362	43	70	s1044	Contig903.g982
291	384	94	66	s1046	Contig906.g987
1653	1691	39	489	s1047	Contig906.g987
1883	1921	39	553	s1048	Contig906.g987
2727	2794	68	821	s1049	Contig906.g987
2890	3015	126	853	s1050	Contig906.g987
3752	3780	29	1098	s1051	Contig906.g987
4280	4351	72	1264	s1052	Contig906.g987
4470	4500	31	1304	s1053	Contig906.g987
4806	4891	86	1405	s1054	Contig906.g987
4957	5028	72	1427	s1055	Contig906.g987
2683	2720	38	884	s1057	Contig908.g992
123	177	55	25	s1059	Contig908.g993
367	401	35	88	s1060	Contig908.g993
555	808	254	139	s1061	Contig908.g993
250	306	57	70	s1063	Contig909.g999
148	225	78	38	s1065	Contig910.g1003
737	805	69	208	s1066	Contig910.g1003
1833	1867	35	551	s1067	Contig910.g1003
1945	2049	105	576	s1068	Contig910.g1003
2212	2271	60	630	s1069	Contig910.g1003
2676	2727	52	765	s1070	Contig910.g1003
123	168	46	30	s1072	Contig912.g1005
375	415	41	98	s1073	Contig912.g1005
544	619	76	141	s1074	Contig912.g1005
973	1003	31	259	s1075	Contig912.g1005
1608	1640	33	460	s1076	Contig912.g1005
1749	1780	32	496	s1077	Contig912.g1005
616	656	41	188	s1079	Contig913.g1008
756	894	139	221	s1080	Contig913.g1008
983	1113	131	250	s1081	Contig913.g1008
1221	1310	90	286	s1082	Contig913.g1008
60	99	40	7	s1084	Contig914.g1010
401	459	59	108	s1085	Contig914.g1010
2794	2831	38	886	s1086	Contig914.g1010
38	82	45	2	s1088	Contig914.g1012
85	220	136	17	s1090	Contig915.g1015
475	527	53	101	s1091	Contig915.g1015
691	762	72	156	s1092	Contig915.g1015
1002	1033	32	235	s1093	Contig915.g1015
1692	1723	32	455	s1094	Contig915.g1015
177	207	31	45	s1096	Contig923.g1016
111	256	146	22	s1098	Contig932.g1022
320	358	39	43	s1099	Contig932.g1022
558	609	52	110	s1100	Contig932.g1022
712	747	36	144	s1101	Contig932.g1022
751	831	81	226	s1103	Contig935.g1025
240	276	37	73	s1105	Contig940.g1030
98	143	46	20	s1107	Contig943.g1033
251	286	36	56	s1108	Contig943.g1033
359	392	34	80	s1109	Contig943.g1033
173	276	104	45	s1111	Contig955.g1045
385	437	53	81	s1112	Contig955.g1045
737	767	31	181	s1113	Contig955.g1045
1088	1145	58	287	s1114	Contig955.g1045
121	155	35	29	s1116	Contig958.g1049
247	326	80	69	s1118	Contig959.g1050
1449	1511	63	443	s1119	Contig959.g1050
347	449	103	90	s1121	Contig960.g1051
516	617	102	112	s1122	Contig960.g1051
743	878	136	154	s1123	Contig960.g1051
355	392	38	85	s1125	Contig961.g1052
606	829	224	156	s1126	Contig961.g1052
1138	1398	261	258	s1127	Contig961.g1052
550	581	32	176	s1129	Contig962.g1053
281	373	93	83	s1131	Contig963.g1054
1169	1382	214	348	s1132	Contig963.g1054
1427	1542	116	363	s1133	Contig963.g1054
115	266	152	25	s1135	Contig968.g1060
562	726	165	123	s1136	Contig968.g1060
608	829	222	194	s1138	Contig970.g1062
967	1004	38	240	s1139	Contig970.g1062
1158	1197	40	291	s1140	Contig970.g1062
1476	1530	55	383	s1141	Contig970.g1062
1611	1719	109	410	s1142	Contig970.g1062
1862	1912	51	457	s1143	Contig970.g1062
2359	2410	52	606	s1144	Contig970.g1062
2581	2844	264	663	s1145	Contig970.g1062
89	217	129	20	s1147	Contig971.g1063
732	827	96	191	s1148	Contig971.g1063
1187	1226	40	311	s1149	Contig971.g1063
1308	1484	177	338	s1150	Contig971.g1063
1585	1631	47	371	s1151	Contig971.g1063
3118	3149	32	866	s1152	Contig971.g1063
3297	3328	32	915	s1153	Contig971.g1063
276	360	85	57	s1155	Contig972.g1064
687	1012	326	213	s1157	Contig974.g1067
1088	1139	52	238	s1158	Contig974.g1067
1597	1785	189	391	s1159	Contig974.g1067
969	1119	151	310	s1161	Contig975.g1069
1309	1396	88	373	s1162	Contig975.g1069
4402	4432	31	1375	s1163	Contig975.g1069
314	629	316	73	s1165	Contig977.g1074
1452	1509	58	347	s1166	Contig977.g1074
1616	1711	96	382	s1167	Contig977.g1074
276	319	44	77	s1169	Contig977.g1075
154	237	84	43	s1171	Contig978.g1076
1254	1415	162	382	s1172	Contig978.g1076
402	511	110	114	s1174	Contig979.g1077
651	700	50	160	s1175	Contig979.g1077
109	192	84	16	s1177	Contig981.g1079
1217	1267	51	358	s1178	Contig981.g1079
1838	1868	31	548	s1179	Contig981.g1079
1966	2109	144	580	s1180	Contig981.g1079
2144	2240	97	591	s1181	Contig981.g1079
2346	2378	33	626	s1182	Contig981.g1079
3184	3214	31	895	s1183	Contig981.g1079
4134	4166	33	1201	s1184	Contig981.g1079
4399	4550	152	1278	s1185	Contig981.g1079
4705	4947	243	1330	s1186	Contig981.g1079
3939	4151	213	1302	s1188	Contig982.g1080
4749	4782	34	1501	s1189	Contig982.g1080
5191	5328	138	1637	s1190	Contig982.g1080
6329	6625	297	1970	s1191	Contig982.g1080
7745	7981	237	2343	s1192	Contig982.g1080
8343	8376	34	2464	s1193	Contig982.g1080
49	100	52	2	s1195	Contig983.g1081
146	250	105	17	s1196	Contig983.g1081
533	714	182	111	s1197	Contig983.g1081
939	1053	115	186	s1198	Contig983.g1081
1145	1214	70	216	s1199	Contig983.g1081
1494	1625	132	309	s1200	Contig983.g1081
1758	1790	33	353	s1201	Contig983.g1081
1915	1957	43	394	s1202	Contig983.g1081
2055	2089	35	427	s1203	Contig983.g1081
3290	3391	102	827	s1204	Contig983.g1081
3615	3647	33	901	s1205	Contig983.g1081
3841	3931	91	965	s1206	Contig983.g1081
4150	4258	109	1038	s1207	Contig983.g1081
4324	4554	231	1060	s1208	Contig983.g1081
5127	5201	75	1250	s1209	Contig983.g1081
6062	6433	372	1537	s1210	Contig983.g1081
6748	6969	222	1642	s1211	Contig983.g1081
7088	7199	112	1681	s1212	Contig983.g1081
7400	7541	142	1748	s1213	Contig983.g1081
7631	7836	206	1777	s1214	Contig983.g1081
60	125	66	6	s1216	Contig984.g1082
809	839	31	233	s1217	Contig984.g1082
1008	1043	36	289	s1218	Contig984.g1082
1789	1910	122	538	s1219	Contig984.g1082
2034	2111	78	579	s1220	Contig984.g1082
2692	2811	120	772	s1221	Contig984.g1082
3600	3655	56	1035	s1222	Contig984.g1082
4428	4463	36	1292	s1223	Contig984.g1082
5483	5519	37	1632	s1224	Contig984.g1082
5735	6095	361	1703	s1225	Contig984.g1082
6157	6329	173	1724	s1226	Contig984.g1082
164	195	32	41	s1228	Contig985.g1083
922	952	31	283	s1229	Contig985.g1083
5245	5274	30	1714	s1230	Contig985.g1083
5440	5488	49	1769	s1231	Contig985.g1083
5683	5729	47	1833	s1232	Contig985.g1083
6241	6299	59	2004	s1233	Contig985.g1083
6596	6710	115	2102	s1234	Contig985.g1083
6857	7019	163	2151	s1235	Contig985.g1083
11119	11153	35	3517	s1236	Contig985.g1083
124	169	46	12	s1238	Contig986.g1084
413	444	32	93	s1239	Contig986.g1084
533	685	153	122	s1240	Contig986.g1084
866	908	43	182	s1241	Contig986.g1084
983	1182	200	207	s1242	Contig986.g1084
1331	1410	80	256	s1243	Contig986.g1084
1994	2073	80	450	s1244	Contig986.g1084
2171	2211	41	483	s1245	Contig986.g1084
5441	5640	200	1559	s1246	Contig986.g1084
107	209	103	26	s1248	Contig993.g1087
480	528	49	140	s1250	Contig994.g1088
414	515	102	92	s1252	Contig1000.g1092
145	199	55	40	s1254	Contig1006.g1096
269	306	38	63	s1255	Contig1006.g1096
460	492	33	114	s1256	Contig1006.g1096
1128	1168	41	356	s1258	Contig1009.g1098
293	323	31	87	s1260	Contig1011.g1100
440	475	36	125	s1261	Contig1011.g1100
113	303	191	24	s1263	Contig1012.g1101
485	570	86	85	s1264	Contig1012.g1101
164	322	159	40	s1266	Contig1013.g1102
321	404	84	87	s1268	Contig1016.g1105
77	432	356	13	s1270	Contig1018.g1108
1141	1269	129	362	s1272	Contig1028.g1118
1700	1782	83	506	s1273	Contig1028.g1118
358	392	35	111	s1275	Contig1029.g1119
788	943	156	242	s1276	Contig1029.g1119
1079	1318	240	287	s1277	Contig1029.g1119
462	633	172	118	s1279	Contig1034.g1126
754	827	74	158	s1280	Contig1034.g1126
54	87	34	7	s1282	Contig1036.g1128
966	1025	60	300	s1283	Contig1036.g1128
1887	1917	31	587	s1284	Contig1036.g1128
2019	2124	106	620	s1285	Contig1036.g1128
304	397	94	92	s1287	Contig1039.g1132
495	532	38	124	s1288	Contig1039.g1132
721	948	228	187	s1289	Contig1039.g1132
1061	1304	244	224	s1290	Contig1039.g1132
151	188	38	34	s1292	Contig1041.g1134
264	393	130	59	s1293	Contig1041.g1134
1389	1487	99	390	s1294	Contig1041.g1134
2444	2603	160	709	s1295	Contig1041.g1134
110	197	88	32	s1297	Contig1042.g1135
301	346	46	67	s1298	Contig1042.g1135
2814	2853	40	889	s1299	Contig1042.g1135
303	337	35	89	s1301	Contig1044.g1137
168	209	42	41	s1303	Contig1047.g1141
273	375	103	62	s1304	Contig1047.g1141
452	539	88	87	s1305	Contig1047.g1141
684	1094	411	135	s1306	Contig1047.g1141
506	667	162	159	s1308	Contig1048.g1142
783	813	31	197	s1309	Contig1048.g1142
1018	1128	111	265	s1310	Contig1048.g1142
1540	1576	37	402	s1311	Contig1048.g1142
3137	3165	29	922	s1312	Contig1048.g1142
1505	1595	91	488	s1314	Contig1051.g1146
717	748	32	215	s1316	Contig1052.g1148
263	299	37	80	s1318	Contig1053.g1152
448	479	32	130	s1319	Contig1053.g1152
177	398	222	37	s1321	Contig1055.g1154
776	880	105	163	s1322	Contig1055.g1154
79	142	64	19	s1324	Contig1055.g1156
336	389	54	83	s1325	Contig1055.g1156
581	620	40	147	s1326	Contig1055.g1156
247	299	53	72	s1328	Contig1056.g1158
458	494	37	125	s1329	Contig1056.g1158
332	365	34	102	s1331	Contig1057.g1159
1355	1425	71	431	s1332	Contig1057.g1159
1625	1728	104	498	s1333	Contig1057.g1159
261	312	52	76	s1335	Contig1058.g1161
420	453	34	112	s1336	Contig1058.g1161
1246	1291	46	376	s1337	Contig1058.g1161
2158	2242	85	665	s1338	Contig1058.g1161
121	152	32	29	s1340	Contig1069.g1167
357	389	33	97	s1341	Contig1069.g1167
150	242	93	47	s1343	Contig1070.g1168
462	492	31	120	s1344	Contig1070.g1168
241	316	76	60	s1346	Contig1087.g1182
105	142	38	29	s1348	Contig1094.g1188
524	557	34	167	s1350	Contig1095.g1189
666	850	185	203	s1351	Contig1095.g1189
1264	1297	34	341	s1352	Contig1095.g1189
212	322	111	51	s1354	Contig1097.g1191
91	142	52	20	s1356	Contig1100.g1194
302	518	217	73	s1357	Contig1100.g1194
616	774	159	106	s1358	Contig1100.g1194
89	119	31	21	s1360	Contig1101.g1195
195	279	85	46	s1361	Contig1101.g1195
431	477	47	97	s1362	Contig1101.g1195
601	798	198	138	s1363	Contig1101.g1195
131	183	53	11	s1365	Contig1106.g1200
801	1025	225	216	s1366	Contig1106.g1200
314	373	60	90	s1368	Contig1109.g1202
524	559	36	163	s1370	Contig1111.g1204
1863	1898	36	597	s1371	Contig1111.g1204
161	362	202	38	s1373	Contig1113.g1206
481	532	52	140	s1375	Contig1116.g1209
751	787	37	212	s1376	Contig1116.g1209
1050	1109	60	300	s1377	Contig1116.g1209
174	435	262	43	s1379	Contig1117.g1210
483	881	399	59	s1380	Contig1117.g1210
1182	1583	402	159	s1381	Contig1117.g1210
1975	2104	130	289	s1382	Contig1117.g1210
107	159	53	6	s1384	Contig1118.g1211
179	230	52	42	s1386	Contig1120.g1214
633	675	43	163	s1388	Contig1121.g1216
83	192	110	13	s1390	Contig1122.g1217
1551	1584	34	465	s1391	Contig1122.g1217
1221	1456	236	397	s1393	Contig1124.g1219
1569	1838	270	434	s1394	Contig1124.g1219
2270	2382	113	578	s1395	Contig1124.g1219
1713	1874	162	562	s1397	Contig1125.g1221
1904	1938	35	572	s1398	Contig1125.g1221
2239	2273	35	672	s1399	Contig1125.g1221
226	288	63	60	s1401	Contig1126.g1223
356	393	38	104	s1403	Contig1128.g1225
3991	4248	258	1303	s1404	Contig1128.g1225
1566	1601	36	509	s1406	Contig1129.g1226
1766	1811	46	564	s1407	Contig1129.g1226
1971	2002	32	617	s1408	Contig1129.g1226
146	379	234	38	s1410	Contig1136.g1235
977	1039	63	310	s1412	Contig1138.g1239
2073	2232	160	655	s1413	Contig1138.g1239
2350	2482	133	694	s1414	Contig1138.g1239
2707	2737	31	768	s1415	Contig1138.g1239
870	906	37	283	s1417	Contig1151.g1250
214	300	87	65	s1419	Contig1152.g1251
563	596	34	152	s1420	Contig1152.g1251
294	358	65	83	s1422	Contig1162.g1259
96	144	49	23	s1424	Contig1171.g1267
343	385	43	89	s1425	Contig1171.g1267
799	849	51	227	s1426	Contig1171.g1267
1012	1042	31	281	s1427	Contig1171.g1267
1196	1233	38	332	s1428	Contig1171.g1267
47	82	36	4	s1430	Contig1178.g1274
322	507	186	83	s1431	Contig1178.g1274
65	141	77	12	s1433	Contig1180.g1276
356	509	154	84	s1434	Contig1180.g1276
88	274	187	13	s1436	Contig1181.g1277
133	273	141	32	s1438	Contig1182.g1278
456	531	76	92	s1439	Contig1182.g1278
583	703	121	109	s1440	Contig1182.g1278
794	875	82	139	s1441	Contig1182.g1278
34	110	77	2	s1443	Contig1188.g1284
261	293	33	52	s1444	Contig1188.g1284
453	486	34	105	s1445	Contig1188.g1284
170	248	79	47	s1447	Contig1190.g1286
435	472	38	140	s1449	Contig1191.g1288
404	434	31	126	s1451	Contig1192.g1289
638	673	36	193	s1452	Contig1192.g1289
57	93	37	8	s1454	Contig1195.g1293
264	335	72	64	s1455	Contig1195.g1293
212	288	77	59	s1457	Contig1198.g1296
452	488	37	113	s1458	Contig1198.g1296
1129	1162	34	326	s1459	Contig1198.g1296
1779	1807	29	532	s1460	Contig1198.g1296
105	135	31	14	s1462	Contig1199.g1298
879	915	37	261	s1463	Contig1199.g1298
633	971	339	200	s1465	Contig1200.g1299
188	279	92	45	s1467	Contig1204.g1304
1167	1268	102	341	s1468	Contig1204.g1304
1658	1798	141	470	s1469	Contig1204.g1304
2617	2721	105	743	s1470	Contig1204.g1304
169	279	111	45	s1472	Contig1209.g1309
1620	1651	32	492	s1473	Contig1209.g1309
1870	1903	34	565	s1474	Contig1209.g1309
104	135	32	24	s1476	Contig1211.g1312
298	464	167	78	s1477	Contig1211.g1312
728	967	240	166	s1478	Contig1211.g1312
140	212	73	35	s1480	Contig1213.g1315
401	473	73	98	s1481	Contig1213.g1315
567	670	104	129	s1482	Contig1213.g1315
905	1037	133	207	s1483	Contig1213.g1315
234	283	50	63	s1485	Contig1215.g1318
1490	1519	30	465	s1486	Contig1215.g1318
1984	2015	32	619	s1487	Contig1215.g1318
168	246	79	35	s1489	Contig1217.g1322
393	478	86	84	s1490	Contig1217.g1322
377	413	37	112	s1492	Contig1218.g1325
579	648	70	167	s1493	Contig1218.g1325
113	175	63	27	s1495	Contig1219.g1327
269	519	251	58	s1496	Contig1219.g1327
223	281	59	63	s1498	Contig1220.g1329
453	686	234	120	s1499	Contig1220.g1329
414	512	99	112	s1501	Contig1221.g1330
649	686	38	157	s1502	Contig1221.g1330
949	984	36	244	s1503	Contig1221.g1330
51	218	168	6	s1505	Contig1222.g1331
539	572	34	113	s1506	Contig1222.g1331
120	375	256	25	s1508	Contig1222.g1332
322	365	44	67	s1510	Contig1225.g1338
1193	1227	35	343	s1511	Contig1225.g1338
1686	1913	228	495	s1512	Contig1225.g1338
2217	2292	76	596	s1513	Contig1225.g1338
206	471	266	53	s1515	Contig1226.g1343
221	251	31	49	s1517	Contig1228.g1345
908	945	38	268	s1518	Contig1228.g1345
143	198	56	23	s1520	Contig1229.g1348
312	354	43	60	s1521	Contig1229.g1348
637	670	34	154	s1522	Contig1229.g1348
775	1148	374	189	s1523	Contig1229.g1348
69	122	54	15	s1525	Contig1241.g1365
321	367	47	81	s1526	Contig1241.g1365
623	737	115	166	s1527	Contig1241.g1365
686	716	31	216	s1529	Contig1242.g1366
138	210	73	35	s1531	Contig1242.g1367
270	309	40	55	s1532	Contig1242.g1367
376	418	43	77	s1533	Contig1242.g1367
533	566	34	115	s1534	Contig1242.g1367
141	190	50	38	s1536	Contig1243.g1368
327	364	38	84	s1537	Contig1243.g1368
584	655	72	157	s1538	Contig1243.g1368
732	801	70	182	s1539	Contig1243.g1368
4125	4174	50	1290	s1540	Contig1243.g1368
422	454	33	130	s1542	Contig1244.g1370
720	945	226	219	s1543	Contig1244.g1370
1546	1594	49	419	s1544	Contig1244.g1370
170	268	99	38	s1546	Contig1245.g1372
457	491	35	100	s1547	Contig1245.g1372
559	607	49	123	s1548	Contig1245.g1372
1139	1292	154	370	s1550	Contig1247.g1376
4018	4135	118	1278	s1551	Contig1247.g1376
4324	4417	94	1341	s1552	Contig1247.g1376
5221	5296	76	1609	s1553	Contig1247.g1376
5479	5641	163	1669	s1554	Contig1247.g1376
242	276	35	71	s1556	Contig1247.g1377
193	242	50	60	s1558	Contig1248.g1378
165	215	51	47	s1560	Contig1253.g1379
129	261	133	30	s1562	Contig1268.g1392
333	366	34	86	s1564	Contig1272.g1394
157	271	115	36	s1566	Contig1273.g1395
866	968	103	267	s1568	Contig1277.g1399
481	770	290	131	s1570	Contig1279.g1401
939	969	31	187	s1571	Contig1279.g1401
1046	1081	36	212	s1572	Contig1279.g1401
307	681	375	82	s1574	Contig1282.g1404
244	286	43	58	s1576	Contig1289.g1410
399	461	63	95	s1577	Contig1289.g1410
898	1074	177	240	s1578	Contig1289.g1410
157	278	122	39	s1580	Contig1290.g1411
343	401	59	60	s1581	Contig1290.g1411
120	172	53	29	s1583	Contig1295.g1417
328	397	70	98	s1585	Contig1297.g1419
545	694	150	147	s1586	Contig1297.g1419
119	180	62	14	s1588	Contig1306.g1431
255	354	100	39	s1589	Contig1306.g1431
612	645	34	124	s1590	Contig1306.g1431
730	785	56	152	s1591	Contig1306.g1431
827	882	56	166	s1592	Contig1306.g1431
1697	1769	73	437	s1593	Contig1306.g1431
177	207	31	47	s1595	Contig1307.g1432
623	893	271	186	s1596	Contig1307.g1432
1382	1415	34	348	s1597	Contig1307.g1432
565	593	29	172	s1599	Contig1309.g1436
2458	2492	35	807	s1601	Contig1313.g1441
2729	2894	166	886	s1602	Contig1313.g1441
3799	3833	35	1187	s1603	Contig1313.g1441
4182	4354	173	1303	s1604	Contig1313.g1441
110	321	212	22	s1606	Contig1315.g1447
579	633	55	108	s1607	Contig1315.g1447
697	749	53	129	s1608	Contig1315.g1447
885	931	47	174	s1609	Contig1315.g1447
1515	1548	34	368	s1610	Contig1315.g1447
117	189	73	25	s1612	Contig1321.g1452
287	362	76	58	s1613	Contig1321.g1452
950	986	37	305	s1615	Contig1331.g1459
282	356	75	58	s1617	Contig1334.g1462
186	248	63	48	s1619	Contig1339.g1467
386	422	37	94	s1620	Contig1339.g1467
546	603	58	135	s1621	Contig1339.g1467
689	723	35	163	s1622	Contig1339.g1467
75	112	38	13	s1624	Contig1340.g1468
231	304	74	52	s1625	Contig1340.g1468
480	527	48	111	s1626	Contig1340.g1468
222	268	47	64	s1628	Contig1342.g1471
193	264	72	53	s1630	Contig1345.g1474
1241	1274	34	378	s1631	Contig1345.g1474
1602	1697	96	487	s1632	Contig1345.g1474
263	298	36	77	s1634	Contig1346.g1475
509	546	38	147	s1635	Contig1346.g1475
262	491	230	72	s1637	Contig1347.g1476
576	686	111	100	s1638	Contig1347.g1476
1711	1742	32	442	s1639	Contig1347.g1476
194	450	257	46	s1641	Contig1348.g1477
634	678	45	197	s1643	Contig1350.g1479
1702	1733	32	538	s1644	Contig1350.g1479
293	361	69	88	s1646	Contig1352.g1482
551	585	35	151	s1647	Contig1352.g1482
35	164	130	3	s1649	Contig1354.g1485
258	311	54	34	s1650	Contig1354.g1485
521	618	98	104	s1651	Contig1354.g1485
1615	1651	37	436	s1652	Contig1354.g1485
1773	1821	49	476	s1653	Contig1354.g1485
2487	2589	103	698	s1654	Contig1354.g1485
986	1113	128	322	s1656	Contig1355.g1487
105	142	38	3	s1658	Contig1356.g1488
248	304	57	38	s1659	Contig1356.g1488
470	516	47	93	s1660	Contig1356.g1488
1789	1820	32	517	s1661	Contig1356.g1488
233	364	132	66	s1663	Contig1360.g1492
251	320	70	47	s1665	Contig1360.g1493
484	520	37	152	s1667	Contig1361.g1495
640	676	37	191	s1668	Contig1361.g1495
62	162	101	3	s1670	Contig1363.g1498
435	471	37	94	s1671	Contig1363.g1498
569	660	92	181	s1673	Contig1364.g1503
59	247	189	9	s1675	Contig1365.g1504
581	650	70	120	s1676	Contig1365.g1504
1621	1689	69	443	s1677	Contig1365.g1504
979	1012	34	317	s1679	Contig1365.g1506
173	256	84	49	s1681	Contig1379.g1513
247	283	37	70	s1683	Contig1383.g1517
454	495	42	127	s1684	Contig1383.g1517
333	430	98	94	s1686	Contig1384.g1518
472	601	130	108	s1687	Contig1384.g1518
308	411	104	95	s1689	Contig1388.g1522
841	875	35	238	s1690	Contig1388.g1522
1061	1096	36	299	s1691	Contig1388.g1522
126	208	83	27	s1693	Contig1389.g1523
281	326	46	51	s1694	Contig1389.g1523
462	573	112	96	s1695	Contig1389.g1523
603	654	52	105	s1696	Contig1389.g1523
906	1006	101	189	s1697	Contig1389.g1523
115	190	76	31	s1699	Contig1393.g1527
316	346	31	72	s1700	Contig1393.g1527
990	1020	31	287	s1701	Contig1393.g1527
107	144	38	21	s1703	Contig1394.g1528
682	755	74	200	s1704	Contig1394.g1528
1113	1263	151	319	s1705	Contig1394.g1528
123	176	54	34	s1707	Contig1398.g1532
715	743	29	225	s1709	Contig1399.g1533
768	1173	406	240	s1711	Contig1405.g1541
1181	1254	74	376	s1713	Contig1407.g1543
1075	1168	94	335	s1715	Contig1412.g1548
719	784	66	230	s1717	Contig1419.g1555
1307	1369	63	429	s1719	Contig1421.g1557
1545	1605	61	488	s1720	Contig1421.g1557
35	68	34	1	s1722	Contig1424.g1561
245	281	37	68	s1724	Contig1425.g1562
366	423	58	96	s1725	Contig1425.g1562
530	568	39	131	s1726	Contig1425.g1562
807	841	35	210	s1727	Contig1425.g1562
132	174	43	37	s1729	Contig1427.g1564
748	778	31	228	s1730	Contig1427.g1564
1410	1444	35	438	s1731	Contig1427.g1564
1669	1985	317	513	s1732	Contig1427.g1564
2436	2601	166	663	s1733	Contig1427.g1564
217	252	36	57	s1735	Contig1430.g1568
919	987	69	288	s1737	Contig1431.g1569
1124	1240	117	333	s1738	Contig1431.g1569
1574	1858	285	444	s1739	Contig1431.g1569
1989	2108	120	488	s1740	Contig1431.g1569
2867	3022	156	740	s1741	Contig1431.g1569
3811	3949	139	1003	s1742	Contig1431.g1569
2569	2662	94	842	s1744	Contig1434.g1572
2971	3011	41	944	s1745	Contig1434.g1572
3121	3221	101	981	s1746	Contig1434.g1572
3471	3501	31	1064	s1747	Contig1434.g1572
543	623	81	171	s1749	Contig1437.g1575
737	767	31	208	s1750	Contig1437.g1575
1048	1144	97	302	s1751	Contig1437.g1575
1345	1580	236	368	s1752	Contig1437.g1575
1851	1902	52	458	s1753	Contig1437.g1575
233	375	143	59	s1755	Contig1438.g1578
472	547	76	91	s1756	Contig1438.g1578
614	661	48	113	s1757	Contig1438.g1578
2437	2470	34	704	s1758	Contig1438.g1578
76	185	110	11	s1760	Contig1445.g1581
21	67	47	1	s1762	Contig1447.g1582
416	459	44	117	s1763	Contig1447.g1582
54	98	45	12	s1765	Contig1453.g1587
208	242	35	48	s1766	Contig1453.g1587
344	380	37	82	s1767	Contig1453.g1587
218	295	78	60	s1769	Contig1454.g1588
396	441	46	106	s1771	Contig1461.g1595
156	191	36	44	s1773	Contig1462.g1596
101	143	43	13	s1775	Contig1471.g1605
458	640	183	145	s1777	Contig1472.g1606
151	186	36	45	s1779	Contig1474.g1608
1296	1369	74	415	s1780	Contig1474.g1608
1031	1069	39	327	s1782	Contig1475.g1609
1508	1544	37	473	s1783	Contig1475.g1609
942	977	36	304	s1785	Contig1476.g1610
1272	1314	43	402	s1786	Contig1476.g1610
91	132	42	21	s1788	Contig1479.g1612
263	297	35	64	s1789	Contig1479.g1612
560	634	75	151	s1790	Contig1479.g1612
1110	1144	35	310	s1791	Contig1479.g1612
89	125	37	17	s1793	Contig1481.g1614
506	703	198	144	s1794	Contig1481.g1614
1223	1393	171	317	s1795	Contig1481.g1614
71	131	61	15	s1797	Contig1482.g1615
469	572	104	127	s1798	Contig1482.g1615
1139	1237	99	369	s1800	Contig1486.g1619
1891	1939	49	587	s1801	Contig1486.g1619
537	638	102	168	s1803	Contig1488.g1621
755	844	90	207	s1804	Contig1488.g1621
1630	1766	137	468	s1805	Contig1488.g1621
826	933	108	265	s1807	Contig1490.g1623
1452	1570	119	438	s1808	Contig1490.g1623
174	407	234	46	s1810	Contig1493.g1626
955	1029	75	228	s1811	Contig1493.g1626
144	226	83	32	s1813	Contig1496.g1633
412	467	56	94	s1814	Contig1496.g1633
83	152	70	18	s1816	Contig1498.g1636
263	298	36	55	s1817	Contig1498.g1636
375	424	50	80	s1818	Contig1498.g1636
1200	1234	35	389	s1820	Contig1499.g1638
1479	1537	59	470	s1821	Contig1499.g1638
294	372	79	51	s1823	Contig1500.g1639
259	292	34	76	s1825	Contig1501.g1640
141	318	178	29	s1827	Contig1502.g1643
791	878	88	186	s1828	Contig1502.g1643
957	1227	271	212	s1829	Contig1502.g1643
1579	1609	31	329	s1830	Contig1502.g1643
193	280	88	52	s1832	Contig1506.g1647
68	105	38	9	s1834	Contig1507.g1649
713	771	59	211	s1835	Contig1507.g1649
432	479	48	129	s1837	Contig1509.g1651
798	831	34	235	s1838	Contig1509.g1651
3397	3431	35	1090	s1839	Contig1509.g1651
952	1060	109	295	s1841	Contig1512.g1655
1184	1476	293	336	s1842	Contig1512.g1655
98	260	163	23	s1844	Contig1513.g1657
408	455	48	72	s1845	Contig1513.g1657
92	132	41	16	s1847	Contig1514.g1660
310	558	249	81	s1849	Contig1515.g1661
90	212	123	12	s1851	Contig1524.g1665
384	471	88	69	s1852	Contig1524.g1665
448	476	29	146	s1854	Contig1525.g1666
330	363	34	101	s1856	Contig1526.g1667
355	463	109	97	s1858	Contig1529.g1668
144	198	55	39	s1860	Contig1531.g1670
322	365	44	97	s1862	Contig1535.g1674
555	659	105	160	s1863	Contig1535.g1674
866	902	37	282	s1865	Contig1538.g1676
1001	1034	34	315	s1866	Contig1538.g1676
1017	1047	31	300	s1868	Contig1541.g1679
278	385	108	70	s1870	Contig1545.g1682
248	395	148	44	s1872	Contig1548.g1685
480	549	70	72	s1873	Contig1548.g1685
983	1046	64	216	s1874	Contig1548.g1685
204	279	76	44	s1876	Contig1554.g1692
1181	1278	98	344	s1877	Contig1554.g1692
1413	1444	32	389	s1878	Contig1554.g1692
1589	1623	35	437	s1879	Contig1554.g1692
146	259	114	38	s1881	Contig1556.g1694
314	364	51	90	s1883	Contig1557.g1695
510	549	40	138	s1884	Contig1557.g1695
780	894	115	215	s1885	Contig1557.g1695
1005	1047	43	252	s1886	Contig1557.g1695
1155	1317	163	287	s1887	Contig1557.g1695
1211	1477	267	395	s1889	Contig1558.g1696
1584	1653	70	430	s1890	Contig1558.g1696
625	661	37	190	s1892	Contig1562.g1701
203	358	156	28	s1894	Contig1563.g1702
415	575	161	46	s1895	Contig1563.g1702
446	503	58	134	s1897	Contig1564.g1703
155	199	45	39	s1899	Contig1565.g1705
327	355	29	81	s1900	Contig1565.g1705
141	362	222	38	s1902	Contig1569.g1709
449	865	417	66	s1903	Contig1569.g1709
1002	1031	30	112	s1904	Contig1569.g1709
158	221	64	42	s1906	Contig1570.g1711
339	545	207	81	s1907	Contig1570.g1711
609	660	52	102	s1908	Contig1570.g1711
885	973	89	176	s1909	Contig1570.g1711
1531	1655	125	362	s1910	Contig1570.g1711
58	114	57	9	s1912	Contig1571.g1712
1378	1414	37	430	s1913	Contig1571.g1712
1504	1584	81	460	s1914	Contig1571.g1712
238	275	38	47	s1916	Contig1572.g1713
547	578	32	137	s1917	Contig1572.g1713
1452	1482	31	428	s1918	Contig1572.g1713
2113	2205	93	638	s1919	Contig1572.g1713
3315	3348	34	1008	s1920	Contig1572.g1713
3546	3580	35	1073	s1921	Contig1572.g1713
151	219	69	34	s1923	Contig1574.g1717
533	664	132	138	s1924	Contig1574.g1717
910	963	54	220	s1925	Contig1574.g1717
1211	1369	159	302	s1926	Contig1574.g1717
528	558	31	167	s1928	Contig1582.g1729
775	811	37	239	s1929	Contig1582.g1729
962	993	32	289	s1930	Contig1582.g1729
6722	6752	31	2198	s1931	Contig1582.g1729
131	166	36	34	s1933	Contig1593.g1736
363	409	47	99	s1934	Contig1593.g1736
253	336	84	80	s1936	Contig1595.g1737
519	553	35	140	s1937	Contig1595.g1737
127	190	64	32	s1939	Contig1601.g1742
41	92	52	3	s1941	Contig1603.g1744
710	740	31	209	s1942	Contig1603.g1744
281	315	35	77	s1944	Contig1607.g1747
125	233	109	33	s1946	Contig1608.g1748
537	567	31	134	s1947	Contig1608.g1748
743	879	137	192	s1948	Contig1608.g1748
367	651	285	100	s1950	Contig1610.g1749
304	486	183	59	s1952	Contig1615.g1754
656	753	98	116	s1953	Contig1615.g1754
211	303	93	52	s1955	Contig1617.g1756
538	572	35	130	s1956	Contig1617.g1756
301	524	224	73	s1958	Contig1618.g1757
399	435	37	121	s1960	Contig1620.g1759
1247	1387	141	392	s1961	Contig1620.g1759
1082	1417	336	344	s1963	Contig1625.g1766
1136	1321	186	370	s1965	Contig1626.g1767
216	347	132	61	s1967	Contig1627.g1768
458	486	29	98	s1968	Contig1627.g1768
1421	1457	37	409	s1969	Contig1627.g1768
118	154	37	30	s1971	Contig1634.g1776
239	272	34	58	s1972	Contig1634.g1776
355	389	35	85	s1973	Contig1634.g1776
513	689	177	162	s1975	Contig1636.g1778
879	935	57	225	s1976	Contig1636.g1778
1265	1521	257	334	s1977	Contig1636.g1778
1771	1804	34	417	s1978	Contig1636.g1778
210	256	47	65	s1980	Contig1639.g1781
410	494	85	116	s1981	Contig1639.g1781
671	763	93	174	s1982	Contig1639.g1781
1524	1557	34	428	s1983	Contig1639.g1781
1677	1709	33	467	s1984	Contig1639.g1781
2085	2117	33	592	s1985	Contig1639.g1781
247	278	32	78	s1987	Contig1640.g1783
349	410	62	101	s1988	Contig1640.g1783
111	169	59	28	s1990	Contig1641.g1784
276	306	31	63	s1991	Contig1641.g1784
209	245	37	54	s1993	Contig1643.g1786
3451	3481	31	1122	s1994	Contig1643.g1786
104	167	64	26	s1996	Contig1647.g1793
278	323	46	63	s1997	Contig1647.g1793
513	546	34	126	s1998	Contig1647.g1793
228	272	45	51	s2000	Contig1650.g1797
893	1032	140	257	s2001	Contig1650.g1797
2864	3079	216	945	s2003	Contig1651.g1799
3365	3478	114	1040	s2004	Contig1651.g1799
1843	1989	147	605	s2006	Contig1653.g1801
2085	2136	52	637	s2007	Contig1653.g1801
3285	3368	84	1019	s2008	Contig1653.g1801
6036	6067	32	1908	s2009	Contig1653.g1801
137	172	36	16	s2011	Contig1654.g1803
238	336	99	70	s2013	Contig1655.g1806
218	273	56	63	s2015	Contig1661.g1809
191	249	59	54	s2017	Contig1662.g1810
136	264	129	36	s2019	Contig1666.g1813
340	389	50	61	s2020	Contig1666.g1813
273	328	56	79	s2022	Contig1669.g1815
171	243	73	56	s2024	Contig1671.g1817
529	578	50	159	s2026	Contig1678.g1823
273	415	143	52	s2028	Contig1687.g1832
537	569	33	92	s2029	Contig1687.g1832
211	294	84	59	s2031	Contig1688.g1833
350	481	132	77	s2032	Contig1688.g1833
134	168	35	32	s2034	Contig1690.g1835
284	633	350	70	s2035	Contig1690.g1835
230	312	83	64	s2037	Contig1695.g1840
400	434	35	122	s2039	Contig1696.g1841
906	1003	98	271	s2041	Contig1697.g1842
1476	1509	34	429	s2042	Contig1697.g1842
175	354	180	37	s2044	Contig1699.g1844
1003	1297	295	253	s2045	Contig1699.g1844
121	178	58	19	s2047	Contig1713.g1858
948	1145	198	276	s2048	Contig1713.g1858
244	310	67	55	s2050	Contig1715.g1860
465	534	70	106	s2051	Contig1715.g1860
576	651	76	186	s2053	Contig1720.g1864
1501	1609	109	469	s2054	Contig1720.g1864
1653	1724	72	484	s2055	Contig1720.g1864
2078	2109	32	679	s2057	Contig1721.g1865
357	568	212	106	s2059	Contig1724.g1868
134	218	85	32	s2061	Contig1725.g1869
275	381	107	51	s2062	Contig1725.g1869
1797	1857	61	523	s2063	Contig1725.g1869
2216	2324	109	642	s2064	Contig1725.g1869
31	64	34	4	s2066	Contig1726.g1870
402	439	38	116	s2067	Contig1726.g1870
547	584	38	152	s2068	Contig1726.g1870
1352	1447	96	407	s2069	Contig1726.g1870
1731	1761	31	502	s2070	Contig1726.g1870
3260	3289	30	1001	s2071	Contig1726.g1870
3440	3471	32	1051	s2072	Contig1726.g1870
119	162	44	31	s2074	Contig1727.g1871
355	389	35	95	s2075	Contig1727.g1871
449	504	56	115	s2076	Contig1727.g1871
645	919	275	161	s2077	Contig1727.g1871
328	375	48	92	s2079	Contig1734.g1882
1062	1196	135	346	s2081	Contig1736.g1884
6145	6241	97	1996	s2082	Contig1736.g1884
6611	6642	32	2119	s2083	Contig1736.g1884
234	300	67	70	s2085	Contig1742.g1889
28	110	83	1	s2087	Contig1743.g1890
308	390	83	66	s2088	Contig1743.g1890
217	273	57	58	s2090	Contig1762.g1907
404	486	83	101	s2091	Contig1762.g1907
123	151	29	19	s2093	Contig1765.g1910
165	254	90	38	s2095	Contig1769.g1915
407	592	186	88	s2096	Contig1769.g1915
742	1080	339	138	s2097	Contig1769.g1915
1199	1338	140	177	s2098	Contig1769.g1915
91	278	188	20	s2100	Contig1772.g1918
1120	1153	34	300	s2101	Contig1772.g1918
55	91	37	5	s2103	Contig1774.g1920
526	648	123	149	s2104	Contig1774.g1920
178	319	142	47	s2106	Contig1780.g1926
524	629	106	115	s2107	Contig1780.g1926
737	774	38	151	s2108	Contig1780.g1926
885	1002	118	188	s2109	Contig1780.g1926
1097	1143	47	219	s2110	Contig1780.g1926
1308	1472	165	274	s2111	Contig1780.g1926
972	1016	45	286	s2113	Contig1781.g1927
1418	1489	72	419	s2114	Contig1781.g1927
539	605	67	170	s2116	Contig1789.g1934
795	861	67	233	s2117	Contig1789.g1934
1496	1609	114	444	s2118	Contig1789.g1934
164	200	37	38	s2120	Contig1790.g1935
261	297	37	75	s2122	Contig1795.g1940
958	1026	69	295	s2123	Contig1795.g1940
1260	1414	155	373	s2124	Contig1795.g1940
1551	1586	36	418	s2125	Contig1795.g1940
2071	2304	234	579	s2126	Contig1795.g1940
385	441	57	120	s2128	Contig1796.g1942
597	636	40	171	s2129	Contig1796.g1942
129	173	45	28	s2131	Contig1798.g1944
240	286	47	50	s2132	Contig1798.g1944
390	453	64	84	s2133	Contig1798.g1944
540	739	200	113	s2134	Contig1798.g1944
848	881	34	149	s2135	Contig1798.g1944
116	250	135	25	s2137	Contig1799.g1945
1083	1117	35	302	s2138	Contig1799.g1945
1404	1607	204	398	s2139	Contig1799.g1945
1924	2013	90	503	s2140	Contig1799.g1945
458	498	41	142	s2142	Contig1802.g1948
726	754	29	217	s2143	Contig1802.g1948
835	983	149	244	s2144	Contig1802.g1948
1185	1220	36	311	s2145	Contig1802.g1948
1152	1321	170	357	s2147	Contig1805.g1953
32	289	258	1	s2149	Contig1807.g1956
384	525	142	32	s2150	Contig1807.g1956
731	1085	355	101	s2151	Contig1807.g1956
1170	1401	232	129	s2152	Contig1807.g1956
138	245	108	10	s2154	Contig1807.g1957
746	823	78	176	s2155	Contig1807.g1957
107	197	91	34	s2157	Contig1808.g1959
404	432	29	103	s2158	Contig1808.g1959
548	596	49	141	s2159	Contig1808.g1959
1448	1519	72	473	s2161	Contig1809.g1960
2299	2333	35	733	s2162	Contig1809.g1960
2475	2506	32	780	s2163	Contig1809.g1960
2946	3068	123	926	s2164	Contig1809.g1960
3147	3179	33	952	s2165	Contig1809.g1960
123	160	38	25	s2167	Contig1810.g1962
364	535	172	93	s2168	Contig1810.g1962
133	225	93	33	s2170	Contig1812.g1965
1404	1437	34	426	s2171	Contig1812.g1965
1657	1832	176	499	s2172	Contig1812.g1965
1637	1741	105	521	s2174	Contig1813.g1966
1881	1974	94	568	s2175	Contig1813.g1966
2123	2380	258	617	s2176	Contig1813.g1966
1025	1071	47	323	s2178	Contig1815.g1969
1259	1441	183	385	s2179	Contig1815.g1969
1724	1784	61	479	s2180	Contig1815.g1969
1907	1940	34	520	s2181	Contig1815.g1969
2193	2228	36	604	s2182	Contig1815.g1969
3732	3791	60	1105	s2183	Contig1815.g1969
3902	3945	44	1141	s2184	Contig1815.g1969
4109	4141	33	1196	s2185	Contig1815.g1969
4174	4262	89	1206	s2186	Contig1815.g1969
896	926	31	286	s2188	Contig1816.g1970
1122	1153	32	351	s2189	Contig1816.g1970
1905	2077	173	602	s2190	Contig1816.g1970
64	97	34	12	s2192	Contig1816.g1971
1110	1145	36	350	s2193	Contig1816.g1971
1246	1395	150	383	s2194	Contig1816.g1971
99	327	229	21	s2196	Contig1825.g1977
393	483	91	43	s2197	Contig1825.g1977
258	409	152	74	s2199	Contig1831.g1983
108	154	47	18	s2201	Contig1839.g1992
346	411	66	82	s2202	Contig1839.g1992
557	590	34	130	s2203	Contig1839.g1992
1017	1053	37	272	s2204	Contig1839.g1992
272	455	184	80	s2206	Contig1841.g1994
206	239	34	59	s2208	Contig1843.g1996
704	737	34	214	s2209	Contig1843.g1996
201	448	248	28	s2211	Contig1846.g1998
543	641	99	60	s2212	Contig1846.g1998
791	835	45	256	s2214	Contig1847.g1999
951	1002	52	295	s2215	Contig1847.g1999
205	295	91	60	s2217	Contig1849.g2000
223	260	38	66	s2219	Contig1855.g2005
776	831	56	238	s2220	Contig1855.g2005
1193	1289	97	358	s2221	Contig1855.g2005
1583	1616	34	456	s2222	Contig1855.g2005
733	964	232	227	s2224	Contig1856.g2006
441	502	62	124	s2226	Contig1858.g2008
774	819	46	233	s2228	Contig1864.g2014
952	1231	280	277	s2229	Contig1864.g2014
249	329	81	69	s2231	Contig1868.g2019
456	611	156	111	s2232	Contig1868.g2019
672	809	138	131	s2233	Contig1868.g2019
1029	1329	301	204	s2234	Contig1868.g2019
1416	1603	188	233	s2235	Contig1868.g2019
179	215	37	51	s2237	Contig1869.g2021
290	326	37	76	s2238	Contig1869.g2021
19	94	76	1	s2240	Contig1870.g2022
275	320	46	61	s2241	Contig1870.g2022
472	509	38	111	s2242	Contig1870.g2022
341	537	197	72	s2244	Contig1873.g2025
808	1154	347	162	s2245	Contig1873.g2025
1307	1371	65	212	s2246	Contig1873.g2025
1797	1853	57	354	s2247	Contig1873.g2025
2187	2224	38	465	s2248	Contig1873.g2025
76	191	116	12	s2250	Contig1874.g2026
356	631	276	66	s2251	Contig1874.g2026
124	361	238	33	s2253	Contig1875.g2027
445	674	230	60	s2254	Contig1875.g2027
782	832	51	96	s2255	Contig1875.g2027
1045	1203	159	167	s2256	Contig1875.g2027
1400	1705	306	232	s2257	Contig1875.g2027
2309	2358	50	433	s2258	Contig1875.g2027
676	710	35	216	s2260	Contig1876.g2028
883	911	29	274	s2261	Contig1876.g2028
1594	1697	104	524	s2263	Contig1879.g2032
281	415	135	77	s2265	Contig1880.g2033
513	735	223	110	s2266	Contig1880.g2033
188	354	167	50	s2268	Contig1885.g2042
663	700	38	185	s2270	Contig1893.g2053
979	1021	43	277	s2271	Contig1893.g2053
130	160	31	21	s2273	Contig1894.g2054
455	591	137	119	s2274	Contig1894.g2054
293	325	33	85	s2276	Contig1897.g2058
512	543	32	147	s2277	Contig1897.g2058
664	697	34	187	s2278	Contig1897.g2058
268	329	62	83	s2280	Contig1898.g2059
1162	1262	101	373	s2282	Contig1899.g2061
1487	1571	85	447	s2283	Contig1899.g2061
1682	1725	44	484	s2284	Contig1899.g2061
3200	3257	58	975	s2285	Contig1899.g2061
139	224	86	29	s2287	Contig1899.g2062
3157	3262	106	1039	s2289	Contig1900.g2063
3384	3438	55	1079	s2290	Contig1900.g2063
4100	4190	91	1299	s2291	Contig1900.g2063
226	298	73	69	s2293	Contig1901.g2065
120	183	64	26	s2295	Contig1902.g2066
1969	2003	35	621	s2296	Contig1902.g2066
2186	2237	52	682	s2297	Contig1902.g2066
2457	2490	34	755	s2298	Contig1902.g2066
4406	4443	38	1393	s2299	Contig1902.g2066
65	100	36	12	s2301	Contig1903.g2068
189	224	36	41	s2302	Contig1903.g2068
302	342	41	67	s2303	Contig1903.g2068
176	212	37	29	s2305	Contig1904.g2070
79	134	56	16	s2307	Contig1921.g2080
236	288	53	70	s2309	Contig1924.g2083
184	262	79	37	s2311	Contig1934.g2093
391	445	55	80	s2312	Contig1934.g2093
589	714	126	166	s2314	Contig1935.g2094
1242	1284	43	342	s2315	Contig1935.g2094
109	139	31	28	s2317	Contig1941.g2101
418	523	106	121	s2318	Contig1941.g2101
175	241	67	46	s2320	Contig1942.g2102
540	571	32	146	s2321	Contig1942.g2102
743	779	37	203	s2322	Contig1942.g2102
156	283	128	46	s2324	Contig1944.g2105
375	423	49	76	s2325	Contig1944.g2105
927	960	34	244	s2326	Contig1944.g2105
205	239	35	66	s2328	Contig1951.g2113
237	343	107	70	s2330	Contig1952.g2114
782	991	210	216	s2331	Contig1952.g2114
1178	1210	33	278	s2332	Contig1952.g2114
1591	1689	99	404	s2333	Contig1952.g2114
1717	1892	176	413	s2334	Contig1952.g2114
2011	2055	45	453	s2335	Contig1952.g2114
2192	2241	50	498	s2336	Contig1952.g2114
175	284	110	52	s2338	Contig1953.g2116
614	867	254	162	s2339	Contig1953.g2116
1069	1102	34	229	s2340	Contig1953.g2116
183	342	160	52	s2342	Contig1954.g2117
355	522	168	106	s2344	Contig1955.g2118
1475	1840	366	423	s2345	Contig1955.g2118
2336	2367	32	588	s2346	Contig1955.g2118
61	98	38	14	s2348	Contig1959.g2122
874	981	108	272	s2349	Contig1959.g2122
1208	1276	69	348	s2350	Contig1959.g2122
2302	2339	38	689	s2351	Contig1959.g2122
2871	2903	33	866	s2352	Contig1959.g2122
185	224	40	47	s2354	Contig1960.g2123
381	429	49	99	s2355	Contig1960.g2123
499	563	65	122	s2356	Contig1960.g2123
76	128	53	16	s2358	Contig1961.g2125
247	293	47	69	s2360	Contig1962.g2127
446	582	137	119	s2361	Contig1962.g2127
632	684	53	136	s2362	Contig1962.g2127
804	1041	238	175	s2363	Contig1962.g2127
2516	2544	29	667	s2364	Contig1962.g2127
440	493	54	126	s2366	Contig1964.g2129
807	930	124	230	s2367	Contig1964.g2129
1087	1349	263	282	s2368	Contig1964.g2129
1924	1956	33	474	s2369	Contig1964.g2129
2241	2353	113	568	s2370	Contig1964.g2129
2437	2551	115	596	s2371	Contig1964.g2129
109	152	44	20	s2373	Contig1965.g2130
85	128	44	18	s2375	Contig1966.g2132
38	112	75	1	s2377	Contig1979.g2141
224	292	69	60	s2379	Contig1985.g2146
794	848	55	227	s2380	Contig1985.g2146
248	281	34	81	s2382	Contig1996.g2155
115	194	80	21	s2384	Contig1999.g2158
100	164	65	15	s2386	Contig2000.g2159
137	258	122	28	s2388	Contig2003.g2162
336	452	117	53	s2389	Contig2003.g2162
603	672	70	103	s2390	Contig2003.g2162
820	902	83	152	s2391	Contig2003.g2162
68	98	31	13	s2393	Contig2004.g2163
199	253	55	46	s2394	Contig2004.g2163
139	209	71	26	s2396	Contig2008.g2166
856	928	73	241	s2397	Contig2008.g2166
167	216	50	37	s2399	Contig2009.g2167
945	1008	64	280	s2400	Contig2009.g2167
264	450	187	59	s2402	Contig2013.g2171
952	1020	69	226	s2403	Contig2013.g2171
1609	1680	72	422	s2404	Contig2013.g2171
165	227	63	44	s2406	Contig2015.g2173
998	1084	87	300	s2407	Contig2015.g2173
730	765	36	238	s2409	Contig2016.g2174
1086	1114	29	344	s2410	Contig2016.g2174
2030	2063	34	649	s2411	Contig2016.g2174
224	276	53	55	s2413	Contig2017.g2175
416	511	96	101	s2414	Contig2017.g2175
180	279	100	44	s2416	Contig2021.g2182
378	467	90	107	s2418	Contig2022.g2183
101	135	35	26	s2420	Contig2023.g2184
310	358	49	84	s2421	Contig2023.g2184
443	515	73	112	s2422	Contig2023.g2184
36	87	52	7	s2424	Contig2024.g2186
319	359	41	84	s2425	Contig2024.g2186
517	580	64	137	s2426	Contig2024.g2186
791	871	81	257	s2428	Contig2025.g2187
1340	1406	67	413	s2429	Contig2025.g2187
285	334	50	85	s2431	Contig2026.g2188
391	667	277	104	s2432	Contig2026.g2188
451	488	38	130	s2434	Contig2027.g2189
898	932	35	266	s2435	Contig2027.g2189
261	298	38	76	s2437	Contig2032.g2195
311	365	55	80	s2438	Contig2032.g2195
494	563	70	123	s2439	Contig2032.g2195
642	675	34	149	s2440	Contig2032.g2195
2780	2811	32	850	s2441	Contig2032.g2195
261	453	193	54	s2443	Contig2033.g2196
462	774	313	56	s2444	Contig2033.g2196
885	1048	164	93	s2445	Contig2033.g2196
1304	1575	272	178	s2446	Contig2033.g2196
1635	1709	75	198	s2447	Contig2033.g2196
94	263	170	18	s2449	Contig2036.g2200
750	827	78	180	s2450	Contig2036.g2200
4091	4124	34	1359	s2452	Contig2041.g2206
4394	4717	324	1449	s2453	Contig2041.g2206
4805	4880	76	1478	s2454	Contig2041.g2206
5126	5168	43	1560	s2455	Contig2041.g2206
578	651	74	174	s2457	Contig2042.g2208
213	287	75	66	s2459	Contig2045.g2213
384	520	137	98	s2460	Contig2045.g2213
816	849	34	196	s2461	Contig2045.g2213
1873	1977	105	537	s2462	Contig2045.g2213
2861	2997	137	831	s2463	Contig2045.g2213
3076	3153	78	857	s2464	Contig2045.g2213
3250	3307	58	889	s2465	Contig2045.g2213
3579	3613	35	980	s2466	Contig2045.g2213
3966	4124	159	1097	s2467	Contig2045.g2213
4290	4321	32	1152	s2468	Contig2045.g2213
4394	4425	32	1176	s2469	Contig2045.g2213
5109	5166	58	1404	s2470	Contig2045.g2213
6211	6244	34	1752	s2471	Contig2045.g2213
1077	1245	169	344	s2473	Contig2047.g2215
182	212	31	51	s2475	Contig2060.g2224
474	534	61	138	s2476	Contig2060.g2224
463	645	183	144	s2478	Contig2069.g2230
104	155	52	30	s2480	Contig2074.g2232
349	413	65	94	s2481	Contig2074.g2232
155	227	73	37	s2483	Contig2077.g2235
908	958	51	263	s2484	Contig2077.g2235
1095	1144	50	309	s2485	Contig2077.g2235
71	118	48	12	s2487	Contig2084.g2241
282	313	32	66	s2488	Contig2084.g2241
469	503	35	118	s2489	Contig2084.g2241
393	558	166	109	s2491	Contig2086.g2243
897	1006	110	290	s2493	Contig2088.g2245
111	161	51	27	s2495	Contig2089.g2246
992	1028	37	303	s2496	Contig2089.g2246
150	199	50	17	s2498	Contig2093.g2248
294	330	37	48	s2499	Contig2093.g2248
641	674	34	151	s2500	Contig2093.g2248
470	520	51	134	s2502	Contig2098.g2254
1199	1229	31	360	s2503	Contig2098.g2254
211	429	219	49	s2505	Contig2101.g2258
511	589	79	76	s2506	Contig2101.g2258
734	766	33	124	s2507	Contig2101.g2258
113	141	29	25	s2509	Contig2104.g2261
352	482	131	95	s2510	Contig2104.g2261
1582	1786	205	461	s2511	Contig2104.g2261
1989	2090	102	528	s2512	Contig2104.g2261
548	615	68	161	s2514	Contig2105.g2263
62	157	96	2	s2516	Contig2106.g2264
302	344	43	78	s2518	Contig2108.g2266
115	195	81	24	s2520	Contig2112.g2271
318	351	34	65	s2521	Contig2112.g2271
2812	2845	34	885	s2522	Contig2112.g2271
769	800	32	239	s2524	Contig2113.g2272
941	972	32	285	s2525	Contig2113.g2272
1106	1274	169	330	s2526	Contig2113.g2272
114	175	62	14	s2528	Contig2116.g2276
396	794	399	115	s2530	Contig2117.g2277
1187	1456	270	246	s2531	Contig2117.g2277
1713	1749	37	331	s2532	Contig2117.g2277
2337	2381	45	527	s2533	Contig2117.g2277
2511	2851	341	570	s2534	Contig2117.g2277
2874	2937	64	577	s2535	Contig2117.g2277
97	130	34	25	s2537	Contig2121.g2281
1246	1305	60	396	s2538	Contig2121.g2281
1516	1552	37	466	s2539	Contig2121.g2281
1557	1588	32	508	s2541	Contig2123.g2283
254	288	35	73	s2543	Contig2123.g2284
1563	1613	51	497	s2544	Contig2123.g2284
1936	2181	246	605	s2545	Contig2123.g2284
1197	1301	105	384	s2547	Contig2125.g2287
1524	1589	66	458	s2548	Contig2125.g2287
4487	4523	37	1424	s2549	Contig2125.g2287
4760	4793	34	1503	s2550	Contig2125.g2287
1025	1161	137	331	s2552	Contig2125.g2288
250	284	35	65	s2554	Contig2139.g2299
430	460	31	113	s2555	Contig2139.g2299
870	1006	137	281	s2557	Contig2140.g2300
48	213	166	6	s2559	Contig2141.g2301
645	739	95	202	s2561	Contig2143.g2302
880	1081	202	248	s2562	Contig2143.g2302
94	264	171	18	s2564	Contig2145.g2304
331	693	363	84	s2566	Contig2146.g2305
1213	1243	31	396	s2568	Contig2149.g2308
512	664	153	159	s2570	Contig2151.g2310
1055	1104	50	289	s2571	Contig2151.g2310
1241	1304	64	334	s2572	Contig2151.g2310
1360	1395	36	442	s2574	Contig2152.g2312
2251	2279	29	727	s2575	Contig2152.g2312
257	322	66	77	s2577	Contig2153.g2313
189	223	35	36	s2579	Contig2158.g2318
347	404	58	77	s2580	Contig2158.g2318
652	690	39	159	s2581	Contig2158.g2318
2891	2943	53	893	s2582	Contig2158.g2318
252	400	149	74	s2584	Contig2160.g2320
599	706	108	189	s2586	Contig2161.g2321
1046	1100	55	302	s2587	Contig2161.g2321
1243	1338	96	349	s2588	Contig2161.g2321
1719	1778	60	476	s2589	Contig2161.g2321
1889	2028	140	513	s2590	Contig2161.g2321
767	819	53	228	s2592	Contig2161.g2322
304	517	214	90	s2594	Contig2164.g2328
542	724	183	98	s2595	Contig2164.g2328
1025	1055	31	198	s2596	Contig2164.g2328
1212	1300	89	250	s2597	Contig2164.g2328
1391	1423	33	280	s2598	Contig2164.g2328
1711	1746	36	376	s2599	Contig2164.g2328
1598	1766	169	519	s2601	Contig2166.g2330
1875	1908	34	555	s2602	Contig2166.g2330
2548	2623	76	768	s2603	Contig2166.g2330
2765	2801	37	815	s2604	Contig2166.g2330
2924	3137	214	855	s2605	Contig2166.g2330
105	147	43	22	s2607	Contig2167.g2331
4882	4986	105	1614	s2609	Contig2169.g2337
5112	5146	35	1656	s2610	Contig2169.g2337
122	195	74	32	s2612	Contig2169.g2339
746	777	32	237	s2614	Contig2189.g2352
943	982	40	292	s2615	Contig2189.g2352
206	301	96	57	s2617	Contig2191.g2354
150	239	90	20	s2619	Contig2196.g2360
922	953	32	247	s2620	Contig2196.g2360
1031	1075	45	273	s2621	Contig2196.g2360
1159	1298	140	300	s2622	Contig2196.g2360
162	193	32	39	s2624	Contig2200.g2364
407	642	236	110	s2625	Contig2200.g2364
1643	1674	32	443	s2626	Contig2200.g2364
204	266	63	50	s2628	Contig2201.g2365
1292	1666	375	419	s2630	Contig2202.g2366
91	123	33	22	s2632	Contig2203.g2367
384	635	252	109	s2633	Contig2203.g2367
1435	1469	35	375	s2634	Contig2203.g2367
1540	1684	145	399	s2635	Contig2203.g2367
1824	1897	74	445	s2636	Contig2203.g2367
106	292	187	17	s2638	Contig2204.g2369
380	531	152	46	s2639	Contig2204.g2369
777	874	98	128	s2640	Contig2204.g2369
164	246	83	43	s2642	Contig2205.g2370
878	916	39	253	s2643	Contig2205.g2370
1056	1086	31	299	s2644	Contig2205.g2370
2458	2502	45	756	s2645	Contig2205.g2370
2733	2763	31	833	s2646	Contig2205.g2370
133	197	65	37	s2648	Contig2206.g2372
218	263	46	57	s2650	Contig2207.g2373
774	857	84	245	s2652	Contig2208.g2375
1050	1227	178	309	s2653	Contig2208.g2375
1412	1461	50	371	s2654	Contig2208.g2375
1576	1655	80	409	s2655	Contig2208.g2375
1801	1837	37	457	s2656	Contig2208.g2375
1935	1973	39	489	s2657	Contig2208.g2375
227	274	48	62	s2659	Contig2209.g2377
968	998	31	293	s2660	Contig2209.g2377
361	404	44	107	s2662	Contig2210.g2379
176	225	50	47	s2664	Contig2211.g2380
391	464	74	102	s2665	Contig2211.g2380
534	633	100	125	s2666	Contig2211.g2380
150	389	240	31	s2668	Contig2211.g2382
590	664	75	98	s2669	Contig2211.g2382
875	922	48	281	s2671	Contig2212.g2383
1127	1159	33	349	s2672	Contig2212.g2383
1270	1325	56	386	s2673	Contig2212.g2383
1349	1583	235	394	s2674	Contig2212.g2383
5324	5352	29	1640	s2675	Contig2212.g2383
127	292	166	21	s2677	Contig2213.g2384
428	657	230	66	s2678	Contig2213.g2384
811	839	29	117	s2679	Contig2213.g2384
1688	1847	160	399	s2680	Contig2213.g2384
1945	2198	254	432	s2681	Contig2213.g2384
6706	6952	247	1934	s2682	Contig2213.g2384
367	407	41	75	s2684	Contig2217.g2386
160	214	55	44	s2686	Contig2229.g2395
456	519	64	124	s2687	Contig2229.g2395
805	866	62	241	s2689	Contig2230.g2396
140	271	132	35	s2691	Contig2235.g2401
143	195	53	31	s2693	Contig2238.g2403
190	535	346	53	s2695	Contig2240.g2404
104	346	243	26	s2697	Contig2244.g2408
84	215	132	11	s2699	Contig2249.g2413
295	391	97	37	s2700	Contig2249.g2413
611	661	51	110	s2701	Contig2249.g2413
898	943	46	189	s2702	Contig2249.g2413
179	213	35	49	s2704	Contig2251.g2415
661	733	73	198	s2705	Contig2251.g2415
457	529	73	143	s2707	Contig2253.g2417
965	1045	81	288	s2708	Contig2253.g2417
240	294	55	66	s2710	Contig2255.g2419
403	585	183	102	s2711	Contig2255.g2419
701	757	57	141	s2712	Contig2255.g2419
192	224	33	41	s2714	Contig2258.g2422
355	551	197	85	s2715	Contig2258.g2422
711	834	124	138	s2716	Contig2258.g2422
96	129	34	24	s2718	Contig2259.g2423
290	341	52	78	s2719	Contig2259.g2423
408	441	34	127	s2721	Contig2260.g2424
622	768	147	187	s2722	Contig2260.g2424
1046	1080	35	279	s2723	Contig2260.g2424
1574	1652	79	444	s2724	Contig2260.g2424
914	944	31	280	s2726	Contig2261.g2425
538	575	38	167	s2728	Contig2262.g2426
762	810	49	229	s2729	Contig2262.g2426
909	957	49	262	s2730	Contig2262.g2426
1133	1186	54	320	s2731	Contig2262.g2426
1733	1960	228	502	s2732	Contig2262.g2426
329	466	138	97	s2734	Contig2265.g2430
883	1023	141	236	s2735	Contig2265.g2430
200	248	49	56	s2737	Contig2267.g2433
573	702	130	164	s2738	Contig2267.g2433
228	281	54	57	s2740	Contig2268.g2435
143	204	62	37	s2742	Contig2270.g2438
582	619	38	178	s2744	Contig2271.g2439
625	659	35	195	s2746	Contig2273.g2443
524	580	57	148	s2748	Contig2275.g2445
1206	1295	90	356	s2749	Contig2275.g2445
2280	2390	111	684	s2750	Contig2275.g2445
2813	2851	39	825	s2751	Contig2275.g2445
2970	3172	203	864	s2752	Contig2275.g2445
3441	3469	29	953	s2753	Contig2275.g2445
3579	3612	34	990	s2754	Contig2275.g2445
938	1014	77	304	s2756	Contig2276.g2448
1086	1137	52	327	s2757	Contig2276.g2448
286	317	32	73	s2759	Contig2278.g2452
544	586	43	149	s2760	Contig2278.g2452
110	162	53	27	s2762	Contig2279.g2454
843	873	31	253	s2763	Contig2279.g2454
530	572	43	164	s2765	Contig2279.g2455
671	706	36	197	s2766	Contig2279.g2455
175	241	67	48	s2768	Contig2280.g2456
732	765	34	212	s2769	Contig2280.g2456
10552	10585	34	3474	s2770	Contig2280.g2456
11422	11463	42	3752	s2771	Contig2280.g2456
12483	12513	31	4092	s2772	Contig2280.g2456
440	468	29	126	s2774	Contig2281.g2457
1502	1641	140	471	s2775	Contig2281.g2457
1981	2009	29	584	s2776	Contig2281.g2457
2542	2627	86	761	s2777	Contig2281.g2457
2848	2879	32	834	s2778	Contig2281.g2457
3329	3419	91	984	s2779	Contig2281.g2457
3774	3831	58	1102	s2780	Contig2281.g2457
3868	4032	165	1114	s2781	Contig2281.g2457
149	212	64	32	s2783	Contig2282.g2461
134	184	51	37	s2785	Contig2283.g2463
230	323	94	52	s2786	Contig2283.g2463
161	287	127	46	s2788	Contig2284.g2464
393	755	363	81	s2789	Contig2284.g2464
[truncated: 30,174 more rows]
