# Supplementary material for: Evolution of the Exon-Intron Structure in Ciliate Genomes
Source: PLoS One. 2016 Sep 7;11(9):e0161476. doi: 10.1371/journal.pone.0161476 (PMC5014332; doi:10.1371/journal.pone.0161476)
Supplement: S1 File — The introns coordinates are given in numbers of base pairs and numbers of aminoacids for genes and proteins, respectively. (ZIP) [file pone.0161476.s005.zip › Table_S1_IntronsCoord_Tetrahymena.txt]

intron start	intron end	intron length	intron start in protein	intron ID	protein ID
184	245	62	61	t2	TTHERM_00000010
486	549	64	141	t3	TTHERM_00000010
637	737	101	170	t4	TTHERM_00000010
1059	1388	330	277	t5	TTHERM_00000010
1523	1574	52	321	t6	TTHERM_00000010
1679	1775	97	356	t7	TTHERM_00000010
1918	2012	95	403	t8	TTHERM_00000010
163	249	87	54	t10	TTHERM_00000020
490	561	72	134	t11	TTHERM_00000020
652	705	54	164	t12	TTHERM_00000020
1027	1185	159	271	t13	TTHERM_00000020
1320	1382	63	315	t14	TTHERM_00000020
1496	1553	58	353	t15	TTHERM_00000020
1699	1763	65	401	t16	TTHERM_00000020
1900	2018	119	447	t17	TTHERM_00000020
193	302	110	64	t19	TTHERM_00000030
537	789	253	142	t20	TTHERM_00000030
1111	1175	65	249	t21	TTHERM_00000030
1310	1363	54	293	t22	TTHERM_00000030
1477	1629	153	331	t23	TTHERM_00000030
1675	1723	49	346	t24	TTHERM_00000030
1925	1950	26	413	t25	TTHERM_00000030
334	371	38	111	t27	TTHERM_00000060
1161	1273	113	386	t29	TTHERM_00001090
1387	1435	49	424	t30	TTHERM_00001090
131	1059	929	43	t32	TTHERM_00001120
1400	1508	109	156	t33	TTHERM_00001120
1643	1924	282	201	t34	TTHERM_00001120
2644	2725	82	441	t35	TTHERM_00001120
3174	3225	52	590	t36	TTHERM_00001120
3366	3417	52	637	t37	TTHERM_00001120
588	850	263	195	t39	TTHERM_00001190
1213	1254	42	316	t40	TTHERM_00001190
1737	2187	451	477	t41	TTHERM_00001190
4825	4953	129	1356	t42	TTHERM_00001190
6578	6886	309	1897	t43	TTHERM_00001190
7108	7254	147	1971	t44	TTHERM_00001190
9341	10405	1065	2666	t45	TTHERM_00001190
10960	11022	63	2851	t46	TTHERM_00001190
11280	11462	183	2936	t47	TTHERM_00001190
12901	12954	54	3416	t48	TTHERM_00001190
13126	13184	59	3473	t49	TTHERM_00001190
13449	13539	91	3561	t50	TTHERM_00001190
13733	13798	66	3625	t51	TTHERM_00001190
14112	14163	52	3729	t52	TTHERM_00001190
14443	14497	55	3822	t53	TTHERM_00001190
15013	15133	121	3994	t54	TTHERM_00001190
15289	15365	77	4046	t55	TTHERM_00001190
15655	15720	66	4142	t56	TTHERM_00001190
1020	1118	99	339	t58	TTHERM_00001210
1431	1591	161	443	t59	TTHERM_00001210
1891	1947	57	543	t60	TTHERM_00001210
2715	2810	96	799	t61	TTHERM_00001210
3235	3950	716	940	t62	TTHERM_00001210
4493	4603	111	1121	t63	TTHERM_00001210
4679	5115	437	1146	t64	TTHERM_00001210
5442	5593	152	1254	t65	TTHERM_00001210
5896	6241	346	1355	t66	TTHERM_00001210
6385	6555	171	1403	t67	TTHERM_00001210
6985	7033	49	1546	t68	TTHERM_00001210
7140	7193	54	1581	t69	TTHERM_00001210
7540	7753	214	1696	t70	TTHERM_00001210
624	986	363	207	t72	TTHERM_00001220
1095	1389	295	243	t73	TTHERM_00001220
6504	6566	63	1948	t74	TTHERM_00001220
88	155	68	29	t76	TTHERM_00001240
484	678	195	138	t77	TTHERM_00001240
840	1056	217	192	t78	TTHERM_00001240
1225	1292	68	248	t79	TTHERM_00001240
1626	1685	60	359	t80	TTHERM_00001240
2001	2359	359	464	t81	TTHERM_00001240
33	134	102	10	t83	TTHERM_00001270
404	659	256	100	t84	TTHERM_00001270
720	843	124	120	t85	TTHERM_00001270
258	322	65	73	t87	TTHERM_00001320
518	601	84	138	t88	TTHERM_00001320
750	915	166	187	t89	TTHERM_00001320
1205	1267	63	284	t90	TTHERM_00001320
1602	1743	142	395	t91	TTHERM_00001320
2029	2082	54	490	t92	TTHERM_00001320
2214	2273	60	534	t93	TTHERM_00001320
3618	4208	591	1198	t95	TTHERM_00001340
65	316	252	21	t97	TTHERM_00001380
602	671	70	116	t98	TTHERM_00001380
738	804	67	138	t99	TTHERM_00001380
1014	1076	63	208	t100	TTHERM_00001380
1467	1672	206	338	t101	TTHERM_00001380
2078	2128	51	473	t102	TTHERM_00001380
2286	2389	104	525	t103	TTHERM_00001380
5544	5608	65	1576	t104	TTHERM_00001380
36	401	366	11	t106	TTHERM_00001390
446	577	132	26	t107	TTHERM_00001390
640	1288	649	47	t108	TTHERM_00001390
2507	3064	558	835	t110	TTHERM_00001410
3506	3559	54	982	t111	TTHERM_00001410
3769	4043	275	1052	t112	TTHERM_00001410
4442	4495	54	1184	t113	TTHERM_00001410
4874	5077	204	1310	t114	TTHERM_00001410
5124	5371	248	1326	t115	TTHERM_00001410
110	165	56	36	t117	TTHERM_00001450
352	629	278	98	t118	TTHERM_00001450
435	505	71	144	t120	TTHERM_00001460
640	667	28	189	t121	TTHERM_00001460
2419	2469	51	773	t122	TTHERM_00001460
2701	2855	155	850	t123	TTHERM_00001460
3704	3727	24	1132	t124	TTHERM_00001460
4001	4071	71	1223	t125	TTHERM_00001460
4256	4426	171	1285	t126	TTHERM_00001460
4594	4725	132	1340	t127	TTHERM_00001460
5474	5882	409	1590	t128	TTHERM_00001460
6024	6053	30	1637	t129	TTHERM_00001460
6326	6559	234	1727	t130	TTHERM_00001460
7162	7200	39	1928	t131	TTHERM_00001460
7621	7685	65	2068	t132	TTHERM_00001460
7818	7883	66	2112	t133	TTHERM_00001460
8433	8480	48	2295	t134	TTHERM_00001460
8611	8734	124	2338	t135	TTHERM_00001460
9109	9370	262	2463	t136	TTHERM_00001460
9539	9736	198	2519	t137	TTHERM_00001460
9857	9957	101	2559	t138	TTHERM_00001460
10000	10026	27	2573	t139	TTHERM_00001460
10150	10198	49	2614	t140	TTHERM_00001460
10460	10507	48	2701	t141	TTHERM_00001460
10774	10809	36	2790	t142	TTHERM_00001460
36	490	455	11	t144	TTHERM_00001470
110	339	230	36	t146	TTHERM_00001480
567	601	35	112	t147	TTHERM_00001480
733	805	73	155	t148	TTHERM_00001480
1278	1482	205	313	t149	TTHERM_00001480
1805	2224	420	420	t150	TTHERM_00001480
2316	2339	24	450	t151	TTHERM_00001480
3221	3279	59	744	t152	TTHERM_00001480
3412	3467	56	788	t153	TTHERM_00001480
4029	4077	49	975	t154	TTHERM_00001480
4260	4314	55	1036	t155	TTHERM_00001480
4703	4978	276	1165	t156	TTHERM_00001480
5047	5397	351	1188	t157	TTHERM_00001480
5531	5586	56	1232	t158	TTHERM_00001480
5773	5820	48	1294	t159	TTHERM_00001480
5938	6096	159	1333	t160	TTHERM_00001480
481	522	42	160	t162	TTHERM_00001490
2419	2721	303	792	t163	TTHERM_00001490
2855	3174	320	836	t164	TTHERM_00001490
3730	3878	149	1021	t165	TTHERM_00001490
122	292	171	40	t167	TTHERM_00001510
464	512	49	97	t168	TTHERM_00001510
1094	1147	54	291	t169	TTHERM_00001510
1207	1257	51	310	t170	TTHERM_00001510
67	99	33	22	t172	TTHERM_00001520
1145	1207	63	370	t173	TTHERM_00001520
1340	1393	54	414	t174	TTHERM_00001520
1955	2006	52	601	t175	TTHERM_00001520
2109	2312	204	635	t176	TTHERM_00001520
2570	2881	312	721	t177	TTHERM_00001520
1208	1285	78	402	t179	TTHERM_00001540
3061	3111	51	994	t180	TTHERM_00001540
3343	3498	156	1071	t181	TTHERM_00001540
4070	4218	149	1261	t182	TTHERM_00001540
67	99	33	22	t184	TTHERM_00001560
1145	1207	63	370	t185	TTHERM_00001560
1340	1385	46	414	t186	TTHERM_00001560
1947	1995	49	601	t187	TTHERM_00001560
2046	2238	193	618	t188	TTHERM_00001560
2627	2890	264	747	t189	TTHERM_00001560
3377	3521	145	909	t190	TTHERM_00001560
3741	3789	49	982	t191	TTHERM_00001560
3891	3919	29	1016	t192	TTHERM_00001560
4037	4082	46	1055	t193	TTHERM_00001560
4380	4447	68	1154	t194	TTHERM_00001560
66	391	326	21	t196	TTHERM_00001580
521	616	96	64	t197	TTHERM_00001580
1033	2012	980	203	t198	TTHERM_00001580
2547	2624	78	381	t199	TTHERM_00001580
4400	4450	51	973	t200	TTHERM_00001580
4682	4845	164	1050	t201	TTHERM_00001580
5417	5504	88	1240	t202	TTHERM_00001580
577	798	222	192	t204	TTHERM_00002590
1916	1975	60	564	t205	TTHERM_00002590
2935	2967	33	884	t206	TTHERM_00002590
3996	4190	195	1226	t207	TTHERM_00002590
4472	4495	24	1320	t208	TTHERM_00002590
5978	6056	79	1814	t209	TTHERM_00002590
1148	1363	216	382	t211	TTHERM_00002600
1539	1895	357	440	t212	TTHERM_00002600
388	795	408	129	t214	TTHERM_00002610
1063	1110	48	218	t215	TTHERM_00002610
1206	1493	288	249	t216	TTHERM_00002610
1913	1965	53	389	t217	TTHERM_00002610
3922	4245	324	1041	t218	TTHERM_00002610
4459	4482	24	1112	t219	TTHERM_00002610
4665	4862	198	1173	t220	TTHERM_00002610
6031	6259	229	1562	t221	TTHERM_00002610
39	83	45	12	t223	TTHERM_00002670
241	297	57	65	t224	TTHERM_00002670
1069	1104	36	322	t225	TTHERM_00002670
1407	1492	86	422	t226	TTHERM_00002670
325	594	270	108	t228	TTHERM_00002680
638	952	315	122	t229	TTHERM_00002680
1028	1111	84	147	t230	TTHERM_00002680
1203	1247	45	177	t231	TTHERM_00002680
2622	2653	32	635	t232	TTHERM_00002680
124	290	167	41	t234	TTHERM_00002700
325	1921	1597	52	t235	TTHERM_00002700
2390	2704	315	208	t236	TTHERM_00002700
3665	3841	177	528	t237	TTHERM_00002700
3970	4005	36	571	t238	TTHERM_00002700
4518	4582	65	741	t239	TTHERM_00002700
458	532	75	152	t241	TTHERM_00002720
2017	2085	69	647	t242	TTHERM_00002720
2925	2948	24	926	t243	TTHERM_00002720
384	461	78	127	t245	TTHERM_00002730
1007	1174	168	309	t246	TTHERM_00002730
1891	2195	305	548	t247	TTHERM_00002730
2839	3286	448	762	t248	TTHERM_00002730
3466	3536	71	822	t249	TTHERM_00002730
5814	5871	58	1581	t250	TTHERM_00002730
6151	6334	184	1674	t251	TTHERM_00002730
6526	6566	41	1737	t252	TTHERM_00002730
6623	6695	73	1756	t253	TTHERM_00002730
7491	7832	342	2021	t254	TTHERM_00002730
7956	8048	93	2062	t255	TTHERM_00002730
24	288	265	7	t257	TTHERM_00002740
1171	1242	72	301	t258	TTHERM_00002740
818	1051	234	272	t260	TTHERM_00002750
645	806	162	214	t262	TTHERM_00004790
1631	1884	254	489	t263	TTHERM_00004790
1975	2623	649	519	t264	TTHERM_00004790
1650	1721	72	549	t266	TTHERM_00004800
1967	2070	104	631	t267	TTHERM_00004800
25	125	101	8	t269	TTHERM_00004830
193	253	61	30	t270	TTHERM_00004830
352	435	84	63	t271	TTHERM_00004830
527	616	90	93	t272	TTHERM_00004830
680	704	25	114	t273	TTHERM_00004830
926	991	66	188	t274	TTHERM_00004830
1316	1374	59	296	t275	TTHERM_00004830
1585	1637	53	366	t276	TTHERM_00004830
1602	1961	360	533	t278	TTHERM_00004850
2054	2908	855	564	t279	TTHERM_00004850
3023	3201	179	602	t280	TTHERM_00004850
55	80	26	18	t282	TTHERM_00005910
261	612	352	78	t283	TTHERM_00005910
3812	3965	154	1270	t285	TTHERM_00005950
5112	5150	39	1652	t286	TTHERM_00005950
5612	5693	82	1806	t287	TTHERM_00005950
5871	5987	117	1865	t288	TTHERM_00005950
7184	7255	72	2263	t289	TTHERM_00005950
8583	8606	24	2706	t290	TTHERM_00005950
12447	12526	80	3986	t291	TTHERM_00005950
183	605	423	60	t293	TTHERM_00005990
4160	4312	153	1386	t295	TTHERM_00006020
6043	6106	64	1963	t296	TTHERM_00006020
7537	7592	56	2439	t297	TTHERM_00006020
11139	11168	30	3621	t298	TTHERM_00006020
12949	13004	56	4215	t299	TTHERM_00006020
65	94	30	21	t301	TTHERM_00006030
186	242	57	51	t302	TTHERM_00006030
4223	4367	145	1378	t303	TTHERM_00006030
6101	6159	59	1956	t304	TTHERM_00006030
6340	6392	53	2016	t305	TTHERM_00006030
7589	7652	64	2414	t306	TTHERM_00006030
11184	11213	30	3591	t307	TTHERM_00006030
12991	13056	66	4184	t308	TTHERM_00006030
749	880	132	249	t310	TTHERM_00006050
4103	4160	58	1323	t311	TTHERM_00006050
4210	4325	116	1339	t312	TTHERM_00006050
5038	5157	120	1577	t313	TTHERM_00006050
5923	5975	53	1832	t314	TTHERM_00006050
6159	6208	50	1893	t315	TTHERM_00006050
7041	7104	64	2170	t316	TTHERM_00006050
7490	7545	56	2298	t317	TTHERM_00006050
9681	9728	48	3010	t318	TTHERM_00006050
10682	10745	64	3328	t319	TTHERM_00006050
10820	10887	68	3352	t320	TTHERM_00006050
10947	11150	204	3372	t321	TTHERM_00006050
12716	12778	63	3894	t322	TTHERM_00006050
13644	14361	718	4182	t323	TTHERM_00006050
15455	15523	69	4546	t324	TTHERM_00006050
15605	15877	273	4573	t325	TTHERM_00006050
16035	16105	71	4626	t326	TTHERM_00006050
18774	18829	56	5515	t327	TTHERM_00006050
18885	18943	59	5533	t328	TTHERM_00006050
20604	20658	55	6087	t329	TTHERM_00006050
20842	20919	78	6148	t330	TTHERM_00006050
21749	21801	53	6424	t331	TTHERM_00006050
22184	22244	61	6551	t332	TTHERM_00006050
26814	26853	40	8074	t333	TTHERM_00006050
26989	27287	299	8119	t334	TTHERM_00006050
27682	27741	60	8251	t335	TTHERM_00006050
890	935	46	296	t337	TTHERM_00006110
1325	1387	63	426	t338	TTHERM_00006110
1449	1513	65	446	t339	TTHERM_00006110
1651	1706	56	492	t340	TTHERM_00006110
1997	2068	72	588	t341	TTHERM_00006110
3264	3394	131	987	t342	TTHERM_00006110
143	305	163	29	t344	TTHERM_00006120
409	936	528	64	t345	TTHERM_00006120
203	341	139	67	t347	TTHERM_00006140
456	578	123	105	t348	TTHERM_00006140
1052	2069	1018	263	t349	TTHERM_00006140
782	1263	482	260	t351	TTHERM_00006150
1741	1792	52	419	t352	TTHERM_00006150
1875	1937	63	446	t353	TTHERM_00006150
3036	3133	98	812	t354	TTHERM_00006150
3520	4032	513	941	t355	TTHERM_00006150
4587	4726	140	1126	t356	TTHERM_00006150
4862	4937	76	1171	t357	TTHERM_00006150
98	205	108	32	t359	TTHERM_00006190
430	494	65	107	t360	TTHERM_00006190
561	663	103	129	t361	TTHERM_00006190
867	927	61	196	t362	TTHERM_00006190
1310	1422	113	324	t363	TTHERM_00006190
1583	1659	77	377	t364	TTHERM_00006190
2094	2156	63	522	t365	TTHERM_00006190
468	596	129	155	t367	TTHERM_00006210
1175	1226	52	348	t368	TTHERM_00006210
161	219	59	53	t370	TTHERM_00006240
313	395	83	84	t371	TTHERM_00006240
1169	1231	63	342	t372	TTHERM_00006240
2077	2143	67	623	t373	TTHERM_00006240
2227	2274	48	651	t374	TTHERM_00006240
2471	2528	58	716	t375	TTHERM_00006240
2753	2824	72	791	t376	TTHERM_00006240
3050	3107	58	866	t377	TTHERM_00006240
3398	3457	60	963	t378	TTHERM_00006240
3539	3595	57	990	t379	TTHERM_00006240
3918	3967	50	1097	t380	TTHERM_00006240
4054	4107	54	1126	t381	TTHERM_00006240
4331	4390	60	1200	t382	TTHERM_00006240
161	206	46	53	t384	TTHERM_00006250
251	332	82	68	t385	TTHERM_00006250
93	177	85	30	t387	TTHERM_00006310
639	1081	443	184	t388	TTHERM_00006310
1839	2149	311	436	t389	TTHERM_00006310
3487	3921	435	882	t390	TTHERM_00006310
4695	4729	35	1140	t391	TTHERM_00006310
4921	4945	25	1203	t392	TTHERM_00006310
30	76	47	9	t394	TTHERM_00006320
600	835	236	184	t395	TTHERM_00006320
1161	1476	316	292	t396	TTHERM_00006320
1516	1946	431	305	t397	TTHERM_00006320
35	421	387	11	t399	TTHERM_00006350
1558	1798	241	390	t400	TTHERM_00006350
2003	2060	58	458	t401	TTHERM_00006350
2947	3017	71	753	t402	TTHERM_00006350
3138	3324	187	793	t403	TTHERM_00006350
4342	4491	150	1132	t404	TTHERM_00006350
5419	5475	57	1441	t405	TTHERM_00006350
6154	6220	67	1667	t406	TTHERM_00006350
6283	6340	58	1688	t407	TTHERM_00006350
256	798	543	85	t409	TTHERM_00006370
930	1199	270	128	t410	TTHERM_00006370
1329	1761	433	171	t411	TTHERM_00006370
1723	2206	484	574	t413	TTHERM_00006400
2571	2766	196	695	t414	TTHERM_00006400
2998	3105	108	772	t415	TTHERM_00006400
3282	3356	75	831	t416	TTHERM_00006400
3741	4026	286	959	t417	TTHERM_00006400
4655	4717	63	1168	t418	TTHERM_00006400
4856	5268	413	1214	t419	TTHERM_00006400
6432	6558	127	1602	t420	TTHERM_00006400
6868	6948	81	1705	t421	TTHERM_00006400
1679	1841	163	558	t423	TTHERM_00006420
2053	2215	163	629	t424	TTHERM_00006420
2260	2317	58	753	t426	TTHERM_00006450
164	250	87	54	t428	TTHERM_00006460
1235	1415	181	382	t429	TTHERM_00006460
200	242	43	66	t431	TTHERM_00006490
276	371	96	77	t432	TTHERM_00006490
62	630	569	20	t434	TTHERM_00007550
98	450	353	32	t436	TTHERM_00008600
469	539	71	156	t438	TTHERM_00008630
657	751	95	195	t439	TTHERM_00008630
958	1002	45	263	t440	TTHERM_00008630
163	260	98	54	t442	TTHERM_00008670
436	475	40	112	t443	TTHERM_00008670
597	630	34	152	t444	TTHERM_00008670
104	219	116	34	t446	TTHERM_00008710
134	211	78	44	t448	TTHERM_00008790
34	208	175	11	t450	TTHERM_00008800
240	335	96	21	t451	TTHERM_00008800
807	1118	312	178	t452	TTHERM_00008800
1242	1706	465	219	t453	TTHERM_00008800
77	256	180	25	t455	TTHERM_00009910
301	396	96	100	t457	TTHERM_00009920
495	649	155	164	t459	TTHERM_00010920
167	458	292	55	t461	TTHERM_00010930
2630	2653	24	779	t462	TTHERM_00010930
3115	3153	39	932	t463	TTHERM_00010930
266	310	45	88	t465	TTHERM_00011000
778	807	30	244	t466	TTHERM_00011000
315	402	88	104	t468	TTHERM_00011120
717	807	91	209	t469	TTHERM_00011120
1122	1275	154	314	t470	TTHERM_00011120
1489	1544	56	385	t471	TTHERM_00011120
1811	1876	66	473	t472	TTHERM_00011120
1899	1933	35	481	t473	TTHERM_00011120
276	340	65	91	t475	TTHERM_00011140
1151	1644	494	361	t476	TTHERM_00011140
4492	4539	48	1310	t477	TTHERM_00011140
5184	5231	48	1525	t478	TTHERM_00011140
457	705	249	80	t480	TTHERM_00011150
1218	1759	542	250	t481	TTHERM_00011150
2246	2303	58	412	t482	TTHERM_00011150
329	435	107	87	t484	TTHERM_00011160
945	1139	195	256	t485	TTHERM_00011160
124	181	58	8	t487	TTHERM_00011210
402	530	129	81	t488	TTHERM_00011210
679	748	70	130	t489	TTHERM_00011210
827	893	67	156	t490	TTHERM_00011210
997	1049	53	191	t491	TTHERM_00011210
94	148	55	31	t493	TTHERM_00011230
615	669	55	186	t494	TTHERM_00011230
1002	1518	517	297	t495	TTHERM_00011230
887	1170	284	295	t497	TTHERM_00011260
153	241	89	43	t499	TTHERM_00011280
353	422	70	80	t500	TTHERM_00011280
1947	2714	768	648	t502	TTHERM_00011340
3341	3473	133	857	t503	TTHERM_00011340
3528	3683	156	875	t504	TTHERM_00011340
3806	3833	28	916	t505	TTHERM_00011340
3959	4011	53	957	t506	TTHERM_00011340
4328	4384	57	1063	t507	TTHERM_00011340
4478	4530	53	1094	t508	TTHERM_00011340
4592	4671	80	1114	t509	TTHERM_00011340
4850	5006	157	1173	t510	TTHERM_00011340
5430	5493	64	1314	t511	TTHERM_00011340
5618	5706	89	1356	t512	TTHERM_00011340
216	1076	861	71	t514	TTHERM_00011390
1248	1376	129	412	t516	TTHERM_00011400
345	428	84	114	t518	TTHERM_00011410
489	599	111	134	t519	TTHERM_00011410
697	733	37	167	t520	TTHERM_00011410
1067	1125	59	278	t521	TTHERM_00011410
1244	1280	37	317	t522	TTHERM_00011410
56	89	34	18	t524	TTHERM_00011420
189	282	94	51	t525	TTHERM_00011420
119	313	195	39	t527	TTHERM_00011500
129	229	101	42	t529	TTHERM_00011600
610	650	41	203	t531	TTHERM_00011620
990	1217	228	316	t532	TTHERM_00011620
413	667	255	135	t534	TTHERM_00011640
1323	1539	217	354	t535	TTHERM_00011640
2133	2225	93	551	t536	TTHERM_00011640
2403	2729	327	610	t537	TTHERM_00011640
3174	3237	64	758	t538	TTHERM_00011640
3623	3688	66	887	t539	TTHERM_00011640
3749	3806	58	907	t540	TTHERM_00011640
4300	4365	66	1071	t541	TTHERM_00011640
643	709	67	214	t543	TTHERM_00011670
824	1147	324	252	t544	TTHERM_00011670
117	227	111	38	t546	TTHERM_00011700
319	394	76	69	t547	TTHERM_00011700
455	635	181	89	t548	TTHERM_00011700
784	854	71	138	t549	TTHERM_00011700
580	779	200	188	t551	TTHERM_00011710
890	1135	246	225	t552	TTHERM_00011710
1558	2004	447	365	t553	TTHERM_00011710
2154	2214	61	415	t554	TTHERM_00011710
171	768	598	56	t556	TTHERM_00011750
458	611	154	152	t558	TTHERM_00011770
1322	1654	333	389	t559	TTHERM_00011770
1759	1845	87	423	t560	TTHERM_00011770
2203	2260	58	542	t561	TTHERM_00011770
2455	2511	57	607	t562	TTHERM_00011770
2935	3234	300	748	t563	TTHERM_00011770
3288	3352	65	766	t564	TTHERM_00011770
4205	4265	61	1050	t565	TTHERM_00011770
108	160	53	35	t567	TTHERM_00011800
761	813	53	235	t568	TTHERM_00011800
905	1000	96	266	t569	TTHERM_00011800
1200	1261	62	332	t570	TTHERM_00011800
1309	2254	946	348	t571	TTHERM_00011800
2442	2510	69	410	t572	TTHERM_00011800
2614	2672	59	444	t573	TTHERM_00011800
897	995	99	298	t575	TTHERM_00011850
1636	1726	91	512	t576	TTHERM_00011850
1958	2016	59	589	t577	TTHERM_00011850
2159	2326	168	636	t578	TTHERM_00011850
2433	2522	90	671	t579	TTHERM_00011850
2606	2669	64	699	t580	TTHERM_00011850
2758	2936	179	728	t581	TTHERM_00011850
50	139	90	16	t583	TTHERM_00011890
701	1028	328	203	t584	TTHERM_00011890
1208	1360	153	263	t585	TTHERM_00011890
2340	2504	165	589	t586	TTHERM_00011890
2696	2770	75	653	t587	TTHERM_00011890
2815	3039	225	667	t588	TTHERM_00011890
3518	3633	116	827	t589	TTHERM_00011890
1597	1946	350	532	t591	TTHERM_00011900
2040	2095	56	563	t592	TTHERM_00011900
190	334	145	63	t594	TTHERM_00011910
646	804	159	166	t595	TTHERM_00011910
1016	1203	188	237	t596	TTHERM_00011910
1367	1390	24	291	t597	TTHERM_00011910
1426	1498	73	303	t598	TTHERM_00011910
1752	1825	74	387	t599	TTHERM_00011910
2224	2327	104	520	t600	TTHERM_00011910
2719	2767	49	650	t601	TTHERM_00011910
2989	3046	58	724	t602	TTHERM_00011910
3644	3705	62	923	t603	TTHERM_00011910
4530	4555	26	1197	t604	TTHERM_00011910
4911	4963	53	1316	t605	TTHERM_00011910
5549	5624	76	1511	t606	TTHERM_00011910
6429	6535	107	1779	t607	TTHERM_00011910
6855	6923	69	1885	t608	TTHERM_00011910
7392	7443	52	2041	t609	TTHERM_00011910
7700	7777	78	2126	t610	TTHERM_00011910
8172	8290	119	2258	t611	TTHERM_00011910
9143	9339	197	2542	t612	TTHERM_00011910
10422	10547	126	2902	t613	TTHERM_00011910
11184	11239	56	3114	t614	TTHERM_00011910
11441	11503	63	3181	t615	TTHERM_00011910
11880	11956	77	3307	t616	TTHERM_00011910
12355	12410	56	3439	t617	TTHERM_00011910
12673	12842	170	3527	t618	TTHERM_00011910
13160	13387	228	3632	t619	TTHERM_00011910
13524	13563	40	3678	t620	TTHERM_00011910
13914	13965	52	3794	t621	TTHERM_00011910
14108	14165	58	3842	t622	TTHERM_00011910
14583	14645	63	3981	t623	TTHERM_00011910
15011	15130	120	4102	t624	TTHERM_00011910
15283	15337	55	4153	t625	TTHERM_00011910
15814	15926	113	4312	t626	TTHERM_00011910
16383	16437	55	4464	t627	TTHERM_00011910
16535	16590	56	4496	t628	TTHERM_00011910
57	344	288	18	t630	TTHERM_00012980
485	522	38	65	t631	TTHERM_00012980
609	771	163	94	t632	TTHERM_00012980
958	1051	94	156	t633	TTHERM_00012980
56	354	299	18	t635	TTHERM_00013020
442	606	165	47	t636	TTHERM_00013020
167	272	106	55	t638	TTHERM_00013080
355	415	61	82	t639	TTHERM_00013080
1005	1162	158	279	t640	TTHERM_00013080
1286	1400	115	320	t641	TTHERM_00013080
2217	2366	150	592	t642	TTHERM_00013080
2708	2797	90	705	t643	TTHERM_00013080
3274	3375	102	864	t644	TTHERM_00013080
306	430	125	101	t646	TTHERM_00013100
531	739	209	135	t647	TTHERM_00013100
830	911	82	165	t648	TTHERM_00013100
33	86	54	10	t650	TTHERM_00013170
197	248	52	47	t651	TTHERM_00013170
291	373	83	61	t652	TTHERM_00013170
438	571	134	82	t653	TTHERM_00013170
664	715	52	113	t654	TTHERM_00013170
817	1384	568	147	t655	TTHERM_00013170
1575	1656	82	210	t656	TTHERM_00013170
34	81	48	11	t658	TTHERM_00013180
647	861	215	199	t659	TTHERM_00013180
1728	1857	130	488	t660	TTHERM_00013180
2038	2118	81	548	t661	TTHERM_00013180
2828	2877	50	784	t662	TTHERM_00013180
2939	2978	40	804	t663	TTHERM_00013180
144	190	47	47	t665	TTHERM_00013220
1044	1263	220	332	t666	TTHERM_00013220
2100	2164	65	610	t667	TTHERM_00013220
2470	2523	54	712	t668	TTHERM_00013220
2752	3117	366	788	t669	TTHERM_00013220
4486	4593	108	1244	t670	TTHERM_00013220
4686	4753	68	1275	t671	TTHERM_00013220
4926	5305	380	1332	t672	TTHERM_00013220
6019	6088	70	1570	t673	TTHERM_00013220
6218	6271	54	1613	t674	TTHERM_00013220
6625	6713	89	1730	t675	TTHERM_00013220
7295	7981	687	1924	t676	TTHERM_00013220
1812	2194	383	603	t678	TTHERM_00013250
51	1000	950	16	t680	TTHERM_00013280
1261	1425	165	103	t681	TTHERM_00013280
1459	1527	69	114	t682	TTHERM_00013280
2533	2607	75	449	t683	TTHERM_00013280
2755	2824	70	498	t684	TTHERM_00013280
2997	3054	58	555	t685	TTHERM_00013280
3405	3473	69	672	t686	TTHERM_00013280
3811	3884	74	784	t687	TTHERM_00013280
4362	4421	60	943	t688	TTHERM_00013280
4608	4655	48	1005	t689	TTHERM_00013280
297	325	29	98	t691	TTHERM_00013330
563	641	79	177	t692	TTHERM_00013330
938	995	58	276	t693	TTHERM_00013330
1147	1473	327	326	t694	TTHERM_00013330
1686	1741	56	397	t695	TTHERM_00013330
2198	2465	268	549	t696	TTHERM_00013330
2688	2713	26	623	t697	TTHERM_00013330
3166	3232	67	774	t698	TTHERM_00013330
328	406	79	109	t700	TTHERM_00013360
515	576	62	145	t701	TTHERM_00013360
716	808	93	191	t702	TTHERM_00013360
894	948	55	219	t703	TTHERM_00013360
1089	1143	55	266	t704	TTHERM_00013360
1233	1289	57	296	t705	TTHERM_00013360
50	170	121	16	t707	TTHERM_00013430
172	358	187	52	t709	TTHERM_00013470
634	769	136	143	t710	TTHERM_00013470
940	1048	109	200	t711	TTHERM_00013470
1117	1171	55	223	t712	TTHERM_00013470
1301	1500	200	266	t713	TTHERM_00013470
1598	1659	62	298	t714	TTHERM_00013470
1881	1962	82	372	t715	TTHERM_00013470
2075	2136	62	409	t716	TTHERM_00013470
118	407	290	39	t718	TTHERM_00013480
546	761	216	85	t719	TTHERM_00013480
1103	1682	580	198	t720	TTHERM_00013480
1812	1874	63	241	t721	TTHERM_00013480
2189	2247	59	346	t722	TTHERM_00013480
2333	2456	124	374	t723	TTHERM_00013480
2998	3055	58	555	t724	TTHERM_00013480
3173	3256	84	594	t725	TTHERM_00013480
3434	3496	63	653	t726	TTHERM_00013480
3921	4137	217	794	t727	TTHERM_00013480
4312	4363	52	852	t728	TTHERM_00013480
4658	4710	53	950	t729	TTHERM_00013480
4833	4894	62	991	t730	TTHERM_00013480
5060	5113	54	1046	t731	TTHERM_00013480
5279	5371	93	1101	t732	TTHERM_00013480
370	560	191	123	t734	TTHERM_00013510
774	1143	370	194	t735	TTHERM_00013510
1217	1541	325	218	t736	TTHERM_00013510
112	305	194	37	t738	TTHERM_00013530
426	474	49	77	t739	TTHERM_00013530
660	874	215	138	t740	TTHERM_00013530
933	1005	73	158	t741	TTHERM_00013530
1274	1543	270	247	t742	TTHERM_00013530
1717	1775	59	305	t743	TTHERM_00013530
2000	2061	62	379	t744	TTHERM_00013530
2651	2949	299	576	t745	TTHERM_00013530
3143	3194	52	640	t746	TTHERM_00013530
3473	3545	73	733	t747	TTHERM_00013530
3700	3751	52	784	t748	TTHERM_00013530
440	562	123	129	t750	TTHERM_00013540
713	787	75	179	t751	TTHERM_00013540
868	953	86	205	t752	TTHERM_00013540
1091	1172	82	251	t753	TTHERM_00013540
1255	1425	171	278	t754	TTHERM_00013540
242	432	191	80	t756	TTHERM_00013550
562	943	382	123	t757	TTHERM_00013550
1841	1970	130	422	t758	TTHERM_00013550
29	1066	1038	9	t760	TTHERM_00013610
1802	1840	39	254	t761	TTHERM_00013610
2710	3482	773	544	t762	TTHERM_00013610
4349	4405	57	832	t763	TTHERM_00013610
5541	5624	84	1211	t764	TTHERM_00013610
1733	2825	1093	577	t766	TTHERM_00013650
4687	5301	615	1197	t767	TTHERM_00013650
5346	5854	509	1212	t768	TTHERM_00013650
7417	8021	605	1733	t769	TTHERM_00013650
8212	9203	992	1796	t770	TTHERM_00013650
10871	11395	525	2352	t771	TTHERM_00013650
14551	15841	1291	3403	t772	TTHERM_00013650
15934	16996	1063	3434	t773	TTHERM_00013650
17647	17919	273	3651	t774	TTHERM_00013650
18640	19240	601	3891	t775	TTHERM_00013650
19486	19606	121	3972	t776	TTHERM_00013650
61	238	178	20	t778	TTHERM_00013720
602	867	266	141	t779	TTHERM_00013720
1174	1612	439	243	t780	TTHERM_00013720
1829	1924	96	315	t781	TTHERM_00013720
8	159	152	2	t783	TTHERM_00013730
209	302	94	18	t784	TTHERM_00013730
363	620	258	38	t785	TTHERM_00013730
2077	2202	126	524	t786	TTHERM_00013730
2682	2767	86	683	t787	TTHERM_00013730
4225	4631	407	1169	t788	TTHERM_00013730
68	264	197	22	t790	TTHERM_00013770
555	644	90	119	t791	TTHERM_00013770
789	831	43	167	t792	TTHERM_00013770
961	1661	701	210	t793	TTHERM_00013770
2655	2817	163	541	t794	TTHERM_00013770
3337	3395	59	714	t795	TTHERM_00013770
3547	3603	57	764	t796	TTHERM_00013770
1044	1122	79	347	t798	TTHERM_00013780
2060	2115	56	660	t799	TTHERM_00013780
37	123	87	12	t801	TTHERM_00013860
389	460	72	100	t802	TTHERM_00013860
1116	1147	32	318	t803	TTHERM_00013860
1177	1472	296	328	t804	TTHERM_00013860
2258	2281	24	590	t805	TTHERM_00013860
2305	2472	168	597	t806	TTHERM_00013860
2984	3022	39	768	t807	TTHERM_00013860
3227	3295	69	836	t808	TTHERM_00013860
3667	3737	71	959	t809	TTHERM_00013860
4127	4247	121	1089	t810	TTHERM_00013860
4496	4567	72	1172	t811	TTHERM_00013860
4705	5374	670	1217	t812	TTHERM_00013860
5511	5649	139	1263	t813	TTHERM_00013860
343	418	76	114	t815	TTHERM_00013880
190	221	32	63	t817	TTHERM_00014930
759	883	125	242	t818	TTHERM_00014930
1191	1484	294	344	t819	TTHERM_00014930
1696	1753	58	414	t820	TTHERM_00014930
2049	2261	213	513	t821	TTHERM_00014930
2431	2495	65	569	t822	TTHERM_00014930
2646	2700	55	619	t823	TTHERM_00014930
2797	2849	53	651	t824	TTHERM_00014930
3528	3583	56	877	t825	TTHERM_00014930
3680	3767	88	909	t826	TTHERM_00014930
4921	5041	121	1293	t827	TTHERM_00014930
5326	5386	61	1388	t828	TTHERM_00014930
5509	5558	50	1429	t829	TTHERM_00014930
6387	6441	55	1705	t830	TTHERM_00014930
68	121	54	22	t832	TTHERM_00014940
652	921	270	199	t833	TTHERM_00014940
1229	1362	134	301	t834	TTHERM_00014940
1574	1649	76	371	t835	TTHERM_00014940
1927	1992	66	464	t836	TTHERM_00014940
2162	2241	80	520	t837	TTHERM_00014940
2392	2445	54	570	t838	TTHERM_00014940
2542	2630	89	602	t839	TTHERM_00014940
5020	5069	50	1398	t840	TTHERM_00014940
5354	5418	65	1493	t841	TTHERM_00014940
5541	5660	120	1534	t842	TTHERM_00014940
6456	6686	231	1799	t843	TTHERM_00014940
6787	6877	91	1832	t844	TTHERM_00014940
56	107	52	18	t846	TTHERM_00014950
632	746	115	193	t847	TTHERM_00014950
1054	1221	168	295	t848	TTHERM_00014950
1433	1635	203	365	t849	TTHERM_00014950
1910	1974	65	457	t850	TTHERM_00014950
2144	2201	58	513	t851	TTHERM_00014950
2252	2347	96	530	t852	TTHERM_00014950
2427	2488	62	556	t853	TTHERM_00014950
2585	2680	96	588	t854	TTHERM_00014950
6150	6198	49	1744	t855	TTHERM_00014950
6483	6561	79	1839	t856	TTHERM_00014950
6637	6861	225	1864	t857	TTHERM_00014950
7545	7783	239	2092	t858	TTHERM_00014950
8089	8367	279	2193	t859	TTHERM_00014950
641	666	26	213	t861	TTHERM_00015960
862	963	102	287	t863	TTHERM_00015970
1526	1573	48	474	t864	TTHERM_00015970
1859	1965	107	569	t865	TTHERM_00015970
2225	2257	33	655	t866	TTHERM_00015970
2588	2710	123	765	t867	TTHERM_00015970
55	187	133	18	t869	TTHERM_00016010
330	361	32	65	t870	TTHERM_00016010
702	750	49	178	t871	TTHERM_00016010
2185	2243	59	656	t872	TTHERM_00016010
2389	2465	77	705	t873	TTHERM_00016010
2514	2566	53	721	t874	TTHERM_00016010
2648	2696	49	748	t875	TTHERM_00016010
2873	3477	605	806	t876	TTHERM_00016010
3614	3665	52	852	t877	TTHERM_00016010
3894	4458	565	928	t878	TTHERM_00016010
4577	4723	147	967	t879	TTHERM_00016010
418	532	115	41	t881	TTHERM_00016020
588	752	165	59	t882	TTHERM_00016020
933	1334	402	119	t883	TTHERM_00016020
1539	2088	550	187	t884	TTHERM_00016020
2190	2220	31	221	t885	TTHERM_00016020
2401	2469	69	281	t886	TTHERM_00016020
2629	2706	78	334	t887	TTHERM_00016020
2811	3001	191	368	t888	TTHERM_00016020
52	1065	1014	17	t890	TTHERM_00016030
1095	1215	121	26	t891	TTHERM_00016030
100	255	156	33	t893	TTHERM_00016040
985	1221	237	276	t894	TTHERM_00016040
1691	2450	760	432	t895	TTHERM_00016040
2519	2594	76	455	t896	TTHERM_00016040
2901	2961	61	557	t897	TTHERM_00016040
3054	3123	70	587	t898	TTHERM_00016040
3937	4128	192	858	t899	TTHERM_00016040
4496	4619	124	981	t900	TTHERM_00016040
262	404	143	87	t902	TTHERM_00016050
715	870	156	190	t903	TTHERM_00016050
1363	1487	125	354	t904	TTHERM_00016050
1739	1794	56	438	t905	TTHERM_00016050
1958	2030	73	492	t906	TTHERM_00016050
2199	2265	67	548	t907	TTHERM_00016050
2328	2402	75	569	t908	TTHERM_00016050
127	179	53	42	t910	TTHERM_00016070
170	336	167	56	t912	TTHERM_00016090
745	959	215	192	t913	TTHERM_00016090
1001	1608	608	206	t914	TTHERM_00016090
5586	5642	57	1531	t915	TTHERM_00016090
5785	6300	516	1579	t916	TTHERM_00016090
6844	6895	52	1760	t917	TTHERM_00016090
7100	7159	60	1828	t918	TTHERM_00016090
7317	7456	140	1880	t919	TTHERM_00016090
210	285	76	69	t921	TTHERM_00016140
62	126	65	20	t923	TTHERM_00016270
340	447	108	91	t924	TTHERM_00016270
569	730	162	131	t925	TTHERM_00016270
456	513	58	132	t927	TTHERM_00016280
658	890	233	180	t928	TTHERM_00016280
96	149	54	31	t930	TTHERM_00016340
1865	2343	479	603	t931	TTHERM_00016340
2840	2918	79	768	t932	TTHERM_00016340
3031	3080	50	806	t933	TTHERM_00016340
4278	4326	49	1205	t934	TTHERM_00016340
11236	11288	53	3508	t935	TTHERM_00016340
11543	11592	50	3592	t936	TTHERM_00016340
60	115	56	19	t938	TTHERM_00016350
245	606	362	81	t940	TTHERM_00016360
748	900	153	128	t941	TTHERM_00016360
1063	1159	97	182	t942	TTHERM_00016360
1250	2284	1035	212	t943	TTHERM_00016360
2762	2816	55	371	t944	TTHERM_00016360
2940	2992	53	412	t945	TTHERM_00016360
347	411	65	115	t947	TTHERM_00016370
488	558	71	140	t948	TTHERM_00016370
872	1099	228	245	t949	TTHERM_00016370
1183	1256	74	272	t950	TTHERM_00016370
1552	2413	862	371	t951	TTHERM_00016370
57	1098	1042	18	t953	TTHERM_00016380
1329	1373	45	95	t954	TTHERM_00016380
265	324	60	88	t956	TTHERM_00016400
446	541	96	128	t957	TTHERM_00016400
609	673	65	150	t958	TTHERM_00016400
297	429	133	46	t960	TTHERM_00016440
535	687	153	81	t961	TTHERM_00016440
735	801	67	97	t962	TTHERM_00016440
852	1045	194	114	t963	TTHERM_00016440
222	412	191	73	t965	TTHERM_00016500
95	170	76	31	t967	TTHERM_00016530
283	364	82	68	t968	TTHERM_00016530
429	611	183	90	t969	TTHERM_00016530
700	759	60	119	t970	TTHERM_00016530
70	669	600	23	t972	TTHERM_00016580
762	1045	284	53	t973	TTHERM_00016580
1136	1218	83	83	t974	TTHERM_00016580
1309	1386	78	113	t975	TTHERM_00016580
1477	1778	302	143	t976	TTHERM_00016580
1869	1970	102	173	t977	TTHERM_00016580
2061	2360	300	203	t978	TTHERM_00016580
2451	2721	271	233	t979	TTHERM_00016580
2812	3110	299	263	t980	TTHERM_00016580
3201	3449	249	293	t981	TTHERM_00016580
3540	4448	909	323	t982	TTHERM_00016580
4539	4822	284	353	t983	TTHERM_00016580
4913	5182	270	383	t984	TTHERM_00016580
5270	5567	298	412	t985	TTHERM_00016580
5658	5942	285	442	t986	TTHERM_00016580
6033	6938	906	472	t987	TTHERM_00016580
7029	7345	317	502	t988	TTHERM_00016580
7436	7710	275	532	t989	TTHERM_00016580
7801	7878	78	562	t990	TTHERM_00016580
7969	8241	273	592	t991	TTHERM_00016580
8332	8914	583	622	t992	TTHERM_00016580
9005	9293	289	652	t993	TTHERM_00016580
9384	9730	347	682	t994	TTHERM_00016580
9821	10082	262	712	t995	TTHERM_00016580
10173	10441	269	742	t996	TTHERM_00016580
10532	10797	266	772	t997	TTHERM_00016580
10888	11167	280	802	t998	TTHERM_00016580
11258	11528	271	832	t999	TTHERM_00016580
11616	11900	285	861	t1000	TTHERM_00016580
11991	12267	277	891	t1001	TTHERM_00016580
12358	12568	211	921	t1002	TTHERM_00016580
212	296	85	70	t1004	TTHERM_00016600
338	420	83	84	t1005	TTHERM_00016600
599	755	157	143	t1006	TTHERM_00016600
1064	1363	300	246	t1007	TTHERM_00016600
1658	1709	52	344	t1008	TTHERM_00016600
1625	1914	290	541	t1010	TTHERM_00019620
737	872	136	245	t1012	TTHERM_00019630
1735	1819	85	532	t1013	TTHERM_00019630
154	185	32	51	t1015	TTHERM_00019650
364	432	69	110	t1016	TTHERM_00019650
957	1186	230	285	t1017	TTHERM_00019650
1491	1558	68	386	t1018	TTHERM_00019650
1743	1792	50	447	t1019	TTHERM_00019650
2097	2160	64	549	t1020	TTHERM_00019650
2339	2400	62	608	t1021	TTHERM_00019650
2689	2849	161	704	t1022	TTHERM_00019650
184	332	149	61	t1024	TTHERM_00019670
397	425	29	82	t1025	TTHERM_00019670
458	546	89	93	t1026	TTHERM_00019670
612	790	179	114	t1027	TTHERM_00019670
1386	1445	60	313	t1028	TTHERM_00019670
1643	1707	65	378	t1029	TTHERM_00019670
219	300	82	72	t1031	TTHERM_00019680
160	336	177	53	t1033	TTHERM_00019690
430	530	101	84	t1034	TTHERM_00019690
599	707	109	106	t1035	TTHERM_00019690
208	271	64	69	t1037	TTHERM_00019700
365	428	64	100	t1038	TTHERM_00019700
497	922	426	122	t1039	TTHERM_00019700
1500	1615	116	315	t1040	TTHERM_00019700
1801	1853	53	376	t1041	TTHERM_00019700
211	246	36	70	t1043	TTHERM_00022770
340	442	103	101	t1044	TTHERM_00022770
511	786	276	123	t1045	TTHERM_00022770
1031	1164	134	205	t1046	TTHERM_00022770
1444	1661	218	298	t1047	TTHERM_00022770
1853	2685	833	361	t1048	TTHERM_00022770
22	117	96	7	t1050	TTHERM_00022850
428	560	133	142	t1052	TTHERM_00023860
2087	2142	56	651	t1053	TTHERM_00023860
1668	1753	86	555	t1055	TTHERM_00023880
618	773	156	205	t1057	TTHERM_00023900
1416	1501	86	419	t1058	TTHERM_00023900
133	249	117	44	t1060	TTHERM_00023910
565	666	102	149	t1061	TTHERM_00023910
2269	2633	365	683	t1062	TTHERM_00023910
2766	2832	67	727	t1063	TTHERM_00023910
3325	3360	36	891	t1064	TTHERM_00023910
3468	3525	58	926	t1065	TTHERM_00023910
178	298	121	59	t1067	TTHERM_00023950
130	185	56	43	t1069	TTHERM_00023959
386	589	204	109	t1070	TTHERM_00023959
10	192	183	3	t1072	TTHERM_00023980
426	1007	582	80	t1073	TTHERM_00023980
160	691	532	53	t1075	TTHERM_00023990
920	1564	645	129	t1076	TTHERM_00023990
1662	1718	57	161	t1077	TTHERM_00023990
1803	1897	95	189	t1078	TTHERM_00023990
2007	2084	78	225	t1079	TTHERM_00023990
2342	2403	62	311	t1080	TTHERM_00023990
446	567	122	148	t1082	TTHERM_00024030
1022	1126	105	299	t1083	TTHERM_00024030
51	86	36	16	t1085	TTHERM_00024050
213	293	81	58	t1086	TTHERM_00024050
886	1083	198	256	t1087	TTHERM_00024050
1223	1292	70	302	t1088	TTHERM_00024050
1537	1562	26	383	t1089	TTHERM_00024050
1958	2689	732	515	t1090	TTHERM_00024050
3406	3468	63	754	t1091	TTHERM_00024050
3924	4278	355	905	t1092	TTHERM_00024050
4425	4475	51	954	t1093	TTHERM_00024050
5333	5396	64	1240	t1094	TTHERM_00024050
5522	5583	62	1281	t1095	TTHERM_00024050
5727	5782	56	1329	t1096	TTHERM_00024050
413	684	272	137	t1098	TTHERM_00024090
736	923	188	154	t1099	TTHERM_00024090
997	1052	56	178	t1100	TTHERM_00024090
1169	1197	29	217	t1101	TTHERM_00024090
1283	1348	66	245	t1102	TTHERM_00024090
1445	1546	102	277	t1103	TTHERM_00024090
1739	1798	60	341	t1104	TTHERM_00024090
1991	2526	536	405	t1105	TTHERM_00024090
2617	2660	44	435	t1106	TTHERM_00024090
2751	3406	656	465	t1107	TTHERM_00024090
3521	3681	161	503	t1108	TTHERM_00024090
57	234	178	18	t1110	TTHERM_00024240
356	420	65	59	t1111	TTHERM_00024240
491	575	85	82	t1112	TTHERM_00024240
650	716	67	107	t1113	TTHERM_00024240
378	469	92	125	t1115	TTHERM_00024300
100	296	197	33	t1117	TTHERM_00024330
340	437	98	47	t1118	TTHERM_00024330
525	576	52	76	t1119	TTHERM_00024330
579	736	158	192	t1121	TTHERM_00024350
416	793	378	138	t1123	TTHERM_00024370
998	1233	236	206	t1124	TTHERM_00024370
552	742	191	183	t1126	TTHERM_00024380
684	1367	684	227	t1128	TTHERM_00024390
552	750	199	183	t1130	TTHERM_00024400
563	1131	569	183	t1132	TTHERM_00024410
552	873	322	183	t1134	TTHERM_00024420
303	327	25	100	t1136	TTHERM_00024440
449	512	64	141	t1137	TTHERM_00024440
915	1136	222	304	t1139	TTHERM_00671950
1266	1343	78	347	t1140	TTHERM_00671950
43	243	201	14	t1142	TTHERM_00671960
294	1206	913	30	t1143	TTHERM_00671960
1232	1675	444	39	t1144	TTHERM_00671960
376	570	195	125	t1146	TTHERM_00672010
1093	1153	61	299	t1147	TTHERM_00672010
1296	1337	42	346	t1148	TTHERM_00672010
451	482	32	150	t1150	TTHERM_00672030
520	751	232	162	t1151	TTHERM_00672030
1028	1378	351	254	t1152	TTHERM_00672030
1772	1868	97	385	t1153	TTHERM_00672030
2040	2101	62	442	t1154	TTHERM_00672030
2296	2377	82	507	t1155	TTHERM_00672030
2572	2629	58	571	t1156	TTHERM_00672030
2722	2771	50	602	t1157	TTHERM_00672030
3200	3341	142	745	t1158	TTHERM_00672030
3775	4068	294	889	t1159	TTHERM_00672030
4447	4532	86	1015	t1160	TTHERM_00672030
5409	5555	147	1307	t1161	TTHERM_00672030
5731	5830	100	1365	t1162	TTHERM_00672030
6166	6225	60	1477	t1163	TTHERM_00672030
6753	7019	267	1653	t1164	TTHERM_00672030
7723	7813	91	1887	t1165	TTHERM_00672030
103	285	183	34	t1167	TTHERM_00672080
115	149	35	38	t1169	TTHERM_00672090
289	321	33	84	t1170	TTHERM_00672090
456	664	209	129	t1171	TTHERM_00672090
739	877	139	186	t1173	TTHERM_00672160
1025	1113	89	235	t1174	TTHERM_00672160
1631	1692	62	407	t1175	TTHERM_00672160
1983	2058	76	504	t1176	TTHERM_00672160
3178	4119	942	1059	t1178	TTHERM_00672210
5162	5197	36	1406	t1179	TTHERM_00672210
7497	7942	446	2172	t1180	TTHERM_00672210
7975	8339	365	2183	t1181	TTHERM_00672210
9976	10065	90	2728	t1182	TTHERM_00672210
10424	10470	47	2848	t1183	TTHERM_00672210
10741	11118	378	2938	t1184	TTHERM_00672210
11848	12088	241	3181	t1185	TTHERM_00672210
12700	12753	54	3384	t1186	TTHERM_00672210
46	241	196	15	t1188	TTHERM_00672220
364	442	79	55	t1189	TTHERM_00672220
73	270	198	24	t1191	TTHERM_00672260
1120	1177	58	307	t1192	TTHERM_00672260
1259	1355	97	334	t1193	TTHERM_00672260
1470	1527	58	372	t1194	TTHERM_00672260
1638	2531	894	408	t1195	TTHERM_00672260
2566	2952	387	420	t1196	TTHERM_00672260
3289	3410	122	532	t1197	TTHERM_00672260
4438	4582	145	874	t1198	TTHERM_00672260
4730	4782	53	923	t1199	TTHERM_00672260
4955	5078	124	980	t1200	TTHERM_00672260
5784	6056	273	1215	t1201	TTHERM_00672260
6327	6504	178	1305	t1202	TTHERM_00672260
170	695	526	56	t1204	TTHERM_00672270
868	1112	245	113	t1205	TTHERM_00672270
1913	2307	395	380	t1206	TTHERM_00672270
2345	2417	73	392	t1207	TTHERM_00672270
2600	2806	207	453	t1208	TTHERM_00672270
2828	3178	351	460	t1209	TTHERM_00672270
3694	3797	104	632	t1210	TTHERM_00672270
4138	4196	59	745	t1211	TTHERM_00672270
4467	4527	61	835	t1212	TTHERM_00672270
4858	4915	58	945	t1213	TTHERM_00672270
5185	5251	67	1035	t1214	TTHERM_00672270
120	347	228	39	t1216	TTHERM_00672280
423	842	420	64	t1217	TTHERM_00672280
975	1838	864	108	t1218	TTHERM_00672280
1340	1392	53	446	t1220	TTHERM_00673290
368	521	154	122	t1222	TTHERM_00673300
668	860	193	171	t1223	TTHERM_00673300
756	965	210	251	t1225	TTHERM_00673410
1323	1434	112	370	t1226	TTHERM_00673410
1733	1805	73	470	t1227	TTHERM_00673410
3571	3621	51	1058	t1228	TTHERM_00673410
3795	3867	73	1116	t1229	TTHERM_00673410
4231	4288	58	1237	t1230	TTHERM_00673410
333	435	103	110	t1232	TTHERM_00673420
901	1486	586	265	t1233	TTHERM_00673420
2454	2562	109	588	t1234	TTHERM_00673420
4097	4303	207	1099	t1235	TTHERM_00673420
5278	5338	61	1424	t1236	TTHERM_00673420
5564	5651	88	1499	t1237	TTHERM_00673420
109	142	34	36	t1239	TTHERM_00673450
146	833	688	48	t1241	TTHERM_00674510
883	978	96	64	t1242	TTHERM_00674510
1108	1543	436	107	t1243	TTHERM_00674510
1637	1823	187	138	t1244	TTHERM_00674510
1902	2053	152	164	t1245	TTHERM_00674510
2113	2234	122	184	t1246	TTHERM_00674510
340	428	89	113	t1248	TTHERM_00675550
727	819	93	212	t1249	TTHERM_00675550
1575	1668	94	464	t1250	TTHERM_00675550
1155	1384	230	384	t1252	TTHERM_00675580
1726	1844	119	498	t1253	TTHERM_00675580
246	390	145	81	t1255	TTHERM_00675590
665	1287	623	173	t1256	TTHERM_00675590
1692	1922	231	307	t1257	TTHERM_00675590
2175	3096	922	391	t1258	TTHERM_00675590
3236	3297	62	438	t1259	TTHERM_00675590
41	298	258	13	t1261	TTHERM_00675630
335	485	151	111	t1263	TTHERM_00675650
328	416	89	109	t1265	TTHERM_00675660
466	551	86	125	t1266	TTHERM_00675660
154	503	350	7	t1268	TTHERM_00675680
732	831	100	83	t1269	TTHERM_00675680
931	1317	387	116	t1270	TTHERM_00675680
1417	2074	658	149	t1271	TTHERM_00675680
682	939	258	227	t1273	TTHERM_00675730
1992	2396	405	577	t1274	TTHERM_00675730
66	212	147	21	t1276	TTHERM_00675770
25	81	57	8	t1278	TTHERM_00675780
282	424	143	74	t1279	TTHERM_00675780
515	567	53	104	t1280	TTHERM_00675780
658	713	56	134	t1281	TTHERM_00675780
804	1220	417	164	t1282	TTHERM_00675780
1311	1429	119	194	t1283	TTHERM_00675780
1520	1584	65	224	t1284	TTHERM_00675780
1675	1729	55	254	t1285	TTHERM_00675780
1820	1898	79	284	t1286	TTHERM_00675780
1989	2099	111	314	t1287	TTHERM_00675780
2190	2296	107	344	t1288	TTHERM_00675780
2387	2540	154	374	t1289	TTHERM_00675780
1761	1980	220	404	t1291	TTHERM_00675790
2522	3040	519	584	t1292	TTHERM_00675790
3166	4674	1509	626	t1293	TTHERM_00675790
28	337	310	9	t1295	TTHERM_00675810
366	711	346	18	t1296	TTHERM_00675810
2230	3282	1053	717	t1298	TTHERM_00675820
4349	4411	63	1072	t1299	TTHERM_00675820
4844	5023	180	1216	t1300	TTHERM_00675820
5357	6035	679	1327	t1301	TTHERM_00675820
6086	6354	269	1344	t1302	TTHERM_00675820
8435	9113	679	2037	t1303	TTHERM_00675820
9206	9561	356	2068	t1304	TTHERM_00675820
128	1889	1762	42	t1306	TTHERM_00675840
2192	2348	157	143	t1307	TTHERM_00675840
2548	2699	152	209	t1308	TTHERM_00675840
2987	3403	417	305	t1309	TTHERM_00675840
48	107	60	15	t1311	TTHERM_02071560
248	329	82	82	t1313	TTHERM_02091560
509	547	39	142	t1314	TTHERM_02091560
861	948	88	246	t1315	TTHERM_02091560
27	52	26	8	t1317	TTHERM_02094560
706	738	33	226	t1318	TTHERM_02094560
783	900	118	241	t1319	TTHERM_02094560
231	496	266	76	t1321	TTHERM_00698600
66	166	101	21	t1323	TTHERM_00698610
153	330	178	50	t1325	TTHERM_00698620
451	640	190	90	t1326	TTHERM_00698620
731	1215	485	120	t1327	TTHERM_00698620
1306	1660	355	150	t1328	TTHERM_00698620
2000	2556	557	263	t1329	TTHERM_00698620
2647	3002	356	293	t1330	TTHERM_00698620
3093	3384	292	323	t1331	TTHERM_00698620
3475	3702	228	353	t1332	TTHERM_00698620
3793	4030	238	383	t1333	TTHERM_00698620
4121	4887	767	413	t1334	TTHERM_00698620
4918	4955	38	423	t1335	TTHERM_00698620
5046	5237	192	453	t1336	TTHERM_00698620
5328	5639	312	483	t1337	TTHERM_00698620
5730	5993	264	513	t1338	TTHERM_00698620
6084	6130	47	543	t1339	TTHERM_00698620
1429	2647	1219	476	t1341	TTHERM_00698640
202	353	152	57	t1343	TTHERM_00698650
676	869	194	164	t1344	TTHERM_00698650
1221	1963	743	281	t1345	TTHERM_00698650
1998	2339	342	292	t1346	TTHERM_00698650
2614	2728	115	384	t1347	TTHERM_00698650
3087	3169	83	503	t1348	TTHERM_00698650
3270	4713	1444	536	t1349	TTHERM_00698650
5014	5197	184	636	t1350	TTHERM_00698650
5433	5548	116	715	t1351	TTHERM_00698650
6524	6583	60	1040	t1352	TTHERM_00698650
7041	7166	126	1192	t1353	TTHERM_00698650
2377	3534	1158	792	t1355	TTHERM_00698680
49	359	311	16	t1357	TTHERM_00698690
1802	1876	75	600	t1359	TTHERM_00698720
2196	2864	669	706	t1360	TTHERM_00698720
2919	4007	1089	724	t1361	TTHERM_00698720
4181	4399	219	782	t1362	TTHERM_00698720
4561	4869	309	836	t1363	TTHERM_00698720
5093	5436	344	910	t1364	TTHERM_00698720
51	221	171	16	t1366	TTHERM_00698730
754	849	96	251	t1368	TTHERM_00698750
320	1540	1221	106	t1370	TTHERM_00699760
1160	1476	317	386	t1372	TTHERM_00699780
265	492	228	88	t1374	TTHERM_00699800
766	833	68	179	t1375	TTHERM_00699800
1971	2167	197	558	t1376	TTHERM_00699800
2209	2625	417	571	t1377	TTHERM_00699800
265	312	48	88	t1379	TTHERM_00699810
394	462	69	115	t1380	TTHERM_00699810
685	753	69	189	t1381	TTHERM_00699810
1771	2141	371	528	t1382	TTHERM_00699810
2212	2247	36	551	t1383	TTHERM_00699810
42	98	57	13	t1385	TTHERM_00699840
436	526	91	145	t1387	TTHERM_00700890
870	1361	492	259	t1388	TTHERM_00700890
1463	1603	141	487	t1390	TTHERM_00700930
2155	2422	268	671	t1391	TTHERM_00700930
2855	2950	96	815	t1392	TTHERM_00700930
3375	3410	36	956	t1393	TTHERM_00700930
48	307	260	15	t1395	TTHERM_00700950
720	1036	317	239	t1397	TTHERM_00700980
571	1307	737	170	t1399	TTHERM_00701010
467	562	96	155	t1401	TTHERM_00701100
684	764	81	195	t1402	TTHERM_00701100
834	1057	224	218	t1403	TTHERM_00701100
216	336	121	71	t1405	TTHERM_00701130
491	679	189	123	t1406	TTHERM_00701130
915	1006	92	201	t1407	TTHERM_00701130
1393	1447	55	330	t1408	TTHERM_00701130
1613	1711	99	385	t1409	TTHERM_00701130
1868	1917	50	437	t1410	TTHERM_00701130
2121	2272	152	504	t1411	TTHERM_00701130
2454	2523	70	565	t1412	TTHERM_00701130
2667	2732	66	612	t1413	TTHERM_00701130
2932	2994	63	679	t1414	TTHERM_00701130
3179	3540	362	740	t1415	TTHERM_00701130
3796	3851	56	825	t1416	TTHERM_00701130
543	737	195	127	t1418	TTHERM_00701140
924	997	74	189	t1419	TTHERM_00701140
1054	1109	56	208	t1420	TTHERM_00701140
1170	1240	71	228	t1421	TTHERM_00701140
1864	1929	66	435	t1422	TTHERM_00701140
2020	2301	282	465	t1423	TTHERM_00701140
2542	2600	59	545	t1424	TTHERM_00701140
2673	2746	74	569	t1425	TTHERM_00701140
2837	2887	51	599	t1426	TTHERM_00701140
2960	3037	78	623	t1427	TTHERM_00701140
439	1275	837	134	t1429	TTHERM_00701150
88	687	600	29	t1431	TTHERM_00701180
828	1787	960	75	t1432	TTHERM_00701180
1818	2263	446	85	t1433	TTHERM_00701180
191	445	255	63	t1435	TTHERM_00701200
597	649	53	113	t1436	TTHERM_00701200
676	790	115	122	t1437	TTHERM_00701200
898	1594	697	158	t1438	TTHERM_00701200
1821	1915	95	233	t1439	TTHERM_00701200
4487	4531	45	1090	t1440	TTHERM_00701200
4648	4961	314	1129	t1441	TTHERM_00701200
6189	6226	38	1538	t1442	TTHERM_00701200
549	760	212	182	t1444	TTHERM_00701210
244	339	96	81	t1446	TTHERM_00701230
515	1594	1080	139	t1447	TTHERM_00701230
1796	1877	82	206	t1448	TTHERM_00701230
74	917	844	24	t1450	TTHERM_00702230
990	1039	50	48	t1451	TTHERM_00702230
189	558	370	62	t1453	TTHERM_02119600
649	990	342	92	t1454	TTHERM_02119600
1081	1109	29	122	t1455	TTHERM_02119600
26	85	60	8	t1457	TTHERM_00703310
104	191	88	34	t1459	TTHERM_00703320
660	904	245	190	t1460	TTHERM_00703320
1307	1361	55	324	t1461	TTHERM_00703320
2072	2350	279	561	t1462	TTHERM_00703320
3046	3100	55	792	t1463	TTHERM_00703320
3993	4065	73	1090	t1464	TTHERM_00703320
4211	4250	40	1138	t1465	TTHERM_00703320
5600	5778	179	1588	t1466	TTHERM_00703320
8543	8908	366	2509	t1467	TTHERM_00703320
8935	8983	49	2518	t1468	TTHERM_00703320
9007	9174	168	2525	t1469	TTHERM_00703320
141	193	53	46	t1471	TTHERM_00703330
333	385	53	93	t1472	TTHERM_00703330
617	678	62	170	t1473	TTHERM_00703330
840	902	63	223	t1474	TTHERM_00703330
1372	1420	49	380	t1475	TTHERM_00703330
140	244	105	46	t1477	TTHERM_00703340
849	894	46	247	t1478	TTHERM_00703340
189	261	73	62	t1480	TTHERM_00703380
335	694	360	87	t1481	TTHERM_00703380
2652	2704	53	739	t1482	TTHERM_00703380
2821	3031	211	778	t1483	TTHERM_00703380
3225	3390	166	842	t1484	TTHERM_00703380
3433	3488	56	856	t1485	TTHERM_00703380
3587	3637	51	889	t1486	TTHERM_00703380
3767	4982	1216	932	t1487	TTHERM_00703380
5161	5356	196	991	t1488	TTHERM_00703380
61	205	145	20	t1490	TTHERM_00703390
292	341	50	48	t1491	TTHERM_00703390
409	469	61	71	t1492	TTHERM_00703390
542	614	73	95	t1493	TTHERM_00703390
702	780	79	124	t1494	TTHERM_00703390
922	1110	189	171	t1495	TTHERM_00703390
1365	1423	59	255	t1496	TTHERM_00703390
1566	1629	64	303	t1497	TTHERM_00703390
77	279	203	25	t1499	TTHERM_00703400
321	695	375	39	t1500	TTHERM_00703400
1057	1197	141	159	t1501	TTHERM_00703400
1369	1625	257	216	t1502	TTHERM_00703400
1670	1757	88	231	t1503	TTHERM_00703400
241	363	123	80	t1505	TTHERM_00703410
656	836	181	177	t1506	TTHERM_00703410
1174	1230	57	289	t1507	TTHERM_00703410
1273	1404	132	303	t1508	TTHERM_00703410
1700	1840	141	402	t1509	TTHERM_00703410
2134	2195	62	499	t1510	TTHERM_00703410
3021	3066	46	774	t1511	TTHERM_00703410
4233	4303	71	1163	t1512	TTHERM_00703410
4517	4575	59	1234	t1513	TTHERM_00703410
5634	5727	94	1587	t1514	TTHERM_00703410
6027	6390	364	1686	t1515	TTHERM_00703410
6627	6724	98	1765	t1516	TTHERM_00703410
6786	6852	67	1785	t1517	TTHERM_00703410
6910	6962	53	1804	t1518	TTHERM_00703410
7122	7214	93	1857	t1519	TTHERM_00703410
7284	7340	57	1880	t1520	TTHERM_00703410
7584	7649	66	1961	t1521	TTHERM_00703410
128	208	81	22	t1523	TTHERM_00703430
314	511	198	57	t1524	TTHERM_00703430
29	75	47	9	t1526	TTHERM_00703470
574	1071	498	175	t1527	TTHERM_00703470
1720	1773	54	391	t1528	TTHERM_00703470
3018	3076	59	806	t1529	TTHERM_00703470
3212	3271	60	851	t1530	TTHERM_00703470
3383	3438	56	888	t1531	TTHERM_00703470
3523	3571	49	916	t1532	TTHERM_00703470
3644	3699	56	940	t1533	TTHERM_00703470
113	167	55	37	t1535	TTHERM_00703520
1281	1373	93	408	t1536	TTHERM_00703520
2399	2512	114	750	t1537	TTHERM_00703520
2853	2904	52	863	t1538	TTHERM_00703520
188	320	133	62	t1540	TTHERM_00703530
399	506	108	88	t1541	TTHERM_00703530
654	744	91	137	t1542	TTHERM_00703530
1022	1163	142	229	t1543	TTHERM_00703530
1286	1346	61	270	t1544	TTHERM_00703530
1559	1606	48	341	t1545	TTHERM_00703530
1816	1882	67	410	t1546	TTHERM_00703530
2898	2958	61	749	t1547	TTHERM_00703530
3190	3254	65	826	t1548	TTHERM_00703530
3334	3422	89	852	t1549	TTHERM_00703530
3719	3769	51	951	t1550	TTHERM_00703530
4088	4252	165	1057	t1551	TTHERM_00703530
5138	5193	56	1352	t1552	TTHERM_00703530
5603	5661	59	1488	t1553	TTHERM_00703530
6168	6240	73	1657	t1554	TTHERM_00703530
6695	6773	79	1808	t1555	TTHERM_00703530
6869	6921	53	1840	t1556	TTHERM_00703530
7504	7566	63	2034	t1557	TTHERM_00703530
7702	7794	93	2079	t1558	TTHERM_00703530
8012	8068	57	2151	t1559	TTHERM_00703530
8269	8346	78	2218	t1560	TTHERM_00703530
8495	8584	90	2267	t1561	TTHERM_00703530
96	203	108	17	t1563	TTHERM_00703540
264	322	59	37	t1564	TTHERM_00703540
410	492	83	66	t1565	TTHERM_00703540
288	390	103	95	t1567	TTHERM_00703570
422	618	197	106	t1568	TTHERM_00703570
733	983	251	228	t1570	TTHERM_00703580
1069	1214	146	257	t1571	TTHERM_00703580
1286	1615	330	280	t1572	TTHERM_00703580
1912	1972	61	379	t1573	TTHERM_00703580
36	210	175	11	t1575	TTHERM_00703600
260	368	109	28	t1576	TTHERM_00703600
1011	1129	119	242	t1577	TTHERM_00703600
4206	4240	35	1401	t1579	TTHERM_00703610
4270	4392	123	1411	t1580	TTHERM_00703610
4592	4648	57	1477	t1581	TTHERM_00703610
4863	4953	91	1549	t1582	TTHERM_00703610
78	229	152	25	t1584	TTHERM_00703620
298	439	142	48	t1585	TTHERM_00703620
4156	4362	207	1287	t1586	TTHERM_00703620
4542	4610	69	1346	t1587	TTHERM_00703620
5052	5194	143	1493	t1588	TTHERM_00703620
5247	5805	559	1511	t1589	TTHERM_00703620
584	688	105	194	t1591	TTHERM_00703630
157	216	60	52	t1593	TTHERM_00703660
314	377	64	84	t1594	TTHERM_00703660
410	543	134	95	t1595	TTHERM_00703660
829	878	50	190	t1596	TTHERM_00703660
1101	1180	80	264	t1597	TTHERM_00703660
1247	1853	607	286	t1598	TTHERM_00703660
1963	2172	210	322	t1599	TTHERM_00703660
2315	2376	62	369	t1600	TTHERM_00703660
2681	2809	129	471	t1601	TTHERM_00703660
2990	3092	103	531	t1602	TTHERM_00703660
3169	3231	63	556	t1603	TTHERM_00703660
24	152	129	7	t1605	TTHERM_00703670
758	910	153	209	t1606	TTHERM_00703670
1351	1486	136	356	t1607	TTHERM_00703670
590	742	153	196	t1609	TTHERM_00703680
1845	2316	472	563	t1610	TTHERM_00703680
2883	3073	191	752	t1611	TTHERM_00703680
204	387	184	45	t1613	TTHERM_00703690
567	654	88	104	t1614	TTHERM_00703690
733	794	62	130	t1615	TTHERM_00703690
976	1091	116	191	t1616	TTHERM_00703690
1306	1361	56	262	t1617	TTHERM_00703690
1432	1494	63	285	t1618	TTHERM_00703690
1643	1711	69	335	t1619	TTHERM_00703690
1760	1824	65	351	t1620	TTHERM_00703690
1116	1191	76	371	t1622	TTHERM_00703700
34	94	61	11	t1624	TTHERM_00703720
372	397	26	103	t1625	TTHERM_00703720
35	95	61	11	t1627	TTHERM_00703750
352	551	200	96	t1628	TTHERM_00703750
686	875	190	141	t1629	TTHERM_00703750
942	1201	260	163	t1630	TTHERM_00703750
1281	1793	513	189	t1631	TTHERM_00703750
41	227	187	13	t1633	TTHERM_00703780
1471	1786	316	490	t1635	TTHERM_00703790
1850	2464	615	511	t1636	TTHERM_00703790
3281	3331	51	783	t1637	TTHERM_00703790
3969	4309	341	995	t1638	TTHERM_00703790
165	225	61	54	t1640	TTHERM_00703820
515	601	87	151	t1641	TTHERM_00703820
1068	1136	69	306	t1642	TTHERM_00703820
1631	1686	56	471	t1643	TTHERM_00703820
1807	1861	55	511	t1644	TTHERM_00703820
126	193	68	26	t1646	TTHERM_00703840
365	435	71	83	t1647	TTHERM_00703840
520	621	102	111	t1648	TTHERM_00703840
793	907	115	168	t1649	TTHERM_00703840
1160	1214	55	252	t1650	TTHERM_00703840
33	155	123	10	t1652	TTHERM_00703860
314	432	119	63	t1653	TTHERM_00703860
2228	2280	53	661	t1654	TTHERM_00703860
2450	2494	45	718	t1655	TTHERM_00703860
3327	3387	61	995	t1656	TTHERM_00703860
3531	3582	52	1043	t1657	TTHERM_00703860
189	571	383	62	t1659	TTHERM_00703920
980	1077	98	198	t1660	TTHERM_00703920
1174	1253	80	230	t1661	TTHERM_00703920
1419	1628	210	285	t1662	TTHERM_00703920
1835	1898	64	354	t1663	TTHERM_00703920
2394	2512	119	519	t1664	TTHERM_00703920
46	130	85	15	t1666	TTHERM_00703930
450	546	97	121	t1667	TTHERM_00703930
657	847	191	158	t1668	TTHERM_00703930
1517	1588	72	381	t1669	TTHERM_00703930
2127	2189	63	560	t1670	TTHERM_00703930
6510	6568	59	2000	t1671	TTHERM_00703930
7199	7279	81	2210	t1672	TTHERM_00703930
7965	8147	183	2438	t1673	TTHERM_00703930
8487	8638	152	2551	t1674	TTHERM_00703930
8877	8955	79	2631	t1675	TTHERM_00703930
9147	9200	54	2694	t1676	TTHERM_00703930
509	822	314	169	t1678	TTHERM_00703940
946	1701	756	210	t1679	TTHERM_00703940
2587	2635	49	505	t1680	TTHERM_00703940
2060	2153	94	686	t1682	TTHERM_00703950
2280	2574	295	728	t1683	TTHERM_00703950
3182	3209	28	930	t1684	TTHERM_00703950
3553	3743	191	1045	t1685	TTHERM_00703950
3802	4016	215	1064	t1686	TTHERM_00703950
106	384	279	11	t1688	TTHERM_00704010
519	719	201	55	t1689	TTHERM_00704010
832	1008	177	93	t1690	TTHERM_00704010
1105	1156	52	125	t1691	TTHERM_00704010
1313	1375	63	177	t1692	TTHERM_00704010
1601	1850	250	252	t1693	TTHERM_00704010
2112	2202	91	339	t1694	TTHERM_00704010
40	86	47	13	t1696	TTHERM_00704030
140	277	138	30	t1697	TTHERM_00704030
368	610	243	60	t1698	TTHERM_00704030
701	1120	420	90	t1699	TTHERM_00704030
1211	1712	502	120	t1700	TTHERM_00704030
1803	1891	89	150	t1701	TTHERM_00704030
1982	2167	186	180	t1702	TTHERM_00704030
2258	2686	429	210	t1703	TTHERM_00704030
2777	2961	185	240	t1704	TTHERM_00704030
3052	3583	532	270	t1705	TTHERM_00704030
3674	4450	777	300	t1706	TTHERM_00704030
4541	4712	172	330	t1707	TTHERM_00704030
4803	4960	158	360	t1708	TTHERM_00704030
5051	5979	929	390	t1709	TTHERM_00704030
725	1398	674	241	t1711	TTHERM_00711870
1468	1890	423	264	t1712	TTHERM_00711870
2333	2382	50	411	t1713	TTHERM_00711870
2558	2866	309	470	t1714	TTHERM_00711870
3563	3613	51	702	t1715	TTHERM_00711870
4533	4566	34	1008	t1716	TTHERM_00711870
4594	4655	62	1017	t1717	TTHERM_00711870
32	182	151	10	t1719	TTHERM_00711880
261	555	295	36	t1720	TTHERM_00711880
1054	1110	57	202	t1721	TTHERM_00711880
2992	3033	42	829	t1722	TTHERM_00711880
5868	5903	36	1774	t1723	TTHERM_00711880
6955	7008	54	2124	t1724	TTHERM_00711880
7062	7677	616	2142	t1725	TTHERM_00711880
154	249	96	51	t1727	TTHERM_00711910
629	1043	415	177	t1728	TTHERM_00711910
1635	1688	54	374	t1729	TTHERM_00711910
2084	2275	192	506	t1730	TTHERM_00711910
170	284	115	56	t1732	TTHERM_00711930
570	627	58	151	t1733	TTHERM_00711930
794	1194	401	206	t1734	TTHERM_00711930
4140	4378	239	1188	t1735	TTHERM_00711930
120	1164	1045	39	t1737	TTHERM_00711940
1413	1519	107	122	t1738	TTHERM_00711940
1958	2020	63	268	t1739	TTHERM_00711940
2102	2146	45	295	t1740	TTHERM_00711940
2349	2409	61	362	t1741	TTHERM_00711940
4311	4375	65	996	t1742	TTHERM_00711940
69	124	56	13	t1744	TTHERM_00711990
181	263	83	31	t1745	TTHERM_00711990
354	661	308	61	t1746	TTHERM_00711990
752	878	127	91	t1747	TTHERM_00711990
969	1266	298	121	t1748	TTHERM_00711990
1357	1647	291	151	t1749	TTHERM_00711990
1738	1906	169	181	t1750	TTHERM_00711990
1997	2304	308	211	t1751	TTHERM_00711990
2395	2623	229	241	t1752	TTHERM_00711990
407	486	80	135	t1754	TTHERM_00713000
516	576	61	145	t1755	TTHERM_00713000
744	1177	434	200	t1756	TTHERM_00713000
1271	1346	76	231	t1757	TTHERM_00713000
1428	1480	53	258	t1758	TTHERM_00713000
1586	2775	1190	293	t1759	TTHERM_00713000
233	404	172	65	t1761	TTHERM_00713140
104	194	91	34	t1763	TTHERM_00713170
274	382	109	60	t1764	TTHERM_00713170
89	125	37	29	t1766	TTHERM_00713180
320	381	62	94	t1767	TTHERM_00713180
731	799	69	210	t1768	TTHERM_00713180
956	1016	61	262	t1769	TTHERM_00713180
88	231	144	29	t1771	TTHERM_00713200
495	578	84	116	t1772	TTHERM_00713200
658	864	207	143	t1773	TTHERM_00713200
946	1260	315	170	t1774	TTHERM_00713200
1384	1444	61	211	t1775	TTHERM_00713200
1531	1589	59	239	t1776	TTHERM_00713200
1726	1783	58	285	t1777	TTHERM_00713200
2096	2148	53	389	t1778	TTHERM_00713200
2778	2951	174	598	t1779	TTHERM_00713200
3157	3218	62	667	t1780	TTHERM_00713200
442	509	68	147	t1782	TTHERM_00713270
744	805	62	225	t1783	TTHERM_00713270
2070	2794	725	689	t1785	TTHERM_00713360
111	702	592	36	t1787	TTHERM_00713380
764	1308	545	57	t1788	TTHERM_00713380
1349	2121	773	70	t1789	TTHERM_00713380
2375	2442	68	154	t1790	TTHERM_00713380
2880	3073	194	300	t1791	TTHERM_00713380
3251	3347	97	359	t1792	TTHERM_00713380
850	1530	681	283	t1794	TTHERM_00713450
1984	2032	49	434	t1795	TTHERM_00713450
2207	2276	70	492	t1796	TTHERM_00713450
2877	3040	164	692	t1797	TTHERM_00713450
3479	3502	24	838	t1798	TTHERM_00713450
4996	5289	294	1335	t1799	TTHERM_00713450
5413	5475	63	1376	t1800	TTHERM_00713450
5566	6130	565	1406	t1801	TTHERM_00713450
6233	6289	57	1440	t1802	TTHERM_00713450
6344	6435	92	1458	t1803	TTHERM_00713450
79	182	104	26	t1805	TTHERM_00713460
275	397	123	56	t1806	TTHERM_00713460
478	637	160	83	t1807	TTHERM_00713460
940	1301	362	184	t1808	TTHERM_00713460
1369	1427	59	206	t1809	TTHERM_00713460
1577	1628	52	256	t1810	TTHERM_00713460
1839	1901	63	326	t1811	TTHERM_00713460
1976	2079	104	350	t1812	TTHERM_00713460
284	708	425	73	t1814	TTHERM_00713470
804	987	184	105	t1815	TTHERM_00713470
1224	1282	59	184	t1816	TTHERM_00713470
1375	1432	58	214	t1817	TTHERM_00713470
1569	1635	67	260	t1818	TTHERM_00713470
1717	1778	62	287	t1819	TTHERM_00713470
117	1621	1505	38	t1821	TTHERM_00713480
87	189	103	28	t1823	TTHERM_00713560
57	323	267	18	t1825	TTHERM_00713580
264	525	262	87	t1827	TTHERM_00714630
616	891	276	117	t1828	TTHERM_00714630
982	1239	258	147	t1829	TTHERM_00714630
1330	1585	256	177	t1830	TTHERM_00714630
1676	1931	256	207	t1831	TTHERM_00714630
2022	2278	257	237	t1832	TTHERM_00714630
2369	2620	252	267	t1833	TTHERM_00714630
2711	2962	252	297	t1834	TTHERM_00714630
3053	3302	250	327	t1835	TTHERM_00714630
3393	3644	252	357	t1836	TTHERM_00714630
3735	3980	246	387	t1837	TTHERM_00714630
4071	4329	259	417	t1838	TTHERM_00714630
4420	4532	113	447	t1839	TTHERM_00714630
4623	4848	226	477	t1840	TTHERM_00714630
4939	5194	256	507	t1841	TTHERM_00714630
5285	5542	258	537	t1842	TTHERM_00714630
244	298	55	81	t1844	TTHERM_02141640
367	509	143	103	t1845	TTHERM_02141640
821	864	44	207	t1846	TTHERM_02141640
65	132	68	21	t1848	TTHERM_02146650
888	1026	139	273	t1849	TTHERM_02146650
206	240	35	68	t1851	TTHERM_02159680
935	966	32	299	t1852	TTHERM_02159680
55	523	469	18	t1854	TTHERM_00721140
553	597	45	27	t1855	TTHERM_00721140
672	743	72	52	t1856	TTHERM_00721140
851	964	114	88	t1857	TTHERM_00721140
376	479	104	125	t1859	TTHERM_00721220
219	285	67	72	t1861	TTHERM_00721230
364	513	150	98	t1862	TTHERM_00721230
681	714	34	154	t1863	TTHERM_00721230
32	531	500	10	t1865	TTHERM_00721260
699	814	116	66	t1866	TTHERM_00721260
840	864	25	74	t1867	TTHERM_00721260
934	1061	128	97	t1868	TTHERM_00721260
33	231	199	10	t1870	TTHERM_00721270
501	559	59	100	t1871	TTHERM_00721270
619	895	277	120	t1872	TTHERM_00721270
1855	1909	55	439	t1873	TTHERM_00721270
2392	2590	199	600	t1874	TTHERM_00721270
3643	3798	156	951	t1875	TTHERM_00721270
3913	3985	73	989	t1876	TTHERM_00721270
4166	4220	55	1049	t1877	TTHERM_00721270
4529	5427	899	1151	t1878	TTHERM_00721270
5710	5739	30	1245	t1879	TTHERM_00721270
84	206	123	27	t1881	TTHERM_00721290
535	1212	678	178	t1883	TTHERM_00721300
2086	2138	53	469	t1884	TTHERM_00721300
2520	2575	56	596	t1885	TTHERM_00721300
2632	2725	94	614	t1886	TTHERM_00721300
1056	1285	230	351	t1888	TTHERM_00721360
1697	1842	146	488	t1889	TTHERM_00721360
1562	1616	55	520	t1891	TTHERM_00721380
1750	2218	469	564	t1892	TTHERM_00721380
2969	3027	59	814	t1893	TTHERM_00721380
3430	3754	325	948	t1894	TTHERM_00721380
1550	1816	267	516	t1896	TTHERM_00721390
1986	2259	274	572	t1897	TTHERM_00721390
2947	3003	57	801	t1898	TTHERM_00721390
3412	3727	316	937	t1899	TTHERM_00721390
1427	1454	28	475	t1901	TTHERM_00721400
218	269	52	72	t1903	TTHERM_00721410
381	412	32	109	t1904	TTHERM_00721410
1253	1428	176	417	t1906	TTHERM_00721500
2149	2540	392	657	t1907	TTHERM_00721500
3333	3872	540	921	t1908	TTHERM_00721500
4059	4112	54	983	t1909	TTHERM_00721500
4281	4409	129	1039	t1910	TTHERM_00721500
4532	4676	145	1080	t1911	TTHERM_00721500
4847	4896	50	1136	t1912	TTHERM_00721500
4941	5025	85	1151	t1913	TTHERM_00721500
5253	5398	146	1227	t1914	TTHERM_00721500
407	433	27	135	t1916	TTHERM_00721510
493	600	108	155	t1917	TTHERM_00721510
602	673	72	188	t1919	TTHERM_00721520
550	727	178	179	t1921	TTHERM_00721530
643	770	128	214	t1923	TTHERM_00721540
1728	1776	49	533	t1924	TTHERM_00721540
1988	2080	93	603	t1925	TTHERM_00721540
2634	2765	132	787	t1926	TTHERM_00721540
62	181	120	20	t1928	TTHERM_00721570
1073	1425	353	357	t1930	TTHERM_00721600
1504	1701	198	383	t1931	TTHERM_00721600
2855	2915	61	767	t1932	TTHERM_00721600
53	119	67	17	t1934	TTHERM_00721610
451	678	228	127	t1935	TTHERM_00721610
912	975	64	205	t1936	TTHERM_00721610
1101	1328	228	247	t1937	TTHERM_00721610
1575	1664	90	329	t1938	TTHERM_00721610
767	813	47	255	t1940	TTHERM_00721660
39	309	271	12	t1942	TTHERM_00721700
380	519	140	36	t1943	TTHERM_00721700
1073	1146	74	220	t1944	TTHERM_00721700
1695	1895	201	403	t1945	TTHERM_00721700
389	487	99	129	t1947	TTHERM_00721720
1667	1921	255	522	t1948	TTHERM_00721720
2229	2749	521	624	t1949	TTHERM_00721720
3156	3187	32	760	t1950	TTHERM_00721720
3347	3404	58	813	t1951	TTHERM_00721720
4097	4349	253	1043	t1952	TTHERM_00721720
71	103	33	23	t1954	TTHERM_00721810
874	1596	723	280	t1955	TTHERM_00721810
1857	1903	47	366	t1956	TTHERM_00721810
525	764	240	174	t1958	TTHERM_00721830
999	1326	328	252	t1959	TTHERM_00721830
2273	2322	50	568	t1960	TTHERM_00721830
2593	2654	62	658	t1961	TTHERM_00721830
2926	2981	56	748	t1962	TTHERM_00721830
3386	3485	100	883	t1963	TTHERM_00721830
168	223	56	55	t1965	TTHERM_00721840
106	138	33	35	t1967	TTHERM_02162680
181	312	132	49	t1968	TTHERM_02162680
393	475	83	75	t1969	TTHERM_02162680
126	249	124	13	t1971	TTHERM_00724700
695	753	59	161	t1972	TTHERM_00724700
836	972	137	189	t1973	TTHERM_00724700
1283	1346	64	292	t1974	TTHERM_00724700
977	1082	106	325	t1976	TTHERM_00724710
1202	1428	227	365	t1977	TTHERM_00724710
2004	2058	55	556	t1978	TTHERM_00724710
233	284	52	77	t1980	TTHERM_00724720
536	633	98	161	t1981	TTHERM_00724720
141	199	59	46	t1983	TTHERM_00724730
319	427	109	86	t1984	TTHERM_00724730
980	1049	70	270	t1985	TTHERM_00724730
1347	1401	55	369	t1986	TTHERM_00724730
1588	1644	57	431	t1987	TTHERM_00724730
1832	1885	54	493	t1988	TTHERM_00724730
119	214	96	39	t1990	TTHERM_00724800
286	915	630	63	t1991	TTHERM_00724800
80	156	77	26	t1993	TTHERM_00725910
1816	1875	60	579	t1994	TTHERM_00725910
1118	1168	51	372	t1996	TTHERM_00725930
1801	2109	309	583	t1997	TTHERM_00725930
327	395	69	108	t1999	TTHERM_00725950
584	622	39	171	t2000	TTHERM_00725950
1613	2278	666	501	t2001	TTHERM_00725950
2321	2527	207	515	t2002	TTHERM_00725950
4055	4104	50	1024	t2003	TTHERM_00725950
4306	4502	197	1091	t2004	TTHERM_00725950
5349	5468	120	1373	t2005	TTHERM_00725950
269	410	142	89	t2007	TTHERM_00725960
804	920	117	267	t2009	TTHERM_00725980
1559	1606	48	480	t2010	TTHERM_00725980
1787	1844	58	540	t2011	TTHERM_00725980
543	702	160	180	t2013	TTHERM_00726040
1493	1545	53	444	t2014	TTHERM_00726040
1930	1986	57	572	t2015	TTHERM_00726040
2091	2139	49	606	t2016	TTHERM_00726040
2628	2681	54	769	t2017	TTHERM_00726040
3419	3471	53	1015	t2018	TTHERM_00726040
3627	3671	45	1066	t2019	TTHERM_00726040
4130	4179	50	1219	t2020	TTHERM_00726040
4639	4706	68	1372	t2021	TTHERM_00726040
230	290	61	76	t2023	TTHERM_00726060
466	523	58	134	t2024	TTHERM_00726060
2137	2191	55	672	t2025	TTHERM_00726060
2584	2626	43	803	t2026	TTHERM_00726060
2869	2923	55	883	t2027	TTHERM_00726060
75	233	159	24	t2029	TTHERM_00726080
290	323	34	43	t2030	TTHERM_00726080
464	545	82	90	t2031	TTHERM_00726080
629	693	65	117	t2032	TTHERM_00726080
802	856	55	153	t2033	TTHERM_00726080
954	1006	53	186	t2034	TTHERM_00726080
46	145	100	15	t2036	TTHERM_00726120
505	653	149	134	t2037	TTHERM_00726120
797	855	59	182	t2038	TTHERM_00726120
44	122	79	14	t2040	TTHERM_00726130
168	217	50	29	t2041	TTHERM_00726130
682	741	60	184	t2042	TTHERM_00726130
889	1249	361	233	t2043	TTHERM_00726130
2643	3442	800	697	t2044	TTHERM_00726130
4285	4574	290	978	t2045	TTHERM_00726130
5334	5385	52	1231	t2046	TTHERM_00726130
5496	5572	77	1267	t2047	TTHERM_00726130
5837	5891	55	1355	t2048	TTHERM_00726130
124	177	54	41	t2050	TTHERM_00726150
255	313	59	66	t2051	TTHERM_00726150
691	743	53	192	t2052	TTHERM_00726150
816	865	50	216	t2053	TTHERM_00726150
1330	1452	123	371	t2054	TTHERM_00726150
1600	1655	56	420	t2055	TTHERM_00726150
567	715	149	188	t2057	TTHERM_00726160
45	437	393	14	t2059	TTHERM_00726210
548	604	57	51	t2060	TTHERM_00726210
1046	1070	25	198	t2061	TTHERM_00726210
1108	1226	119	210	t2062	TTHERM_00726210
1265	1345	81	223	t2063	TTHERM_00726210
1379	1695	317	234	t2064	TTHERM_00726210
1776	1925	150	261	t2065	TTHERM_00726210
2203	2292	90	353	t2066	TTHERM_00726210
2748	2920	173	505	t2067	TTHERM_00726210
3065	3130	66	553	t2068	TTHERM_00726210
3322	3458	137	616	t2069	TTHERM_00726210
66	128	63	21	t2071	TTHERM_00726240
808	1300	493	248	t2072	TTHERM_00726240
1351	1771	421	264	t2073	TTHERM_00726240
2152	2198	47	391	t2074	TTHERM_00726240
2271	2323	53	415	t2075	TTHERM_00726240
2547	2594	48	489	t2076	TTHERM_00726240
2707	2991	285	527	t2077	TTHERM_00726240
3136	3180	45	575	t2078	TTHERM_00726240
3387	3472	86	643	t2079	TTHERM_00726240
4739	5056	318	1065	t2080	TTHERM_00726240
5424	5513	90	1188	t2081	TTHERM_00726240
5653	5688	36	1234	t2082	TTHERM_00726240
5813	5895	83	1275	t2083	TTHERM_00726240
6707	6981	275	1546	t2084	TTHERM_00726240
7134	7178	45	1596	t2085	TTHERM_00726240
188	253	66	62	t2087	TTHERM_00726290
415	525	111	116	t2088	TTHERM_00726290
714	842	129	178	t2089	TTHERM_00726290
72	677	606	23	t2091	TTHERM_00726350
298	376	79	99	t2093	TTHERM_00726420
1428	1488	61	449	t2094	TTHERM_00726420
1970	3197	1228	609	t2095	TTHERM_00726420
3969	4205	237	866	t2096	TTHERM_00726420
32	157	126	10	t2098	TTHERM_00726450
198	280	83	23	t2099	TTHERM_00726450
124	474	351	41	t2101	TTHERM_02177710
69	130	62	22	t2103	TTHERM_02182710
1254	1315	62	409	t2105	TTHERM_00730250
2084	2269	186	694	t2107	TTHERM_00730290
2993	3265	273	935	t2108	TTHERM_00730290
3406	3441	36	982	t2109	TTHERM_00730290
3495	3826	332	999	t2110	TTHERM_00730290
3872	3996	125	1014	t2111	TTHERM_00730290
1833	2168	336	610	t2113	TTHERM_00730300
3647	3982	336	1103	t2114	TTHERM_00730300
1271	1331	61	423	t2116	TTHERM_00730310
1391	1496	106	443	t2117	TTHERM_00730310
1575	1602	28	469	t2118	TTHERM_00730310
1684	1714	31	496	t2119	TTHERM_00730310
1922	2135	214	565	t2120	TTHERM_00730310
415	581	167	138	t2122	TTHERM_00730370
4788	5422	635	1540	t2123	TTHERM_00730370
5452	5547	96	1549	t2124	TTHERM_00730370
5579	6110	532	1560	t2125	TTHERM_00730370
52	210	159	17	t2127	TTHERM_00731370
299	478	180	46	t2128	TTHERM_00731370
1430	1517	88	363	t2129	TTHERM_00731370
5057	5229	173	1543	t2130	TTHERM_00731370
5372	5457	86	1590	t2131	TTHERM_00731370
5522	5572	51	1611	t2132	TTHERM_00731370
5656	5691	36	1639	t2133	TTHERM_00731370
5825	6588	764	1683	t2134	TTHERM_00731370
6658	6721	64	1706	t2135	TTHERM_00731370
6812	6880	69	1736	t2136	TTHERM_00731370
6931	7039	109	1753	t2137	TTHERM_00731370
7116	7185	70	1778	t2138	TTHERM_00731370
7276	7340	65	1808	t2139	TTHERM_00731370
7521	7572	52	1868	t2140	TTHERM_00731370
7753	7806	54	1928	t2141	TTHERM_00731370
7900	8001	102	1959	t2142	TTHERM_00731370
713	776	64	237	t2144	TTHERM_00731390
1212	1274	63	382	t2145	TTHERM_00731390
1461	1558	98	444	t2146	TTHERM_00731390
2323	2353	31	699	t2147	TTHERM_00731390
338	429	92	112	t2149	TTHERM_00731410
499	562	64	135	t2150	TTHERM_00731410
2554	3010	457	851	t2152	TTHERM_00731450
3023	3118	96	855	t2153	TTHERM_00731450
553	775	223	160	t2155	TTHERM_00732450
162	310	149	53	t2157	TTHERM_00732480
469	510	42	106	t2158	TTHERM_00732480
710	764	55	172	t2159	TTHERM_00732480
825	884	60	192	t2160	TTHERM_00732480
143	352	210	47	t2162	TTHERM_00732490
1030	1086	57	273	t2163	TTHERM_00732490
552	593	42	183	t2165	TTHERM_00732500
791	853	63	249	t2166	TTHERM_00732500
85	140	56	28	t2168	TTHERM_00732550
366	696	331	103	t2169	TTHERM_00732550
821	869	49	144	t2170	TTHERM_00732550
1502	1685	184	355	t2171	TTHERM_00732550
2151	2218	68	510	t2172	TTHERM_00732550
2658	2810	153	656	t2173	TTHERM_00732550
2880	2950	71	679	t2174	TTHERM_00732550
85	150	66	28	t2176	TTHERM_00732560
177	269	93	36	t2177	TTHERM_00732560
972	1646	675	323	t2179	TTHERM_00732570
1676	1790	115	333	t2180	TTHERM_00732570
1861	2341	481	356	t2181	TTHERM_00732570
39	588	550	12	t2183	TTHERM_00732580
618	751	134	22	t2184	TTHERM_00732580
1028	1112	85	114	t2185	TTHERM_00732580
1457	1572	116	229	t2186	TTHERM_00732580
2032	2083	52	382	t2187	TTHERM_00732580
2199	2277	79	420	t2188	TTHERM_00732580
2415	2471	57	466	t2189	TTHERM_00732580
2531	2579	49	485	t2190	TTHERM_00732580
2882	2939	58	586	t2191	TTHERM_00732580
3512	3604	93	777	t2192	TTHERM_00732580
3722	3775	54	816	t2193	TTHERM_00732580
3944	4006	63	872	t2194	TTHERM_00732580
4403	4455	53	1004	t2195	TTHERM_00732580
1695	1763	69	564	t2197	TTHERM_00732600
706	763	58	235	t2199	TTHERM_00732610
1259	1325	67	400	t2200	TTHERM_00732610
1621	1677	57	498	t2201	TTHERM_00732610
1999	2077	79	605	t2202	TTHERM_00732610
2457	2512	56	731	t2203	TTHERM_00732610
3007	3066	60	896	t2204	TTHERM_00732610
4092	4155	64	1238	t2205	TTHERM_00732610
4303	4528	226	1287	t2206	TTHERM_00732610
4605	4660	56	1312	t2207	TTHERM_00732610
512	1710	1199	170	t2209	TTHERM_00732640
248	337	90	82	t2211	TTHERM_00732660
551	681	131	153	t2212	TTHERM_00732660
328	395	68	109	t2214	TTHERM_00732670
586	705	120	172	t2215	TTHERM_00732670
742	800	59	184	t2216	TTHERM_00732670
859	926	68	203	t2217	TTHERM_00732670
1065	1116	52	249	t2218	TTHERM_00732670
2208	2243	36	613	t2219	TTHERM_00732670
2704	3508	805	766	t2220	TTHERM_00732670
4086	4229	144	959	t2221	TTHERM_00732670
4504	4589	86	1050	t2222	TTHERM_00732670
4784	4994	211	1115	t2223	TTHERM_00732670
5810	5872	63	1386	t2224	TTHERM_00732670
6043	6098	56	1443	t2225	TTHERM_00732670
6248	6300	53	1493	t2226	TTHERM_00732670
46	832	787	15	t2228	TTHERM_00732690
1190	1226	37	134	t2229	TTHERM_00732690
1513	1590	78	229	t2230	TTHERM_00732690
1850	1917	68	315	t2231	TTHERM_00732690
2029	2151	123	352	t2232	TTHERM_00732690
2371	2406	36	425	t2233	TTHERM_00732690
2765	2791	27	545	t2234	TTHERM_00732690
2897	2985	89	580	t2235	TTHERM_00732690
3837	3860	24	863	t2236	TTHERM_00732690
135	200	66	44	t2238	TTHERM_00732780
381	442	62	104	t2239	TTHERM_00732780
580	644	65	150	t2240	TTHERM_00732780
708	762	55	171	t2241	TTHERM_00732780
213	326	114	70	t2243	TTHERM_00732820
46	83	38	15	t2245	TTHERM_00732860
279	417	139	80	t2246	TTHERM_00732860
1815	1864	50	545	t2247	TTHERM_00732860
25	151	127	8	t2249	TTHERM_00732880
2063	2165	103	645	t2250	TTHERM_00732880
2621	2669	49	796	t2251	TTHERM_00732880
3273	3337	65	997	t2252	TTHERM_00732880
221	320	100	73	t2254	TTHERM_00732890
403	534	132	100	t2255	TTHERM_00732890
593	656	64	120	t2256	TTHERM_00732890
763	825	63	155	t2257	TTHERM_00732890
1079	1133	55	239	t2258	TTHERM_00732890
320	646	327	106	t2260	TTHERM_00732900
828	1116	289	166	t2261	TTHERM_00732900
1200	1251	52	194	t2262	TTHERM_00732900
1531	1588	58	287	t2263	TTHERM_00732900
2132	2192	61	468	t2264	TTHERM_00732900
2536	2594	59	582	t2265	TTHERM_00732900
162	259	98	53	t2267	TTHERM_02653301
42	285	244	13	t2269	TTHERM_02192730
316	388	73	23	t2270	TTHERM_02192730
458	499	42	46	t2271	TTHERM_02192730
479	546	68	159	t2273	TTHERM_00734060
1206	1243	38	379	t2274	TTHERM_00734060
2459	2506	48	784	t2275	TTHERM_00734060
3751	3987	237	1198	t2276	TTHERM_00734060
5064	5136	73	1557	t2277	TTHERM_00734060
5704	5732	29	1746	t2278	TTHERM_00734060
5784	5878	95	1763	t2279	TTHERM_00734060
54	95	42	17	t2281	TTHERM_00734070
364	837	474	107	t2282	TTHERM_00734070
3288	3662	375	923	t2283	TTHERM_00734070
4610	4766	157	1239	t2284	TTHERM_00734070
1158	1254	97	385	t2286	TTHERM_00734080
140	801	662	46	t2288	TTHERM_00734090
834	1267	434	57	t2289	TTHERM_00734090
351	377	27	116	t2291	TTHERM_00734120
480	522	43	150	t2292	TTHERM_00734120
549	626	78	159	t2293	TTHERM_00734120
683	740	58	178	t2294	TTHERM_00734120
810	862	53	201	t2295	TTHERM_00734120
1498	1637	140	412	t2296	TTHERM_00734120
771	1213	443	256	t2298	TTHERM_00734140
1304	1379	76	286	t2299	TTHERM_00734140
1632	1967	336	370	t2300	TTHERM_00734140
2076	2196	121	406	t2301	TTHERM_00734140
2287	2451	165	436	t2302	TTHERM_00734140
2508	2787	280	455	t2303	TTHERM_00734140
2884	3236	353	487	t2304	TTHERM_00734140
3416	4037	622	547	t2305	TTHERM_00734140
4788	5229	442	797	t2306	TTHERM_00734140
5503	5627	125	888	t2307	TTHERM_00734140
5681	5776	96	905	t2308	TTHERM_00734140
870	1528	659	289	t2310	TTHERM_00735160
1658	1767	110	332	t2311	TTHERM_00735160
1882	1953	72	370	t2312	TTHERM_00735160
2068	2240	173	408	t2313	TTHERM_00735160
2331	2444	114	438	t2314	TTHERM_00735160
2535	2661	127	468	t2315	TTHERM_00735160
2776	3505	730	506	t2316	TTHERM_00735160
1463	1486	24	487	t2318	TTHERM_00735180
1785	2150	366	586	t2319	TTHERM_00735180
2676	2710	35	761	t2320	TTHERM_00735180
235	456	222	78	t2322	TTHERM_00735200
863	1049	187	213	t2323	TTHERM_00735200
1383	1456	74	324	t2324	TTHERM_00735200
1631	1930	300	382	t2325	TTHERM_00735200
2962	3032	71	726	t2326	TTHERM_00735200
211	393	183	55	t2328	TTHERM_00735210
583	632	50	118	t2329	TTHERM_00735210
913	995	83	211	t2330	TTHERM_00735210
1331	1558	228	323	t2331	TTHERM_00735210
329	384	56	109	t2333	TTHERM_00735270
654	841	188	199	t2334	TTHERM_00735270
33	214	182	10	t2336	TTHERM_00735290
465	674	210	94	t2337	TTHERM_00735290
725	936	212	110	t2338	TTHERM_00735290
1159	1358	200	184	t2339	TTHERM_00735290
1437	1870	434	210	t2340	TTHERM_00735290
1961	2058	98	240	t2341	TTHERM_00735290
2149	2298	150	270	t2342	TTHERM_00735290
2329	2451	123	280	t2343	TTHERM_00735290
2542	2658	117	310	t2344	TTHERM_00735290
2776	2888	113	349	t2345	TTHERM_00735290
2979	3193	215	379	t2346	TTHERM_00735290
3284	3416	133	409	t2347	TTHERM_00735290
3507	3628	122	439	t2348	TTHERM_00735290
3719	3852	134	469	t2349	TTHERM_00735290
3943	4064	122	499	t2350	TTHERM_00735290
4155	4244	90	529	t2351	TTHERM_00735290
4377	4498	122	573	t2352	TTHERM_00735290
4589	4720	132	603	t2353	TTHERM_00735290
4811	4935	125	633	t2354	TTHERM_00735290
5026	5233	208	663	t2355	TTHERM_00735290
111	231	121	36	t2357	TTHERM_00735310
322	454	133	66	t2358	TTHERM_00735310
545	665	121	96	t2359	TTHERM_00735310
705	1106	402	109	t2360	TTHERM_00735310
1144	1811	668	122	t2361	TTHERM_00735310
1862	2062	201	138	t2362	TTHERM_00735310
2285	2835	551	212	t2363	TTHERM_00735310
2926	3020	95	242	t2364	TTHERM_00735310
3111	3411	301	272	t2365	TTHERM_00735310
3468	3651	184	291	t2366	TTHERM_00735310
3742	3867	126	321	t2367	TTHERM_00735310
3944	4075	132	346	t2368	TTHERM_00735310
4166	4287	122	376	t2369	TTHERM_00735310
4378	4510	133	406	t2370	TTHERM_00735310
4561	4680	120	423	t2371	TTHERM_00735310
4814	4945	132	467	t2372	TTHERM_00735310
5036	5157	122	497	t2373	TTHERM_00735310
5248	5503	256	527	t2374	TTHERM_00735310
5594	5726	133	557	t2375	TTHERM_00735310
5817	5931	115	587	t2376	TTHERM_00735310
6022	6367	346	617	t2377	TTHERM_00735310
6458	6591	134	647	t2378	TTHERM_00735310
6682	6802	121	677	t2379	TTHERM_00735310
6893	7026	134	707	t2380	TTHERM_00735310
7126	7237	112	740	t2381	TTHERM_00735310
7328	7658	331	770	t2382	TTHERM_00735310
7749	8068	320	800	t2383	TTHERM_00735310
8159	8329	171	830	t2384	TTHERM_00735310
41	161	121	13	t2386	TTHERM_00735320
202	261	60	26	t2387	TTHERM_00735320
343	421	79	53	t2388	TTHERM_00735320
554	686	133	97	t2389	TTHERM_00735320
743	796	54	116	t2390	TTHERM_00735320
1972	2095	124	656	t2392	TTHERM_00735340
73	1326	1254	24	t2394	TTHERM_00735360
1857	1901	45	618	t2396	TTHERM_00735390
112	184	73	37	t2398	TTHERM_00736490
36	131	96	11	t2400	TTHERM_00736550
166	248	83	23	t2401	TTHERM_00736550
395	575	181	71	t2402	TTHERM_00736550
1059	1373	315	281	t2404	TTHERM_00738560
2194	2322	129	555	t2405	TTHERM_00738560
2768	2995	228	703	t2406	TTHERM_00738560
3071	3136	66	728	t2407	TTHERM_00738560
3512	3559	48	853	t2408	TTHERM_00738560
3739	3887	149	913	t2409	TTHERM_00738560
621	673	53	206	t2411	TTHERM_00738580
712	807	96	219	t2412	TTHERM_00738580
2023	2218	196	624	t2413	TTHERM_00738580
2303	2452	150	652	t2414	TTHERM_00738580
[truncated: 87,341 more rows]
