# Supplementary material for: Evolution of the Exon-Intron Structure in Ciliate Genomes
Source: PLoS One. 2016 Sep 7;11(9):e0161476. doi: 10.1371/journal.pone.0161476 (PMC5014332; doi:10.1371/journal.pone.0161476)
Supplement: S2 File — Tables include COG IDs, protein IDs, and corresponding intron IDs. Conserved introns were identified as described in Methods (“Identification of conserved introns”). (ZIP) [file pone.0161476.s006.zip]

Archive with 25 entries (25 files):
- Cistrons__Ichtiophtirius_Oxytricha.csv
- Cistrons__Ichtiophtirius_Stylonychia.csv
- Cistrons__Oxytricha_Stylonychia.csv
- Cistrons__Oxytricha_Tetrahymena_Ichtiophtirius.csv
- Cistrons__Paramecium_Ichtiophtirius.csv
- Cistrons__Paramecium_Ichtiophtirius_Oxytricha_Stylonychia.csv
- Cistrons__Paramecium_Oxytricha.csv
- Cistrons__Paramecium_Oxytricha_Ichtiophtirius.csv
- Cistrons__Paramecium_Oxytricha_Tetrahymena.csv
- Cistrons__Paramecium_Stylonychia.csv
- Cistrons__Paramecium_Stylonychia_Ichtiophtirius.csv
- Cistrons__Paramecium_Stylonychia_Oxytricha.csv
- Cistrons__Paramecium_Stylonychia_Tetrahymena.csv
- Cistrons__Paramecium_Tetrahymena.csv
- Cistrons__Paramecium_Tetrahymena_Ichtiophtirius.csv
- Cistrons__Paramecium_Tetrahymena_Ichtiophtirius_Oxytricha.csv
- Cistrons__Paramecium_Tetrahymena_Ichtiophtirius_Stylonychia.csv
- Cistrons__Paramecium_Tetrahymena_Oxytricha_Stylonychia.csv
- Cistrons__Stylonychia_Oxytricha_Ichtiophtirius.csv
- Cistrons__Stylonychia_Tetrahymena_Ichtiophtirius.csv
- Cistrons__Tetrahymena_Ichtiophtirius.csv
- Cistrons__Tetrahymena_Ichtiophtirius_Oxytricha_Stylonychia.csv
- Cistrons__Tetrahymena_Ichtiophtirius_Oxytricha_Stylonychia_Paramecium.csv
- Cistrons__Tetrahymena_Oxytricha.csv
- Cistrons__Tetrahymena_Stylonychia.csv
