# Supplementary material for: Evolution of the Exon-Intron Structure in Ciliate Genomes
Source: PLoS One. 2016 Sep 7;11(9):e0161476. doi: 10.1371/journal.pone.0161476 (PMC5014332; doi:10.1371/journal.pone.0161476)
Supplement: S2 File — Tables include COG IDs, protein IDs, and corresponding intron IDs. Conserved introns were identified as described in Methods (“Identification of conserved introns”). (ZIP) [file pone.0161476.s006.zip › Cistrons__Ichtiophtirius_Oxytricha.csv]

CLS01957	IMG5_094270	Contig189.1.g66	i17823	o11937
CLS01957	Contig189.1.g66	IMG5_094270	o11937	i17823
CLS01970	IMG5_005690	Contig21384.0.g21	i13838	o15099
CLS01970	Contig21384.0.g21	IMG5_005690	o15099	i13838
CLS01971	IMG5_079820	Contig22198.0.g120	i3692	o16411
CLS01971	Contig22198.0.g120	IMG5_079820	o16411	i3692
CLS01973	IMG5_183840	Contig13510.0.g94	i11349	o5183
CLS01973	Contig13510.0.g94	IMG5_183840	o5183	i11349
CLS01978	IMG5_183920	Contig19017.0.g59	i25042	o41510
CLS01978	Contig19017.0.g59	IMG5_183920	o41510	i25042
CLS01991	IMG5_003030	Contig5706.0.g39	i13677	o52647
CLS01991	Contig5706.0.g39	IMG5_003030	o52647	i13677
CLS01993	IMG5_003040	Contig19263.0.g53	i13680	o41906
CLS01993	Contig19263.0.g53	IMG5_003040	o41906	i13680
CLS01999	IMG5_069880	Contig2091.0.g106	i16737	o44628
CLS01999	IMG5_069880	Contig2091.0.g106	i16738	o44629
CLS01999	Contig2091.0.g106	IMG5_069880	o44628	i16737
CLS01999	Contig2091.0.g106	IMG5_069880	o44629	i16738
CLS02023	IMG5_185080	Contig17665.0.g104	i25152	o39537
CLS02023	Contig17665.0.g104	IMG5_185080	o39537	i25152
CLS02028	IMG5_131500	Contig22582.0.g104	i20791	o47220
CLS02028	Contig22582.0.g104	IMG5_131500	o47220	i20791
CLS02038	IMG5_099790	Contig22604.0.g37	i4629	o16789
CLS02038	Contig22604.0.g37	IMG5_099790	o16789	i4629
CLS02039	IMG5_099550	Contig18067.0.g83	i18133	o10955
CLS02039	Contig18067.0.g83	IMG5_099550	o10955	i18133
CLS02057	IMG5_148280	Contig2835.0.g87	i22009	o18044
CLS02057	Contig2835.0.g87	IMG5_148280	o18044	i22009
CLS02064	IMG5_204150	Contig4612.0.g75	i13285	o51099
CLS02064	IMG5_204150	Contig4612.0.g75	i13287	o51100
CLS02064	IMG5_204150	Contig4612.0.g75	i13288	o51101
CLS02064	IMG5_204150	Contig4612.0.g75	i13289	o51104
CLS02064	Contig4612.0.g75	IMG5_204150	o51099	i13285
CLS02064	Contig4612.0.g75	IMG5_204150	o51100	i13287
CLS02064	Contig4612.0.g75	IMG5_204150	o51101	i13288
CLS02064	Contig4612.0.g75	IMG5_204150	o51104	i13289
CLS02083	IMG5_062480	Contig17086.0.g18	i16302	o9756
CLS02083	Contig17086.0.g18	IMG5_062480	o9756	i16302
CLS02095	IMG5_179950	Contig20462.0.g58	i10975	o43932
CLS02095	Contig20462.0.g58	IMG5_179950	o43932	i10975
CLS02096	IMG5_049140	Contig8054.0.g61	i15413	o56050
CLS02096	Contig8054.0.g61	IMG5_049140	o56050	i15413
CLS02116	IMG5_189060	Contig11715.0.g26	i25579	o2642
CLS02116	Contig11715.0.g26	IMG5_189060	o2642	i25579
CLS02118	IMG5_063790	Contig1519.0.g50	i16421	o35643
CLS02118	Contig1519.0.g50	IMG5_063790	o35643	i16421
CLS02135	IMG5_038290	Contig318.1.g108	i15182	o18502
CLS02135	Contig318.1.g108	IMG5_038290	o18502	i15182
CLS02138	IMG5_021690	Contig22527.0.g94	i14535	o16739
CLS02138	IMG5_021690	Contig22527.0.g94	i14536	o16740
CLS02138	Contig22527.0.g94	IMG5_021690	o16739	i14535
CLS02138	Contig22527.0.g94	IMG5_021690	o16740	i14536
CLS02142	IMG5_067050	Contig5620.0.g92	i3158	o52545
CLS02142	Contig5620.0.g92	IMG5_067050	o52545	i3158
CLS02149	IMG5_053350	Contig10370.0.g66	i15679	o548
CLS02149	Contig10370.0.g66	IMG5_053350	o548	i15679
CLS02158	IMG5_167090	Contig9875.0.g6	i9964	o26696
CLS02158	IMG5_167090	Contig9875.0.g6	i9965	o26697
CLS02158	Contig9875.0.g6	IMG5_167090	o26696	i9964
CLS02158	Contig9875.0.g6	IMG5_167090	o26697	i9965
CLS02161	IMG5_166960	Contig10433.0.g61	i9941	o27611
CLS02161	Contig10433.0.g61	IMG5_166960	o27611	i9941
CLS02168	IMG5_059940	Contig3163.0.g47	i2683	o18469
CLS02168	Contig3163.0.g47	IMG5_059940	o18469	i2683
CLS02172	IMG5_056510	Contig1001.1.g74	i15914	o26899
CLS02172	Contig1001.1.g74	IMG5_056510	o26899	i15914
CLS02177	IMG5_175090	Contig3694.0.0.g100	i10642	o49857
CLS02177	Contig3694.0.0.g100	IMG5_175090	o49857	i10642
CLS02180	IMG5_006030	Contig16114.0.g102	i13860	o8548
CLS02180	Contig16114.0.g102	IMG5_006030	o8548	i13860
CLS02181	IMG5_006000	Contig20658.0.g50	i556	o44237
CLS02181	IMG5_006000	Contig20658.0.g50	i558	o44238
CLS02181	Contig20658.0.g50	IMG5_006000	o44237	i556
CLS02181	Contig20658.0.g50	IMG5_006000	o44238	i558
CLS02188	IMG5_152190	Contig17209.0.g5	i22342	o38861
CLS02188	Contig17209.0.g5	IMG5_152190	o38861	i22342
CLS02222	IMG5_032910	Contig2963.0.g18	i14986	o18228
CLS02222	IMG5_032910	Contig2963.0.g18	i14987	o18229
CLS02222	Contig2963.0.g18	IMG5_032910	o18228	i14986
CLS02222	Contig2963.0.g18	IMG5_032910	o18229	i14987
CLS02230	IMG5_190670	Contig7012.0.g31	i25707	o22991
CLS02230	Contig7012.0.g31	IMG5_190670	o22991	i25707
CLS02257	IMG5_164750	Contig731.1.g124	i9703	o54925
CLS02257	IMG5_164750	Contig731.1.g124	i9705	o54926
CLS02257	Contig731.1.g124	IMG5_164750	o54925	i9703
CLS02257	Contig731.1.g124	IMG5_164750	o54926	i9705
CLS02286	IMG5_101150	Contig19960.0.g51	i18338	o13256
CLS02286	Contig19960.0.g51	IMG5_101150	o13256	i18338
CLS02305	IMG5_158190	Contig21943.0.g49	i9209	o15939
CLS02305	Contig21943.0.g49	IMG5_158190	o15939	i9209
CLS02309	IMG5_138970	Contig3353.0.1.g73	i7861	o18710
CLS02309	Contig3353.0.1.g73	IMG5_138970	o18710	i7861
CLS02315	IMG5_186270	Contig18930.0.g115	i11534	o41358
CLS02315	Contig18930.0.g115	IMG5_186270	o41358	i11534
CLS02336	IMG5_182040	Contig20406.0.g73	i24903	o43860
CLS02336	Contig20406.0.g73	IMG5_182040	o43860	i24903
CLS02341	IMG5_125430	Contig8929.0.g14	i20390	o57323
CLS02341	Contig8929.0.g14	IMG5_125430	o57323	i20390
CLS02353	IMG5_078200	Contig21436.0.g4	i3640	o15169
CLS02353	IMG5_078200	Contig21436.0.g4	i3641	o15170
CLS02353	Contig21436.0.g4	IMG5_078200	o15169	i3640
CLS02353	Contig21436.0.g4	IMG5_078200	o15170	i3641
CLS02358	IMG5_118030	Contig19147.0.g91	i6066	o12245
CLS02358	IMG5_118030	Contig19147.0.g91	i6068	o12246
CLS02358	Contig19147.0.g91	IMG5_118030	o12245	i6066
CLS02358	Contig19147.0.g91	IMG5_118030	o12246	i6068
CLS02364	IMG5_058180	Contig9448.0.g86	i16037	o26103
CLS02364	IMG5_058180	Contig9448.0.g86	i16038	o26104
CLS02364	IMG5_058180	Contig9448.0.g86	i16039	o26106
CLS02364	Contig9448.0.g86	IMG5_058180	o26103	i16037
CLS02364	Contig9448.0.g86	IMG5_058180	o26104	i16038
CLS02364	Contig9448.0.g86	IMG5_058180	o26106	i16039
CLS02366	IMG5_019440	Contig3796.0.g33	i14443	o50008
CLS02366	IMG5_019440	Contig3796.0.g33	i14447	o50010
CLS02366	Contig3796.0.g33	IMG5_019440	o50008	i14443
CLS02366	Contig3796.0.g33	IMG5_019440	o50010	i14447
CLS02382	IMG5_004200	Contig5999.0.g62	i421	o53107
CLS02382	Contig5999.0.g62	IMG5_004200	o53107	i421
CLS02383	IMG5_004150	Contig3935.0.g97	i405	o19386
CLS02383	IMG5_004150	Contig3935.0.g97	i406	o19387
CLS02383	Contig3935.0.g97	IMG5_004150	o19386	i405
CLS02383	Contig3935.0.g97	IMG5_004150	o19387	i406
CLS02384	IMG5_138340	Contig18025.0.g11	i7841	o10898
CLS02384	IMG5_138340	Contig18025.0.g11	i7843	o10899
CLS02384	Contig18025.0.g11	IMG5_138340	o10898	i7841
CLS02384	Contig18025.0.g11	IMG5_138340	o10899	i7843
CLS02408	IMG5_154790	Contig20025.0.g87	i8920	o43215
CLS02408	Contig20025.0.g87	IMG5_154790	o43215	i8920
CLS02424	IMG5_202970	Contig4273.0.g23	i13169	o50657
CLS02424	IMG5_202970	Contig4273.0.g23	i13174	o50659
CLS02424	Contig4273.0.g23	IMG5_202970	o50657	i13169
CLS02424	Contig4273.0.g23	IMG5_202970	o50659	i13174
CLS02446	IMG5_098610	Contig19710.0.g75	i18021	o12984
CLS02446	Contig19710.0.g75	IMG5_098610	o12984	i18021
CLS02448	IMG5_098270	Contig14611.0.g88	i4435	o34795
CLS02448	IMG5_098270	Contig14611.0.g88	i4436	o34796
CLS02448	IMG5_098270	Contig14611.0.g88	i4437	o34797
CLS02448	Contig14611.0.g88	IMG5_098270	o34795	i4435
CLS02448	Contig14611.0.g88	IMG5_098270	o34796	i4436
CLS02448	Contig14611.0.g88	IMG5_098270	o34797	i4437
CLS02449	IMG5_098270	Contig807.1.g102	i4435	o24260
CLS02449	Contig807.1.g102	IMG5_098270	o24260	i4435
CLS02456	IMG5_098210	Contig11102.0.g101	i4433	o28818
CLS02456	Contig11102.0.g101	IMG5_098210	o28818	i4433
CLS02460	IMG5_107710	Contig9662.0.g52	i5315	o26380
CLS02460	Contig9662.0.g52	IMG5_107710	o26380	i5315
CLS02466	IMG5_107760	Contig18065.0.g81	i18978	o10947
CLS02466	Contig18065.0.g81	IMG5_107760	o10947	i18978
CLS02469	IMG5_107380	Contig1769.0.g60	i18909	o10480
CLS02469	Contig1769.0.g60	IMG5_107380	o10480	i18909
CLS02471	IMG5_107210	Contig20090.0.g96	i18880	o13401
CLS02471	Contig20090.0.g96	IMG5_107210	o13401	i18880
CLS02474	IMG5_107680	Contig18372.0.g88	i5309	o11308
CLS02474	Contig18372.0.g88	IMG5_107680	o11308	i5309
CLS02476	IMG5_107420	Contig1696.0.1.g84	i18919	o38524
CLS02476	Contig1696.0.1.g84	IMG5_107420	o38524	i18919
CLS02477	IMG5_107530	Contig4488.0.g33	i18943	o50932
CLS02477	IMG5_107530	Contig4488.0.g33	i18944	o50933
CLS02477	Contig4488.0.g33	IMG5_107530	o50932	i18943
CLS02477	Contig4488.0.g33	IMG5_107530	o50933	i18944
CLS02487	IMG5_109090	Contig4139.0.g38	i5412	o19675
CLS02487	Contig4139.0.g38	IMG5_109090	o19675	i5412
CLS02489	IMG5_045910	Contig19613.0.g12	i15273	o12865
CLS02489	IMG5_045910	Contig19613.0.g12	i15278	o12867
CLS02489	Contig19613.0.g12	IMG5_045910	o12865	i15273
CLS02489	Contig19613.0.g12	IMG5_045910	o12867	i15278
CLS02500	IMG5_188650	Contig17295.0.g9	i11819	o38976
CLS02500	Contig17295.0.g9	IMG5_188650	o38976	i11819
CLS02506	IMG5_119950	Contig1395.0.g92	i6287	o33623
CLS02506	IMG5_119950	Contig1395.0.g92	i6288	o33624
CLS02506	Contig1395.0.g92	IMG5_119950	o33623	i6287
CLS02506	Contig1395.0.g92	IMG5_119950	o33624	i6288
CLS02508	IMG5_120040	Contig3980.0.g60	i6324	o50282
CLS02508	IMG5_120040	Contig3980.0.g60	i6325	o50283
CLS02508	IMG5_120040	Contig3980.0.g60	i6326	o50284
CLS02508	Contig3980.0.g60	IMG5_120040	o50282	i6324
CLS02508	Contig3980.0.g60	IMG5_120040	o50283	i6325
CLS02508	Contig3980.0.g60	IMG5_120040	o50284	i6326
CLS02509	IMG5_119840	Contig14590.0.g70	i6264	o6646
CLS02509	IMG5_119840	Contig14590.0.g70	i6266	o6647
CLS02509	Contig14590.0.g70	IMG5_119840	o6646	i6264
CLS02509	Contig14590.0.g70	IMG5_119840	o6647	i6266
CLS02514	IMG5_064770	Contig4797.0.g18	i3032	o51412
CLS02514	IMG5_064770	Contig4797.0.g18	i3033	o51414
CLS02514	Contig4797.0.g18	IMG5_064770	o51412	i3032
CLS02514	Contig4797.0.g18	IMG5_064770	o51414	i3033
CLS02544	IMG5_092550	Contig21434.0.g6	i17705	o45434
CLS02544	IMG5_092550	Contig21434.0.g6	i17706	o45435
CLS02544	Contig21434.0.g6	IMG5_092550	o45434	i17705
CLS02544	Contig21434.0.g6	IMG5_092550	o45435	i17706
CLS02547	IMG5_201520	Contig10456.0.g15	i26811	o670
CLS02547	Contig10456.0.g15	IMG5_201520	o670	i26811
CLS02549	IMG5_201610	Contig16506.0.g30	i12951	o37801
CLS02549	Contig16506.0.g30	IMG5_201610	o37801	i12951
CLS02550	IMG5_201430	Contig3206.0.g74	i12912	o49087
CLS02550	IMG5_201430	Contig3206.0.g74	i12914	o49088
CLS02550	Contig3206.0.g74	IMG5_201430	o49087	i12912
CLS02550	Contig3206.0.g74	IMG5_201430	o49088	i12914
CLS02562	IMG5_201670	Contig11168.0.g6	i26830	o1787
CLS02562	Contig11168.0.g6	IMG5_201670	o1787	i26830
CLS02577	IMG5_162270	Contig22041.0.g31	i23246	o46550
CLS02577	IMG5_162270	Contig22041.0.g31	i23248	o46551
CLS02577	Contig22041.0.g31	IMG5_162270	o46550	i23246
CLS02577	Contig22041.0.g31	IMG5_162270	o46551	i23248
CLS02578	IMG5_169860	Contig8046.0.g46	i10275	o56045
CLS02578	Contig8046.0.g46	IMG5_169860	o56045	i10275
CLS02614	IMG5_200420	Contig21721.0.g26	i26645	o45946
CLS02614	Contig21721.0.g26	IMG5_200420	o45946	i26645
CLS02646	IMG5_152490	Contig21055.0.g55	i8699	o14662
CLS02646	IMG5_152490	Contig21055.0.g55	i8700	o14663
CLS02646	IMG5_152490	Contig21055.0.g55	i8702	o14666
CLS02646	Contig21055.0.g55	IMG5_152490	o14662	i8699
CLS02646	Contig21055.0.g55	IMG5_152490	o14663	i8700
CLS02646	Contig21055.0.g55	IMG5_152490	o14666	i8702
CLS02655	IMG5_170820	Contig11895.0.g106	i10328	o30129
CLS02655	Contig11895.0.g106	IMG5_170820	o30129	i10328
CLS02663	IMG5_197920	Contig11125.0.g68	i12613	o28840
CLS02663	Contig11125.0.g68	IMG5_197920	o28840	i12613
CLS02667	IMG5_197890	Contig18308.0.g1	i26403	o11202
CLS02667	Contig18308.0.g1	IMG5_197890	o11202	i26403
CLS02671	IMG5_052990	Contig19321.0.g57	i15662	o12477
CLS02671	Contig19321.0.g57	IMG5_052990	o12477	i15662
CLS02676	IMG5_009920	Contig2015.0.g97	i14028	o13512
CLS02676	IMG5_009920	Contig2015.0.g97	i14030	o13513
CLS02676	Contig2015.0.g97	IMG5_009920	o13512	i14028
CLS02676	Contig2015.0.g97	IMG5_009920	o13513	i14030
CLS02680	IMG5_124030	Contig17998.0.g14	i6718	o39935
CLS02680	Contig17998.0.g14	IMG5_124030	o39935	i6718
CLS02689	IMG5_141600	Contig18711.0.g38	i7983	o11662
CLS02689	Contig18711.0.g38	IMG5_141600	o11662	i7983
CLS02713	IMG5_180520	Contig9906.0.1.g90	i11000	o26755
CLS02713	Contig9906.0.1.g90	IMG5_180520	o26755	i11000
CLS02727	IMG5_012590	Contig18484.0.g74	i860	o40596
CLS02727	Contig18484.0.g74	IMG5_012590	o40596	i860
CLS02730	IMG5_189680	Contig8829.0.g15	i25612	o57195
CLS02730	Contig8829.0.g15	IMG5_189680	o57195	i25612
CLS02731	IMG5_189690	Contig16564.0.g25	i11925	o37865
CLS02731	IMG5_189690	Contig16564.0.g25	i11927	o37866
CLS02731	Contig16564.0.g25	IMG5_189690	o37865	i11925
CLS02731	Contig16564.0.g25	IMG5_189690	o37866	i11927
CLS02735	IMG5_120510	Contig13091.0.g112	i6399	o4586
CLS02735	IMG5_120510	Contig13091.0.g112	i6402	o4587
CLS02735	Contig13091.0.g112	IMG5_120510	o4586	i6399
CLS02735	Contig13091.0.g112	IMG5_120510	o4587	i6402
CLS02737	IMG5_120540	Contig6891.0.g97	i19951	o22811
CLS02737	IMG5_120540	Contig6891.0.g97	i19953	o22812
CLS02737	Contig6891.0.g97	IMG5_120540	o22811	i19951
CLS02737	Contig6891.0.g97	IMG5_120540	o22812	i19953
CLS02738	IMG5_120570	Contig14790.0.g113	i6408	o35045
CLS02738	Contig14790.0.g113	IMG5_120570	o35045	i6408
CLS02774	IMG5_123630	Contig1934.0.g32	i6667	o12496
CLS02774	Contig1934.0.g32	IMG5_123630	o12496	i6667
CLS02802	IMG5_128340	Contig106.1.g90	i7081	o932
CLS02802	Contig106.1.g90	IMG5_128340	o932	i7081
CLS02811	IMG5_167290	Contig21983.0.g52	i9985	o16000
CLS02811	Contig21983.0.g52	IMG5_167290	o16000	i9985
CLS02821	IMG5_164020	Contig2091.0.g107	i23360	o14482
CLS02821	IMG5_164020	Contig2091.0.g107	i23363	o14484
CLS02821	IMG5_164020	Contig2091.0.g107	i23364	o14485
CLS02821	Contig2091.0.g107	IMG5_164020	o14482	i23360
CLS02821	Contig2091.0.g107	IMG5_164020	o14484	i23363
CLS02821	Contig2091.0.g107	IMG5_164020	o14485	i23364
CLS02836	IMG5_124480	Contig9122.0.g28	i6781	o57643
CLS02836	Contig9122.0.g28	IMG5_124480	o57643	i6781
CLS02849	IMG5_129010	Contig13118.0.g74	i7120	o4637
CLS02849	Contig13118.0.g74	IMG5_129010	o4637	i7120
CLS02859	IMG5_196190	Contig22869.0.g61	i12448	o47607
CLS02859	IMG5_196190	Contig22869.0.g61	i12449	o47608
CLS02859	Contig22869.0.g61	IMG5_196190	o47607	i12448
CLS02859	Contig22869.0.g61	IMG5_196190	o47608	i12449
CLS02861	IMG5_195860	Contig9293.0.g4	i26162	o57985
CLS02861	Contig9293.0.g4	IMG5_195860	o57985	i26162
CLS02865	IMG5_195950	Contig11357.0.g94	i12420	o29169
CLS02865	IMG5_195950	Contig11357.0.g94	i12421	o29170
CLS02865	Contig11357.0.g94	IMG5_195950	o29169	i12420
CLS02865	Contig11357.0.g94	IMG5_195950	o29170	i12421
CLS02873	Contig20162.0.g69	IMG5_195880	o43429	i12415
CLS02911	IMG5_129390	Contig18869.0.g74	i7158	o11914
CLS02911	Contig18869.0.g74	IMG5_129390	o11914	i7158
CLS02912	IMG5_129380	Contig20116.0.g88	i7153	o43333
CLS02912	IMG5_129380	Contig20116.0.g88	i7154	o43335
CLS02912	Contig20116.0.g88	IMG5_129380	o43333	i7153
CLS02912	Contig20116.0.g88	IMG5_129380	o43335	i7154
CLS02955	IMG5_184190	Contig7469.0.g37	i25064	o55123
CLS02977	IMG5_110490	Contig144.0.g19	i5500	o6350
CLS02977	Contig144.0.g19	IMG5_110490	o6350	i5500
CLS02980	IMG5_147510	Contig12032.0.g69	i8308	o30405
CLS02980	IMG5_147510	Contig12032.0.g69	i8309	o30406
CLS02980	Contig12032.0.g69	IMG5_147510	o30405	i8308
CLS02980	Contig12032.0.g69	IMG5_147510	o30406	i8309
CLS02988	IMG5_144020	Contig5272.0.g84	i21535	o20912
CLS02988	IMG5_144020	Contig5272.0.g84	i21536	o20913
CLS02988	Contig5272.0.g84	IMG5_144020	o20912	i21535
CLS02988	Contig5272.0.g84	IMG5_144020	o20913	i21536
CLS02999	IMG5_145470	Contig5072.0.g110	i8168	o51785
CLS02999	IMG5_145470	Contig5072.0.g110	i8171	o51786
CLS02999	Contig5072.0.g110	IMG5_145470	o51785	i8168
CLS02999	Contig5072.0.g110	IMG5_145470	o51786	i8171
CLS03002	IMG5_027670	Contig18661.0.g91	i14782	o40897
CLS03002	IMG5_027670	Contig18661.0.g91	i14784	o40898
CLS03002	Contig18661.0.g91	IMG5_027670	o40897	i14782
CLS03002	Contig18661.0.g91	IMG5_027670	o40898	i14784
CLS03009	IMG5_051430	Contig10169.0.g99	i2232	o27180
CLS03009	IMG5_051430	Contig10169.0.g99	i2233	o27181
CLS03009	Contig10169.0.g99	IMG5_051430	o27180	i2232
CLS03009	Contig10169.0.g99	IMG5_051430	o27181	i2233
CLS03016	IMG5_051660	Contig3265.0.g89	i15631	o49168
CLS03016	Contig3265.0.g89	IMG5_051660	o49167	i15630
CLS03016	Contig3265.0.g89	IMG5_051660	o49168	i15631
CLS03021	IMG5_166710	Contig19009.0.g53	i23587	o12096
CLS03021	Contig19009.0.g53	IMG5_166710	o12096	i23587
CLS03035	IMG5_070330	Contig18193.0.g20	i3290	o40214
CLS03035	IMG5_070330	Contig18193.0.g20	i3292	o40215
CLS03035	IMG5_070330	Contig18193.0.g20	i3296	o40216
CLS03035	Contig18193.0.g20	IMG5_070330	o40214	i3290
CLS03035	Contig18193.0.g20	IMG5_070330	o40215	i3292
CLS03035	Contig18193.0.g20	IMG5_070330	o40216	i3296
CLS03053	IMG5_117250	Contig3701.0.g58	i5997	o49882
CLS03053	Contig3701.0.g58	IMG5_117250	o49882	i5997
CLS03054	IMG5_117240	Contig13074.0.g35	i5989	o32158
CLS03054	Contig13074.0.g35	IMG5_117240	o32158	i5989
CLS03055	IMG5_117200	Contig22341.0.g92	i19669	o16558
CLS03055	Contig22341.0.g92	IMG5_117200	o16558	i19669
CLS03059	IMG5_173460	Contig12332.0.g1	i10509	o30882
CLS03059	Contig12332.0.g1	IMG5_173460	o30882	i10509
CLS03064	IMG5_115940	Contig14656.0.g22	i19506	o6761
CLS03064	Contig14656.0.g22	IMG5_115940	o6761	i19506
CLS03070	IMG5_115880	Contig16784.0.g34	i5846	o9362
CLS03070	Contig16784.0.g34	IMG5_115880	o9362	i5846
CLS03071	IMG5_120260	Contig18818.0.g85	i6365	o11829
CLS03071	IMG5_120260	Contig18818.0.g85	i6375	o11831
CLS03071	Contig18818.0.g85	IMG5_120260	o11829	i6365
CLS03071	Contig18818.0.g85	IMG5_120260	o11831	i6375
CLS03074	IMG5_137130	Contig2793.0.g104	i21204	o48486
CLS03074	Contig2793.0.g104	IMG5_137130	o48486	i21204
CLS03095	IMG5_187620	Contig10938.0.g114	i25452	o1410
CLS03095	IMG5_187620	Contig10938.0.g114	i25453	o1411
CLS03095	Contig10938.0.g114	IMG5_187620	o1410	i25452
CLS03095	Contig10938.0.g114	IMG5_187620	o1411	i25453
CLS03097	IMG5_092320	Contig18963.0.g36	i4173	o12019
CLS03097	IMG5_092320	Contig18963.0.g36	i4174	o12021
CLS03097	Contig18963.0.g36	IMG5_092320	o12019	i4173
CLS03097	Contig18963.0.g36	IMG5_092320	o12021	i4174
CLS03101	IMG5_006240	Contig7148.0.g93	i13875	o23108
CLS03101	Contig7148.0.g93	IMG5_006240	o23108	i13875
CLS03139	IMG5_192670	Contig21728.0.g38	i25829	o15574
CLS03139	IMG5_192670	Contig21728.0.g38	i25830	o15576
CLS03139	IMG5_192670	Contig21728.0.g38	i25831	o15578
CLS03139	Contig21728.0.g38	IMG5_192670	o15574	i25829
CLS03139	Contig21728.0.g38	IMG5_192670	o15576	i25830
CLS03139	Contig21728.0.g38	IMG5_192670	o15578	i25831
CLS03143	IMG5_171300	Contig15969.0.g59	i24006	o36947
CLS03143	Contig15969.0.g59	IMG5_171300	o36947	i24006
CLS03148	IMG5_150570	Contig12243.0.g7	i8549	o3400
CLS03148	Contig12243.0.g7	IMG5_150570	o3400	i8549
CLS03167	IMG5_145200	Contig20146.0.g34	i21660	o13507
CLS03167	Contig20146.0.g34	IMG5_145200	o13507	i21660
CLS03192	IMG5_138440	Contig13400.0.g78	i21274	o32778
CLS03192	Contig13400.0.g78	IMG5_138440	o32778	i21274
CLS03220	IMG5_186990	Contig645.1.g7	i25388	o22241
CLS03220	IMG5_186990	Contig645.1.g7	i25390	o22242
CLS03220	IMG5_186990	Contig645.1.g7	i25391	o22243
CLS03220	Contig645.1.g7	IMG5_186990	o22241	i25388
CLS03220	Contig645.1.g7	IMG5_186990	o22242	i25390
CLS03220	Contig645.1.g7	IMG5_186990	o22243	i25391
CLS03225	IMG5_185190	Contig21825.0.g105	i11447	o15717
CLS03225	Contig21825.0.g105	IMG5_185190	o15717	i11447
CLS03227	IMG5_115720	Contig622.0.g52	i5822	o53474
CLS03227	IMG5_115720	Contig622.0.g52	i5823	o53475
CLS03227	Contig622.0.g52	IMG5_115720	o53474	i5822
CLS03227	Contig622.0.g52	IMG5_115720	o53475	i5823
CLS03240	IMG5_144740	Contig15931.0.g46	i21602	o36886
CLS03240	Contig15931.0.g46	IMG5_144740	o36886	i21602
CLS00003	IMG5_162600	Contig19712.0.g79	i9554	o42663
CLS00003	Contig19712.0.g79	IMG5_162600	o42663	i9554
CLS00004	IMG5_189190	Contig14504.0.g56	i25591	o34611
CLS00004	Contig14504.0.g56	IMG5_189190	o34611	i25591
CLS00006	IMG5_137810	Contig18742.0.g66	i21248	o11695
CLS00006	IMG5_137810	Contig18742.0.g66	i21250	o11696
CLS00006	Contig18742.0.g66	IMG5_137810	o11695	i21248
CLS00006	Contig18742.0.g66	IMG5_137810	o11696	i21250
CLS00010	IMG5_137550	Contig21891.0.g8	i21223	o46205
CLS00010	IMG5_137550	Contig21891.0.g8	i21225	o46206
CLS00010	Contig21891.0.g8	IMG5_137550	o46205	i21223
CLS00010	Contig21891.0.g8	IMG5_137550	o46206	i21225
CLS00012	IMG5_137740	Contig13038.0.g105	i21239	o4504
CLS00012	Contig13038.0.g105	IMG5_137740	o4504	i21239
CLS00021	IMG5_173760	Contig10719.0.g52	i24276	o1083
CLS00021	IMG5_173760	Contig10719.0.g52	i24279	o1085
CLS00021	Contig10719.0.g52	IMG5_173760	o1083	i24276
CLS00021	Contig10719.0.g52	IMG5_173760	o1085	i24279
CLS00027	IMG5_085430	Contig10136.0.g95	i3958	o27147
CLS00027	Contig10136.0.g95	IMG5_085430	o27147	i3958
CLS00030	IMG5_162070	Contig302.1.g91	i9510	o18331
CLS00030	Contig302.1.g91	IMG5_162070	o18331	i9510
CLS00039	IMG5_176490	Contig13399.0.g37	i24453	o32758
CLS00039	Contig13399.0.g37	IMG5_176490	o32758	i24453
CLS00049	IMG5_021310	Contig5734.0.g8	i14529	o21435
CLS00049	Contig5734.0.g8	IMG5_021310	o21435	i14529
CLS00062	IMG5_100310	Contig21398.0.g83	i4694	o15114
CLS00062	IMG5_100310	Contig21398.0.g83	i4695	o15115
CLS00062	Contig21398.0.g83	IMG5_100310	o15114	i4694
CLS00062	Contig21398.0.g83	IMG5_100310	o15115	i4695
CLS00063	IMG5_100480	Contig14823.0.1.g58	i18261	o6983
CLS00063	Contig14823.0.1.g58	IMG5_100480	o6983	i18261
CLS00066	IMG5_100490	Contig5382.0.g35	i4732	o21043
CLS00066	IMG5_100490	Contig5382.0.g35	i4735	o21044
CLS00066	Contig5382.0.g35	IMG5_100490	o21043	i4732
CLS00066	Contig5382.0.g35	IMG5_100490	o21044	i4735
CLS00069	IMG5_100390	Contig19761.0.g82	i4708	o42765
CLS00069	Contig19761.0.g82	IMG5_100390	o42765	i4708
CLS00073	IMG5_183420	Contig8102.0.g32	i24983	o56140
CLS00073	IMG5_183420	Contig8102.0.g32	i24989	o56141
CLS00073	Contig8102.0.g32	IMG5_183420	o56140	i24983
CLS00073	Contig8102.0.g32	IMG5_183420	o56141	i24989
CLS00075	IMG5_183550	Contig12619.0.g67	i25005	o3911
CLS00075	Contig12619.0.g67	IMG5_183550	o3911	i25005
CLS00080	IMG5_183540	Contig639.1.g140	i11311	o22180
CLS00080	Contig639.1.g140	IMG5_183540	o22180	i11311
CLS00082	IMG5_093060	Contig7152.0.g26	i17784	o54730
CLS00082	Contig7152.0.g26	IMG5_093060	o54730	i17784
CLS00094	IMG5_181510	Contig11285.0.g26	i11118	o1929
CLS00094	IMG5_181510	Contig11285.0.g26	i11119	o1930
CLS00094	IMG5_181510	Contig11285.0.g26	i11120	o1931
CLS00094	IMG5_181510	Contig11285.0.g26	i11121	o1932
CLS00094	Contig11285.0.g26	IMG5_181510	o1929	i11118
CLS00094	Contig11285.0.g26	IMG5_181510	o1930	i11119
CLS00094	Contig11285.0.g26	IMG5_181510	o1931	i11120
CLS00094	Contig11285.0.g26	IMG5_181510	o1932	i11121
CLS00098	IMG5_181470	Contig1173.0.g62	i24846	o29802
CLS00098	IMG5_181470	Contig1173.0.g62	i24847	o29803
CLS00098	Contig1173.0.g62	IMG5_181470	o29802	i24846
CLS00098	Contig1173.0.g62	IMG5_181470	o29803	i24847
CLS00102	IMG5_181520	Contig11976.0.g89	i24859	o3033
CLS00102	Contig11976.0.g89	IMG5_181520	o3033	i24859
CLS00104	IMG5_181490	Contig922.0.g42	i24853	o25802
CLS00104	Contig922.0.g42	IMG5_181490	o25802	i24853
CLS00106	IMG5_011390	Contig10252.0.g4	i14118	o27313
CLS00106	Contig10252.0.g4	IMG5_011390	o27313	i14118
CLS00110	IMG5_111120	Contig5638.0.g54	i19227	o52567
CLS00110	Contig5638.0.g54	IMG5_111120	o52567	i19227
CLS00120	IMG5_094500	Contig16014.0.g41	i17835	o8468
CLS00120	Contig16014.0.g41	IMG5_094500	o8468	i17835
CLS00123	IMG5_094380	Contig17708.0.g29	i17825	o39603
CLS00123	IMG5_094380	Contig17708.0.g29	i17827	o39604
CLS00123	IMG5_094380	Contig17708.0.g29	i17828	o39605
CLS00123	IMG5_094380	Contig17708.0.g29	i17831	o39607
CLS00123	IMG5_094380	Contig17708.0.g29	i17832	o39608
CLS00123	Contig17708.0.g29	IMG5_094380	o39603	i17825
CLS00123	Contig17708.0.g29	IMG5_094380	o39604	i17827
CLS00123	Contig17708.0.g29	IMG5_094380	o39605	i17828
CLS00123	Contig17708.0.g29	IMG5_094380	o39607	i17831
CLS00123	Contig17708.0.g29	IMG5_094380	o39608	i17832
CLS00127	IMG5_001770	Contig17526.0.g72	i192	o39335
CLS00127	Contig17526.0.g72	IMG5_001770	o39335	i192
CLS00130	IMG5_102570	Contig11042.0.g60	i18463	o1602
CLS00130	IMG5_102570	Contig11042.0.g60	i18465	o1603
CLS00130	Contig11042.0.g60	IMG5_102570	o1602	i18463
CLS00130	Contig11042.0.g60	IMG5_102570	o1603	i18465
CLS00137	IMG5_192790	Contig21557.0.0.g99	i25848	o45632
CLS00137	Contig21557.0.0.g99	IMG5_192790	o45632	i25848
CLS00138	IMG5_192890	Contig16959.0.g38	i12120	o9607
CLS00138	Contig16959.0.g38	IMG5_192890	o9607	i12120
CLS00141	IMG5_110770	Contig10148.0.g41	i5540	o27157
CLS00141	Contig10148.0.g41	IMG5_110770	o27157	i5540
CLS00143	IMG5_175510	Contig4343.0.g46	i10668	o50741
CLS00143	Contig4343.0.g46	IMG5_175510	o50741	i10668
CLS00148	IMG5_161330	Contig1038.0.g74	i9455	o27495
CLS00148	Contig1038.0.g74	IMG5_161330	o27495	i9455
CLS00150	IMG5_124890	Contig20211.0.g80	i6813	o43514
CLS00150	Contig20211.0.g80	IMG5_124890	o43514	i6813
CLS00151	IMG5_124930	Contig8850.0.g80	i6819	o57222
CLS00151	IMG5_124930	Contig8850.0.g80	i6825	o57224
CLS00151	Contig8850.0.g80	IMG5_124930	o57222	i6819
CLS00151	Contig8850.0.g80	IMG5_124930	o57224	i6825
CLS00153	IMG5_163600	Contig8943.0.0.g94	i23342	o57342
CLS00153	Contig8943.0.0.g94	IMG5_163600	o57342	i23342
CLS00156	IMG5_163670	Contig21741.0.g7	i9653	o15589
CLS00156	Contig21741.0.g7	IMG5_163670	o15589	i9653
CLS00163	IMG5_070440	Contig21547.0.g84	i3304	o45597
CLS00163	Contig21547.0.g84	IMG5_070440	o45597	i3304
CLS00167	IMG5_070750	Contig21785.0.1.g110	i3339	o15662
CLS00167	Contig21785.0.1.g110	IMG5_070750	o15662	i3339
CLS00170	IMG5_202310	Contig22002.0.g104	i13072	o46469
CLS00170	IMG5_202310	Contig22002.0.g104	i13073	o46470
CLS00170	IMG5_202310	Contig22002.0.g104	i13074	o46471
CLS00170	Contig22002.0.g104	IMG5_202310	o46469	i13072
CLS00170	Contig22002.0.g104	IMG5_202310	o46470	i13073
CLS00170	Contig22002.0.g104	IMG5_202310	o46471	i13074
CLS00173	IMG5_202290	Contig9539.0.g56	i13068	o58373
CLS00173	Contig9539.0.g56	IMG5_202290	o58373	i13068
CLS00180	IMG5_049590	Contig22006.0.g86	i15476	o16047
CLS00180	Contig22006.0.g86	IMG5_049590	o16047	i15476
CLS00184	IMG5_182300	Contig1412.1.g88	i11190	o6019
CLS00184	IMG5_182300	Contig1412.1.g88	i11191	o6020
CLS00184	IMG5_182300	Contig1412.1.g88	i11194	o6023
CLS00184	IMG5_182300	Contig1412.1.g88	i11195	o6025
CLS00184	IMG5_182300	Contig1412.1.g88	i11196	o6026
CLS00184	Contig1412.1.g88	IMG5_182300	o6019	i11190
CLS00184	Contig1412.1.g88	IMG5_182300	o6020	i11191
CLS00184	Contig1412.1.g88	IMG5_182300	o6023	i11194
CLS00184	Contig1412.1.g88	IMG5_182300	o6025	i11195
CLS00184	Contig1412.1.g88	IMG5_182300	o6026	i11196
CLS00195	IMG5_168700	Contig15609.0.g93	i10154	o7955
CLS00195	Contig15609.0.g93	IMG5_168700	o7955	i10154
CLS00196	IMG5_168330	Contig20178.0.g32	i10082	o43450
CLS00196	Contig20178.0.g32	IMG5_168330	o43450	i10082
CLS00200	IMG5_168710	Contig22482.0.g88	i10157	o16688
CLS00200	Contig22482.0.g88	IMG5_168710	o16688	i10157
CLS00202	IMG5_168570	Contig8085.0.g78	i10143	o24266
CLS00202	Contig8085.0.g78	IMG5_168570	o24266	i10143
CLS00206	IMG5_127460	Contig22443.0.g66	i20499	o47066
CLS00206	Contig22443.0.g66	IMG5_127460	o47066	i20499
CLS00207	IMG5_127350	Contig12680.0.g79	i6990	o31541
CLS00207	IMG5_127350	Contig12680.0.g79	i6992	o31542
CLS00207	Contig12680.0.g79	IMG5_127350	o31541	i6990
CLS00207	Contig12680.0.g79	IMG5_127350	o31542	i6992
CLS00219	IMG5_074360	Contig18220.0.g17	i16935	o11111
CLS00219	Contig18220.0.g17	IMG5_074360	o11111	i16935
CLS00221	IMG5_037830	Contig590.1.g76	i15164	o52927
CLS00221	Contig590.1.g76	IMG5_037830	o52927	i15164
CLS00223	IMG5_008700	Contig10697.0.g51	i646	o28150
CLS00223	Contig10697.0.g51	IMG5_008700	o28150	i646
CLS00224	IMG5_054710	Contig22110.0.g40	i2392	o46658
CLS00224	Contig22110.0.g40	IMG5_054710	o46658	i2392
CLS00225	IMG5_054730	Contig21128.0.g80	i15752	o44932
CLS00225	Contig21128.0.g80	IMG5_054730	o44932	i15752
CLS00227	IMG5_186780	Contig1262.0.g65	i25370	o31430
CLS00227	Contig1262.0.g65	IMG5_186780	o31430	i25370
CLS00241	IMG5_185690	Contig2233.0.g90	i11495	o16555
CLS00241	Contig2233.0.g90	IMG5_185690	o16555	i11495
CLS00242	IMG5_185400	Contig21120.0.g73	i25173	o14786
CLS00242	Contig21120.0.g73	IMG5_185400	o14786	i25173
CLS00244	IMG5_185520	Contig6026.0.g55	i25211	o53175
CLS00244	Contig6026.0.g55	IMG5_185520	o53175	i25211
CLS00246	IMG5_185510	Contig22624.0.g45	i11469	o16828
CLS00246	Contig22624.0.g45	IMG5_185510	o16828	i11469
CLS00249	IMG5_126260	Contig11813.0.g68	i6870	o29995
CLS00249	Contig11813.0.g68	IMG5_126260	o29995	i6870
CLS00250	IMG5_126280	Contig21038.0.g42	i20448	o44832
CLS00250	Contig21038.0.g42	IMG5_126280	o44831	i20446
CLS00250	Contig21038.0.g42	IMG5_126280	o44832	i20448
CLS00254	IMG5_174360	Contig13627.0.g25	i24323	o33160
CLS00254	Contig13627.0.g25	IMG5_174360	o33160	i24323
CLS00255	IMG5_063460	Contig17392.0.g62	i2974	o39130
CLS00255	IMG5_063460	Contig17392.0.g62	i2977	o39132
CLS00255	Contig17392.0.g62	IMG5_063460	o39130	i2974
CLS00255	Contig17392.0.g62	IMG5_063460	o39132	i2977
CLS00257	IMG5_153470	Contig91.1.g69	i22485	o25592
CLS00257	Contig91.1.g69	IMG5_153470	o25592	i22485
CLS00258	IMG5_153440	Contig1266.1.g34	i22481	o31491
CLS00258	Contig1266.1.g34	IMG5_153440	o31491	i22481
CLS00259	IMG5_153390	Contig19231.0.g39	i22474	o12388
CLS00259	Contig19231.0.g39	IMG5_153390	o12388	i22474
CLS00260	IMG5_153290	Contig1088.1.g67	i8770	o28469
CLS00260	Contig1088.1.g67	IMG5_153290	o28469	i8770
CLS00261	IMG5_153480	Contig10417.0.g41	i22498	o627
CLS00261	Contig10417.0.g41	IMG5_153480	o627	i22498
CLS00265	IMG5_003380	Contig10687.0.g75	i346	o1045
CLS00265	Contig10687.0.g75	IMG5_003380	o1045	i346
CLS00271	IMG5_152900	Contig13265.0.g83	i22393	o4852
CLS00271	Contig13265.0.g83	IMG5_152900	o4852	i22393
CLS00278	IMG5_142840	Contig18445.0.g39	i8026	o11427
CLS00278	IMG5_142840	Contig18445.0.g39	i8028	o11428
CLS00278	Contig18445.0.g39	IMG5_142840	o11427	i8026
CLS00278	Contig18445.0.g39	IMG5_142840	o11428	i8028
CLS00279	IMG5_089160	Contig3407.0.1.g48	i4082	o49415
CLS00279	IMG5_089160	Contig3407.0.1.g48	i4090	o49418
CLS00279	Contig3407.0.1.g48	IMG5_089160	o49415	i4082
CLS00279	Contig3407.0.1.g48	IMG5_089160	o49418	i4090
CLS00282	IMG5_117000	Contig1053.1.g21	i19647	o817
CLS00282	IMG5_117000	Contig1053.1.g21	i19649	o820
CLS00282	Contig1053.1.g21	IMG5_117000	o817	i19647
CLS00282	Contig1053.1.g21	IMG5_117000	o820	i19649
CLS00286	IMG5_000700	Contig22520.0.g95	i13428	o16726
CLS00286	Contig22520.0.g95	IMG5_000700	o16726	i13428
CLS00289	IMG5_001210	Contig6265.0.g103	i13507	o22024
CLS00289	Contig6265.0.g103	IMG5_001210	o22024	i13507
CLS00295	IMG5_000530	Contig21128.0.g79	i13382	o14798
CLS00295	Contig21128.0.g79	IMG5_000530	o14798	i13382
CLS00298	IMG5_000490	Contig21269.0.g50	i13366	o45162
CLS00298	IMG5_000490	Contig21269.0.g50	i13368	o45164
CLS00298	IMG5_000490	Contig21269.0.g50	i13374	o45166
CLS00298	Contig21269.0.g50	IMG5_000490	o45162	i13366
CLS00298	Contig21269.0.g50	IMG5_000490	o45164	i13368
CLS00298	Contig21269.0.g50	IMG5_000490	o45166	i13374
CLS00299	IMG5_000660	Contig18378.0.g24	i13414	o40505
CLS00299	Contig18378.0.g24	IMG5_000660	o40505	i13414
CLS00300	IMG5_001050	Contig376.0.0.g31	i13489	o19192
CLS00300	Contig376.0.0.g31	IMG5_001050	o19192	i13489
CLS00305	IMG5_000620	Contig14316.0.g82	i13396	o34311
CLS00305	IMG5_000620	Contig14316.0.g82	i13397	o34312
CLS00305	IMG5_000620	Contig14316.0.g82	i13398	o34313
CLS00305	Contig14316.0.g82	IMG5_000620	o34311	i13396
CLS00305	Contig14316.0.g82	IMG5_000620	o34312	i13397
CLS00305	Contig14316.0.g82	IMG5_000620	o34313	i13398
CLS00308	IMG5_119290	Contig7339.0.g17	i6222	o54958
CLS00308	Contig7339.0.g17	IMG5_119290	o54958	i6222
CLS00313	IMG5_194300	Contig22604.0.g36	i12256	o16786
CLS00313	Contig22604.0.g36	IMG5_194300	o16786	i12256
CLS00318	IMG5_194180	Contig8334.0.g39	i25979	o24599
CLS00318	Contig8334.0.g39	IMG5_194180	o24599	i25979
CLS00322	IMG5_056200	Contig63.1.g30	i15888	o53584
CLS00322	Contig63.1.g30	IMG5_056200	o53584	i15888
CLS00325	IMG5_090120	Contig899.1.g81	i17528	o25457
CLS00325	IMG5_090120	Contig899.1.g81	i17536	o25459
CLS00325	Contig899.1.g81	IMG5_090120	o25457	i17528
CLS00325	Contig899.1.g81	IMG5_090120	o25459	i17536
CLS00327	IMG5_113400	Contig22639.0.g44	i19347	o16836
CLS00327	Contig22639.0.g44	IMG5_113400	o16836	i19347
CLS00329	IMG5_113420	Contig11427.0.g27	i19359	o29281
CLS00329	IMG5_113420	Contig11427.0.g27	i19361	o29282
CLS00329	Contig11427.0.g27	IMG5_113420	o29281	i19359
CLS00329	Contig11427.0.g27	IMG5_113420	o29282	i19361
CLS00330	IMG5_018870	Contig1359.1.g24	i14400	o33084
CLS00330	IMG5_018870	Contig1359.1.g24	i14404	o33085
CLS00330	Contig1359.1.g24	IMG5_018870	o33084	i14400
CLS00330	Contig1359.1.g24	IMG5_018870	o33085	i14404
CLS00334	IMG5_173290	Contig15887.0.0.g50	i10499	o8335
CLS00334	Contig15887.0.0.g50	IMG5_173290	o8335	i10499
CLS00341	IMG5_066000	Contig18273.0.1.g60	i3112	o11177
CLS00341	IMG5_066000	Contig18273.0.1.g60	i3113	o11178
CLS00341	Contig18273.0.1.g60	IMG5_066000	o11177	i3112
CLS00341	Contig18273.0.1.g60	IMG5_066000	o11178	i3113
CLS00344	IMG5_151930	Contig13032.0.0.g100	i22317	o4494
CLS00344	IMG5_151930	Contig13032.0.0.g100	i22323	o4495
CLS00344	Contig13032.0.0.g100	IMG5_151930	o4494	i22317
CLS00344	Contig13032.0.0.g100	IMG5_151930	o4495	i22323
CLS00348	IMG5_167730	Contig21976.0.g73	i23661	o15988
CLS00348	Contig21976.0.g73	IMG5_167730	o15988	i23661
CLS00349	IMG5_054580	Contig22449.0.g38	i15735	o16676
CLS00349	IMG5_054580	Contig22449.0.g38	i15736	o16677
CLS00349	IMG5_054580	Contig22449.0.g38	i15737	o16678
CLS00349	Contig22449.0.g38	IMG5_054580	o16676	i15735
CLS00349	Contig22449.0.g38	IMG5_054580	o16677	i15736
CLS00349	Contig22449.0.g38	IMG5_054580	o16678	i15737
CLS00354	IMG5_159710	Contig9730.0.g86	i23016	o58719
CLS00354	Contig9730.0.g86	IMG5_159710	o58719	i23016
CLS00360	IMG5_125760	Contig14865.0.1.g43	i20409	o35140
CLS00360	Contig14865.0.1.g43	IMG5_125760	o35140	i20409
CLS00367	IMG5_126850	Contig22229.0.g58	i6950	o46823
CLS00367	IMG5_126850	Contig22229.0.g58	i6951	o46824
CLS00367	IMG5_126850	Contig22229.0.g58	i6952	o46825
CLS00367	Contig22229.0.g58	IMG5_126850	o46823	i6950
CLS00367	Contig22229.0.g58	IMG5_126850	o46824	i6951
CLS00367	Contig22229.0.g58	IMG5_126850	o46825	i6952
CLS00372	IMG5_165480	Contig22693.0.g40	i9808	o47396
CLS00372	Contig22693.0.g40	IMG5_165480	o47396	i9808
CLS00373	IMG5_165330	Contig21267.0.g52	i23454	o14960
CLS00373	Contig21267.0.g52	IMG5_165330	o14960	i23454
CLS00377	IMG5_199800	Contig16015.0.g40	i26595	o8470
CLS00377	Contig16015.0.g40	IMG5_199800	o8470	i26595
CLS00382	IMG5_194740	Contig16619.0.g56	i26033	o9210
CLS00382	Contig16619.0.g56	IMG5_194740	o9210	i26033
CLS00385	IMG5_082850	Contig19043.0.g90	i3804	o41546
CLS00385	Contig19043.0.g90	IMG5_082850	o41546	i3804
CLS00391	IMG5_121210	Contig18805.0.g13	i6445	o11794
CLS00391	IMG5_121210	Contig18805.0.g13	i6446	o11796
CLS00391	IMG5_121210	Contig18805.0.g13	i6447	o11797
CLS00391	Contig18805.0.g13	IMG5_121210	o11794	i6445
CLS00391	Contig18805.0.g13	IMG5_121210	o11796	i6446
CLS00391	Contig18805.0.g13	IMG5_121210	o11797	i6447
CLS00408	IMG5_084930	Contig14598.0.g74	i17334	o6674
CLS00408	IMG5_084930	Contig14598.0.g74	i17335	o6675
CLS00408	Contig14598.0.g74	IMG5_084930	o6674	i17334
CLS00408	Contig14598.0.g74	IMG5_084930	o6675	i17335
CLS00412	IMG5_124330	Contig5607.0.g53	i6757	o21315
CLS00412	IMG5_124330	Contig5607.0.g53	i6758	o21316
CLS00412	Contig5607.0.g53	IMG5_124330	o21315	i6757
CLS00412	Contig5607.0.g53	IMG5_124330	o21316	i6758
CLS00416	IMG5_061300	Contig11781.0.0.g15	i2799	o29940
CLS00416	Contig11781.0.0.g15	IMG5_061300	o29940	i2799
CLS00417	IMG5_058050	Contig5216.0.g46	i2591	o51988
CLS00417	Contig5216.0.g46	IMG5_058050	o51988	i2591
CLS00428	IMG5_097450	Contig22618.0.g46	i4386	o47283
CLS00428	IMG5_097450	Contig22618.0.g46	i4387	o47284
CLS00428	Contig22618.0.g46	IMG5_097450	o47283	i4386
CLS00428	Contig22618.0.g46	IMG5_097450	o47284	i4387
CLS00431	IMG5_097290	Contig21054.0.g58	i4372	o44850
CLS00431	Contig21054.0.g58	IMG5_097290	o44850	i4372
CLS00435	IMG5_149250	Contig20021.0.g84	i22118	o43203
CLS00435	IMG5_149250	Contig20021.0.g84	i22119	o43204
CLS00435	IMG5_149250	Contig20021.0.g84	i22125	o43205
CLS00435	Contig20021.0.g84	IMG5_149250	o43203	i22118
CLS00435	Contig20021.0.g84	IMG5_149250	o43204	i22119
CLS00435	Contig20021.0.g84	IMG5_149250	o43205	i22125
CLS00438	IMG5_015740	Contig10970.0.g31	i961	o1474
CLS00438	IMG5_015740	Contig10970.0.g31	i964	o1475
CLS00438	IMG5_015740	Contig10970.0.g31	i966	o1476
CLS00438	Contig10970.0.g31	IMG5_015740	o1474	i961
CLS00438	Contig10970.0.g31	IMG5_015740	o1475	i964
CLS00438	Contig10970.0.g31	IMG5_015740	o1476	i966
CLS00442	IMG5_139920	Contig15709.0.g85	i7921	o36483
CLS00442	Contig15709.0.g85	IMG5_139920	o36483	i7921
CLS00445	IMG5_005670	Contig9894.0.g51	i13827	o58968
CLS00445	IMG5_005670	Contig9894.0.g51	i13829	o58970
CLS00445	IMG5_005670	Contig9894.0.g51	i13830	o58971
CLS00445	Contig9894.0.g51	IMG5_005670	o58968	i13827
CLS00445	Contig9894.0.g51	IMG5_005670	o58970	i13829
CLS00445	Contig9894.0.g51	IMG5_005670	o58971	i13830
CLS00446	IMG5_005740	Contig20390.0.g39	i536	o43836
CLS00446	Contig20390.0.g39	IMG5_005740	o43836	i536
CLS00452	IMG5_058940	Contig12751.0.g46	i2635	o4133
CLS00452	Contig12751.0.g46	IMG5_058940	o4133	i2635
CLS00456	IMG5_159130	Contig17570.0.g76	i22944	o10335
CLS00456	Contig17570.0.g76	IMG5_159130	o10335	i22944
CLS00460	IMG5_104110	Contig22518.0.g92	i5040	o47139
CLS00460	Contig22518.0.g92	IMG5_104110	o47139	i5040
CLS00472	IMG5_051200	Contig16285.0.g93	i15569	o37451
CLS00472	Contig16285.0.g93	IMG5_051200	o37451	i15569
CLS00476	IMG5_081240	Contig17588.0.g108	i3754	o39414
CLS00476	IMG5_081240	Contig17588.0.g108	i3755	o39415
CLS00476	Contig17588.0.g108	IMG5_081240	o39414	i3754
CLS00476	Contig17588.0.g108	IMG5_081240	o39415	i3755
CLS00487	IMG5_193560	Contig903.1.g86	i12186	o57503
CLS00487	Contig903.1.g86	IMG5_193560	o57503	i12186
CLS00488	IMG5_193580	Contig9927.0.g7	i25913	o26772
CLS00488	Contig9927.0.g7	IMG5_193580	o26772	i25913
CLS00490	IMG5_193500	Contig22389.0.g61	i25891	o46994
CLS00490	Contig22389.0.g61	IMG5_193500	o46994	i25891
CLS00493	IMG5_099610	Contig17879.0.g65	i18142	o39791
CLS00493	Contig17879.0.g65	IMG5_099610	o39791	i18142
CLS00500	IMG5_099510	Contig1471.1.g46	i4593	o6849
CLS00500	IMG5_099510	Contig1471.1.g46	i4595	o6850
CLS00500	Contig1471.1.g46	IMG5_099510	o6849	i4593
CLS00500	Contig1471.1.g46	IMG5_099510	o6850	i4595
CLS00505	IMG5_148270	Contig14071.0.g9	i8374	o33821
CLS00505	Contig14071.0.g9	IMG5_148270	o33821	i8374
CLS00507	IMG5_148260	Contig2939.0.g26	i8370	o18193
CLS00507	IMG5_148260	Contig2939.0.g26	i8371	o18194
CLS00507	Contig2939.0.g26	IMG5_148260	o18193	i8370
CLS00507	Contig2939.0.g26	IMG5_148260	o18194	i8371
CLS00508	IMG5_127880	Contig20192.0.g16	i7050	o13546
CLS00508	Contig20192.0.g16	IMG5_127880	o13546	i7050
CLS00511	IMG5_025620	Contig14091.0.g24	i1467	o5966
CLS00511	Contig14091.0.g24	IMG5_025620	o5966	i1467
CLS00513	IMG5_203960	Contig16871.0.g4	i13257	o9510
CLS00513	Contig16871.0.g4	IMG5_203960	o9510	i13257
CLS00514	IMG5_203980	Contig17182.0.g59	i27096	o38802
CLS00514	Contig17182.0.g59	IMG5_203980	o38802	i27096
CLS00516	IMG5_204030	Contig8579.0.1.g4	i13260	o56756
CLS00516	Contig8579.0.1.g4	IMG5_204030	o56756	i13260
CLS00519	IMG5_204050	Contig12436.0.g46	i13263	o3695
CLS00519	Contig12436.0.g46	IMG5_204050	o3695	i13263
CLS00527	IMG5_199540	Contig11682.0.g117	i12718	o2587
CLS00527	Contig11682.0.g117	IMG5_199540	o2587	i12718
CLS00530	IMG5_199520	Contig13947.0.g20	i26560	o5784
CLS00530	IMG5_199520	Contig13947.0.g20	i26561	o5785
CLS00530	Contig13947.0.g20	IMG5_199520	o5784	i26560
CLS00530	Contig13947.0.g20	IMG5_199520	o5785	i26561
CLS00531	IMG5_199240	Contig349.1.g14	i26508	o18850
CLS00531	Contig349.1.g14	IMG5_199240	o18850	i26508
CLS00533	IMG5_160910	Contig15200.0.g19	i23124	o35657
CLS00533	Contig15200.0.g19	IMG5_160910	o35657	i23124
CLS00538	IMG5_107230	Contig1165.1.g33	i18883	o2543
CLS00538	Contig1165.1.g33	IMG5_107230	o2543	i18883
CLS00540	IMG5_041730	Contig18451.0.g5	i15202	o40570
CLS00540	Contig18451.0.g5	IMG5_041730	o40570	i15202
CLS00541	IMG5_135580	Contig19685.0.g85	i21100	o42604
CLS00541	Contig19685.0.g85	IMG5_135580	o42604	i21100
CLS00542	IMG5_135610	Contig5343.0.g4	i7652	o21000
CLS00542	Contig5343.0.g4	IMG5_135610	o21000	i7652
CLS00543	IMG5_135690	Contig19735.0.g24	i21122	o13006
CLS00543	IMG5_135690	Contig19735.0.g24	i21125	o13007
CLS00543	Contig19735.0.g24	IMG5_135690	o13006	i21122
CLS00543	Contig19735.0.g24	IMG5_135690	o13007	i21125
CLS00545	IMG5_203700	Contig15872.0.g107	i27042	o36783
CLS00545	IMG5_203700	Contig15872.0.g107	i27043	o36784
CLS00545	Contig15872.0.g107	IMG5_203700	o36783	i27042
CLS00545	Contig15872.0.g107	IMG5_203700	o36784	i27043
CLS00546	IMG5_203680	Contig3598.0.1.g92	i13222	o49728
CLS00546	Contig3598.0.1.g92	IMG5_203680	o49728	i13222
CLS00548	Contig8696.0.0.g67	IMG5_131030	o56928	i7324
CLS00553	IMG5_197420	Contig12845.0.g80	i12582	o31774
CLS00553	IMG5_197420	Contig12845.0.g80	i12583	o31775
CLS00553	IMG5_197420	Contig12845.0.g80	i12584	o31776
CLS00553	Contig12845.0.g80	IMG5_197420	o31774	i12582
CLS00553	Contig12845.0.g80	IMG5_197420	o31775	i12583
CLS00553	Contig12845.0.g80	IMG5_197420	o31776	i12584
CLS00557	IMG5_018150	Contig22411.0.g101	i14389	o16637
CLS00557	Contig22411.0.g101	IMG5_018150	o16637	i14389
CLS00560	IMG5_057050	Contig12780.0.g53	i15952	o31718
CLS00560	Contig12780.0.g53	IMG5_057050	o31718	i15952
CLS00564	IMG5_071670	Contig6956.0.g21	i3388	o22917
CLS00564	IMG5_071670	Contig6956.0.g21	i3390	o22919
CLS00564	Contig6956.0.g21	IMG5_071670	o22917	i3388
CLS00564	Contig6956.0.g21	IMG5_071670	o22919	i3390
CLS00570	IMG5_075520	Contig16128.0.g87	i16990	o8563
CLS00570	Contig16128.0.g87	IMG5_075520	o8563	i16990
CLS00576	IMG5_177130	Contig18994.0.g68	i24521	o41471
CLS00576	Contig18994.0.g68	IMG5_177130	o41471	i24521
CLS00580	IMG5_204750	Contig4825.0.g10	i27174	o20418
CLS00580	Contig4825.0.g10	IMG5_204750	o20418	i27174
CLS00581	IMG5_106680	Contig21783.0.g116	i18850	o15655
CLS00581	IMG5_106680	Contig21783.0.g116	i18851	o15656
CLS00581	IMG5_106680	Contig21783.0.g116	i18852	o15657
CLS00581	Contig21783.0.g116	IMG5_106680	o15655	i18850
CLS00581	Contig21783.0.g116	IMG5_106680	o15656	i18851
CLS00581	Contig21783.0.g116	IMG5_106680	o15657	i18852
CLS00592	IMG5_036490	Contig19246.0.g31	i15124	o12399
CLS00592	Contig19246.0.g31	IMG5_036490	o12399	i15124
CLS00595	IMG5_149240	Contig9886.0.g79	i22112	o26717
CLS00595	Contig9886.0.g79	IMG5_149240	o26717	i22112
CLS00597	IMG5_166980	Contig12173.0.g60	i9945	o3323
CLS00597	Contig12173.0.g60	IMG5_166980	o3323	i9945
CLS00602	IMG5_166930	Contig10531.0.g27	i23614	o822
CLS00602	IMG5_166930	Contig10531.0.g27	i23616	o823
CLS00602	IMG5_166930	Contig10531.0.g27	i23619	o824
CLS00602	Contig10531.0.g27	IMG5_166930	o822	i23614
CLS00602	Contig10531.0.g27	IMG5_166930	o823	i23616
CLS00602	Contig10531.0.g27	IMG5_166930	o824	i23619
CLS00603	IMG5_167040	Contig11390.0.g72	i23622	o2074
CLS00603	Contig11390.0.g72	IMG5_167040	o2074	i23622
CLS00608	IMG5_015500	Contig12364.0.g59	i950	o3577
CLS00608	Contig12364.0.g59	IMG5_015500	o3577	i950
CLS00619	IMG5_062810	Contig4801.0.g31	i16354	o51422
CLS00619	Contig4801.0.g31	IMG5_062810	o51422	i16354
CLS00628	IMG5_006080	Contig5706.0.g40	i571	o21421
CLS00628	Contig5706.0.g40	IMG5_006080	o21421	i571
CLS00631	IMG5_189790	Contig20678.0.g40	i11931	o44265
CLS00631	IMG5_189790	Contig20678.0.g40	i11932	o44266
CLS00631	Contig20678.0.g40	IMG5_189790	o44265	i11931
CLS00631	Contig20678.0.g40	IMG5_189790	o44266	i11932
CLS00633	IMG5_126140	Contig14257.0.g64	i20437	o34190
CLS00633	Contig14257.0.g64	IMG5_126140	o34190	i20437
CLS00634	IMG5_095580	Contig15909.0.g95	i17897	o8377
CLS00634	Contig15909.0.g95	IMG5_095580	o8377	i17897
CLS00637	IMG5_128800	Contig11967.0.g24	i20555	o3017
CLS00637	IMG5_128800	Contig11967.0.g24	i20556	o3018
CLS00637	IMG5_128800	Contig11967.0.g24	i20557	o3019
CLS00637	Contig11967.0.g24	IMG5_128800	o3017	i20555
CLS00637	Contig11967.0.g24	IMG5_128800	o3018	i20556
CLS00637	Contig11967.0.g24	IMG5_128800	o3019	i20557
CLS00639	IMG5_128900	Contig1374.1.g40	i7118	o33360
CLS00639	Contig1374.1.g40	IMG5_128900	o33360	i7118
CLS00641	IMG5_128880	Contig457.0.g18	i20570	o20114
CLS00641	IMG5_128880	Contig457.0.g18	i20571	o20115
CLS00641	Contig457.0.g18	IMG5_128880	o20114	i20570
CLS00641	Contig457.0.g18	IMG5_128880	o20115	i20571
CLS00643	IMG5_152110	Contig2674.0.g38	i8659	o48333
CLS00643	Contig2674.0.g38	IMG5_152110	o48333	i8659
CLS00649	IMG5_148560	Contig14465.0.g80	i22035	o34527
CLS00649	IMG5_148560	Contig14465.0.g80	i22036	o34528
CLS00649	Contig14465.0.g80	IMG5_148560	o34527	i22035
CLS00649	Contig14465.0.g80	IMG5_148560	o34528	i22036
CLS00651	IMG5_156360	Contig651.1.g14	i22786	o22321
CLS00651	Contig651.1.g14	IMG5_156360	o22321	i22786
CLS00658	IMG5_055840	Contig393.0.g115	i15840	o50193
CLS00658	IMG5_055840	Contig393.0.g115	i15841	o50194
CLS00658	Contig393.0.g115	IMG5_055840	o50193	i15840
CLS00658	Contig393.0.g115	IMG5_055840	o50194	i15841
CLS00662	IMG5_091770	Contig1689.0.g14	i17679	o38391
CLS00662	IMG5_091770	Contig1689.0.g14	i17680	o38392
CLS00662	IMG5_091770	Contig1689.0.g14	i17681	o38393
CLS00662	Contig1689.0.g14	IMG5_091770	o38391	i17679
CLS00662	Contig1689.0.g14	IMG5_091770	o38392	i17680
CLS00662	Contig1689.0.g14	IMG5_091770	o38393	i17681
CLS00663	IMG5_117560	Contig21307.0.g5	i6010	o45230
CLS00663	Contig21307.0.g5	IMG5_117560	o45230	i6010
CLS00668	IMG5_117500	Contig21676.0.g24	i19686	o15477
CLS00668	Contig21676.0.g24	IMG5_117500	o15477	i19686
CLS00675	IMG5_190720	Contig572.1.g45	i12020	o21428
CLS00675	IMG5_190720	Contig572.1.g45	i12021	o21429
CLS00675	Contig572.1.g45	IMG5_190720	o21428	i12020
CLS00675	Contig572.1.g45	IMG5_190720	o21429	i12021
CLS00677	IMG5_190760	Contig1408.1.g83	i12028	o33843
CLS00677	Contig1408.1.g83	IMG5_190760	o33843	i12028
CLS00686	IMG5_187270	Contig22499.0.g6	i11653	o16698
CLS00686	Contig22499.0.g6	IMG5_187270	o16698	i11653
CLS00688	IMG5_187350	Contig22064.0.g10	i25424	o16175
CLS00688	Contig22064.0.g10	IMG5_187350	o16175	i25424
CLS00698	IMG5_166380	Contig2769.0.1.g68	i23549	o48441
CLS00698	Contig2769.0.1.g68	IMG5_166380	o48441	i23549
CLS00703	IMG5_158670	Contig2102.0.g59	i22910	o44809
CLS00703	Contig2102.0.g59	IMG5_158670	o44809	i22910
CLS00705	IMG5_058680	Contig20698.0.g67	i16055	o14172
CLS00705	IMG5_058680	Contig20698.0.g67	i16056	o14173
CLS00705	Contig20698.0.g67	IMG5_058680	o14172	i16055
CLS00705	Contig20698.0.g67	IMG5_058680	o14173	i16056
CLS00707	IMG5_159370	Contig21639.0.g27	i9294	o45778
CLS00707	IMG5_159370	Contig21639.0.g27	i9296	o45779
CLS00707	Contig21639.0.g27	IMG5_159370	o45778	i9294
CLS00707	Contig21639.0.g27	IMG5_159370	o45779	i9296
CLS00716	IMG5_002000	Contig11626.0.g114	i223	o29637
CLS00716	Contig11626.0.g114	IMG5_002000	o29637	i223
CLS00719	IMG5_101200	Contig9085.0.g108	i18344	o25563
CLS00719	Contig9085.0.g108	IMG5_101200	o25562	i18343
CLS00719	Contig9085.0.g108	IMG5_101200	o25563	i18344
CLS00720	IMG5_101240	Contig16734.0.g67	i18355	o38134
CLS00720	IMG5_101240	Contig16734.0.g67	i18357	o38136
CLS00720	Contig16734.0.g67	IMG5_101240	o38134	i18355
CLS00720	Contig16734.0.g67	IMG5_101240	o38136	i18357
CLS00723	IMG5_010410	Contig3514.0.g13	i738	o49590
CLS00723	Contig3514.0.g13	IMG5_010410	o49590	i738
CLS00726	IMG5_187830	Contig9679.0.g86	i25467	o58600
CLS00726	IMG5_187830	Contig9679.0.g86	i25469	o58601
CLS00726	Contig9679.0.g86	IMG5_187830	o58600	i25467
CLS00726	Contig9679.0.g86	IMG5_187830	o58601	i25469
CLS00727	IMG5_187840	Contig18542.0.g94	i11741	o11512
CLS00727	Contig18542.0.g94	IMG5_187840	o11512	i11741
CLS00728	IMG5_187800	Contig20196.0.1.g12	i11727	o43478
CLS00728	IMG5_187800	Contig20196.0.1.g12	i11728	o43480
CLS00728	Contig20196.0.1.g12	IMG5_187800	o43478	i11727
CLS00728	Contig20196.0.1.g12	IMG5_187800	o43480	i11728
CLS00729	IMG5_187850	Contig10301.0.g58	i11748	o458
CLS00729	Contig10301.0.g58	IMG5_187850	o458	i11748
CLS00734	IMG5_178400	Contig18383.0.g108	i10861	o40510
CLS00734	IMG5_178400	Contig18383.0.g108	i10862	o40511
CLS00734	Contig18383.0.g108	IMG5_178400	o40510	i10861
CLS00734	Contig18383.0.g108	IMG5_178400	o40511	i10862
CLS00741	IMG5_170260	Contig2550.0.g98	i10298	o48122
CLS00741	Contig2550.0.g98	IMG5_170260	o48122	i10298
CLS00743	IMG5_024860	Contig19547.0.g23	i14727	o12775
CLS00743	IMG5_024860	Contig19547.0.g23	i14728	o12776
CLS00743	Contig19547.0.g23	IMG5_024860	o12775	i14727
CLS00743	Contig19547.0.g23	IMG5_024860	o12776	i14728
CLS00746	IMG5_186200	Contig11639.0.g69	i25301	o29675
CLS00746	Contig11639.0.g69	IMG5_186200	o29675	i25301
CLS00747	IMG5_186240	Contig21451.0.g87	i11520	o45471
CLS00747	IMG5_186240	Contig21451.0.g87	i11522	o45472
CLS00747	Contig21451.0.g87	IMG5_186240	o45471	i11520
CLS00747	Contig21451.0.g87	IMG5_186240	o45472	i11522
CLS00748	IMG5_186300	Contig2007.0.g76	i25322	o43255
CLS00748	Contig2007.0.g76	IMG5_186300	o43255	i25322
CLS00749	IMG5_145730	Contig1454.1.g21	i8181	o34674
CLS00749	Contig1454.1.g21	IMG5_145730	o34674	i8181
CLS00751	IMG5_145770	Contig7897.0.0.g35	i8192	o24039
CLS00751	Contig7897.0.0.g35	IMG5_145770	o24039	i8192
CLS00768	IMG5_118860	Contig3705.0.g61	i19823	o49895
CLS00768	Contig3705.0.g61	IMG5_118860	o49895	i19823
CLS00770	IMG5_014780	Contig19270.0.0.g39	i14303	o41920
CLS00770	Contig19270.0.0.g39	IMG5_014780	o41920	i14303
CLS00772	IMG5_171620	Contig22636.0.g49	i24035	o47320
CLS00772	Contig22636.0.g49	IMG5_171620	o47320	i24035
CLS00774	IMG5_083720	Contig17530.0.g100	i17303	o10286
CLS00774	Contig17530.0.g100	IMG5_083720	o10286	i17303
CLS00778	IMG5_109960	Contig18995.0.g70	i5456	o41474
CLS00778	Contig18995.0.g70	IMG5_109960	o41474	i5456
CLS00781	IMG5_118230	Contig845.1.g5	i19767	o24751
CLS00781	IMG5_118230	Contig845.1.g5	i19768	o24752
CLS00781	Contig845.1.g5	IMG5_118230	o24751	i19767
CLS00781	Contig845.1.g5	IMG5_118230	o24752	i19768
CLS00782	IMG5_117990	Contig17578.0.g72	i19731	o10345
CLS00782	Contig17578.0.g72	IMG5_117990	o10345	i19731
CLS00791	IMG5_019400	Contig19882.0.g6	i1163	o13148
CLS00791	Contig19882.0.g6	IMG5_019400	o13148	i1163
CLS00794	IMG5_032150	Contig21382.0.g15	i14962	o45369
CLS00794	Contig21382.0.g15	IMG5_032150	o45369	i14962
CLS00796	IMG5_192460	Contig775.1.g56	i12108	o55570
CLS00796	Contig775.1.g56	IMG5_192460	o55570	i12108
CLS00798	IMG5_195490	Contig22158.0.g4	i12381	o16356
CLS00798	IMG5_195490	Contig22158.0.g4	i12382	o16357
CLS00798	Contig22158.0.g4	IMG5_195490	o16356	i12381
CLS00798	Contig22158.0.g4	IMG5_195490	o16357	i12382
CLS00800	IMG5_195530	Contig9402.0.g21	i26137	o26035
CLS00800	Contig9402.0.g21	IMG5_195530	o26035	i26137
CLS00804	IMG5_193170	Contig21040.0.g23	i12141	o14643
CLS00804	Contig21040.0.g23	IMG5_193170	o14643	i12141
CLS00813	Contig11746.0.g107	IMG5_160080	o2680	i9333
CLS00814	IMG5_122510	Contig6526.0.g15	i6566	o22328
CLS00814	Contig6526.0.g15	IMG5_122510	o22328	i6566
CLS00815	IMG5_122450	Contig2863.0.g30	i20102	o18084
CLS00815	Contig2863.0.g30	IMG5_122450	o18084	i20102
CLS00817	IMG5_122550	Contig6862.0.g20	i6583	o54415
CLS00817	Contig6862.0.g20	IMG5_122550	o54415	i6583
CLS00823	IMG5_016380	Contig15667.0.g98	i1016	o36422
CLS00823	Contig15667.0.g98	IMG5_016380	o36422	i1016
CLS00830	IMG5_070030	Contig10081.0.g29	i3273	o176
CLS00830	Contig10081.0.g29	IMG5_070030	o176	i3273
CLS00836	IMG5_130520	Contig7313.0.g36	i20723	o23399
CLS00836	IMG5_130520	Contig7313.0.g36	i20725	o23400
CLS00836	Contig7313.0.g36	IMG5_130520	o23399	i20723
CLS00836	Contig7313.0.g36	IMG5_130520	o23400	i20725
CLS00838	IMG5_130530	Contig14256.0.g65	i7286	o34183
CLS00838	Contig14256.0.g65	IMG5_130530	o34183	i7286
CLS00842	IMG5_106300	Contig17726.0.g111	i18798	o10536
CLS00842	Contig17726.0.g111	IMG5_106300	o10536	i18798
CLS00845	IMG5_098710	Contig18275.0.g55	i18059	o40381
CLS00845	Contig18275.0.g55	IMG5_098710	o40381	i18059
CLS00847	IMG5_098190	Contig16068.0.g63	i17995	o37145
CLS00847	Contig16068.0.g63	IMG5_098190	o37145	i17995
CLS00859	IMG5_107450	Contig15371.0.0.g43	i5281	o7689
CLS00859	Contig15371.0.0.g43	IMG5_107450	o7689	i5281
CLS00860	IMG5_107290	Contig190.1.g68	i18890	o12082
CLS00860	Contig190.1.g68	IMG5_107290	o12082	i18890
CLS00866	IMG5_081360	Contig22607.0.g39	i17233	o47269
CLS00866	IMG5_081360	Contig22607.0.g39	i17235	o47270
CLS00866	Contig22607.0.g39	IMG5_081360	o47269	i17233
CLS00866	Contig22607.0.g39	IMG5_081360	o47270	i17235
CLS00869	IMG5_109220	Contig1072.0.g14	i5426	o1093
CLS00869	IMG5_109220	Contig1072.0.g14	i5427	o1094
CLS00869	IMG5_109220	Contig1072.0.g14	i5428	o1096
CLS00869	Contig1072.0.g14	IMG5_109220	o1093	i5426
CLS00869	Contig1072.0.g14	IMG5_109220	o1094	i5427
CLS00869	Contig1072.0.g14	IMG5_109220	o1096	i5428
CLS00873	IMG5_109010	Contig18332.0.g98	i5395	o40458
CLS00873	Contig18332.0.g98	IMG5_109010	o40458	i5395
CLS00874	IMG5_109240	Contig6859.0.g11	i19089	o54405
CLS00874	IMG5_109240	Contig6859.0.g11	i19090	o54406
CLS00874	Contig6859.0.g11	IMG5_109240	o54405	i19089
CLS00874	Contig6859.0.g11	IMG5_109240	o54406	i19090
CLS00876	IMG5_132850	Contig14352.0.g52	i7461	o34361
CLS00876	Contig14352.0.g52	IMG5_132850	o34361	i7461
CLS00878	IMG5_188660	Contig22245.0.g37	i25521	o16469
CLS00878	Contig22245.0.g37	IMG5_188660	o16469	i25521
CLS00884	IMG5_119990	Contig15786.0.g77	i6304	o36617
CLS00884	Contig15786.0.g77	IMG5_119990	o36617	i6304
CLS00887	IMG5_120000	Contig18874.0.g91	i6315	o41230
CLS00887	Contig18874.0.g91	IMG5_120000	o41230	i6315
CLS00889	IMG5_119850	Contig21459.0.g78	i19893	o45504
CLS00889	Contig21459.0.g78	IMG5_119850	o45504	i19893
CLS00890	IMG5_119940	Contig12.0.g76	i6284	o30336
CLS00890	Contig12.0.g76	IMG5_119940	o30336	i6284
CLS00892	IMG5_087020	Contig291.1.g69	i17406	o18153
CLS00892	Contig291.1.g69	IMG5_087020	o18153	i17406
CLS00894	IMG5_134220	Contig22695.0.g48	i20979	o47399
CLS00894	IMG5_134220	Contig22695.0.g48	i20983	o47402
CLS00894	Contig22695.0.g48	IMG5_134220	o47399	i20979
CLS00894	Contig22695.0.g48	IMG5_134220	o47402	i20983
CLS00895	IMG5_148750	Contig5227.0.g53	i8440	o20865
CLS00895	IMG5_148750	Contig5227.0.g53	i8444	o20869
CLS00895	Contig5227.0.g53	IMG5_148750	o20865	i8440
CLS00895	Contig5227.0.g53	IMG5_148750	o20869	i8444
CLS00896	IMG5_026070	Contig11826.0.g61	i14747	o2770
CLS00896	Contig11826.0.g61	IMG5_026070	o2770	i14747
CLS00897	IMG5_026080	Contig20776.0.g62	i14750	o14325
CLS00897	Contig20776.0.g62	IMG5_026080	o14325	i14750
CLS00900	IMG5_178620	Contig19269.0.g49	i10871	o12434
CLS00900	IMG5_178620	Contig19269.0.g49	i10872	o12435
CLS00900	Contig19269.0.g49	IMG5_178620	o12434	i10871
CLS00900	Contig19269.0.g49	IMG5_178620	o12435	i10872
CLS00901	IMG5_136860	Contig861.1.g24	i21190	o25009
CLS00901	Contig861.1.g24	IMG5_136860	o25009	i21190
CLS00911	IMG5_055090	Contig1206.0.g42	i15787	o30456
CLS00911	Contig1206.0.g42	IMG5_055090	o30456	i15787
CLS00915	IMG5_148080	Contig19359.0.g114	i21988	o42084
CLS00915	Contig19359.0.g114	IMG5_148080	o42084	i21988
CLS00924	IMG5_092610	Contig1026.0.g89	i4201	o366
CLS00924	Contig1026.0.g89	IMG5_092610	o366	i4201
CLS00926	IMG5_092570	Contig21276.0.g90	i17721	o45182
CLS00926	IMG5_092570	Contig21276.0.g90	i17722	o45183
CLS00926	Contig21276.0.g90	IMG5_092570	o45182	i17721
CLS00926	Contig21276.0.g90	IMG5_092570	o45183	i17722
CLS00931	IMG5_201600	Contig22564.0.g70	i12946	o16761
CLS00931	Contig22564.0.g70	IMG5_201600	o16761	i12946
CLS00934	IMG5_033320	Contig10993.0.g27	i1729	o28638
CLS00934	Contig10993.0.g27	IMG5_033320	o28638	i1729
CLS00937	IMG5_155530	Contig15830.0.0.g44	i22673	o8262
CLS00937	Contig15830.0.0.g44	IMG5_155530	o8262	i22673
CLS00938	IMG5_155500	Contig651.0.g7	i8991	o22313
CLS00938	Contig651.0.g7	IMG5_155500	o22313	i8991
CLS00940	IMG5_162300	Contig17366.0.g58	i23261	o39073
CLS00940	Contig17366.0.g58	IMG5_162300	o39073	i23261
CLS00947	IMG5_169800	Contig5693.0.g33	i10260	o21404
CLS00947	Contig5693.0.g33	IMG5_169800	o21404	i10260
CLS00955	IMG5_147690	Contig12765.0.g65	i21951	o4142
CLS00955	Contig12765.0.g65	IMG5_147690	o4142	i21951
CLS00967	IMG5_099240	Contig21432.0.g8	i4584	o15165
CLS00967	IMG5_099240	Contig21432.0.g8	i4587	o15167
CLS00967	Contig21432.0.g8	IMG5_099240	o15165	i4584
CLS00967	Contig21432.0.g8	IMG5_099240	o15167	i4587
CLS00976	IMG5_194690	Contig11034.0.g67	i12305	o1588
CLS00976	Contig11034.0.g67	IMG5_194690	o1588	i12305
CLS00984	IMG5_100730	Contig22082.0.g97	i18289	o16222
CLS00984	IMG5_100730	Contig22082.0.g97	i18290	o16223
CLS00984	IMG5_100730	Contig22082.0.g97	i18295	o16225
CLS00984	Contig22082.0.g97	IMG5_100730	o16222	i18289
CLS00984	Contig22082.0.g97	IMG5_100730	o16223	i18290
CLS00984	Contig22082.0.g97	IMG5_100730	o16225	i18295
CLS00988	IMG5_183260	Contig11771.0.g78	i11276	o29915
CLS00988	Contig11771.0.g78	IMG5_183260	o29915	i11276
CLS00994	IMG5_172130	Contig12475.0.g1	i24083	o31115
CLS00994	IMG5_172130	Contig12475.0.g1	i24085	o31117
CLS00994	IMG5_172130	Contig12475.0.g1	i24086	o31118
CLS00994	Contig12475.0.g1	IMG5_172130	o31115	i24083
CLS00994	Contig12475.0.g1	IMG5_172130	o31117	i24085
CLS00994	Contig12475.0.g1	IMG5_172130	o31118	i24086
CLS00997	IMG5_051480	Contig17686.0.g40	i2237	o10478
CLS00997	Contig17686.0.g40	IMG5_051480	o10478	i2237
CLS01000	IMG5_041110	Contig21034.0.g40	i1908	o44824
CLS01000	IMG5_041110	Contig21034.0.g40	i1909	o44825
CLS01000	Contig21034.0.g40	IMG5_041110	o44824	i1908
CLS01000	Contig21034.0.g40	IMG5_041110	o44825	i1909
CLS01006	IMG5_059480	Contig18339.0.g93	i16104	o40461
CLS01006	Contig18339.0.g93	IMG5_059480	o40461	i16104
CLS01009	IMG5_115070	Contig22114.0.g34	i19439	o46663
CLS01009	IMG5_115070	Contig22114.0.g34	i19441	o46664
CLS01009	IMG5_115070	Contig22114.0.g34	i19442	o46665
CLS01009	IMG5_115070	Contig22114.0.g34	i19443	o46667
CLS01009	Contig22114.0.g34	IMG5_115070	o46663	i19439
CLS01009	Contig22114.0.g34	IMG5_115070	o46664	i19441
CLS01009	Contig22114.0.g34	IMG5_115070	o46665	i19442
CLS01009	Contig22114.0.g34	IMG5_115070	o46667	i19443
CLS01012	IMG5_114980	Contig4846.0.g110	i19432	o51457
CLS01012	Contig4846.0.g110	IMG5_114980	o51457	i19432
CLS01022	IMG5_179630	Contig2890.0.g87	i10961	o18132
CLS01022	IMG5_179630	Contig2890.0.g87	i10962	o18133
CLS01022	Contig2890.0.g87	IMG5_179630	o18132	i10961
CLS01022	Contig2890.0.g87	IMG5_179630	o18133	i10962
CLS01024	IMG5_023020	Contig16946.0.g34	i1328	o9589
CLS01024	Contig16946.0.g34	IMG5_023020	o9589	i1328
CLS01026	IMG5_007790	Contig22315.0.g10	i13953	o46908
CLS01026	Contig22315.0.g10	IMG5_007790	o46908	i13953
CLS01028	IMG5_070920	Contig18702.0.g87	i16808	o40957
CLS01028	IMG5_070920	Contig18702.0.g87	i16810	o40958
CLS01028	Contig18702.0.g87	IMG5_070920	o40957	i16808
CLS01028	Contig18702.0.g87	IMG5_070920	o40958	i16810
CLS01035	IMG5_061210	Contig15239.0.g117	i16235	o7539
CLS01035	Contig15239.0.g117	IMG5_061210	o7539	i16235
CLS01042	IMG5_189600	Contig15740.0.g80	i11911	o36534
CLS01042	Contig15740.0.g80	IMG5_189600	o36534	i11911
CLS01045	IMG5_120530	Contig13459.0.g8	i19948	o32831
CLS01045	Contig13459.0.g8	IMG5_120530	o32831	i19948
CLS01058	IMG5_121750	Contig6435.0.g97	i20090	o22231
CLS01058	Contig6435.0.g97	IMG5_121750	o22231	i20090
CLS01063	IMG5_123660	Contig6560.0.g89	i20215	o22378
CLS01063	IMG5_123660	Contig6560.0.g89	i20216	o22379
CLS01063	Contig6560.0.g89	IMG5_123660	o22378	i20215
CLS01063	Contig6560.0.g89	IMG5_123660	o22379	i20216
CLS01064	IMG5_123670	Contig20321.0.g101	i6678	o13701
CLS01064	Contig20321.0.g101	IMG5_123670	o13701	i6678
CLS01066	IMG5_173910	Contig22941.0.g1	i10572	o47642
CLS01066	IMG5_173910	Contig22941.0.g1	i10573	o47644
CLS01066	Contig22941.0.g1	IMG5_173910	o47642	i10572
CLS01066	Contig22941.0.g1	IMG5_173910	o47644	i10573
CLS01071	IMG5_149900	Contig19918.0.g49	i22187	o13202
CLS01071	IMG5_149900	Contig19918.0.g49	i22188	o13203
CLS01071	Contig19918.0.g49	IMG5_149900	o13202	i22187
CLS01071	Contig19918.0.g49	IMG5_149900	o13203	i22188
CLS01072	IMG5_184430	Contig18343.0.g85	i11414	o11269
CLS01072	IMG5_184430	Contig18343.0.g85	i11415	o11270
CLS01072	Contig18343.0.g85	IMG5_184430	o11269	i11414
CLS01072	Contig18343.0.g85	IMG5_184430	o11270	i11415
CLS01074	IMG5_184410	Contig9290.0.g2	i11411	o25894
CLS01074	Contig9290.0.g2	IMG5_184410	o25894	i11411
CLS01081	IMG5_197160	Contig4964.0.g30	i12544	o51620
CLS01086	IMG5_141940	Contig7966.0.g41	i21406	o55928
CLS01086	Contig7966.0.g41	IMG5_141940	o55928	i21406
CLS01087	IMG5_167400	Contig22852.0.g20	i10004	o17152
CLS01087	Contig22852.0.g20	IMG5_167400	o17152	i10004
CLS01095	IMG5_048540	Contig12890.0.g103	i15391	o31871
CLS01095	Contig12890.0.g103	IMG5_048540	o31871	i15391
CLS01102	IMG5_124490	Contig11297.0.g96	i20272	o29095
CLS01102	IMG5_124490	Contig11297.0.g96	i20273	o29096
CLS01102	IMG5_124490	Contig11297.0.g96	i20274	o29097
CLS01102	Contig11297.0.g96	IMG5_124490	o29095	i20272
CLS01102	Contig11297.0.g96	IMG5_124490	o29096	i20273
CLS01102	Contig11297.0.g96	IMG5_124490	o29097	i20274
CLS01103	IMG5_148740	Contig12242.0.g5	i8434	o30732
CLS01103	IMG5_148740	Contig12242.0.g5	i8436	o30733
CLS01103	Contig12242.0.g5	IMG5_148740	o30732	i8434
CLS01103	Contig12242.0.g5	IMG5_148740	o30733	i8436
CLS01110	IMG5_167940	Contig9279.0.0.g16	i10073	o57936
CLS01110	Contig9279.0.0.g16	IMG5_167940	o57936	i10073
CLS01115	IMG5_022870	Contig293.1.g73	i1323	o48688
CLS01115	Contig293.1.g73	IMG5_022870	o48688	i1323
CLS01119	IMG5_066240	Contig21046.0.g14	i16536	o14649
CLS01119	IMG5_066240	Contig21046.0.g14	i16537	o14650
CLS01119	IMG5_066240	Contig21046.0.g14	i16538	o14651
CLS01119	Contig21046.0.g14	IMG5_066240	o14649	i16536
CLS01119	Contig21046.0.g14	IMG5_066240	o14650	i16537
CLS01119	Contig21046.0.g14	IMG5_066240	o14651	i16538
CLS01134	IMG5_196130	Contig3701.0.g57	i12439	o19108
CLS01134	Contig3701.0.g57	IMG5_196130	o19108	i12439
CLS01139	IMG5_195970	Contig1353.1.g15	i26185	o5201
CLS01139	IMG5_195970	Contig1353.1.g15	i26186	o5202
CLS01139	Contig1353.1.g15	IMG5_195970	o5201	i26185
CLS01139	Contig1353.1.g15	IMG5_195970	o5202	i26186
CLS01144	IMG5_161480	Contig10844.0.1.g21	i9468	o28402
CLS01144	Contig10844.0.1.g21	IMG5_161480	o28402	i9468
CLS01147	IMG5_083260	Contig10910.0.g97	i3818	o1358
CLS01147	IMG5_083260	Contig10910.0.g97	i3819	o1359
CLS01147	Contig10910.0.g97	IMG5_083260	o1358	i3818
CLS01147	Contig10910.0.g97	IMG5_083260	o1359	i3819
CLS01153	IMG5_007260	Contig10712.0.g47	i13928	o28170
CLS01153	Contig10712.0.g47	IMG5_007260	o28170	i13928
CLS01158	IMG5_190180	Contig21283.0.g15	i25629	o14980
CLS01158	IMG5_190180	Contig21283.0.g15	i25630	o14981
CLS01158	IMG5_190180	Contig21283.0.g15	i25631	o14982
CLS01158	Contig21283.0.g15	IMG5_190180	o14980	i25629
CLS01158	Contig21283.0.g15	IMG5_190180	o14981	i25630
CLS01158	Contig21283.0.g15	IMG5_190180	o14982	i25631
CLS01160	IMG5_190290	Contig13714.0.g6	i11955	o33324
CLS01160	Contig13714.0.g6	IMG5_190290	o33324	i11955
CLS01169	IMG5_095380	Contig14613.0.g86	i17888	o6699
CLS01169	IMG5_095380	Contig14613.0.g86	i17889	o6700
CLS01169	Contig14613.0.g86	IMG5_095380	o6699	i17888
CLS01169	Contig14613.0.g86	IMG5_095380	o6700	i17889
CLS01171	IMG5_116170	Contig13077.0.g34	i19595	o32164
CLS01171	Contig13077.0.g34	IMG5_116170	o32164	i19595
CLS01174	IMG5_116080	Contig11152.0.g83	i19563	o1771
CLS01174	Contig11152.0.g83	IMG5_116080	o1771	i19563
CLS01180	IMG5_003190	Contig5218.0.g43	i324	o20856
CLS01180	IMG5_003190	Contig5218.0.g43	i325	o20857
CLS01180	Contig5218.0.g43	IMG5_003190	o20856	i324
CLS01180	Contig5218.0.g43	IMG5_003190	o20857	i325
CLS01181	IMG5_003230	Contig2043.0.g70	i335	o13859
CLS01181	Contig2043.0.g70	IMG5_003230	o13859	i335
CLS01182	IMG5_183690	Contig7825.0.g34	i11323	o23983
CLS01182	Contig7825.0.g34	IMG5_183690	o23983	i11323
CLS01187	IMG5_193710	Contig17698.0.g34	i12196	o39570
CLS01187	IMG5_193710	Contig17698.0.g34	i12200	o39574
CLS01187	Contig17698.0.g34	IMG5_193710	o39570	i12196
CLS01187	Contig17698.0.g34	IMG5_193710	o39574	i12200
CLS01193	IMG5_121020	Contig18293.0.g107	i6432	o40413
CLS01193	Contig18293.0.g107	IMG5_121020	o40413	i6432
CLS01195	IMG5_120940	Contig797.1.g89	i20009	o55932
CLS01195	Contig797.1.g89	IMG5_120940	o55932	i20009
CLS01197	IMG5_049350	Contig5079.0.g1	i15430	o51789
CLS01197	IMG5_049350	Contig5079.0.g1	i15431	o51790
CLS01197	IMG5_049350	Contig5079.0.g1	i15432	o51791
CLS01197	Contig5079.0.g1	IMG5_049350	o51789	i15430
CLS01197	Contig5079.0.g1	IMG5_049350	o51790	i15431
CLS01197	Contig5079.0.g1	IMG5_049350	o51791	i15432
CLS01206	IMG5_166160	Contig12013.0.g58	i23522	o3090
CLS01206	Contig12013.0.g58	IMG5_166160	o3090	i23522
CLS01208	IMG5_071970	Contig16092.0.g104	i16846	o8539
CLS01208	IMG5_071970	Contig16092.0.g104	i16847	o8540
CLS01208	Contig16092.0.g104	IMG5_071970	o8539	i16846
CLS01208	Contig16092.0.g104	IMG5_071970	o8540	i16847
CLS01209	IMG5_071980	Contig3337.0.g94	i16850	o18683
CLS01209	Contig3337.0.g94	IMG5_071980	o18683	i16850
CLS01214	IMG5_161080	Contig22626.0.g41	i9435	o16830
CLS01214	Contig22626.0.g41	IMG5_161080	o16830	i9435
CLS01220	IMG5_133490	Contig10657.0.g36	i20926	o28069
CLS01220	Contig10657.0.g36	IMG5_133490	o28069	i20926
CLS01233	IMG5_079480	Contig3164.0.g43	i17178	o18482
CLS01233	Contig3164.0.g43	IMG5_079480	o18482	i17178
CLS01242	IMG5_199740	Contig12222.0.g10	i12741	o30678
CLS01242	Contig12222.0.g10	IMG5_199740	o30678	i12741
CLS01247	IMG5_199770	Contig16948.0.0.g28	i12752	o38509
CLS01247	Contig16948.0.0.g28	IMG5_199770	o38509	i12752
CLS01250	IMG5_128590	Contig22298.0.g22	i7091	o46899
CLS01250	Contig22298.0.g22	IMG5_128590	o46899	i7091
CLS01251	IMG5_188920	Contig11604.0.g35	i25568	o29592
CLS01251	Contig11604.0.g35	IMG5_188920	o29592	i25568
CLS01253	IMG5_145350	Contig93.1.g71	i21673	o57995
CLS01253	Contig93.1.g71	IMG5_145350	o57995	i21673
CLS01257	IMG5_062210	Contig1126.1.g113	i16286	o29049
CLS01257	Contig1126.1.g113	IMG5_062210	o29049	i16286
CLS01259	IMG5_013690	Contig14352.0.g53	i14247	o6280
CLS01259	IMG5_013690	Contig14352.0.g53	i14248	o6281
CLS01259	Contig14352.0.g53	IMG5_013690	o6280	i14247
CLS01259	Contig14352.0.g53	IMG5_013690	o6281	i14248
CLS01260	IMG5_013680	Contig22207.0.g77	i14244	o46798
CLS01260	IMG5_013680	Contig22207.0.g77	i14245	o46799
CLS01260	Contig22207.0.g77	IMG5_013680	o46798	i14244
CLS01260	Contig22207.0.g77	IMG5_013680	o46799	i14245
CLS01261	IMG5_051740	Contig15848.0.g104	i15638	o36741
CLS01261	Contig15848.0.g104	IMG5_051740	o36741	i15638
CLS01262	IMG5_051610	Contig7793.0.g5	i15610	o23941
CLS01262	Contig7793.0.g5	IMG5_051610	o23941	i15610
CLS01277	IMG5_091170	Contig14421.0.0.g95	i17647	o6398
CLS01277	IMG5_091170	Contig14421.0.0.g95	i17648	o6399
CLS01277	Contig14421.0.0.g95	IMG5_091170	o6398	i17647
CLS01277	Contig14421.0.0.g95	IMG5_091170	o6399	i17648
CLS01278	IMG5_090980	Contig10954.0.g62	i17573	o1445
CLS01278	Contig10954.0.g62	IMG5_090980	o1445	i17573
CLS01279	IMG5_090990	Contig9298.0.g115	i4145	o25906
CLS01279	IMG5_090990	Contig9298.0.g115	i4146	o25907
CLS01279	Contig9298.0.g115	IMG5_090990	o25906	i4145
CLS01279	Contig9298.0.g115	IMG5_090990	o25907	i4146
CLS01281	IMG5_091130	Contig22445.0.g72	i17631	o16674
CLS01281	Contig22445.0.g72	IMG5_091130	o16674	i17631
CLS01296	IMG5_136450	Contig16360.0.g4	i7698	o37581
CLS01296	Contig16360.0.g4	IMG5_136450	o37581	i7698
CLS01298	IMG5_101980	Contig15976.0.g76	i4859	o8447
CLS01298	Contig15976.0.g76	IMG5_101980	o8447	i4859
CLS01299	IMG5_176950	Contig19930.0.g53	i10784	o13216
CLS01299	IMG5_176950	Contig19930.0.g53	i10787	o13217
CLS01299	Contig19930.0.g53	IMG5_176950	o13216	i10784
CLS01299	Contig19930.0.g53	IMG5_176950	o13217	i10787
CLS01300	IMG5_063650	Contig15169.0.g19	i16413	o35632
CLS01300	Contig15169.0.g19	IMG5_063650	o35632	i16413
CLS01302	IMG5_132430	Contig18344.0.g88	i7415	o11277
CLS01302	Contig18344.0.g88	IMG5_132430	o11277	i7415
CLS01304	IMG5_051080	Contig6936.0.g101	i15551	o54484
CLS01304	IMG5_051080	Contig6936.0.g101	i15553	o54485
CLS01304	Contig6936.0.g101	IMG5_051080	o54484	i15551
CLS01304	Contig6936.0.g101	IMG5_051080	o54485	i15553
CLS01305	IMG5_051040	Contig16247.0.0.g95	i2222	o8759
CLS01305	Contig16247.0.0.g95	IMG5_051040	o8759	i2222
CLS01318	IMG5_170620	Contig20970.0.g100	i10311	o44731
CLS01318	Contig20970.0.g100	IMG5_170620	o44731	i10311
CLS01321	IMG5_170670	Contig20615.0.g33	i23973	o14060
CLS01321	Contig20615.0.g33	IMG5_170670	o14060	i23973
CLS01323	IMG5_147250	Contig19209.0.g81	i21918	o41797
CLS01323	IMG5_147250	Contig19209.0.g81	i21920	o41798
CLS01323	Contig19209.0.g81	IMG5_147250	o41797	i21918
CLS01323	Contig19209.0.g81	IMG5_147250	o41798	i21920
CLS01324	IMG5_147260	Contig19438.0.g5	i8291	o42206
CLS01324	Contig19438.0.g5	IMG5_147260	o42206	i8291
CLS01326	IMG5_120280	Contig11991.0.g79	i6381	o3048
CLS01326	IMG5_120280	Contig11991.0.g79	i6382	o3049
CLS01326	IMG5_120280	Contig11991.0.g79	i6384	o3050
CLS01326	Contig11991.0.g79	IMG5_120280	o3048	i6381
CLS01326	Contig11991.0.g79	IMG5_120280	o3049	i6382
CLS01326	Contig11991.0.g79	IMG5_120280	o3050	i6384
CLS01333	IMG5_150280	Contig3513.0.g10	i8525	o49586
CLS01333	Contig3513.0.g10	IMG5_150280	o49586	i8525
CLS01336	IMG5_108560	Contig3735.0.g88	i19033	o19165
CLS01336	Contig3735.0.g88	IMG5_108560	o19165	i19033
CLS01341	IMG5_113780	Contig21431.0.g10	i5684	o15163
CLS01341	Contig21431.0.g10	IMG5_113780	o15163	i5684
CLS01344	IMG5_187570	Contig19688.0.g99	i25437	o12959
CLS01344	IMG5_187570	Contig19688.0.g99	i25438	o12960
CLS01344	Contig19688.0.g99	IMG5_187570	o12959	i25437
CLS01344	Contig19688.0.g99	IMG5_187570	o12960	i25438
CLS01356	IMG5_111960	Contig8816.0.g39	i19252	o57175
CLS01356	Contig8816.0.g39	IMG5_111960	o57175	i19252
CLS01359	IMG5_088080	Contig4955.0.0.g74	i17467	o51601
CLS01359	Contig4955.0.0.g74	IMG5_088080	o51601	i17467
CLS01363	IMG5_182680	Contig12409.0.0.g14	i11224	o31004
CLS01363	IMG5_182680	Contig12409.0.0.g14	i11225	o31005
CLS01363	Contig12409.0.0.g14	IMG5_182680	o31004	i11224
CLS01363	Contig12409.0.0.g14	IMG5_182680	o31005	i11225
CLS01365	IMG5_018160	Contig18162.0.g15	i1108	o11040
CLS01365	Contig18162.0.g15	IMG5_018160	o11040	i1108
CLS01369	IMG5_143330	Contig22838.0.g50	i21484	o17131
CLS01369	Contig22838.0.g50	IMG5_143330	o17131	i21484
CLS01371	IMG5_149080	Contig21964.0.g21	i22096	o46363
CLS01371	IMG5_149080	Contig21964.0.g21	i22097	o46364
CLS01371	Contig21964.0.g21	IMG5_149080	o46363	i22096
CLS01371	Contig21964.0.g21	IMG5_149080	o46364	i22097
CLS01378	IMG5_042470	Contig7433.0.g81	i1932	o23547
CLS01378	Contig7433.0.g81	IMG5_042470	o23547	i1932
CLS01384	IMG5_162960	Contig15726.0.g39	i9582	o8089
CLS01384	IMG5_162960	Contig15726.0.g39	i9585	o8090
CLS01384	Contig15726.0.g39	IMG5_162960	o8089	i9582
CLS01384	Contig15726.0.g39	IMG5_162960	o8090	i9585
CLS01387	IMG5_162920	Contig2560.0.g99	i23322	o48170
CLS01387	IMG5_162920	Contig2560.0.g99	i23323	o48171
CLS01387	Contig2560.0.g99	IMG5_162920	o48170	i23322
CLS01387	Contig2560.0.g99	IMG5_162920	o48171	i23323
CLS01394	IMG5_029330	Contig427.1.g119	i14839	o50653
CLS01394	Contig427.1.g119	IMG5_029330	o50653	i14839
CLS01401	IMG5_035800	Contig22613.0.g38	i1827	o16808
CLS01401	Contig22613.0.g38	IMG5_035800	o16808	i1827
CLS01402	IMG5_035780	Contig11918.0.g16	i15111	o30164
CLS01402	Contig11918.0.g16	IMG5_035780	o30164	i15111
CLS01406	IMG5_145140	Contig15787.0.g79	i21633	o36621
CLS01406	IMG5_145140	Contig15787.0.g79	i21634	o36622
CLS01406	Contig15787.0.g79	IMG5_145140	o36621	i21633
CLS01406	Contig15787.0.g79	IMG5_145140	o36622	i21634
CLS01407	IMG5_131610	Contig18308.0.g1	i7357	o11206
CLS01407	Contig18308.0.g1	IMG5_131610	o11206	i7357
CLS01408	IMG5_131630	Contig22561.0.g34	i20804	o16754
CLS01408	IMG5_131630	Contig22561.0.g34	i20805	o16756
CLS01408	IMG5_131630	Contig22561.0.g34	i20810	o16757
CLS01408	Contig22561.0.g34	IMG5_131630	o16754	i20804
CLS01408	Contig22561.0.g34	IMG5_131630	o16756	i20805
CLS01408	Contig22561.0.g34	IMG5_131630	o16757	i20810
CLS01411	IMG5_121350	Contig22185.0.g98	i6454	o46764
CLS01411	IMG5_121350	Contig22185.0.g98	i6456	o46765
CLS01411	Contig22185.0.g98	IMG5_121350	o46764	i6454
CLS01411	Contig22185.0.g98	IMG5_121350	o46765	i6456
CLS01412	IMG5_121360	Contig21824.0.g104	i20052	o46096
CLS01412	Contig21824.0.g104	IMG5_121360	o46096	i20052
CLS01418	IMG5_002760	Contig20034.0.g86	i289	o13359
CLS01418	Contig20034.0.g86	IMG5_002760	o13359	i289
CLS01420	IMG5_002770	Contig713.1.g94	i13661	o23098
CLS01420	Contig713.1.g94	IMG5_002770	o23098	i13661
CLS01422	IMG5_002750	Contig6325.0.0.g28	i282	o53621
CLS01422	Contig6325.0.0.g28	IMG5_002750	o53621	i282
CLS01423	IMG5_002700	Contig13731.0.g81	i13653	o33341
CLS01423	Contig13731.0.g81	IMG5_002700	o33341	i13653
CLS01427	IMG5_067910	Contig15613.0.g40	i16620	o7966
CLS01427	Contig15613.0.g40	IMG5_067910	o7966	i16620
CLS01445	IMG5_002440	Contig618.1.g107	i263	o21940
CLS01445	Contig618.1.g107	IMG5_002440	o21940	i263
CLS01453	IMG5_156230	Contig15468.0.0.g66	i22771	o36079
CLS01453	IMG5_156230	Contig15468.0.0.g66	i22772	o36080
CLS01453	Contig15468.0.0.g66	IMG5_156230	o36079	i22771
CLS01453	Contig15468.0.0.g66	IMG5_156230	o36080	i22772
CLS01461	IMG5_115530	Contig13261.0.g93	i19469	o32474
CLS01461	IMG5_115530	Contig13261.0.g93	i19472	o32476
CLS01461	Contig13261.0.g93	IMG5_115530	o32474	i19469
CLS01461	Contig13261.0.g93	IMG5_115530	o32476	i19472
CLS01511	IMG5_201940	Contig1726.0.g29	i13005	o9953
CLS01511	Contig1726.0.g29	IMG5_201940	o9953	i13005
CLS01515	IMG5_202020	Contig7541.0.g25	i26884	o55246
CLS01515	IMG5_202020	Contig7541.0.g25	i26889	o55250
CLS01515	Contig7541.0.g25	IMG5_202020	o55246	i26884
CLS01515	Contig7541.0.g25	IMG5_202020	o55250	i26889
CLS01532	IMG5_021340	Contig11799.0.g105	i1277	o2724
CLS01532	Contig11799.0.g105	IMG5_021340	o2724	i1277
CLS01538	IMG5_196680	Contig15957.0.g65	i12505	o36930
CLS01538	Contig15957.0.g65	IMG5_196680	o36930	i12505
CLS01550	IMG5_100400	Contig11776.0.g80	i18238	o29930
CLS01550	IMG5_100400	Contig11776.0.g80	i18240	o29932
CLS01550	IMG5_100400	Contig11776.0.g80	i18246	o29933
CLS01550	Contig11776.0.g80	IMG5_100400	o29930	i18238
CLS01550	Contig11776.0.g80	IMG5_100400	o29932	i18240
CLS01550	Contig11776.0.g80	IMG5_100400	o29933	i18246
CLS01571	IMG5_131040	Contig4448.0.g28	i7331	o50885
CLS01571	Contig4448.0.g28	IMG5_131040	o50885	i7331
CLS01589	IMG5_181390	Contig22606.0.g41	i24823	o47263
CLS01589	IMG5_181390	Contig22606.0.g41	i24824	o47264
CLS01589	IMG5_181390	Contig22606.0.g41	i24825	o47265
CLS01589	Contig22606.0.g41	IMG5_181390	o47263	i24823
CLS01589	Contig22606.0.g41	IMG5_181390	o47264	i24824
CLS01589	Contig22606.0.g41	IMG5_181390	o47265	i24825
CLS01601	IMG5_053990	Contig20286.0.g49	i2333	o13666
CLS01601	Contig20286.0.g49	IMG5_053990	o13666	i2333
CLS01613	IMG5_001780	Contig12753.0.g48	i13579	o31652
CLS01613	IMG5_001780	Contig12753.0.g48	i13581	o31653
CLS01613	Contig12753.0.g48	IMG5_001780	o31652	i13579
CLS01621	IMG5_102640	Contig19078.0.g26	i18484	o41587
CLS01621	Contig19078.0.g26	IMG5_102640	o41587	i18484
CLS01639	IMG5_161280	Contig21909.0.0.g62	i9445	o15818
CLS01639	Contig21909.0.0.g62	IMG5_161280	o15818	i9445
CLS01641	IMG5_161380	Contig15424.0.g14	i23179	o36022
CLS01641	Contig15424.0.g14	IMG5_161380	o36022	i23179
CLS01647	IMG5_124920	Contig22364.0.g48	i20323	o46967
CLS01647	Contig22364.0.g48	IMG5_124920	o46967	i20323
CLS01671	IMG5_179040	Contig15075.0.g82	i10920	o35506
CLS01671	Contig15075.0.g82	IMG5_179040	o35506	i10920
CLS01677	IMG5_050140	Contig1306.1.g92	i15512	o32143
CLS01677	Contig1306.1.g92	IMG5_050140	o32143	i15512
CLS01678	IMG5_069490	Contig17568.0.g76	i3236	o39373
CLS01678	Contig17568.0.g76	IMG5_069490	o39373	i3236
CLS01700	IMG5_168520	Contig10037.0.g91	i10131	o74
CLS01700	Contig10037.0.g91	IMG5_168520	o74	i10131
CLS01714	IMG5_014170	Contig863.1.g26	i14283	o56819
CLS01714	Contig863.1.g26	IMG5_014170	o56819	i14283
CLS01715	IMG5_014170	Contig13090.0.g110	i14283	o4581
CLS01715	Contig13090.0.g110	IMG5_014170	o4581	i14283
CLS01720	IMG5_144190	Contig5975.0.g15	i8110	o53062
CLS01720	Contig5975.0.g15	IMG5_144190	o53062	i8110
CLS01732	IMG5_054720	Contig11014.0.g65	i15746	o1545
CLS01732	IMG5_054720	Contig11014.0.g65	i15747	o1546
CLS01732	IMG5_054720	Contig11014.0.g65	i15748	o1547
CLS01732	Contig11014.0.g65	IMG5_054720	o1545	i15746
CLS01732	Contig11014.0.g65	IMG5_054720	o1546	i15747
CLS01732	Contig11014.0.g65	IMG5_054720	o1547	i15748
CLS01751	IMG5_174320	Contig4608.0.g102	i24309	o51091
CLS01751	Contig4608.0.g102	IMG5_174320	o51091	i24309
CLS01825	IMG5_194240	Contig1478.1.g58	i25995	o35028
CLS01825	Contig1478.1.g58	IMG5_194240	o35028	i25995
CLS01845	IMG5_166230	Contig16708.0.g41	i9879	o38088
CLS01845	Contig16708.0.g41	IMG5_166230	o38088	i9879
CLS01847	IMG5_173310	Contig8853.0.g82	i10502	o25291
CLS01847	Contig8853.0.g82	IMG5_173310	o25291	i10502
CLS01859	IMG5_151710	Contig4011.0.g80	i8606	o19514
CLS01859	Contig4011.0.g80	IMG5_151710	o19514	i8606
CLS01860	IMG5_151720	Contig20233.0.g36	i8614	o43562
CLS01860	Contig20233.0.g36	IMG5_151720	o43562	i8614
CLS01863	IMG5_151840	Contig12867.0.g5	i22291	o4293
CLS01863	IMG5_151840	Contig12867.0.g5	i22293	o4294
CLS01863	Contig12867.0.g5	IMG5_151840	o4293	i22291
CLS01863	Contig12867.0.g5	IMG5_151840	o4294	i22293
CLS01864	IMG5_151860	Contig794.1.g84	i8634	o55878
CLS01864	IMG5_151860	Contig794.1.g84	i8635	o55879
CLS01864	Contig794.1.g84	IMG5_151860	o55878	i8634
CLS01864	Contig794.1.g84	IMG5_151860	o55879	i8635
CLS01901	IMG5_023440	Contig1196.1.g75	i14620	o2996
CLS01901	IMG5_023440	Contig1196.1.g75	i14621	o2997
CLS01901	Contig1196.1.g75	IMG5_023440	o2996	i14620
CLS01901	Contig1196.1.g75	IMG5_023440	o2997	i14621
CLS01906	IMG5_116400	Contig19174.0.g2	i19611	o41732
CLS01906	Contig19174.0.g2	IMG5_116400	o41732	i19611
CLS01910	IMG5_116480	Contig22621.0.g36	i19623	o47286
CLS01910	IMG5_116480	Contig22621.0.g36	i19624	o47287
CLS01910	Contig22621.0.g36	IMG5_116480	o47286	i19623
CLS01910	Contig22621.0.g36	IMG5_116480	o47287	i19624
CLS01924	IMG5_105050	Contig18743.0.g65	i5127	o11701
CLS01924	Contig18743.0.g65	IMG5_105050	o11701	i5127
CLS01928	IMG5_124210	Contig12765.0.g66	i20257	o4144
CLS01928	Contig12765.0.g66	IMG5_124210	o4144	i20257
CLS01930	IMG5_124240	Contig21810.0.g31	i6737	o46069
CLS01930	Contig21810.0.g31	IMG5_124240	o46069	i6737
CLS01941	IMG5_129540	Contig10868.0.g98	i7169	o1275
CLS01941	IMG5_129540	Contig10868.0.g98	i7171	o1276
CLS01941	IMG5_129540	Contig10868.0.g98	i7173	o1277
CLS01941	IMG5_129540	Contig10868.0.g98	i7174	o1278
CLS01941	Contig10868.0.g98	IMG5_129540	o1275	i7169
CLS01941	Contig10868.0.g98	IMG5_129540	o1276	i7171
CLS01941	Contig10868.0.g98	IMG5_129540	o1277	i7173
CLS01941	Contig10868.0.g98	IMG5_129540	o1278	i7174
