# Supplementary material for: Evolution of the Exon-Intron Structure in Ciliate Genomes
Source: PLoS One. 2016 Sep 7;11(9):e0161476. doi: 10.1371/journal.pone.0161476 (PMC5014332; doi:10.1371/journal.pone.0161476)
Supplement: S2 File — Tables include COG IDs, protein IDs, and corresponding intron IDs. Conserved introns were identified as described in Methods (“Identification of conserved introns”). (ZIP) [file pone.0161476.s006.zip › Cistrons__Ichtiophtirius_Stylonychia.csv]

CLS02341	IMG5_125430	Contig6349.g6803	i20388	s7582
CLS02341	IMG5_125430	Contig6349.g6803	i20390	s7583
CLS02341	Contig6349.g6803	IMG5_125430	s7582	i20388
CLS02341	Contig6349.g6803	IMG5_125430	s7583	i20390
CLS02353	IMG5_078200	Contig10097.g10788	i3640	s12081
CLS02353	IMG5_078200	Contig10097.g10788	i3641	s12082
CLS02353	Contig10097.g10788	IMG5_078200	s12081	i3640
CLS02353	Contig10097.g10788	IMG5_078200	s12082	i3641
CLS02358	IMG5_118030	Contig13305.g14196	i6066	s16002
CLS02358	IMG5_118030	Contig13305.g14196	i6068	s16003
CLS02358	Contig13305.g14196	IMG5_118030	s16002	i6066
CLS02358	Contig13305.g14196	IMG5_118030	s16003	i6068
CLS02362	IMG5_118070	Contig12374.g13213	i6085	s37064
CLS02362	Contig12374.g13213	IMG5_118070	s37064	i6085
CLS02364	IMG5_058180	Contig13650.g14555	i16037	s38483
CLS02364	IMG5_058180	Contig13650.g14555	i16038	s38484
CLS02364	IMG5_058180	Contig13650.g14555	i16039	s38486
CLS02364	Contig13650.g14555	IMG5_058180	s38483	i16037
CLS02364	Contig13650.g14555	IMG5_058180	s38484	i16038
CLS02364	Contig13650.g14555	IMG5_058180	s38486	i16039
CLS02366	IMG5_019440	Contig9632.g10297	i14443	s11520
CLS02366	IMG5_019440	Contig9632.g10297	i14447	s11522
CLS02366	Contig9632.g10297	IMG5_019440	s11520	i14443
CLS02366	Contig9632.g10297	IMG5_019440	s11522	i14447
CLS02382	IMG5_004200	Contig10675.g11406	i419	s35444
CLS02382	Contig10675.g11406	IMG5_004200	s35444	i419
CLS02383	IMG5_004150	Contig12931.g13796	i405	s15574
CLS02383	IMG5_004150	Contig12931.g13796	i406	s15575
CLS02383	Contig12931.g13796	IMG5_004150	s15574	i405
CLS02383	Contig12931.g13796	IMG5_004150	s15575	i406
CLS02384	IMG5_138340	Contig14276.g15203	i7843	s39149
CLS02384	Contig14276.g15203	IMG5_138340	s39149	i7843
CLS02423	IMG5_070050	Contig4685.g5010	i3281	s28766
CLS02423	Contig4685.g5010	IMG5_070050	s28766	i3281
CLS02424	IMG5_202970	Contig14474.g15426	i13169	s17267
CLS02424	Contig14474.g15426	IMG5_202970	s17267	i13169
CLS02456	IMG5_098210	Contig7636.g8153	i4433	s9222
CLS02456	Contig7636.g8153	IMG5_098210	s9222	i4433
CLS02460	IMG5_107710	Contig9576.g10248	i5315	s11479
CLS02482	IMG5_109040	Contig16878.g17977	i5404	s20051
CLS02482	Contig16878.g17977	IMG5_109040	s20051	i5404
CLS02500	IMG5_188650	Contig11339.g12116	i11819	s35988
CLS02500	Contig11339.g12116	IMG5_188650	s35988	i11819
CLS02509	IMG5_119840	Contig18088.g19230	i6264	s43128
CLS02509	Contig18088.g19230	IMG5_119840	s43128	i6264
CLS02521	IMG5_180760	Contig13005.g13867	i24745	s15657
CLS02521	Contig13005.g13867	IMG5_180760	s15657	i24745
CLS02530	IMG5_055190	Contig16949.g18051	i2438	s42019
CLS02530	Contig16949.g18051	IMG5_055190	s42019	i2438
CLS02547	IMG5_201520	Contig12496.g13335	i26811	s37211
CLS02547	Contig12496.g13335	IMG5_201520	s37211	i26811
CLS02549	IMG5_201610	Contig4452.g4749	i12951	s28516
CLS02549	Contig4452.g4749	IMG5_201610	s28516	i12951
CLS02557	IMG5_201360	Contig15543.g16566	i12903	s18521
CLS02557	Contig15543.g16566	IMG5_201360	s18521	i12903
CLS02577	IMG5_162270	Contig7215.g7728	i23248	s8714
CLS02577	Contig7215.g7728	IMG5_162270	s8714	i23248
CLS02578	IMG5_169860	Contig16147.g17202	i10277	s41103
CLS02578	Contig16147.g17202	IMG5_169860	s41103	i10277
CLS02588	IMG5_147760	Contig7881.g8412	i21960	s32137
CLS02591	IMG5_059240	Contig4233.g4529	i2658	s5066
CLS02591	Contig4233.g4529	IMG5_059240	s5066	i2658
CLS02655	IMG5_170820	Contig6536.g6994	i10328	s30761
CLS02655	Contig6536.g6994	IMG5_170820	s30761	i10328
CLS02663	IMG5_197920	Contig5051.g5411	i12613	s29177
CLS02663	Contig5051.g5411	IMG5_197920	s29177	i12613
CLS02666	IMG5_197960	Contig16806.g17899	i26422	s19938
CLS02666	Contig16806.g17899	IMG5_197960	s19938	i26422
CLS02667	IMG5_197890	Contig14521.g15471	i26406	s39424
CLS02667	Contig14521.g15471	IMG5_197890	s39424	i26406
CLS02676	IMG5_009920	Contig14634.g15591	i14027	s17434
CLS02676	IMG5_009920	Contig14634.g15591	i14028	s17435
CLS02676	IMG5_009920	Contig14634.g15591	i14030	s17436
CLS02676	IMG5_009920	Contig14634.g15591	i14032	s17437
CLS02676	Contig14634.g15591	IMG5_009920	s17434	i14027
CLS02676	Contig14634.g15591	IMG5_009920	s17435	i14028
CLS02676	Contig14634.g15591	IMG5_009920	s17436	i14030
CLS02676	Contig14634.g15591	IMG5_009920	s17437	i14032
CLS02680	IMG5_124030	Contig5486.g5866	i6718	s29665
CLS02680	Contig5486.g5866	IMG5_124030	s29665	i6718
CLS02689	IMG5_141600	Contig4456.g4753	i7983	s5316
CLS02689	Contig4456.g4753	IMG5_141600	s5316	i7983
CLS02701	IMG5_075800	Contig4485.g4786	i3533	s5342
CLS02701	Contig4485.g4786	IMG5_075800	s5342	i3533
CLS02713	IMG5_180520	Contig8921.g9533	i11000	s33401
CLS02713	Contig8921.g9533	IMG5_180520	s33401	i11000
CLS02731	IMG5_189690	Contig18216.g19354	i11925	s21572
CLS02731	Contig18216.g19354	IMG5_189690	s21572	i11925
CLS02735	Contig14580.g15532	IMG5_120510	s17376	i6402
CLS02737	IMG5_120540	Contig12063.g12898	i19951	s36723
CLS02737	IMG5_120540	Contig12063.g12898	i19953	s36724
CLS02737	Contig12063.g12898	IMG5_120540	s36723	i19951
CLS02737	Contig12063.g12898	IMG5_120540	s36724	i19953
CLS02755	IMG5_155070	Contig12724.g13577	i8949	s15340
CLS02755	IMG5_155070	Contig12724.g13577	i8951	s15341
CLS02755	Contig12724.g13577	IMG5_155070	s15340	i8949
CLS02755	Contig12724.g13577	IMG5_155070	s15341	i8951
CLS02759	IMG5_121840	Contig14625.g15576	i6509	s39535
CLS02759	Contig14625.g15576	IMG5_121840	s39535	i6509
CLS02771	IMG5_123640	Contig19205.g20362	i6672	s44185
CLS02771	IMG5_123640	Contig19205.g20362	i6675	s44188
CLS02771	Contig19205.g20362	IMG5_123640	s44185	i6672
CLS02771	Contig19205.g20362	IMG5_123640	s44188	i6675
CLS02774	IMG5_123630	Contig12118.g12954	i6667	s36792
CLS02774	Contig12118.g12954	IMG5_123630	s36792	i6667
CLS02811	IMG5_167290	Contig13160.g14030	i9985	s37930
CLS02811	IMG5_167290	Contig13160.g14030	i9987	s37931
CLS02811	Contig13160.g14030	IMG5_167290	s37930	i9985
CLS02811	Contig13160.g14030	IMG5_167290	s37931	i9987
CLS02818	IMG5_085100	Contig12227.g13069	i3927	s14793
CLS02818	Contig12227.g13069	IMG5_085100	s14793	i3927
CLS02821	IMG5_164020	Contig8887.g9496	i23360	s33367
CLS02821	Contig8887.g9496	IMG5_164020	s33367	i23360
CLS02831	IMG5_124540	Contig12804.g13665	i20284	s37532
CLS02831	IMG5_124540	Contig12804.g13665	i20286	s37534
CLS02831	Contig12804.g13665	IMG5_124540	s37532	i20284
CLS02831	Contig12804.g13665	IMG5_124540	s37534	i20286
CLS02840	IMG5_148640	Contig6446.g6906	i8419	s30666
CLS02840	Contig6446.g6906	IMG5_148640	s30666	i8419
CLS02849	IMG5_129010	Contig5316.g5691	i7120	s6372
CLS02849	Contig5316.g5691	IMG5_129010	s6372	i7120
CLS02859	IMG5_196190	Contig19000.g20155	i12448	s44018
CLS02859	IMG5_196190	Contig19000.g20155	i12449	s44019
CLS02859	Contig19000.g20155	IMG5_196190	s44018	i12448
CLS02859	Contig19000.g20155	IMG5_196190	s44019	i12449
CLS02861	IMG5_195860	Contig5724.g6120	i26162	s6848
CLS02861	IMG5_195860	Contig5724.g6120	i26163	s6849
CLS02861	Contig5724.g6120	IMG5_195860	s6848	i26162
CLS02861	Contig5724.g6120	IMG5_195860	s6849	i26163
CLS02865	IMG5_195950	Contig13669.g14575	i12420	s38526
CLS02865	IMG5_195950	Contig13669.g14575	i12421	s38527
CLS02865	Contig13669.g14575	IMG5_195950	s38526	i12420
CLS02865	Contig13669.g14575	IMG5_195950	s38527	i12421
CLS02913	IMG5_003220	Contig10474.g11180	i333	s12502
CLS02913	Contig10474.g11180	IMG5_003220	s12502	i333
CLS02926	IMG5_120950	Contig7063.g7557	i20017	s8521
CLS02926	Contig7063.g7557	IMG5_120950	s8521	i20017
CLS02932	IMG5_049290	Contig8036.g8566	i15419	s9670
CLS02932	Contig8036.g8566	IMG5_049290	s9670	i15419
CLS02977	IMG5_110490	Contig11933.g12772	i5500	s14434
CLS02977	Contig11933.g12772	IMG5_110490	s14434	i5500
CLS02980	IMG5_147510	Contig18911.g20065	i8308	s22371
CLS02980	IMG5_147510	Contig18911.g20065	i8309	s22372
CLS02980	Contig18911.g20065	IMG5_147510	s22371	i8308
CLS02980	Contig18911.g20065	IMG5_147510	s22372	i8309
CLS02988	IMG5_144020	Contig8995.g9617	i21535	s33475
CLS02988	IMG5_144020	Contig8995.g9617	i21536	s33476
CLS02988	Contig8995.g9617	IMG5_144020	s33475	i21535
CLS02988	Contig8995.g9617	IMG5_144020	s33476	i21536
CLS02999	IMG5_145470	Contig14570.g15521	i8166	s39460
CLS02999	Contig14570.g15521	IMG5_145470	s39460	i8166
CLS03002	IMG5_027670	Contig12215.g13050	i14781	s14755
CLS03002	Contig12215.g13050	IMG5_027670	s14755	i14781
CLS03018	IMG5_051570	Contig8394.g8952	i2253	s10121
CLS03018	Contig8394.g8952	IMG5_051570	s10121	i2253
CLS03035	IMG5_070330	Contig9887.g10571	i3292	s11849
CLS03035	IMG5_070330	Contig9887.g10571	i3296	s11850
CLS03035	Contig9887.g10571	IMG5_070330	s11849	i3292
CLS03035	Contig9887.g10571	IMG5_070330	s11850	i3296
CLS03053	IMG5_117250	Contig4597.g4913	i5997	s5526
CLS03053	Contig4597.g4913	IMG5_117250	s5526	i5997
CLS03058	IMG5_173480	Contig9270.g9909	i10517	s11086
CLS03058	Contig9270.g9909	IMG5_173480	s11086	i10517
CLS03071	IMG5_120260	Contig14586.g15539	i6375	s39490
CLS03071	Contig14586.g15539	IMG5_120260	s39490	i6375
CLS03082	IMG5_119470	Contig14540.g15499	i19860	s39450
CLS03082	Contig14540.g15499	IMG5_119470	s39450	i19860
CLS03095	IMG5_187620	Contig12281.g13115	i25453	s14826
CLS03095	Contig12281.g13115	IMG5_187620	s14826	i25453
CLS03101	IMG5_006240	Contig4819.g5147	i13875	s5774
CLS03101	Contig4819.g5147	IMG5_006240	s5774	i13875
CLS03103	IMG5_112050	Contig5815.g6227	i19275	s30024
CLS03103	IMG5_112050	Contig5815.g6227	i19276	s30025
CLS03103	Contig5815.g6227	IMG5_112050	s30024	i19275
CLS03103	Contig5815.g6227	IMG5_112050	s30025	i19276
CLS03167	IMG5_145200	Contig4236.g4536	i21660	s5075
CLS03167	Contig4236.g4536	IMG5_145200	s5075	i21660
CLS03192	IMG5_138440	Contig11112.g11876	i21274	s13301
CLS03192	Contig11112.g11876	IMG5_138440	s13301	i21274
CLS03220	IMG5_186990	Contig14176.g15108	i25391	s16913
CLS03220	Contig14176.g15108	IMG5_186990	s16913	i25391
CLS03225	IMG5_185190	Contig17333.g18450	i11447	s42343
CLS03225	Contig17333.g18450	IMG5_185190	s42343	i11447
CLS03227	IMG5_115720	Contig19823.g21021	i5822	s23407
CLS03227	IMG5_115720	Contig19823.g21021	i5823	s23408
CLS03227	Contig19823.g21021	IMG5_115720	s23407	i5822
CLS03227	Contig19823.g21021	IMG5_115720	s23408	i5823
CLS03236	IMG5_144570	Contig13049.g13913	i21553	s37818
CLS03236	Contig13049.g13913	IMG5_144570	s37818	i21553
CLS00003	IMG5_162600	Contig11117.g11885	i9554	s35823
CLS00003	Contig11117.g11885	IMG5_162600	s35823	i9554
CLS00004	IMG5_189190	Contig15971.g17019	i25591	s18966
CLS00004	Contig15971.g17019	IMG5_189190	s18966	i25591
CLS00006	IMG5_137810	Contig15856.g16905	i21250	s18847
CLS00006	Contig15856.g16905	IMG5_137810	s18847	i21250
CLS00010	IMG5_137550	Contig11540.g12345	i21223	s13896
CLS00010	IMG5_137550	Contig11540.g12345	i21225	s13897
CLS00010	Contig11540.g12345	IMG5_137550	s13896	i21223
CLS00010	Contig11540.g12345	IMG5_137550	s13897	i21225
CLS00012	IMG5_137740	Contig11773.g12586	i21239	s36420
CLS00012	Contig11773.g12586	IMG5_137740	s36420	i21239
CLS00015	IMG5_151520	Contig16955.g18057	i8592	s20142
CLS00015	Contig16955.g18057	IMG5_151520	s20142	i8592
CLS00021	IMG5_173760	Contig17519.g18643	i24276	s42529
CLS00021	IMG5_173760	Contig17519.g18643	i24279	s42531
CLS00021	IMG5_173760	Contig17519.g18643	i24280	s42533
CLS00021	Contig17519.g18643	IMG5_173760	s42529	i24276
CLS00021	Contig17519.g18643	IMG5_173760	s42531	i24279
CLS00021	Contig17519.g18643	IMG5_173760	s42533	i24280
CLS00027	IMG5_085430	Contig16381.g17446	i3958	s19400
CLS00027	Contig16381.g17446	IMG5_085430	s19400	i3958
CLS00030	IMG5_162070	Contig8371.g8925	i9510	s32785
CLS00030	Contig8371.g8925	IMG5_162070	s32785	i9510
CLS00035	IMG5_201980	Contig12228.g13071	i26878	s36921
CLS00035	Contig12228.g13071	IMG5_201980	s36921	i26878
CLS00039	IMG5_176490	Contig10592.g11310	i24453	s35337
CLS00039	IMG5_176490	Contig10592.g11310	i24454	s35338
CLS00039	IMG5_176490	Contig10592.g11310	i24455	s35339
CLS00039	Contig10592.g11310	IMG5_176490	s35337	i24453
CLS00039	Contig10592.g11310	IMG5_176490	s35338	i24454
CLS00039	Contig10592.g11310	IMG5_176490	s35339	i24455
CLS00042	IMG5_176550	Contig16894.g17994	i24468	s20062
CLS00042	Contig16894.g17994	IMG5_176550	s20062	i24468
CLS00045	IMG5_199910	Contig11309.g12084	i12758	s13562
CLS00045	IMG5_199910	Contig11309.g12084	i12759	s13563
CLS00045	Contig11309.g12084	IMG5_199910	s13562	i12758
CLS00045	Contig11309.g12084	IMG5_199910	s13563	i12759
CLS00049	IMG5_021310	Contig10696.g11451	i14529	s35470
CLS00049	Contig10696.g11451	IMG5_021310	s35470	i14529
CLS00063	IMG5_100480	Contig7148.g7656	i18263	s8633
CLS00063	Contig7148.g7656	IMG5_100480	s8633	i18263
CLS00066	IMG5_100490	Contig17947.g19076	i4732	s42968
CLS00066	IMG5_100490	Contig17947.g19076	i4735	s42969
CLS00066	IMG5_100490	Contig17947.g19076	i4740	s42970
CLS00066	Contig17947.g19076	IMG5_100490	s42968	i4732
CLS00066	Contig17947.g19076	IMG5_100490	s42969	i4735
CLS00066	Contig17947.g19076	IMG5_100490	s42970	i4740
CLS00073	IMG5_183420	Contig15329.g16336	i24982	s18255
CLS00073	IMG5_183420	Contig15329.g16336	i24983	s18256
CLS00073	Contig15329.g16336	IMG5_183420	s18255	i24982
CLS00073	Contig15329.g16336	IMG5_183420	s18256	i24983
CLS00075	IMG5_183550	Contig7165.g7671	i25005	s31489
CLS00075	Contig7165.g7671	IMG5_183550	s31489	i25005
CLS00080	IMG5_183540	Contig4708.g5029	i11311	s28777
CLS00080	Contig4708.g5029	IMG5_183540	s28777	i11311
CLS00082	IMG5_093060	Contig12500.g13341	i17784	s15080
CLS00082	Contig12500.g13341	IMG5_093060	s15080	i17784
CLS00086	IMG5_107670	Contig14174.g15102	i18965	s16906
CLS00086	Contig14174.g15102	IMG5_107670	s16906	i18965
CLS00094	IMG5_181510	Contig16110.g17168	i11118	s41053
CLS00094	IMG5_181510	Contig16110.g17168	i11120	s41054
CLS00094	IMG5_181510	Contig16110.g17168	i11121	s41055
CLS00094	Contig16110.g17168	IMG5_181510	s41053	i11118
CLS00094	Contig16110.g17168	IMG5_181510	s41054	i11120
CLS00094	Contig16110.g17168	IMG5_181510	s41055	i11121
CLS00098	IMG5_181470	Contig10247.g10936	i24845	s12226
CLS00098	IMG5_181470	Contig10247.g10936	i24846	s12227
CLS00098	IMG5_181470	Contig10247.g10936	i24847	s12228
CLS00098	Contig10247.g10936	IMG5_181470	s12226	i24845
CLS00098	Contig10247.g10936	IMG5_181470	s12227	i24846
CLS00098	Contig10247.g10936	IMG5_181470	s12228	i24847
CLS00102	IMG5_181520	Contig9007.g9630	i24860	s33497
CLS00102	Contig9007.g9630	IMG5_181520	s33497	i24860
CLS00104	IMG5_181490	Contig13795.g14711	i24853	s38644
CLS00104	Contig13795.g14711	IMG5_181490	s38644	i24853
CLS00123	IMG5_094380	Contig18249.g19391	i17827	s43293
CLS00123	Contig18249.g19391	IMG5_094380	s43293	i17827
CLS00127	IMG5_001770	Contig12250.g13086	i192	s36926
CLS00127	Contig12250.g13086	IMG5_001770	s36926	i192
CLS00138	IMG5_192890	Contig9176.g9817	i12120	s10977
CLS00138	Contig9176.g9817	IMG5_192890	s10977	i12120
CLS00140	IMG5_192780	Contig7863.g8385	i25839	s32112
CLS00140	Contig7863.g8385	IMG5_192780	s32112	i25839
CLS00141	IMG5_110770	Contig8089.g8625	i5540	s9743
CLS00141	Contig8089.g8625	IMG5_110770	s9743	i5540
CLS00148	IMG5_161330	Contig10639.g11358	i9455	s35388
CLS00148	Contig10639.g11358	IMG5_161330	s35388	i9455
CLS00150	IMG5_124890	Contig9960.g10643	i6812	s11933
CLS00150	IMG5_124890	Contig9960.g10643	i6813	s11934
CLS00150	Contig9960.g10643	IMG5_124890	s11933	i6812
CLS00150	Contig9960.g10643	IMG5_124890	s11934	i6813
CLS00151	IMG5_124930	Contig14305.g15240	i6819	s39173
CLS00151	IMG5_124930	Contig14305.g15240	i6825	s39175
CLS00151	Contig14305.g15240	IMG5_124930	s39173	i6819
CLS00151	Contig14305.g15240	IMG5_124930	s39175	i6825
CLS00165	IMG5_070810	Contig11261.g12030	i16804	s13519
CLS00165	Contig11261.g12030	IMG5_070810	s13519	i16804
CLS00170	IMG5_202310	Contig12936.g13802	i13074	s37679
CLS00170	Contig12936.g13802	IMG5_202310	s37679	i13074
CLS00173	IMG5_202290	Contig8842.g9445	i13068	s10596
CLS00173	Contig8842.g9445	IMG5_202290	s10596	i13068
CLS00176	IMG5_202370	Contig8468.g9039	i13103	s10192
CLS00186	IMG5_182340	Contig15581.g16602	i11205	s40467
CLS00186	Contig15581.g16602	IMG5_182340	s40467	i11205
CLS00195	IMG5_168700	Contig11751.g12566	i10154	s36414
CLS00195	Contig11751.g12566	IMG5_168700	s36414	i10154
CLS00196	IMG5_168330	Contig10235.g10923	i10082	s12219
CLS00196	Contig10235.g10923	IMG5_168330	s12219	i10082
CLS00200	IMG5_168710	Contig9014.g9639	i10157	s33511
CLS00200	Contig9014.g9639	IMG5_168710	s33511	i10157
CLS00207	IMG5_127350	Contig13846.g14773	i6990	s16577
CLS00207	IMG5_127350	Contig13846.g14773	i6992	s16578
CLS00207	Contig13846.g14773	IMG5_127350	s16577	i6990
CLS00207	Contig13846.g14773	IMG5_127350	s16578	i6992
CLS00219	IMG5_074360	Contig16789.g17881	i16935	s41848
CLS00219	Contig16789.g17881	IMG5_074360	s41848	i16935
CLS00224	IMG5_054710	Contig12535.g13377	i2392	s15117
CLS00224	Contig12535.g13377	IMG5_054710	s15117	i2392
CLS00225	IMG5_054730	Contig14918.g15901	i15752	s17776
CLS00225	Contig14918.g15901	IMG5_054730	s17776	i15752
CLS00227	IMG5_186780	Contig18241.g19381	i25370	s43280
CLS00227	Contig18241.g19381	IMG5_186780	s43280	i25370
CLS00241	IMG5_185690	Contig10016.g10704	i11495	s34711
CLS00241	Contig10016.g10704	IMG5_185690	s34711	i11495
CLS00242	IMG5_185400	Contig12296.g13135	i25173	s14864
CLS00242	Contig12296.g13135	IMG5_185400	s14864	i25173
CLS00250	IMG5_126280	Contig13816.g14736	i20448	s16539
CLS00250	Contig13816.g14736	IMG5_126280	s16539	i20448
CLS00255	IMG5_063460	Contig18685.g19846	i2974	s43719
CLS00255	IMG5_063460	Contig18685.g19846	i2977	s43721
CLS00255	Contig18685.g19846	IMG5_063460	s43719	i2974
CLS00255	Contig18685.g19846	IMG5_063460	s43721	i2977
CLS00257	IMG5_153470	Contig17298.g18427	i22485	s20580
CLS00257	IMG5_153470	Contig17298.g18427	i22489	s20581
CLS00257	IMG5_153470	Contig17298.g18427	i22490	s20582
CLS00257	Contig17298.g18427	IMG5_153470	s20580	i22485
CLS00257	Contig17298.g18427	IMG5_153470	s20581	i22489
CLS00257	Contig17298.g18427	IMG5_153470	s20582	i22490
CLS00258	IMG5_153440	Contig4179.g4465	i22481	s5003
CLS00258	IMG5_153440	Contig4179.g4465	i22483	s5004
CLS00258	Contig4179.g4465	IMG5_153440	s5003	i22481
CLS00258	Contig4179.g4465	IMG5_153440	s5004	i22483
CLS00259	IMG5_153390	Contig12541.g13387	i22466	s15125
CLS00259	Contig12541.g13387	IMG5_153390	s15125	i22466
CLS00260	IMG5_153290	Contig18363.g19506	i8770	s21725
CLS00260	Contig18363.g19506	IMG5_153290	s21725	i8770
CLS00261	IMG5_153480	Contig6684.g7150	i22498	s30941
CLS00261	Contig6684.g7150	IMG5_153480	s30941	i22498
CLS00278	IMG5_142840	Contig14846.g15816	i8026	s39749
CLS00278	IMG5_142840	Contig14846.g15816	i8028	s39750
CLS00278	Contig14846.g15816	IMG5_142840	s39749	i8026
CLS00278	Contig14846.g15816	IMG5_142840	s39750	i8028
CLS00279	IMG5_089160	Contig11183.g11950	i4082	s35872
CLS00279	IMG5_089160	Contig11183.g11950	i4090	s35873
CLS00279	Contig11183.g11950	IMG5_089160	s35872	i4082
CLS00279	Contig11183.g11950	IMG5_089160	s35873	i4090
CLS00281	IMG5_033560	Contig11787.g12604	i15024	s14179
CLS00281	IMG5_033560	Contig11787.g12604	i15028	s14180
CLS00281	Contig11787.g12604	IMG5_033560	s14179	i15024
CLS00281	Contig11787.g12604	IMG5_033560	s14180	i15028
CLS00282	IMG5_117000	Contig19273.g20431	i19647	s44298
CLS00282	Contig19273.g20431	IMG5_117000	s44298	i19647
CLS00286	IMG5_000700	Contig4853.g5191	i13428	s5834
CLS00286	Contig4853.g5191	IMG5_000700	s5834	i13428
CLS00289	IMG5_001210	Contig4709.g5030	i13507	s28779
CLS00289	Contig4709.g5030	IMG5_001210	s28779	i13507
CLS00295	IMG5_000530	Contig14918.g15902	i13382	s39835
CLS00295	Contig14918.g15902	IMG5_000530	s39835	i13382
CLS00298	IMG5_000490	Contig18686.g19847	i13366	s22148
CLS00298	Contig18686.g19847	IMG5_000490	s22148	i13366
CLS00300	IMG5_001050	Contig19717.g20910	i13489	s23307
CLS00300	Contig19717.g20910	IMG5_001050	s23307	i13489
CLS00305	IMG5_000620	Contig10492.g11197	i13397	s35227
CLS00305	Contig10492.g11197	IMG5_000620	s35227	i13397
CLS00308	IMG5_119290	Contig11222.g11983	i6222	s13435
CLS00308	IMG5_119290	Contig11222.g11983	i6226	s13437
CLS00308	Contig11222.g11983	IMG5_119290	s13435	i6222
CLS00308	Contig11222.g11983	IMG5_119290	s13437	i6226
CLS00320	IMG5_123400	Contig5134.g5507	i20189	s6169
CLS00320	IMG5_123400	Contig5134.g5507	i20190	s6170
CLS00320	Contig5134.g5507	IMG5_123400	s6169	i20189
CLS00320	Contig5134.g5507	IMG5_123400	s6170	i20190
CLS00325	IMG5_090120	Contig17357.g18475	i17528	s42376
CLS00325	Contig17357.g18475	IMG5_090120	s42376	i17528
CLS00329	IMG5_113420	Contig12829.g13690	i19359	s37558
CLS00329	IMG5_113420	Contig12829.g13690	i19361	s37559
CLS00329	Contig12829.g13690	IMG5_113420	s37558	i19359
CLS00329	Contig12829.g13690	IMG5_113420	s37559	i19361
CLS00330	IMG5_018870	Contig4368.g4671	i14400	s28439
CLS00330	IMG5_018870	Contig4368.g4671	i14404	s28440
CLS00330	Contig4368.g4671	IMG5_018870	s28439	i14400
CLS00330	Contig4368.g4671	IMG5_018870	s28440	i14404
CLS00341	IMG5_066000	Contig8068.g8606	i3113	s32401
CLS00341	Contig8068.g8606	IMG5_066000	s32401	i3113
CLS00343	IMG5_066010	Contig6510.g6968	i16513	s7841
CLS00343	Contig6510.g6968	IMG5_066010	s7841	i16513
CLS00344	IMG5_151930	Contig6042.g6465	i22319	s7201
CLS00344	Contig6042.g6465	IMG5_151930	s7201	i22319
CLS00348	IMG5_167730	Contig18086.g19224	i23661	s21459
CLS00348	Contig18086.g19224	IMG5_167730	s21459	i23661
CLS00349	IMG5_054580	Contig9346.g9989	i15735	s11209
CLS00349	IMG5_054580	Contig9346.g9989	i15736	s11210
CLS00349	Contig9346.g9989	IMG5_054580	s11209	i15735
CLS00349	Contig9346.g9989	IMG5_054580	s11210	i15736
CLS00354	IMG5_159710	Contig17926.g19057	i23016	s42957
CLS00354	Contig17926.g19057	IMG5_159710	s42957	i23016
CLS00362	IMG5_178900	Contig6306.g6750	i10905	s7531
CLS00362	Contig6306.g6750	IMG5_178900	s7531	i10905
CLS00373	IMG5_165330	Contig11105.g11867	i23454	s13286
CLS00373	Contig11105.g11867	IMG5_165330	s13286	i23454
CLS00380	IMG5_023490	Contig4042.g4326	i14628	s28130
CLS00380	IMG5_023490	Contig4042.g4326	i14629	s28131
CLS00380	Contig4042.g4326	IMG5_023490	s28130	i14628
CLS00380	Contig4042.g4326	IMG5_023490	s28131	i14629
CLS00385	IMG5_082850	Contig16932.g18040	i3804	s20131
CLS00385	Contig16932.g18040	IMG5_082850	s20131	i3804
CLS00391	IMG5_121210	Contig12228.g13070	i6445	s14796
CLS00391	Contig12228.g13070	IMG5_121210	s14796	i6445
CLS00398	IMG5_047730	Contig13791.g14706	i2046	s38635
CLS00398	Contig13791.g14706	IMG5_047730	s38635	i2046
CLS00412	IMG5_124330	Contig9844.g10526	i6757	s11799
CLS00412	IMG5_124330	Contig9844.g10526	i6758	s11800
CLS00412	Contig9844.g10526	IMG5_124330	s11799	i6757
CLS00412	Contig9844.g10526	IMG5_124330	s11800	i6758
CLS00416	IMG5_061300	Contig7207.g7716	i2799	s31527
CLS00416	Contig7207.g7716	IMG5_061300	s31527	i2799
CLS00417	IMG5_058050	Contig16428.g17494	i2591	s19476
CLS00417	Contig16428.g17494	IMG5_058050	s19476	i2591
CLS00428	IMG5_097450	Contig13260.g14146	i4390	s15946
CLS00428	Contig13260.g14146	IMG5_097450	s15946	i4390
CLS00435	IMG5_149250	Contig18047.g19181	i22118	s43066
CLS00435	IMG5_149250	Contig18047.g19181	i22119	s43067
CLS00435	IMG5_149250	Contig18047.g19181	i22125	s43068
CLS00435	Contig18047.g19181	IMG5_149250	s43066	i22118
CLS00435	Contig18047.g19181	IMG5_149250	s43067	i22119
CLS00435	Contig18047.g19181	IMG5_149250	s43068	i22125
CLS00442	IMG5_139920	Contig16862.g17969	i7921	s41945
CLS00442	Contig16862.g17969	IMG5_139920	s41945	i7921
CLS00445	IMG5_005670	Contig19523.g20696	i13827	s23104
CLS00445	Contig19523.g20696	IMG5_005670	s23104	i13827
CLS00447	IMG5_079810	Contig7875.g8401	i17189	s32127
CLS00447	Contig7875.g8401	IMG5_079810	s32127	i17189
CLS00452	IMG5_058940	Contig11835.g12652	i2635	s14250
CLS00452	Contig11835.g12652	IMG5_058940	s14250	i2635
CLS00456	IMG5_159130	Contig14914.g15893	i22944	s17766
CLS00456	Contig14914.g15893	IMG5_159130	s17766	i22944
CLS00461	IMG5_104070	Contig15192.g16182	i18640	s40102
CLS00461	Contig15192.g16182	IMG5_104070	s40102	i18640
CLS00476	IMG5_081240	Contig5111.g5469	i3755	s6113
CLS00476	IMG5_081240	Contig5111.g5469	i3758	s6115
CLS00476	Contig5111.g5469	IMG5_081240	s6113	i3755
CLS00476	Contig5111.g5469	IMG5_081240	s6115	i3758
CLS00477	IMG5_143850	Contig19204.g20361	i8093	s44183
CLS00477	Contig19204.g20361	IMG5_143850	s44183	i8093
CLS00479	IMG5_143700	Contig8373.g8930	i8063	s32790
CLS00479	Contig8373.g8930	IMG5_143700	s32790	i8063
CLS00490	IMG5_193500	Contig12085.g12928	i25891	s36768
CLS00490	IMG5_193500	Contig12085.g12928	i25893	s36769
CLS00490	IMG5_193500	Contig12085.g12928	i25896	s36770
CLS00490	Contig12085.g12928	IMG5_193500	s36768	i25891
CLS00490	Contig12085.g12928	IMG5_193500	s36769	i25893
CLS00490	Contig12085.g12928	IMG5_193500	s36770	i25896
CLS00505	IMG5_148270	Contig15732.g16764	i8374	s18713
CLS00505	Contig15732.g16764	IMG5_148270	s18713	i8374
CLS00508	IMG5_127880	Contig9526.g10186	i7050	s11405
CLS00508	Contig9526.g10186	IMG5_127880	s11405	i7050
CLS00509	IMG5_127950	Contig9313.g9952	i7071	s11156
CLS00509	IMG5_127950	Contig9313.g9952	i7072	s11157
CLS00509	Contig9313.g9952	IMG5_127950	s11156	i7071
CLS00509	Contig9313.g9952	IMG5_127950	s11157	i7072
CLS00513	IMG5_203960	Contig17076.g18200	i13257	s20322
CLS00513	Contig17076.g18200	IMG5_203960	s20322	i13257
CLS00514	IMG5_203980	Contig16263.g17330	i27095	s19308
CLS00514	IMG5_203980	Contig16263.g17330	i27096	s19309
CLS00514	Contig16263.g17330	IMG5_203980	s19308	i27095
CLS00514	Contig16263.g17330	IMG5_203980	s19309	i27096
CLS00515	Contig16534.g17601	IMG5_204090	s41599	i27117
CLS00516	IMG5_204030	Contig16684.g17774	i13260	s41758
CLS00516	Contig16684.g17774	IMG5_204030	s41758	i13260
CLS00521	IMG5_109590	Contig4387.g4687	i19114	s28465
CLS00521	Contig4387.g4687	IMG5_109590	s28465	i19114
CLS00527	IMG5_199540	Contig15741.g16773	i12718	s18721
CLS00527	Contig15741.g16773	IMG5_199540	s18721	i12718
CLS00530	IMG5_199520	Contig6824.g7291	i26560	s8151
CLS00530	IMG5_199520	Contig6824.g7291	i26561	s8152
CLS00530	Contig6824.g7291	IMG5_199520	s8151	i26560
CLS00530	Contig6824.g7291	IMG5_199520	s8152	i26561
CLS00531	IMG5_199240	Contig18628.g19793	i26508	s43683
CLS00531	Contig18628.g19793	IMG5_199240	s43683	i26508
CLS00533	IMG5_160910	Contig16945.g18048	i23123	s20133
CLS00533	Contig16945.g18048	IMG5_160910	s20133	i23123
CLS00538	IMG5_107230	Contig7133.g7628	i18883	s8601
CLS00538	Contig7133.g7628	IMG5_107230	s8601	i18883
CLS00540	IMG5_041730	Contig14638.g15603	i15202	s17449
CLS00540	Contig14638.g15603	IMG5_041730	s17449	i15202
CLS00542	IMG5_135610	Contig15097.g16089	i7652	s40010
CLS00542	Contig15097.g16089	IMG5_135610	s40010	i7652
CLS00543	IMG5_135690	Contig19723.g20916	i21122	s44749
CLS00543	Contig19723.g20916	IMG5_135690	s44749	i21122
CLS00545	IMG5_203700	Contig16153.g17212	i27042	s41114
CLS00545	Contig16153.g17212	IMG5_203700	s41114	i27042
CLS00553	IMG5_197420	Contig9099.g9733	i12584	s10863
CLS00553	IMG5_197420	Contig9099.g9733	i12586	s10864
CLS00553	IMG5_197420	Contig9099.g9733	i12587	s10865
CLS00553	Contig9099.g9733	IMG5_197420	s10863	i12584
CLS00553	Contig9099.g9733	IMG5_197420	s10864	i12586
CLS00553	Contig9099.g9733	IMG5_197420	s10865	i12587
CLS00557	IMG5_018150	Contig14214.g15146	i14389	s16962
CLS00557	Contig14214.g15146	IMG5_018150	s16962	i14389
CLS00564	IMG5_071670	Contig11928.g12764	i3388	s14409
CLS00564	IMG5_071670	Contig11928.g12764	i3390	s14411
CLS00564	Contig11928.g12764	IMG5_071670	s14409	i3388
CLS00564	Contig11928.g12764	IMG5_071670	s14411	i3390
CLS00576	IMG5_177130	Contig14036.g14965	i24520	s16755
CLS00576	IMG5_177130	Contig14036.g14965	i24521	s16757
CLS00576	Contig14036.g14965	IMG5_177130	s16755	i24520
CLS00576	Contig14036.g14965	IMG5_177130	s16757	i24521
CLS00580	IMG5_204750	Contig5160.g5529	i27174	s6202
CLS00580	Contig5160.g5529	IMG5_204750	s6202	i27174
CLS00581	IMG5_106680	Contig6098.g6521	i18850	s7267
CLS00581	IMG5_106680	Contig6098.g6521	i18851	s7268
CLS00581	IMG5_106680	Contig6098.g6521	i18852	s7269
CLS00581	Contig6098.g6521	IMG5_106680	s7267	i18850
CLS00581	Contig6098.g6521	IMG5_106680	s7268	i18851
CLS00581	Contig6098.g6521	IMG5_106680	s7269	i18852
CLS00592	IMG5_036490	Contig11860.g12692	i15124	s36532
CLS00592	Contig11860.g12692	IMG5_036490	s36532	i15124
CLS00595	IMG5_149240	Contig16007.g17064	i22112	s19034
CLS00595	Contig16007.g17064	IMG5_149240	s19034	i22112
CLS00600	IMG5_167150	Contig12922.g13780	i9973	s37652
CLS00600	Contig12922.g13780	IMG5_167150	s37652	i9973
CLS00602	IMG5_166930	Contig19725.g20921	i23614	s23319
CLS00602	IMG5_166930	Contig19725.g20921	i23616	s23320
CLS00602	IMG5_166930	Contig19725.g20921	i23619	s23321
CLS00602	Contig19725.g20921	IMG5_166930	s23319	i23614
CLS00602	Contig19725.g20921	IMG5_166930	s23320	i23616
CLS00602	Contig19725.g20921	IMG5_166930	s23321	i23619
CLS00603	IMG5_167040	Contig11909.g12743	i23622	s14378
CLS00603	Contig11909.g12743	IMG5_167040	s14378	i23622
CLS00608	IMG5_015500	Contig11612.g12434	i950	s14005
CLS00608	Contig11612.g12434	IMG5_015500	s14005	i950
CLS00613	IMG5_191980	Contig9305.g9943	i25819	s11144
CLS00613	Contig9305.g9943	IMG5_191980	s11144	i25819
CLS00619	IMG5_062810	Contig15344.g16358	i16354	s18285
CLS00619	Contig15344.g16358	IMG5_062810	s18285	i16354
CLS00628	IMG5_006080	Contig6620.g7079	i571	s7943
CLS00628	Contig6620.g7079	IMG5_006080	s7943	i571
CLS00649	IMG5_148560	Contig17320.g18439	i22035	s20593
CLS00649	IMG5_148560	Contig17320.g18439	i22036	s20594
CLS00649	Contig17320.g18439	IMG5_148560	s20593	i22035
CLS00649	Contig17320.g18439	IMG5_148560	s20594	i22036
CLS00650	IMG5_152210	Contig8419.g8975	i8682	s32830
CLS00650	Contig8419.g8975	IMG5_152210	s32830	i8682
CLS00658	IMG5_055840	Contig7604.g8106	i15840	s9170
CLS00658	IMG5_055840	Contig7604.g8106	i15841	s9171
CLS00658	Contig7604.g8106	IMG5_055840	s9170	i15840
CLS00658	Contig7604.g8106	IMG5_055840	s9171	i15841
CLS00663	IMG5_117560	Contig14588.g15542	i6010	s17383
CLS00663	Contig14588.g15542	IMG5_117560	s17383	i6010
CLS00668	IMG5_117500	Contig13333.g14234	i19686	s16062
CLS00668	Contig13333.g14234	IMG5_117500	s16062	i19686
CLS00677	IMG5_190760	Contig8307.g8859	i12027	s32715
CLS00677	IMG5_190760	Contig8307.g8859	i12028	s32716
CLS00677	Contig8307.g8859	IMG5_190760	s32715	i12027
CLS00677	Contig8307.g8859	IMG5_190760	s32716	i12028
CLS00686	IMG5_187270	Contig12389.g13228	i11653	s14959
CLS00686	IMG5_187270	Contig12389.g13228	i11654	s14960
CLS00686	Contig12389.g13228	IMG5_187270	s14959	i11653
CLS00686	Contig12389.g13228	IMG5_187270	s14960	i11654
CLS00688	IMG5_187350	Contig7520.g8029	i25424	s31793
CLS00688	Contig7520.g8029	IMG5_187350	s31793	i25424
CLS00692	IMG5_164930	Contig15054.g16038	i9728	s39934
CLS00692	Contig15054.g16038	IMG5_164930	s39934	i9728
CLS00698	IMG5_166380	Contig14519.g15469	i23549	s17314
CLS00698	IMG5_166380	Contig14519.g15469	i23550	s17315
CLS00698	Contig14519.g15469	IMG5_166380	s17314	i23549
CLS00698	Contig14519.g15469	IMG5_166380	s17315	i23550
CLS00703	IMG5_158670	Contig6155.g6585	i22910	s7352
CLS00703	Contig6155.g6585	IMG5_158670	s7352	i22910
CLS00705	IMG5_058680	Contig6471.g6923	i16055	s30683
CLS00705	IMG5_058680	Contig6471.g6923	i16056	s30684
CLS00705	Contig6471.g6923	IMG5_058680	s30683	i16055
CLS00705	Contig6471.g6923	IMG5_058680	s30684	i16056
CLS00707	IMG5_159370	Contig12293.g13132	i9294	s36949
CLS00707	IMG5_159370	Contig12293.g13132	i9296	s36950
CLS00707	Contig12293.g13132	IMG5_159370	s36949	i9294
CLS00707	Contig12293.g13132	IMG5_159370	s36950	i9296
CLS00719	IMG5_101200	Contig16048.g17098	i18344	s40976
CLS00719	Contig16048.g17098	IMG5_101200	s40976	i18344
CLS00720	IMG5_101240	Contig6513.g6976	i18355	s7846
CLS00720	IMG5_101240	Contig6513.g6976	i18357	s7847
CLS00720	Contig6513.g6976	IMG5_101240	s7846	i18355
CLS00720	Contig6513.g6976	IMG5_101240	s7847	i18357
CLS00724	IMG5_151370	Contig17888.g19016	i8581	s21208
CLS00724	Contig17888.g19016	IMG5_151370	s21208	i8581
CLS00727	IMG5_187840	Contig16815.g17911	i11740	s41874
CLS00727	Contig16815.g17911	IMG5_187840	s41874	i11740
CLS00728	IMG5_187800	Contig11498.g12310	i11726	s36185
CLS00728	IMG5_187800	Contig11498.g12310	i11727	s36186
CLS00728	Contig11498.g12310	IMG5_187800	s36185	i11726
CLS00728	Contig11498.g12310	IMG5_187800	s36186	i11727
CLS00729	IMG5_187850	Contig11411.g12203	i11748	s13702
CLS00729	Contig11411.g12203	IMG5_187850	s13702	i11748
CLS00741	IMG5_170260	Contig12932.g13797	i10298	s15578
CLS00741	Contig12932.g13797	IMG5_170260	s15578	i10298
CLS00744	IMG5_024870	Contig4484.g4785	i1445	s5339
CLS00744	Contig4484.g4785	IMG5_024870	s5339	i1445
CLS00746	IMG5_186200	Contig19727.g20924	i25301	s23331
CLS00746	Contig19727.g20924	IMG5_186200	s23331	i25301
CLS00747	IMG5_186240	Contig13027.g13889	i11520	s15676
CLS00747	IMG5_186240	Contig13027.g13889	i11522	s15677
CLS00747	Contig13027.g13889	IMG5_186240	s15676	i11520
CLS00747	Contig13027.g13889	IMG5_186240	s15677	i11522
CLS00748	IMG5_186300	Contig7877.g8405	i25322	s9502
CLS00748	Contig7877.g8405	IMG5_186300	s9502	i25322
CLS00768	IMG5_118860	Contig16817.g17916	i19823	s41878
CLS00768	IMG5_118860	Contig16817.g17916	i19826	s41883
CLS00768	Contig16817.g17916	IMG5_118860	s41878	i19823
CLS00768	Contig16817.g17916	IMG5_118860	s41883	i19826
CLS00770	IMG5_014780	Contig17247.g18366	i14303	s42257
CLS00770	Contig17247.g18366	IMG5_014780	s42257	i14303
CLS00771	IMG5_171590	Contig7003.g7496	i24024	s8432
CLS00771	Contig7003.g7496	IMG5_171590	s8432	i24024
CLS00778	IMG5_109960	Contig10729.g11479	i5456	s12808
CLS00778	IMG5_109960	Contig10729.g11479	i5457	s12809
CLS00778	Contig10729.g11479	IMG5_109960	s12808	i5456
CLS00778	Contig10729.g11479	IMG5_109960	s12809	i5457
CLS00781	IMG5_118230	Contig16918.g18021	i19767	s20089
CLS00781	IMG5_118230	Contig16918.g18021	i19768	s20090
CLS00781	Contig16918.g18021	IMG5_118230	s20089	i19767
CLS00781	Contig16918.g18021	IMG5_118230	s20090	i19768
CLS00782	IMG5_117990	Contig9018.g9643	i19731	s33514
CLS00782	Contig9018.g9643	IMG5_117990	s33514	i19731
CLS00791	IMG5_019400	Contig9769.g10445	i1163	s11707
CLS00791	Contig9769.g10445	IMG5_019400	s11707	i1163
CLS00797	IMG5_188140	Contig10089.g10780	i25490	s34785
CLS00797	IMG5_188140	Contig10089.g10780	i25493	s34788
CLS00797	Contig10089.g10780	IMG5_188140	s34785	i25490
CLS00797	Contig10089.g10780	IMG5_188140	s34788	i25493
CLS00798	IMG5_195490	Contig17893.g19024	i12382	s21218
CLS00798	Contig17893.g19024	IMG5_195490	s21218	i12382
CLS00800	IMG5_195530	Contig7054.g7547	i26137	s8511
CLS00800	Contig7054.g7547	IMG5_195530	s8511	i26137
CLS00801	IMG5_190390	Contig7211.g7722	i11980	s31535
CLS00801	IMG5_190390	Contig7211.g7722	i11981	s31536
CLS00801	Contig7211.g7722	IMG5_190390	s31535	i11980
CLS00801	Contig7211.g7722	IMG5_190390	s31536	i11981
CLS00804	IMG5_193170	Contig17873.g18996	i12141	s21164
CLS00804	Contig17873.g18996	IMG5_193170	s21164	i12141
CLS00806	IMG5_074980	Contig9979.g10669	i3498	s34667
CLS00806	Contig9979.g10669	IMG5_074980	s34667	i3498
CLS00808	IMG5_083830	Contig5564.g5953	i3864	s6673
CLS00808	Contig5564.g5953	IMG5_083830	s6673	i3864
CLS00813	IMG5_160080	Contig13360.g14255	i9334	s16094
CLS00813	Contig13360.g14255	IMG5_160080	s16093	i9333
CLS00813	Contig13360.g14255	IMG5_160080	s16094	i9334
CLS00817	IMG5_122550	Contig18864.g20015	i6583	s43894
CLS00817	IMG5_122550	Contig18864.g20015	i6584	s43895
CLS00817	Contig18864.g20015	IMG5_122550	s43894	i6583
CLS00817	Contig18864.g20015	IMG5_122550	s43895	i6584
CLS00824	IMG5_122180	Contig7528.g8037	i6555	s31802
CLS00824	Contig7528.g8037	IMG5_122180	s31802	i6555
CLS00836	IMG5_130520	Contig7851.g8372	i20723	s32093
CLS00836	IMG5_130520	Contig7851.g8372	i20725	s32094
CLS00836	Contig7851.g8372	IMG5_130520	s32093	i20723
CLS00836	Contig7851.g8372	IMG5_130520	s32094	i20725
CLS00841	IMG5_106520	Contig19228.g20385	i18841	s22755
CLS00841	Contig19228.g20385	IMG5_106520	s22755	i18841
CLS00845	IMG5_098710	Contig13052.g13921	i18057	s37829
CLS00845	Contig13052.g13921	IMG5_098710	s37829	i18057
CLS00847	IMG5_098190	Contig13111.g13977	i17995	s37883
CLS00847	IMG5_098190	Contig13111.g13977	i17997	s37885
CLS00847	Contig13111.g13977	IMG5_098190	s37883	i17995
CLS00847	Contig13111.g13977	IMG5_098190	s37885	i17997
CLS00854	IMG5_107370	Contig13947.g14882	i5272	s16694
CLS00854	Contig13947.g14882	IMG5_107370	s16694	i5272
CLS00859	IMG5_107450	Contig5042.g5398	i5281	s29149
CLS00859	Contig5042.g5398	IMG5_107450	s29149	i5281
CLS00860	IMG5_107290	Contig18087.g19227	i18890	s43125
CLS00860	Contig18087.g19227	IMG5_107290	s43125	i18890
CLS00869	IMG5_109220	Contig18389.g19529	i5426	s21742
CLS00869	IMG5_109220	Contig18389.g19529	i5427	s21743
CLS00869	IMG5_109220	Contig18389.g19529	i5428	s21745
CLS00869	Contig18389.g19529	IMG5_109220	s21742	i5426
CLS00869	Contig18389.g19529	IMG5_109220	s21743	i5427
CLS00869	Contig18389.g19529	IMG5_109220	s21745	i5428
CLS00878	IMG5_188660	Contig9889.g10574	i25521	s11855
CLS00878	Contig9889.g10574	IMG5_188660	s11855	i25521
CLS00882	IMG5_114150	Contig10328.g11020	i19377	s12330
CLS00882	Contig10328.g11020	IMG5_114150	s12330	i19377
CLS00884	IMG5_119990	Contig6487.g6937	i6300	s7800
CLS00884	IMG5_119990	Contig6487.g6937	i6301	s7803
CLS00884	Contig6487.g6937	IMG5_119990	s7800	i6300
CLS00884	Contig6487.g6937	IMG5_119990	s7803	i6301
CLS00887	IMG5_120000	Contig4958.g5297	i6315	s5964
CLS00887	Contig4958.g5297	IMG5_120000	s5964	i6315
CLS00889	IMG5_119850	Contig7148.g7656	i19894	s8632
CLS00889	Contig7148.g7656	IMG5_119850	s8632	i19894
CLS00890	IMG5_119940	Contig18952.g20101	i6284	s43959
CLS00890	Contig18952.g20101	IMG5_119940	s43959	i6284
CLS00892	IMG5_087020	Contig6188.g6616	i17406	s30363
CLS00892	Contig6188.g6616	IMG5_087020	s30363	i17406
CLS00893	IMG5_134200	Contig10957.g11720	i7559	s35685
CLS00893	Contig10957.g11720	IMG5_134200	s35685	i7559
CLS00894	IMG5_134220	Contig13656.g14565	i20983	s38502
CLS00894	Contig13656.g14565	IMG5_134220	s38502	i20983
CLS00895	IMG5_148750	Contig12932.g13800	i8440	s15584
CLS00895	Contig12932.g13800	IMG5_148750	s15584	i8440
CLS00896	IMG5_026070	Contig15719.g16751	i14747	s18705
CLS00896	Contig15719.g16751	IMG5_026070	s18705	i14747
CLS00897	IMG5_026080	Contig8432.g8990	i14750	s32851
CLS00897	Contig8432.g8990	IMG5_026080	s32851	i14750
CLS00901	IMG5_136860	Contig13264.g14153	i21188	s15948
CLS00901	IMG5_136860	Contig13264.g14153	i21190	s15949
CLS00901	Contig13264.g14153	IMG5_136860	s15948	i21188
CLS00901	Contig13264.g14153	IMG5_136860	s15949	i21190
CLS00904	IMG5_136800	Contig18062.g19194	i21182	s21437
CLS00904	Contig18062.g19194	IMG5_136800	s21437	i21182
CLS00911	IMG5_055090	Contig15643.g16664	i15787	s18637
CLS00911	Contig15643.g16664	IMG5_055090	s18637	i15787
CLS00912	IMG5_148090	Contig12184.g13016	i8354	s14709
CLS00912	IMG5_148090	Contig12184.g13016	i8355	s14710
CLS00912	IMG5_148090	Contig12184.g13016	i8356	s14711
CLS00912	Contig12184.g13016	IMG5_148090	s14709	i8354
CLS00912	Contig12184.g13016	IMG5_148090	s14710	i8355
CLS00912	Contig12184.g13016	IMG5_148090	s14711	i8356
CLS00915	IMG5_148080	Contig6290.g6734	i21988	s30492
CLS00915	Contig6290.g6734	IMG5_148080	s30492	i21988
CLS00926	IMG5_092570	Contig13004.g13866	i17721	s37763
CLS00926	IMG5_092570	Contig13004.g13866	i17722	s37764
CLS00926	Contig13004.g13866	IMG5_092570	s37763	i17721
CLS00926	Contig13004.g13866	IMG5_092570	s37764	i17722
CLS00931	IMG5_201600	Contig7039.g7533	i12946	s8499
CLS00931	Contig7039.g7533	IMG5_201600	s8499	i12946
CLS00934	IMG5_033320	Contig8323.g8873	i1729	s10027
CLS00934	Contig8323.g8873	IMG5_033320	s10027	i1729
CLS00940	IMG5_162300	Contig8593.g9166	i23261	s10338
CLS00940	Contig8593.g9166	IMG5_162300	s10338	i23261
CLS00947	IMG5_169800	Contig19459.g20635	i10260	s23018
CLS00947	Contig19459.g20635	IMG5_169800	s23018	i10260
CLS00948	IMG5_077900	Contig16482.g17546	i3632	s19528
CLS00948	Contig16482.g17546	IMG5_077900	s19528	i3632
CLS00955	IMG5_147690	Contig13322.g14215	i21951	s16020
CLS00955	Contig13322.g14215	IMG5_147690	s16020	i21951
CLS00961	IMG5_021030	Contig16075.g17132	i1262	s41019
CLS00961	IMG5_021030	Contig16075.g17132	i1263	s41020
CLS00961	Contig16075.g17132	IMG5_021030	s41019	i1262
CLS00961	Contig16075.g17132	IMG5_021030	s41020	i1263
CLS00968	IMG5_099260	Contig7268.g7772	i18108	s31589
CLS00968	Contig7268.g7772	IMG5_099260	s31589	i18108
CLS00977	IMG5_194710	Contig9097.g9729	i26025	s33635
CLS00977	Contig9097.g9729	IMG5_194710	s33635	i26025
CLS00984	IMG5_100730	Contig4918.g5262	i18289	s29023
CLS00984	Contig4918.g5262	IMG5_100730	s29023	i18289
CLS00994	IMG5_172130	Contig5276.g5654	i24085	s6333
CLS00994	IMG5_172130	Contig5276.g5654	i24086	s6334
CLS00994	Contig5276.g5654	IMG5_172130	s6333	i24085
CLS00994	Contig5276.g5654	IMG5_172130	s6334	i24086
CLS00997	IMG5_051480	Contig11025.g11780	i2236	s35732
CLS00997	IMG5_051480	Contig11025.g11780	i2237	s35733
CLS00997	IMG5_051480	Contig11025.g11780	i2240	s35735
CLS00997	Contig11025.g11780	IMG5_051480	s35732	i2236
CLS00997	Contig11025.g11780	IMG5_051480	s35733	i2237
CLS00997	Contig11025.g11780	IMG5_051480	s35735	i2240
CLS01000	IMG5_041110	Contig9833.g10517	i1908	s34530
CLS01000	IMG5_041110	Contig9833.g10517	i1909	s34531
CLS01000	Contig9833.g10517	IMG5_041110	s34530	i1908
CLS01000	Contig9833.g10517	IMG5_041110	s34531	i1909
CLS01006	IMG5_059480	Contig15321.g16323	i16104	s18218
CLS01006	Contig15321.g16323	IMG5_059480	s18218	i16104
CLS01009	IMG5_115070	Contig7636.g8152	i19439	s31899
CLS01009	IMG5_115070	Contig7636.g8152	i19441	s31901
CLS01009	Contig7636.g8152	IMG5_115070	s31899	i19439
CLS01009	Contig7636.g8152	IMG5_115070	s31901	i19441
CLS01022	IMG5_179630	Contig14491.g15441	i10961	s17280
CLS01022	IMG5_179630	Contig14491.g15441	i10962	s17281
CLS01022	Contig14491.g15441	IMG5_179630	s17280	i10961
CLS01022	Contig14491.g15441	IMG5_179630	s17281	i10962
CLS01024	IMG5_023020	Contig6382.g6833	i1328	s7623
CLS01024	Contig6382.g6833	IMG5_023020	s7623	i1328
CLS01028	IMG5_070920	Contig4417.g4723	i16808	s5269
CLS01028	IMG5_070920	Contig4417.g4723	i16810	s5270
CLS01028	IMG5_070920	Contig4417.g4723	i16811	s5271
CLS01028	Contig4417.g4723	IMG5_070920	s5269	i16808
CLS01028	Contig4417.g4723	IMG5_070920	s5270	i16810
CLS01028	Contig4417.g4723	IMG5_070920	s5271	i16811
CLS01035	IMG5_061210	Contig5479.g5855	i16235	s29653
CLS01035	Contig5479.g5855	IMG5_061210	s29653	i16235
CLS01042	IMG5_189600	Contig9345.g9986	i11911	s33862
CLS01042	Contig9345.g9986	IMG5_189600	s33862	i11911
CLS01063	IMG5_123660	Contig13861.g14790	i20215	s38742
CLS01063	Contig13861.g14790	IMG5_123660	s38742	i20215
CLS01064	IMG5_123670	Contig15527.g16546	i6678	s18514
CLS01064	Contig15527.g16546	IMG5_123670	s18514	i6678
CLS01066	IMG5_173910	Contig6056.g6481	i10572	s7219
CLS01066	Contig6056.g6481	IMG5_173910	s7219	i10572
CLS01072	IMG5_184430	Contig5512.g5900	i11414	s29704
CLS01072	IMG5_184430	Contig5512.g5900	i11415	s29705
CLS01072	Contig5512.g5900	IMG5_184430	s29704	i11414
CLS01072	Contig5512.g5900	IMG5_184430	s29705	i11415
CLS01076	IMG5_184320	Contig7887.g8424	i25078	s9524
CLS01076	Contig7887.g8424	IMG5_184320	s9524	i25078
CLS01086	IMG5_141940	Contig15663.g16688	i21406	s40569
CLS01086	Contig15663.g16688	IMG5_141940	s40569	i21406
CLS01095	IMG5_048540	Contig19448.g20619	i15391	s22990
CLS01095	Contig19448.g20619	IMG5_048540	s22990	i15391
CLS01102	IMG5_124490	Contig10051.g10741	i20272	s12041
CLS01102	IMG5_124490	Contig10051.g10741	i20273	s12042
CLS01102	IMG5_124490	Contig10051.g10741	i20274	s12043
CLS01102	Contig10051.g10741	IMG5_124490	s12041	i20272
CLS01102	Contig10051.g10741	IMG5_124490	s12042	i20273
CLS01102	Contig10051.g10741	IMG5_124490	s12043	i20274
CLS01115	IMG5_022870	Contig19124.g20281	i1323	s44111
CLS01115	Contig19124.g20281	IMG5_022870	s44111	i1323
CLS01119	IMG5_066240	Contig15073.g16063	i16536	s17939
CLS01119	IMG5_066240	Contig15073.g16063	i16537	s17940
CLS01119	IMG5_066240	Contig15073.g16063	i16538	s17941
CLS01119	Contig15073.g16063	IMG5_066240	s17939	i16536
CLS01119	Contig15073.g16063	IMG5_066240	s17940	i16537
CLS01119	Contig15073.g16063	IMG5_066240	s17941	i16538
CLS01134	IMG5_196130	Contig4597.g4914	i12439	s28631
CLS01134	Contig4597.g4914	IMG5_196130	s28631	i12439
CLS01139	IMG5_195970	Contig4627.g4941	i26185	s5546
CLS01139	Contig4627.g4941	IMG5_195970	s5546	i26185
CLS01143	IMG5_097000	Contig18445.g19583	i17915	s21833
CLS01143	IMG5_097000	Contig18445.g19583	i17917	s21836
CLS01143	Contig18445.g19583	IMG5_097000	s21833	i17915
CLS01143	Contig18445.g19583	IMG5_097000	s21836	i17917
CLS01144	IMG5_161480	Contig11599.g12419	i9468	s13977
CLS01144	Contig11599.g12419	IMG5_161480	s13977	i9468
CLS01147	IMG5_083260	Contig16144.g17199	i3818	s41092
CLS01147	IMG5_083260	Contig16144.g17199	i3819	s41093
CLS01147	Contig16144.g17199	IMG5_083260	s41092	i3818
CLS01147	Contig16144.g17199	IMG5_083260	s41093	i3819
CLS01160	IMG5_190290	Contig14457.g15401	i11955	s39343
CLS01160	Contig14457.g15401	IMG5_190290	s39343	i11955
CLS01171	IMG5_116170	Contig13815.g14735	i19595	s38670
CLS01171	Contig13815.g14735	IMG5_116170	s38670	i19595
CLS01174	IMG5_116080	Contig15245.g16249	i19547	s40170
CLS01174	Contig15245.g16249	IMG5_116080	s40170	i19547
CLS01181	IMG5_003230	Contig18844.g19992	i335	s43860
CLS01181	Contig18844.g19992	IMG5_003230	s43860	i335
CLS01182	IMG5_183690	Contig17062.g18177	i11322	s20280
CLS01182	IMG5_183690	Contig17062.g18177	i11323	s20281
CLS01182	Contig17062.g18177	IMG5_183690	s20280	i11322
CLS01182	Contig17062.g18177	IMG5_183690	s20281	i11323
CLS01185	Contig8365.g8919	IMG5_193730	s32777	i25923
CLS01197	IMG5_049350	Contig8198.g8747	i15430	s32571
CLS01197	IMG5_049350	Contig8198.g8747	i15431	s32572
CLS01197	Contig8198.g8747	IMG5_049350	s32569	i15429
CLS01197	Contig8198.g8747	IMG5_049350	s32571	i15430
CLS01197	Contig8198.g8747	IMG5_049350	s32572	i15431
CLS01206	IMG5_166160	Contig4640.g4958	i23522	s5551
CLS01206	Contig4640.g4958	IMG5_166160	s5551	i23522
CLS01208	IMG5_071970	Contig12682.g13544	i16846	s15305
CLS01208	Contig12682.g13544	IMG5_071970	s15305	i16846
CLS01214	IMG5_161080	Contig6877.g7360	i9435	s31174
CLS01214	Contig6877.g7360	IMG5_161080	s31174	i9435
CLS01220	IMG5_133490	Contig17178.g18300	i20926	s42200
CLS01220	Contig17178.g18300	IMG5_133490	s42200	i20926
CLS01233	IMG5_079480	Contig9941.g10624	i17177	s11909
CLS01233	IMG5_079480	Contig9941.g10624	i17178	s11910
CLS01233	Contig9941.g10624	IMG5_079480	s11909	i17177
CLS01233	Contig9941.g10624	IMG5_079480	s11910	i17178
CLS01242	IMG5_199740	Contig6568.g7028	i12741	s7897
CLS01242	Contig6568.g7028	IMG5_199740	s7897	i12741
CLS01247	IMG5_199770	Contig18170.g19315	i12752	s21535
CLS01247	Contig18170.g19315	IMG5_199770	s21535	i12752
CLS01250	IMG5_128590	Contig9853.g10533	i7091	s11805
CLS01250	Contig9853.g10533	IMG5_128590	s11805	i7091
CLS01251	IMG5_188920	Contig15517.g16538	i25568	s18480
CLS01251	Contig15517.g16538	IMG5_188920	s18480	i25568
CLS01253	IMG5_145350	Contig13802.g14719	i21673	s38651
CLS01253	Contig13802.g14719	IMG5_145350	s38651	i21673
CLS01257	IMG5_062210	Contig6412.g6859	i16286	s7657
CLS01257	Contig6412.g6859	IMG5_062210	s7657	i16286
CLS01260	IMG5_013680	Contig16017.g17072	i14244	s40964
CLS01260	Contig16017.g17072	IMG5_013680	s40964	i14244
CLS01262	IMG5_051610	Contig12063.g12898	i15610	s36728
CLS01262	Contig12063.g12898	IMG5_051610	s36728	i15610
CLS01269	IMG5_166730	Contig10345.g11036	i23589	s12341
CLS01269	IMG5_166730	Contig10345.g11036	i23590	s12342
CLS01269	IMG5_166730	Contig10345.g11036	i23591	s12343
CLS01269	Contig10345.g11036	IMG5_166730	s12341	i23589
CLS01269	Contig10345.g11036	IMG5_166730	s12342	i23590
CLS01269	Contig10345.g11036	IMG5_166730	s12343	i23591
CLS01277	IMG5_091170	Contig17740.g18863	i17647	s42765
CLS01277	IMG5_091170	Contig17740.g18863	i17648	s42766
CLS01277	Contig17740.g18863	IMG5_091170	s42765	i17647
CLS01277	Contig17740.g18863	IMG5_091170	s42766	i17648
CLS01278	IMG5_090980	Contig15528.g16547	i17573	s40429
CLS01278	Contig15528.g16547	IMG5_090980	s40429	i17573
CLS01279	IMG5_090990	Contig13723.g14635	i4145	s16463
CLS01279	Contig13723.g14635	IMG5_090990	s16463	i4145
CLS01297	IMG5_013200	Contig5691.g6090	i884	s29879
CLS01297	Contig5691.g6090	IMG5_013200	s29879	i884
CLS01298	IMG5_101980	Contig12931.g13796	i4859	s15570
CLS01298	Contig12931.g13796	IMG5_101980	s15570	i4859
CLS01299	IMG5_176950	Contig13537.g14446	i10784	s16261
CLS01299	Contig13537.g14446	IMG5_176950	s16261	i10784
CLS01302	IMG5_132430	Contig8426.g8983	i7415	s32838
CLS01302	Contig8426.g8983	IMG5_132430	s32838	i7415
CLS01304	IMG5_051080	Contig7248.g7752	i15553	s31574
CLS01304	Contig7248.g7752	IMG5_051080	s31574	i15553
CLS01305	IMG5_051040	Contig8579.g9152	i2222	s33015
CLS01305	Contig8579.g9152	IMG5_051040	s33015	i2222
CLS01317	IMG5_170610	Contig4386.g4686	i23967	s28460
CLS01317	Contig4386.g4686	IMG5_170610	s28460	i23967
CLS01318	IMG5_170620	Contig10939.g11692	i10311	s13062
CLS01318	Contig10939.g11692	IMG5_170620	s13062	i10311
CLS01320	IMG5_170690	Contig7882.g8415	i10323	s32142
CLS01320	Contig7882.g8415	IMG5_170690	s32142	i10323
CLS01321	IMG5_170670	Contig5900.g6321	i23973	s30135
CLS01321	Contig5900.g6321	IMG5_170670	s30135	i23973
CLS01323	IMG5_147250	Contig4451.g4748	i21918	s5308
CLS01323	IMG5_147250	Contig4451.g4748	i21920	s5310
CLS01323	Contig4451.g4748	IMG5_147250	s5308	i21918
CLS01323	Contig4451.g4748	IMG5_147250	s5310	i21920
CLS01326	IMG5_120280	Contig12746.g13595	i6381	s37449
CLS01326	IMG5_120280	Contig12746.g13595	i6382	s37450
CLS01326	IMG5_120280	Contig12746.g13595	i6384	s37451
CLS01326	Contig12746.g13595	IMG5_120280	s37449	i6381
CLS01326	Contig12746.g13595	IMG5_120280	s37450	i6382
CLS01326	Contig12746.g13595	IMG5_120280	s37451	i6384
CLS01337	IMG5_158060	Contig11394.g12178	i9197	s13673
CLS01337	Contig11394.g12178	IMG5_158060	s13673	i9197
CLS01341	IMG5_113780	Contig14903.g15874	i5684	s39795
CLS01341	Contig14903.g15874	IMG5_113780	s39795	i5684
CLS01344	IMG5_187570	Contig16724.g17818	i25437	s41788
CLS01344	IMG5_187570	Contig16724.g17818	i25438	s41789
CLS01344	Contig16724.g17818	IMG5_187570	s41788	i25437
CLS01344	Contig16724.g17818	IMG5_187570	s41789	i25438
CLS01352	IMG5_105640	Contig7927.g8461	i5153	s32203
CLS01352	Contig7927.g8461	IMG5_105640	s32203	i5153
CLS01356	IMG5_111960	Contig6577.g7043	i19252	s7913
CLS01356	Contig6577.g7043	IMG5_111960	s7913	i19252
CLS01363	IMG5_182680	Contig9395.g10041	i11224	s33940
CLS01363	IMG5_182680	Contig9395.g10041	i11225	s33941
CLS01363	Contig9395.g10041	IMG5_182680	s33940	i11224
CLS01363	Contig9395.g10041	IMG5_182680	s33941	i11225
CLS01369	IMG5_143330	Contig16167.g17234	i21484	s19206
CLS01369	Contig16167.g17234	IMG5_143330	s19206	i21484
CLS01371	IMG5_149080	Contig16081.g17140	i22097	s19121
CLS01371	Contig16081.g17140	IMG5_149080	s19121	i22097
CLS01378	IMG5_042470	Contig13674.g14578	i1932	s38529
CLS01378	Contig13674.g14578	IMG5_042470	s38529	i1932
CLS01387	IMG5_162920	Contig18496.g19654	i23322	s21946
CLS01387	Contig18496.g19654	IMG5_162920	s21945	i23320
CLS01387	Contig18496.g19654	IMG5_162920	s21946	i23322
CLS01401	IMG5_035800	Contig10997.g11750	i1820	s35704
CLS01401	IMG5_035800	Contig10997.g11750	i1827	s35705
CLS01401	Contig10997.g11750	IMG5_035800	s35705	i1827
CLS01402	IMG5_035780	Contig10863.g11605	i15109	s12964
CLS01402	IMG5_035780	Contig10863.g11605	i15110	s12965
CLS01402	IMG5_035780	Contig10863.g11605	i15111	s12966
CLS01402	Contig10863.g11605	IMG5_035780	s12964	i15109
CLS01402	Contig10863.g11605	IMG5_035780	s12965	i15110
CLS01402	Contig10863.g11605	IMG5_035780	s12966	i15111
CLS01406	IMG5_145140	Contig15857.g16907	i21633	s40816
CLS01406	IMG5_145140	Contig15857.g16907	i21634	s40817
CLS01406	Contig15857.g16907	IMG5_145140	s40816	i21633
CLS01406	Contig15857.g16907	IMG5_145140	s40817	i21634
CLS01407	IMG5_131610	Contig14521.g15471	i7357	s39426
CLS01407	Contig14521.g15471	IMG5_131610	s39426	i7357
CLS01408	IMG5_131630	Contig12222.g13061	i20804	s14765
CLS01408	IMG5_131630	Contig12222.g13061	i20805	s14767
CLS01408	IMG5_131630	Contig12222.g13061	i20810	s14768
CLS01408	Contig12222.g13061	IMG5_131630	s14765	i20804
CLS01408	Contig12222.g13061	IMG5_131630	s14767	i20805
CLS01408	Contig12222.g13061	IMG5_131630	s14768	i20810
CLS01411	IMG5_121350	Contig4267.g4571	i6454	s5113
CLS01411	IMG5_121350	Contig4267.g4571	i6456	s5114
CLS01411	Contig4267.g4571	IMG5_121350	s5113	i6454
CLS01411	Contig4267.g4571	IMG5_121350	s5114	i6456
CLS01420	IMG5_002770	Contig15899.g16948	i13661	s18890
CLS01420	Contig15899.g16948	IMG5_002770	s18890	i13661
CLS01422	IMG5_002750	Contig9263.g9900	i282	s11069
CLS01422	Contig9263.g9900	IMG5_002750	s11069	i282
CLS01423	IMG5_002700	Contig14495.g15445	i13649	s17283
CLS01423	IMG5_002700	Contig14495.g15445	i13653	s17284
CLS01423	Contig14495.g15445	IMG5_002700	s17283	i13649
CLS01423	Contig14495.g15445	IMG5_002700	s17284	i13653
CLS01453	IMG5_156230	Contig4418.g4725	i22771	s5275
CLS01453	IMG5_156230	Contig4418.g4725	i22772	s5276
CLS01453	Contig4418.g4725	IMG5_156230	s5275	i22771
CLS01453	Contig4418.g4725	IMG5_156230	s5276	i22772
CLS01461	IMG5_115530	Contig5395.g5771	i19469	s29552
CLS01461	IMG5_115530	Contig5395.g5771	i19472	s29555
CLS01461	Contig5395.g5771	IMG5_115530	s29552	i19469
CLS01461	Contig5395.g5771	IMG5_115530	s29555	i19472
CLS01466	IMG5_144840	Contig7546.g8056	i8137	s9082
CLS01466	Contig7546.g8056	IMG5_144840	s9082	i8137
CLS01473	IMG5_049040	Contig6432.g6883	i2126	s7691
CLS01473	IMG5_049040	Contig6432.g6883	i2127	s7692
CLS01473	IMG5_049040	Contig6432.g6883	i2128	s7693
CLS01473	Contig6432.g6883	IMG5_049040	s7691	i2126
CLS01473	Contig6432.g6883	IMG5_049040	s7692	i2127
CLS01473	Contig6432.g6883	IMG5_049040	s7693	i2128
CLS01474	IMG5_054540	Contig4385.g4685	i2370	s28457
CLS01504	IMG5_161990	Contig4629.g4943	i9498	s28664
CLS01504	IMG5_161990	Contig4629.g4943	i9501	s28666
CLS01504	Contig4629.g4943	IMG5_161990	s28664	i9498
CLS01504	Contig4629.g4943	IMG5_161990	s28666	i9501
CLS01511	IMG5_201940	Contig16602.g17678	i13004	s19681
CLS01511	Contig16602.g17678	IMG5_201940	s19681	i13004
CLS01545	IMG5_100550	Contig4421.g4728	i18279	s5285
CLS01545	Contig4421.g4728	IMG5_100550	s5285	i18279
CLS01550	IMG5_100400	Contig18220.g19357	i18240	s43256
CLS01550	IMG5_100400	Contig18220.g19357	i18246	s43258
CLS01550	Contig18220.g19357	IMG5_100400	s43256	i18240
CLS01550	Contig18220.g19357	IMG5_100400	s43258	i18246
CLS01571	IMG5_131040	Contig14907.g15880	i7331	s17744
CLS01571	Contig14907.g15880	IMG5_131040	s17744	i7331
CLS01589	IMG5_181390	Contig7572.g8080	i24823	s31838
CLS01589	IMG5_181390	Contig7572.g8080	i24824	s31839
CLS01589	IMG5_181390	Contig7572.g8080	i24825	s31840
CLS01589	Contig7572.g8080	IMG5_181390	s31838	i24823
CLS01589	Contig7572.g8080	IMG5_181390	s31839	i24824
CLS01589	Contig7572.g8080	IMG5_181390	s31840	i24825
CLS01596	IMG5_011380	Contig15612.g16636	i811	s40491
CLS01596	Contig15612.g16636	IMG5_011380	s40491	i811
CLS01613	IMG5_001780	Contig6737.g7209	i13579	s31001
CLS01613	Contig6737.g7209	IMG5_001780	s31001	i13579
CLS01619	IMG5_102680	Contig12532.g13373	i18498	s37244
CLS01619	Contig12532.g13373	IMG5_102680	s37244	i18498
CLS01655	IMG5_182550	Contig17968.g19096	i11211	s21310
CLS01655	Contig17968.g19096	IMG5_182550	s21310	i11211
CLS01678	IMG5_069490	Contig17492.g18604	i3236	s20779
CLS01678	Contig17492.g18604	IMG5_069490	s20779	i3236
CLS01705	IMG5_168730	Contig8204.g8759	i23764	s32591
CLS01705	Contig8204.g8759	IMG5_168730	s32591	i23764
CLS01706	IMG5_168680	Contig11862.g12694	i10152	s14341
CLS01706	Contig11862.g12694	IMG5_168680	s14341	i10152
CLS01714	IMG5_014170	Contig8875.g9481	i14283	s33350
CLS01714	Contig8875.g9481	IMG5_014170	s33350	i14283
CLS01768	IMG5_153320	Contig17290.g18414	i22447	s42295
CLS01768	Contig17290.g18414	IMG5_153320	s42295	i22447
CLS01797	IMG5_000550	Contig4675.g4993	i23	s28753
CLS01797	Contig4675.g4993	IMG5_000550	s28753	i23
CLS01802	IMG5_000840	Contig16239.g17297	i13454	s19257
CLS01802	Contig16239.g17297	IMG5_000840	s19257	i13454
CLS01825	IMG5_194240	Contig14053.g14983	i25995	s38952
CLS01825	Contig14053.g14983	IMG5_194240	s38952	i25995
CLS01838	IMG5_113470	Contig19442.g20613	i19368	s44489
CLS01838	Contig19442.g20613	IMG5_113470	s44489	i19368
CLS01847	IMG5_173310	Contig14277.g15205	i10502	s17035
CLS01847	Contig14277.g15205	IMG5_173310	s17035	i10502
CLS01863	IMG5_151840	Contig10143.g10840	i22293	s34864
CLS01863	Contig10143.g10840	IMG5_151840	s34864	i22293
CLS01864	IMG5_151860	Contig12077.g12914	i8634	s14599
CLS01864	IMG5_151860	Contig12077.g12914	i8635	s14600
CLS01864	Contig12077.g12914	IMG5_151860	s14599	i8634
CLS01864	Contig12077.g12914	IMG5_151860	s14600	i8635
CLS01901	IMG5_023440	Contig4986.g5337	i14620	s6007
CLS01901	IMG5_023440	Contig4986.g5337	i14621	s6008
CLS01901	Contig4986.g5337	IMG5_023440	s6007	i14620
CLS01901	Contig4986.g5337	IMG5_023440	s6008	i14621
CLS01910	IMG5_116480	Contig16913.g18015	i19623	s41967
CLS01910	IMG5_116480	Contig16913.g18015	i19624	s41968
CLS01910	Contig16913.g18015	IMG5_116480	s41967	i19623
CLS01910	Contig16913.g18015	IMG5_116480	s41968	i19624
CLS01928	IMG5_124210	Contig13322.g14216	i20257	s16022
CLS01928	Contig13322.g14216	IMG5_124210	s16022	i20257
CLS01929	IMG5_124170	Contig13695.g14601	i6726	s16402
CLS01929	Contig13695.g14601	IMG5_124170	s16402	i6726
CLS01941	IMG5_129540	Contig19807.g21005	i7169	s23397
CLS01941	IMG5_129540	Contig19807.g21005	i7174	s23399
CLS01941	Contig19807.g21005	IMG5_129540	s23397	i7169
CLS01941	Contig19807.g21005	IMG5_129540	s23399	i7174
CLS01966	IMG5_004580	Contig13987.g14932	i453	s16736
CLS01966	Contig13987.g14932	IMG5_004580	s16736	i453
CLS01970	IMG5_005690	Contig6860.g7347	i13837	s8230
CLS01970	IMG5_005690	Contig6860.g7347	i13838	s8233
CLS01970	Contig6860.g7347	IMG5_005690	s8230	i13837
CLS01970	Contig6860.g7347	IMG5_005690	s8233	i13838
CLS01971	IMG5_079820	Contig12604.g13445	i3692	s15174
CLS01971	Contig12604.g13445	IMG5_079820	s15174	i3692
CLS01991	IMG5_003030	Contig6620.g7078	i13677	s30852
CLS01991	Contig6620.g7078	IMG5_003030	s30852	i13677
CLS01999	IMG5_069880	Contig18269.g19414	i16738	s21645
CLS01999	Contig18269.g19414	IMG5_069880	s21645	i16738
CLS02038	IMG5_099790	Contig16415.g17479	i4629	s41437
CLS02038	Contig16415.g17479	IMG5_099790	s41437	i4629
CLS02039	IMG5_099550	Contig12257.g13092	i18133	s36932
CLS02039	Contig12257.g13092	IMG5_099550	s36932	i18133
CLS02053	IMG5_066560	Contig15495.g16506	i16545	s40389
CLS02053	Contig15495.g16506	IMG5_066560	s40389	i16545
CLS02064	IMG5_204150	Contig14700.g15659	i13288	s17493
CLS02064	IMG5_204150	Contig14700.g15659	i13289	s17496
CLS02064	Contig14700.g15659	IMG5_204150	s17493	i13288
CLS02064	Contig14700.g15659	IMG5_204150	s17496	i13289
CLS02083	IMG5_062480	Contig14954.g15935	i16302	s39848
CLS02083	Contig14954.g15935	IMG5_062480	s39848	i16302
CLS02096	IMG5_049140	Contig6200.g6629	i15413	s7413
CLS02096	Contig6200.g6629	IMG5_049140	s7413	i15413
CLS02103	IMG5_197340	Contig7139.g7640	i12574	s8619
CLS02103	Contig7139.g7640	IMG5_197340	s8619	i12574
CLS02113	IMG5_071530	Contig5909.g6336	i3377	s7091
CLS02113	Contig5909.g6336	IMG5_071530	s7091	i3377
CLS02138	IMG5_021690	Contig9703.g10380	i14535	s34374
CLS02138	IMG5_021690	Contig9703.g10380	i14536	s34375
CLS02138	Contig9703.g10380	IMG5_021690	s34374	i14535
CLS02138	Contig9703.g10380	IMG5_021690	s34375	i14536
CLS02142	IMG5_067050	Contig8203.g8756	i3158	s9899
CLS02142	Contig8203.g8756	IMG5_067050	s9899	i3158
CLS02157	IMG5_166870	Contig16311.g17373	i23604	s41313
CLS02157	Contig16311.g17373	IMG5_166870	s41313	i23604
CLS02172	IMG5_056510	Contig9985.g10680	i15914	s11990
CLS02172	Contig9985.g10680	IMG5_056510	s11990	i15914
CLS02177	IMG5_175090	Contig8676.g9265	i10642	s10432
CLS02177	Contig8676.g9265	IMG5_175090	s10432	i10642
CLS02180	IMG5_006030	Contig10423.g11113	i13860	s12402
CLS02180	Contig10423.g11113	IMG5_006030	s12402	i13860
CLS02181	IMG5_006000	Contig10470.g11176	i556	s35210
CLS02181	IMG5_006000	Contig10470.g11176	i558	s35211
CLS02181	Contig10470.g11176	IMG5_006000	s35210	i556
CLS02181	Contig10470.g11176	IMG5_006000	s35211	i558
CLS02206	IMG5_055880	Contig9785.g10464	i15854	s11729
CLS02206	Contig9785.g10464	IMG5_055880	s11729	i15854
CLS02222	IMG5_032910	Contig4272.g4577	i14986	s28353
CLS02222	IMG5_032910	Contig4272.g4577	i14987	s28354
CLS02222	Contig4272.g4577	IMG5_032910	s28353	i14986
CLS02222	Contig4272.g4577	IMG5_032910	s28354	i14987
CLS02230	IMG5_190670	Contig14961.g15944	i25707	s17825
CLS02230	Contig14961.g15944	IMG5_190670	s17825	i25707
CLS02249	IMG5_187430	Contig13047.g13911	i11689	s37807
CLS02249	IMG5_187430	Contig13047.g13911	i11692	s37808
CLS02249	Contig13047.g13911	IMG5_187430	s37807	i11689
CLS02249	Contig13047.g13911	IMG5_187430	s37808	i11692
CLS02257	IMG5_164750	Contig17291.g18416	i9703	s42297
CLS02257	IMG5_164750	Contig17291.g18416	i9705	s42298
CLS02257	Contig17291.g18416	IMG5_164750	s42297	i9703
CLS02257	Contig17291.g18416	IMG5_164750	s42298	i9705
CLS02269	IMG5_159320	Contig7344.g7843	i9286	s8784
CLS02269	Contig7344.g7843	IMG5_159320	s8784	i9286
CLS02283	IMG5_101430	Contig10596.g11317	i4813	s35351
CLS02283	Contig10596.g11317	IMG5_101430	s35351	i4813
CLS02286	IMG5_101150	Contig12631.g13478	i18338	s15213
CLS02286	Contig12631.g13478	IMG5_101150	s15213	i18338
CLS02315	IMG5_186270	Contig16880.g17979	i11534	s41950
CLS02315	Contig16880.g17979	IMG5_186270	s41950	i11534
