# Supplementary material for: Evolution of the Exon-Intron Structure in Ciliate Genomes
Source: PLoS One. 2016 Sep 7;11(9):e0161476. doi: 10.1371/journal.pone.0161476 (PMC5014332; doi:10.1371/journal.pone.0161476)
Supplement: S2 File — Tables include COG IDs, protein IDs, and corresponding intron IDs. Conserved introns were identified as described in Methods (“Identification of conserved introns”). (ZIP) [file pone.0161476.s006.zip › Cistrons__Oxytricha_Stylonychia.csv]

CLS02577	Contig22041.0.g31	Contig7215.g7728	o46551	s8714
CLS02577	Contig7215.g7728	Contig22041.0.g31	s8714	o46551
CLS02578	Contig8046.0.g46	Contig16147.g17202	o56043	s41103
CLS02578	Contig8046.0.g46	Contig16147.g17202	o56044	s41104
CLS02578	Contig16147.g17202	Contig8046.0.g46	s41103	o56043
CLS02578	Contig16147.g17202	Contig8046.0.g46	s41104	o56044
CLS02583	Contig2886.0.g78	Contig15218.g16211	o48609	s18100
CLS02583	Contig15218.g16211	Contig2886.0.g78	s18100	o48609
CLS02586	Contig12760.0.g61	Contig15183.g16172	o31666	s40095
CLS02586	Contig12760.0.g61	Contig15183.g16172	o31667	s40096
CLS02586	Contig15183.g16172	Contig12760.0.g61	s40095	o31666
CLS02586	Contig15183.g16172	Contig12760.0.g61	s40096	o31667
CLS02627	Contig14442.0.g108	Contig16002.g17054	o6436	s40954
CLS02627	Contig16002.g17054	Contig14442.0.g108	s40954	o6436
CLS02632	Contig18138.0.g75	Contig13334.g14236	o40145	s16065
CLS02632	Contig18138.0.g75	Contig13334.g14236	o40146	s16066
CLS02632	Contig13334.g14236	Contig18138.0.g75	s16065	o40145
CLS02632	Contig13334.g14236	Contig18138.0.g75	s16066	o40146
CLS02637	Contig18909.0.g99	Contig6184.g6612	o41309	s7382
CLS02637	Contig18909.0.g99	Contig6184.g6612	o41310	s7383
CLS02637	Contig18909.0.g99	Contig6184.g6612	o41311	s7384
CLS02637	Contig6184.g6612	Contig18909.0.g99	s7382	o41309
CLS02637	Contig6184.g6612	Contig18909.0.g99	s7383	o41310
CLS02637	Contig6184.g6612	Contig18909.0.g99	s7384	o41311
CLS02645	Contig20680.0.g94	Contig7484.g7996	o14150	s8988
CLS02645	Contig20680.0.g94	Contig7484.g7996	o14151	s8989
CLS02645	Contig7484.g7996	Contig20680.0.g94	s8988	o14150
CLS02645	Contig7484.g7996	Contig20680.0.g94	s8989	o14151
CLS02648	Contig15435.0.g101	Contig13418.g14323	o7738	s16160
CLS02648	Contig13418.g14323	Contig15435.0.g101	s16160	o7738
CLS02655	Contig11895.0.g106	Contig6536.g6994	o30127	s30759
CLS02655	Contig11895.0.g106	Contig6536.g6994	o30128	s30760
CLS02655	Contig11895.0.g106	Contig6536.g6994	o30129	s30761
CLS02655	Contig6536.g6994	Contig11895.0.g106	s30759	o30127
CLS02655	Contig6536.g6994	Contig11895.0.g106	s30760	o30128
CLS02655	Contig6536.g6994	Contig11895.0.g106	s30761	o30129
CLS02656	Contig8457.0.g63	Contig11553.g12360	o56586	s36239
CLS02656	Contig8457.0.g63	Contig11553.g12360	o56590	s36242
CLS02656	Contig11553.g12360	Contig8457.0.g63	s36239	o56586
CLS02656	Contig11553.g12360	Contig8457.0.g63	s36242	o56590
CLS02658	Contig18508.0.g43	Contig6362.g6819	o40634	s7615
CLS02658	Contig6362.g6819	Contig18508.0.g43	s7615	o40634
CLS02663	Contig11125.0.g68	Contig5051.g5411	o28840	s29177
CLS02663	Contig5051.g5411	Contig11125.0.g68	s29177	o28840
CLS02667	Contig18308.0.g1	Contig14521.g15471	o11203	s39423
CLS02667	Contig18308.0.g1	Contig14521.g15471	o11205	s39425
CLS02667	Contig18308.0.g1	Contig14521.g15471	o11206	s39426
CLS02667	Contig14521.g15471	Contig18308.0.g1	s39423	o11203
CLS02667	Contig14521.g15471	Contig18308.0.g1	s39425	o11205
CLS02667	Contig14521.g15471	Contig18308.0.g1	s39426	o11206
CLS02668	Contig911.1.g98	Contig13181.g14058	o57632	s15853
CLS02668	Contig911.1.g98	Contig13181.g14058	o57634	s15855
CLS02668	Contig13181.g14058	Contig911.1.g98	s15853	o57632
CLS02668	Contig13181.g14058	Contig911.1.g98	s15855	o57634
CLS02676	Contig2015.0.g97	Contig14634.g15591	o13511	s17434
CLS02676	Contig2015.0.g97	Contig14634.g15591	o13512	s17435
CLS02676	Contig2015.0.g97	Contig14634.g15591	o13513	s17436
CLS02676	Contig14634.g15591	Contig2015.0.g97	s17434	o13511
CLS02676	Contig14634.g15591	Contig2015.0.g97	s17435	o13512
CLS02676	Contig14634.g15591	Contig2015.0.g97	s17436	o13513
CLS02680	Contig17998.0.g14	Contig5486.g5866	o39936	s29666
CLS02680	Contig5486.g5866	Contig17998.0.g14	s29666	o39936
CLS02680	Contig5486.g5866	Contig17998.0.g14	s29667	o39938
CLS02689	Contig18711.0.g38	Contig4456.g4753	o11662	s5316
CLS02689	Contig18711.0.g38	Contig4456.g4753	o11663	s5317
CLS02689	Contig4456.g4753	Contig18711.0.g38	s5316	o11662
CLS02689	Contig4456.g4753	Contig18711.0.g38	s5317	o11663
CLS02695	Contig15977.0.g75	Contig10813.g11560	o36951	s35570
CLS02695	Contig10813.g11560	Contig15977.0.g75	s35570	o36951
CLS02697	Contig7800.0.g34	Contig19237.g20398	o23959	s22766
CLS02697	Contig7800.0.g34	Contig19237.g20398	o23960	s22767
CLS02697	Contig19237.g20398	Contig7800.0.g34	s22766	o23959
CLS02697	Contig19237.g20398	Contig7800.0.g34	s22767	o23960
CLS02713	Contig9906.0.1.g90	Contig8921.g9533	o26755	s33401
CLS02713	Contig8921.g9533	Contig9906.0.1.g90	s33401	o26755
CLS02715	Contig10238.0.0.g29	Contig18828.g19970	o27297	s22277
CLS02715	Contig18828.g19970	Contig10238.0.0.g29	s22277	o27297
CLS02721	Contig17845.0.g107	Contig11832.g12649	o39753	s14241
CLS02721	Contig11832.g12649	Contig17845.0.g107	s14241	o39753
CLS02725	Contig21047.0.g16	Contig11396.g12180	o14653	s13676
CLS02725	Contig11396.g12180	Contig21047.0.g16	s13676	o14653
CLS02727	Contig18484.0.g74	Contig18629.g19794	o40595	s22052
CLS02727	Contig18484.0.g74	Contig18629.g19794	o40596	s22053
CLS02727	Contig18629.g19794	Contig18484.0.g74	s22052	o40595
CLS02727	Contig18629.g19794	Contig18484.0.g74	s22053	o40596
CLS02729	Contig18848.0.g106	Contig14466.g15412	o41188	s39359
CLS02729	Contig18848.0.g106	Contig14466.g15412	o41189	s39360
CLS02729	Contig14466.g15412	Contig18848.0.g106	s39359	o41188
CLS02729	Contig14466.g15412	Contig18848.0.g106	s39360	o41189
CLS02731	Contig16564.0.g25	Contig18216.g19354	o37865	s21572
CLS02731	Contig18216.g19354	Contig16564.0.g25	s21572	o37865
CLS02735	Contig13091.0.g112	Contig14580.g15532	o4586	s17375
CLS02735	Contig13091.0.g112	Contig14580.g15532	o4587	s17376
CLS02735	Contig13091.0.g112	Contig14580.g15532	o4588	s17377
CLS02735	Contig14580.g15532	Contig13091.0.g112	s17375	o4586
CLS02735	Contig14580.g15532	Contig13091.0.g112	s17376	o4587
CLS02735	Contig14580.g15532	Contig13091.0.g112	s17377	o4588
CLS02737	Contig6891.0.g97	Contig12063.g12898	o22811	s36723
CLS02737	Contig6891.0.g97	Contig12063.g12898	o22812	s36724
CLS02737	Contig12063.g12898	Contig6891.0.g97	s36723	o22811
CLS02737	Contig12063.g12898	Contig6891.0.g97	s36724	o22812
CLS02751	Contig2585.0.g87	Contig9778.g10455	o48217	s34433
CLS02751	Contig9778.g10455	Contig2585.0.g87	s34433	o48217
CLS02758	Contig3933.0.g99	Contig5498.g5884	o19373	s29689
CLS02758	Contig3933.0.g99	Contig5498.g5884	o19376	s29691
CLS02758	Contig5498.g5884	Contig3933.0.g99	s29689	o19373
CLS02758	Contig5498.g5884	Contig3933.0.g99	s29691	o19376
CLS02759	Contig13406.0.g80	Contig14625.g15576	o5046	s39533
CLS02759	Contig13406.0.g80	Contig14625.g15576	o5048	s39534
CLS02759	Contig14625.g15576	Contig13406.0.g80	s39533	o5046
CLS02759	Contig14625.g15576	Contig13406.0.g80	s39534	o5048
CLS02760	Contig15913.0.g41	Contig11483.g12287	o36838	s13825
CLS02760	Contig15913.0.g41	Contig11483.g12287	o36839	s13826
CLS02760	Contig15913.0.g41	Contig11483.g12287	o36840	s13827
CLS02760	Contig11483.g12287	Contig15913.0.g41	s13825	o36838
CLS02760	Contig11483.g12287	Contig15913.0.g41	s13826	o36839
CLS02760	Contig11483.g12287	Contig15913.0.g41	s13827	o36840
CLS02768	Contig11127.0.g63	Contig4679.g4999	o1732	s5595
CLS02768	Contig4679.g4999	Contig11127.0.g63	s5595	o1732
CLS02769	Contig12327.0.g20	Contig9002.g9624	o30870	s10753
CLS02769	Contig9002.g9624	Contig12327.0.g20	s10753	o30870
CLS02771	Contig452.1.g20	Contig19205.g20362	o20065	s44189
CLS02771	Contig19205.g20362	Contig452.1.g20	s44189	o20065
CLS02774	Contig1934.0.g32	Contig12118.g12954	o12495	s36791
CLS02774	Contig1934.0.g32	Contig12118.g12954	o12496	s36792
CLS02774	Contig12118.g12954	Contig1934.0.g32	s36791	o12495
CLS02774	Contig12118.g12954	Contig1934.0.g32	s36792	o12496
CLS02789	Contig9990.0.0.g11	Contig11343.g12123	o59156	s13629
CLS02789	Contig11343.g12123	Contig9990.0.0.g11	s13629	o59156
CLS02811	Contig21983.0.g52	Contig13160.g14030	o16000	s37930
CLS02811	Contig13160.g14030	Contig21983.0.g52	s37930	o16000
CLS02813	Contig22786.0.g13	Contig8976.g9597	o17031	s10736
CLS02813	Contig22786.0.g13	Contig8976.g9597	o17032	s10737
CLS02813	Contig8976.g9597	Contig22786.0.g13	s10736	o17031
CLS02813	Contig8976.g9597	Contig22786.0.g13	s10737	o17032
CLS02821	Contig2091.0.g107	Contig8887.g9496	o14481	s33366
CLS02821	Contig2091.0.g107	Contig8887.g9496	o14482	s33367
CLS02821	Contig2091.0.g107	Contig8887.g9496	o14483	s33368
CLS02821	Contig2091.0.g107	Contig8887.g9496	o14487	s33371
CLS02821	Contig8887.g9496	Contig2091.0.g107	s33366	o14481
CLS02821	Contig8887.g9496	Contig2091.0.g107	s33367	o14482
CLS02821	Contig8887.g9496	Contig2091.0.g107	s33368	o14483
CLS02821	Contig8887.g9496	Contig2091.0.g107	s33371	o14487
CLS02823	Contig911.1.g98	Contig13181.g14058	o57632	s15853
CLS02823	Contig911.1.g98	Contig13181.g14058	o57634	s15855
CLS02823	Contig13181.g14058	Contig911.1.g98	s15853	o57632
CLS02823	Contig13181.g14058	Contig911.1.g98	s15855	o57634
CLS02833	Contig10565.0.g75	Contig10250.g10940	o27861	s12240
CLS02833	Contig10250.g10940	Contig10565.0.g75	s12240	o27861
CLS02835	Contig7934.0.g92	Contig3996.g4279	o55868	s4773
CLS02835	Contig7934.0.g92	Contig3996.g4279	o55872	s4775
CLS02835	Contig7934.0.g92	Contig3996.g4279	o55873	s4776
CLS02835	Contig3996.g4279	Contig7934.0.g92	s4773	o55868
CLS02835	Contig3996.g4279	Contig7934.0.g92	s4776	o55873
CLS02840	Contig850.1.g11	Contig6446.g6906	o24824	s30665
CLS02840	Contig850.1.g11	Contig6446.g6906	o24826	s30667
CLS02840	Contig6446.g6906	Contig850.1.g11	s30665	o24824
CLS02840	Contig6446.g6906	Contig850.1.g11	s30667	o24826
CLS02849	Contig13118.0.g74	Contig5316.g5691	o4637	s6372
CLS02849	Contig13118.0.g74	Contig5316.g5691	o4638	s6373
CLS02849	Contig13118.0.g74	Contig5316.g5691	o4639	s6374
CLS02849	Contig5316.g5691	Contig13118.0.g74	s6372	o4637
CLS02849	Contig5316.g5691	Contig13118.0.g74	s6373	o4638
CLS02849	Contig5316.g5691	Contig13118.0.g74	s6374	o4639
CLS02855	Contig6671.0.g58	Contig16312.g17374	o22506	s19343
CLS02855	Contig16312.g17374	Contig6671.0.g58	s19343	o22506
CLS02859	Contig22869.0.g61	Contig19000.g20155	o47607	s44018
CLS02859	Contig22869.0.g61	Contig19000.g20155	o47608	s44019
CLS02859	Contig22869.0.g61	Contig19000.g20155	o47609	s44020
CLS02859	Contig19000.g20155	Contig22869.0.g61	s44018	o47607
CLS02859	Contig19000.g20155	Contig22869.0.g61	s44019	o47608
CLS02859	Contig19000.g20155	Contig22869.0.g61	s44020	o47609
CLS02861	Contig9293.0.g4	Contig5724.g6120	o57985	s6848
CLS02861	Contig5724.g6120	Contig9293.0.g4	s6848	o57985
CLS02864	Contig14621.0.g59	Contig15784.g16829	o34804	s18802
CLS02864	Contig15784.g16829	Contig14621.0.g59	s18802	o34804
CLS02865	Contig11357.0.g94	Contig13669.g14575	o29169	s38526
CLS02865	Contig11357.0.g94	Contig13669.g14575	o29170	s38527
CLS02865	Contig13669.g14575	Contig11357.0.g94	s38526	o29169
CLS02865	Contig13669.g14575	Contig11357.0.g94	s38527	o29170
CLS02868	Contig11782.0.g14	Contig11424.g12229	o29944	s13744
CLS02868	Contig11424.g12229	Contig11782.0.g14	s13744	o29944
CLS02869	Contig1260.1.g25	Contig15063.g16057	o3876	s39973
CLS02869	Contig15063.g16057	Contig1260.1.g25	s39973	o3876
CLS02873	Contig20162.0.g69	Contig13489.g14393	o43426	s16228
CLS02873	Contig20162.0.g69	Contig13489.g14393	o43427	s16229
CLS02873	Contig20162.0.g69	Contig13489.g14393	o43429	s16231
CLS02873	Contig13489.g14393	Contig20162.0.g69	s16228	o43426
CLS02873	Contig13489.g14393	Contig20162.0.g69	s16229	o43427
CLS02873	Contig13489.g14393	Contig20162.0.g69	s16231	o43429
CLS02878	Contig16491.0.g120	Contig19201.g20358	o9048	s22720
CLS02878	Contig16491.0.g120	Contig19201.g20358	o9049	s22721
CLS02878	Contig19201.g20358	Contig16491.0.g120	s22720	o9048
CLS02878	Contig19201.g20358	Contig16491.0.g120	s22721	o9049
CLS02881	Contig17600.0.g27	Contig13559.g14468	o10373	s16275
CLS02881	Contig13559.g14468	Contig17600.0.g27	s16275	o10373
CLS02882	Contig9488.0.g57	Contig9739.g10420	o26146	s11694
CLS02882	Contig9488.0.g57	Contig9739.g10420	o26147	s11695
CLS02882	Contig9488.0.g57	Contig9739.g10420	o26148	s11696
CLS02882	Contig9739.g10420	Contig9488.0.g57	s11694	o26146
CLS02882	Contig9739.g10420	Contig9488.0.g57	s11695	o26147
CLS02882	Contig9739.g10420	Contig9488.0.g57	s11696	o26148
CLS02886	Contig3143.0.g81	Contig15193.g16183	o18451	s40107
CLS02886	Contig3143.0.g81	Contig15193.g16183	o18453	s40108
CLS02886	Contig15193.g16183	Contig3143.0.g81	s40107	o18451
CLS02886	Contig15193.g16183	Contig3143.0.g81	s40108	o18453
CLS02896	Contig17910.0.g6	Contig8597.g9172	o39831	s33041
CLS02896	Contig17910.0.g6	Contig8597.g9172	o39832	s33042
CLS02896	Contig8597.g9172	Contig17910.0.g6	s33041	o39831
CLS02896	Contig8597.g9172	Contig17910.0.g6	s33042	o39832
CLS02906	Contig11537.0.g20	Contig14073.g15011	o2327	s16832
CLS02906	Contig14073.g15011	Contig11537.0.g20	s16832	o2327
CLS02909	Contig21356.0.g67	Contig13257.g14143	o15068	s38062
CLS02909	Contig13257.g14143	Contig21356.0.g67	s38062	o15068
CLS02911	Contig18869.0.g74	Contig16190.g17251	o11915	s41162
CLS02911	Contig16190.g17251	Contig18869.0.g74	s41162	o11915
CLS02917	Contig13657.0.g73	Contig4585.g4896	o5390	s28614
CLS02917	Contig4585.g4896	Contig13657.0.g73	s28614	o5390
CLS02930	Contig6244.0.g75	Contig12917.g13775	o53511	s37646
CLS02930	Contig12917.g13775	Contig6244.0.g75	s37646	o53511
CLS02932	Contig14654.0.0.g25	Contig8036.g8566	o6759	s9670
CLS02932	Contig8036.g8566	Contig14654.0.0.g25	s9670	o6759
CLS02936	Contig17577.0.g77	Contig6030.g6452	o39396	s30225
CLS02936	Contig6030.g6452	Contig17577.0.g77	s30225	o39396
CLS02950	Contig2852.0.g66	Contig11880.g12712	o18064	s14357
CLS02950	Contig11880.g12712	Contig2852.0.g66	s14357	o18064
CLS02956	Contig14189.0.g44	Contig12833.g13693	o6100	s37565
CLS02956	Contig12833.g13693	Contig14189.0.g44	s37565	o6100
CLS02966	Contig20227.0.g47	Contig11421.g12223	o43548	s36108
CLS02966	Contig11421.g12223	Contig20227.0.g47	s36108	o43548
CLS02977	Contig144.0.g19	Contig11933.g12772	o6350	s14434
CLS02977	Contig11933.g12772	Contig144.0.g19	s14434	o6350
CLS02980	Contig12032.0.g69	Contig18911.g20065	o30405	s22371
CLS02980	Contig12032.0.g69	Contig18911.g20065	o30406	s22372
CLS02980	Contig12032.0.g69	Contig18911.g20065	o30407	s22373
CLS02980	Contig18911.g20065	Contig12032.0.g69	s22371	o30405
CLS02980	Contig18911.g20065	Contig12032.0.g69	s22372	o30406
CLS02980	Contig18911.g20065	Contig12032.0.g69	s22373	o30407
CLS02985	Contig1423.1.g103	Contig6920.g7407	o6126	s31215
CLS02985	Contig1423.1.g103	Contig6920.g7407	o6127	s31216
CLS02985	Contig6920.g7407	Contig1423.1.g103	s31215	o6126
CLS02985	Contig6920.g7407	Contig1423.1.g103	s31216	o6127
CLS02988	Contig5272.0.g84	Contig8995.g9617	o20912	s33475
CLS02988	Contig5272.0.g84	Contig8995.g9617	o20913	s33476
CLS02988	Contig5272.0.g84	Contig8995.g9617	o20915	s33477
CLS02988	Contig8995.g9617	Contig5272.0.g84	s33475	o20912
CLS02988	Contig8995.g9617	Contig5272.0.g84	s33476	o20913
CLS02988	Contig8995.g9617	Contig5272.0.g84	s33477	o20915
CLS02999	Contig5072.0.g110	Contig14570.g15521	o51784	s39461
CLS02999	Contig14570.g15521	Contig5072.0.g110	s39461	o51784
CLS03005	Contig1027.0.g88	Contig17294.g18420	o383	s20568
CLS03005	Contig1027.0.g88	Contig17294.g18420	o384	s20569
CLS03005	Contig17294.g18420	Contig1027.0.g88	s20568	o383
CLS03005	Contig17294.g18420	Contig1027.0.g88	s20569	o384
CLS03007	Contig3521.0.g38	Contig9821.g10504	o49605	s34495
CLS03007	Contig3521.0.g38	Contig9821.g10504	o49606	s34496
CLS03007	Contig3521.0.g38	Contig9821.g10504	o49607	s34497
CLS03007	Contig9821.g10504	Contig3521.0.g38	s34495	o49605
CLS03007	Contig9821.g10504	Contig3521.0.g38	s34496	o49606
CLS03007	Contig9821.g10504	Contig3521.0.g38	s34497	o49607
CLS03021	Contig19009.0.g53	Contig18629.g19794	o12096	s22055
CLS03021	Contig19009.0.g53	Contig18629.g19794	o12099	s22058
CLS03021	Contig18629.g19794	Contig19009.0.g53	s22055	o12096
CLS03021	Contig18629.g19794	Contig19009.0.g53	s22058	o12099
CLS03027	Contig10170.0.g15	Contig19623.g20803	o27193	s44645
CLS03027	Contig19623.g20803	Contig10170.0.g15	s44645	o27193
CLS03029	Contig22213.0.g100	Contig13457.g14355	o46805	s38273
CLS03029	Contig22213.0.g100	Contig13457.g14355	o46806	s38274
CLS03029	Contig13457.g14355	Contig22213.0.g100	s38273	o46805
CLS03029	Contig13457.g14355	Contig22213.0.g100	s38274	o46806
CLS03031	Contig12082.0.g38	Contig15539.g16559	o3167	s18519
CLS03031	Contig15539.g16559	Contig12082.0.g38	s18519	o3167
CLS03032	Contig12773.0.g47	Contig15458.g16473	o31694	s40378
CLS03032	Contig12773.0.g47	Contig15458.g16473	o31695	s40379
CLS03032	Contig15458.g16473	Contig12773.0.g47	s40378	o31694
CLS03032	Contig15458.g16473	Contig12773.0.g47	s40379	o31695
CLS03035	Contig18193.0.g20	Contig9887.g10571	o40214	s11848
CLS03035	Contig18193.0.g20	Contig9887.g10571	o40215	s11849
CLS03035	Contig18193.0.g20	Contig9887.g10571	o40216	s11850
CLS03035	Contig9887.g10571	Contig18193.0.g20	s11848	o40214
CLS03035	Contig9887.g10571	Contig18193.0.g20	s11849	o40215
CLS03035	Contig9887.g10571	Contig18193.0.g20	s11850	o40216
CLS03036	Contig7931.0.g90	Contig17100.g18219	o24108	s20331
CLS03036	Contig17100.g18219	Contig7931.0.g90	s20331	o24108
CLS03052	Contig13621.0.g36	Contig9900.g10588	o33150	s34582
CLS03052	Contig13621.0.g36	Contig9900.g10588	o33152	s34584
CLS03052	Contig13621.0.g36	Contig9900.g10588	o33154	s34585
CLS03052	Contig9900.g10588	Contig13621.0.g36	s34582	o33150
CLS03052	Contig9900.g10588	Contig13621.0.g36	s34584	o33152
CLS03052	Contig9900.g10588	Contig13621.0.g36	s34585	o33154
CLS03053	Contig3701.0.g58	Contig4597.g4913	o49882	s5526
CLS03053	Contig4597.g4913	Contig3701.0.g58	s5526	o49882
CLS03054	Contig13074.0.g35	Contig5499.g5888	o32158	s6608
CLS03054	Contig5499.g5888	Contig13074.0.g35	s6608	o32158
CLS03055	Contig22341.0.g92	Contig4837.g5173	o16557	s28919
CLS03055	Contig22341.0.g92	Contig4837.g5173	o16559	s28920
CLS03055	Contig4837.g5173	Contig22341.0.g92	s28919	o16557
CLS03055	Contig4837.g5173	Contig22341.0.g92	s28920	o16559
CLS03058	Contig17878.0.g64	Contig9270.g9909	o39786	s11083
CLS03058	Contig17878.0.g64	Contig9270.g9909	o39787	s11084
CLS03058	Contig17878.0.g64	Contig9270.g9909	o39788	s11085
CLS03058	Contig9270.g9909	Contig17878.0.g64	s11083	o39786
CLS03058	Contig9270.g9909	Contig17878.0.g64	s11084	o39787
CLS03058	Contig9270.g9909	Contig17878.0.g64	s11085	o39788
CLS03059	Contig12332.0.g1	Contig4327.g4629	o30881	s28391
CLS03059	Contig12332.0.g1	Contig4327.g4629	o30882	s28392
CLS03059	Contig4327.g4629	Contig12332.0.g1	s28391	o30881
CLS03059	Contig4327.g4629	Contig12332.0.g1	s28392	o30882
CLS03069	Contig16511.0.g45	Contig6258.g6692	o37808	s7481
CLS03069	Contig6258.g6692	Contig16511.0.g45	s7481	o37808
CLS03071	Contig18818.0.g85	Contig14586.g15539	o11831	s39490
CLS03071	Contig14586.g15539	Contig18818.0.g85	s39490	o11831
CLS03087	Contig11914.0.g15	Contig10435.g11132	o30153	s12426
CLS03087	Contig10435.g11132	Contig11914.0.g15	s12426	o30153
CLS03094	Contig22731.0.g86	Contig4921.g5269	o47429	s5926
CLS03094	Contig22731.0.g86	Contig4921.g5269	o47430	s5927
CLS03094	Contig22731.0.g86	Contig4921.g5269	o47431	s5928
CLS03094	Contig22731.0.g86	Contig4921.g5269	o47432	s5929
CLS03094	Contig22731.0.g86	Contig4921.g5269	o47433	s5930
CLS03094	Contig22731.0.g86	Contig4921.g5269	o47434	s5931
CLS03094	Contig4921.g5269	Contig22731.0.g86	s5926	o47429
CLS03094	Contig4921.g5269	Contig22731.0.g86	s5927	o47430
CLS03094	Contig4921.g5269	Contig22731.0.g86	s5928	o47431
CLS03094	Contig4921.g5269	Contig22731.0.g86	s5929	o47432
CLS03094	Contig4921.g5269	Contig22731.0.g86	s5930	o47433
CLS03094	Contig4921.g5269	Contig22731.0.g86	s5931	o47434
CLS03095	Contig10938.0.g114	Contig12281.g13115	o1411	s14826
CLS03095	Contig12281.g13115	Contig10938.0.g114	s14826	o1411
CLS03101	Contig7148.0.g93	Contig4819.g5147	o23108	s5774
CLS03101	Contig7148.0.g93	Contig4819.g5147	o23109	s5775
CLS03101	Contig4819.g5147	Contig7148.0.g93	s5774	o23108
CLS03101	Contig4819.g5147	Contig7148.0.g93	s5775	o23109
CLS03103	Contig10791.0.g21	Contig5815.g6227	o1207	s30024
CLS03103	Contig5815.g6227	Contig10791.0.g21	s30024	o1207
CLS03106	Contig7573.0.0.g78	Contig8421.g8977	o55320	s32833
CLS03106	Contig8421.g8977	Contig7573.0.0.g78	s32833	o55320
CLS03109	Contig21509.0.g68	Contig5737.g6136	o45551	s6864
CLS03109	Contig5737.g6136	Contig21509.0.g68	s6864	o45551
CLS03111	Contig16524.0.g89	Contig15621.g16646	o9085	s18624
CLS03111	Contig15621.g16646	Contig16524.0.g89	s18624	o9085
CLS03133	Contig21576.0.g107	Contig5833.g6257	o15337	s30080
CLS03133	Contig5833.g6257	Contig21576.0.g107	s30080	o15337
CLS03137	Contig14350.0.g56	Contig9693.g10365	o6275	s11640
CLS03137	Contig14350.0.g56	Contig9693.g10365	o6277	s11643
CLS03137	Contig9693.g10365	Contig14350.0.g56	s11640	o6275
CLS03137	Contig9693.g10365	Contig14350.0.g56	s11643	o6277
CLS03141	Contig5169.0.g116	Contig11413.g12205	o20817	s36080
CLS03141	Contig5169.0.g116	Contig11413.g12205	o20818	s36081
CLS03141	Contig5169.0.g116	Contig11413.g12205	o20820	s36082
CLS03141	Contig5169.0.g116	Contig11413.g12205	o20821	s36083
CLS03141	Contig11413.g12205	Contig5169.0.g116	s36080	o20817
CLS03141	Contig11413.g12205	Contig5169.0.g116	s36081	o20818
CLS03141	Contig11413.g12205	Contig5169.0.g116	s36082	o20820
CLS03141	Contig11413.g12205	Contig5169.0.g116	s36083	o20821
CLS03154	Contig10029.0.g47	Contig8106.g8642	o49	s32428
CLS03154	Contig10029.0.g47	Contig8106.g8642	o50	s32429
CLS03154	Contig8106.g8642	Contig10029.0.g47	s32428	o49
CLS03154	Contig8106.g8642	Contig10029.0.g47	s32429	o50
CLS03161	Contig22135.0.g27	Contig14919.g15906	o16307	s17782
CLS03161	Contig22135.0.g27	Contig14919.g15906	o16308	s17783
CLS03161	Contig14919.g15906	Contig22135.0.g27	s17782	o16307
CLS03161	Contig14919.g15906	Contig22135.0.g27	s17783	o16308
CLS03167	Contig20146.0.g34	Contig4236.g4536	o13507	s5075
CLS03167	Contig4236.g4536	Contig20146.0.g34	s5075	o13507
CLS03173	Contig22506.0.g6	Contig6904.g7389	o47133	s31196
CLS03173	Contig22506.0.g6	Contig6904.g7389	o47134	s31197
CLS03173	Contig6904.g7389	Contig22506.0.g6	s31196	o47133
CLS03173	Contig6904.g7389	Contig22506.0.g6	s31197	o47134
CLS03189	Contig22342.0.g93	Contig18019.g19153	o16561	s21399
CLS03189	Contig22342.0.g93	Contig18019.g19153	o16562	s21400
CLS03189	Contig18019.g19153	Contig22342.0.g93	s21399	o16561
CLS03189	Contig18019.g19153	Contig22342.0.g93	s21400	o16562
CLS03192	Contig13400.0.g78	Contig11112.g11876	o32778	s13301
CLS03192	Contig11112.g11876	Contig13400.0.g78	s13301	o32778
CLS03204	Contig16905.0.g78	Contig4572.g4880	o38434	s5490
CLS03204	Contig4572.g4880	Contig16905.0.g78	s5490	o38434
CLS03211	Contig144.1.g7	Contig12083.g12926	o34404	s14613
CLS03211	Contig144.1.g7	Contig12083.g12926	o34405	s14614
CLS03211	Contig12083.g12926	Contig144.1.g7	s14613	o34404
CLS03211	Contig12083.g12926	Contig144.1.g7	s14614	o34405
CLS03220	Contig645.1.g7	Contig14176.g15108	o22243	s16913
CLS03220	Contig14176.g15108	Contig645.1.g7	s16913	o22243
CLS03225	Contig21825.0.g105	Contig17333.g18450	o15714	s42341
CLS03225	Contig21825.0.g105	Contig17333.g18450	o15715	s42342
CLS03225	Contig21825.0.g105	Contig17333.g18450	o15717	s42343
CLS03225	Contig17333.g18450	Contig21825.0.g105	s42341	o15714
CLS03225	Contig17333.g18450	Contig21825.0.g105	s42342	o15715
CLS03225	Contig17333.g18450	Contig21825.0.g105	s42343	o15717
CLS03227	Contig622.0.g52	Contig19823.g21021	o53473	s23406
CLS03227	Contig622.0.g52	Contig19823.g21021	o53474	s23407
CLS03227	Contig622.0.g52	Contig19823.g21021	o53475	s23408
CLS03227	Contig19823.g21021	Contig622.0.g52	s23406	o53473
CLS03227	Contig19823.g21021	Contig622.0.g52	s23407	o53474
CLS03227	Contig19823.g21021	Contig622.0.g52	s23408	o53475
CLS03232	Contig709.1.g91	Contig4112.g4402	o54644	s4952
CLS03232	Contig709.1.g91	Contig4112.g4402	o54645	s4953
CLS03232	Contig709.1.g91	Contig4112.g4402	o54647	s4955
CLS03232	Contig4112.g4402	Contig709.1.g91	s4952	o54644
CLS03232	Contig4112.g4402	Contig709.1.g91	s4953	o54645
CLS03232	Contig4112.g4402	Contig709.1.g91	s4955	o54647
CLS03238	Contig9991.0.g9	Contig18326.g19465	o59167	s21685
CLS03238	Contig18326.g19465	Contig9991.0.g9	s21685	o59167
CLS03251	Contig1606.0.g72	Contig10208.g10902	o37123	s12203
CLS03251	Contig10208.g10902	Contig1606.0.g72	s12203	o37123
CLS03254	Contig6186.0.0.g57	Contig4498.g4802	o21946	s28550
CLS03254	Contig4498.g4802	Contig6186.0.0.g57	s28550	o21946
CLS03262	Contig19853.0.g31	Contig16962.g18066	o42923	s20150
CLS03262	Contig16962.g18066	Contig19853.0.g31	s20150	o42923
CLS03264	Contig17004.0.g37	Contig19318.g20482	o38590	s22837
CLS03264	Contig17004.0.g37	Contig19318.g20482	o38593	s22841
CLS03264	Contig19318.g20482	Contig17004.0.g37	s22837	o38590
CLS03264	Contig19318.g20482	Contig17004.0.g37	s22841	o38593
CLS03271	Contig10284.0.g42	Contig4431.g4731	o27357	s28507
CLS03271	Contig10284.0.g42	Contig4431.g4731	o27358	s28508
CLS03271	Contig4431.g4731	Contig10284.0.g42	s28507	o27357
CLS03271	Contig4431.g4731	Contig10284.0.g42	s28508	o27358
CLS03272	Contig20681.0.g92	Contig15517.g16537	o44272	s40420
CLS03272	Contig15517.g16537	Contig20681.0.g92	s40420	o44272
CLS03274	Contig21174.0.g66	Contig8260.g8806	o14855	s32629
CLS03274	Contig8260.g8806	Contig21174.0.g66	s32629	o14855
CLS03278	Contig11273.0.g52	Contig10253.g10946	o29058	s34949
CLS03278	Contig10253.g10946	Contig11273.0.g52	s34949	o29058
CLS03282	Contig7966.0.g41	Contig15663.g16687	o55923	s40565
CLS03282	Contig7966.0.g41	Contig15663.g16687	o55924	s40566
CLS03282	Contig15663.g16687	Contig7966.0.g41	s40565	o55923
CLS03282	Contig15663.g16687	Contig7966.0.g41	s40566	o55924
CLS03287	Contig13299.0.g101	Contig5832.g6256	o4921	s6983
CLS03287	Contig5832.g6256	Contig13299.0.g101	s6983	o4921
CLS03288	Contig413.1.g100	Contig8412.g8968	o19664	s10138
CLS03288	Contig8412.g8968	Contig413.1.g100	s10138	o19664
CLS03289	Contig9862.0.g62	Contig10331.g11023	o26664	s35048
CLS03289	Contig9862.0.g62	Contig10331.g11023	o26665	s35049
CLS03289	Contig9862.0.g62	Contig10331.g11023	o26668	s35052
CLS03289	Contig10331.g11023	Contig9862.0.g62	s35048	o26664
CLS03289	Contig10331.g11023	Contig9862.0.g62	s35049	o26665
CLS03289	Contig10331.g11023	Contig9862.0.g62	s35052	o26668
CLS03290	Contig13326.0.g8	Contig14375.g15316	o32594	s17158
CLS03290	Contig13326.0.g8	Contig14375.g15316	o32595	s17159
CLS03290	Contig14375.g15316	Contig13326.0.g8	s17158	o32594
CLS03290	Contig14375.g15316	Contig13326.0.g8	s17159	o32595
CLS03291	Contig4091.0.g68	Contig8502.g9072	o50444	s32932
CLS03291	Contig8502.g9072	Contig4091.0.g68	s32932	o50444
CLS03292	Contig8903.0.g9	Contig14222.g15156	o25373	s16968
CLS03292	Contig14222.g15156	Contig8903.0.g9	s16968	o25373
CLS03305	Contig19131.0.g70	Contig7132.g7624	o41664	s31439
CLS03305	Contig7132.g7624	Contig19131.0.g70	s31439	o41664
CLS03306	Contig12123.0.g11	Contig4920.g5267	o3262	s29040
CLS03306	Contig4920.g5267	Contig12123.0.g11	s29040	o3262
CLS03307	Contig21624.0.g85	Contig4279.g4587	o45755	s5145
CLS03307	Contig4279.g4587	Contig21624.0.g85	s5145	o45755
CLS03308	Contig19725.0.g6	Contig6310.g6756	o42684	s30511
CLS03308	Contig19725.0.g6	Contig6310.g6756	o42685	s30512
CLS03308	Contig6310.g6756	Contig19725.0.g6	s30511	o42684
CLS03308	Contig6310.g6756	Contig19725.0.g6	s30512	o42685
CLS03325	Contig13700.0.0.g18	Contig17514.g18637	o5446	s42519
CLS03325	Contig17514.g18637	Contig13700.0.0.g18	s42519	o5446
CLS03328	Contig1778.0.g6	Contig9423.g10082	o39673	s33995
CLS03328	Contig9423.g10082	Contig1778.0.g6	s33995	o39673
CLS03330	Contig6154.0.g43	Contig18679.g19840	o53379	s22134
CLS03330	Contig18679.g19840	Contig6154.0.g43	s22134	o53379
CLS03334	Contig18449.0.g34	Contig5612.g6006	o40564	s6731
CLS03334	Contig5612.g6006	Contig18449.0.g34	s6731	o40564
CLS03337	Contig14020.0.g49	Contig8602.g9186	o5894	s10349
CLS03337	Contig8602.g9186	Contig14020.0.g49	s10349	o5894
CLS03346	Contig1412.1.g87	Contig16541.g17613	o6017	s41621
CLS03346	Contig16541.g17613	Contig1412.1.g87	s41621	o6017
CLS03371	Contig10329.0.g6	Contig18113.g19254	o479	s43157
CLS03371	Contig10329.0.g6	Contig18113.g19254	o480	s43158
CLS03371	Contig18113.g19254	Contig10329.0.g6	s43157	o479
CLS03371	Contig18113.g19254	Contig10329.0.g6	s43158	o480
CLS03373	Contig1318.0.g86	Contig14527.g15478	o32341	s39434
CLS03373	Contig14527.g15478	Contig1318.0.g86	s39434	o32341
CLS03378	Contig21661.0.g94	Contig15192.g16182	o45813	s40098
CLS03378	Contig21661.0.g94	Contig15192.g16182	o45814	s40099
CLS03378	Contig15192.g16182	Contig21661.0.g94	s40098	o45813
CLS03378	Contig15192.g16182	Contig21661.0.g94	s40099	o45814
CLS03384	Contig5567.0.g43	Contig5465.g5838	o52480	s29631
CLS03384	Contig5465.g5838	Contig5567.0.g43	s29631	o52480
CLS03396	Contig14.1.g83	Contig17744.g18873	o33684	s21081
CLS03396	Contig17744.g18873	Contig14.1.g83	s21081	o33684
CLS03398	Contig18572.0.g90	Contig13396.g14297	o40717	s16126
CLS03398	Contig18572.0.g90	Contig13396.g14297	o40718	s16128
CLS03398	Contig13396.g14297	Contig18572.0.g90	s16126	o40717
CLS03398	Contig13396.g14297	Contig18572.0.g90	s16128	o40718
CLS03399	Contig5374.0.g17	Contig9822.g10505	o21033	s34503
CLS03399	Contig5374.0.g17	Contig9822.g10505	o21034	s34504
CLS03399	Contig9822.g10505	Contig5374.0.g17	s34503	o21033
CLS03399	Contig9822.g10505	Contig5374.0.g17	s34504	o21034
CLS03401	Contig13769.0.g96	Contig8816.g9417	o33412	s33283
CLS03401	Contig13769.0.g96	Contig8816.g9417	o33413	s33284
CLS03401	Contig8816.g9417	Contig13769.0.g96	s33283	o33412
CLS03401	Contig8816.g9417	Contig13769.0.g96	s33284	o33413
CLS03414	Contig20812.0.0.g28	Contig16141.g17196	o14393	s41081
CLS03414	Contig16141.g17196	Contig20812.0.0.g28	s41081	o14393
CLS03419	Contig10771.0.g21	Contig10544.g11261	o1170	s12591
CLS03419	Contig10771.0.g21	Contig10544.g11261	o1171	s12592
CLS03419	Contig10771.0.g21	Contig10544.g11261	o1172	s12593
CLS03419	Contig10771.0.g21	Contig10544.g11261	o1173	s12594
CLS03419	Contig10544.g11261	Contig10771.0.g21	s12591	o1170
CLS03419	Contig10544.g11261	Contig10771.0.g21	s12592	o1171
CLS03419	Contig10544.g11261	Contig10771.0.g21	s12593	o1172
CLS03419	Contig10544.g11261	Contig10771.0.g21	s12594	o1173
CLS03421	Contig17700.0.g37	Contig18713.g19873	o39588	s43744
CLS03421	Contig17700.0.g37	Contig18713.g19873	o39589	s43745
CLS03421	Contig18713.g19873	Contig17700.0.g37	s43744	o39588
CLS03421	Contig18713.g19873	Contig17700.0.g37	s43745	o39589
CLS03423	Contig8916.0.g62	Contig9337.g9977	o57304	s33845
CLS03423	Contig9337.g9977	Contig8916.0.g62	s33845	o57304
CLS03427	Contig22612.0.g37	Contig7961.g8505	o47280	s32260
CLS03427	Contig7961.g8505	Contig22612.0.g37	s32260	o47280
CLS03429	Contig21017.0.g18	Contig13326.g14222	o44804	s16029
CLS03429	Contig21017.0.g18	Contig13326.g14222	o44806	s16031
CLS03429	Contig13326.g14222	Contig21017.0.g18	s16029	o44804
CLS03429	Contig13326.g14222	Contig21017.0.g18	s16031	o44806
CLS03430	Contig10613.0.g83	Contig15127.g16120	o27966	s40052
CLS03430	Contig15127.g16120	Contig10613.0.g83	s40052	o27966
CLS03436	Contig442.1.g2	Contig7132.g7625	o50837	s8596
CLS03436	Contig442.1.g2	Contig7132.g7625	o50838	s8597
CLS03436	Contig442.1.g2	Contig7132.g7625	o50839	s8598
CLS03436	Contig7132.g7625	Contig442.1.g2	s8596	o50837
CLS03436	Contig7132.g7625	Contig442.1.g2	s8597	o50838
CLS03436	Contig7132.g7625	Contig442.1.g2	s8598	o50839
CLS03444	Contig9471.0.g14	Contig17134.g18257	o58278	s20378
CLS03444	Contig17134.g18257	Contig9471.0.g14	s20378	o58278
CLS03446	Contig9130.0.g81	Contig5387.g5760	o25686	s6459
CLS03446	Contig9130.0.g81	Contig5387.g5760	o25687	s6460
CLS03446	Contig5387.g5760	Contig9130.0.g81	s6459	o25686
CLS03446	Contig5387.g5760	Contig9130.0.g81	s6460	o25687
CLS03457	Contig19029.0.g57	Contig19286.g20444	o41517	s22793
CLS03457	Contig19286.g20444	Contig19029.0.g57	s22793	o41517
CLS03459	Contig13787.0.g90	Contig4500.g4807	o5610	s5381
CLS03459	Contig13787.0.g90	Contig4500.g4807	o5611	s5382
CLS03459	Contig4500.g4807	Contig13787.0.g90	s5381	o5610
CLS03459	Contig4500.g4807	Contig13787.0.g90	s5382	o5611
CLS03465	Contig18015.0.g18	Contig14988.g15980	o10883	s17855
CLS03465	Contig14988.g15980	Contig18015.0.g18	s17855	o10883
CLS03466	Contig10870.0.g28	Contig19767.g20971	o1287	s23380
CLS03466	Contig19767.g20971	Contig10870.0.g28	s23380	o1287
CLS03467	Contig22707.0.g33	Contig7294.g7794	o16910	s31609
CLS03467	Contig7294.g7794	Contig22707.0.g33	s31609	o16910
CLS03470	Contig345.1.g7	Contig4275.g4583	o18799	s28362
CLS03470	Contig345.1.g7	Contig4275.g4583	o18800	s28363
CLS03470	Contig345.1.g7	Contig4275.g4583	o18801	s28364
CLS03470	Contig4275.g4583	Contig345.1.g7	s28362	o18799
CLS03470	Contig4275.g4583	Contig345.1.g7	s28363	o18800
CLS03470	Contig4275.g4583	Contig345.1.g7	s28364	o18801
CLS03471	Contig17743.0.g114	Contig14518.g15468	o39635	s17308
CLS03471	Contig17743.0.g114	Contig14518.g15468	o39636	s17309
CLS03471	Contig14518.g15468	Contig17743.0.g114	s17308	o39635
CLS03471	Contig14518.g15468	Contig17743.0.g114	s17309	o39636
CLS03475	Contig1886.0.g11	Contig11474.g12274	o41213	s13806
CLS03475	Contig1886.0.g11	Contig11474.g12274	o41214	s13807
CLS03475	Contig11474.g12274	Contig1886.0.g11	s13806	o41213
CLS03475	Contig11474.g12274	Contig1886.0.g11	s13807	o41214
CLS03487	Contig14821.0.g10	Contig5476.g5851	o35070	s29645
CLS03487	Contig14821.0.g10	Contig5476.g5851	o35071	s29647
CLS03487	Contig5476.g5851	Contig14821.0.g10	s29645	o35070
CLS03487	Contig5476.g5851	Contig14821.0.g10	s29647	o35071
CLS03493	Contig16127.0.g88	Contig9702.g10377	o8558	s11645
CLS03493	Contig16127.0.g88	Contig9702.g10377	o8559	s11646
CLS03493	Contig9702.g10377	Contig16127.0.g88	s11645	o8558
CLS03493	Contig9702.g10377	Contig16127.0.g88	s11646	o8559
CLS03501	Contig18427.0.g8	Contig17864.g18985	o11406	s21146
CLS03501	Contig18427.0.g8	Contig17864.g18985	o11407	s21147
CLS03501	Contig18427.0.g8	Contig17864.g18985	o11408	s21148
CLS03501	Contig18427.0.g8	Contig17864.g18985	o11409	s21149
CLS03501	Contig17864.g18985	Contig18427.0.g8	s21146	o11406
CLS03501	Contig17864.g18985	Contig18427.0.g8	s21147	o11407
CLS03501	Contig17864.g18985	Contig18427.0.g8	s21148	o11408
CLS03501	Contig17864.g18985	Contig18427.0.g8	s21149	o11409
CLS03511	Contig15165.0.1.g63	Contig9107.g9743	o7445	s33646
CLS03511	Contig9107.g9743	Contig15165.0.1.g63	s33646	o7445
CLS03515	Contig7751.0.g11	Contig18842.g19991	o23886	s43857
CLS03515	Contig7751.0.g11	Contig18842.g19991	o23887	s43858
CLS03515	Contig18842.g19991	Contig7751.0.g11	s43857	o23886
CLS03515	Contig18842.g19991	Contig7751.0.g11	s43858	o23887
CLS03522	Contig21456.0.g86	Contig16443.g17509	o45492	s41486
CLS03522	Contig16443.g17509	Contig21456.0.g86	s41486	o45492
CLS03524	Contig15304.0.g55	Contig17099.g18218	o35825	s20326
CLS03524	Contig15304.0.g55	Contig17099.g18218	o35826	s20328
CLS03524	Contig17099.g18218	Contig15304.0.g55	s20326	o35825
CLS03524	Contig17099.g18218	Contig15304.0.g55	s20328	o35826
CLS03529	Contig380.1.g56	Contig16692.g17787	o50017	s19816
CLS03529	Contig380.1.g56	Contig16692.g17787	o50018	s19817
CLS03529	Contig380.1.g56	Contig16692.g17787	o50019	s19818
CLS03529	Contig380.1.g56	Contig16692.g17787	o50020	s19819
CLS03529	Contig16692.g17787	Contig380.1.g56	s19816	o50017
CLS03529	Contig16692.g17787	Contig380.1.g56	s19817	o50018
CLS03529	Contig16692.g17787	Contig380.1.g56	s19818	o50019
CLS03529	Contig16692.g17787	Contig380.1.g56	s19819	o50020
CLS03531	Contig19671.0.g100	Contig4663.g4975	o12935	s5558
CLS03531	Contig19671.0.g100	Contig4663.g4975	o12936	s5559
CLS03531	Contig19671.0.g100	Contig4663.g4975	o12937	s5560
CLS03531	Contig19671.0.g100	Contig4663.g4975	o12938	s5561
CLS03531	Contig4663.g4975	Contig19671.0.g100	s5558	o12935
CLS03531	Contig4663.g4975	Contig19671.0.g100	s5559	o12936
CLS03531	Contig4663.g4975	Contig19671.0.g100	s5560	o12937
CLS03531	Contig4663.g4975	Contig19671.0.g100	s5561	o12938
CLS03538	Contig9885.0.g75	Contig14073.g15011	o26710	s16833
CLS03538	Contig14073.g15011	Contig9885.0.g75	s16833	o26710
CLS03547	Contig15657.0.0.g80	Contig12537.g13381	o36392	s37248
CLS03547	Contig12537.g13381	Contig15657.0.0.g80	s37248	o36392
CLS03558	Contig19508.0.g105	Contig17090.g18210	o42330	s42142
CLS03558	Contig17090.g18210	Contig19508.0.g105	s42142	o42330
CLS03559	Contig5422.0.g34	Contig4199.g4499	o21102	s5048
CLS03559	Contig4199.g4499	Contig5422.0.g34	s5048	o21102
CLS03562	Contig4736.0.g47	Contig16075.g17133	o20316	s19100
CLS03562	Contig4736.0.g47	Contig16075.g17133	o20317	s19101
CLS03562	Contig16075.g17133	Contig4736.0.g47	s19100	o20316
CLS03562	Contig16075.g17133	Contig4736.0.g47	s19101	o20317
CLS03578	Contig6308.0.g39	Contig11069.g11839	o53593	s35779
CLS03578	Contig11069.g11839	Contig6308.0.g39	s35779	o53593
CLS03582	Contig10486.0.g73	Contig8288.g8846	o726	s32703
CLS03582	Contig10486.0.g73	Contig8288.g8846	o727	s32704
CLS03582	Contig8288.g8846	Contig10486.0.g73	s32703	o726
CLS03582	Contig8288.g8846	Contig10486.0.g73	s32704	o727
CLS03594	Contig1679.0.g11	Contig11711.g12528	o38235	s36391
CLS03594	Contig11711.g12528	Contig1679.0.g11	s36391	o38235
CLS03596	Contig15938.0.g43	Contig7551.g8062	o36905	s9086
CLS03596	Contig7551.g8062	Contig15938.0.g43	s9086	o36905
CLS03603	Contig1836.0.g82	Contig7274.g7778	o11292	s8735
CLS03603	Contig1836.0.g82	Contig7274.g7778	o11293	s8736
CLS03603	Contig1836.0.g82	Contig7274.g7778	o11294	s8737
CLS03603	Contig7274.g7778	Contig1836.0.g82	s8735	o11292
CLS03603	Contig7274.g7778	Contig1836.0.g82	s8736	o11293
CLS03603	Contig7274.g7778	Contig1836.0.g82	s8737	o11294
CLS03605	Contig3046.0.g82	Contig17535.g18653	o48869	s42554
CLS03605	Contig3046.0.g82	Contig17535.g18653	o48870	s42555
CLS03605	Contig3046.0.g82	Contig17535.g18653	o48871	s42556
CLS03605	Contig17535.g18653	Contig3046.0.g82	s42554	o48869
CLS03605	Contig17535.g18653	Contig3046.0.g82	s42555	o48870
CLS03605	Contig17535.g18653	Contig3046.0.g82	s42556	o48871
CLS03608	Contig10134.0.g98	Contig5891.g6311	o27136	s7042
CLS03608	Contig10134.0.g98	Contig5891.g6311	o27137	s7043
CLS03608	Contig10134.0.g98	Contig5891.g6311	o27138	s7044
CLS03608	Contig5891.g6311	Contig10134.0.g98	s7042	o27136
CLS03608	Contig5891.g6311	Contig10134.0.g98	s7043	o27137
CLS03608	Contig5891.g6311	Contig10134.0.g98	s7044	o27138
CLS03610	Contig17348.0.g60	Contig15716.g16748	o10067	s40636
CLS03610	Contig15716.g16748	Contig17348.0.g60	s40636	o10067
CLS03623	Contig15376.0.g47	Contig7625.g8130	o7691	s9200
CLS03623	Contig7625.g8130	Contig15376.0.g47	s9200	o7691
CLS03627	Contig360.1.g26	Contig7792.g8307	o18986	s9382
CLS03627	Contig360.1.g26	Contig7792.g8307	o18987	s9383
CLS03627	Contig360.1.g26	Contig7792.g8307	o18988	s9384
CLS03627	Contig7792.g8307	Contig360.1.g26	s9382	o18986
CLS03627	Contig7792.g8307	Contig360.1.g26	s9383	o18987
CLS03627	Contig7792.g8307	Contig360.1.g26	s9384	o18988
CLS03634	Contig54.0.0.g64	Contig13330.g14227	o52203	s16048
CLS03634	Contig54.0.0.g64	Contig13330.g14227	o52205	s16050
CLS03634	Contig13330.g14227	Contig54.0.0.g64	s16048	o52203
CLS03634	Contig13330.g14227	Contig54.0.0.g64	s16050	o52205
CLS03635	Contig10339.0.g51	Contig18330.g19470	o499	s21692
CLS03635	Contig18330.g19470	Contig10339.0.g51	s21692	o499
CLS03641	Contig19816.0.g9	Contig10123.g10814	o42864	s34829
CLS03641	Contig10123.g10814	Contig19816.0.g9	s34829	o42864
CLS03647	Contig7343.0.g52	Contig11535.g12339	o23420	s13886
CLS03647	Contig11535.g12339	Contig7343.0.g52	s13886	o23420
CLS03659	Contig13385.0.g45	Contig16497.g17560	o32726	s41558
CLS03659	Contig13385.0.g45	Contig16497.g17560	o32728	s41559
CLS03659	Contig16497.g17560	Contig13385.0.g45	s41558	o32726
CLS03659	Contig16497.g17560	Contig13385.0.g45	s41559	o32728
CLS03664	Contig1377.1.g46	Contig10948.g11702	o5590	s35666
CLS03664	Contig10948.g11702	Contig1377.1.g46	s35666	o5590
CLS03665	Contig18984.0.g92	Contig7321.g7820	o12059	s31621
CLS03665	Contig7321.g7820	Contig18984.0.g92	s31621	o12059
CLS03669	Contig6096.0.g30	Contig6844.g7317	o21827	s31090
CLS03669	Contig6096.0.g30	Contig6844.g7317	o21828	s31091
CLS03669	Contig6096.0.g30	Contig6844.g7317	o21830	s31093
CLS03669	Contig6844.g7317	Contig6096.0.g30	s31090	o21827
CLS03669	Contig6844.g7317	Contig6096.0.g30	s31091	o21828
CLS03669	Contig6844.g7317	Contig6096.0.g30	s31093	o21830
CLS03671	Contig20436.0.g70	Contig13673.g14577	o43891	s16381
CLS03671	Contig13673.g14577	Contig20436.0.g70	s16381	o43891
CLS03674	Contig925.1.g116	Contig19634.g20817	o57859	s44656
CLS03674	Contig19634.g20817	Contig925.1.g116	s44656	o57859
CLS03675	Contig9888.0.g41	Contig11458.g12258	o58953	s13774
CLS03675	Contig9888.0.g41	Contig11458.g12258	o58954	s13775
CLS03675	Contig11458.g12258	Contig9888.0.g41	s13774	o58953
CLS03675	Contig11458.g12258	Contig9888.0.g41	s13775	o58954
CLS03682	Contig20200.0.g58	Contig18404.g19546	o43498	s43445
CLS03682	Contig20200.0.g58	Contig18404.g19546	o43499	s43446
CLS03682	Contig20200.0.g58	Contig18404.g19546	o43504	s43449
CLS03682	Contig18404.g19546	Contig20200.0.g58	s43445	o43498
CLS03682	Contig18404.g19546	Contig20200.0.g58	s43446	o43499
CLS03684	Contig237.1.g129	Contig13698.g14606	o47860	s16418
CLS03684	Contig13698.g14606	Contig237.1.g129	s16418	o47860
CLS03685	Contig12890.0.g102	Contig19448.g20620	o4308	s44496
CLS03685	Contig12890.0.g102	Contig19448.g20620	o4309	s44497
CLS03685	Contig12890.0.g102	Contig19448.g20620	o4310	s44498
CLS03685	Contig19448.g20620	Contig12890.0.g102	s44496	o4308
CLS03685	Contig19448.g20620	Contig12890.0.g102	s44497	o4309
CLS03685	Contig19448.g20620	Contig12890.0.g102	s44498	o4310
CLS03687	Contig12648.0.g26	Contig13032.g13893	o31474	s37786
CLS03687	Contig12648.0.g26	Contig13032.g13893	o31476	s37787
CLS03687	Contig13032.g13893	Contig12648.0.g26	s37786	o31474
CLS03687	Contig13032.g13893	Contig12648.0.g26	s37787	o31476
CLS03688	Contig14842.0.g13	Contig13915.g14857	o35106	s38830
CLS03688	Contig13915.g14857	Contig14842.0.g13	s38830	o35106
CLS03706	Contig17765.0.g111	Contig5686.g6085	o10577	s29877
CLS03706	Contig5686.g6085	Contig17765.0.g111	s29877	o10577
CLS03719	Contig8003.0.g39	Contig8860.g9464	o24187	s33327
CLS03719	Contig8860.g9464	Contig8003.0.g39	s33327	o24187
CLS03724	Contig21385.0.g19	Contig9109.g9749	o15102	s10886
CLS03724	Contig9109.g9749	Contig21385.0.g19	s10886	o15102
CLS03734	Contig4589.0.g65	Contig11851.g12672	o51075	s36494
CLS03734	Contig11851.g12672	Contig4589.0.g65	s36494	o51075
CLS03735	Contig14250.0.g71	Contig10159.g10857	o6145	s34873
CLS03735	Contig10159.g10857	Contig14250.0.g71	s34873	o6145
CLS03747	Contig17097.0.g18	Contig7377.g7885	o9780	s31661
CLS03747	Contig17097.0.g18	Contig7377.g7885	o9781	s31662
CLS03747	Contig7377.g7885	Contig17097.0.g18	s31661	o9780
CLS03747	Contig7377.g7885	Contig17097.0.g18	s31662	o9781
CLS03749	Contig376.1.g51	Contig17213.g18332	o49953	s20451
CLS03749	Contig17213.g18332	Contig376.1.g51	s20451	o49953
CLS03750	Contig21306.0.g7	Contig7139.g7639	o45225	s31449
CLS03750	Contig21306.0.g7	Contig7139.g7639	o45226	s31450
CLS03750	Contig7139.g7639	Contig21306.0.g7	s31449	o45225
CLS03750	Contig7139.g7639	Contig21306.0.g7	s31450	o45226
CLS03752	Contig4733.0.g43	Contig4098.g4386	o51303	s28184
CLS03752	Contig4733.0.g43	Contig4098.g4386	o51304	s28185
CLS03752	Contig4733.0.g43	Contig4098.g4386	o51305	s28186
CLS03752	Contig4098.g4386	Contig4733.0.g43	s28184	o51303
CLS03752	Contig4098.g4386	Contig4733.0.g43	s28185	o51304
CLS03752	Contig4098.g4386	Contig4733.0.g43	s28186	o51305
CLS03754	Contig21302.0.g1	Contig5439.g5813	o15014	s6520
CLS03754	Contig5439.g5813	Contig21302.0.g1	s6520	o15014
CLS03757	Contig18340.0.g84	Contig11681.g12494	o40466	s14080
CLS03757	Contig11681.g12494	Contig18340.0.g84	s14080	o40466
CLS03765	Contig20958.0.g105	Contig13652.g14557	o44699	s38489
CLS03765	Contig13652.g14557	Contig20958.0.g105	s38489	o44699
CLS03770	Contig7706.0.g42	Contig12678.g13536	o23844	s15289
CLS03770	Contig7706.0.g42	Contig12678.g13536	o23845	s15290
CLS03770	Contig12678.g13536	Contig7706.0.g42	s15289	o23844
CLS03770	Contig12678.g13536	Contig7706.0.g42	s15290	o23845
CLS03779	Contig14553.0.1.g55	Contig14225.g15159	o6592	s39100
CLS03779	Contig14225.g15159	Contig14553.0.1.g55	s39100	o6592
CLS03787	Contig20772.0.g66	Contig16394.g17462	o44432	s19420
CLS03787	Contig16394.g17462	Contig20772.0.g66	s19420	o44432
CLS03797	Contig10015.0.g100	Contig7204.g7713	o26908	s8697
CLS03797	Contig7204.g7713	Contig10015.0.g100	s8697	o26908
CLS03798	Contig88.1.g64	Contig19312.g20472	o57139	s22828
CLS03798	Contig19312.g20472	Contig88.1.g64	s22828	o57139
CLS03802	Contig16594.0.g42	Contig9033.g9664	o37903	s10813
CLS03802	Contig9033.g9664	Contig16594.0.g42	s10813	o37903
CLS03805	Contig1252.0.g85	Contig8711.g9296	o3781	s10460
CLS03805	Contig1252.0.g85	Contig8711.g9296	o3782	s10461
CLS03805	Contig8711.g9296	Contig1252.0.g85	s10460	o3781
CLS03805	Contig8711.g9296	Contig1252.0.g85	s10461	o3782
CLS03812	Contig16935.0.g74	Contig12585.g13425	o9583	s37287
CLS03812	Contig12585.g13425	Contig16935.0.g74	s37287	o9583
CLS03815	Contig10002.0.g94	Contig5613.g6007	o26873	s29806
CLS03815	Contig10002.0.g94	Contig5613.g6007	o26874	s29807
CLS03815	Contig10002.0.g94	Contig5613.g6007	o26875	s29808
CLS03815	Contig10002.0.g94	Contig5613.g6007	o26877	s29809
CLS03815	Contig5613.g6007	Contig10002.0.g94	s29806	o26873
CLS03815	Contig5613.g6007	Contig10002.0.g94	s29807	o26874
CLS03815	Contig5613.g6007	Contig10002.0.g94	s29808	o26875
CLS03815	Contig5613.g6007	Contig10002.0.g94	s29809	o26877
CLS03823	Contig10559.0.g20	Contig6694.g7161	o27844	s8003
CLS03823	Contig6694.g7161	Contig10559.0.g20	s8003	o27844
CLS03828	Contig13671.0.g28	Contig9348.g9993	o33255	s33875
CLS03828	Contig13671.0.g28	Contig9348.g9993	o33256	s33876
CLS03828	Contig9348.g9993	Contig13671.0.g28	s33875	o33255
CLS03828	Contig9348.g9993	Contig13671.0.g28	s33876	o33256
CLS03833	Contig14975.0.g34	Contig19235.g20395	o35292	s22762
CLS03833	Contig14975.0.g34	Contig19235.g20395	o35293	s22763
CLS03833	Contig19235.g20395	Contig14975.0.g34	s22762	o35292
CLS03833	Contig19235.g20395	Contig14975.0.g34	s22763	o35293
CLS03834	Contig13748.0.g22	Contig8350.g8900	o5545	s32751
CLS03834	Contig8350.g8900	Contig13748.0.g22	s32751	o5545
CLS03839	Contig3443.0.g47	Contig4830.g5161	o49488	s28903
CLS03839	Contig4830.g5161	Contig3443.0.g47	s28903	o49488
CLS03840	Contig20953.0.g93	Contig11420.g12221	o14540	s13732
CLS03840	Contig20953.0.g93	Contig11420.g12221	o14542	s13734
CLS03840	Contig20953.0.g93	Contig11420.g12221	o14543	s13736
CLS03840	Contig11420.g12221	Contig20953.0.g93	s13732	o14540
CLS03840	Contig11420.g12221	Contig20953.0.g93	s13734	o14542
CLS03840	Contig11420.g12221	Contig20953.0.g93	s13736	o14543
CLS03842	Contig837.0.g21	Contig5115.g5476	o56502	s6126
CLS03842	Contig5115.g5476	Contig837.0.g21	s6126	o56502
CLS03845	Contig15439.0.g99	Contig9029.g9657	o36046	s33537
CLS03845	Contig15439.0.g99	Contig9029.g9657	o36048	s33538
CLS03845	Contig9029.g9657	Contig15439.0.g99	s33537	o36046
CLS03845	Contig9029.g9657	Contig15439.0.g99	s33538	o36048
CLS03846	Contig10452.0.g9	Contig18485.g19631	o27661	s21907
CLS03846	Contig18485.g19631	Contig10452.0.g9	s21907	o27661
CLS03847	Contig6019.0.g92	Contig13800.g14717	o53164	s16513
CLS03847	Contig6019.0.g92	Contig13800.g14717	o53165	s16514
CLS03847	Contig13800.g14717	Contig6019.0.g92	s16513	o53164
CLS03847	Contig13800.g14717	Contig6019.0.g92	s16514	o53165
CLS03848	Contig15407.0.0.g68	Contig16239.g17296	o7710	s41194
CLS03848	Contig16239.g17296	Contig15407.0.0.g68	s41194	o7710
CLS03853	Contig290.0.g67	Contig9990.g10688	o48630	s34686
CLS03853	Contig9990.g10688	Contig290.0.g67	s34686	o48630
CLS03854	Contig16902.0.g77	Contig12222.g13060	o9546	s36912
CLS03854	Contig16902.0.g77	Contig12222.g13060	o9547	s36913
CLS03854	Contig16902.0.g77	Contig12222.g13060	o9548	s36914
CLS03854	Contig16902.0.g77	Contig12222.g13060	o9549	s36915
CLS03854	Contig12222.g13060	Contig16902.0.g77	s36912	o9546
CLS03854	Contig12222.g13060	Contig16902.0.g77	s36913	o9547
CLS03854	Contig12222.g13060	Contig16902.0.g77	s36914	o9548
CLS03854	Contig12222.g13060	Contig16902.0.g77	s36915	o9549
CLS03877	Contig12667.0.g30	Contig13911.g14848	o31517	s38810
CLS03877	Contig12667.0.g30	Contig13911.g14848	o31518	s38811
CLS03877	Contig12667.0.g30	Contig13911.g14848	o31519	s38812
CLS03877	Contig13911.g14848	Contig12667.0.g30	s38810	o31517
CLS03877	Contig13911.g14848	Contig12667.0.g30	s38811	o31518
CLS03877	Contig13911.g14848	Contig12667.0.g30	s38812	o31519
CLS03879	Contig19456.0.g85	Contig18587.g19751	o42225	s22010
CLS03879	Contig19456.0.g85	Contig18587.g19751	o42226	s22011
CLS03879	Contig18587.g19751	Contig19456.0.g85	s22010	o42225
CLS03879	Contig18587.g19751	Contig19456.0.g85	s22011	o42226
CLS03880	Contig827.1.g132	Contig4932.g5276	o56366	s5938
CLS03880	Contig827.1.g132	Contig4932.g5276	o56367	s5940
CLS03880	Contig827.1.g132	Contig4932.g5276	o56368	s5941
CLS03880	Contig4932.g5276	Contig827.1.g132	s5938	o56366
CLS03880	Contig4932.g5276	Contig827.1.g132	s5940	o56367
CLS03880	Contig4932.g5276	Contig827.1.g132	s5941	o56368
CLS03886	Contig6042.0.g64	Contig18451.g19588	o53195	s21848
CLS03886	Contig18451.g19588	Contig6042.0.g64	s21848	o53195
CLS03888	Contig11097.0.g21	Contig8251.g8796	o1675	s9958
CLS03888	Contig11097.0.g21	Contig8251.g8796	o1676	s9959
CLS03888	Contig11097.0.g21	Contig8251.g8796	o1677	s9960
CLS03888	Contig8251.g8796	Contig11097.0.g21	s9958	o1675
CLS03888	Contig8251.g8796	Contig11097.0.g21	s9959	o1676
CLS03888	Contig8251.g8796	Contig11097.0.g21	s9960	o1677
CLS03896	Contig1085.1.g65	Contig18252.g19396	o28422	s43302
CLS03896	Contig1085.1.g65	Contig18252.g19396	o28423	s43303
CLS03896	Contig18252.g19396	Contig1085.1.g65	s43302	o28422
CLS03896	Contig18252.g19396	Contig1085.1.g65	s43303	o28423
CLS03900	Contig1240.1.g131	Contig5121.g5485	o30991	s29248
CLS03900	Contig5121.g5485	Contig1240.1.g131	s29248	o30991
CLS03905	Contig787.1.g71	Contig17957.g19086	o55739	s21292
CLS03905	Contig17957.g19086	Contig787.1.g71	s21292	o55739
CLS03912	Contig11355.0.g92	Contig16058.g17110	o29166	s40999
CLS03912	Contig16058.g17110	Contig11355.0.g92	s40999	o29166
CLS03934	Contig721.1.g109	Contig16166.g17230	o54809	s19203
CLS03934	Contig16166.g17230	Contig721.1.g109	s19203	o54809
CLS03938	Contig5643.0.g67	Contig18585.g19749	o21349	s22007
CLS03938	Contig5643.0.g67	Contig18585.g19749	o21350	s22008
CLS03938	Contig18585.g19749	Contig5643.0.g67	s22007	o21349
CLS03938	Contig18585.g19749	Contig5643.0.g67	s22008	o21350
CLS03961	Contig5466.0.g48	Contig5394.g5769	o52305	s29545
CLS03961	Contig5466.0.g48	Contig5394.g5769	o52306	s29546
CLS03961	Contig5394.g5769	Contig5466.0.g48	s29545	o52305
CLS03961	Contig5394.g5769	Contig5466.0.g48	s29546	o52306
CLS03965	Contig1046.1.g11	Contig16163.g17226	o27677	s19190
CLS03965	Contig1046.1.g11	Contig16163.g17226	o27678	s19191
CLS03965	Contig1046.1.g11	Contig16163.g17226	o27679	s19192
CLS03965	Contig16163.g17226	Contig1046.1.g11	s19190	o27677
CLS03965	Contig16163.g17226	Contig1046.1.g11	s19191	o27678
CLS03965	Contig16163.g17226	Contig1046.1.g11	s19192	o27679
CLS03970	Contig1155.1.g21	Contig10883.g11627	o29512	s12983
CLS03970	Contig1155.1.g21	Contig10883.g11627	o29513	s12984
CLS03970	Contig10883.g11627	Contig1155.1.g21	s12983	o29512
CLS03970	Contig10883.g11627	Contig1155.1.g21	s12984	o29513
CLS03983	Contig13666.0.0.g58	Contig5014.g5365	o5396	s6054
CLS03983	Contig5014.g5365	Contig13666.0.0.g58	s6054	o5396
CLS03986	Contig12575.0.1.g44	Contig9486.g10150	o31352	s11351
CLS03986	Contig9486.g10150	Contig12575.0.1.g44	s11351	o31352
CLS03998	Contig20602.0.g66	Contig13479.g14381	o44165	s16201
CLS03998	Contig13479.g14381	Contig20602.0.g66	s16201	o44165
CLS04000	Contig22149.0.g11	Contig11787.g12604	o46710	s14184
CLS04000	Contig22149.0.g11	Contig11787.g12604	o46711	s14185
CLS04000	Contig22149.0.g11	Contig11787.g12604	o46712	s14186
CLS04000	Contig11787.g12604	Contig22149.0.g11	s14184	o46710
CLS04000	Contig11787.g12604	Contig22149.0.g11	s14185	o46711
CLS04000	Contig11787.g12604	Contig22149.0.g11	s14186	o46712
CLS04007	Contig21336.0.g56	Contig16543.g17617	o45276	s19605
CLS04007	Contig21336.0.g56	Contig16543.g17617	o45277	s19606
CLS04007	Contig21336.0.g56	Contig16543.g17617	o45278	s19607
CLS04007	Contig16543.g17617	Contig21336.0.g56	s19605	o45276
CLS04007	Contig16543.g17617	Contig21336.0.g56	s19606	o45277
CLS04007	Contig16543.g17617	Contig21336.0.g56	s19607	o45278
CLS04016	Contig7185.0.g79	Contig15201.g16192	o54768	s40119
CLS04016	Contig15201.g16192	Contig7185.0.g79	s40119	o54768
CLS04018	Contig15545.0.1.g8	Contig8808.g9409	o36237	s33279
CLS04018	Contig15545.0.1.g8	Contig8808.g9409	o36238	s33280
CLS04018	Contig8808.g9409	Contig15545.0.1.g8	s33279	o36237
CLS04018	Contig8808.g9409	Contig15545.0.1.g8	s33280	o36238
CLS04020	Contig21965.0.g19	Contig18083.g19219	o46366	s21450
CLS04020	Contig21965.0.g19	Contig18083.g19219	o46367	s21451
CLS04020	Contig18083.g19219	Contig21965.0.g19	s21450	o46366
CLS04020	Contig18083.g19219	Contig21965.0.g19	s21451	o46367
CLS04028	Contig9316.0.g4	Contig7150.g7660	o25922	s8640
CLS04028	Contig7150.g7660	Contig9316.0.g4	s8640	o25922
CLS04038	Contig15954.0.g69	Contig13127.g14003	o36922	s15812
CLS04038	Contig15954.0.g69	Contig13127.g14003	o36925	s15815
CLS04038	Contig13127.g14003	Contig15954.0.g69	s15812	o36922
CLS04038	Contig13127.g14003	Contig15954.0.g69	s15815	o36925
CLS04039	Contig19950.0.g28	Contig9182.g9826	o13238	s10990
CLS04039	Contig9182.g9826	Contig19950.0.g28	s10990	o13238
CLS04044	Contig6565.0.g83	Contig16839.g17940	o22396	s41909
CLS04044	Contig16839.g17940	Contig6565.0.g83	s41909	o22396
CLS04046	Contig18297.0.g102	Contig8565.g9140	o40416	s10316
CLS04046	Contig8565.g9140	Contig18297.0.g102	s10316	o40416
CLS04050	Contig2768.0.g69	Contig8267.g8815	o17977	s32644
CLS04050	Contig2768.0.g69	Contig8267.g8815	o17978	s32645
CLS04050	Contig2768.0.g69	Contig8267.g8815	o17979	s32646
CLS04050	Contig8267.g8815	Contig2768.0.g69	s32644	o17977
CLS04050	Contig8267.g8815	Contig2768.0.g69	s32645	o17978
CLS04050	Contig8267.g8815	Contig2768.0.g69	s32646	o17979
CLS04056	Contig10045.0.g52	Contig7535.g8044	o88	s9057
CLS04056	Contig10045.0.g52	Contig7535.g8044	o89	s9058
CLS04056	Contig10045.0.g52	Contig7535.g8044	o90	s9059
CLS04056	Contig7535.g8044	Contig10045.0.g52	s9057	o88
CLS04056	Contig7535.g8044	Contig10045.0.g52	s9058	o89
CLS04056	Contig7535.g8044	Contig10045.0.g52	s9059	o90
CLS04062	Contig14243.0.g66	Contig4891.g5226	o6136	s5865
CLS04062	Contig4891.g5226	Contig14243.0.g66	s5865	o6136
CLS04063	Contig8058.0.g113	Contig4043.g4327	o56060	s28134
CLS04063	Contig4043.g4327	Contig8058.0.g113	s28134	o56060
CLS04076	Contig10396.0.g111	Contig5571.g5964	o585	s29751
CLS04076	Contig5571.g5964	Contig10396.0.g111	s29751	o585
CLS04077	Contig10610.0.g90	Contig18295.g19433	o947	s43317
CLS04077	Contig10610.0.g90	Contig18295.g19433	o948	s43318
CLS04077	Contig18295.g19433	Contig10610.0.g90	s43317	o947
CLS04077	Contig18295.g19433	Contig10610.0.g90	s43318	o948
CLS04078	Contig3848.0.g81	Contig15772.g16812	o50090	s18771
CLS04078	Contig15772.g16812	Contig3848.0.g81	s18771	o50090
CLS04079	Contig15822.0.g84	Contig17556.g18674	o36678	s42568
CLS04079	Contig15822.0.g84	Contig17556.g18674	o36679	s42569
CLS04079	Contig15822.0.g84	Contig17556.g18674	o36680	s42570
CLS04079	Contig17556.g18674	Contig15822.0.g84	s42568	o36678
CLS04079	Contig17556.g18674	Contig15822.0.g84	s42569	o36679
CLS04079	Contig17556.g18674	Contig15822.0.g84	s42570	o36680
CLS04083	Contig520.1.g113	Contig7637.g8155	o51967	s31906
CLS04083	Contig520.1.g113	Contig7637.g8155	o51968	s31907
CLS04083	Contig7637.g8155	Contig520.1.g113	s31906	o51967
CLS04083	Contig7637.g8155	Contig520.1.g113	s31907	o51968
CLS04085	Contig413.1.g99	Contig10125.g10817	o50485	s34836
CLS04085	Contig413.1.g99	Contig10125.g10817	o50486	s34837
CLS04085	Contig413.1.g99	Contig10125.g10817	o50487	s34838
CLS04085	Contig413.1.g99	Contig10125.g10817	o50489	s34840
CLS04085	Contig413.1.g99	Contig10125.g10817	o50492	s34842
CLS04085	Contig10125.g10817	Contig413.1.g99	s34836	o50485
CLS04085	Contig10125.g10817	Contig413.1.g99	s34837	o50486
CLS04085	Contig10125.g10817	Contig413.1.g99	s34838	o50487
CLS04085	Contig10125.g10817	Contig413.1.g99	s34840	o50489
CLS04085	Contig10125.g10817	Contig413.1.g99	s34842	o50492
CLS04087	Contig22696.0.g44	Contig7533.g8042	o47406	s9055
CLS04087	Contig7533.g8042	Contig22696.0.g44	s9055	o47406
CLS04089	Contig13243.0.g76	Contig5749.g6156	o4808	s6913
CLS04089	Contig5749.g6156	Contig13243.0.g76	s6913	o4808
CLS04091	Contig675.1.g49	Contig18902.g20052	o22618	s43930
CLS04091	Contig18902.g20052	Contig675.1.g49	s43930	o22618
CLS04095	Contig10061.0.g53	Contig18081.g19216	o132	s43114
CLS04095	Contig18081.g19216	Contig10061.0.g53	s43114	o132
CLS04096	Contig17805.0.g2	Contig11257.g12026	o10630	s13512
CLS04096	Contig11257.g12026	Contig17805.0.g2	s13512	o10630
CLS04104	Contig17419.0.g36	Contig5829.g6248	o39181	s30070
CLS04104	Contig17419.0.g36	Contig5829.g6248	o39182	s30071
CLS04104	Contig17419.0.g36	Contig5829.g6248	o39183	s30072
CLS04104	Contig5829.g6248	Contig17419.0.g36	s30070	o39181
CLS04104	Contig5829.g6248	Contig17419.0.g36	s30071	o39182
CLS04104	Contig5829.g6248	Contig17419.0.g36	s30072	o39183
CLS04105	Contig9047.0.g96	Contig15863.g16914	o25526	s40828
CLS04105	Contig15863.g16914	Contig9047.0.g96	s40828	o25526
CLS04117	Contig11758.0.g8	Contig16168.g17236	o29875	s41146
CLS04117	Contig16168.g17236	Contig11758.0.g8	s41146	o29875
CLS04119	Contig6031.0.g73	Contig11622.g12444	o53188	s14016
CLS04119	Contig6031.0.g73	Contig11622.g12444	o53189	s14017
CLS04119	Contig11622.g12444	Contig6031.0.g73	s14016	o53188
CLS04119	Contig11622.g12444	Contig6031.0.g73	s14017	o53189
CLS04123	Contig5409.0.g57	Contig18930.g20081	o52223	s43952
CLS04123	Contig18930.g20081	Contig5409.0.g57	s43952	o52223
CLS04125	Contig7594.0.g18	Contig12411.g13248	o55341	s14969
CLS04125	Contig7594.0.g18	Contig12411.g13248	o55342	s14970
CLS04125	Contig12411.g13248	Contig7594.0.g18	s14969	o55341
CLS04125	Contig12411.g13248	Contig7594.0.g18	s14970	o55342
CLS04129	Contig9141.0.0.g79	Contig15980.g17027	o57674	s40929
CLS04129	Contig9141.0.0.g79	Contig15980.g17027	o57675	s40930
CLS04129	Contig15980.g17027	Contig9141.0.0.g79	s40929	o57674
CLS04129	Contig15980.g17027	Contig9141.0.0.g79	s40930	o57675
CLS04131	Contig14403.0.g66	Contig17660.g18783	o6369	s20971
CLS04131	Contig14403.0.g66	Contig17660.g18783	o6370	s20972
CLS04131	Contig14403.0.g66	Contig17660.g18783	o6371	s20973
CLS04131	Contig17660.g18783	Contig14403.0.g66	s20971	o6369
CLS04131	Contig17660.g18783	Contig14403.0.g66	s20972	o6370
CLS04131	Contig17660.g18783	Contig14403.0.g66	s20973	o6371
CLS04133	Contig8286.0.g25	Contig9969.g10654	o56389	s34642
CLS04133	Contig8286.0.g25	Contig9969.g10654	o56390	s34643
CLS04133	Contig8286.0.g25	Contig9969.g10654	o56391	s34645
CLS04133	Contig8286.0.g25	Contig9969.g10654	o56392	s34646
CLS04133	Contig9969.g10654	Contig8286.0.g25	s34642	o56389
CLS04133	Contig9969.g10654	Contig8286.0.g25	s34643	o56390
CLS04133	Contig9969.g10654	Contig8286.0.g25	s34645	o56391
CLS04133	Contig9969.g10654	Contig8286.0.g25	s34646	o56392
CLS04138	Contig1387.1.g57	Contig13498.g14403	o33542	s38325
CLS04138	Contig1387.1.g57	Contig13498.g14403	o33543	s38326
CLS04138	Contig13498.g14403	Contig1387.1.g57	s38325	o33542
CLS04138	Contig13498.g14403	Contig1387.1.g57	s38326	o33543
CLS04140	Contig5305.0.g101	Contig14724.g15680	o52102	s39628
CLS04140	Contig5305.0.g101	Contig14724.g15680	o52103	s39629
CLS04140	Contig14724.g15680	Contig5305.0.g101	s39628	o52102
CLS04140	Contig14724.g15680	Contig5305.0.g101	s39629	o52103
CLS04143	Contig14945.0.g39	Contig14882.g15850	o35273	s39773
CLS04143	Contig14882.g15850	Contig14945.0.g39	s39773	o35273
CLS04150	Contig7271.0.g43	Contig18170.g19314	o23339	s43217
CLS04150	Contig18170.g19314	Contig7271.0.g43	s43217	o23339
CLS04151	Contig22174.0.g18	Contig11318.g12094	o46752	s13578
CLS04151	Contig22174.0.g18	Contig11318.g12094	o46753	s13579
CLS04151	Contig22174.0.g18	Contig11318.g12094	o46754	s13580
CLS04151	Contig22174.0.g18	Contig11318.g12094	o46755	s13581
CLS04151	Contig22174.0.g18	Contig11318.g12094	o46756	s13582
CLS04151	Contig11318.g12094	Contig22174.0.g18	s13578	o46752
CLS04151	Contig11318.g12094	Contig22174.0.g18	s13579	o46753
CLS04151	Contig11318.g12094	Contig22174.0.g18	s13580	o46754
CLS04151	Contig11318.g12094	Contig22174.0.g18	s13581	o46755
CLS04151	Contig11318.g12094	Contig22174.0.g18	s13582	o46756
CLS04159	Contig11125.0.g67	Contig5051.g5410	o28838	s29175
CLS04159	Contig5051.g5410	Contig11125.0.g67	s29175	o28838
CLS04161	Contig17659.0.g25	Contig5665.g6070	o39528	s6806
CLS04161	Contig17659.0.g25	Contig5665.g6070	o39530	s6807
CLS04161	Contig17659.0.g25	Contig5665.g6070	o39531	s6808
CLS04161	Contig5665.g6070	Contig17659.0.g25	s6806	o39528
CLS04161	Contig5665.g6070	Contig17659.0.g25	s6807	o39530
CLS04161	Contig5665.g6070	Contig17659.0.g25	s6808	o39531
CLS04171	Contig10741.0.g106	Contig15314.g16313	o28190	s18204
CLS04171	Contig10741.0.g106	Contig15314.g16313	o28192	s18206
CLS04171	Contig10741.0.g106	Contig15314.g16313	o28193	s18207
CLS04171	Contig15314.g16313	Contig10741.0.g106	s18204	o28190
CLS04171	Contig15314.g16313	Contig10741.0.g106	s18206	o28192
CLS04171	Contig15314.g16313	Contig10741.0.g106	s18207	o28193
CLS04176	Contig16706.0.g32	Contig16679.g17766	o38078	s19780
CLS04176	Contig16679.g17766	Contig16706.0.g32	s19780	o38078
CLS04185	Contig18196.0.g15	Contig12880.g13748	o11076	s37614
CLS04185	Contig18196.0.g15	Contig12880.g13748	o11078	s37615
CLS04185	Contig12880.g13748	Contig18196.0.g15	s37614	o11076
CLS04185	Contig12880.g13748	Contig18196.0.g15	s37615	o11078
CLS04185	Contig12880.g13748	Contig18196.0.g15	s37617	o11080
CLS04199	Contig1054.0.g59	Contig16434.g17502	o843	s41478
CLS04199	Contig16434.g17502	Contig1054.0.g59	s41478	o843
CLS04201	Contig21940.0.g54	Contig8534.g9115	o15918	s10288
CLS04201	Contig21940.0.g54	Contig8534.g9115	o15919	s10289
CLS04201	Contig21940.0.g54	Contig8534.g9115	o15920	s10290
CLS04201	Contig8534.g9115	Contig21940.0.g54	s10288	o15918
CLS04201	Contig8534.g9115	Contig21940.0.g54	s10289	o15919
CLS04201	Contig8534.g9115	Contig21940.0.g54	s10290	o15920
CLS04203	Contig15661.0.g92	Contig9909.g10600	o36413	s11888
CLS04203	Contig9909.g10600	Contig15661.0.g92	s11888	o36413
CLS04213	Contig20867.0.g92	Contig8519.g9091	o14450	s10247
CLS04213	Contig8519.g9091	Contig20867.0.g92	s10247	o14450
CLS04214	Contig18209.0.g84	Contig14953.g15934	o40239	s17817
CLS04214	Contig14953.g15934	Contig18209.0.g84	s17817	o40239
CLS04217	Contig8029.0.g98	Contig6125.g6548	o56011	s7291
CLS04217	Contig8029.0.g98	Contig6125.g6548	o56012	s7292
CLS04217	Contig8029.0.g98	Contig6125.g6548	o56013	s7293
CLS04217	Contig6125.g6548	Contig8029.0.g98	s7291	o56011
CLS04217	Contig6125.g6548	Contig8029.0.g98	s7292	o56012
CLS04217	Contig6125.g6548	Contig8029.0.g98	s7293	o56013
CLS04226	Contig15126.0.g3	Contig8515.g9087	o35582	s10242
CLS04226	Contig8515.g9087	Contig15126.0.g3	s10242	o35582
CLS04229	Contig12284.0.g19	Contig15114.g16110	o30802	s17996
CLS04229	Contig15114.g16110	Contig12284.0.g19	s17996	o30802
CLS04233	Contig3585.0.1.g87	Contig8037.g8569	o49703	s32323
CLS04233	Contig3585.0.1.g87	Contig8037.g8569	o49704	s32324
CLS04233	Contig8037.g8569	Contig3585.0.1.g87	s32323	o49703
CLS04233	Contig8037.g8569	Contig3585.0.1.g87	s32324	o49704
CLS04240	Contig11767.0.1.g80	Contig6723.g7197	o2691	s30993
CLS04240	Contig11767.0.1.g80	Contig6723.g7197	o2692	s30994
CLS04240	Contig11767.0.1.g80	Contig6723.g7197	o2693	s30995
CLS04240	Contig6723.g7197	Contig11767.0.1.g80	s30993	o2691
CLS04240	Contig6723.g7197	Contig11767.0.1.g80	s30994	o2692
CLS04240	Contig6723.g7197	Contig11767.0.1.g80	s30995	o2693
CLS04249	Contig8724.0.g80	Contig17476.g18587	o56980	s20761
CLS04249	Contig17476.g18587	Contig8724.0.g80	s20761	o56980
CLS04253	Contig18372.0.g87	Contig18935.g20086	o40494	s22396
CLS04253	Contig18935.g20086	Contig18372.0.g87	s22396	o40494
CLS04258	Contig18849.0.g107	Contig14505.g15453	o41191	s39409
CLS04258	Contig14505.g15453	Contig18849.0.g107	s39409	o41191
CLS04274	Contig21628.0.g91	Contig11854.g12679	o45763	s14294
CLS04275	Contig250.0.g16	Contig15929.g16984	o48032	s18935
CLS04275	Contig250.0.g16	Contig15929.g16984	o48033	s18936
CLS04275	Contig15929.g16984	Contig250.0.g16	s18935	o48032
CLS04275	Contig15929.g16984	Contig250.0.g16	s18936	o48033
CLS04277	Contig14408.0.g47	Contig7203.g7712	o34419	s8692
CLS04277	Contig7203.g7712	Contig14408.0.g47	s8692	o34419
CLS04280	Contig8174.0.g82	Contig9742.g10423	o56227	s11700
CLS04280	Contig8174.0.g82	Contig9742.g10423	o56229	s11701
CLS04280	Contig8174.0.g82	Contig9742.g10423	o56230	s11702
CLS04280	Contig8174.0.g82	Contig9742.g10423	o56233	s11703
CLS04280	Contig8174.0.g82	Contig9742.g10423	o56234	s11704
CLS04280	Contig8174.0.g82	Contig9742.g10423	o56235	s11705
CLS04280	Contig9742.g10423	Contig8174.0.g82	s11700	o56227
CLS04280	Contig9742.g10423	Contig8174.0.g82	s11701	o56229
CLS04280	Contig9742.g10423	Contig8174.0.g82	s11702	o56230
CLS04280	Contig9742.g10423	Contig8174.0.g82	s11703	o56233
CLS04280	Contig9742.g10423	Contig8174.0.g82	s11704	o56234
CLS04280	Contig9742.g10423	Contig8174.0.g82	s11705	o56235
CLS04283	Contig12468.0.g66	Contig9269.g9908	o31098	s11079
CLS04283	Contig9269.g9908	Contig12468.0.g66	s11079	o31098
CLS04285	Contig2734.0.g118	Contig11379.g12161	o17929	s13656
CLS04285	Contig11379.g12161	Contig2734.0.g118	s13656	o17929
CLS04289	Contig755.0.g44	Contig13184.g14064	o23641	s37963
CLS04289	Contig755.0.g44	Contig13184.g14064	o23642	s37964
CLS04289	Contig13184.g14064	Contig755.0.g44	s37963	o23641
CLS04289	Contig13184.g14064	Contig755.0.g44	s37964	o23642
CLS04290	Contig18741.0.g63	Contig7996.g8528	o41009	s9621
CLS04290	Contig7996.g8528	Contig18741.0.g63	s9621	o41009
CLS04292	Contig6651.0.2.g86	Contig9692.g10363	o54090	s11637
CLS04292	Contig9692.g10363	Contig6651.0.2.g86	s11637	o54090
CLS04296	Contig18361.0.g86	Contig5390.g5763	o11299	s6463
CLS04296	Contig5390.g5763	Contig18361.0.g86	s6463	o11299
CLS04297	Contig18878.0.g81	Contig13025.g13886	o11922	s15672
CLS04297	Contig13025.g13886	Contig18878.0.g81	s15672	o11922
CLS00001	Contig15557.0.g115	Contig11261.g12031	o36253	s35934
CLS00001	Contig11261.g12031	Contig15557.0.g115	s35934	o36253
CLS00003	Contig19712.0.g79	Contig11117.g11885	o42663	s35823
CLS00003	Contig11117.g11885	Contig19712.0.g79	s35823	o42663
CLS00004	Contig14504.0.g56	Contig15971.g17019	o34611	s18966
CLS00004	Contig15971.g17019	Contig14504.0.g56	s18966	o34611
CLS00005	Contig1227.1.g112	Contig15196.g16186	o30780	s18070
CLS00005	Contig1227.1.g112	Contig15196.g16186	o30781	s18071
CLS00005	Contig15196.g16186	Contig1227.1.g112	s18070	o30780
CLS00005	Contig15196.g16186	Contig1227.1.g112	s18071	o30781
CLS00006	Contig18742.0.g66	Contig15856.g16905	o11696	s18847
CLS00006	Contig15856.g16905	Contig18742.0.g66	s18847	o11696
CLS00010	Contig21891.0.g8	Contig11540.g12345	o46205	s13896
CLS00010	Contig21891.0.g8	Contig11540.g12345	o46206	s13897
CLS00010	Contig21891.0.g8	Contig11540.g12345	o46207	s13898
CLS00010	Contig21891.0.g8	Contig11540.g12345	o46208	s13899
CLS00010	Contig11540.g12345	Contig21891.0.g8	s13896	o46205
CLS00010	Contig11540.g12345	Contig21891.0.g8	s13897	o46206
CLS00010	Contig11540.g12345	Contig21891.0.g8	s13898	o46207
CLS00010	Contig11540.g12345	Contig21891.0.g8	s13899	o46208
CLS00011	Contig21175.0.g67	Contig7481.g7991	o14857	s31769
CLS00011	Contig21175.0.g67	Contig7481.g7991	o14858	s31770
CLS00011	Contig21175.0.g67	Contig7481.g7991	o14862	s31773
CLS00011	Contig7481.g7991	Contig21175.0.g67	s31769	o14857
CLS00011	Contig7481.g7991	Contig21175.0.g67	s31770	o14858
CLS00011	Contig7481.g7991	Contig21175.0.g67	s31773	o14862
CLS00012	Contig13038.0.g105	Contig11773.g12586	o4504	s36420
CLS00012	Contig11773.g12586	Contig13038.0.g105	s36420	o4504
CLS00014	Contig6049.0.g61	Contig19503.g20674	o53201	s23069
CLS00014	Contig6049.0.g61	Contig19503.g20674	o53202	s23070
CLS00014	Contig19503.g20674	Contig6049.0.g61	s23069	o53201
CLS00014	Contig19503.g20674	Contig6049.0.g61	s23070	o53202
CLS00016	Contig18453.0.g8	Contig15985.g17033	o11432	s40937
CLS00016	Contig15985.g17033	Contig18453.0.g8	s40937	o11432
CLS00021	Contig10719.0.g52	Contig17519.g18643	o1083	s42529
CLS00021	Contig10719.0.g52	Contig17519.g18643	o1084	s42530
CLS00021	Contig10719.0.g52	Contig17519.g18643	o1085	s42531
CLS00021	Contig10719.0.g52	Contig17519.g18643	o1087	s42534
CLS00021	Contig10719.0.g52	Contig17519.g18643	o1088	s42535
CLS00021	Contig17519.g18643	Contig10719.0.g52	s42529	o1083
CLS00021	Contig17519.g18643	Contig10719.0.g52	s42530	o1084
CLS00021	Contig17519.g18643	Contig10719.0.g52	s42531	o1085
CLS00021	Contig17519.g18643	Contig10719.0.g52	s42534	o1087
CLS00021	Contig17519.g18643	Contig10719.0.g52	s42535	o1088
CLS00022	Contig22036.0.g100	Contig11783.g12598	o16109	s36434
CLS00022	Contig22036.0.g100	Contig11783.g12598	o16110	s36435
CLS00022	Contig11783.g12598	Contig22036.0.g100	s36434	o16109
CLS00022	Contig11783.g12598	Contig22036.0.g100	s36435	o16110
CLS00024	Contig22418.0.g94	Contig4031.g4316	o16645	s28119
CLS00024	Contig4031.g4316	Contig22418.0.g94	s28119	o16645
CLS00025	Contig17452.0.g48	Contig12148.g12985	o39231	s14659
CLS00025	Contig12148.g12985	Contig17452.0.g48	s14659	o39231
CLS00027	Contig10136.0.g95	Contig16381.g17446	o27144	s19398
CLS00027	Contig10136.0.g95	Contig16381.g17446	o27146	s19399
CLS00027	Contig10136.0.g95	Contig16381.g17446	o27147	s19400
CLS00027	Contig16381.g17446	Contig10136.0.g95	s19398	o27144
CLS00027	Contig16381.g17446	Contig10136.0.g95	s19399	o27146
CLS00027	Contig16381.g17446	Contig10136.0.g95	s19400	o27147
CLS00029	Contig15498.0.g41	Contig8771.g9361	o36136	s33227
CLS00029	Contig15498.0.g41	Contig8771.g9361	o36137	s33228
CLS00029	Contig15498.0.g41	Contig8771.g9361	o36138	s33229
CLS00029	Contig8771.g9361	Contig15498.0.g41	s33227	o36136
CLS00029	Contig8771.g9361	Contig15498.0.g41	s33228	o36137
CLS00029	Contig8771.g9361	Contig15498.0.g41	s33229	o36138
CLS00030	Contig302.1.g91	Contig8371.g8925	o18331	s32785
CLS00030	Contig8371.g8925	Contig302.1.g91	s32785	o18331
CLS00031	Contig1074.1.g50	Contig11268.g12045	o1135	s13534
CLS00031	Contig11268.g12045	Contig1074.1.g50	s13534	o1135
CLS00032	Contig10619.0.g41	Contig4238.g4539	o27985	s5080
CLS00032	Contig10619.0.g41	Contig4238.g4539	o27986	s5081
CLS00032	Contig10619.0.g41	Contig4238.g4539	o27987	s5082
CLS00032	Contig10619.0.g41	Contig4238.g4539	o27988	s5083
CLS00032	Contig10619.0.g41	Contig4238.g4539	o27989	s5084
CLS00032	Contig4238.g4539	Contig10619.0.g41	s5080	o27985
CLS00032	Contig4238.g4539	Contig10619.0.g41	s5081	o27986
CLS00032	Contig4238.g4539	Contig10619.0.g41	s5082	o27987
CLS00032	Contig4238.g4539	Contig10619.0.g41	s5083	o27988
CLS00032	Contig4238.g4539	Contig10619.0.g41	s5084	o27989
CLS00033	Contig7034.0.g61	Contig4616.g4931	o54574	s28648
CLS00033	Contig7034.0.g61	Contig4616.g4931	o54575	s28649
CLS00033	Contig7034.0.g61	Contig4616.g4931	o54576	s28650
CLS00033	Contig4616.g4931	Contig7034.0.g61	s28648	o54574
CLS00033	Contig4616.g4931	Contig7034.0.g61	s28649	o54575
CLS00033	Contig4616.g4931	Contig7034.0.g61	s28650	o54576
CLS00039	Contig13399.0.g37	Contig10592.g11310	o32758	s35337
CLS00039	Contig13399.0.g37	Contig10592.g11310	o32759	s35338
CLS00039	Contig10592.g11310	Contig13399.0.g37	s35337	o32758
CLS00039	Contig10592.g11310	Contig13399.0.g37	s35338	o32759
CLS00040	Contig1451.1.g14	Contig16706.g17801	o6526	s19832
CLS00040	Contig16706.g17801	Contig1451.1.g14	s19832	o6526
CLS00049	Contig5734.0.g8	Contig10696.g11451	o21435	s35470
CLS00049	Contig10696.g11451	Contig5734.0.g8	s35470	o21435
CLS00053	Contig8966.0.g103	Contig8796.g9393	o57383	s10560
CLS00053	Contig8966.0.g103	Contig8796.g9393	o57384	s10561
CLS00053	Contig8796.g9393	Contig8966.0.g103	s10560	o57383
CLS00053	Contig8796.g9393	Contig8966.0.g103	s10561	o57384
CLS00054	Contig20463.0.g57	Contig15832.g16874	o43935	s18827
CLS00054	Contig15832.g16874	Contig20463.0.g57	s18827	o43935
CLS00056	Contig14215.0.0.g49	Contig7388.g7895	o34134	s8845
CLS00056	Contig7388.g7895	Contig14215.0.0.g49	s8845	o34134
CLS00063	Contig14823.0.1.g58	Contig7148.g7656	o6980	s8629
CLS00063	Contig7148.g7656	Contig14823.0.1.g58	s8629	o6980
CLS00066	Contig5382.0.g35	Contig17947.g19076	o21043	s42968
CLS00066	Contig5382.0.g35	Contig17947.g19076	o21044	s42969
CLS00066	Contig17947.g19076	Contig5382.0.g35	s42968	o21043
CLS00066	Contig17947.g19076	Contig5382.0.g35	s42969	o21044
CLS00072	Contig20114.0.g90	Contig12967.g13829	o43330	s37706
CLS00072	Contig12967.g13829	Contig20114.0.g90	s37706	o43330
CLS00073	Contig8102.0.g32	Contig15329.g16336	o56139	s18255
CLS00073	Contig8102.0.g32	Contig15329.g16336	o56140	s18256
CLS00073	Contig15329.g16336	Contig8102.0.g32	s18255	o56139
CLS00073	Contig15329.g16336	Contig8102.0.g32	s18256	o56140
CLS00075	Contig12619.0.g67	Contig7165.g7671	o3911	s31489
CLS00075	Contig12619.0.g67	Contig7165.g7671	o3912	s31490
CLS00075	Contig7165.g7671	Contig12619.0.g67	s31489	o3911
CLS00075	Contig7165.g7671	Contig12619.0.g67	s31490	o3912
CLS00080	Contig639.1.g140	Contig4708.g5029	o22180	s28777
CLS00080	Contig4708.g5029	Contig639.1.g140	s28777	o22180
CLS00082	Contig7152.0.g26	Contig12500.g13341	o54727	s15076
CLS00082	Contig7152.0.g26	Contig12500.g13341	o54728	s15077
CLS00082	Contig7152.0.g26	Contig12500.g13341	o54730	s15080
CLS00082	Contig12500.g13341	Contig7152.0.g26	s15076	o54727
CLS00082	Contig12500.g13341	Contig7152.0.g26	s15077	o54728
CLS00082	Contig12500.g13341	Contig7152.0.g26	s15080	o54730
CLS00085	Contig16670.0.g94	Contig16108.g17166	o38040	s41050
CLS00085	Contig16108.g17166	Contig16670.0.g94	s41050	o38040
CLS00086	Contig18982.0.g95	Contig14174.g15102	o41438	s16907
CLS00086	Contig14174.g15102	Contig18982.0.g95	s16907	o41438
CLS00088	Contig19588.0.1.g53	Contig13398.g14301	o42451	s16133
CLS00088	Contig19588.0.1.g53	Contig13398.g14301	o42452	s16134
CLS00088	Contig19588.0.1.g53	Contig13398.g14301	o42453	s16135
CLS00088	Contig13398.g14301	Contig19588.0.1.g53	s16133	o42451
CLS00088	Contig13398.g14301	Contig19588.0.1.g53	s16134	o42452
CLS00088	Contig13398.g14301	Contig19588.0.1.g53	s16135	o42453
CLS00089	Contig16452.0.g39	Contig17951.g19080	o37743	s21282
CLS00089	Contig16452.0.g39	Contig17951.g19080	o37744	s21283
CLS00089	Contig17951.g19080	Contig16452.0.g39	s21282	o37743
CLS00089	Contig17951.g19080	Contig16452.0.g39	s21283	o37744
CLS00092	Contig22576.0.g76	Contig16180.g17242	o16767	s41153
CLS00092	Contig22576.0.g76	Contig16180.g17242	o16768	s41154
CLS00092	Contig16180.g17242	Contig22576.0.g76	s41153	o16767
CLS00092	Contig16180.g17242	Contig22576.0.g76	s41154	o16768
CLS00094	Contig11285.0.g26	Contig16110.g17168	o1929	s41053
CLS00094	Contig11285.0.g26	Contig16110.g17168	o1931	s41054
CLS00094	Contig11285.0.g26	Contig16110.g17168	o1932	s41055
CLS00094	Contig11285.0.g26	Contig16110.g17168	o1933	s41056
CLS00094	Contig16110.g17168	Contig11285.0.g26	s41053	o1929
CLS00094	Contig16110.g17168	Contig11285.0.g26	s41054	o1931
CLS00094	Contig16110.g17168	Contig11285.0.g26	s41055	o1932
CLS00094	Contig16110.g17168	Contig11285.0.g26	s41056	o1933
CLS00098	Contig1173.0.g62	Contig10247.g10936	o29801	s12226
CLS00098	Contig1173.0.g62	Contig10247.g10936	o29802	s12227
CLS00098	Contig1173.0.g62	Contig10247.g10936	o29803	s12228
CLS00098	Contig10247.g10936	Contig1173.0.g62	s12226	o29801
CLS00098	Contig10247.g10936	Contig1173.0.g62	s12227	o29802
CLS00098	Contig10247.g10936	Contig1173.0.g62	s12228	o29803
CLS00099	Contig16126.0.g92	Contig9702.g10378	o37224	s34371
CLS00099	Contig9702.g10378	Contig16126.0.g92	s34371	o37224
CLS00104	Contig922.0.g42	Contig13795.g14711	o25802	s38644
CLS00104	Contig13795.g14711	Contig922.0.g42	s38644	o25802
CLS00105	Contig13602.0.g10	Contig7749.g8259	o33105	s9340
CLS00105	Contig7749.g8259	Contig13602.0.g10	s9340	o33105
CLS00107	Contig22659.0.g22	Contig7552.g8063	o47354	s9090
CLS00107	Contig22659.0.g22	Contig7552.g8063	o47355	s9091
CLS00107	Contig22659.0.g22	Contig7552.g8063	o47358	s9095
CLS00107	Contig7552.g8063	Contig22659.0.g22	s9090	o47354
CLS00107	Contig7552.g8063	Contig22659.0.g22	s9091	o47355
CLS00107	Contig7552.g8063	Contig22659.0.g22	s9095	o47358
CLS00112	Contig1884.0.g10	Contig14584.g15536	o11875	s39485
CLS00112	Contig1884.0.g10	Contig14584.g15536	o11876	s39486
CLS00112	Contig14584.g15536	Contig1884.0.g10	s39485	o11875
CLS00112	Contig14584.g15536	Contig1884.0.g10	s39486	o11876
CLS00116	Contig20249.0.g40	Contig10144.g10841	o43594	s12145
CLS00116	Contig20249.0.g40	Contig10144.g10841	o43595	s12146
CLS00116	Contig20249.0.g40	Contig10144.g10841	o43596	s12148
CLS00116	Contig10144.g10841	Contig20249.0.g40	s12145	o43594
CLS00116	Contig10144.g10841	Contig20249.0.g40	s12146	o43595
CLS00116	Contig10144.g10841	Contig20249.0.g40	s12148	o43596
CLS00122	Contig16355.0.g23	Contig4677.g4996	o8909	s5583
CLS00122	Contig16355.0.g23	Contig4677.g4996	o8910	s5584
CLS00122	Contig4677.g4996	Contig16355.0.g23	s5583	o8909
CLS00122	Contig4677.g4996	Contig16355.0.g23	s5584	o8910
CLS00123	Contig17708.0.g29	Contig18249.g19391	o39604	s43293
CLS00123	Contig18249.g19391	Contig17708.0.g29	s43293	o39604
CLS00126	Contig11141.0.g37	Contig18368.g19511	o28865	s21728
CLS00126	Contig18368.g19511	Contig11141.0.g37	s21728	o28865
CLS00127	Contig17526.0.g72	Contig12250.g13086	o39335	s36926
CLS00127	Contig17526.0.g72	Contig12250.g13086	o39336	s36927
CLS00127	Contig12250.g13086	Contig17526.0.g72	s36926	o39335
CLS00127	Contig12250.g13086	Contig17526.0.g72	s36927	o39336
CLS00137	Contig21557.0.0.g99	Contig16421.g17486	o45631	s19464
CLS00137	Contig16421.g17486	Contig21557.0.0.g99	s19464	o45631
CLS00138	Contig16959.0.g38	Contig9176.g9817	o9607	s10977
CLS00138	Contig9176.g9817	Contig16959.0.g38	s10977	o9607
CLS00140	Contig1056.1.g24	Contig7863.g8385	o27854	s32110
CLS00140	Contig7863.g8385	Contig1056.1.g24	s32110	o27854
CLS00141	Contig10148.0.g41	Contig8089.g8625	o27156	s9742
CLS00141	Contig10148.0.g41	Contig8089.g8625	o27157	s9743
CLS00141	Contig8089.g8625	Contig10148.0.g41	s9742	o27156
CLS00141	Contig8089.g8625	Contig10148.0.g41	s9743	o27157
CLS00143	Contig4343.0.g46	Contig15333.g16348	o50740	s40246
CLS00143	Contig15333.g16348	Contig4343.0.g46	s40246	o50740
CLS00146	Contig3963.0.g42	Contig9167.g9807	o50245	s10963
CLS00146	Contig9167.g9807	Contig3963.0.g42	s10963	o50245
CLS00147	Contig12805.0.g106	Contig8445.g9008	o4206	s10166
CLS00147	Contig12805.0.g106	Contig8445.g9008	o4207	s10167
CLS00147	Contig8445.g9008	Contig12805.0.g106	s10166	o4206
CLS00147	Contig8445.g9008	Contig12805.0.g106	s10167	o4207
CLS00148	Contig1038.0.g74	Contig10639.g11358	o27495	s35388
CLS00148	Contig10639.g11358	Contig1038.0.g74	s35388	o27495
CLS00149	Contig1489.0.g87	Contig7204.g7713	o7069	s8696
CLS00149	Contig1489.0.g87	Contig7204.g7713	o7070	s8697
CLS00149	Contig7204.g7713	Contig1489.0.g87	s8696	o7069
CLS00149	Contig7204.g7713	Contig1489.0.g87	s8697	o7070
CLS00150	Contig20211.0.g80	Contig9960.g10643	o43514	s11934
CLS00150	Contig20211.0.g80	Contig9960.g10643	o43515	s11935
CLS00150	Contig9960.g10643	Contig20211.0.g80	s11934	o43514
CLS00150	Contig9960.g10643	Contig20211.0.g80	s11935	o43515
CLS00151	Contig8850.0.g80	Contig14305.g15240	o57221	s39172
CLS00151	Contig8850.0.g80	Contig14305.g15240	o57222	s39173
CLS00151	Contig8850.0.g80	Contig14305.g15240	o57223	s39174
CLS00151	Contig8850.0.g80	Contig14305.g15240	o57224	s39175
CLS00151	Contig8850.0.g80	Contig14305.g15240	o57225	s39176
CLS00151	Contig14305.g15240	Contig8850.0.g80	s39172	o57221
CLS00151	Contig14305.g15240	Contig8850.0.g80	s39173	o57222
CLS00151	Contig14305.g15240	Contig8850.0.g80	s39174	o57223
CLS00151	Contig14305.g15240	Contig8850.0.g80	s39175	o57224
CLS00151	Contig14305.g15240	Contig8850.0.g80	s39176	o57225
CLS00156	Contig21741.0.g7	Contig19537.g20712	o15589	s44583
CLS00156	Contig19537.g20712	Contig21741.0.g7	s44583	o15589
CLS00160	Contig19533.0.g103	Contig9595.g10263	o42373	s11493
CLS00160	Contig9595.g10263	Contig19533.0.g103	s11493	o42373
CLS00166	Contig12119.0.g54	Contig13973.g14909	o30534	s16716
CLS00166	Contig12119.0.g54	Contig13973.g14909	o30535	s16717
CLS00166	Contig13973.g14909	Contig12119.0.g54	s16716	o30534
CLS00166	Contig13973.g14909	Contig12119.0.g54	s16717	o30535
CLS00168	Contig21312.0.g80	Contig8879.g9485	o15023	s10614
CLS00168	Contig21312.0.g80	Contig8879.g9485	o15024	s10615
CLS00168	Contig21312.0.g80	Contig8879.g9485	o15025	s10616
CLS00168	Contig8879.g9485	Contig21312.0.g80	s10614	o15023
CLS00168	Contig8879.g9485	Contig21312.0.g80	s10615	o15024
CLS00168	Contig8879.g9485	Contig21312.0.g80	s10616	o15025
CLS00169	Contig10386.0.g23	Contig13872.g14812	o27498	s16636
CLS00169	Contig13872.g14812	Contig10386.0.g23	s16636	o27498
CLS00170	Contig22002.0.g104	Contig12936.g13802	o46471	s37679
CLS00170	Contig12936.g13802	Contig22002.0.g104	s37679	o46471
CLS00173	Contig9539.0.g56	Contig8842.g9445	o58372	s10595
CLS00173	Contig9539.0.g56	Contig8842.g9445	o58373	s10596
CLS00173	Contig8842.g9445	Contig9539.0.g56	s10595	o58372
CLS00173	Contig8842.g9445	Contig9539.0.g56	s10596	o58373
CLS00175	Contig7985.0.g103	Contig9010.g9633	o24153	s33504
CLS00175	Contig7985.0.g103	Contig9010.g9633	o24154	s33505
CLS00175	Contig9010.g9633	Contig7985.0.g103	s33504	o24153
CLS00175	Contig9010.g9633	Contig7985.0.g103	s33505	o24154
CLS00176	Contig11818.0.g63	Contig8468.g9039	o30001	s10191
CLS00176	Contig8468.g9039	Contig11818.0.g63	s10191	o30001
CLS00177	Contig11938.0.g12	Contig4919.g5265	o2962	s29032
CLS00177	Contig4919.g5265	Contig11938.0.g12	s29032	o2962
CLS00184	Contig1412.1.g88	Contig7119.g7607	o6021	s31415
CLS00184	Contig7119.g7607	Contig1412.1.g88	s31415	o6021
CLS00192	Contig1225.1.g107	Contig6065.g6492	o30739	s30265
CLS00192	Contig6065.g6492	Contig1225.1.g107	s30265	o30739
CLS00193	Contig14296.0.g10	Contig16414.g17478	o34262	s19457
CLS00193	Contig16414.g17478	Contig14296.0.g10	s19457	o34262
CLS00194	Contig17487.0.g99	Contig14747.g15704	o39286	s17539
CLS00194	Contig14747.g15704	Contig17487.0.g99	s17539	o39286
CLS00195	Contig15609.0.g93	Contig11751.g12566	o7955	s36414
CLS00195	Contig15609.0.g93	Contig11751.g12566	o7956	s36415
CLS00195	Contig11751.g12566	Contig15609.0.g93	s36414	o7955
CLS00195	Contig11751.g12566	Contig15609.0.g93	s36415	o7956
CLS00196	Contig20178.0.g32	Contig10235.g10923	o43450	s12219
CLS00196	Contig10235.g10923	Contig20178.0.g32	s12219	o43450
CLS00198	Contig19132.0.g75	Contig17055.g18166	o41666	s42106
CLS00198	Contig17055.g18166	Contig19132.0.g75	s42106	o41666
CLS00200	Contig22482.0.g88	Contig9014.g9639	o16687	s33510
CLS00200	Contig22482.0.g88	Contig9014.g9639	o16688	s33511
CLS00200	Contig9014.g9639	Contig22482.0.g88	s33510	o16687
CLS00200	Contig9014.g9639	Contig22482.0.g88	s33511	o16688
CLS00202	Contig8085.0.g78	Contig4906.g5242	o24265	s28991
CLS00202	Contig4906.g5242	Contig8085.0.g78	s28991	o24265
CLS00203	Contig22136.0.g26	Contig15695.g16719	o46690	s40593
CLS00203	Contig15695.g16719	Contig22136.0.g26	s40593	o46690
CLS00205	Contig7175.0.g52	Contig15426.g16441	o23157	s40347
CLS00205	Contig7175.0.g52	Contig15426.g16441	o23158	s40348
CLS00205	Contig7175.0.g52	Contig15426.g16441	o23159	s40349
CLS00205	Contig7175.0.g52	Contig15426.g16441	o23160	s40350
CLS00205	Contig7175.0.g52	Contig15426.g16441	o23161	s40351
CLS00205	Contig15426.g16441	Contig7175.0.g52	s40347	o23157
CLS00205	Contig15426.g16441	Contig7175.0.g52	s40348	o23158
CLS00205	Contig15426.g16441	Contig7175.0.g52	s40349	o23159
CLS00205	Contig15426.g16441	Contig7175.0.g52	s40350	o23160
CLS00205	Contig15426.g16441	Contig7175.0.g52	s40351	o23161
CLS00207	Contig12680.0.g79	Contig13846.g14773	o31541	s16577
CLS00207	Contig12680.0.g79	Contig13846.g14773	o31542	s16578
CLS00207	Contig13846.g14773	Contig12680.0.g79	s16577	o31541
CLS00207	Contig13846.g14773	Contig12680.0.g79	s16578	o31542
CLS00216	Contig12612.0.g76	Contig14414.g15361	o3902	s39289
CLS00216	Contig12612.0.g76	Contig14414.g15361	o3903	s39290
CLS00216	Contig14414.g15361	Contig12612.0.g76	s39289	o3902
CLS00216	Contig14414.g15361	Contig12612.0.g76	s39290	o3903
CLS00219	Contig18220.0.g17	Contig16789.g17881	o11111	s41848
CLS00219	Contig18220.0.g17	Contig16789.g17881	o11112	s41849
CLS00219	Contig18220.0.g17	Contig16789.g17881	o11113	s41850
CLS00219	Contig16789.g17881	Contig18220.0.g17	s41848	o11111
CLS00219	Contig16789.g17881	Contig18220.0.g17	s41849	o11112
CLS00219	Contig16789.g17881	Contig18220.0.g17	s41850	o11113
CLS00224	Contig22110.0.g40	Contig12535.g13377	o46658	s15117
CLS00224	Contig12535.g13377	Contig22110.0.g40	s15117	o46658
CLS00225	Contig21128.0.g80	Contig14918.g15901	o44932	s17776
CLS00225	Contig21128.0.g80	Contig14918.g15901	o44933	s17777
CLS00225	Contig14918.g15901	Contig21128.0.g80	s17776	o44932
CLS00225	Contig14918.g15901	Contig21128.0.g80	s17777	o44933
CLS00227	Contig1262.0.g65	Contig18241.g19381	o31430	s43280
CLS00227	Contig18241.g19381	Contig1262.0.g65	s43280	o31430
CLS00236	Contig10326.0.g115	Contig13209.g14094	o474	s38005
CLS00236	Contig13209.g14094	Contig10326.0.g115	s38005	o474
CLS00237	Contig20423.0.g77	Contig9968.g10652	o13849	s11953
CLS00237	Contig9968.g10652	Contig20423.0.g77	s11953	o13849
CLS00241	Contig2233.0.g90	Contig10016.g10704	o16554	s34710
CLS00241	Contig2233.0.g90	Contig10016.g10704	o16555	s34711
CLS00241	Contig10016.g10704	Contig2233.0.g90	s34710	o16554
CLS00241	Contig10016.g10704	Contig2233.0.g90	s34711	o16555
CLS00242	Contig21120.0.g73	Contig12296.g13135	o14786	s14864
CLS00242	Contig12296.g13135	Contig21120.0.g73	s14864	o14786
CLS00246	Contig22624.0.g45	Contig15085.g16074	o16826	s39987
CLS00246	Contig15085.g16074	Contig22624.0.g45	s39987	o16826
CLS00249	Contig11813.0.g68	Contig14529.g15481	o29996	s17324
CLS00249	Contig11813.0.g68	Contig14529.g15481	o29998	s17326
CLS00249	Contig14529.g15481	Contig11813.0.g68	s17324	o29996
CLS00249	Contig14529.g15481	Contig11813.0.g68	s17326	o29998
CLS00250	Contig21038.0.g42	Contig13816.g14736	o44831	s16538
CLS00250	Contig21038.0.g42	Contig13816.g14736	o44832	s16539
CLS00250	Contig13816.g14736	Contig21038.0.g42	s16538	o44831
CLS00250	Contig13816.g14736	Contig21038.0.g42	s16539	o44832
CLS00251	Contig22360.0.g52	Contig10286.g10975	o16590	s34969
CLS00251	Contig10286.g10975	Contig22360.0.g52	s34969	o16590
CLS00255	Contig17392.0.g62	Contig18685.g19846	o39130	s43719
CLS00255	Contig17392.0.g62	Contig18685.g19846	o39131	s43720
CLS00255	Contig17392.0.g62	Contig18685.g19846	o39132	s43721
CLS00255	Contig18685.g19846	Contig17392.0.g62	s43719	o39130
CLS00255	Contig18685.g19846	Contig17392.0.g62	s43720	o39131
CLS00255	Contig18685.g19846	Contig17392.0.g62	s43721	o39132
CLS00257	Contig91.1.g69	Contig17298.g18427	o25592	s20580
CLS00257	Contig91.1.g69	Contig17298.g18427	o25593	s20583
CLS00257	Contig91.1.g69	Contig17298.g18427	o25594	s20584
CLS00257	Contig91.1.g69	Contig17298.g18427	o25596	s20586
CLS00257	Contig17298.g18427	Contig91.1.g69	s20580	o25592
CLS00257	Contig17298.g18427	Contig91.1.g69	s20583	o25593
CLS00257	Contig17298.g18427	Contig91.1.g69	s20584	o25594
CLS00257	Contig17298.g18427	Contig91.1.g69	s20586	o25596
CLS00258	Contig1266.1.g34	Contig4179.g4465	o31490	s5002
CLS00258	Contig1266.1.g34	Contig4179.g4465	o31491	s5003
CLS00258	Contig1266.1.g34	Contig4179.g4465	o31492	s5004
CLS00258	Contig4179.g4465	Contig1266.1.g34	s5002	o31490
CLS00258	Contig4179.g4465	Contig1266.1.g34	s5003	o31491
CLS00258	Contig4179.g4465	Contig1266.1.g34	s5004	o31492
CLS00260	Contig1088.1.g67	Contig18363.g19506	o28469	s21725
CLS00260	Contig1088.1.g67	Contig18363.g19506	o28470	s21726
CLS00260	Contig18363.g19506	Contig1088.1.g67	s21725	o28469
CLS00260	Contig18363.g19506	Contig1088.1.g67	s21726	o28470
CLS00261	Contig10417.0.g41	Contig6684.g7150	o627	s30941
CLS00261	Contig10417.0.g41	Contig6684.g7150	o628	s30942
CLS00261	Contig10417.0.g41	Contig6684.g7150	o629	s30943
CLS00261	Contig6684.g7150	Contig10417.0.g41	s30941	o627
CLS00261	Contig6684.g7150	Contig10417.0.g41	s30942	o628
CLS00261	Contig6684.g7150	Contig10417.0.g41	s30943	o629
CLS00265	Contig10687.0.g75	Contig5019.g5370	o1047	s29111
CLS00265	Contig5019.g5370	Contig10687.0.g75	s29111	o1047
CLS00275	Contig5579.0.g12	Contig13428.g14330	o52495	s16165
CLS00275	Contig5579.0.g12	Contig13428.g14330	o52496	s16166
CLS00275	Contig13428.g14330	Contig5579.0.g12	s16165	o52495
CLS00275	Contig13428.g14330	Contig5579.0.g12	s16166	o52496
CLS00277	Contig9991.0.g10	Contig17482.g18593	o26839	s20767
CLS00277	Contig9991.0.g10	Contig17482.g18593	o26841	s20769
CLS00277	Contig9991.0.g10	Contig17482.g18593	o26842	s20770
CLS00277	Contig17482.g18593	Contig9991.0.g10	s20767	o26839
CLS00277	Contig17482.g18593	Contig9991.0.g10	s20769	o26841
CLS00277	Contig17482.g18593	Contig9991.0.g10	s20770	o26842
CLS00278	Contig18445.0.g39	Contig14846.g15816	o11427	s39749
CLS00278	Contig18445.0.g39	Contig14846.g15816	o11428	s39750
CLS00278	Contig14846.g15816	Contig18445.0.g39	s39749	o11427
CLS00278	Contig14846.g15816	Contig18445.0.g39	s39750	o11428
CLS00279	Contig3407.0.1.g48	Contig11183.g11950	o49415	s35872
CLS00279	Contig3407.0.1.g48	Contig11183.g11950	o49418	s35873
CLS00279	Contig11183.g11950	Contig3407.0.1.g48	s35872	o49415
CLS00279	Contig11183.g11950	Contig3407.0.1.g48	s35873	o49418
CLS00282	Contig1053.1.g21	Contig19273.g20431	o817	s44298
CLS00282	Contig1053.1.g21	Contig19273.g20431	o818	s44299
CLS00282	Contig19273.g20431	Contig1053.1.g21	s44298	o817
CLS00282	Contig19273.g20431	Contig1053.1.g21	s44299	o818
CLS00283	Contig7897.0.0.g34	Contig5004.g5359	o24035	s6045
CLS00283	Contig7897.0.0.g34	Contig5004.g5359	o24036	s6046
CLS00283	Contig5004.g5359	Contig7897.0.0.g34	s6045	o24035
CLS00283	Contig5004.g5359	Contig7897.0.0.g34	s6046	o24036
CLS00286	Contig22520.0.g95	Contig4853.g5191	o16724	s5832
CLS00286	Contig22520.0.g95	Contig4853.g5191	o16725	s5833
CLS00286	Contig22520.0.g95	Contig4853.g5191	o16726	s5834
CLS00286	Contig4853.g5191	Contig22520.0.g95	s5832	o16724
CLS00286	Contig4853.g5191	Contig22520.0.g95	s5833	o16725
CLS00286	Contig4853.g5191	Contig22520.0.g95	s5834	o16726
CLS00289	Contig6265.0.g103	Contig4709.g5030	o22024	s28779
CLS00289	Contig4709.g5030	Contig6265.0.g103	s28779	o22024
CLS00291	Contig17913.0.g8	Contig18273.g19417	o39837	s21647
CLS00291	Contig18273.g19417	Contig17913.0.g8	s21647	o39837
CLS00295	Contig21128.0.g79	Contig14918.g15902	o14798	s39835
CLS00295	Contig14918.g15902	Contig21128.0.g79	s39835	o14798
CLS00297	Contig12328.0.g24	Contig13052.g13919	o3524	s15710
CLS00297	Contig13052.g13919	Contig12328.0.g24	s15710	o3524
CLS00298	Contig21269.0.g50	Contig18686.g19847	o45162	s22148
CLS00298	Contig18686.g19847	Contig21269.0.g50	s22148	o45162
CLS00299	Contig18378.0.g24	Contig4051.g4335	o40504	s4841
CLS00299	Contig4051.g4335	Contig18378.0.g24	s4841	o40504
CLS00300	Contig376.0.0.g31	Contig19717.g20910	o19191	s23306
CLS00300	Contig376.0.0.g31	Contig19717.g20910	o19192	s23307
CLS00300	Contig19717.g20910	Contig376.0.0.g31	s23306	o19191
CLS00300	Contig19717.g20910	Contig376.0.0.g31	s23307	o19192
CLS00305	Contig14316.0.g82	Contig10492.g11197	o34312	s35227
CLS00305	Contig10492.g11197	Contig14316.0.g82	s35227	o34312
CLS00308	Contig7339.0.g17	Contig11222.g11983	o54958	s13435
CLS00308	Contig7339.0.g17	Contig11222.g11983	o54959	s13436
CLS00308	Contig11222.g11983	Contig7339.0.g17	s13435	o54958
CLS00308	Contig11222.g11983	Contig7339.0.g17	s13436	o54959
CLS00309	Contig10217.0.g17	Contig7523.g8032	o27256	s9034
CLS00309	Contig10217.0.g17	Contig7523.g8032	o27257	s9035
CLS00309	Contig10217.0.g17	Contig7523.g8032	o27258	s9036
CLS00309	Contig10217.0.g17	Contig7523.g8032	o27259	s9037
CLS00309	Contig10217.0.g17	Contig7523.g8032	o27260	s9038
CLS00309	Contig7523.g8032	Contig10217.0.g17	s9034	o27256
CLS00309	Contig7523.g8032	Contig10217.0.g17	s9035	o27257
CLS00309	Contig7523.g8032	Contig10217.0.g17	s9036	o27258
CLS00309	Contig7523.g8032	Contig10217.0.g17	s9037	o27259
CLS00309	Contig7523.g8032	Contig10217.0.g17	s9038	o27260
CLS00310	Contig19301.0.g14	Contig19445.g20616	o41965	s22986
CLS00310	Contig19301.0.g14	Contig19445.g20616	o41966	s22987
CLS00310	Contig19301.0.g14	Contig19445.g20616	o41967	s22988
CLS00310	Contig19445.g20616	Contig19301.0.g14	s22986	o41965
CLS00310	Contig19445.g20616	Contig19301.0.g14	s22987	o41966
CLS00310	Contig19445.g20616	Contig19301.0.g14	s22988	o41967
CLS00312	Contig17748.0.g4	Contig4734.g5052	o39645	s28797
CLS00312	Contig4734.g5052	Contig17748.0.g4	s28797	o39645
CLS00314	Contig8245.0.g80	Contig15510.g16527	o24443	s40402
CLS00314	Contig8245.0.g80	Contig15510.g16527	o24444	s40403
CLS00314	Contig8245.0.g80	Contig15510.g16527	o24445	s40405
CLS00314	Contig15510.g16527	Contig8245.0.g80	s40402	o24443
CLS00314	Contig15510.g16527	Contig8245.0.g80	s40403	o24444
CLS00314	Contig15510.g16527	Contig8245.0.g80	s40405	o24445
CLS00315	Contig4282.0.g50	Contig5118.g5480	o50665	s29244
CLS00315	Contig5118.g5480	Contig4282.0.g50	s29244	o50665
CLS00317	Contig486.1.g67	Contig12670.g13522	o51479	s15264
CLS00317	Contig486.1.g67	Contig12670.g13522	o51480	s15265
CLS00317	Contig12670.g13522	Contig486.1.g67	s15264	o51479
CLS00317	Contig12670.g13522	Contig486.1.g67	s15265	o51480
CLS00318	Contig8334.0.g39	Contig7545.g8054	o24600	s31820
CLS00318	Contig7545.g8054	Contig8334.0.g39	s31820	o24600
CLS00321	Contig4316.0.g105	Contig8386.g8945	o19839	s32810
CLS00321	Contig8386.g8945	Contig4316.0.g105	s32810	o19839
CLS00323	Contig12715.0.g73	Contig6186.g6614	o4077	s7388
CLS00323	Contig6186.g6614	Contig12715.0.g73	s7388	o4077
CLS00325	Contig899.1.g81	Contig17357.g18475	o25456	s42375
CLS00325	Contig899.1.g81	Contig17357.g18475	o25457	s42376
CLS00325	Contig899.1.g81	Contig17357.g18475	o25458	s42377
CLS00325	Contig17357.g18475	Contig899.1.g81	s42375	o25456
CLS00325	Contig17357.g18475	Contig899.1.g81	s42376	o25457
CLS00325	Contig17357.g18475	Contig899.1.g81	s42377	o25458
CLS00329	Contig11427.0.g27	Contig12829.g13690	o29281	s37558
CLS00329	Contig11427.0.g27	Contig12829.g13690	o29282	s37559
CLS00329	Contig12829.g13690	Contig11427.0.g27	s37558	o29281
CLS00329	Contig12829.g13690	Contig11427.0.g27	s37559	o29282
CLS00330	Contig1359.1.g24	Contig4368.g4671	o33083	s28438
CLS00330	Contig1359.1.g24	Contig4368.g4671	o33084	s28439
CLS00330	Contig1359.1.g24	Contig4368.g4671	o33085	s28440
CLS00330	Contig4368.g4671	Contig1359.1.g24	s28438	o33083
CLS00330	Contig4368.g4671	Contig1359.1.g24	s28439	o33084
CLS00330	Contig4368.g4671	Contig1359.1.g24	s28440	o33085
CLS00337	Contig11646.0.0.g66	Contig4182.g4470	o2527	s5010
CLS00337	Contig11646.0.0.g66	Contig4182.g4470	o2528	s5011
CLS00337	Contig4182.g4470	Contig11646.0.0.g66	s5010	o2527
CLS00337	Contig4182.g4470	Contig11646.0.0.g66	s5011	o2528
CLS00338	Contig882.1.g54	Contig13863.g14793	o25216	s38754
CLS00338	Contig13863.g14793	Contig882.1.g54	s38754	o25216
CLS00340	Contig22642.0.g106	Contig8067.g8605	o47342	s9725
CLS00340	Contig8067.g8605	Contig22642.0.g106	s9725	o47342
CLS00341	Contig18273.0.1.g60	Contig8068.g8606	o11178	s32401
CLS00341	Contig8068.g8606	Contig18273.0.1.g60	s32401	o11178
CLS00342	Contig1089.0.5.g34	Contig9249.g9884	o1323	s11054
CLS00342	Contig1089.0.5.g34	Contig9249.g9884	o1324	s11055
CLS00342	Contig9249.g9884	Contig1089.0.5.g34	s11054	o1323
CLS00342	Contig9249.g9884	Contig1089.0.5.g34	s11055	o1324
CLS00343	Contig21787.0.g113	Contig6510.g6968	o46040	s7841
CLS00343	Contig6510.g6968	Contig21787.0.g113	s7841	o46040
CLS00346	Contig18001.0.g61	Contig17421.g18532	o10842	s42418
CLS00346	Contig18001.0.g61	Contig17421.g18532	o10843	s42419
CLS00346	Contig17421.g18532	Contig18001.0.g61	s42418	o10842
CLS00346	Contig17421.g18532	Contig18001.0.g61	s42419	o10843
CLS00347	Contig15034.g16016	Contig18169.0.g13	s17884	o40181
CLS00348	Contig21976.0.g73	Contig18086.g19224	o15988	s21459
CLS00348	Contig21976.0.g73	Contig18086.g19224	o15989	s21460
CLS00348	Contig21976.0.g73	Contig18086.g19224	o15990	s21461
CLS00348	Contig18086.g19224	Contig21976.0.g73	s21459	o15988
CLS00348	Contig18086.g19224	Contig21976.0.g73	s21460	o15989
CLS00348	Contig18086.g19224	Contig21976.0.g73	s21461	o15990
CLS00349	Contig22449.0.g38	Contig9346.g9989	o16676	s11209
CLS00349	Contig22449.0.g38	Contig9346.g9989	o16677	s11210
CLS00349	Contig9346.g9989	Contig22449.0.g38	s11209	o16676
CLS00349	Contig9346.g9989	Contig22449.0.g38	s11210	o16677
CLS00352	Contig6505.0.g57	Contig7360.g7870	o53859	s8805
CLS00352	Contig7360.g7870	Contig6505.0.g57	s8805	o53859
CLS00354	Contig9730.0.g86	Contig17926.g19057	o58718	s42956
CLS00354	Contig9730.0.g86	Contig17926.g19057	o58719	s42957
CLS00354	Contig17926.g19057	Contig9730.0.g86	s42956	o58718
CLS00354	Contig17926.g19057	Contig9730.0.g86	s42957	o58719
CLS00356	Contig14590.0.g69	Contig18088.g19230	o6642	s43131
CLS00356	Contig14590.0.g69	Contig18088.g19230	o6643	s43132
CLS00356	Contig14590.0.g69	Contig18088.g19230	o6644	s43133
CLS00356	Contig18088.g19230	Contig14590.0.g69	s43131	o6642
CLS00356	Contig18088.g19230	Contig14590.0.g69	s43132	o6643
CLS00356	Contig18088.g19230	Contig14590.0.g69	s43133	o6644
CLS00358	Contig21538.0.g91	Contig18084.g19220	o45593	s43117
CLS00358	Contig18084.g19220	Contig21538.0.g91	s43117	o45593
CLS00359	Contig17316.0.g92	Contig15982.g17028	o39003	s40932
CLS00359	Contig15982.g17028	Contig17316.0.g92	s40932	o39003
CLS00360	Contig14865.0.1.g43	Contig12179.g13013	o35139	s14697
CLS00360	Contig12179.g13013	Contig14865.0.1.g43	s14697	o35139
CLS00365	Contig15692.0.g10	Contig8356.g8906	o36455	s32756
CLS00365	Contig8356.g8906	Contig15692.0.g10	s32756	o36455
CLS00373	Contig21267.0.g52	Contig11105.g11867	o14960	s13286
CLS00373	Contig11105.g11867	Contig21267.0.g52	s13286	o14960
CLS00375	Contig13143.0.g64	Contig9142.g9784	o4679	s10937
CLS00375	Contig13143.0.g64	Contig9142.g9784	o4680	s10938
CLS00375	Contig13143.0.g64	Contig9142.g9784	o4681	s10939
CLS00375	Contig13143.0.g64	Contig9142.g9784	o4682	s10940
CLS00375	Contig9142.g9784	Contig13143.0.g64	s10937	o4679
CLS00375	Contig9142.g9784	Contig13143.0.g64	s10938	o4680
CLS00375	Contig9142.g9784	Contig13143.0.g64	s10939	o4681
CLS00375	Contig9142.g9784	Contig13143.0.g64	s10940	o4682
CLS00377	Contig16015.0.g40	Contig18632.g19797	o8472	s43690
CLS00377	Contig16015.0.g40	Contig18632.g19797	o8473	s43691
CLS00377	Contig18632.g19797	Contig16015.0.g40	s43690	o8472
CLS00377	Contig18632.g19797	Contig16015.0.g40	s43691	o8473
CLS00380	Contig317.1.g107	Contig4042.g4326	o18485	s28132
CLS00380	Contig4042.g4326	Contig317.1.g107	s28132	o18485
CLS00381	Contig21441.0.g88	Contig19003.g20160	o15178	s44030
CLS00381	Contig21441.0.g88	Contig19003.g20160	o15180	s44032
CLS00381	Contig21441.0.g88	Contig19003.g20160	o15181	s44033
CLS00381	Contig21441.0.g88	Contig19003.g20160	o15182	s44034
CLS00381	Contig19003.g20160	Contig21441.0.g88	s44030	o15178
CLS00381	Contig19003.g20160	Contig21441.0.g88	s44032	o15180
CLS00381	Contig19003.g20160	Contig21441.0.g88	s44033	o15181
CLS00381	Contig19003.g20160	Contig21441.0.g88	s44034	o15182
CLS00383	Contig16461.0.g96	Contig18881.g20030	o37753	s43905
CLS00383	Contig18881.g20030	Contig16461.0.g96	s43905	o37753
CLS00384	Contig7056.0.g97	Contig9095.g9727	o23031	s33628
CLS00384	Contig7056.0.g97	Contig9095.g9727	o23034	s33631
CLS00384	Contig9095.g9727	Contig7056.0.g97	s33628	o23031
CLS00384	Contig9095.g9727	Contig7056.0.g97	s33631	o23034
CLS00385	Contig19043.0.g90	Contig16932.g18040	o41545	s20130
CLS00385	Contig19043.0.g90	Contig16932.g18040	o41546	s20131
CLS00385	Contig16932.g18040	Contig19043.0.g90	s20130	o41545
CLS00385	Contig16932.g18040	Contig19043.0.g90	s20131	o41546
CLS00391	Contig18805.0.g13	Contig12228.g13070	o11794	s14796
CLS00391	Contig12228.g13070	Contig18805.0.g13	s14796	o11794
CLS00396	Contig18132.0.g71	Contig17706.g18820	o11012	s42706
CLS00396	Contig17706.g18820	Contig18132.0.g71	s42706	o11012
CLS00399	Contig16632.0.g72	Contig16618.g17704	o9216	s19714
CLS00399	Contig16632.0.g72	Contig16618.g17704	o9217	s19715
CLS00399	Contig16632.0.g72	Contig16618.g17704	o9218	s19716
CLS00399	Contig16618.g17704	Contig16632.0.g72	s19714	o9216
CLS00399	Contig16618.g17704	Contig16632.0.g72	s19715	o9217
CLS00399	Contig16618.g17704	Contig16632.0.g72	s19716	o9218
CLS00401	Contig2030.0.g11	Contig4765.g5100	o43685	s5731
CLS00401	Contig2030.0.g11	Contig4765.g5100	o43686	s5732
CLS00401	Contig2030.0.g11	Contig4765.g5100	o43687	s5733
CLS00401	Contig2030.0.g11	Contig4765.g5100	o43688	s5734
CLS00401	Contig2030.0.g11	Contig4765.g5100	o43689	s5736
CLS00401	Contig4765.g5100	Contig2030.0.g11	s5731	o43685
CLS00401	Contig4765.g5100	Contig2030.0.g11	s5732	o43686
CLS00401	Contig4765.g5100	Contig2030.0.g11	s5733	o43687
CLS00401	Contig4765.g5100	Contig2030.0.g11	s5734	o43688
CLS00401	Contig4765.g5100	Contig2030.0.g11	s5736	o43689
CLS00404	Contig9405.0.g22	Contig7784.g8296	o58185	s32039
CLS00404	Contig7784.g8296	Contig9405.0.g22	s32039	o58185
CLS00407	Contig7009.0.g102	Contig11280.g12056	o54551	s13550
CLS00407	Contig11280.g12056	Contig7009.0.g102	s13550	o54551
CLS00409	Contig22647.0.g3	Contig6173.g6601	o16843	s7363
CLS00409	Contig6173.g6601	Contig22647.0.g3	s7363	o16843
CLS00412	Contig5607.0.g53	Contig9844.g10526	o21315	s11799
CLS00412	Contig5607.0.g53	Contig9844.g10526	o21316	s11800
CLS00412	Contig9844.g10526	Contig5607.0.g53	s11799	o21315
CLS00412	Contig9844.g10526	Contig5607.0.g53	s11800	o21316
CLS00414	Contig12854.0.g91	Contig9345.g9987	o31794	s33865
CLS00414	Contig12854.0.g91	Contig9345.g9987	o31796	s33867
CLS00414	Contig12854.0.g91	Contig9345.g9987	o31797	s33868
CLS00414	Contig9345.g9987	Contig12854.0.g91	s33865	o31794
CLS00414	Contig9345.g9987	Contig12854.0.g91	s33867	o31796
CLS00414	Contig9345.g9987	Contig12854.0.g91	s33868	o31797
CLS00415	Contig7459.0.g69	Contig7653.g8164	o55113	s9239
CLS00415	Contig7653.g8164	Contig7459.0.g69	s9239	o55113
CLS00416	Contig11781.0.0.g15	Contig7207.g7716	o29940	s31527
CLS00416	Contig7207.g7716	Contig11781.0.0.g15	s31527	o29940
CLS00417	Contig5216.0.g46	Contig16428.g17494	o51985	s19472
CLS00417	Contig5216.0.g46	Contig16428.g17494	o51986	s19473
CLS00417	Contig5216.0.g46	Contig16428.g17494	o51987	s19474
CLS00417	Contig5216.0.g46	Contig16428.g17494	o51988	s19476
CLS00417	Contig16428.g17494	Contig5216.0.g46	s19472	o51985
CLS00417	Contig16428.g17494	Contig5216.0.g46	s19473	o51986
CLS00417	Contig16428.g17494	Contig5216.0.g46	s19474	o51987
CLS00417	Contig16428.g17494	Contig5216.0.g46	s19476	o51988
CLS00423	Contig21376.0.g44	Contig10562.g11278	o45357	s35296
CLS00423	Contig21376.0.g44	Contig10562.g11278	o45358	s35297
CLS00423	Contig10562.g11278	Contig21376.0.g44	s35296	o45357
CLS00423	Contig10562.g11278	Contig21376.0.g44	s35297	o45358
CLS00427	Contig15708.0.g84	Contig4719.g5037	o36476	s5622
CLS00427	Contig4719.g5037	Contig15708.0.g84	s5622	o36476
CLS00428	Contig22618.0.g46	Contig13260.g14146	o47282	s15945
CLS00428	Contig13260.g14146	Contig22618.0.g46	s15945	o47282
CLS00431	Contig21054.0.g58	Contig8582.g9155	o44851	s33019
CLS00431	Contig8582.g9155	Contig21054.0.g58	s33019	o44851
CLS00435	Contig20021.0.g84	Contig18047.g19181	o43203	s43066
CLS00435	Contig20021.0.g84	Contig18047.g19181	o43204	s43067
CLS00435	Contig20021.0.g84	Contig18047.g19181	o43205	s43068
CLS00435	Contig18047.g19181	Contig20021.0.g84	s43066	o43203
CLS00435	Contig18047.g19181	Contig20021.0.g84	s43067	o43204
CLS00435	Contig18047.g19181	Contig20021.0.g84	s43068	o43205
CLS00442	Contig15709.0.g85	Contig16862.g17969	o36478	s41940
CLS00442	Contig15709.0.g85	Contig16862.g17969	o36479	s41941
CLS00442	Contig15709.0.g85	Contig16862.g17969	o36480	s41942
CLS00442	Contig15709.0.g85	Contig16862.g17969	o36482	s41944
CLS00442	Contig15709.0.g85	Contig16862.g17969	o36483	s41945
CLS00442	Contig16862.g17969	Contig15709.0.g85	s41940	o36478
CLS00442	Contig16862.g17969	Contig15709.0.g85	s41941	o36479
CLS00442	Contig16862.g17969	Contig15709.0.g85	s41942	o36480
CLS00442	Contig16862.g17969	Contig15709.0.g85	s41944	o36482
CLS00442	Contig16862.g17969	Contig15709.0.g85	s41945	o36483
CLS00445	Contig9894.0.g51	Contig19523.g20696	o58968	s23104
CLS00445	Contig9894.0.g51	Contig19523.g20696	o58970	s23105
CLS00445	Contig19523.g20696	Contig9894.0.g51	s23104	o58968
CLS00451	Contig8679.0.g63	Contig13163.g14033	o56906	s37934
CLS00451	Contig13163.g14033	Contig8679.0.g63	s37934	o56906
CLS00452	Contig12751.0.g46	Contig11835.g12652	o4133	s14250
CLS00452	Contig11835.g12652	Contig12751.0.g46	s14250	o4133
CLS00453	Contig19625.0.g104	Contig12544.g13390	o12871	s15127
CLS00453	Contig19625.0.g104	Contig12544.g13390	o12872	s15129
CLS00453	Contig12544.g13390	Contig19625.0.g104	s15127	o12871
CLS00453	Contig12544.g13390	Contig19625.0.g104	s15129	o12872
CLS00455	Contig1336.1.g128	Contig17763.g18885	o32658	s42779
CLS00455	Contig1336.1.g128	Contig17763.g18885	o32659	s42780
CLS00455	Contig17763.g18885	Contig1336.1.g128	s42779	o32658
CLS00455	Contig17763.g18885	Contig1336.1.g128	s42780	o32659
CLS00456	Contig17570.0.g76	Contig14914.g15893	o10334	s17764
CLS00456	Contig17570.0.g76	Contig14914.g15893	o10335	s17766
CLS00456	Contig14914.g15893	Contig17570.0.g76	s17764	o10334
CLS00456	Contig14914.g15893	Contig17570.0.g76	s17766	o10335
CLS00464	Contig17604.0.g23	Contig18415.g19562	o10377	s43462
CLS00464	Contig18415.g19562	Contig17604.0.g23	s43462	o10377
CLS00466	Contig14114.0.g80	Contig4956.g5295	o6012	s5960
CLS00466	Contig14114.0.g80	Contig4956.g5295	o6014	s5962
CLS00466	Contig4956.g5295	Contig14114.0.g80	s5960	o6012
CLS00466	Contig4956.g5295	Contig14114.0.g80	s5962	o6014
CLS00468	Contig5647.0.g73	Contig14780.g15747	o52577	s17594
CLS00468	Contig14780.g15747	Contig5647.0.g73	s17594	o52577
CLS00470	Contig16440.0.g3	Contig14506.g15455	o37726	s39412
CLS00470	Contig14506.g15455	Contig16440.0.g3	s39412	o37726
CLS00472	Contig16285.0.g93	Contig10585.g11301	o37448	s35321
CLS00472	Contig16285.0.g93	Contig10585.g11301	o37450	s35323
CLS00472	Contig10585.g11301	Contig16285.0.g93	s35321	o37448
CLS00472	Contig10585.g11301	Contig16285.0.g93	s35323	o37450
CLS00473	Contig9487.0.g64	Contig10429.g11124	o58308	s12412
CLS00473	Contig9487.0.g64	Contig10429.g11124	o58309	s12413
CLS00473	Contig9487.0.g64	Contig10429.g11124	o58310	s12415
CLS00473	Contig10429.g11124	Contig9487.0.g64	s12412	o58308
CLS00473	Contig10429.g11124	Contig9487.0.g64	s12413	o58309
CLS00473	Contig10429.g11124	Contig9487.0.g64	s12415	o58310
CLS00475	Contig2044.0.g61	Contig19600.g20784	o43901	s23208
CLS00475	Contig19600.g20784	Contig2044.0.g61	s23208	o43901
CLS00476	Contig17588.0.g108	Contig5111.g5469	o39413	s6112
CLS00476	Contig17588.0.g108	Contig5111.g5469	o39415	s6113
CLS00476	Contig5111.g5469	Contig17588.0.g108	s6112	o39413
CLS00476	Contig5111.g5469	Contig17588.0.g108	s6113	o39415
CLS00478	Contig14279.0.g40	Contig13870.g14807	o34235	s38782
CLS00478	Contig13870.g14807	Contig14279.0.g40	s38782	o34235
CLS00481	Contig11042.0.g61	Contig14635.g15592	o1606	s39555
CLS00481	Contig14635.g15592	Contig11042.0.g61	s39555	o1606
CLS00495	Contig889.1.g68	Contig4596.g4911	o25342	s5521
CLS00495	Contig889.1.g68	Contig4596.g4911	o25343	s5522
CLS00495	Contig4596.g4911	Contig889.1.g68	s5521	o25342
CLS00495	Contig4596.g4911	Contig889.1.g68	s5522	o25343
CLS00500	Contig1471.1.g46	Contig18125.g19271	o6849	s43178
CLS00500	Contig18125.g19271	Contig1471.1.g46	s43178	o6849
CLS00505	Contig14071.0.g9	Contig15732.g16764	o33819	s18711
CLS00505	Contig14071.0.g9	Contig15732.g16764	o33820	s18712
CLS00505	Contig14071.0.g9	Contig15732.g16764	o33821	s18713
CLS00505	Contig15732.g16764	Contig14071.0.g9	s18711	o33819
CLS00505	Contig15732.g16764	Contig14071.0.g9	s18712	o33820
CLS00505	Contig15732.g16764	Contig14071.0.g9	s18713	o33821
CLS00508	Contig20192.0.g16	Contig9526.g10186	o13546	s11405
CLS00508	Contig9526.g10186	Contig20192.0.g16	s11405	o13546
CLS00510	Contig16778.0.g17	Contig8041.g8574	o9355	s9683
CLS00510	Contig8041.g8574	Contig16778.0.g17	s9683	o9355
CLS00512	Contig19220.0.g55	Contig6854.g7332	o12351	s31128
CLS00512	Contig19220.0.g55	Contig6854.g7332	o12352	s31129
CLS00512	Contig6854.g7332	Contig19220.0.g55	s31128	o12351
CLS00512	Contig6854.g7332	Contig19220.0.g55	s31129	o12352
CLS00513	Contig16871.0.g4	Contig17076.g18200	o9510	s20322
CLS00513	Contig16871.0.g4	Contig17076.g18200	o9511	s20323
CLS00513	Contig17076.g18200	Contig16871.0.g4	s20322	o9510
CLS00513	Contig17076.g18200	Contig16871.0.g4	s20323	o9511
CLS00514	Contig17182.0.g59	Contig16263.g17330	o38801	s19308
CLS00514	Contig17182.0.g59	Contig16263.g17330	o38802	s19309
CLS00514	Contig16263.g17330	Contig17182.0.g59	s19308	o38801
CLS00514	Contig16263.g17330	Contig17182.0.g59	s19309	o38802
CLS00515	Contig4260.0.g23	Contig16534.g17601	o50641	s41598
CLS00515	Contig16534.g17601	Contig4260.0.g23	s41598	o50641
CLS00516	Contig8579.0.1.g4	Contig16684.g17774	o56755	s41757
CLS00516	Contig8579.0.1.g4	Contig16684.g17774	o56756	s41758
CLS00516	Contig8579.0.1.g4	Contig16684.g17774	o56757	s41759
CLS00516	Contig16684.g17774	Contig8579.0.1.g4	s41757	o56755
CLS00516	Contig16684.g17774	Contig8579.0.1.g4	s41758	o56756
CLS00516	Contig16684.g17774	Contig8579.0.1.g4	s41759	o56757
CLS00518	Contig579.1.g57	Contig17209.g18328	o52756	s20440
CLS00518	Contig17209.g18328	Contig579.1.g57	s20440	o52756
CLS00526	Contig441.1.g1	Contig12223.g13062	o19924	s14772
CLS00526	Contig441.1.g1	Contig12223.g13062	o19926	s14773
CLS00526	Contig12223.g13062	Contig441.1.g1	s14772	o19924
CLS00526	Contig12223.g13062	Contig441.1.g1	s14773	o19926
CLS00527	Contig11682.0.g117	Contig15741.g16773	o2587	s18721
CLS00527	Contig15741.g16773	Contig11682.0.g117	s18721	o2587
CLS00530	Contig13947.0.g20	Contig6824.g7291	o5782	s8149
CLS00530	Contig13947.0.g20	Contig6824.g7291	o5783	s8150
CLS00530	Contig13947.0.g20	Contig6824.g7291	o5784	s8151
CLS00530	Contig13947.0.g20	Contig6824.g7291	o5785	s8152
CLS00530	Contig6824.g7291	Contig13947.0.g20	s8149	o5782
CLS00530	Contig6824.g7291	Contig13947.0.g20	s8150	o5783
CLS00530	Contig6824.g7291	Contig13947.0.g20	s8151	o5784
CLS00530	Contig6824.g7291	Contig13947.0.g20	s8152	o5785
CLS00531	Contig349.1.g14	Contig18628.g19793	o18850	s43683
CLS00531	Contig349.1.g14	Contig18628.g19793	o18851	s43684
CLS00531	Contig349.1.g14	Contig18628.g19793	o18852	s43685
CLS00531	Contig18628.g19793	Contig349.1.g14	s43683	o18850
CLS00531	Contig18628.g19793	Contig349.1.g14	s43684	o18851
CLS00531	Contig18628.g19793	Contig349.1.g14	s43685	o18852
CLS00536	Contig8807.0.1.g80	Contig14761.g15723	o57162	s17558
CLS00536	Contig8807.0.1.g80	Contig14761.g15723	o57163	s17559
CLS00536	Contig8807.0.1.g80	Contig14761.g15723	o57164	s17560
CLS00536	Contig14761.g15723	Contig8807.0.1.g80	s17558	o57162
CLS00536	Contig14761.g15723	Contig8807.0.1.g80	s17559	o57163
CLS00536	Contig14761.g15723	Contig8807.0.1.g80	s17560	o57164
CLS00538	Contig1165.1.g33	Contig7133.g7628	o2543	s8601
CLS00538	Contig1165.1.g33	Contig7133.g7628	o2544	s8602
CLS00538	Contig1165.1.g33	Contig7133.g7628	o2545	s8603
CLS00538	Contig7133.g7628	Contig1165.1.g33	s8601	o2543
CLS00538	Contig7133.g7628	Contig1165.1.g33	s8602	o2544
CLS00538	Contig7133.g7628	Contig1165.1.g33	s8603	o2545
CLS00540	Contig18451.0.g5	Contig14638.g15603	o40570	s17449
CLS00540	Contig14638.g15603	Contig18451.0.g5	s17449	o40570
CLS00542	Contig5343.0.g4	Contig15097.g16089	o21000	s40010
CLS00542	Contig15097.g16089	Contig5343.0.g4	s40010	o21000
CLS00543	Contig19735.0.g24	Contig19723.g20916	o13006	s44749
CLS00543	Contig19735.0.g24	Contig19723.g20916	o13007	s44750
CLS00543	Contig19723.g20916	Contig19735.0.g24	s44749	o13006
CLS00543	Contig19723.g20916	Contig19735.0.g24	s44750	o13007
CLS00544	Contig22253.0.g49	Contig16367.g17431	o16481	s41386
CLS00544	Contig22253.0.g49	Contig16367.g17431	o16482	s41387
CLS00544	Contig16367.g17431	Contig22253.0.g49	s41386	o16481
CLS00544	Contig16367.g17431	Contig22253.0.g49	s41387	o16482
CLS00545	Contig15872.0.g107	Contig16153.g17212	o36783	s41114
CLS00545	Contig15872.0.g107	Contig16153.g17212	o36786	s41115
CLS00545	Contig16153.g17212	Contig15872.0.g107	s41114	o36783
CLS00545	Contig16153.g17212	Contig15872.0.g107	s41115	o36786
CLS00547	Contig10052.0.g111	Contig6433.g6884	o26995	s7695
CLS00547	Contig10052.0.g111	Contig6433.g6884	o26997	s7696
CLS00547	Contig6433.g6884	Contig10052.0.g111	s7695	o26995
CLS00547	Contig6433.g6884	Contig10052.0.g111	s7696	o26997
CLS00553	Contig12845.0.g80	Contig9099.g9733	o31774	s10861
CLS00553	Contig12845.0.g80	Contig9099.g9733	o31776	s10863
CLS00553	Contig9099.g9733	Contig12845.0.g80	s10861	o31774
CLS00553	Contig9099.g9733	Contig12845.0.g80	s10863	o31776
CLS00557	Contig22411.0.g101	Contig14214.g15146	o16635	s16960
CLS00557	Contig22411.0.g101	Contig14214.g15146	o16636	s16961
CLS00557	Contig22411.0.g101	Contig14214.g15146	o16637	s16962
CLS00557	Contig14214.g15146	Contig22411.0.g101	s16960	o16635
CLS00557	Contig14214.g15146	Contig22411.0.g101	s16961	o16636
CLS00557	Contig14214.g15146	Contig22411.0.g101	s16962	o16637
CLS00558	Contig8255.0.1.g39	Contig15596.g16616	o56356	s18582
CLS00558	Contig15596.g16616	Contig8255.0.1.g39	s18582	o56356
CLS00560	Contig12780.0.g53	Contig6440.g6894	o31717	s30658
CLS00560	Contig6440.g6894	Contig12780.0.g53	s30658	o31717
CLS00564	Contig6956.0.g21	Contig11928.g12764	o22917	s14409
CLS00564	Contig6956.0.g21	Contig11928.g12764	o22918	s14410
CLS00564	Contig6956.0.g21	Contig11928.g12764	o22919	s14411
CLS00564	Contig6956.0.g21	Contig11928.g12764	o22920	s14412
CLS00564	Contig11928.g12764	Contig6956.0.g21	s14409	o22917
CLS00564	Contig11928.g12764	Contig6956.0.g21	s14410	o22918
CLS00564	Contig11928.g12764	Contig6956.0.g21	s14411	o22919
CLS00564	Contig11928.g12764	Contig6956.0.g21	s14412	o22920
CLS00567	Contig18836.0.g90	Contig4071.g4352	o11866	s28156
CLS00567	Contig18836.0.g90	Contig4071.g4352	o11867	s28157
CLS00567	Contig4071.g4352	Contig18836.0.g90	s28156	o11866
CLS00567	Contig4071.g4352	Contig18836.0.g90	s28157	o11867
CLS00576	Contig18994.0.g68	Contig14036.g14965	o41469	s16755
CLS00576	Contig18994.0.g68	Contig14036.g14965	o41470	s16756
CLS00576	Contig18994.0.g68	Contig14036.g14965	o41471	s16757
CLS00576	Contig18994.0.g68	Contig14036.g14965	o41472	s16758
CLS00576	Contig14036.g14965	Contig18994.0.g68	s16755	o41469
CLS00576	Contig14036.g14965	Contig18994.0.g68	s16756	o41470
CLS00576	Contig14036.g14965	Contig18994.0.g68	s16757	o41471
CLS00576	Contig14036.g14965	Contig18994.0.g68	s16758	o41472
CLS00579	Contig15351.0.g111	Contig17892.g19023	o7670	s21215
CLS00579	Contig17892.g19023	Contig15351.0.g111	s21215	o7670
CLS00580	Contig4825.0.g10	Contig5160.g5529	o20417	s6201
CLS00580	Contig4825.0.g10	Contig5160.g5529	o20418	s6202
CLS00580	Contig5160.g5529	Contig4825.0.g10	s6201	o20417
CLS00580	Contig5160.g5529	Contig4825.0.g10	s6202	o20418
CLS00581	Contig21783.0.g116	Contig6098.g6521	o15655	s7267
CLS00581	Contig21783.0.g116	Contig6098.g6521	o15656	s7268
CLS00581	Contig21783.0.g116	Contig6098.g6521	o15657	s7269
CLS00581	Contig21783.0.g116	Contig6098.g6521	o15658	s7270
CLS00581	Contig6098.g6521	Contig21783.0.g116	s7267	o15655
CLS00581	Contig6098.g6521	Contig21783.0.g116	s7268	o15656
CLS00581	Contig6098.g6521	Contig21783.0.g116	s7269	o15657
CLS00581	Contig6098.g6521	Contig21783.0.g116	s7270	o15658
CLS00583	Contig14702.0.g41	Contig18833.g19976	o34923	s22285
CLS00583	Contig18833.g19976	Contig14702.0.g41	s22285	o34923
CLS00591	Contig108.1.g94	Contig19113.g20267	o28327	s44095
CLS00591	Contig19113.g20267	Contig108.1.g94	s44095	o28327
CLS00592	Contig19246.0.g31	Contig11860.g12692	o12399	s36532
CLS00592	Contig11860.g12692	Contig19246.0.g31	s36532	o12399
CLS00595	Contig9886.0.g79	Contig16007.g17064	o26717	s19034
CLS00595	Contig16007.g17064	Contig9886.0.g79	s19034	o26717
CLS00602	Contig10531.0.g27	Contig19725.g20921	o822	s23319
CLS00602	Contig10531.0.g27	Contig19725.g20921	o823	s23320
CLS00602	Contig10531.0.g27	Contig19725.g20921	o824	s23321
CLS00602	Contig19725.g20921	Contig10531.0.g27	s23319	o822
CLS00602	Contig19725.g20921	Contig10531.0.g27	s23320	o823
CLS00602	Contig19725.g20921	Contig10531.0.g27	s23321	o824
CLS00603	Contig11390.0.g72	Contig11909.g12743	o2074	s14378
CLS00603	Contig11909.g12743	Contig11390.0.g72	s14378	o2074
CLS00608	Contig12364.0.g59	Contig11612.g12434	o3577	s14005
CLS00608	Contig12364.0.g59	Contig11612.g12434	o3578	s14006
CLS00608	Contig11612.g12434	Contig12364.0.g59	s14005	o3577
CLS00608	Contig11612.g12434	Contig12364.0.g59	s14006	o3578
CLS00612	Contig22150.0.g7	Contig14277.g15204	o46722	s39151
CLS00612	Contig14277.g15204	Contig22150.0.g7	s39151	o46722
CLS00613	Contig7073.0.g13	Contig9305.g9943	o54632	s11143
CLS00613	Contig9305.g9943	Contig7073.0.g13	s11143	o54632
CLS00618	Contig16926.0.g72	Contig13824.g14747	o9577	s38687
CLS00618	Contig16926.0.g72	Contig13824.g14747	o9578	s38688
CLS00618	Contig13824.g14747	Contig16926.0.g72	s38687	o9577
CLS00618	Contig13824.g14747	Contig16926.0.g72	s38688	o9578
CLS00619	Contig4801.0.g31	Contig15344.g16358	o51422	s18285
CLS00619	Contig15344.g16358	Contig4801.0.g31	s18285	o51422
CLS00628	Contig5706.0.g40	Contig6620.g7079	o21421	s7943
CLS00628	Contig5706.0.g40	Contig6620.g7079	o21422	s7944
CLS00628	Contig6620.g7079	Contig5706.0.g40	s7943	o21421
CLS00628	Contig6620.g7079	Contig5706.0.g40	s7944	o21422
CLS00632	Contig15780.0.g75	Contig17327.g18444	o36606	s20603
CLS00632	Contig17327.g18444	Contig15780.0.g75	s20603	o36606
CLS00634	Contig15909.0.g95	Contig14264.g15189	o8378	s17024
CLS00634	Contig14264.g15189	Contig15909.0.g95	s17024	o8378
CLS00642	Contig22377.0.g62	Contig5733.g6130	o16607	s29921
CLS00642	Contig5733.g6130	Contig22377.0.g62	s29921	o16607
CLS00649	Contig14465.0.g80	Contig17320.g18439	o34527	s20593
CLS00649	Contig14465.0.g80	Contig17320.g18439	o34528	s20594
CLS00649	Contig14465.0.g80	Contig17320.g18439	o34529	s20595
CLS00649	Contig17320.g18439	Contig14465.0.g80	s20593	o34527
CLS00649	Contig17320.g18439	Contig14465.0.g80	s20594	o34528
CLS00649	Contig17320.g18439	Contig14465.0.g80	s20595	o34529
CLS00652	Contig3281.0.g56	Contig15515.g16535	o49198	s18477
CLS00652	Contig15515.g16535	Contig3281.0.g56	s18477	o49198
CLS00653	Contig19213.0.g11	Contig11562.g12376	o41805	s36266
CLS00653	Contig11562.g12376	Contig19213.0.g11	s36266	o41805
CLS00658	Contig393.0.g115	Contig7604.g8106	o50193	s9170
CLS00658	Contig393.0.g115	Contig7604.g8106	o50194	s9171
CLS00658	Contig7604.g8106	Contig393.0.g115	s9170	o50193
CLS00658	Contig7604.g8106	Contig393.0.g115	s9171	o50194
CLS00662	Contig1689.0.g14	Contig15404.g16425	o38390	s18355
CLS00662	Contig15404.g16425	Contig1689.0.g14	s18355	o38390
CLS00663	Contig21307.0.g5	Contig14588.g15542	o45230	s17383
CLS00663	Contig14588.g15542	Contig21307.0.g5	s17383	o45230
CLS00665	Contig1188.1.g67	Contig10768.g11524	o2836	s12886
CLS00665	Contig10768.g11524	Contig1188.1.g67	s12886	o2836
CLS00667	Contig4116.0.g37	Contig4590.g4903	o50466	s28620
CLS00667	Contig4590.g4903	Contig4116.0.g37	s28620	o50466
CLS00668	Contig21676.0.g24	Contig13333.g14234	o15475	s16060
CLS00668	Contig21676.0.g24	Contig13333.g14234	o15476	s16061
CLS00668	Contig21676.0.g24	Contig13333.g14234	o15477	s16062
CLS00668	Contig13333.g14234	Contig21676.0.g24	s16060	o15475
CLS00668	Contig13333.g14234	Contig21676.0.g24	s16061	o15476
CLS00668	Contig13333.g14234	Contig21676.0.g24	s16062	o15477
CLS00670	Contig6254.0.1.g71	Contig17217.g18338	o53522	s20454
CLS00670	Contig17217.g18338	Contig6254.0.1.g71	s20454	o53522
CLS00672	Contig10011.0.g92	Contig18291.g19429	o32	s43315
CLS00672	Contig18291.g19429	Contig10011.0.g92	s43315	o32
CLS00674	Contig18337.0.g102	Contig17725.g18841	o11250	s42723
[truncated: 2,546 more rows]
