# Supplementary material for: Evolution of the Exon-Intron Structure in Ciliate Genomes
Source: PLoS One. 2016 Sep 7;11(9):e0161476. doi: 10.1371/journal.pone.0161476 (PMC5014332; doi:10.1371/journal.pone.0161476)
Supplement: S2 File — Tables include COG IDs, protein IDs, and corresponding intron IDs. Conserved introns were identified as described in Methods (“Identification of conserved introns”). (ZIP) [file pone.0161476.s006.zip › Cistrons__Oxytricha_Tetrahymena_Ichtiophtirius.csv]

CLS02980	TTHERM_00773430	IMG5_147510	Contig12032.0.g69	t69147	i8308	o30405
CLS02980	TTHERM_00773430	IMG5_147510	Contig12032.0.g69	t69149	i8309	o30406
CLS02980	IMG5_147510	TTHERM_00773430	Contig12032.0.g69	i8308	t69147	o30405
CLS02980	IMG5_147510	TTHERM_00773430	Contig12032.0.g69	i8309	t69149	o30406
CLS02980	Contig12032.0.g69	TTHERM_00773430	IMG5_147510	o30405	t69147	i8308
CLS02980	Contig12032.0.g69	TTHERM_00773430	IMG5_147510	o30406	t69149	i8309
CLS03021	TTHERM_00317500	IMG5_166710	Contig19009.0.g53	t71998	i23587	o12096
CLS03021	IMG5_166710	TTHERM_00317500	Contig19009.0.g53	i23587	t71998	o12096
CLS03021	Contig19009.0.g53	TTHERM_00317500	IMG5_166710	o12096	t71998	i23587
CLS03035	TTHERM_00623030	IMG5_070330	Contig18193.0.g20	t42632	i3290	o40214
CLS03035	TTHERM_00623030	IMG5_070330	Contig18193.0.g20	t42634	i3292	o40215
CLS03035	TTHERM_00623030	IMG5_070330	Contig18193.0.g20	t42644	i3296	o40216
CLS03035	IMG5_070330	TTHERM_00623030	Contig18193.0.g20	i3290	t42632	o40214
CLS03035	IMG5_070330	TTHERM_00623030	Contig18193.0.g20	i3292	t42634	o40215
CLS03035	IMG5_070330	TTHERM_00623030	Contig18193.0.g20	i3296	t42644	o40216
CLS03035	Contig18193.0.g20	TTHERM_00623030	IMG5_070330	o40214	t42632	i3290
CLS03035	Contig18193.0.g20	TTHERM_00623030	IMG5_070330	o40215	t42634	i3292
CLS03035	Contig18193.0.g20	TTHERM_00623030	IMG5_070330	o40216	t42644	i3296
CLS03101	TTHERM_00534030	IMG5_006240	Contig7148.0.g93	t47514	i13875	o23108
CLS03101	IMG5_006240	TTHERM_00534030	Contig7148.0.g93	i13875	t47514	o23108
CLS03101	Contig7148.0.g93	TTHERM_00534030	IMG5_006240	o23108	t47514	i13875
CLS03103	TTHERM_00340170	IMG5_112050	Contig10791.0.g21	t19834	i19275	o1206
CLS03103	IMG5_112050	TTHERM_00340170	Contig10791.0.g21	i19275	t19834	o1206
CLS03103	Contig10791.0.g21	TTHERM_00340170	IMG5_112050	o1206	t19834	i19275
CLS03143	TTHERM_00101160	IMG5_171300	Contig15969.0.g59	t105012	i24006	o36947
CLS03143	IMG5_171300	TTHERM_00101160	Contig15969.0.g59	i24006	t105012	o36947
CLS03143	Contig15969.0.g59	TTHERM_00101160	IMG5_171300	o36947	t105012	i24006
CLS00004	TTHERM_00218410	IMG5_189190	Contig14504.0.g56	t77871	i25591	o34611
CLS00004	IMG5_189190	TTHERM_00218410	Contig14504.0.g56	i25591	t77871	o34611
CLS00004	Contig14504.0.g56	TTHERM_00218410	IMG5_189190	o34611	t77871	i25591
CLS00006	TTHERM_00500850	IMG5_137810	Contig18742.0.g66	t83396	i21248	o11695
CLS00006	TTHERM_00500850	IMG5_137810	Contig18742.0.g66	t83398	i21250	o11696
CLS00006	IMG5_137810	TTHERM_00500850	Contig18742.0.g66	i21248	t83396	o11695
CLS00006	IMG5_137810	TTHERM_00500850	Contig18742.0.g66	i21250	t83398	o11696
CLS00006	Contig18742.0.g66	TTHERM_00500850	IMG5_137810	o11695	t83396	i21248
CLS00006	Contig18742.0.g66	TTHERM_00500850	IMG5_137810	o11696	t83398	i21250
CLS00010	TTHERM_01020700	IMG5_137550	Contig21891.0.g8	t38455	i21223	o46205
CLS00010	TTHERM_01020700	IMG5_137550	Contig21891.0.g8	t38457	i21225	o46206
CLS00010	IMG5_137550	TTHERM_01020700	Contig21891.0.g8	i21223	t38455	o46205
CLS00010	IMG5_137550	TTHERM_01020700	Contig21891.0.g8	i21225	t38457	o46206
CLS00010	Contig21891.0.g8	TTHERM_01020700	IMG5_137550	o46205	t38455	i21223
CLS00010	Contig21891.0.g8	TTHERM_01020700	IMG5_137550	o46206	t38457	i21225
CLS00012	TTHERM_00189080	IMG5_137740	Contig13038.0.g105	t22899	i21239	o4504
CLS00012	IMG5_137740	TTHERM_00189080	Contig13038.0.g105	i21239	t22899	o4504
CLS00012	Contig13038.0.g105	TTHERM_00189080	IMG5_137740	o4504	t22899	i21239
CLS00021	TTHERM_00895780	IMG5_173760	Contig10719.0.g52	t58864	i24276	o1083
CLS00021	TTHERM_00895780	IMG5_173760	Contig10719.0.g52	t58867	i24279	o1085
CLS00021	IMG5_173760	TTHERM_00895780	Contig10719.0.g52	i24276	t58864	o1083
CLS00021	IMG5_173760	TTHERM_00895780	Contig10719.0.g52	i24279	t58867	o1085
CLS00021	Contig10719.0.g52	TTHERM_00895780	IMG5_173760	o1083	t58864	i24276
CLS00021	Contig10719.0.g52	TTHERM_00895780	IMG5_173760	o1085	t58867	i24279
CLS00023	Contig980.0.g21	TTHERM_00471090	IMG5_106670	o58844	t71483	i5236
CLS00027	TTHERM_00053800	IMG5_085430	Contig10136.0.g95	t28385	i3958	o27147
CLS00027	IMG5_085430	TTHERM_00053800	Contig10136.0.g95	i3958	t28385	o27147
CLS00027	Contig10136.0.g95	TTHERM_00053800	IMG5_085430	o27147	t28385	i3958
CLS00030	TTHERM_00053920	IMG5_162070	Contig302.1.g91	t81113	i9510	o18331
CLS00030	IMG5_162070	TTHERM_00053920	Contig302.1.g91	i9510	t81113	o18331
CLS00030	Contig302.1.g91	TTHERM_00053920	IMG5_162070	o18331	t81113	i9510
CLS00039	TTHERM_00456790	IMG5_176490	Contig13399.0.g37	t82347	i24453	o32758
CLS00039	IMG5_176490	TTHERM_00456790	Contig13399.0.g37	i24453	t82347	o32758
CLS00039	Contig13399.0.g37	TTHERM_00456790	IMG5_176490	o32758	t82347	i24453
CLS00049	TTHERM_00390040	IMG5_021310	Contig5734.0.g8	t50266	i14529	o21435
CLS00049	IMG5_021310	TTHERM_00390040	Contig5734.0.g8	i14529	t50266	o21435
CLS00049	Contig5734.0.g8	TTHERM_00390040	IMG5_021310	o21435	t50266	i14529
CLS00062	TTHERM_00013290	IMG5_100310	Contig21398.0.g83	t54449	i4694	o15114
CLS00062	TTHERM_00013290	IMG5_100310	Contig21398.0.g83	t54450	i4695	o15115
CLS00062	IMG5_100310	TTHERM_00013290	Contig21398.0.g83	i4694	t54449	o15114
CLS00062	IMG5_100310	TTHERM_00013290	Contig21398.0.g83	i4695	t54450	o15115
CLS00062	Contig21398.0.g83	TTHERM_00013290	IMG5_100310	o15114	t54449	i4694
CLS00062	Contig21398.0.g83	TTHERM_00013290	IMG5_100310	o15115	t54450	i4695
CLS00063	TTHERM_00670600	IMG5_100480	Contig14823.0.1.g58	t34963	i18261	o6983
CLS00063	IMG5_100480	TTHERM_00670600	Contig14823.0.1.g58	i18261	t34963	o6983
CLS00063	Contig14823.0.1.g58	TTHERM_00670600	IMG5_100480	o6983	t34963	i18261
CLS00066	TTHERM_00624780	IMG5_100490	Contig5382.0.g35	t42754	i4732	o21043
CLS00066	TTHERM_00624780	IMG5_100490	Contig5382.0.g35	t42757	i4735	o21044
CLS00066	IMG5_100490	TTHERM_00624780	Contig5382.0.g35	i4732	t42754	o21043
CLS00066	IMG5_100490	TTHERM_00624780	Contig5382.0.g35	i4735	t42757	o21044
CLS00066	Contig5382.0.g35	TTHERM_00624780	IMG5_100490	o21043	t42754	i4732
CLS00066	Contig5382.0.g35	TTHERM_00624780	IMG5_100490	o21044	t42757	i4735
CLS00069	TTHERM_00219470	IMG5_100390	Contig19761.0.g82	t78043	i4708	o42765
CLS00069	IMG5_100390	TTHERM_00219470	Contig19761.0.g82	i4708	t78043	o42765
CLS00069	Contig19761.0.g82	TTHERM_00219470	IMG5_100390	o42765	t78043	i4708
CLS00073	TTHERM_00492840	IMG5_183420	Contig8102.0.g32	t81984	i24989	o56141
CLS00073	IMG5_183420	TTHERM_00492840	Contig8102.0.g32	i24989	t81984	o56141
CLS00073	Contig8102.0.g32	TTHERM_00492840	IMG5_183420	o56141	t81984	i24989
CLS00075	TTHERM_01043060	IMG5_183550	Contig12619.0.g67	t40096	i25005	o3911
CLS00075	IMG5_183550	TTHERM_01043060	Contig12619.0.g67	i25005	t40096	o3911
CLS00075	Contig12619.0.g67	TTHERM_01043060	IMG5_183550	o3911	t40096	i25005
CLS00080	TTHERM_00118630	IMG5_183540	Contig639.1.g140	t41843	i11311	o22180
CLS00080	IMG5_183540	TTHERM_00118630	Contig639.1.g140	i11311	t41843	o22180
CLS00080	Contig639.1.g140	TTHERM_00118630	IMG5_183540	o22180	t41843	i11311
CLS00082	TTHERM_00649260	IMG5_093060	Contig7152.0.g26	t69418	i17784	o54730
CLS00082	IMG5_093060	TTHERM_00649260	Contig7152.0.g26	i17784	t69418	o54730
CLS00082	Contig7152.0.g26	TTHERM_00649260	IMG5_093060	o54730	t69418	i17784
CLS00094	TTHERM_01123830	IMG5_181510	Contig11285.0.g26	t100726	i11118	o1929
CLS00094	TTHERM_01123830	IMG5_181510	Contig11285.0.g26	t100727	i11119	o1930
CLS00094	TTHERM_01123830	IMG5_181510	Contig11285.0.g26	t100728	i11120	o1931
CLS00094	TTHERM_01123830	IMG5_181510	Contig11285.0.g26	t100729	i11121	o1932
CLS00094	IMG5_181510	TTHERM_01123830	Contig11285.0.g26	i11118	t100726	o1929
CLS00094	IMG5_181510	TTHERM_01123830	Contig11285.0.g26	i11119	t100727	o1930
CLS00094	IMG5_181510	TTHERM_01123830	Contig11285.0.g26	i11120	t100728	o1931
CLS00094	IMG5_181510	TTHERM_01123830	Contig11285.0.g26	i11121	t100729	o1932
CLS00094	Contig11285.0.g26	TTHERM_01123830	IMG5_181510	o1929	t100726	i11118
CLS00094	Contig11285.0.g26	TTHERM_01123830	IMG5_181510	o1930	t100727	i11119
CLS00094	Contig11285.0.g26	TTHERM_01123830	IMG5_181510	o1931	t100728	i11120
CLS00094	Contig11285.0.g26	TTHERM_01123830	IMG5_181510	o1932	t100729	i11121
CLS00098	TTHERM_00161210	IMG5_181470	Contig1173.0.g62	t98814	i24846	o29802
CLS00098	TTHERM_00161210	IMG5_181470	Contig1173.0.g62	t98815	i24847	o29803
CLS00098	IMG5_181470	TTHERM_00161210	Contig1173.0.g62	i24846	t98814	o29802
CLS00098	IMG5_181470	TTHERM_00161210	Contig1173.0.g62	i24847	t98815	o29803
CLS00098	Contig1173.0.g62	TTHERM_00161210	IMG5_181470	o29802	t98814	i24846
CLS00098	Contig1173.0.g62	TTHERM_00161210	IMG5_181470	o29803	t98815	i24847
CLS00102	TTHERM_00334590	IMG5_181520	Contig11976.0.g89	t72619	i24859	o3033
CLS00102	Contig11976.0.g89	TTHERM_00334590	IMG5_181520	o3033	t72619	i24859
CLS00104	TTHERM_00138449	IMG5_181490	Contig922.0.g42	t23354	i24853	o25802
CLS00104	IMG5_181490	TTHERM_00138449	Contig922.0.g42	i24853	t23354	o25802
CLS00104	Contig922.0.g42	TTHERM_00138449	IMG5_181490	o25802	t23354	i24853
CLS00106	TTHERM_00502240	IMG5_011390	Contig10252.0.g4	t31251	i14118	o27313
CLS00106	IMG5_011390	TTHERM_00502240	Contig10252.0.g4	i14118	t31251	o27313
CLS00106	Contig10252.0.g4	TTHERM_00502240	IMG5_011390	o27313	t31251	i14118
CLS00110	TTHERM_00700870	IMG5_111120	Contig5638.0.g54	t54984	i19227	o52567
CLS00110	IMG5_111120	TTHERM_00700870	Contig5638.0.g54	i19227	t54984	o52567
CLS00110	Contig5638.0.g54	TTHERM_00700870	IMG5_111120	o52567	t54984	i19227
CLS00123	TTHERM_00773760	IMG5_094380	Contig17708.0.g29	t16665	i17827	o39604
CLS00123	TTHERM_00773760	IMG5_094380	Contig17708.0.g29	t16666	i17828	o39605
CLS00123	TTHERM_00773760	IMG5_094380	Contig17708.0.g29	t16670	i17832	o39608
CLS00123	IMG5_094380	TTHERM_00773760	Contig17708.0.g29	i17827	t16665	o39604
CLS00123	IMG5_094380	TTHERM_00773760	Contig17708.0.g29	i17828	t16666	o39605
CLS00123	Contig17708.0.g29	TTHERM_00773760	IMG5_094380	o39604	t16665	i17827
CLS00123	Contig17708.0.g29	TTHERM_00773760	IMG5_094380	o39605	t16666	i17828
CLS00127	TTHERM_00633530	IMG5_001770	Contig17526.0.g72	t52838	i192	o39335
CLS00127	IMG5_001770	TTHERM_00633530	Contig17526.0.g72	i192	t52838	o39335
CLS00127	Contig17526.0.g72	TTHERM_00633530	IMG5_001770	o39335	t52838	i192
CLS00130	TTHERM_00077710	IMG5_102570	Contig11042.0.g60	t46521	i18463	o1602
CLS00130	TTHERM_00077710	IMG5_102570	Contig11042.0.g60	t46523	i18466	o1603
CLS00130	IMG5_102570	TTHERM_00077710	Contig11042.0.g60	i18463	t46521	o1602
CLS00130	IMG5_102570	TTHERM_00077710	Contig11042.0.g60	i18466	t46523	o1603
CLS00130	Contig11042.0.g60	TTHERM_00077710	IMG5_102570	o1602	t46521	i18463
CLS00130	Contig11042.0.g60	TTHERM_00077710	IMG5_102570	o1603	t46523	i18466
CLS00137	TTHERM_00415660	IMG5_192790	Contig21557.0.0.g99	t100453	i25848	o45632
CLS00137	IMG5_192790	TTHERM_00415660	Contig21557.0.0.g99	i25848	t100453	o45632
CLS00137	Contig21557.0.0.g99	TTHERM_00415660	IMG5_192790	o45632	t100453	i25848
CLS00138	TTHERM_00564100	IMG5_192890	Contig16959.0.g38	t32648	i12120	o9607
CLS00138	IMG5_192890	TTHERM_00564100	Contig16959.0.g38	i12120	t32648	o9607
CLS00138	Contig16959.0.g38	TTHERM_00564100	IMG5_192890	o9607	t32648	i12120
CLS00141	TTHERM_00476880	IMG5_110770	Contig10148.0.g41	t84313	i5540	o27157
CLS00141	IMG5_110770	TTHERM_00476880	Contig10148.0.g41	i5540	t84313	o27157
CLS00141	Contig10148.0.g41	TTHERM_00476880	IMG5_110770	o27157	t84313	i5540
CLS00143	TTHERM_00997610	IMG5_175510	Contig4343.0.g46	t62133	i10668	o50741
CLS00143	IMG5_175510	TTHERM_00997610	Contig4343.0.g46	i10668	t62133	o50741
CLS00143	Contig4343.0.g46	TTHERM_00997610	IMG5_175510	o50741	t62133	i10668
CLS00150	TTHERM_00571860	IMG5_124890	Contig20211.0.g80	t40891	i6813	o43514
CLS00150	IMG5_124890	TTHERM_00571860	Contig20211.0.g80	i6813	t40891	o43514
CLS00150	Contig20211.0.g80	TTHERM_00571860	IMG5_124890	o43514	t40891	i6813
CLS00151	TTHERM_00193900	IMG5_124930	Contig8850.0.g80	t59177	i6819	o57222
CLS00151	TTHERM_00193900	IMG5_124930	Contig8850.0.g80	t59187	i6825	o57224
CLS00151	IMG5_124930	TTHERM_00193900	Contig8850.0.g80	i6819	t59177	o57222
CLS00151	IMG5_124930	TTHERM_00193900	Contig8850.0.g80	i6825	t59187	o57224
CLS00151	Contig8850.0.g80	TTHERM_00193900	IMG5_124930	o57222	t59177	i6819
CLS00151	Contig8850.0.g80	TTHERM_00193900	IMG5_124930	o57224	t59187	i6825
CLS00153	TTHERM_00497120	IMG5_163600	Contig8943.0.0.g94	t30874	i23342	o57342
CLS00153	IMG5_163600	TTHERM_00497120	Contig8943.0.0.g94	i23342	t30874	o57342
CLS00153	Contig8943.0.0.g94	TTHERM_00497120	IMG5_163600	o57342	t30874	i23342
CLS00156	TTHERM_00578940	IMG5_163670	Contig21741.0.g7	t35421	i9653	o15589
CLS00156	IMG5_163670	TTHERM_00578940	Contig21741.0.g7	i9653	t35421	o15589
CLS00156	Contig21741.0.g7	TTHERM_00578940	IMG5_163670	o15589	t35421	i9653
CLS00163	TTHERM_00024050	IMG5_070440	Contig21547.0.g84	t1092	i3304	o45597
CLS00163	IMG5_070440	TTHERM_00024050	Contig21547.0.g84	i3304	t1092	o45597
CLS00163	Contig21547.0.g84	TTHERM_00024050	IMG5_070440	o45597	t1092	i3304
CLS00167	TTHERM_00941410	IMG5_070750	Contig21785.0.1.g110	t60700	i3339	o15662
CLS00167	IMG5_070750	TTHERM_00941410	Contig21785.0.1.g110	i3339	t60700	o15662
CLS00167	Contig21785.0.1.g110	TTHERM_00941410	IMG5_070750	o15662	t60700	i3339
CLS00170	TTHERM_00653620	IMG5_202310	Contig22002.0.g104	t96840	i13072	o46469
CLS00170	TTHERM_00653620	IMG5_202310	Contig22002.0.g104	t96841	i13073	o46470
CLS00170	TTHERM_00653620	IMG5_202310	Contig22002.0.g104	t96842	i13074	o46471
CLS00170	IMG5_202310	TTHERM_00653620	Contig22002.0.g104	i13072	t96840	o46469
CLS00170	IMG5_202310	TTHERM_00653620	Contig22002.0.g104	i13073	t96841	o46470
CLS00170	IMG5_202310	TTHERM_00653620	Contig22002.0.g104	i13074	t96842	o46471
CLS00170	Contig22002.0.g104	TTHERM_00653620	IMG5_202310	o46469	t96840	i13072
CLS00170	Contig22002.0.g104	TTHERM_00653620	IMG5_202310	o46470	t96841	i13073
CLS00170	Contig22002.0.g104	TTHERM_00653620	IMG5_202310	o46471	t96842	i13074
CLS00173	TTHERM_01085550	IMG5_202290	Contig9539.0.g56	t39288	i13068	o58373
CLS00173	IMG5_202290	TTHERM_01085550	Contig9539.0.g56	i13068	t39288	o58373
CLS00173	Contig9539.0.g56	TTHERM_01085550	IMG5_202290	o58373	t39288	i13068
CLS00180	TTHERM_00442760	IMG5_049590	Contig22006.0.g86	t70497	i15476	o16047
CLS00180	IMG5_049590	TTHERM_00442760	Contig22006.0.g86	i15476	t70497	o16047
CLS00180	Contig22006.0.g86	TTHERM_00442760	IMG5_049590	o16047	t70497	i15476
CLS00184	TTHERM_00825190	IMG5_182300	Contig1412.1.g88	t17955	i11190	o6019
CLS00184	TTHERM_00825190	IMG5_182300	Contig1412.1.g88	t17956	i11191	o6020
CLS00184	TTHERM_00825190	IMG5_182300	Contig1412.1.g88	t17961	i11194	o6023
CLS00184	TTHERM_00825190	IMG5_182300	Contig1412.1.g88	t17962	i11195	o6025
CLS00184	TTHERM_00825190	IMG5_182300	Contig1412.1.g88	t17963	i11196	o6026
CLS00184	IMG5_182300	TTHERM_00825190	Contig1412.1.g88	i11190	t17955	o6019
CLS00184	IMG5_182300	TTHERM_00825190	Contig1412.1.g88	i11191	t17956	o6020
CLS00184	IMG5_182300	TTHERM_00825190	Contig1412.1.g88	i11194	t17961	o6023
CLS00184	IMG5_182300	TTHERM_00825190	Contig1412.1.g88	i11195	t17962	o6025
CLS00184	IMG5_182300	TTHERM_00825190	Contig1412.1.g88	i11196	t17963	o6026
CLS00184	Contig1412.1.g88	TTHERM_00825190	IMG5_182300	o6019	t17955	i11190
CLS00184	Contig1412.1.g88	TTHERM_00825190	IMG5_182300	o6020	t17956	i11191
CLS00184	Contig1412.1.g88	TTHERM_00825190	IMG5_182300	o6023	t17961	i11194
CLS00184	Contig1412.1.g88	TTHERM_00825190	IMG5_182300	o6025	t17962	i11195
CLS00184	Contig1412.1.g88	TTHERM_00825190	IMG5_182300	o6026	t17963	i11196
CLS00195	TTHERM_00194500	IMG5_168700	Contig15609.0.g93	t59321	i10154	o7955
CLS00195	IMG5_168700	TTHERM_00194500	Contig15609.0.g93	i10154	t59321	o7955
CLS00195	Contig15609.0.g93	TTHERM_00194500	IMG5_168700	o7955	t59321	i10154
CLS00196	TTHERM_00316540	IMG5_168330	Contig20178.0.g32	t18967	i10082	o43450
CLS00196	IMG5_168330	TTHERM_00316540	Contig20178.0.g32	i10082	t18967	o43450
CLS00196	Contig20178.0.g32	TTHERM_00316540	IMG5_168330	o43450	t18967	i10082
CLS00200	TTHERM_00486790	IMG5_168710	Contig22482.0.g88	t70165	i10157	o16688
CLS00200	IMG5_168710	TTHERM_00486790	Contig22482.0.g88	i10157	t70165	o16688
CLS00200	Contig22482.0.g88	TTHERM_00486790	IMG5_168710	o16688	t70165	i10157
CLS00202	TTHERM_01248930	IMG5_168570	Contig8085.0.g78	t66538	i10143	o24266
CLS00202	IMG5_168570	TTHERM_01248930	Contig8085.0.g78	i10143	t66538	o24266
CLS00202	Contig8085.0.g78	TTHERM_01248930	IMG5_168570	o24266	t66538	i10143
CLS00206	TTHERM_00194030	IMG5_127460	Contig22443.0.g66	t5257	i20499	o47066
CLS00206	IMG5_127460	TTHERM_00194030	Contig22443.0.g66	i20499	t5257	o47066
CLS00206	Contig22443.0.g66	TTHERM_00194030	IMG5_127460	o47066	t5257	i20499
CLS00207	TTHERM_00112410	IMG5_127350	Contig12680.0.g79	t41514	i6990	o31541
CLS00207	TTHERM_00112410	IMG5_127350	Contig12680.0.g79	t41516	i6992	o31542
CLS00207	IMG5_127350	TTHERM_00112410	Contig12680.0.g79	i6990	t41514	o31541
CLS00207	IMG5_127350	TTHERM_00112410	Contig12680.0.g79	i6992	t41516	o31542
CLS00207	Contig12680.0.g79	TTHERM_00112410	IMG5_127350	o31541	t41514	i6990
CLS00207	Contig12680.0.g79	TTHERM_00112410	IMG5_127350	o31542	t41516	i6992
CLS00219	TTHERM_00134970	IMG5_074360	Contig18220.0.g17	t23719	i16935	o11111
CLS00219	IMG5_074360	TTHERM_00134970	Contig18220.0.g17	i16935	t23719	o11111
CLS00219	Contig18220.0.g17	TTHERM_00134970	IMG5_074360	o11111	t23719	i16935
CLS00221	TTHERM_00418280	IMG5_037830	Contig590.1.g76	t100355	i15164	o52927
CLS00221	IMG5_037830	TTHERM_00418280	Contig590.1.g76	i15164	t100355	o52927
CLS00221	Contig590.1.g76	TTHERM_00418280	IMG5_037830	o52927	t100355	i15164
CLS00224	TTHERM_00486310	IMG5_054710	Contig22110.0.g40	t17325	i2392	o46658
CLS00224	IMG5_054710	TTHERM_00486310	Contig22110.0.g40	i2392	t17325	o46658
CLS00224	Contig22110.0.g40	TTHERM_00486310	IMG5_054710	o46658	t17325	i2392
CLS00225	TTHERM_00571670	IMG5_054730	Contig21128.0.g80	t92455	i15752	o44932
CLS00225	IMG5_054730	TTHERM_00571670	Contig21128.0.g80	i15752	t92455	o44932
CLS00225	Contig21128.0.g80	TTHERM_00571670	IMG5_054730	o44932	t92455	i15752
CLS00227	TTHERM_00353370	IMG5_186780	Contig1262.0.g65	t26175	i25370	o31430
CLS00227	IMG5_186780	TTHERM_00353370	Contig1262.0.g65	i25370	t26175	o31430
CLS00227	Contig1262.0.g65	TTHERM_00353370	IMG5_186780	o31430	t26175	i25370
CLS00241	TTHERM_00137550	IMG5_185690	Contig2233.0.g90	t23600	i11495	o16555
CLS00241	IMG5_185690	TTHERM_00137550	Contig2233.0.g90	i11495	t23600	o16555
CLS00241	Contig2233.0.g90	TTHERM_00137550	IMG5_185690	o16555	t23600	i11495
CLS00242	TTHERM_00023980	IMG5_185400	Contig21120.0.g73	t1073	i25173	o14786
CLS00242	IMG5_185400	TTHERM_00023980	Contig21120.0.g73	i25173	t1073	o14786
CLS00242	Contig21120.0.g73	TTHERM_00023980	IMG5_185400	o14786	t1073	i25173
CLS00244	TTHERM_00530130	IMG5_185520	Contig6026.0.g55	t70969	i25211	o53175
CLS00244	IMG5_185520	TTHERM_00530130	Contig6026.0.g55	i25211	t70969	o53175
CLS00244	Contig6026.0.g55	TTHERM_00530130	IMG5_185520	o53175	t70969	i25211
CLS00249	TTHERM_00370900	IMG5_126260	Contig11813.0.g68	t74460	i6870	o29995
CLS00249	IMG5_126260	TTHERM_00370900	Contig11813.0.g68	i6870	t74460	o29995
CLS00249	Contig11813.0.g68	TTHERM_00370900	IMG5_126260	o29995	t74460	i6870
CLS00250	Contig21038.0.g42	TTHERM_00721150	IMG5_126280	o44831	t55431	i20446
CLS00254	TTHERM_00013360	IMG5_174360	Contig13627.0.g25	t700	i24323	o33160
CLS00254	IMG5_174360	TTHERM_00013360	Contig13627.0.g25	i24323	t700	o33160
CLS00254	Contig13627.0.g25	TTHERM_00013360	IMG5_174360	o33160	t700	i24323
CLS00255	TTHERM_00420030	IMG5_063460	Contig17392.0.g62	t16981	i2974	o39130
CLS00255	TTHERM_00420030	IMG5_063460	Contig17392.0.g62	t16984	i2977	o39132
CLS00255	IMG5_063460	TTHERM_00420030	Contig17392.0.g62	i2974	t16981	o39130
CLS00255	IMG5_063460	TTHERM_00420030	Contig17392.0.g62	i2977	t16984	o39132
CLS00255	Contig17392.0.g62	TTHERM_00420030	IMG5_063460	o39130	t16981	i2974
CLS00255	Contig17392.0.g62	TTHERM_00420030	IMG5_063460	o39132	t16984	i2977
CLS00258	TTHERM_00160690	IMG5_153440	Contig1266.1.g34	t98908	i22481	o31491
CLS00258	IMG5_153440	TTHERM_00160690	Contig1266.1.g34	i22481	t98908	o31491
CLS00258	Contig1266.1.g34	TTHERM_00160690	IMG5_153440	o31491	t98908	i22481
CLS00259	TTHERM_00694540	IMG5_153390	Contig19231.0.g39	t89683	i22474	o12388
CLS00259	IMG5_153390	TTHERM_00694540	Contig19231.0.g39	i22474	t89683	o12388
CLS00259	Contig19231.0.g39	TTHERM_00694540	IMG5_153390	o12388	t89683	i22474
CLS00265	TTHERM_00794540	IMG5_003380	Contig10687.0.g75	t3156	i346	o1045
CLS00265	IMG5_003380	TTHERM_00794540	Contig10687.0.g75	i346	t3156	o1045
CLS00265	Contig10687.0.g75	TTHERM_00794540	IMG5_003380	o1045	t3156	i346
CLS00271	TTHERM_00773690	IMG5_152900	Contig13265.0.g83	t16632	i22393	o4852
CLS00271	IMG5_152900	TTHERM_00773690	Contig13265.0.g83	i22393	t16632	o4852
CLS00271	Contig13265.0.g83	TTHERM_00773690	IMG5_152900	o4852	t16632	i22393
CLS00278	TTHERM_00716270	IMG5_142840	Contig18445.0.g39	t16071	i8026	o11427
CLS00278	TTHERM_00716270	IMG5_142840	Contig18445.0.g39	t16073	i8028	o11428
CLS00278	IMG5_142840	TTHERM_00716270	Contig18445.0.g39	i8026	t16071	o11427
CLS00278	IMG5_142840	TTHERM_00716270	Contig18445.0.g39	i8028	t16073	o11428
CLS00278	Contig18445.0.g39	TTHERM_00716270	IMG5_142840	o11427	t16071	i8026
CLS00278	Contig18445.0.g39	TTHERM_00716270	IMG5_142840	o11428	t16073	i8028
CLS00279	TTHERM_00316170	IMG5_089160	Contig3407.0.1.g48	t71716	i4081	o49414
CLS00279	TTHERM_00316170	IMG5_089160	Contig3407.0.1.g48	t71717	i4082	o49415
CLS00279	IMG5_089160	TTHERM_00316170	Contig3407.0.1.g48	i4081	t71716	o49414
CLS00279	Contig3407.0.1.g48	TTHERM_00316170	IMG5_089160	o49414	t71716	i4081
CLS00282	TTHERM_00762930	IMG5_117000	Contig1053.1.g21	t36681	i19647	o817
CLS00282	TTHERM_00762930	IMG5_117000	Contig1053.1.g21	t36684	i19649	o820
CLS00282	IMG5_117000	TTHERM_00762930	Contig1053.1.g21	i19647	t36681	o817
CLS00282	IMG5_117000	TTHERM_00762930	Contig1053.1.g21	i19649	t36684	o820
CLS00282	Contig1053.1.g21	TTHERM_00762930	IMG5_117000	o817	t36681	i19647
CLS00282	Contig1053.1.g21	TTHERM_00762930	IMG5_117000	o820	t36684	i19649
CLS00286	TTHERM_01109770	IMG5_000700	Contig22520.0.g95	t91343	i13428	o16726
CLS00286	IMG5_000700	TTHERM_01109770	Contig22520.0.g95	i13428	t91343	o16726
CLS00286	Contig22520.0.g95	TTHERM_01109770	IMG5_000700	o16726	t91343	i13428
CLS00289	TTHERM_00492940	IMG5_001210	Contig6265.0.g103	t29613	i13507	o22024
CLS00289	IMG5_001210	TTHERM_00492940	Contig6265.0.g103	i13507	t29613	o22024
CLS00289	Contig6265.0.g103	TTHERM_00492940	IMG5_001210	o22024	t29613	i13507
CLS00295	TTHERM_00411810	IMG5_000530	Contig21128.0.g79	t30786	i13382	o14798
CLS00295	IMG5_000530	TTHERM_00411810	Contig21128.0.g79	i13382	t30786	o14798
CLS00295	Contig21128.0.g79	TTHERM_00411810	IMG5_000530	o14798	t30786	i13382
CLS00298	TTHERM_00218670	IMG5_000490	Contig21269.0.g50	t25190	i13368	o45164
CLS00298	IMG5_000490	TTHERM_00218670	Contig21269.0.g50	i13368	t25190	o45164
CLS00298	Contig21269.0.g50	TTHERM_00218670	IMG5_000490	o45164	t25190	i13368
CLS00300	TTHERM_00688300	IMG5_001050	Contig376.0.0.g31	t87688	i13489	o19192
CLS00300	IMG5_001050	TTHERM_00688300	Contig376.0.0.g31	i13489	t87688	o19192
CLS00300	Contig376.0.0.g31	TTHERM_00688300	IMG5_001050	o19192	t87688	i13489
CLS00305	TTHERM_00766530	IMG5_000620	Contig14316.0.g82	t88285	i13396	o34311
CLS00305	TTHERM_00766530	IMG5_000620	Contig14316.0.g82	t88286	i13397	o34312
CLS00305	TTHERM_00766530	IMG5_000620	Contig14316.0.g82	t88287	i13398	o34313
CLS00305	IMG5_000620	TTHERM_00766530	Contig14316.0.g82	i13396	t88285	o34311
CLS00305	IMG5_000620	TTHERM_00766530	Contig14316.0.g82	i13397	t88286	o34312
CLS00305	IMG5_000620	TTHERM_00766530	Contig14316.0.g82	i13398	t88287	o34313
CLS00305	Contig14316.0.g82	TTHERM_00766530	IMG5_000620	o34311	t88285	i13396
CLS00305	Contig14316.0.g82	TTHERM_00766530	IMG5_000620	o34312	t88286	i13397
CLS00305	Contig14316.0.g82	TTHERM_00766530	IMG5_000620	o34313	t88287	i13398
CLS00308	TTHERM_00188930	IMG5_119290	Contig7339.0.g17	t22842	i6222	o54958
CLS00308	IMG5_119290	TTHERM_00188930	Contig7339.0.g17	i6222	t22842	o54958
CLS00308	Contig7339.0.g17	TTHERM_00188930	IMG5_119290	o54958	t22842	i6222
CLS00313	TTHERM_00384710	IMG5_194300	Contig22604.0.g36	t102862	i12256	o16786
CLS00313	IMG5_194300	TTHERM_00384710	Contig22604.0.g36	i12256	t102862	o16786
CLS00313	Contig22604.0.g36	TTHERM_00384710	IMG5_194300	o16786	t102862	i12256
CLS00317	TTHERM_00941450	IMG5_194080	Contig486.1.g67	t7179	i25964	o51480
CLS00317	IMG5_194080	TTHERM_00941450	Contig486.1.g67	i25964	t7179	o51480
CLS00317	Contig486.1.g67	TTHERM_00941450	IMG5_194080	o51480	t7179	i25964
CLS00318	TTHERM_00218940	IMG5_194180	Contig8334.0.g39	t25272	i25979	o24599
CLS00318	IMG5_194180	TTHERM_00218940	Contig8334.0.g39	i25979	t25272	o24599
CLS00318	Contig8334.0.g39	TTHERM_00218940	IMG5_194180	o24599	t25272	i25979
CLS00325	TTHERM_00474738	IMG5_090120	Contig899.1.g81	t28933	i17528	o25457
CLS00325	TTHERM_00474738	IMG5_090120	Contig899.1.g81	t28942	i17536	o25459
CLS00325	IMG5_090120	TTHERM_00474738	Contig899.1.g81	i17528	t28933	o25457
CLS00325	IMG5_090120	TTHERM_00474738	Contig899.1.g81	i17536	t28942	o25459
CLS00325	Contig899.1.g81	TTHERM_00474738	IMG5_090120	o25457	t28933	i17528
CLS00325	Contig899.1.g81	TTHERM_00474738	IMG5_090120	o25459	t28942	i17536
CLS00327	TTHERM_00541460	IMG5_113400	Contig22639.0.g44	t34649	i19347	o16836
CLS00327	IMG5_113400	TTHERM_00541460	Contig22639.0.g44	i19347	t34649	o16836
CLS00327	Contig22639.0.g44	TTHERM_00541460	IMG5_113400	o16836	t34649	i19347
CLS00329	TTHERM_00292070	IMG5_113420	Contig11427.0.g27	t72479	i19361	o29282
CLS00329	IMG5_113420	TTHERM_00292070	Contig11427.0.g27	i19361	t72479	o29282
CLS00329	Contig11427.0.g27	TTHERM_00292070	IMG5_113420	o29282	t72479	i19361
CLS00330	TTHERM_00499570	IMG5_018870	Contig1359.1.g24	t31145	i14400	o33084
CLS00330	TTHERM_00499570	IMG5_018870	Contig1359.1.g24	t31149	i14404	o33085
CLS00330	IMG5_018870	TTHERM_00499570	Contig1359.1.g24	i14400	t31145	o33084
CLS00330	IMG5_018870	TTHERM_00499570	Contig1359.1.g24	i14404	t31149	o33085
CLS00330	Contig1359.1.g24	TTHERM_00499570	IMG5_018870	o33084	t31145	i14400
CLS00330	Contig1359.1.g24	TTHERM_00499570	IMG5_018870	o33085	t31149	i14404
CLS00334	TTHERM_00219110	IMG5_173290	Contig15887.0.0.g50	t25312	i10499	o8335
CLS00334	IMG5_173290	TTHERM_00219110	Contig15887.0.0.g50	i10499	t25312	o8335
CLS00334	Contig15887.0.0.g50	TTHERM_00219110	IMG5_173290	o8335	t25312	i10499
CLS00340	TTHERM_00444800	IMG5_066070	Contig22642.0.g106	t26687	i3122	o47342
CLS00340	IMG5_066070	TTHERM_00444800	Contig22642.0.g106	i3122	t26687	o47342
CLS00340	Contig22642.0.g106	TTHERM_00444800	IMG5_066070	o47342	t26687	i3122
CLS00341	TTHERM_00522160	IMG5_066000	Contig18273.0.1.g60	t31465	i3112	o11177
CLS00341	TTHERM_00522160	IMG5_066000	Contig18273.0.1.g60	t31466	i3113	o11178
CLS00341	IMG5_066000	TTHERM_00522160	Contig18273.0.1.g60	i3112	t31465	o11177
CLS00341	IMG5_066000	TTHERM_00522160	Contig18273.0.1.g60	i3113	t31466	o11178
CLS00341	Contig18273.0.1.g60	TTHERM_00522160	IMG5_066000	o11177	t31465	i3112
CLS00341	Contig18273.0.1.g60	TTHERM_00522160	IMG5_066000	o11178	t31466	i3113
CLS00343	TTHERM_00590370	IMG5_066010	Contig21787.0.g113	t34023	i16513	o46040
CLS00344	TTHERM_00624710	IMG5_151930	Contig13032.0.0.g100	t42736	i22317	o4494
CLS00344	TTHERM_00624710	IMG5_151930	Contig13032.0.0.g100	t42744	i22323	o4495
CLS00344	IMG5_151930	TTHERM_00624710	Contig13032.0.0.g100	i22317	t42736	o4494
CLS00344	IMG5_151930	TTHERM_00624710	Contig13032.0.0.g100	i22323	t42744	o4495
CLS00344	Contig13032.0.0.g100	TTHERM_00624710	IMG5_151930	o4494	t42736	i22317
CLS00344	Contig13032.0.0.g100	TTHERM_00624710	IMG5_151930	o4495	t42744	i22323
CLS00348	TTHERM_00080020	IMG5_167730	Contig21976.0.g73	t46809	i23661	o15988
CLS00348	IMG5_167730	TTHERM_00080020	Contig21976.0.g73	i23661	t46809	o15988
CLS00348	Contig21976.0.g73	TTHERM_00080020	IMG5_167730	o15988	t46809	i23661
CLS00349	TTHERM_00267910	IMG5_054580	Contig22449.0.g38	t20070	i15735	o16676
CLS00349	TTHERM_00267910	IMG5_054580	Contig22449.0.g38	t20071	i15736	o16677
CLS00349	TTHERM_00267910	IMG5_054580	Contig22449.0.g38	t20072	i15737	o16678
CLS00349	IMG5_054580	TTHERM_00267910	Contig22449.0.g38	i15735	t20070	o16676
CLS00349	IMG5_054580	TTHERM_00267910	Contig22449.0.g38	i15736	t20071	o16677
CLS00349	IMG5_054580	TTHERM_00267910	Contig22449.0.g38	i15737	t20072	o16678
CLS00349	Contig22449.0.g38	TTHERM_00267910	IMG5_054580	o16676	t20070	i15735
CLS00349	Contig22449.0.g38	TTHERM_00267910	IMG5_054580	o16677	t20071	i15736
CLS00349	Contig22449.0.g38	TTHERM_00267910	IMG5_054580	o16678	t20072	i15737
CLS00354	TTHERM_00481320	IMG5_159710	Contig9730.0.g86	t32231	i23016	o58719
CLS00354	IMG5_159710	TTHERM_00481320	Contig9730.0.g86	i23016	t32231	o58719
CLS00354	Contig9730.0.g86	TTHERM_00481320	IMG5_159710	o58719	t32231	i23016
CLS00355	TTHERM_00475329	IMG5_159680	Contig18594.0.g7	t29044	i9308	o11566
CLS00355	TTHERM_00475329	IMG5_159680	Contig18594.0.g7	t29045	i9309	o11567
CLS00355	IMG5_159680	TTHERM_00475329	Contig18594.0.g7	i9308	t29044	o11566
CLS00355	IMG5_159680	TTHERM_00475329	Contig18594.0.g7	i9309	t29045	o11567
CLS00355	Contig18594.0.g7	TTHERM_00475329	IMG5_159680	o11566	t29044	i9308
CLS00355	Contig18594.0.g7	TTHERM_00475329	IMG5_159680	o11567	t29045	i9309
CLS00360	TTHERM_00136240	IMG5_125760	Contig14865.0.1.g43	t76300	i20409	o35140
CLS00360	IMG5_125760	TTHERM_00136240	Contig14865.0.1.g43	i20409	t76300	o35140
CLS00360	Contig14865.0.1.g43	TTHERM_00136240	IMG5_125760	o35140	t76300	i20409
CLS00367	TTHERM_00836690	IMG5_126850	Contig22229.0.g58	t37121	i6950	o46823
CLS00367	TTHERM_00836690	IMG5_126850	Contig22229.0.g58	t37122	i6951	o46824
CLS00367	TTHERM_00836690	IMG5_126850	Contig22229.0.g58	t37123	i6952	o46825
CLS00367	IMG5_126850	TTHERM_00836690	Contig22229.0.g58	i6950	t37121	o46823
CLS00367	IMG5_126850	TTHERM_00836690	Contig22229.0.g58	i6951	t37122	o46824
CLS00367	IMG5_126850	TTHERM_00836690	Contig22229.0.g58	i6952	t37123	o46825
CLS00367	Contig22229.0.g58	TTHERM_00836690	IMG5_126850	o46823	t37121	i6950
CLS00367	Contig22229.0.g58	TTHERM_00836690	IMG5_126850	o46824	t37122	i6951
CLS00367	Contig22229.0.g58	TTHERM_00836690	IMG5_126850	o46825	t37123	i6952
CLS00372	TTHERM_00219585	IMG5_165480	Contig22693.0.g40	t25452	i9808	o47396
CLS00372	IMG5_165480	TTHERM_00219585	Contig22693.0.g40	i9808	t25452	o47396
CLS00372	Contig22693.0.g40	TTHERM_00219585	IMG5_165480	o47396	t25452	i9808
CLS00373	TTHERM_00821910	IMG5_165330	Contig21267.0.g52	t38738	i23454	o14960
CLS00373	IMG5_165330	TTHERM_00821910	Contig21267.0.g52	i23454	t38738	o14960
CLS00373	Contig21267.0.g52	TTHERM_00821910	IMG5_165330	o14960	t38738	i23454
CLS00377	TTHERM_00316370	IMG5_199800	Contig16015.0.g40	t18933	i26595	o8470
CLS00377	IMG5_199800	TTHERM_00316370	Contig16015.0.g40	i26595	t18933	o8470
CLS00377	Contig16015.0.g40	TTHERM_00316370	IMG5_199800	o8470	t18933	i26595
CLS00382	TTHERM_00316600	IMG5_194740	Contig16619.0.g56	t71820	i26033	o9210
CLS00382	IMG5_194740	TTHERM_00316600	Contig16619.0.g56	i26033	t71820	o9210
CLS00382	Contig16619.0.g56	TTHERM_00316600	IMG5_194740	o9210	t71820	i26033
CLS00385	TTHERM_00408760	IMG5_082850	Contig19043.0.g90	t30534	i3804	o41546
CLS00385	IMG5_082850	TTHERM_00408760	Contig19043.0.g90	i3804	t30534	o41546
CLS00385	Contig19043.0.g90	TTHERM_00408760	IMG5_082850	o41546	t30534	i3804
CLS00391	TTHERM_00001320	IMG5_121210	Contig18805.0.g13	t87	i6445	o11794
CLS00391	TTHERM_00001320	IMG5_121210	Contig18805.0.g13	t89	i6447	o11797
CLS00391	IMG5_121210	TTHERM_00001320	Contig18805.0.g13	i6445	t87	o11794
CLS00391	IMG5_121210	TTHERM_00001320	Contig18805.0.g13	i6447	t89	o11797
CLS00391	Contig18805.0.g13	TTHERM_00001320	IMG5_121210	o11794	t87	i6445
CLS00391	Contig18805.0.g13	TTHERM_00001320	IMG5_121210	o11796	t88	i6446
CLS00391	Contig18805.0.g13	TTHERM_00001320	IMG5_121210	o11797	t89	i6447
CLS00408	TTHERM_00462860	IMG5_084930	Contig14598.0.g74	t43649	i17334	o6674
CLS00408	TTHERM_00462860	IMG5_084930	Contig14598.0.g74	t43650	i17335	o6675
CLS00408	IMG5_084930	TTHERM_00462860	Contig14598.0.g74	i17334	t43649	o6674
CLS00408	IMG5_084930	TTHERM_00462860	Contig14598.0.g74	i17335	t43650	o6675
CLS00408	Contig14598.0.g74	TTHERM_00462860	IMG5_084930	o6674	t43649	i17334
CLS00408	Contig14598.0.g74	TTHERM_00462860	IMG5_084930	o6675	t43650	i17335
CLS00412	TTHERM_00218330	IMG5_124330	Contig5607.0.g53	t25100	i6757	o21315
CLS00412	TTHERM_00218330	IMG5_124330	Contig5607.0.g53	t25101	i6758	o21316
CLS00412	IMG5_124330	TTHERM_00218330	Contig5607.0.g53	i6757	t25100	o21315
CLS00412	IMG5_124330	TTHERM_00218330	Contig5607.0.g53	i6758	t25101	o21316
CLS00412	Contig5607.0.g53	TTHERM_00218330	IMG5_124330	o21315	t25100	i6757
CLS00412	Contig5607.0.g53	TTHERM_00218330	IMG5_124330	o21316	t25101	i6758
CLS00416	TTHERM_00865300	IMG5_061300	Contig11781.0.0.g15	t89426	i2799	o29940
CLS00416	IMG5_061300	TTHERM_00865300	Contig11781.0.0.g15	i2799	t89426	o29940
CLS00416	Contig11781.0.0.g15	TTHERM_00865300	IMG5_061300	o29940	t89426	i2799
CLS00417	TTHERM_00426360	IMG5_058050	Contig5216.0.g46	t103951	i2587	o51985
CLS00417	IMG5_058050	TTHERM_00426360	Contig5216.0.g46	i2587	t103951	o51985
CLS00417	Contig5216.0.g46	TTHERM_00426360	IMG5_058050	o51985	t103951	i2587
CLS00428	TTHERM_00579320	IMG5_097450	Contig22618.0.g46	t87068	i4386	o47283
CLS00428	TTHERM_00579320	IMG5_097450	Contig22618.0.g46	t87069	i4387	o47284
CLS00428	IMG5_097450	TTHERM_00579320	Contig22618.0.g46	i4386	t87068	o47283
CLS00428	IMG5_097450	TTHERM_00579320	Contig22618.0.g46	i4387	t87069	o47284
CLS00428	Contig22618.0.g46	TTHERM_00579320	IMG5_097450	o47283	t87068	i4386
CLS00428	Contig22618.0.g46	TTHERM_00579320	IMG5_097450	o47284	t87069	i4387
CLS00435	TTHERM_00227220	IMG5_149250	Contig20021.0.g84	t8448	i22118	o43203
CLS00435	TTHERM_00227220	IMG5_149250	Contig20021.0.g84	t8449	i22119	o43204
CLS00435	TTHERM_00227220	IMG5_149250	Contig20021.0.g84	t8458	i22125	o43205
CLS00435	IMG5_149250	TTHERM_00227220	Contig20021.0.g84	i22118	t8448	o43203
CLS00435	IMG5_149250	TTHERM_00227220	Contig20021.0.g84	i22119	t8449	o43204
CLS00435	IMG5_149250	TTHERM_00227220	Contig20021.0.g84	i22125	t8458	o43205
CLS00435	Contig20021.0.g84	TTHERM_00227220	IMG5_149250	o43203	t8448	i22118
CLS00435	Contig20021.0.g84	TTHERM_00227220	IMG5_149250	o43204	t8449	i22119
CLS00435	Contig20021.0.g84	TTHERM_00227220	IMG5_149250	o43205	t8458	i22125
CLS00438	TTHERM_00469380	IMG5_015740	Contig10970.0.g31	t29417	i964	o1475
CLS00438	TTHERM_00469380	IMG5_015740	Contig10970.0.g31	t29419	i966	o1476
CLS00438	IMG5_015740	TTHERM_00469380	Contig10970.0.g31	i964	t29417	o1475
CLS00438	IMG5_015740	TTHERM_00469380	Contig10970.0.g31	i966	t29419	o1476
CLS00438	Contig10970.0.g31	TTHERM_00469380	IMG5_015740	o1475	t29417	i964
CLS00438	Contig10970.0.g31	TTHERM_00469380	IMG5_015740	o1476	t29419	i966
CLS00445	TTHERM_00467690	IMG5_005670	Contig9894.0.g51	t29250	i13827	o58968
CLS00445	TTHERM_00467690	IMG5_005670	Contig9894.0.g51	t29253	i13829	o58970
CLS00445	IMG5_005670	TTHERM_00467690	Contig9894.0.g51	i13827	t29250	o58968
CLS00445	IMG5_005670	TTHERM_00467690	Contig9894.0.g51	i13829	t29253	o58970
CLS00445	Contig9894.0.g51	TTHERM_00467690	IMG5_005670	o58968	t29250	i13827
CLS00445	Contig9894.0.g51	TTHERM_00467690	IMG5_005670	o58970	t29253	i13829
CLS00446	TTHERM_00037060	IMG5_005740	Contig20390.0.g39	t97459	i536	o43836
CLS00446	IMG5_005740	TTHERM_00037060	Contig20390.0.g39	i536	t97459	o43836
CLS00446	Contig20390.0.g39	TTHERM_00037060	IMG5_005740	o43836	t97459	i536
CLS00452	TTHERM_00938810	IMG5_058940	Contig12751.0.g46	t7059	i2635	o4133
CLS00452	IMG5_058940	TTHERM_00938810	Contig12751.0.g46	i2635	t7059	o4133
CLS00452	Contig12751.0.g46	TTHERM_00938810	IMG5_058940	o4133	t7059	i2635
CLS00456	TTHERM_00420700	IMG5_159130	Contig17570.0.g76	t17107	i22944	o10335
CLS00456	IMG5_159130	TTHERM_00420700	Contig17570.0.g76	i22944	t17107	o10335
CLS00456	Contig17570.0.g76	TTHERM_00420700	IMG5_159130	o10335	t17107	i22944
CLS00460	TTHERM_00585250	IMG5_104110	Contig22518.0.g92	t69016	i5040	o47139
CLS00460	IMG5_104110	TTHERM_00585250	Contig22518.0.g92	i5040	t69016	o47139
CLS00460	Contig22518.0.g92	TTHERM_00585250	IMG5_104110	o47139	t69016	i5040
CLS00476	TTHERM_00194530	IMG5_081240	Contig17588.0.g108	t5414	i3754	o39414
CLS00476	IMG5_081240	TTHERM_00194530	Contig17588.0.g108	i3754	t5414	o39414
CLS00476	Contig17588.0.g108	TTHERM_00194530	IMG5_081240	o39414	t5414	i3754
CLS00487	TTHERM_00138430	IMG5_193560	Contig903.1.g86	t23369	i12186	o57503
CLS00487	IMG5_193560	TTHERM_00138430	Contig903.1.g86	i12186	t23369	o57503
CLS00487	Contig903.1.g86	TTHERM_00138430	IMG5_193560	o57503	t23369	i12186
CLS00488	TTHERM_00471960	IMG5_193580	Contig9927.0.g7	t71648	i25913	o26772
CLS00488	IMG5_193580	TTHERM_00471960	Contig9927.0.g7	i25913	t71648	o26772
CLS00488	Contig9927.0.g7	TTHERM_00471960	IMG5_193580	o26772	t71648	i25913
CLS00490	TTHERM_00227800	IMG5_193500	Contig22389.0.g61	t62358	i25891	o46994
CLS00490	IMG5_193500	TTHERM_00227800	Contig22389.0.g61	i25891	t62358	o46994
CLS00490	Contig22389.0.g61	TTHERM_00227800	IMG5_193500	o46994	t62358	i25891
CLS00493	TTHERM_00316240	IMG5_099610	Contig17879.0.g65	t18906	i18142	o39791
CLS00493	IMG5_099610	TTHERM_00316240	Contig17879.0.g65	i18142	t18906	o39791
CLS00493	Contig17879.0.g65	TTHERM_00316240	IMG5_099610	o39791	t18906	i18142
CLS00500	TTHERM_00697370	IMG5_099510	Contig1471.1.g46	t94599	i4593	o6849
CLS00500	TTHERM_00697370	IMG5_099510	Contig1471.1.g46	t94601	i4595	o6850
CLS00500	IMG5_099510	TTHERM_00697370	Contig1471.1.g46	i4595	t94601	o6850
CLS00500	Contig1471.1.g46	TTHERM_00697370	IMG5_099510	o6850	t94601	i4595
CLS00505	TTHERM_01020820	IMG5_148270	Contig14071.0.g9	t38491	i8374	o33821
CLS00505	IMG5_148270	TTHERM_01020820	Contig14071.0.g9	i8374	t38491	o33821
CLS00505	Contig14071.0.g9	TTHERM_01020820	IMG5_148270	o33821	t38491	i8374
CLS00507	TTHERM_00133700	IMG5_148260	Contig2939.0.g26	t76396	i8370	o18193
CLS00507	TTHERM_00133700	IMG5_148260	Contig2939.0.g26	t76397	i8371	o18194
CLS00507	IMG5_148260	TTHERM_00133700	Contig2939.0.g26	i8370	t76396	o18193
CLS00507	IMG5_148260	TTHERM_00133700	Contig2939.0.g26	i8371	t76397	o18194
CLS00507	Contig2939.0.g26	TTHERM_00133700	IMG5_148260	o18193	t76396	i8370
CLS00507	Contig2939.0.g26	TTHERM_00133700	IMG5_148260	o18194	t76397	i8371
CLS00511	TTHERM_00075590	IMG5_025620	Contig14091.0.g24	t98150	i1467	o5966
CLS00511	IMG5_025620	TTHERM_00075590	Contig14091.0.g24	i1466	t98149	o5965
CLS00511	IMG5_025620	TTHERM_00075590	Contig14091.0.g24	i1467	t98150	o5966
CLS00511	Contig14091.0.g24	TTHERM_00075590	IMG5_025620	o5966	t98150	i1467
CLS00513	TTHERM_00833840	IMG5_203960	Contig16871.0.g4	t58018	i13257	o9510
CLS00513	IMG5_203960	TTHERM_00833840	Contig16871.0.g4	i13257	t58018	o9510
CLS00513	Contig16871.0.g4	TTHERM_00833840	IMG5_203960	o9510	t58018	i13257
CLS00514	TTHERM_00467950	IMG5_203980	Contig17182.0.g59	t29311	i27096	o38802
CLS00514	IMG5_203980	TTHERM_00467950	Contig17182.0.g59	i27096	t29311	o38802
CLS00514	Contig17182.0.g59	TTHERM_00467950	IMG5_203980	o38802	t29311	i27096
CLS00516	TTHERM_01077000	IMG5_204030	Contig8579.0.1.g4	t10852	i13260	o56756
CLS00516	IMG5_204030	TTHERM_01077000	Contig8579.0.1.g4	i13260	t10852	o56756
CLS00516	Contig8579.0.1.g4	TTHERM_01077000	IMG5_204030	o56756	t10852	i13260
CLS00519	TTHERM_00105330	IMG5_204050	Contig12436.0.g46	t105212	i13263	o3695
CLS00519	IMG5_204050	TTHERM_00105330	Contig12436.0.g46	i13263	t105212	o3695
CLS00519	Contig12436.0.g46	TTHERM_00105330	IMG5_204050	o3695	t105212	i13263
CLS00527	TTHERM_00190680	IMG5_199540	Contig11682.0.g117	t23007	i12718	o2587
CLS00527	IMG5_199540	TTHERM_00190680	Contig11682.0.g117	i12718	t23007	o2587
CLS00527	Contig11682.0.g117	TTHERM_00190680	IMG5_199540	o2587	t23007	i12718
CLS00530	TTHERM_00335890	IMG5_199520	Contig13947.0.g20	t72712	i26560	o5784
CLS00530	TTHERM_00335890	IMG5_199520	Contig13947.0.g20	t72713	i26561	o5785
CLS00530	IMG5_199520	TTHERM_00335890	Contig13947.0.g20	i26560	t72712	o5784
CLS00530	IMG5_199520	TTHERM_00335890	Contig13947.0.g20	i26561	t72713	o5785
CLS00530	Contig13947.0.g20	TTHERM_00335890	IMG5_199520	o5784	t72712	i26560
CLS00530	Contig13947.0.g20	TTHERM_00335890	IMG5_199520	o5785	t72713	i26561
CLS00533	TTHERM_00781030	IMG5_160910	Contig15200.0.g19	t87887	i23124	o35657
CLS00533	IMG5_160910	TTHERM_00781030	Contig15200.0.g19	i23124	t87887	o35657
CLS00533	Contig15200.0.g19	TTHERM_00781030	IMG5_160910	o35657	t87887	i23124
CLS00538	TTHERM_00418580	IMG5_107230	Contig1165.1.g33	t48077	i18883	o2543
CLS00538	IMG5_107230	TTHERM_00418580	Contig1165.1.g33	i18883	t48077	o2543
CLS00538	Contig1165.1.g33	TTHERM_00418580	IMG5_107230	o2543	t48077	i18883
CLS00540	TTHERM_01014790	IMG5_041730	Contig18451.0.g5	t89104	i15202	o40570
CLS00540	IMG5_041730	TTHERM_01014790	Contig18451.0.g5	i15202	t89104	o40570
CLS00540	Contig18451.0.g5	TTHERM_01014790	IMG5_041730	o40570	t89104	i15202
CLS00541	TTHERM_00579020	IMG5_135580	Contig19685.0.g85	t86979	i21100	o42604
CLS00541	IMG5_135580	TTHERM_00579020	Contig19685.0.g85	i21100	t86979	o42604
CLS00541	Contig19685.0.g85	TTHERM_00579020	IMG5_135580	o42604	t86979	i21100
CLS00542	Contig5343.0.g4	TTHERM_00459320	IMG5_135610	o21000	t30132	i7652
CLS00543	TTHERM_00501000	IMG5_135690	Contig19735.0.g24	t31209	i21122	o13006
CLS00543	TTHERM_00501000	IMG5_135690	Contig19735.0.g24	t31212	i21125	o13007
CLS00543	IMG5_135690	TTHERM_00501000	Contig19735.0.g24	i21122	t31209	o13006
CLS00543	IMG5_135690	TTHERM_00501000	Contig19735.0.g24	i21125	t31212	o13007
CLS00543	Contig19735.0.g24	TTHERM_00501000	IMG5_135690	o13006	t31209	i21122
CLS00543	Contig19735.0.g24	TTHERM_00501000	IMG5_135690	o13007	t31212	i21125
CLS00545	TTHERM_00494490	IMG5_203700	Contig15872.0.g107	t82112	i27042	o36783
CLS00545	TTHERM_00494490	IMG5_203700	Contig15872.0.g107	t82113	i27043	o36784
CLS00545	IMG5_203700	TTHERM_00494490	Contig15872.0.g107	i27042	t82112	o36783
CLS00545	IMG5_203700	TTHERM_00494490	Contig15872.0.g107	i27043	t82113	o36784
CLS00545	Contig15872.0.g107	TTHERM_00494490	IMG5_203700	o36783	t82112	i27042
CLS00545	Contig15872.0.g107	TTHERM_00494490	IMG5_203700	o36784	t82113	i27043
CLS00546	TTHERM_00575360	IMG5_203680	Contig3598.0.1.g92	t93070	i13222	o49728
CLS00546	IMG5_203680	TTHERM_00575360	Contig3598.0.1.g92	i13222	t93070	o49728
CLS00546	Contig3598.0.1.g92	TTHERM_00575360	IMG5_203680	o49728	t93070	i13222
CLS00553	TTHERM_00105320	IMG5_197420	Contig12845.0.g80	t105203	i12583	o31775
CLS00553	TTHERM_00105320	IMG5_197420	Contig12845.0.g80	t105204	i12584	o31776
CLS00553	IMG5_197420	TTHERM_00105320	Contig12845.0.g80	i12583	t105203	o31775
CLS00553	IMG5_197420	TTHERM_00105320	Contig12845.0.g80	i12584	t105204	o31776
CLS00553	Contig12845.0.g80	TTHERM_00105320	IMG5_197420	o31775	t105203	i12583
CLS00553	Contig12845.0.g80	TTHERM_00105320	IMG5_197420	o31776	t105204	i12584
CLS00557	TTHERM_00705050	IMG5_018150	Contig22411.0.g101	t88596	i14389	o16637
CLS00557	IMG5_018150	TTHERM_00705050	Contig22411.0.g101	i14389	t88596	o16637
CLS00557	Contig22411.0.g101	TTHERM_00705050	IMG5_018150	o16637	t88596	i14389
CLS00560	TTHERM_00840150	IMG5_057050	Contig12780.0.g53	t37235	i15952	o31718
CLS00560	IMG5_057050	TTHERM_00840150	Contig12780.0.g53	i15952	t37235	o31718
CLS00560	Contig12780.0.g53	TTHERM_00840150	IMG5_057050	o31718	t37235	i15952
CLS00564	TTHERM_00431330	IMG5_071670	Contig6956.0.g21	t99986	i3388	o22917
CLS00564	IMG5_071670	TTHERM_00431330	Contig6956.0.g21	i3388	t99986	o22917
CLS00564	Contig6956.0.g21	TTHERM_00431330	IMG5_071670	o22917	t99986	i3388
CLS00570	TTHERM_00483590	IMG5_075520	Contig16128.0.g87	t84426	i16990	o8563
CLS00570	IMG5_075520	TTHERM_00483590	Contig16128.0.g87	i16990	t84426	o8563
CLS00570	Contig16128.0.g87	TTHERM_00483590	IMG5_075520	o8563	t84426	i16990
CLS00576	TTHERM_00248390	IMG5_177130	Contig18994.0.g68	t63377	i24521	o41471
CLS00576	IMG5_177130	TTHERM_00248390	Contig18994.0.g68	i24521	t63377	o41471
CLS00576	Contig18994.0.g68	TTHERM_00248390	IMG5_177130	o41471	t63377	i24521
CLS00580	TTHERM_00794250	IMG5_204750	Contig4825.0.g10	t3084	i27174	o20418
CLS00580	IMG5_204750	TTHERM_00794250	Contig4825.0.g10	i27174	t3084	o20418
CLS00580	Contig4825.0.g10	TTHERM_00794250	IMG5_204750	o20418	t3084	i27174
CLS00581	TTHERM_00471260	IMG5_106680	Contig21783.0.g116	t71501	i18850	o15655
CLS00581	TTHERM_00471260	IMG5_106680	Contig21783.0.g116	t71502	i18851	o15656
CLS00581	TTHERM_00471260	IMG5_106680	Contig21783.0.g116	t71503	i18852	o15657
CLS00581	IMG5_106680	TTHERM_00471260	Contig21783.0.g116	i18850	t71501	o15655
CLS00581	IMG5_106680	TTHERM_00471260	Contig21783.0.g116	i18851	t71502	o15656
CLS00581	IMG5_106680	TTHERM_00471260	Contig21783.0.g116	i18852	t71503	o15657
CLS00581	Contig21783.0.g116	TTHERM_00471260	IMG5_106680	o15655	t71501	i18850
CLS00581	Contig21783.0.g116	TTHERM_00471260	IMG5_106680	o15656	t71502	i18851
CLS00581	Contig21783.0.g116	TTHERM_00471260	IMG5_106680	o15657	t71503	i18852
CLS00592	TTHERM_00075670	IMG5_036490	Contig19246.0.g31	t46340	i15124	o12399
CLS00592	IMG5_036490	TTHERM_00075670	Contig19246.0.g31	i15124	t46340	o12399
CLS00592	Contig19246.0.g31	TTHERM_00075670	IMG5_036490	o12399	t46340	i15124
CLS00597	TTHERM_00299840	IMG5_166980	Contig12173.0.g60	t73504	i9945	o3323
CLS00597	IMG5_166980	TTHERM_00299840	Contig12173.0.g60	i9945	t73504	o3323
CLS00597	Contig12173.0.g60	TTHERM_00299840	IMG5_166980	o3323	t73504	i9945
CLS00602	TTHERM_00802470	IMG5_166930	Contig10531.0.g27	t91712	i23616	o823
CLS00602	TTHERM_00802470	IMG5_166930	Contig10531.0.g27	t91715	i23619	o824
CLS00602	IMG5_166930	TTHERM_00802470	Contig10531.0.g27	i23616	t91712	o823
CLS00602	IMG5_166930	TTHERM_00802470	Contig10531.0.g27	i23619	t91715	o824
CLS00602	Contig10531.0.g27	TTHERM_00802470	IMG5_166930	o823	t91712	i23616
CLS00602	Contig10531.0.g27	TTHERM_00802470	IMG5_166930	o824	t91715	i23619
CLS00603	TTHERM_00028740	IMG5_167040	Contig11390.0.g72	t45155	i23622	o2074
CLS00603	IMG5_167040	TTHERM_00028740	Contig11390.0.g72	i23622	t45155	o2074
CLS00603	Contig11390.0.g72	TTHERM_00028740	IMG5_167040	o2074	t45155	i23622
CLS00608	TTHERM_00659100	IMG5_015500	Contig12364.0.g59	t85507	i950	o3577
CLS00608	IMG5_015500	TTHERM_00659100	Contig12364.0.g59	i950	t85507	o3577
CLS00608	Contig12364.0.g59	TTHERM_00659100	IMG5_015500	o3577	t85507	i950
CLS00619	TTHERM_00538910	IMG5_062810	Contig4801.0.g31	t86090	i16354	o51422
CLS00619	IMG5_062810	TTHERM_00538910	Contig4801.0.g31	i16354	t86090	o51422
CLS00619	Contig4801.0.g31	TTHERM_00538910	IMG5_062810	o51422	t86090	i16354
CLS00628	TTHERM_00974270	IMG5_006080	Contig5706.0.g40	t7743	i571	o21421
CLS00628	TTHERM_00974270	IMG5_006080	Contig5706.0.g40	t7745	i573	o21422
CLS00628	IMG5_006080	TTHERM_00974270	Contig5706.0.g40	i571	t7743	o21421
CLS00628	IMG5_006080	TTHERM_00974270	Contig5706.0.g40	i573	t7745	o21422
CLS00628	Contig5706.0.g40	TTHERM_00974270	IMG5_006080	o21421	t7743	i571
CLS00628	Contig5706.0.g40	TTHERM_00974270	IMG5_006080	o21422	t7745	i573
CLS00631	TTHERM_00298530	IMG5_189790	Contig20678.0.g40	t20436	i11931	o44265
CLS00631	TTHERM_00298530	IMG5_189790	Contig20678.0.g40	t20437	i11932	o44266
CLS00631	IMG5_189790	TTHERM_00298530	Contig20678.0.g40	i11931	t20436	o44265
CLS00631	IMG5_189790	TTHERM_00298530	Contig20678.0.g40	i11932	t20437	o44266
CLS00631	Contig20678.0.g40	TTHERM_00298530	IMG5_189790	o44265	t20436	i11931
CLS00631	Contig20678.0.g40	TTHERM_00298530	IMG5_189790	o44266	t20437	i11932
CLS00633	TTHERM_00825540	IMG5_126140	Contig14257.0.g64	t70822	i20437	o34190
CLS00633	IMG5_126140	TTHERM_00825540	Contig14257.0.g64	i20437	t70822	o34190
CLS00633	Contig14257.0.g64	TTHERM_00825540	IMG5_126140	o34190	t70822	i20437
CLS00634	TTHERM_00538950	IMG5_095580	Contig15909.0.g95	t86102	i17897	o8377
CLS00634	IMG5_095580	TTHERM_00538950	Contig15909.0.g95	i17897	t86102	o8377
CLS00634	Contig15909.0.g95	TTHERM_00538950	IMG5_095580	o8377	t86102	i17897
CLS00637	TTHERM_00538810	IMG5_128800	Contig11967.0.g24	t34348	i20555	o3017
CLS00637	TTHERM_00538810	IMG5_128800	Contig11967.0.g24	t34349	i20556	o3018
CLS00637	TTHERM_00538810	IMG5_128800	Contig11967.0.g24	t34350	i20557	o3019
CLS00637	IMG5_128800	TTHERM_00538810	Contig11967.0.g24	i20555	t34348	o3017
CLS00637	IMG5_128800	TTHERM_00538810	Contig11967.0.g24	i20556	t34349	o3018
CLS00637	IMG5_128800	TTHERM_00538810	Contig11967.0.g24	i20557	t34350	o3019
CLS00637	Contig11967.0.g24	TTHERM_00538810	IMG5_128800	o3017	t34348	i20555
CLS00637	Contig11967.0.g24	TTHERM_00538810	IMG5_128800	o3018	t34349	i20556
CLS00637	Contig11967.0.g24	TTHERM_00538810	IMG5_128800	o3019	t34350	i20557
CLS00641	TTHERM_00690030	IMG5_128880	Contig457.0.g18	t36288	i20570	o20114
CLS00641	TTHERM_00690030	IMG5_128880	Contig457.0.g18	t36289	i20571	o20115
CLS00641	IMG5_128880	TTHERM_00690030	Contig457.0.g18	i20570	t36288	o20114
CLS00641	IMG5_128880	TTHERM_00690030	Contig457.0.g18	i20571	t36289	o20115
CLS00641	Contig457.0.g18	TTHERM_00690030	IMG5_128880	o20114	t36288	i20570
CLS00641	Contig457.0.g18	TTHERM_00690030	IMG5_128880	o20115	t36289	i20571
CLS00643	TTHERM_00492510	IMG5_152110	Contig2674.0.g38	t81933	i8659	o48333
CLS00643	IMG5_152110	TTHERM_00492510	Contig2674.0.g38	i8659	t81933	o48333
CLS00643	Contig2674.0.g38	TTHERM_00492510	IMG5_152110	o48333	t81933	i8659
CLS00649	TTHERM_00149798	IMG5_148560	Contig14465.0.g80	t24674	i22036	o34528
CLS00649	IMG5_148560	TTHERM_00149798	Contig14465.0.g80	i22036	t24674	o34528
CLS00649	Contig14465.0.g80	TTHERM_00149798	IMG5_148560	o34528	t24674	i22036
CLS00651	TTHERM_01043290	IMG5_156360	Contig651.1.g14	t91675	i22786	o22321
CLS00651	IMG5_156360	TTHERM_01043290	Contig651.1.g14	i22786	t91675	o22321
CLS00651	Contig651.1.g14	TTHERM_01043290	IMG5_156360	o22321	t91675	i22786
CLS00658	TTHERM_00225740	IMG5_055840	Contig393.0.g115	t62232	i15840	o50193
CLS00658	TTHERM_00225740	IMG5_055840	Contig393.0.g115	t62233	i15841	o50194
CLS00658	IMG5_055840	TTHERM_00225740	Contig393.0.g115	i15840	t62232	o50193
CLS00658	IMG5_055840	TTHERM_00225740	Contig393.0.g115	i15841	t62233	o50194
CLS00658	Contig393.0.g115	TTHERM_00225740	IMG5_055840	o50193	t62232	i15840
CLS00658	Contig393.0.g115	TTHERM_00225740	IMG5_055840	o50194	t62233	i15841
CLS00662	TTHERM_00628440	IMG5_091770	Contig1689.0.g14	t95145	i17679	o38391
CLS00662	TTHERM_00628440	IMG5_091770	Contig1689.0.g14	t95146	i17680	o38392
CLS00662	TTHERM_00628440	IMG5_091770	Contig1689.0.g14	t95147	i17681	o38393
CLS00662	IMG5_091770	TTHERM_00628440	Contig1689.0.g14	i17679	t95145	o38391
CLS00662	IMG5_091770	TTHERM_00628440	Contig1689.0.g14	i17680	t95146	o38392
CLS00662	IMG5_091770	TTHERM_00628440	Contig1689.0.g14	i17681	t95147	o38393
CLS00662	Contig1689.0.g14	TTHERM_00628440	IMG5_091770	o38391	t95145	i17679
CLS00662	Contig1689.0.g14	TTHERM_00628440	IMG5_091770	o38392	t95146	i17680
CLS00662	Contig1689.0.g14	TTHERM_00628440	IMG5_091770	o38393	t95147	i17681
CLS00663	TTHERM_01251210	IMG5_117560	Contig21307.0.g5	t13453	i6010	o45230
CLS00663	IMG5_117560	TTHERM_01251210	Contig21307.0.g5	i6010	t13453	o45230
CLS00663	Contig21307.0.g5	TTHERM_01251210	IMG5_117560	o45230	t13453	i6010
CLS00668	TTHERM_01125140	IMG5_117500	Contig21676.0.g24	t65305	i19686	o15477
CLS00668	IMG5_117500	TTHERM_01125140	Contig21676.0.g24	i19686	t65305	o15477
CLS00668	Contig21676.0.g24	TTHERM_01125140	IMG5_117500	o15477	t65305	i19686
CLS00675	TTHERM_01013300	IMG5_190720	Contig572.1.g45	t62652	i12020	o21428
CLS00675	IMG5_190720	TTHERM_01013300	Contig572.1.g45	i12020	t62652	o21428
CLS00675	Contig572.1.g45	TTHERM_01013300	IMG5_190720	o21428	t62652	i12020
CLS00677	TTHERM_00295080	IMG5_190760	Contig1408.1.g83	t21097	i12027	o33842
CLS00677	TTHERM_00295080	IMG5_190760	Contig1408.1.g83	t21098	i12028	o33843
CLS00677	IMG5_190760	TTHERM_00295080	Contig1408.1.g83	i12027	t21097	o33842
CLS00677	IMG5_190760	TTHERM_00295080	Contig1408.1.g83	i12028	t21098	o33843
CLS00677	Contig1408.1.g83	TTHERM_00295080	IMG5_190760	o33842	t21097	i12027
CLS00677	Contig1408.1.g83	TTHERM_00295080	IMG5_190760	o33843	t21098	i12028
CLS00686	TTHERM_01106150	IMG5_187270	Contig22499.0.g6	t91262	i11653	o16698
CLS00686	TTHERM_01106150	IMG5_187270	Contig22499.0.g6	t91263	i11653	o16698
CLS00686	IMG5_187270	TTHERM_01106150	Contig22499.0.g6	i11653	t91262	t91263	o16698
CLS00686	Contig22499.0.g6	TTHERM_01106150	IMG5_187270	o16698	t91262	t91263	i11653
CLS00688	TTHERM_00245150	IMG5_187350	Contig22064.0.g10	t63179	i25424	o16175
CLS00688	IMG5_187350	TTHERM_00245150	Contig22064.0.g10	i25424	t63179	o16175
CLS00688	Contig22064.0.g10	TTHERM_00245150	IMG5_187350	o16175	t63179	i25424
CLS00689	TTHERM_00522030	IMG5_187120	Contig10614.0.g91	t83669	i11599	o27972
CLS00689	IMG5_187120	TTHERM_00522030	Contig10614.0.g91	i11599	t83669	o27972
CLS00689	Contig10614.0.g91	TTHERM_00522030	IMG5_187120	o27972	t83669	i11599
CLS00698	TTHERM_00590290	IMG5_166380	Contig2769.0.1.g68	t85776	i23549	o48441
CLS00698	IMG5_166380	TTHERM_00590290	Contig2769.0.1.g68	i23549	t85776	o48441
CLS00698	Contig2769.0.1.g68	TTHERM_00590290	IMG5_166380	o48441	t85776	i23549
CLS00703	TTHERM_00446280	IMG5_158670	Contig2102.0.g59	t26790	i22910	o44809
CLS00703	IMG5_158670	TTHERM_00446280	Contig2102.0.g59	i22910	t26790	o44809
CLS00703	Contig2102.0.g59	TTHERM_00446280	IMG5_158670	o44809	t26790	i22910
CLS00705	TTHERM_00487030	IMG5_058680	Contig20698.0.g67	t70249	i16055	o14172
CLS00705	TTHERM_00487030	IMG5_058680	Contig20698.0.g67	t70250	i16056	o14173
CLS00705	IMG5_058680	TTHERM_00487030	Contig20698.0.g67	i16055	t70249	o14172
CLS00705	IMG5_058680	TTHERM_00487030	Contig20698.0.g67	i16056	t70250	o14173
CLS00705	Contig20698.0.g67	TTHERM_00487030	IMG5_058680	o14172	t70249	i16055
CLS00705	Contig20698.0.g67	TTHERM_00487030	IMG5_058680	o14173	t70250	i16056
CLS00707	TTHERM_00218910	IMG5_159370	Contig21639.0.g27	t25265	i9294	o45778
CLS00707	TTHERM_00218910	IMG5_159370	Contig21639.0.g27	t25267	i9296	o45779
CLS00707	IMG5_159370	TTHERM_00218910	Contig21639.0.g27	i9294	t25265	o45778
CLS00707	IMG5_159370	TTHERM_00218910	Contig21639.0.g27	i9296	t25267	o45779
CLS00707	Contig21639.0.g27	TTHERM_00218910	IMG5_159370	o45778	t25265	i9294
CLS00707	Contig21639.0.g27	TTHERM_00218910	IMG5_159370	o45779	t25267	i9296
CLS00711	TTHERM_00424700	IMG5_122980	Contig22794.0.g89	t50824	i6637	o47506
CLS00711	IMG5_122980	TTHERM_00424700	Contig22794.0.g89	i6637	t50824	o47506
CLS00719	TTHERM_00804750	IMG5_101200	Contig9085.0.g108	t40310	i18343	o25562
CLS00719	TTHERM_00804750	IMG5_101200	Contig9085.0.g108	t40311	i18344	o25563
CLS00719	IMG5_101200	TTHERM_00804750	Contig9085.0.g108	i18343	t40310	o25562
CLS00719	IMG5_101200	TTHERM_00804750	Contig9085.0.g108	i18344	t40311	o25563
CLS00719	Contig9085.0.g108	TTHERM_00804750	IMG5_101200	o25562	t40310	i18343
CLS00719	Contig9085.0.g108	TTHERM_00804750	IMG5_101200	o25563	t40311	i18344
CLS00720	TTHERM_00476670	IMG5_101240	Contig16734.0.g67	t84248	i18355	o38134
CLS00720	IMG5_101240	TTHERM_00476670	Contig16734.0.g67	i18355	t84248	o38134
CLS00720	Contig16734.0.g67	TTHERM_00476670	IMG5_101240	o38134	t84248	i18355
CLS00726	TTHERM_00275760	IMG5_187830	Contig9679.0.g86	t73285	i25469	o58601
CLS00726	IMG5_187830	TTHERM_00275760	Contig9679.0.g86	i25469	t73285	o58601
CLS00726	Contig9679.0.g86	TTHERM_00275760	IMG5_187830	o58601	t73285	i25469
CLS00727	TTHERM_00275740	IMG5_187840	Contig18542.0.g94	t73273	i11741	o11512
CLS00727	IMG5_187840	TTHERM_00275740	Contig18542.0.g94	i11741	t73273	o11512
CLS00727	Contig18542.0.g94	TTHERM_00275740	IMG5_187840	o11512	t73273	i11741
CLS00728	TTHERM_00267890	IMG5_187800	Contig20196.0.1.g12	t73107	i11727	o43478
CLS00728	TTHERM_00267890	IMG5_187800	Contig20196.0.1.g12	t73109	i11728	o43480
CLS00728	IMG5_187800	TTHERM_00267890	Contig20196.0.1.g12	i11727	t73107	o43478
CLS00728	IMG5_187800	TTHERM_00267890	Contig20196.0.1.g12	i11728	t73109	o43480
CLS00728	Contig20196.0.1.g12	TTHERM_00267890	IMG5_187800	o43478	t73107	i11727
CLS00728	Contig20196.0.1.g12	TTHERM_00267890	IMG5_187800	o43480	t73109	i11728
CLS00729	TTHERM_00145360	IMG5_187850	Contig10301.0.g58	t78662	i11748	o458
CLS00729	IMG5_187850	TTHERM_00145360	Contig10301.0.g58	i11748	t78662	o458
CLS00729	Contig10301.0.g58	TTHERM_00145360	IMG5_187850	o458	t78662	i11748
CLS00734	TTHERM_00136389	IMG5_178400	Contig18383.0.g108	t76273	i10862	o40511
CLS00734	IMG5_178400	TTHERM_00136389	Contig18383.0.g108	i10862	t76273	o40511
CLS00734	Contig18383.0.g108	TTHERM_00136389	IMG5_178400	o40511	t76273	i10862
CLS00741	TTHERM_00697450	IMG5_170260	Contig2550.0.g98	t94587	i10298	o48122
CLS00741	IMG5_170260	TTHERM_00697450	Contig2550.0.g98	i10298	t94587	o48122
CLS00741	Contig2550.0.g98	TTHERM_00697450	IMG5_170260	o48122	t94587	i10298
CLS00743	TTHERM_00151890	IMG5_024860	Contig19547.0.g23	t24886	i14727	o12775
CLS00743	TTHERM_00151890	IMG5_024860	Contig19547.0.g23	t24887	i14728	o12776
CLS00743	IMG5_024860	TTHERM_00151890	Contig19547.0.g23	i14727	t24886	o12775
CLS00743	IMG5_024860	TTHERM_00151890	Contig19547.0.g23	i14728	t24887	o12776
CLS00743	Contig19547.0.g23	TTHERM_00151890	IMG5_024860	o12775	t24886	i14727
CLS00743	Contig19547.0.g23	TTHERM_00151890	IMG5_024860	o12776	t24887	i14728
CLS00746	TTHERM_00136060	IMG5_186200	Contig11639.0.g69	t76347	i25301	o29675
CLS00746	IMG5_186200	TTHERM_00136060	Contig11639.0.g69	i25301	t76347	o29675
CLS00746	Contig11639.0.g69	TTHERM_00136060	IMG5_186200	o29675	t76347	i25301
CLS00747	TTHERM_00353450	IMG5_186240	Contig21451.0.g87	t26152	i11520	o45471
CLS00747	TTHERM_00353450	IMG5_186240	Contig21451.0.g87	t26154	i11522	o45472
CLS00747	IMG5_186240	TTHERM_00353450	Contig21451.0.g87	i11522	t26154	o45472
CLS00747	Contig21451.0.g87	TTHERM_00353450	IMG5_186240	o45472	t26154	i11522
CLS00748	TTHERM_00069210	IMG5_186300	Contig2007.0.g76	t27871	i25322	o43255
CLS00748	IMG5_186300	TTHERM_00069210	Contig2007.0.g76	i25322	t27871	o43255
CLS00748	Contig2007.0.g76	TTHERM_00069210	IMG5_186300	o43255	t27871	i25322
CLS00749	TTHERM_00561680	IMG5_145730	Contig1454.1.g21	t32563	i8181	o34674
CLS00749	IMG5_145730	TTHERM_00561680	Contig1454.1.g21	i8181	t32563	o34674
CLS00749	Contig1454.1.g21	TTHERM_00561680	IMG5_145730	o34674	t32563	i8181
CLS00751	TTHERM_00322760	IMG5_145770	Contig7897.0.0.g35	t67334	i8192	o24039
CLS00751	IMG5_145770	TTHERM_00322760	Contig7897.0.0.g35	i8192	t67334	o24039
CLS00751	Contig7897.0.0.g35	TTHERM_00322760	IMG5_145770	o24039	t67334	i8192
CLS00768	TTHERM_00467310	IMG5_118860	Contig3705.0.g61	t29200	i19823	o49895
CLS00768	IMG5_118860	TTHERM_00467310	Contig3705.0.g61	i19823	t29200	o49895
CLS00768	Contig3705.0.g61	TTHERM_00467310	IMG5_118860	o49895	t29200	i19823
CLS00770	TTHERM_00621410	IMG5_014780	Contig19270.0.0.g39	t105841	i14303	o41920
CLS00770	IMG5_014780	TTHERM_00621410	Contig19270.0.0.g39	i14303	t105841	o41920
CLS00770	Contig19270.0.0.g39	TTHERM_00621410	IMG5_014780	o41920	t105841	i14303
CLS00774	TTHERM_00628720	IMG5_083720	Contig17530.0.g100	t95003	i17303	o10286
CLS00774	IMG5_083720	TTHERM_00628720	Contig17530.0.g100	i17303	t95003	o10286
CLS00774	Contig17530.0.g100	TTHERM_00628720	IMG5_083720	o10286	t95003	i17303
CLS00778	TTHERM_00036960	IMG5_109960	Contig18995.0.g70	t97426	i5456	o41474
CLS00778	IMG5_109960	TTHERM_00036960	Contig18995.0.g70	i5456	t97426	o41474
CLS00778	Contig18995.0.g70	TTHERM_00036960	IMG5_109960	o41474	t97426	i5456
CLS00781	TTHERM_00522630	IMG5_118230	Contig845.1.g5	t31611	i19767	o24751
CLS00781	TTHERM_00522630	IMG5_118230	Contig845.1.g5	t31612	i19768	o24752
CLS00781	IMG5_118230	TTHERM_00522630	Contig845.1.g5	i19767	t31611	o24751
CLS00781	IMG5_118230	TTHERM_00522630	Contig845.1.g5	i19768	t31612	o24752
CLS00781	Contig845.1.g5	TTHERM_00522630	IMG5_118230	o24751	t31611	i19767
CLS00781	Contig845.1.g5	TTHERM_00522630	IMG5_118230	o24752	t31612	i19768
CLS00782	TTHERM_00189530	IMG5_117990	Contig17578.0.g72	t75621	i19731	o10345
CLS00782	IMG5_117990	TTHERM_00189530	Contig17578.0.g72	i19731	t75621	o10345
CLS00782	Contig17578.0.g72	TTHERM_00189530	IMG5_117990	o10345	t75621	i19731
CLS00791	TTHERM_00691170	IMG5_019400	Contig19882.0.g6	t16135	i1163	o13148
CLS00791	IMG5_019400	TTHERM_00691170	Contig19882.0.g6	i1163	t16135	o13148
CLS00791	Contig19882.0.g6	TTHERM_00691170	IMG5_019400	o13148	t16135	i1163
CLS00794	TTHERM_00134890	IMG5_032150	Contig21382.0.g15	t23770	i14962	o45369
CLS00794	IMG5_032150	TTHERM_00134890	Contig21382.0.g15	i14962	t23770	o45369
CLS00794	Contig21382.0.g15	TTHERM_00134890	IMG5_032150	o45369	t23770	i14962
CLS00796	TTHERM_00474970	IMG5_192460	Contig775.1.g56	t81629	i12108	o55570
CLS00796	IMG5_192460	TTHERM_00474970	Contig775.1.g56	i12108	t81629	o55570
CLS00796	Contig775.1.g56	TTHERM_00474970	IMG5_192460	o55570	t81629	i12108
CLS00798	TTHERM_00697490	IMG5_195490	Contig22158.0.g4	t42900	i12381	o16356
CLS00798	TTHERM_00697490	IMG5_195490	Contig22158.0.g4	t42901	i12382	o16357
CLS00798	IMG5_195490	TTHERM_00697490	Contig22158.0.g4	i12381	t42900	o16356
CLS00798	IMG5_195490	TTHERM_00697490	Contig22158.0.g4	i12382	t42901	o16357
CLS00798	Contig22158.0.g4	TTHERM_00697490	IMG5_195490	o16356	t42900	i12381
CLS00798	Contig22158.0.g4	TTHERM_00697490	IMG5_195490	o16357	t42901	i12382
CLS00800	TTHERM_00852990	IMG5_195530	Contig9402.0.g21	t100846	i26137	o26035
CLS00800	IMG5_195530	TTHERM_00852990	Contig9402.0.g21	i26137	t100846	o26035
CLS00800	Contig9402.0.g21	TTHERM_00852990	IMG5_195530	o26035	t100846	i26137
CLS00814	TTHERM_00419810	IMG5_122510	Contig6526.0.g15	t69571	i6566	o22328
CLS00814	IMG5_122510	TTHERM_00419810	Contig6526.0.g15	i6566	t69571	o22328
CLS00814	Contig6526.0.g15	TTHERM_00419810	IMG5_122510	o22328	t69571	i6566
CLS00815	TTHERM_01075780	IMG5_122450	Contig2863.0.g30	t10482	i20102	o18084
CLS00815	IMG5_122450	TTHERM_01075780	Contig2863.0.g30	i20102	t10482	o18084
CLS00815	Contig2863.0.g30	TTHERM_01075780	IMG5_122450	o18084	t10482	i20102
CLS00817	TTHERM_00441950	IMG5_122550	Contig6862.0.g20	t70352	i6583	o54415
CLS00823	TTHERM_00138370	IMG5_016380	Contig15667.0.g98	t76021	i1016	o36422
CLS00823	IMG5_016380	TTHERM_00138370	Contig15667.0.g98	i1016	t76021	o36422
CLS00823	Contig15667.0.g98	TTHERM_00138370	IMG5_016380	o36422	t76021	i1016
CLS00830	TTHERM_00659120	IMG5_070030	Contig10081.0.g29	t85511	i3273	o176
CLS00830	IMG5_070030	TTHERM_00659120	Contig10081.0.g29	i3273	t85511	o176
CLS00830	Contig10081.0.g29	TTHERM_00659120	IMG5_070030	o176	t85511	i3273
CLS00835	IMG5_103090	TTHERM_00148750	Contig16596.0.g39	i18550	t77174	o9184
CLS00836	TTHERM_00780660	IMG5_130520	Contig7313.0.g36	t87946	i20723	o23399
CLS00836	TTHERM_00780660	IMG5_130520	Contig7313.0.g36	t87948	i20725	o23400
CLS00836	IMG5_130520	TTHERM_00780660	Contig7313.0.g36	i20723	t87946	o23399
CLS00836	IMG5_130520	TTHERM_00780660	Contig7313.0.g36	i20725	t87948	o23400
CLS00836	Contig7313.0.g36	TTHERM_00780660	IMG5_130520	o23399	t87946	i20723
CLS00836	Contig7313.0.g36	TTHERM_00780660	IMG5_130520	o23400	t87948	i20725
CLS00838	TTHERM_01000150	IMG5_130530	Contig14256.0.g65	t94782	i7286	o34183
CLS00838	IMG5_130530	TTHERM_01000150	Contig14256.0.g65	i7286	t94782	o34183
CLS00838	Contig14256.0.g65	TTHERM_01000150	IMG5_130530	o34183	t94782	i7286
CLS00842	TTHERM_00931950	IMG5_106300	Contig17726.0.g111	t88731	i18798	o10536
CLS00842	IMG5_106300	TTHERM_00931950	Contig17726.0.g111	i18798	t88731	o10536
CLS00842	Contig17726.0.g111	TTHERM_00931950	IMG5_106300	o10536	t88731	i18798
CLS00847	TTHERM_00865310	IMG5_098190	Contig16068.0.g63	t89419	i17995	o37145
CLS00847	IMG5_098190	TTHERM_00865310	Contig16068.0.g63	i17995	t89419	o37145
CLS00859	TTHERM_00079720	IMG5_107450	Contig15371.0.0.g43	t98580	i5281	o7689
CLS00859	IMG5_107450	TTHERM_00079720	Contig15371.0.0.g43	i5281	t98580	o7689
CLS00859	Contig15371.0.0.g43	TTHERM_00079720	IMG5_107450	o7689	t98580	i5281
CLS00860	TTHERM_00266490	IMG5_107290	Contig190.1.g68	t19937	i18890	o12082
CLS00860	IMG5_107290	TTHERM_00266490	Contig190.1.g68	i18890	t19937	o12082
CLS00860	Contig190.1.g68	TTHERM_00266490	IMG5_107290	o12082	t19937	i18890
CLS00866	TTHERM_00382350	IMG5_081360	Contig22607.0.g39	t102629	i17233	o47269
CLS00866	TTHERM_00382350	IMG5_081360	Contig22607.0.g39	t102631	i17235	o47270
CLS00866	IMG5_081360	TTHERM_00382350	Contig22607.0.g39	i17233	t102629	o47269
CLS00866	IMG5_081360	TTHERM_00382350	Contig22607.0.g39	i17235	t102631	o47270
CLS00866	Contig22607.0.g39	TTHERM_00382350	IMG5_081360	o47269	t102629	i17233
CLS00866	Contig22607.0.g39	TTHERM_00382350	IMG5_081360	o47270	t102631	i17235
CLS00869	TTHERM_01016070	IMG5_109220	Contig1072.0.g14	t88901	i5426	o1093
CLS00869	TTHERM_01016070	IMG5_109220	Contig1072.0.g14	t88902	i5427	o1094
CLS00869	TTHERM_01016070	IMG5_109220	Contig1072.0.g14	t88903	i5428	o1096
CLS00869	TTHERM_01016070	IMG5_109220	Contig1072.0.g14	t88905	i5430	o1098
CLS00869	IMG5_109220	TTHERM_01016070	Contig1072.0.g14	i5426	t88901	o1093
CLS00869	IMG5_109220	TTHERM_01016070	Contig1072.0.g14	i5427	t88902	o1094
CLS00869	IMG5_109220	TTHERM_01016070	Contig1072.0.g14	i5428	t88903	o1096
CLS00869	IMG5_109220	TTHERM_01016070	Contig1072.0.g14	i5429	t88904	o1097
CLS00869	Contig1072.0.g14	TTHERM_01016070	IMG5_109220	o1093	t88901	i5426
CLS00869	Contig1072.0.g14	TTHERM_01016070	IMG5_109220	o1094	t88902	i5427
CLS00869	Contig1072.0.g14	TTHERM_01016070	IMG5_109220	o1096	t88903	i5428
CLS00873	TTHERM_00443109	IMG5_109010	Contig18332.0.g98	t17789	i5395	o40458
CLS00873	IMG5_109010	TTHERM_00443109	Contig18332.0.g98	i5395	t17789	o40458
CLS00873	Contig18332.0.g98	TTHERM_00443109	IMG5_109010	o40458	t17789	i5395
CLS00874	TTHERM_00529860	IMG5_109240	Contig6859.0.g11	t18163	i19089	o54405
CLS00874	TTHERM_00529860	IMG5_109240	Contig6859.0.g11	t18164	i19090	o54406
CLS00874	IMG5_109240	TTHERM_00529860	Contig6859.0.g11	i19089	t18163	o54405
CLS00874	IMG5_109240	TTHERM_00529860	Contig6859.0.g11	i19090	t18164	o54406
CLS00874	Contig6859.0.g11	TTHERM_00529860	IMG5_109240	o54405	t18163	i19089
CLS00874	Contig6859.0.g11	TTHERM_00529860	IMG5_109240	o54406	t18164	i19090
CLS00876	TTHERM_00388640	IMG5_132850	Contig14352.0.g52	t103052	i7461	o34361
CLS00876	IMG5_132850	TTHERM_00388640	Contig14352.0.g52	i7461	t103052	o34361
CLS00876	Contig14352.0.g52	TTHERM_00388640	IMG5_132850	o34361	t103052	i7461
CLS00878	TTHERM_00497960	IMG5_188660	Contig22245.0.g37	t83203	i25521	o16469
CLS00878	IMG5_188660	TTHERM_00497960	Contig22245.0.g37	i25521	t83203	o16469
CLS00878	Contig22245.0.g37	TTHERM_00497960	IMG5_188660	o16469	t83203	i25521
CLS00884	TTHERM_01055410	IMG5_119990	Contig15786.0.g77	t91816	i6304	o36617
CLS00884	IMG5_119990	TTHERM_01055410	Contig15786.0.g77	i6304	t91816	o36617
CLS00884	Contig15786.0.g77	TTHERM_01055410	IMG5_119990	o36617	t91816	i6304
CLS00887	TTHERM_01084190	IMG5_120000	Contig18874.0.g91	t39770	i6315	o41230
CLS00887	IMG5_120000	TTHERM_01084190	Contig18874.0.g91	i6315	t39770	o41230
CLS00887	Contig18874.0.g91	TTHERM_01084190	IMG5_120000	o41230	t39770	i6315
CLS00889	TTHERM_01093520	IMG5_119850	Contig21459.0.g78	t40031	i19893	o45504
CLS00889	TTHERM_01093520	IMG5_119850	t40048	i19906	i19907
CLS00889	IMG5_119850	TTHERM_01093520	Contig21459.0.g78	i19893	t40031	o45504
CLS00889	Contig21459.0.g78	TTHERM_01093520	IMG5_119850	o45504	t40031	i19893
CLS00890	TTHERM_00526760	IMG5_119940	Contig12.0.g76	t85005	i6284	o30336
CLS00890	IMG5_119940	TTHERM_00526760	Contig12.0.g76	i6284	t85005	o30336
CLS00890	Contig12.0.g76	TTHERM_00526760	IMG5_119940	o30336	t85005	i6284
CLS00894	TTHERM_00703830	IMG5_134220	Contig22695.0.g48	t55211	i20983	o47402
CLS00894	IMG5_134220	TTHERM_00703830	Contig22695.0.g48	i20983	t55211	o47402
CLS00894	Contig22695.0.g48	TTHERM_00703830	IMG5_134220	o47402	t55211	i20983
CLS00895	TTHERM_01345810	IMG5_148750	Contig5227.0.g53	t40020	i8440	o20865
CLS00895	TTHERM_01345810	IMG5_148750	Contig5227.0.g53	t40025	i8444	o20869
CLS00895	IMG5_148750	TTHERM_01345810	Contig5227.0.g53	i8440	t40020	o20865
CLS00895	IMG5_148750	TTHERM_01345810	Contig5227.0.g53	i8444	t40025	o20869
CLS00895	Contig5227.0.g53	TTHERM_01345810	IMG5_148750	o20865	t40020	i8440
CLS00895	Contig5227.0.g53	TTHERM_01345810	IMG5_148750	o20869	t40025	i8444
CLS00896	TTHERM_00263309	IMG5_026070	Contig11826.0.g61	t64890	i14747	o2770
CLS00896	IMG5_026070	TTHERM_00263309	Contig11826.0.g61	i14747	t64890	o2770
CLS00896	Contig11826.0.g61	TTHERM_00263309	IMG5_026070	o2770	t64890	i14747
CLS00897	TTHERM_01075640	IMG5_026080	Contig20776.0.g62	t10359	i14750	o14325
CLS00897	IMG5_026080	TTHERM_01075640	Contig20776.0.g62	i14750	t10359	o14325
CLS00897	Contig20776.0.g62	TTHERM_01075640	IMG5_026080	o14325	t10359	i14750
CLS00900	TTHERM_00338210	IMG5_178620	Contig19269.0.g49	t72766	i10872	o12435
CLS00900	IMG5_178620	TTHERM_00338210	Contig19269.0.g49	i10872	t72766	o12435
CLS00900	Contig19269.0.g49	TTHERM_00338210	IMG5_178620	o12435	t72766	i10872
CLS00901	TTHERM_00297140	IMG5_136860	Contig861.1.g24	t73690	i21190	o25009
CLS00901	IMG5_136860	TTHERM_00297140	Contig861.1.g24	i21190	t73690	o25009
CLS00901	Contig861.1.g24	TTHERM_00297140	IMG5_136860	o25009	t73690	i21190
CLS00907	TTHERM_00444570	IMG5_055120	Contig8621.0.g10	t26644	i2416	o56808
CLS00907	IMG5_055120	TTHERM_00444570	Contig8621.0.g10	i2416	t26644	o56808
CLS00907	Contig8621.0.g10	TTHERM_00444570	IMG5_055120	o56808	t26644	i2416
CLS00911	TTHERM_00670500	IMG5_055090	Contig1206.0.g42	t34922	i15787	o30456
CLS00911	IMG5_055090	TTHERM_00670500	Contig1206.0.g42	i15787	t34922	o30456
CLS00911	Contig1206.0.g42	TTHERM_00670500	IMG5_055090	o30456	t34922	i15787
CLS00915	TTHERM_00023950	IMG5_148080	Contig19359.0.g114	t1067	i21988	o42084
CLS00915	IMG5_148080	TTHERM_00023950	Contig19359.0.g114	i21988	t1067	o42084
CLS00915	Contig19359.0.g114	TTHERM_00023950	IMG5_148080	o42084	t1067	i21988
CLS00924	TTHERM_00497660	IMG5_092610	Contig1026.0.g89	t83121	i4201	o366
CLS00924	IMG5_092610	TTHERM_00497660	Contig1026.0.g89	i4201	t83121	o366
CLS00924	Contig1026.0.g89	TTHERM_00497660	IMG5_092610	o366	t83121	i4201
CLS00926	TTHERM_00941400	IMG5_092570	Contig21276.0.g90	t60695	i17722	o45183
CLS00926	IMG5_092570	TTHERM_00941400	Contig21276.0.g90	i17722	t60695	o45183
CLS00926	Contig21276.0.g90	TTHERM_00941400	IMG5_092570	o45183	t60695	i17722
CLS00931	TTHERM_00444510	IMG5_201600	Contig22564.0.g70	t79399	i12946	o16761
CLS00931	IMG5_201600	TTHERM_00444510	Contig22564.0.g70	i12946	t79399	o16761
CLS00931	Contig22564.0.g70	TTHERM_00444510	IMG5_201600	o16761	t79399	i12946
CLS00934	TTHERM_01262870	IMG5_033320	Contig10993.0.g27	t66740	i1729	o28638
CLS00934	IMG5_033320	TTHERM_01262870	Contig10993.0.g27	i1729	t66740	o28638
CLS00934	Contig10993.0.g27	TTHERM_01262870	IMG5_033320	o28638	t66740	i1729
CLS00937	TTHERM_00219330	IMG5_155530	Contig15830.0.0.g44	t77983	i22673	o8262
CLS00937	IMG5_155530	TTHERM_00219330	Contig15830.0.0.g44	i22673	t77983	o8262
CLS00937	Contig15830.0.0.g44	TTHERM_00219330	IMG5_155530	o8262	t77983	i22673
CLS00938	TTHERM_01260780	IMG5_155500	Contig651.0.g7	t66679	i8991	o22313
CLS00947	TTHERM_00659070	IMG5_169800	Contig5693.0.g33	t85501	i10260	o21404
CLS00947	IMG5_169800	TTHERM_00659070	Contig5693.0.g33	i10260	t85501	o21404
CLS00947	Contig5693.0.g33	TTHERM_00659070	IMG5_169800	o21404	t85501	i10260
CLS00955	TTHERM_00773500	IMG5_147690	Contig12765.0.g65	t69204	i21951	o4142
CLS00955	IMG5_147690	TTHERM_00773500	Contig12765.0.g65	i21951	t69204	o4142
CLS00955	Contig12765.0.g65	TTHERM_00773500	IMG5_147690	o4142	t69204	i21951
CLS00967	TTHERM_00213600	IMG5_099240	Contig21432.0.g8	t6966	i4584	o15165
CLS00967	TTHERM_00213600	IMG5_099240	Contig21432.0.g8	t6970	i4587	o15167
CLS00967	IMG5_099240	TTHERM_00213600	Contig21432.0.g8	i4584	t6966	o15165
CLS00967	IMG5_099240	TTHERM_00213600	Contig21432.0.g8	i4587	t6970	o15167
CLS00967	Contig21432.0.g8	TTHERM_00213600	IMG5_099240	o15165	t6966	i4584
CLS00967	Contig21432.0.g8	TTHERM_00213600	IMG5_099240	o15167	t6970	i4587
CLS00969	TTHERM_00004830	IMG5_099180	Contig13068.0.g30	t270	i4563	o32152
CLS00969	IMG5_099180	TTHERM_00004830	Contig13068.0.g30	i4563	t270	o32152
CLS00969	Contig13068.0.g30	TTHERM_00004830	IMG5_099180	o32152	t270	i4563
CLS00976	TTHERM_00723110	IMG5_194690	Contig11034.0.g67	t68359	i12305	o1588
CLS00976	IMG5_194690	TTHERM_00723110	Contig11034.0.g67	i12305	t68359	o1588
CLS00976	Contig11034.0.g67	TTHERM_00723110	IMG5_194690	o1588	t68359	i12305
CLS00984	TTHERM_00412070	IMG5_100730	Contig22082.0.g97	t82923	i18289	o16222
CLS00984	TTHERM_00412070	IMG5_100730	Contig22082.0.g97	t82924	i18290	o16223
CLS00984	TTHERM_00412070	IMG5_100730	Contig22082.0.g97	t82929	i18295	o16225
CLS00984	IMG5_100730	TTHERM_00412070	Contig22082.0.g97	i18289	t82923	o16222
CLS00984	IMG5_100730	TTHERM_00412070	Contig22082.0.g97	i18290	t82924	o16223
CLS00984	IMG5_100730	TTHERM_00412070	Contig22082.0.g97	i18295	t82929	o16225
CLS00984	Contig22082.0.g97	TTHERM_00412070	IMG5_100730	o16222	t82923	i18289
CLS00984	Contig22082.0.g97	TTHERM_00412070	IMG5_100730	o16223	t82924	i18290
CLS00984	Contig22082.0.g97	TTHERM_00412070	IMG5_100730	o16225	t82929	i18295
CLS00987	Contig10370.0.g66	TTHERM_00218660	IMG5_170860	o547	t77907	i23985
CLS00988	TTHERM_00624660	IMG5_183260	Contig11771.0.g78	t42727	i11276	o29916
CLS00988	IMG5_183260	TTHERM_00624660	Contig11771.0.g78	i11276	t42727	o29916
CLS00988	Contig11771.0.g78	TTHERM_00624660	IMG5_183260	o29916	t42727	i11276
CLS00994	TTHERM_01347910	IMG5_172130	Contig12475.0.g1	t67858	i24083	o31115
CLS00994	TTHERM_01347910	IMG5_172130	Contig12475.0.g1	t67860	i24085	o31117
CLS00994	TTHERM_01347910	IMG5_172130	Contig12475.0.g1	t67861	i24086	o31118
CLS00994	IMG5_172130	TTHERM_01347910	Contig12475.0.g1	i24083	t67858	o31115
CLS00994	IMG5_172130	TTHERM_01347910	Contig12475.0.g1	i24085	t67860	o31117
CLS00994	IMG5_172130	TTHERM_01347910	Contig12475.0.g1	i24086	t67861	o31118
CLS00994	Contig12475.0.g1	TTHERM_01347910	IMG5_172130	o31115	t67858	i24083
CLS00994	Contig12475.0.g1	TTHERM_01347910	IMG5_172130	o31117	t67860	i24085
CLS00994	Contig12475.0.g1	TTHERM_01347910	IMG5_172130	o31118	t67861	i24086
CLS00997	TTHERM_00616340	IMG5_051480	Contig17686.0.g40	t33696	i2237	o10478
CLS00997	IMG5_051480	TTHERM_00616340	Contig17686.0.g40	i2237	t33696	o10478
CLS00997	Contig17686.0.g40	TTHERM_00616340	IMG5_051480	o10478	t33696	i2237
CLS01000	TTHERM_00149630	IMG5_041110	Contig21034.0.g40	t77360	i1908	o44824
CLS01000	TTHERM_00149630	IMG5_041110	Contig21034.0.g40	t77361	i1909	o44825
CLS01000	IMG5_041110	TTHERM_00149630	Contig21034.0.g40	i1908	t77360	o44824
CLS01000	IMG5_041110	TTHERM_00149630	Contig21034.0.g40	i1909	t77361	o44825
CLS01000	Contig21034.0.g40	TTHERM_00149630	IMG5_041110	o44824	t77360	i1908
CLS01000	Contig21034.0.g40	TTHERM_00149630	IMG5_041110	o44825	t77361	i1909
CLS01006	TTHERM_00077460	IMG5_059480	Contig18339.0.g93	t98375	i16104	o40461
CLS01006	IMG5_059480	TTHERM_00077460	Contig18339.0.g93	i16104	t98375	o40461
CLS01006	Contig18339.0.g93	TTHERM_00077460	IMG5_059480	o40461	t98375	i16104
CLS01009	TTHERM_00077050	IMG5_115070	Contig22114.0.g34	t46383	i19439	o46663
CLS01009	TTHERM_00077050	IMG5_115070	Contig22114.0.g34	t46385	i19441	o46664
CLS01009	TTHERM_00077050	IMG5_115070	Contig22114.0.g34	t46387	i19443	o46667
CLS01009	IMG5_115070	TTHERM_00077050	Contig22114.0.g34	i19439	t46383	o46663
CLS01009	IMG5_115070	TTHERM_00077050	Contig22114.0.g34	i19441	t46385	o46664
CLS01009	IMG5_115070	TTHERM_00077050	Contig22114.0.g34	i19443	t46387	o46667
CLS01009	Contig22114.0.g34	TTHERM_00077050	IMG5_115070	o46663	t46383	i19439
CLS01009	Contig22114.0.g34	TTHERM_00077050	IMG5_115070	o46664	t46385	i19441
CLS01009	Contig22114.0.g34	TTHERM_00077050	IMG5_115070	o46667	t46387	i19443
CLS01012	TTHERM_00225870	IMG5_114980	Contig4846.0.g110	t62258	i19432	o51457
CLS01012	IMG5_114980	TTHERM_00225870	Contig4846.0.g110	i19432	t62258	o51457
CLS01012	Contig4846.0.g110	TTHERM_00225870	IMG5_114980	o51457	t62258	i19432
CLS01017	TTHERM_00391570	IMG5_047210	Contig18916.0.g48	t93946	i1999	o41329
CLS01017	IMG5_047210	TTHERM_00391570	Contig18916.0.g48	i1999	t93946	o41329
CLS01017	Contig18916.0.g48	TTHERM_00391570	IMG5_047210	o41329	t93946	i1999
CLS01022	TTHERM_00037219	IMG5_179630	Contig2890.0.g87	t97484	i10961	o18132
CLS01022	TTHERM_00037219	IMG5_179630	Contig2890.0.g87	t97485	i10962	o18133
CLS01022	IMG5_179630	TTHERM_00037219	Contig2890.0.g87	i10961	t97484	o18132
CLS01022	IMG5_179630	TTHERM_00037219	Contig2890.0.g87	i10962	t97485	o18133
CLS01022	Contig2890.0.g87	TTHERM_00037219	IMG5_179630	o18132	t97484	i10961
CLS01022	Contig2890.0.g87	TTHERM_00037219	IMG5_179630	o18133	t97485	i10962
CLS01024	TTHERM_00494730	IMG5_023020	Contig16946.0.g34	t82151	i1328	o9589
CLS01024	IMG5_023020	TTHERM_00494730	Contig16946.0.g34	i1328	t82151	o9589
CLS01024	Contig16946.0.g34	TTHERM_00494730	IMG5_023020	o9589	t82151	i1328
CLS01025	TTHERM_00470550	IMG5_007800	Contig15222.0.1.g50	t18549	i13956	o35709
CLS01025	IMG5_007800	TTHERM_00470550	Contig15222.0.1.g50	i13956	t18549	o35709
CLS01025	Contig15222.0.1.g50	TTHERM_00470550	IMG5_007800	o35709	t18549	i13956
CLS01028	TTHERM_00562810	IMG5_070920	Contig18702.0.g87	t32600	i16808	o40957
CLS01028	TTHERM_00562810	IMG5_070920	Contig18702.0.g87	t32602	i16810	o40958
CLS01028	IMG5_070920	TTHERM_00562810	Contig18702.0.g87	i16808	t32600	o40957
CLS01028	IMG5_070920	TTHERM_00562810	Contig18702.0.g87	i16810	t32602	o40958
CLS01028	Contig18702.0.g87	TTHERM_00562810	IMG5_070920	o40957	t32600	i16808
CLS01028	Contig18702.0.g87	TTHERM_00562810	IMG5_070920	o40958	t32602	i16810
CLS01035	Contig15239.0.g117	TTHERM_00316290	IMG5_061210	o7539	t18913	i16235
CLS01042	TTHERM_00101310	IMG5_189600	Contig15740.0.g80	t51823	i11911	o36534
CLS01042	IMG5_189600	TTHERM_00101310	Contig15740.0.g80	i11911	t51823	o36534
CLS01042	Contig15740.0.g80	TTHERM_00101310	IMG5_189600	o36534	t51823	i11911
CLS01045	TTHERM_00895820	IMG5_120530	Contig13459.0.g8	t58912	i19948	o32831
CLS01045	IMG5_120530	TTHERM_00895820	Contig13459.0.g8	i19948	t58912	o32831
CLS01045	Contig13459.0.g8	TTHERM_00895820	IMG5_120530	o32831	t58912	i19948
CLS01058	Contig6435.0.g97	TTHERM_00148730	IMG5_121750	o22231	t24425	i20090
CLS01063	TTHERM_01085570	IMG5_123660	Contig6560.0.g89	t39296	i20215	o22378
CLS01063	TTHERM_01085570	IMG5_123660	Contig6560.0.g89	t39297	i20216	o22379
CLS01063	IMG5_123660	TTHERM_01085570	Contig6560.0.g89	i20215	t39296	o22378
CLS01063	IMG5_123660	TTHERM_01085570	Contig6560.0.g89	i20216	t39297	o22379
CLS01063	Contig6560.0.g89	TTHERM_01085570	IMG5_123660	o22378	t39296	i20215
CLS01063	Contig6560.0.g89	TTHERM_01085570	IMG5_123660	o22379	t39297	i20216
CLS01064	TTHERM_01000190	IMG5_123670	Contig20321.0.g101	t94792	i6678	o13701
CLS01064	IMG5_123670	TTHERM_01000190	Contig20321.0.g101	i6678	t94792	o13701
CLS01064	Contig20321.0.g101	TTHERM_01000190	IMG5_123670	o13701	t94792	i6678
CLS01066	TTHERM_00189270	IMG5_173910	Contig22941.0.g1	t75580	i10572	o47642
CLS01066	TTHERM_00189270	IMG5_173910	Contig22941.0.g1	t75581	i10573	o47644
CLS01066	IMG5_173910	TTHERM_00189270	Contig22941.0.g1	i10572	t75580	o47642
CLS01066	IMG5_173910	TTHERM_00189270	Contig22941.0.g1	i10573	t75581	o47644
CLS01066	Contig22941.0.g1	TTHERM_00189270	IMG5_173910	o47642	t75580	i10572
CLS01066	Contig22941.0.g1	TTHERM_00189270	IMG5_173910	o47644	t75581	i10573
CLS01071	TTHERM_00649060	IMG5_149900	Contig19918.0.g49	t16731	i22188	o13203
CLS01071	IMG5_149900	TTHERM_00649060	Contig19918.0.g49	i22188	t16731	o13203
CLS01071	Contig19918.0.g49	TTHERM_00649060	IMG5_149900	o13203	t16731	i22188
CLS01072	TTHERM_00434070	IMG5_184430	Contig18343.0.g85	t47825	i11414	o11269
CLS01072	TTHERM_00434070	IMG5_184430	Contig18343.0.g85	t47826	i11415	o11270
CLS01072	IMG5_184430	TTHERM_00434070	Contig18343.0.g85	i11414	t47825	o11269
CLS01072	IMG5_184430	TTHERM_00434070	Contig18343.0.g85	i11415	t47826	o11270
CLS01072	Contig18343.0.g85	TTHERM_00434070	IMG5_184430	o11269	t47825	i11414
CLS01072	Contig18343.0.g85	TTHERM_00434070	IMG5_184430	o11270	t47826	i11415
CLS01074	TTHERM_00715640	IMG5_184410	Contig9290.0.g2	t68589	i11411	o25894
CLS01074	IMG5_184410	TTHERM_00715640	Contig9290.0.g2	i11411	t68589	o25894
CLS01074	Contig9290.0.g2	TTHERM_00715640	IMG5_184410	o25894	t68589	i11411
CLS01086	TTHERM_00136440	IMG5_141940	Contig7966.0.g41	t76252	i21406	o55928
CLS01086	IMG5_141940	TTHERM_00136440	Contig7966.0.g41	i21406	t76252	o55928
CLS01086	Contig7966.0.g41	TTHERM_00136440	IMG5_141940	o55928	t76252	i21406
CLS01087	TTHERM_00220590	IMG5_167400	Contig22852.0.g20	t25462	i10004	o17152
CLS01087	IMG5_167400	TTHERM_00220590	Contig22852.0.g20	i10004	t25462	o17152
CLS01087	Contig22852.0.g20	TTHERM_00220590	IMG5_167400	o17152	t25462	i10004
CLS01095	TTHERM_00434040	IMG5_048540	Contig12890.0.g103	t47829	i15391	o31871
CLS01095	IMG5_048540	TTHERM_00434040	Contig12890.0.g103	i15391	t47829	o31871
CLS01095	Contig12890.0.g103	TTHERM_00434040	IMG5_048540	o31871	t47829	i15391
CLS01102	TTHERM_00077080	IMG5_124490	Contig11297.0.g96	t98298	i20272	o29095
CLS01102	IMG5_124490	TTHERM_00077080	Contig11297.0.g96	i20272	t98298	o29095
CLS01102	Contig11297.0.g96	TTHERM_00077080	IMG5_124490	o29095	t98298	i20272
CLS01103	TTHERM_00784430	IMG5_148740	Contig12242.0.g5	t42510	i8434	o30732
CLS01103	TTHERM_00784430	IMG5_148740	Contig12242.0.g5	t42512	i8436	o30733
CLS01103	IMG5_148740	TTHERM_00784430	Contig12242.0.g5	i8434	t42510	o30732
CLS01103	IMG5_148740	TTHERM_00784430	Contig12242.0.g5	i8436	t42512	o30733
CLS01103	Contig12242.0.g5	TTHERM_00784430	IMG5_148740	o30732	t42510	i8434
CLS01103	Contig12242.0.g5	TTHERM_00784430	IMG5_148740	o30733	t42512	i8436
CLS01110	TTHERM_00717780	IMG5_167940	Contig9279.0.0.g16	t98031	i10073	o57936
CLS01110	IMG5_167940	TTHERM_00717780	Contig9279.0.0.g16	i10073	t98031	o57936
CLS01110	Contig9279.0.0.g16	TTHERM_00717780	IMG5_167940	o57936	t98031	i10073
CLS01115	TTHERM_00112640	IMG5_022870	Contig293.1.g73	t41631	i1323	o48688
CLS01115	IMG5_022870	TTHERM_00112640	Contig293.1.g73	i1323	t41631	o48688
CLS01115	Contig293.1.g73	TTHERM_00112640	IMG5_022870	o48688	t41631	i1323
CLS01119	TTHERM_00487110	IMG5_066240	Contig21046.0.g14	t17460	i16537	o14650
CLS01119	TTHERM_00487110	IMG5_066240	Contig21046.0.g14	t17461	i16538	o14651
CLS01119	IMG5_066240	TTHERM_00487110	Contig21046.0.g14	i16537	t17460	o14650
CLS01119	IMG5_066240	TTHERM_00487110	Contig21046.0.g14	i16538	t17461	o14651
CLS01119	Contig21046.0.g14	TTHERM_00487110	IMG5_066240	o14650	t17460	i16537
CLS01119	Contig21046.0.g14	TTHERM_00487110	IMG5_066240	o14651	t17461	i16538
CLS01134	TTHERM_00773750	IMG5_196130	Contig3701.0.g57	t16657	i12439	o19108
CLS01134	IMG5_196130	TTHERM_00773750	Contig3701.0.g57	i12439	t16657	o19108
CLS01134	Contig3701.0.g57	TTHERM_00773750	IMG5_196130	o19108	t16657	i12439
CLS01144	TTHERM_00572100	IMG5_161480	Contig10844.0.1.g21	t40849	i9468	o28402
CLS01144	IMG5_161480	TTHERM_00572100	Contig10844.0.1.g21	i9468	t40849	o28402
CLS01144	Contig10844.0.1.g21	TTHERM_00572100	IMG5_161480	o28402	t40849	i9468
CLS01147	TTHERM_00623060	IMG5_083260	Contig10910.0.g97	t42652	i3818	o1358
CLS01147	TTHERM_00623060	IMG5_083260	Contig10910.0.g97	t42653	i3819	o1359
CLS01147	IMG5_083260	TTHERM_00623060	Contig10910.0.g97	i3818	t42652	o1358
CLS01147	IMG5_083260	TTHERM_00623060	Contig10910.0.g97	i3819	t42653	o1359
CLS01147	Contig10910.0.g97	TTHERM_00623060	IMG5_083260	o1358	t42652	i3818
CLS01147	Contig10910.0.g97	TTHERM_00623060	IMG5_083260	o1359	t42653	i3819
CLS01153	TTHERM_00886960	IMG5_007260	Contig10712.0.g47	t100718	i13928	o28170
CLS01153	IMG5_007260	TTHERM_00886960	Contig10712.0.g47	i13928	t100718	o28170
CLS01153	Contig10712.0.g47	TTHERM_00886960	IMG5_007260	o28170	t100718	i13928
CLS01158	TTHERM_00151580	IMG5_190180	t77567	i25627	i25628
CLS01158	TTHERM_00151580	IMG5_190180	Contig21283.0.g15	t77568	i25629	o14980
CLS01158	TTHERM_00151580	IMG5_190180	Contig21283.0.g15	t77569	i25630	o14981
CLS01158	TTHERM_00151580	IMG5_190180	Contig21283.0.g15	t77570	i25631	o14982
CLS01158	IMG5_190180	TTHERM_00151580	Contig21283.0.g15	i25629	t77568	o14980
CLS01158	IMG5_190180	TTHERM_00151580	Contig21283.0.g15	i25630	t77569	o14981
CLS01158	IMG5_190180	TTHERM_00151580	Contig21283.0.g15	i25631	t77570	o14982
CLS01158	Contig21283.0.g15	TTHERM_00151580	IMG5_190180	o14980	t77568	i25629
CLS01158	Contig21283.0.g15	TTHERM_00151580	IMG5_190180	o14981	t77569	i25630
CLS01158	Contig21283.0.g15	TTHERM_00151580	IMG5_190180	o14982	t77570	i25631
CLS01160	TTHERM_01345800	IMG5_190290	Contig13714.0.g6	t91542	i11955	o33324
CLS01160	IMG5_190290	TTHERM_01345800	Contig13714.0.g6	i11955	t91542	o33324
CLS01160	Contig13714.0.g6	TTHERM_01345800	IMG5_190290	o33324	t91542	i11955
CLS01169	TTHERM_00221100	IMG5_095380	Contig14613.0.g86	t25543	i17888	o6699
CLS01169	TTHERM_00221100	IMG5_095380	Contig14613.0.g86	t25544	i17889	o6700
CLS01169	IMG5_095380	TTHERM_00221100	Contig14613.0.g86	i17888	t25543	o6699
CLS01169	IMG5_095380	TTHERM_00221100	Contig14613.0.g86	i17889	t25544	o6700
CLS01169	Contig14613.0.g86	TTHERM_00221100	IMG5_095380	o6699	t25543	i17888
CLS01169	Contig14613.0.g86	TTHERM_00221100	IMG5_095380	o6700	t25544	i17889
CLS01174	TTHERM_00125140	IMG5_116080	Contig11152.0.g83	t77082	i19563	o1771
CLS01174	IMG5_116080	TTHERM_00125140	Contig11152.0.g83	i19563	t77082	o1771
CLS01174	Contig11152.0.g83	TTHERM_00125140	IMG5_116080	o1771	t77082	i19563
CLS01180	TTHERM_00753300	IMG5_003190	Contig5218.0.g43	t2593	i324	o20856
CLS01180	TTHERM_00753300	IMG5_003190	Contig5218.0.g43	t2594	i325	o20857
CLS01180	IMG5_003190	TTHERM_00753300	Contig5218.0.g43	i324	t2593	o20856
CLS01180	IMG5_003190	TTHERM_00753300	Contig5218.0.g43	i325	t2594	o20857
CLS01180	Contig5218.0.g43	TTHERM_00753300	IMG5_003190	o20856	t2593	i324
CLS01180	Contig5218.0.g43	TTHERM_00753300	IMG5_003190	o20857	t2594	i325
CLS01182	TTHERM_00194260	IMG5_183690	Contig7825.0.g34	t59241	i11323	o23983
CLS01182	IMG5_183690	TTHERM_00194260	Contig7825.0.g34	i11323	t59241	o23983
CLS01182	Contig7825.0.g34	TTHERM_00194260	IMG5_183690	o23983	t59241	i11323
CLS01187	TTHERM_01094880	IMG5_193710	Contig17698.0.g34	t94480	i12196	o39570
CLS01187	TTHERM_01094880	IMG5_193710	Contig17698.0.g34	t94488	i12200	o39574
CLS01187	IMG5_193710	TTHERM_01094880	Contig17698.0.g34	i12196	t94480	o39570
CLS01187	IMG5_193710	TTHERM_01094880	Contig17698.0.g34	i12200	t94488	o39574
CLS01187	Contig17698.0.g34	TTHERM_01094880	IMG5_193710	o39570	t94480	i12196
CLS01187	Contig17698.0.g34	TTHERM_01094880	IMG5_193710	o39574	t94488	i12200
CLS01193	TTHERM_00441810	IMG5_121020	Contig18293.0.g107	t70319	i6432	o40413
CLS01193	IMG5_121020	TTHERM_00441810	Contig18293.0.g107	i6432	t70319	o40413
CLS01193	Contig18293.0.g107	TTHERM_00441810	IMG5_121020	o40413	t70319	i6432
CLS01195	TTHERM_00249810	IMG5_120940	Contig797.1.g89	t10572	i20009	o55932
CLS01195	IMG5_120940	TTHERM_00249810	Contig797.1.g89	i20009	t10572	o55932
CLS01195	Contig797.1.g89	TTHERM_00249810	IMG5_120940	o55932	t10572	i20009
CLS01197	TTHERM_00780530	IMG5_049350	Contig5079.0.g1	t36448	i15430	o51789
CLS01197	TTHERM_00780530	IMG5_049350	Contig5079.0.g1	t36449	i15431	o51790
CLS01197	TTHERM_00780530	IMG5_049350	Contig5079.0.g1	t36451	i15432	o51791
CLS01197	IMG5_049350	TTHERM_00780530	Contig5079.0.g1	i15430	t36448	o51789
CLS01197	IMG5_049350	TTHERM_00780530	Contig5079.0.g1	i15431	t36449	o51790
CLS01197	IMG5_049350	TTHERM_00780530	Contig5079.0.g1	i15432	t36451	o51791
CLS01197	Contig5079.0.g1	TTHERM_00780530	IMG5_049350	o51789	t36448	i15430
CLS01197	Contig5079.0.g1	TTHERM_00780530	IMG5_049350	o51790	t36449	i15431
CLS01197	Contig5079.0.g1	TTHERM_00780530	IMG5_049350	o51791	t36451	i15432
CLS01206	TTHERM_00205170	IMG5_166160	Contig12013.0.g58	t60407	i23522	o3090
CLS01206	IMG5_166160	TTHERM_00205170	Contig12013.0.g58	i23522	t60407	o3090
CLS01206	Contig12013.0.g58	TTHERM_00205170	IMG5_166160	o3090	t60407	i23522
CLS01208	TTHERM_01079140	IMG5_071970	Contig16092.0.g104	t48035	i16846	o8539
CLS01208	TTHERM_01079140	IMG5_071970	Contig16092.0.g104	t48036	i16847	o8540
CLS01208	IMG5_071970	TTHERM_01079140	Contig16092.0.g104	i16846	t48035	o8539
CLS01208	IMG5_071970	TTHERM_01079140	Contig16092.0.g104	i16847	t48036	o8540
CLS01208	Contig16092.0.g104	TTHERM_01079140	IMG5_071970	o8539	t48035	i16846
CLS01208	Contig16092.0.g104	TTHERM_01079140	IMG5_071970	o8540	t48036	i16847
CLS01209	TTHERM_00193950	IMG5_071980	Contig3337.0.g94	t5241	i16850	o18683
CLS01209	IMG5_071980	TTHERM_00193950	Contig3337.0.g94	i16850	t5241	o18683
CLS01209	Contig3337.0.g94	TTHERM_00193950	IMG5_071980	o18683	t5241	i16850
CLS01214	TTHERM_00145490	IMG5_161080	Contig22626.0.g41	t78676	i9435	o16830
CLS01214	IMG5_161080	TTHERM_00145490	Contig22626.0.g41	i9435	t78676	o16830
CLS01214	Contig22626.0.g41	TTHERM_00145490	IMG5_161080	o16830	t78676	i9435
CLS01220	TTHERM_00112800	IMG5_133490	Contig10657.0.g36	t41642	i20926	o28069
CLS01220	IMG5_133490	TTHERM_00112800	Contig10657.0.g36	i20926	t41642	o28069
CLS01220	Contig10657.0.g36	TTHERM_00112800	IMG5_133490	o28069	t41642	i20926
CLS01226	TTHERM_00579230	IMG5_125110	t35491	i20348	i20349
CLS01233	TTHERM_00426100	IMG5_079480	Contig3164.0.g43	t50902	i17178	o18482
CLS01233	IMG5_079480	TTHERM_00426100	Contig3164.0.g43	i17178	t50902	o18482
CLS01233	Contig3164.0.g43	TTHERM_00426100	IMG5_079480	o18482	t50902	i17178
CLS01242	TTHERM_00518510	IMG5_199740	Contig12222.0.g10	t85252	i12741	o30678
CLS01242	IMG5_199740	TTHERM_00518510	Contig12222.0.g10	i12741	t85252	o30678
CLS01242	Contig12222.0.g10	TTHERM_00518510	IMG5_199740	o30678	t85252	i12741
CLS01247	TTHERM_00487150	IMG5_199770	Contig16948.0.0.g28	t17473	i12752	o38509
CLS01247	IMG5_199770	TTHERM_00487150	Contig16948.0.0.g28	i12752	t17473	o38509
CLS01247	Contig16948.0.0.g28	TTHERM_00487150	IMG5_199770	o38509	t17473	i12752
CLS01250	TTHERM_00756460	IMG5_128590	Contig22298.0.g22	t37078	i7091	o46899
CLS01250	IMG5_128590	TTHERM_00756460	Contig22298.0.g22	i7091	t37078	o46899
CLS01250	Contig22298.0.g22	TTHERM_00756460	IMG5_128590	o46899	t37078	i7091
CLS01251	TTHERM_00715750	IMG5_188920	Contig11604.0.g35	t68601	i25568	o29592
CLS01251	IMG5_188920	TTHERM_00715750	Contig11604.0.g35	i25568	t68601	o29592
CLS01251	Contig11604.0.g35	TTHERM_00715750	IMG5_188920	o29592	t68601	i25568
CLS01253	TTHERM_00275750	IMG5_145350	Contig93.1.g71	t20235	i21673	o57995
CLS01253	IMG5_145350	TTHERM_00275750	Contig93.1.g71	i21673	t20235	o57995
CLS01253	Contig93.1.g71	TTHERM_00275750	IMG5_145350	o57995	t20235	i21673
CLS01257	TTHERM_00820660	IMG5_062210	Contig1126.1.g113	t57135	i16286	o29049
CLS01257	IMG5_062210	TTHERM_00820660	Contig1126.1.g113	i16286	t57135	o29049
CLS01257	Contig1126.1.g113	TTHERM_00820660	IMG5_062210	o29049	t57135	i16286
CLS01259	TTHERM_01345750	IMG5_013690	Contig14352.0.g53	t39990	i14247	o6280
CLS01259	TTHERM_01345750	IMG5_013690	Contig14352.0.g53	t39991	i14248	o6281
CLS01259	IMG5_013690	TTHERM_01345750	Contig14352.0.g53	i14247	t39990	o6280
CLS01259	IMG5_013690	TTHERM_01345750	Contig14352.0.g53	i14248	t39991	o6281
CLS01259	Contig14352.0.g53	TTHERM_01345750	IMG5_013690	o6280	t39990	i14247
CLS01259	Contig14352.0.g53	TTHERM_01345750	IMG5_013690	o6281	t39991	i14248
CLS01260	TTHERM_01345760	IMG5_013680	Contig22207.0.g77	t40004	i14244	o46798
CLS01260	TTHERM_01345760	IMG5_013680	Contig22207.0.g77	t40005	i14245	o46799
CLS01260	IMG5_013680	TTHERM_01345760	Contig22207.0.g77	i14244	t40004	o46798
CLS01260	IMG5_013680	TTHERM_01345760	Contig22207.0.g77	i14245	t40005	o46799
CLS01260	Contig22207.0.g77	TTHERM_01345760	IMG5_013680	o46798	t40004	i14244
CLS01260	Contig22207.0.g77	TTHERM_01345760	IMG5_013680	o46799	t40005	i14245
CLS01261	TTHERM_01092470	IMG5_051740	Contig15848.0.g104	t94430	i15638	o36741
CLS01261	IMG5_051740	TTHERM_01092470	Contig15848.0.g104	i15638	t94430	o36741
CLS01261	Contig15848.0.g104	TTHERM_01092470	IMG5_051740	o36741	t94430	i15638
CLS01262	TTHERM_00848090	IMG5_051610	Contig7793.0.g5	t4505	i15610	o23941
CLS01262	IMG5_051610	TTHERM_00848090	Contig7793.0.g5	i15610	t4505	o23941
CLS01262	Contig7793.0.g5	TTHERM_00848090	IMG5_051610	o23941	t4505	i15610
CLS01277	TTHERM_01079130	IMG5_091170	Contig14421.0.0.g95	t100217	i17647	o6398
CLS01277	TTHERM_01079130	IMG5_091170	Contig14421.0.0.g95	t100218	i17648	o6399
CLS01277	IMG5_091170	TTHERM_01079130	Contig14421.0.0.g95	i17647	t100217	o6398
CLS01277	IMG5_091170	TTHERM_01079130	Contig14421.0.0.g95	i17648	t100218	o6399
CLS01277	Contig14421.0.0.g95	TTHERM_01079130	IMG5_091170	o6398	t100217	i17647
CLS01277	Contig14421.0.0.g95	TTHERM_01079130	IMG5_091170	o6399	t100218	i17648
CLS01278	TTHERM_00469100	IMG5_090980	Contig10954.0.g62	t29343	i17573	o1445
CLS01278	IMG5_090980	TTHERM_00469100	Contig10954.0.g62	i17573	t29343	o1445
CLS01278	Contig10954.0.g62	TTHERM_00469100	IMG5_090980	o1445	t29343	i17573
CLS01279	TTHERM_00348240	IMG5_090990	Contig9298.0.g115	t79242	i4145	o25906
CLS01279	TTHERM_00348240	IMG5_090990	Contig9298.0.g115	t79243	i4146	o25907
CLS01279	IMG5_090990	TTHERM_00348240	Contig9298.0.g115	i4145	t79242	o25906
CLS01279	IMG5_090990	TTHERM_00348240	Contig9298.0.g115	i4146	t79243	o25907
CLS01279	Contig9298.0.g115	TTHERM_00348240	IMG5_090990	o25906	t79242	i4145
CLS01279	Contig9298.0.g115	TTHERM_00348240	IMG5_090990	o25907	t79243	i4146
CLS01281	TTHERM_00721640	IMG5_091130	Contig22445.0.g72	t55536	i17631	o16674
CLS01281	IMG5_091130	TTHERM_00721640	Contig22445.0.g72	i17631	t55536	o16674
CLS01281	Contig22445.0.g72	TTHERM_00721640	IMG5_091130	o16674	t55536	i17631
CLS01296	TTHERM_00193660	IMG5_136450	Contig16360.0.g4	t59093	i7698	o37581
CLS01296	IMG5_136450	TTHERM_00193660	Contig16360.0.g4	i7698	t59093	o37581
CLS01296	Contig16360.0.g4	TTHERM_00193660	IMG5_136450	o37581	t59093	i7698
CLS01298	TTHERM_00421140	IMG5_101980	Contig15976.0.g76	t69903	i4859	o8447
CLS01298	IMG5_101980	TTHERM_00421140	Contig15976.0.g76	i4859	t69903	o8447
CLS01298	Contig15976.0.g76	TTHERM_00421140	IMG5_101980	o8447	t69903	i4859
CLS01299	TTHERM_00401940	IMG5_176950	Contig19930.0.g53	t30357	i10784	o13216
CLS01299	TTHERM_00401940	IMG5_176950	Contig19930.0.g53	t30360	i10787	o13217
CLS01299	IMG5_176950	TTHERM_00401940	Contig19930.0.g53	i10784	t30357	o13216
CLS01299	IMG5_176950	TTHERM_00401940	Contig19930.0.g53	i10787	t30360	o13217
CLS01299	Contig19930.0.g53	TTHERM_00401940	IMG5_176950	o13216	t30357	i10784
CLS01299	Contig19930.0.g53	TTHERM_00401940	IMG5_176950	o13217	t30360	i10787
CLS01300	TTHERM_00688800	IMG5_063650	Contig15169.0.g19	t87816	i16413	o35632
CLS01300	IMG5_063650	TTHERM_00688800	Contig15169.0.g19	i16413	t87816	o35632
CLS01300	Contig15169.0.g19	TTHERM_00688800	IMG5_063650	o35632	t87816	i16413
CLS01302	TTHERM_01046950	IMG5_132430	Contig18344.0.g88	t9956	i7415	o11277
CLS01302	IMG5_132430	TTHERM_01046950	Contig18344.0.g88	i7415	t9956	o11277
CLS01302	Contig18344.0.g88	TTHERM_01046950	IMG5_132430	o11277	t9956	i7415
CLS01304	TTHERM_00260700	IMG5_051080	Contig6936.0.g101	t64726	i15553	o54485
CLS01304	IMG5_051080	TTHERM_00260700	Contig6936.0.g101	i15553	t64726	o54485
CLS01304	Contig6936.0.g101	TTHERM_00260700	IMG5_051080	o54484	t64724	i15551
CLS01304	Contig6936.0.g101	TTHERM_00260700	IMG5_051080	o54485	t64726	i15553
CLS01317	TTHERM_00295590	IMG5_170610	Contig19277.0.g32	t73889	i23967	o41934
CLS01317	TTHERM_00295590	IMG5_170610	Contig19277.0.g32	t73891	i23969	o41936
CLS01317	IMG5_170610	TTHERM_00295590	Contig19277.0.g32	i23967	t73889	o41934
CLS01317	IMG5_170610	TTHERM_00295590	Contig19277.0.g32	i23969	t73891	o41936
CLS01317	Contig19277.0.g32	TTHERM_00295590	IMG5_170610	o41934	t73889	i23967
CLS01317	Contig19277.0.g32	TTHERM_00295590	IMG5_170610	o41936	t73891	i23969
CLS01318	TTHERM_00317200	IMG5_170620	Contig20970.0.g100	t71931	i10311	o44731
CLS01318	IMG5_170620	TTHERM_00317200	Contig20970.0.g100	i10311	t71931	o44731
CLS01318	Contig20970.0.g100	TTHERM_00317200	IMG5_170620	o44731	t71931	i10311
CLS01321	TTHERM_00011730	IMG5_170670	Contig20615.0.g33	t54286	i23973	o14060
CLS01321	IMG5_170670	TTHERM_00011730	Contig20615.0.g33	i23973	t54286	o14060
CLS01321	Contig20615.0.g33	TTHERM_00011730	IMG5_170670	o14060	t54286	i23973
CLS01323	TTHERM_00773210	IMG5_147250	Contig19209.0.g81	t16518	i21918	o41797
CLS01323	TTHERM_00773210	IMG5_147250	Contig19209.0.g81	t16520	i21920	o41798
CLS01323	IMG5_147250	TTHERM_00773210	Contig19209.0.g81	i21918	t16518	o41797
CLS01323	IMG5_147250	TTHERM_00773210	Contig19209.0.g81	i21920	t16520	o41798
CLS01323	Contig19209.0.g81	TTHERM_00773210	IMG5_147250	o41797	t16518	i21918
CLS01323	Contig19209.0.g81	TTHERM_00773210	IMG5_147250	o41798	t16520	i21920
CLS01324	TTHERM_00339840	IMG5_147260	Contig19438.0.g5	t19781	i8291	o42206
CLS01324	IMG5_147260	TTHERM_00339840	Contig19438.0.g5	i8291	t19781	o42206
CLS01324	Contig19438.0.g5	TTHERM_00339840	IMG5_147260	o42206	t19781	i8291
CLS01326	TTHERM_00348390	IMG5_120280	Contig11991.0.g79	t79183	i6382	o3049
CLS01326	TTHERM_00348390	IMG5_120280	Contig11991.0.g79	t79185	i6384	o3050
CLS01326	IMG5_120280	TTHERM_00348390	Contig11991.0.g79	i6382	t79183	o3049
CLS01326	IMG5_120280	TTHERM_00348390	Contig11991.0.g79	i6384	t79185	o3050
CLS01326	Contig11991.0.g79	TTHERM_00348390	IMG5_120280	o3049	t79183	i6382
CLS01326	Contig11991.0.g79	TTHERM_00348390	IMG5_120280	o3050	t79185	i6384
CLS01336	TTHERM_00318820	IMG5_108560	Contig3735.0.g88	t19202	i19033	o19165
CLS01336	IMG5_108560	TTHERM_00318820	Contig3735.0.g88	i19033	t19202	o19165
CLS01336	Contig3735.0.g88	TTHERM_00318820	IMG5_108560	o19165	t19202	i19033
CLS01341	TTHERM_00138150	IMG5_113780	Contig21431.0.g10	t23423	i5684	o15163
CLS01341	IMG5_113780	TTHERM_00138150	Contig21431.0.g10	i5684	t23423	o15163
CLS01341	Contig21431.0.g10	TTHERM_00138150	IMG5_113780	o15163	t23423	i5684
CLS01344	TTHERM_01020680	IMG5_187570	Contig19688.0.g99	t38447	i25437	o12959
CLS01344	TTHERM_01020680	IMG5_187570	Contig19688.0.g99	t38448	i25438	o12960
CLS01344	IMG5_187570	TTHERM_01020680	Contig19688.0.g99	i25437	t38447	o12959
CLS01344	IMG5_187570	TTHERM_01020680	Contig19688.0.g99	i25438	t38448	o12960
CLS01344	Contig19688.0.g99	TTHERM_01020680	IMG5_187570	o12959	t38447	i25437
CLS01344	Contig19688.0.g99	TTHERM_01020680	IMG5_187570	o12960	t38448	i25438
CLS01356	TTHERM_00317480	IMG5_111960	Contig8816.0.g39	t71984	i19252	o57175
CLS01356	IMG5_111960	TTHERM_00317480	Contig8816.0.g39	i19252	t71984	o57175
CLS01356	Contig8816.0.g39	TTHERM_00317480	IMG5_111960	o57175	t71984	i19252
CLS01359	TTHERM_00467390	IMG5_088080	Contig4955.0.0.g74	t81800	i17467	o51601
CLS01359	IMG5_088080	TTHERM_00467390	Contig4955.0.0.g74	i17467	t81800	o51601
CLS01359	Contig4955.0.0.g74	TTHERM_00467390	IMG5_088080	o51601	t81800	i17467
CLS01363	TTHERM_00079490	IMG5_182680	Contig12409.0.0.g14	t46710	i11224	o31004
CLS01363	TTHERM_00079490	IMG5_182680	Contig12409.0.0.g14	t46711	i11225	o31005
CLS01363	IMG5_182680	TTHERM_00079490	Contig12409.0.0.g14	i11224	t46710	o31004
CLS01363	IMG5_182680	TTHERM_00079490	Contig12409.0.0.g14	i11225	t46711	o31005
CLS01363	Contig12409.0.0.g14	TTHERM_00079490	IMG5_182680	o31004	t46710	i11224
CLS01363	Contig12409.0.0.g14	TTHERM_00079490	IMG5_182680	o31005	t46711	i11225
CLS01365	TTHERM_00705190	IMG5_018160	Contig18162.0.g15	t88623	i1108	o11040
CLS01365	IMG5_018160	TTHERM_00705190	Contig18162.0.g15	i1108	t88623	o11040
CLS01365	Contig18162.0.g15	TTHERM_00705190	IMG5_018160	o11040	t88623	i1108
CLS01369	TTHERM_00760390	IMG5_143330	Contig22838.0.g50	t15872	i21484	o17131
CLS01369	IMG5_143330	TTHERM_00760390	Contig22838.0.g50	i21484	t15872	o17131
CLS01369	Contig22838.0.g50	TTHERM_00760390	IMG5_143330	o17131	t15872	i21484
CLS01371	TTHERM_00492850	IMG5_149080	Contig21964.0.g21	t81987	i22096	o46363
CLS01371	TTHERM_00492850	IMG5_149080	Contig21964.0.g21	t81988	i22097	o46364
CLS01371	IMG5_149080	TTHERM_00492850	Contig21964.0.g21	i22096	t81987	o46363
CLS01371	IMG5_149080	TTHERM_00492850	Contig21964.0.g21	i22097	t81988	o46364
CLS01371	Contig21964.0.g21	TTHERM_00492850	IMG5_149080	o46363	t81987	i22096
CLS01371	Contig21964.0.g21	TTHERM_00492850	IMG5_149080	o46364	t81988	i22097
CLS01378	TTHERM_00470650	IMG5_042470	Contig7433.0.g81	t18566	i1932	o23547
CLS01378	IMG5_042470	TTHERM_00470650	Contig7433.0.g81	i1932	t18566	o23547
CLS01378	Contig7433.0.g81	TTHERM_00470650	IMG5_042470	o23547	t18566	i1932
CLS01384	TTHERM_00013110	IMG5_162960	Contig15726.0.g39	t54427	i9585	o8090
CLS01384	IMG5_162960	TTHERM_00013110	Contig15726.0.g39	i9585	t54427	o8090
CLS01384	Contig15726.0.g39	TTHERM_00013110	IMG5_162960	o8090	t54427	i9585
CLS01387	TTHERM_00196250	IMG5_162920	Contig2560.0.g99	t5617	i23323	o48171
CLS01387	IMG5_162920	TTHERM_00196250	Contig2560.0.g99	i23323	t5617	o48171
CLS01387	Contig2560.0.g99	TTHERM_00196250	IMG5_162920	o48171	t5617	i23323
CLS01394	TTHERM_00058850	IMG5_029330	Contig427.1.g119	t28176	i14839	o50653
CLS01394	IMG5_029330	TTHERM_00058850	Contig427.1.g119	i14839	t28176	o50653
CLS01394	Contig427.1.g119	TTHERM_00058850	IMG5_029330	o50653	t28176	i14839
CLS01401	TTHERM_00502580	IMG5_035800	Contig22613.0.g38	t83594	i1827	o16808
CLS01401	IMG5_035800	TTHERM_00502580	Contig22613.0.g38	i1827	t83594	o16808
CLS01401	Contig22613.0.g38	TTHERM_00502580	IMG5_035800	o16808	t83594	i1827
CLS01402	TTHERM_00160930	IMG5_035780	Contig11918.0.g16	t98876	i15111	o30164
CLS01402	IMG5_035780	TTHERM_00160930	Contig11918.0.g16	i15111	t98876	o30164
CLS01402	Contig11918.0.g16	TTHERM_00160930	IMG5_035780	o30164	t98876	i15111
CLS01406	TTHERM_00112530	IMG5_145140	Contig15787.0.g79	t41572	i21633	o36621
CLS01406	TTHERM_00112530	IMG5_145140	Contig15787.0.g79	t41573	i21634	o36622
CLS01406	IMG5_145140	TTHERM_00112530	Contig15787.0.g79	i21633	t41572	o36621
CLS01406	IMG5_145140	TTHERM_00112530	Contig15787.0.g79	i21634	t41573	o36622
CLS01406	Contig15787.0.g79	TTHERM_00112530	IMG5_145140	o36621	t41572	i21633
CLS01406	Contig15787.0.g79	TTHERM_00112530	IMG5_145140	o36622	t41573	i21634
CLS01407	TTHERM_01188360	IMG5_131610	Contig18308.0.g1	t65839	i7357	o11206
CLS01407	IMG5_131610	TTHERM_01188360	Contig18308.0.g1	i7357	t65839	o11206
CLS01407	Contig18308.0.g1	TTHERM_01188360	IMG5_131610	o11206	t65839	i7357
CLS01408	TTHERM_00283330	IMG5_131630	Contig22561.0.g34	t21911	i20804	o16754
CLS01408	TTHERM_00283330	IMG5_131630	Contig22561.0.g34	t21912	i20805	o16756
CLS01408	TTHERM_00283330	IMG5_131630	Contig22561.0.g34	t21917	i20810	o16757
CLS01408	IMG5_131630	TTHERM_00283330	Contig22561.0.g34	i20804	t21911	o16754
CLS01408	IMG5_131630	TTHERM_00283330	Contig22561.0.g34	i20805	t21912	o16756
CLS01408	IMG5_131630	TTHERM_00283330	Contig22561.0.g34	i20810	t21917	o16757
CLS01408	Contig22561.0.g34	TTHERM_00283330	IMG5_131630	o16754	t21911	i20804
CLS01408	Contig22561.0.g34	TTHERM_00283330	IMG5_131630	o16756	t21912	i20805
CLS01408	Contig22561.0.g34	TTHERM_00283330	IMG5_131630	o16757	t21917	i20810
CLS01411	TTHERM_00681730	IMG5_121350	Contig22185.0.g98	t35619	i6454	o46764
CLS01411	TTHERM_00681730	IMG5_121350	Contig22185.0.g98	t35621	i6456	o46765
CLS01411	IMG5_121350	TTHERM_00681730	Contig22185.0.g98	i6454	t35619	o46764
CLS01411	IMG5_121350	TTHERM_00681730	Contig22185.0.g98	i6456	t35621	o46765
CLS01411	Contig22185.0.g98	TTHERM_00681730	IMG5_121350	o46764	t35619	i6454
CLS01411	Contig22185.0.g98	TTHERM_00681730	IMG5_121350	o46765	t35621	i6456
CLS01412	TTHERM_00147600	IMG5_121360	Contig21824.0.g104	t24338	i20052	o46096
CLS01422	TTHERM_01084370	IMG5_002750	Contig6325.0.0.g28	t91321	i282	o53621
CLS01422	IMG5_002750	TTHERM_01084370	Contig6325.0.0.g28	i282	t91321	o53621
CLS01422	Contig6325.0.0.g28	TTHERM_01084370	IMG5_002750	o53621	t91321	i282
CLS01423	TTHERM_00194150	IMG5_002700	Contig13731.0.g81	t5280	i13653	o33341
CLS01423	IMG5_002700	TTHERM_00194150	Contig13731.0.g81	i13653	t5280	o33341
CLS01423	Contig13731.0.g81	TTHERM_00194150	IMG5_002700	o33341	t5280	i13653
CLS01427	TTHERM_01013160	IMG5_067910	Contig15613.0.g40	t62613	i16620	o7966
CLS01427	IMG5_067910	TTHERM_01013160	Contig15613.0.g40	i16620	t62613	o7966
CLS01427	Contig15613.0.g40	TTHERM_01013160	IMG5_067910	o7966	t62613	i16620
CLS01453	TTHERM_00657240	IMG5_156230	Contig15468.0.0.g66	t33316	i22771	o36079
CLS01453	TTHERM_00657240	IMG5_156230	Contig15468.0.0.g66	t33317	i22772	o36080
CLS01453	IMG5_156230	TTHERM_00657240	Contig15468.0.0.g66	i22771	t33316	o36079
CLS01453	IMG5_156230	TTHERM_00657240	Contig15468.0.0.g66	i22772	t33317	o36080
CLS01453	Contig15468.0.0.g66	TTHERM_00657240	IMG5_156230	o36079	t33316	i22771
CLS01453	Contig15468.0.0.g66	TTHERM_00657240	IMG5_156230	o36080	t33317	i22772
CLS01461	TTHERM_00429800	IMG5_115530	Contig13261.0.g93	t47981	i19469	o32474
CLS01461	IMG5_115530	TTHERM_00429800	Contig13261.0.g93	i19469	t47981	o32474
CLS01461	Contig13261.0.g93	TTHERM_00429800	IMG5_115530	o32474	t47981	i19469
CLS01461	Contig13261.0.g93	TTHERM_00429800	IMG5_115530	o32476	t47985	i19472
CLS01468	TTHERM_00284050	IMG5_144820	Contig531.1.g126	t74808	i8128	o52109
CLS01468	IMG5_144820	TTHERM_00284050	Contig531.1.g126	i8128	t74808	o52109
CLS01468	Contig531.1.g126	TTHERM_00284050	IMG5_144820	o52109	t74808	i8128
CLS01532	TTHERM_00527090	IMG5_021340	Contig11799.0.g105	t33070	i1277	o2724
CLS01532	IMG5_021340	TTHERM_00527090	Contig11799.0.g105	i1277	t33070	o2724
CLS01532	Contig11799.0.g105	TTHERM_00527090	IMG5_021340	o2724	t33070	i1277
CLS01538	TTHERM_00728910	IMG5_196680	Contig15957.0.g65	t36601	i12505	o36930
CLS01538	IMG5_196680	TTHERM_00728910	Contig15957.0.g65	i12505	t36601	o36930
CLS01538	Contig15957.0.g65	TTHERM_00728910	IMG5_196680	o36930	t36601	i12505
CLS01585	TTHERM_00825630	IMG5_181260	Contig1051.1.g17	t70830	i24807	o27752
CLS01585	IMG5_181260	TTHERM_00825630	Contig1051.1.g17	i24807	t70830	o27752
CLS01585	Contig1051.1.g17	TTHERM_00825630	IMG5_181260	o27752	t70830	i24807
CLS01647	TTHERM_00446190	IMG5_124920	Contig22364.0.g48	t79625	i20323	o46967
CLS01647	IMG5_124920	TTHERM_00446190	Contig22364.0.g48	i20323	t79625	o46967
CLS01647	Contig22364.0.g48	TTHERM_00446190	IMG5_124920	o46967	t79625	i20323
CLS01678	TTHERM_00471840	IMG5_069490	Contig17568.0.g76	t71610	i3236	o39373
CLS01678	IMG5_069490	TTHERM_00471840	Contig17568.0.g76	i3236	t71610	o39373
CLS01678	Contig17568.0.g76	TTHERM_00471840	IMG5_069490	o39373	t71610	i3236
CLS01715	TTHERM_00723530	IMG5_014170	Contig13090.0.g110	t68443	i14283	o4581
CLS01715	IMG5_014170	TTHERM_00723530	Contig13090.0.g110	i14283	t68443	o4581
CLS01715	Contig13090.0.g110	TTHERM_00723530	IMG5_014170	o4581	t68443	i14283
CLS01845	TTHERM_00961980	IMG5_166230	Contig16708.0.g41	t7647	i9879	o38088
CLS01845	IMG5_166230	TTHERM_00961980	Contig16708.0.g41	i9879	t7647	o38088
CLS01845	Contig16708.0.g41	TTHERM_00961980	IMG5_166230	o38088	t7647	i9879
CLS01863	TTHERM_00189430	IMG5_151840	Contig12867.0.g5	t75610	i22291	o4293
CLS01863	TTHERM_00189430	IMG5_151840	Contig12867.0.g5	t75612	i22293	o4294
CLS01863	IMG5_151840	TTHERM_00189430	Contig12867.0.g5	i22291	t75610	o4293
CLS01863	IMG5_151840	TTHERM_00189430	Contig12867.0.g5	i22293	t75612	o4294
CLS01863	Contig12867.0.g5	TTHERM_00189430	IMG5_151840	o4293	t75610	i22291
CLS01863	Contig12867.0.g5	TTHERM_00189430	IMG5_151840	o4294	t75612	i22293
CLS01930	TTHERM_00220810	IMG5_124240	Contig21810.0.g31	t25493	i6737	o46069
CLS01930	IMG5_124240	TTHERM_00220810	Contig21810.0.g31	i6737	t25493	o46069
CLS01930	Contig21810.0.g31	TTHERM_00220810	IMG5_124240	o46069	t25493	i6737
CLS01957	TTHERM_00059190	IMG5_094270	Contig189.1.g66	t28132	i17823	o11937
CLS01957	IMG5_094270	TTHERM_00059190	Contig189.1.g66	i17823	t28132	o11937
CLS01957	Contig189.1.g66	TTHERM_00059190	IMG5_094270	o11937	t28132	i17823
CLS02023	TTHERM_00865280	IMG5_185080	Contig17665.0.g104	t89443	i25152	o39537
CLS02023	IMG5_185080	TTHERM_00865280	Contig17665.0.g104	i25152	t89443	o39537
CLS02023	Contig17665.0.g104	TTHERM_00865280	IMG5_185080	o39537	t89443	i25152
CLS02083	TTHERM_00780500	IMG5_062480	Contig17086.0.g18	t36464	i16302	o9756
CLS02083	IMG5_062480	TTHERM_00780500	Contig17086.0.g18	i16302	t36464	o9756
CLS02083	Contig17086.0.g18	TTHERM_00780500	IMG5_062480	o9756	t36464	i16302
CLS02135	TTHERM_00727790	IMG5_038290	Contig318.1.g108	t36557	i15182	o18502
CLS02135	IMG5_038290	TTHERM_00727790	Contig318.1.g108	i15182	t36557	o18502
CLS02135	Contig318.1.g108	TTHERM_00727790	IMG5_038290	o18502	t36557	i15182
CLS02142	TTHERM_00713380	IMG5_067050	Contig5620.0.g92	t1791	i3158	o52545
CLS02142	IMG5_067050	TTHERM_00713380	Contig5620.0.g92	i3158	t1791	o52545
CLS02142	Contig5620.0.g92	TTHERM_00713380	IMG5_067050	o52545	t1791	i3158
CLS02149	TTHERM_00600820	IMG5_053350	Contig10370.0.g66	t71341	i15679	o548
CLS02149	IMG5_053350	TTHERM_00600820	Contig10370.0.g66	i15679	t71341	o548
CLS02149	Contig10370.0.g66	TTHERM_00600820	IMG5_053350	o548	t71341	i15679
CLS02177	TTHERM_00460450	IMG5_175090	Contig3694.0.0.g100	t43564	i10642	o49857
CLS02177	IMG5_175090	TTHERM_00460450	Contig3694.0.0.g100	i10642	t43564	o49857
CLS02177	Contig3694.0.0.g100	TTHERM_00460450	IMG5_175090	o49857	t43564	i10642
CLS02188	TTHERM_00292090	IMG5_152190	Contig17209.0.g5	t19505	i22345	o38862
CLS02309	TTHERM_00295040	IMG5_138970	Contig3353.0.1.g73	t21108	i7861	o18710
CLS02309	Contig3353.0.1.g73	TTHERM_00295040	IMG5_138970	o18710	t21108	i7861
CLS02315	TTHERM_00394570	IMG5_186270	Contig18930.0.g115	t93811	i11534	o41358
CLS02315	IMG5_186270	TTHERM_00394570	Contig18930.0.g115	i11534	t93811	o41358
CLS02315	Contig18930.0.g115	TTHERM_00394570	IMG5_186270	o41358	t93811	i11534
CLS02384	TTHERM_00689830	IMG5_138340	Contig18025.0.g11	t36245	i7841	o10898
CLS02384	TTHERM_00689830	IMG5_138340	Contig18025.0.g11	t36247	i7843	o10899
CLS02384	IMG5_138340	TTHERM_00689830	Contig18025.0.g11	i7841	t36245	o10898
CLS02384	IMG5_138340	TTHERM_00689830	Contig18025.0.g11	i7843	t36247	o10899
CLS02384	Contig18025.0.g11	TTHERM_00689830	IMG5_138340	o10898	t36245	i7841
CLS02384	Contig18025.0.g11	TTHERM_00689830	IMG5_138340	o10899	t36247	i7843
CLS02410	TTHERM_00298420	IMG5_154700	Contig12432.0.0.g53	t20386	i8898	o3685
CLS02410	IMG5_154700	TTHERM_00298420	Contig12432.0.0.g53	i8898	t20386	o3685
CLS02410	Contig12432.0.0.g53	TTHERM_00298420	IMG5_154700	o3685	t20386	i8898
CLS02449	TTHERM_00194360	IMG5_098270	Contig807.1.g102	t5328	i4435	o24260
CLS02449	IMG5_098270	TTHERM_00194360	Contig807.1.g102	i4435	t5328	o24260
CLS02449	Contig807.1.g102	TTHERM_00194360	IMG5_098270	o24260	t5328	i4435
CLS02469	TTHERM_00721630	IMG5_107380	Contig1769.0.g60	t55534	i18909	o10480
CLS02469	IMG5_107380	TTHERM_00721630	Contig1769.0.g60	i18909	t55534	o10480
CLS02469	Contig1769.0.g60	TTHERM_00721630	IMG5_107380	o10480	t55534	i18909
CLS02474	TTHERM_00196350	IMG5_107680	Contig18372.0.g88	t5630	i5309	o11308
CLS02474	IMG5_107680	TTHERM_00196350	Contig18372.0.g88	i5309	t5630	o11308
CLS02474	Contig18372.0.g88	TTHERM_00196350	IMG5_107680	o11308	t5630	i5309
CLS02476	Contig1696.0.1.g84	IMG5_107420	o38528	i18922	i18923
CLS02489	TTHERM_00028580	IMG5_045910	Contig19613.0.g12	t96874	i15273	o12865
CLS02489	TTHERM_00028580	IMG5_045910	Contig19613.0.g12	t96878	i15278	o12867
CLS02489	IMG5_045910	TTHERM_00028580	Contig19613.0.g12	i15273	t96874	o12865
CLS02489	IMG5_045910	TTHERM_00028580	Contig19613.0.g12	i15278	t96878	o12867
CLS02489	Contig19613.0.g12	TTHERM_00028580	IMG5_045910	o12864	t96873	i15272
CLS02489	Contig19613.0.g12	TTHERM_00028580	IMG5_045910	o12865	t96874	i15273
CLS02489	Contig19613.0.g12	TTHERM_00028580	IMG5_045910	o12867	t96878	i15278
CLS02506	TTHERM_00114380	IMG5_119950	Contig1395.0.g92	t41820	i6287	o33623
CLS02506	TTHERM_00114380	IMG5_119950	Contig1395.0.g92	t41821	i6288	o33624
CLS02506	IMG5_119950	TTHERM_00114380	Contig1395.0.g92	i6287	t41820	o33623
CLS02506	IMG5_119950	TTHERM_00114380	Contig1395.0.g92	i6288	t41821	o33624
CLS02506	Contig1395.0.g92	TTHERM_00114380	IMG5_119950	o33623	t41820	i6287
CLS02506	Contig1395.0.g92	TTHERM_00114380	IMG5_119950	o33624	t41821	i6288
CLS02547	TTHERM_00782100	IMG5_201520	Contig10456.0.g15	t42561	i26811	o670
CLS02547	IMG5_201520	TTHERM_00782100	Contig10456.0.g15	i26811	t42561	o670
CLS02547	Contig10456.0.g15	TTHERM_00782100	IMG5_201520	o670	t42561	i26811
CLS02550	TTHERM_00041460	IMG5_201430	Contig3206.0.g74	t97763	i12912	o49087
CLS02550	TTHERM_00041460	IMG5_201430	Contig3206.0.g74	t97765	i12914	o49088
CLS02550	IMG5_201430	TTHERM_00041460	Contig3206.0.g74	i12912	t97763	o49087
CLS02550	IMG5_201430	TTHERM_00041460	Contig3206.0.g74	i12914	t97765	o49088
CLS02550	Contig3206.0.g74	TTHERM_00041460	IMG5_201430	o49087	t97763	i12912
CLS02550	Contig3206.0.g74	TTHERM_00041460	IMG5_201430	o49088	t97765	i12914
CLS02646	TTHERM_00053820	IMG5_152490	Contig21055.0.g55	t28376	i8699	o14662
CLS02646	TTHERM_00053820	IMG5_152490	Contig21055.0.g55	t28377	i8700	o14663
CLS02646	TTHERM_00053820	IMG5_152490	Contig21055.0.g55	t28380	i8702	o14666
CLS02646	IMG5_152490	TTHERM_00053820	Contig21055.0.g55	i8700	t28377	o14663
CLS02646	IMG5_152490	TTHERM_00053820	Contig21055.0.g55	i8702	t28380	o14666
CLS02646	Contig21055.0.g55	TTHERM_00053820	IMG5_152490	o14663	t28377	i8700
CLS02646	Contig21055.0.g55	TTHERM_00053820	IMG5_152490	o14666	t28380	i8702
CLS02676	TTHERM_00649210	IMG5_009920	Contig2015.0.g97	t69387	i14028	o13512
CLS02676	TTHERM_00649210	IMG5_009920	Contig2015.0.g97	t69389	i14030	o13513
CLS02676	IMG5_009920	TTHERM_00649210	Contig2015.0.g97	i14028	t69387	o13512
CLS02676	IMG5_009920	TTHERM_00649210	Contig2015.0.g97	i14030	t69389	o13513
CLS02676	Contig2015.0.g97	TTHERM_00649210	IMG5_009920	o13512	t69387	i14028
CLS02676	Contig2015.0.g97	TTHERM_00649210	IMG5_009920	o13513	t69389	i14030
CLS02730	TTHERM_00069368	IMG5_189680	Contig8829.0.g15	t80656	i25612	o57195
CLS02730	IMG5_189680	TTHERM_00069368	Contig8829.0.g15	i25612	t80656	o57195
CLS02730	Contig8829.0.g15	TTHERM_00069368	IMG5_189680	o57195	t80656	i25612
CLS02731	TTHERM_00941480	IMG5_189690	Contig16564.0.g25	t60719	i11925	o37865
CLS02731	IMG5_189690	TTHERM_00941480	Contig16564.0.g25	i11925	t60719	o37865
CLS02731	Contig16564.0.g25	TTHERM_00941480	IMG5_189690	o37865	t60719	i11925
CLS02737	TTHERM_00194250	IMG5_120540	Contig6891.0.g97	t5304	i19951	o22811
CLS02737	TTHERM_00194250	IMG5_120540	Contig6891.0.g97	t5306	i19953	o22812
CLS02737	IMG5_120540	TTHERM_00194250	Contig6891.0.g97	i19951	t5304	o22811
CLS02737	IMG5_120540	TTHERM_00194250	Contig6891.0.g97	i19953	t5306	o22812
CLS02737	Contig6891.0.g97	TTHERM_00194250	IMG5_120540	o22811	t5304	i19951
CLS02737	Contig6891.0.g97	TTHERM_00194250	IMG5_120540	o22812	t5306	i19953
CLS02849	TTHERM_00101330	IMG5_129010	Contig13118.0.g74	t51828	i7120	o4637
CLS02849	IMG5_129010	TTHERM_00101330	Contig13118.0.g74	i7120	t51828	o4637
CLS02849	Contig13118.0.g74	TTHERM_00101330	IMG5_129010	o4637	t51828	i7120
CLS02861	TTHERM_00840110	IMG5_195860	Contig9293.0.g4	t37209	i26162	o57985
CLS02861	IMG5_195860	TTHERM_00840110	Contig9293.0.g4	i26162	t37209	o57985
CLS02861	Contig9293.0.g4	TTHERM_00840110	IMG5_195860	o57985	t37209	i26162
