# Supplementary material for: Evolution of the Exon-Intron Structure in Ciliate Genomes
Source: PLoS One. 2016 Sep 7;11(9):e0161476. doi: 10.1371/journal.pone.0161476 (PMC5014332; doi:10.1371/journal.pone.0161476)
Supplement: S2 File — Tables include COG IDs, protein IDs, and corresponding intron IDs. Conserved introns were identified as described in Methods (“Identification of conserved introns”). (ZIP) [file pone.0161476.s006.zip › Cistrons__Paramecium_Ichtiophtirius.csv]

CLS01205	GSPATP00022491001	IMG5_094660	p111359	i17844
CLS01205	IMG5_094660	GSPATP00022491001	i17844	p111359
CLS01206	GSPATP00008275001	IMG5_166160	p24192	i23522
CLS01206	IMG5_166160	GSPATP00008275001	i23522	p24192
CLS01208	GSPATP00032400001	IMG5_071970	p10153	i16845
CLS01208	IMG5_071970	GSPATP00032400001	i16845	p10153
CLS01212	GSPATP00006972001	IMG5_047950	p80926	i2073
CLS01212	IMG5_047950	GSPATP00006972001	i2073	p80926
CLS01214	GSPATP00026755001	IMG5_161080	p58007	i9435
CLS01214	GSPATP00026755001	IMG5_161080	p58008	i9436
CLS01214	IMG5_161080	GSPATP00026755001	i9435	p58007
CLS01214	IMG5_161080	GSPATP00026755001	i9436	p58008
CLS01215	GSPATP00008824001	IMG5_161130	p25110	i23166
CLS01215	IMG5_161130	GSPATP00008824001	i23166	p25110
CLS01216	GSPATP00008815001	IMG5_028670	p25097	i14802
CLS01216	GSPATP00008815001	IMG5_028670	p25100	i14805
CLS01216	IMG5_028670	GSPATP00008815001	i14802	p25097
CLS01216	IMG5_028670	GSPATP00008815001	i14805	p25100
CLS01217	GSPATP00012195001	IMG5_110980	p92660	i5551
CLS01217	GSPATP00012195001	IMG5_110980	p92663	i5553
CLS01217	GSPATP00012195001	IMG5_110980	p92664	i5555
CLS01217	GSPATP00012195001	IMG5_110980	p92665	i5556
CLS01217	IMG5_110980	GSPATP00012195001	i5551	p92660
CLS01217	IMG5_110980	GSPATP00012195001	i5553	p92663
CLS01217	IMG5_110980	GSPATP00012195001	i5555	p92664
CLS01217	IMG5_110980	GSPATP00012195001	i5556	p92665
CLS01219	GSPATP00025418001	IMG5_054430	p55307	i2367
CLS01219	IMG5_054430	GSPATP00025418001	i2367	p55307
CLS01220	GSPATP00034087001	IMG5_133490	p13870	i20926
CLS01220	GSPATP00034087001	IMG5_133490	p13872	i20927
CLS01220	GSPATP00034087001	IMG5_133490	p13873	i20928
CLS01220	IMG5_133490	GSPATP00034087001	i20926	p13870
CLS01220	IMG5_133490	GSPATP00034087001	i20927	p13872
CLS01220	IMG5_133490	GSPATP00034087001	i20928	p13873
CLS01221	GSPATP00035327001	IMG5_133420	p16122	i7496
CLS01221	IMG5_133420	GSPATP00035327001	i7496	p16122
CLS01222	GSPATP00038073001	IMG5_133480	p82274	i20916
CLS01222	IMG5_133480	GSPATP00038073001	i20916	p82274
CLS01224	GSPATP00004546001	IMG5_025870	p62026	i1496
CLS01224	IMG5_025870	GSPATP00004546001	i1496	p62026
CLS01226	GSPATP00021599001	IMG5_125110	p109896	i20348	i20349
CLS01226	IMG5_125110	GSPATP00021599001	i20348	p109896
CLS01226	IMG5_125110	GSPATP00021599001	i20349	p109896
CLS01230	GSPATP00034594001	IMG5_110520	p75397	i5505
CLS01230	GSPATP00034594001	IMG5_110520	p75398	i5506
CLS01230	GSPATP00034594001	IMG5_110520	p75399	i5507
CLS01230	GSPATP00034594001	IMG5_110520	p75400	i5512
CLS01230	IMG5_110520	GSPATP00034594001	i5505	p75397
CLS01230	IMG5_110520	GSPATP00034594001	i5506	p75398
CLS01230	IMG5_110520	GSPATP00034594001	i5507	p75399
CLS01230	IMG5_110520	GSPATP00034594001	i5512	p75400
CLS01232	GSPATP00033077001	IMG5_150730	p11760	i8561
CLS01232	IMG5_150730	GSPATP00033077001	i8561	p11760
CLS01233	GSPATP00039579001	IMG5_079480	p42146	i17177
CLS01233	GSPATP00039579001	IMG5_079480	p42147	i17179
CLS01233	IMG5_079480	GSPATP00039579001	i17177	p42146
CLS01233	IMG5_079480	GSPATP00039579001	i17179	p42147
CLS01236	GSPATP00035763001	IMG5_130760	p77763	i7291
CLS01236	GSPATP00035763001	IMG5_130760	p77765	i7295
CLS01236	IMG5_130760	GSPATP00035763001	i7291	p77763
CLS01236	IMG5_130760	GSPATP00035763001	i7295	p77765
CLS01237	GSPATP00034196001	IMG5_130770	p14039	i20730
CLS01237	IMG5_130770	GSPATP00034196001	i20730	p14039
CLS01240	GSPATP00004703001	IMG5_143970	p4173	i21517
CLS01240	GSPATP00004703001	IMG5_143970	p4176	i21521
CLS01240	IMG5_143970	GSPATP00004703001	i21517	p4173
CLS01240	IMG5_143970	GSPATP00004703001	i21521	p4176
CLS01244	GSPATP00034030001	IMG5_199670	p74696	i12730
CLS01244	IMG5_199670	GSPATP00034030001	i12730	p74696
CLS01247	GSPATP00020363001	IMG5_199770	p46106	i12750
CLS01247	GSPATP00020363001	IMG5_199770	p46109	i12752
CLS01247	GSPATP00020363001	IMG5_199770	p46110	i12753
CLS01247	IMG5_199770	GSPATP00020363001	i12750	p46106
CLS01247	IMG5_199770	GSPATP00020363001	i12752	p46109
CLS01247	IMG5_199770	GSPATP00020363001	i12753	p46110
CLS01250	GSPATP00023395001	IMG5_128590	p112830	i7092
CLS01250	IMG5_128590	GSPATP00023395001	i7092	p112830
CLS01252	GSPATP00016170001	IMG5_145430	p99484	i21699
CLS01252	IMG5_145430	GSPATP00016170001	i21699	p99484
CLS01256	GSPATP00005012001	IMG5_145440	p65585	i21705
CLS01256	IMG5_145440	GSPATP00005012001	i21705	p65585
CLS01257	GSPATP00026758001	IMG5_062210	p119124	i16286
CLS01257	GSPATP00026758001	IMG5_062210	p119125	i16287
CLS01257	IMG5_062210	GSPATP00026758001	i16286	p119124
CLS01257	IMG5_062210	GSPATP00026758001	i16287	p119125
CLS01259	GSPATP00008103001	IMG5_013690	p23913	i14249
CLS01259	IMG5_013690	GSPATP00008103001	i14249	p23913
CLS01260	GSPATP00016881001	IMG5_013680	p39984	i14244
CLS01260	IMG5_013680	GSPATP00016881001	i14244	p39984
CLS01261	GSPATP00012659001	IMG5_051740	p93332	i15638
CLS01261	IMG5_051740	GSPATP00012659001	i15638	p93332
CLS01262	GSPATP00023253001	IMG5_051610	p112626	i15610
CLS01262	GSPATP00023253001	IMG5_051610	p112627	i15611
CLS01262	IMG5_051610	GSPATP00023253001	i15610	p112626
CLS01262	IMG5_051610	GSPATP00023253001	i15611	p112627
CLS01264	GSPATP00025025001	IMG5_051650	p115875	i2257
CLS01264	GSPATP00025025001	IMG5_051650	p115877	i2260
CLS01264	IMG5_051650	GSPATP00025025001	i2257	p115875
CLS01264	IMG5_051650	GSPATP00025025001	i2260	p115877
CLS01269	GSPATP00019503001	IMG5_166730	p106116	i23589
CLS01269	GSPATP00019503001	IMG5_166730	p106117	i23590
CLS01269	GSPATP00019503001	IMG5_166730	p106118	i23592
CLS01269	IMG5_166730	GSPATP00019503001	i23589	p106116
CLS01269	IMG5_166730	GSPATP00019503001	i23590	p106117
CLS01269	IMG5_166730	GSPATP00019503001	i23592	p106118
CLS01271	GSPATP00020367001	IMG5_163240	p46115	i9608
CLS01271	IMG5_163240	GSPATP00020367001	i9608	p46115
CLS01274	GSPATP00028192001	IMG5_163210	p63085	i9600
CLS01274	IMG5_163210	GSPATP00028192001	i9600	p63085
CLS01276	GSPATP00034573001	IMG5_090960	p14540	i17566
CLS01276	IMG5_090960	GSPATP00034573001	i17566	p14540
CLS01277	GSPATP00019159001	IMG5_091170	p43568	i17647
CLS01277	IMG5_091170	GSPATP00019159001	i17647	p43568
CLS01278	GSPATP00010663001	IMG5_090980	p89345	i17573
CLS01278	GSPATP00010663001	IMG5_090980	p89346	i17574
CLS01278	GSPATP00010663001	IMG5_090980	p89347	i17576
CLS01278	GSPATP00010663001	IMG5_090980	p89350	i17579
CLS01278	IMG5_090980	GSPATP00010663001	i17573	p89345
CLS01278	IMG5_090980	GSPATP00010663001	i17574	p89346
CLS01278	IMG5_090980	GSPATP00010663001	i17576	p89347
CLS01278	IMG5_090980	GSPATP00010663001	i17579	p89350
CLS01279	GSPATP00019271001	IMG5_090990	p44435	i4145
CLS01279	GSPATP00019271001	IMG5_090990	p44436	i4146
CLS01279	IMG5_090990	GSPATP00019271001	i4145	p44435
CLS01279	IMG5_090990	GSPATP00019271001	i4146	p44436
CLS01280	GSPATP00028009001	IMG5_090950	p2244	i4137
CLS01280	GSPATP00028009001	IMG5_090950	p2245	i4139
CLS01280	GSPATP00028009001	IMG5_090950	p2246	i4141
CLS01280	GSPATP00028009001	IMG5_090950	p2247	i4143
CLS01280	IMG5_090950	GSPATP00028009001	i4137	p2244
CLS01280	IMG5_090950	GSPATP00028009001	i4139	p2245
CLS01280	IMG5_090950	GSPATP00028009001	i4141	p2246
CLS01280	IMG5_090950	GSPATP00028009001	i4143	p2247
CLS01281	GSPATP00006881001	IMG5_091130	p79216	i17633
CLS01281	GSPATP00006881001	IMG5_091130	p79217	i17634
CLS01281	IMG5_091130	GSPATP00006881001	i17633	p79216
CLS01281	IMG5_091130	GSPATP00006881001	i17634	p79217
CLS01289	GSPATP00038851001	IMG5_179200	p59642	i24643
CLS01289	GSPATP00038851001	IMG5_179200	p59643	i24645
CLS01289	IMG5_179200	GSPATP00038851001	i24643	p59642
CLS01289	IMG5_179200	GSPATP00038851001	i24645	p59643
CLS01290	GSPATP00014481001	IMG5_156660	p35333	i9103
CLS01290	IMG5_156660	GSPATP00014481001	i9103	p35333
CLS01294	GSPATP00025896001	IMG5_136500	p117778	i7711
CLS01294	GSPATP00025896001	IMG5_136500	p117779	i7713
CLS01294	GSPATP00025896001	IMG5_136500	p117780	i7714
CLS01294	IMG5_136500	GSPATP00025896001	i7711	p117778
CLS01294	IMG5_136500	GSPATP00025896001	i7713	p117779
CLS01294	IMG5_136500	GSPATP00025896001	i7714	p117780
CLS01296	GSPATP00009915001	IMG5_136450	p88156	i7697
CLS01296	GSPATP00009915001	IMG5_136450	p88157	i7699
CLS01296	IMG5_136450	GSPATP00009915001	i7697	p88156
CLS01296	IMG5_136450	GSPATP00009915001	i7699	p88157
CLS01298	GSPATP00004959001	IMG5_101980	p65510	i4859
CLS01298	IMG5_101980	GSPATP00004959001	i4859	p65510
CLS01299	GSPATP00012181001	IMG5_176950	p92634	i10785
CLS01299	GSPATP00012181001	IMG5_176950	p92635	i10787
CLS01299	IMG5_176950	GSPATP00012181001	i10785	p92634
CLS01299	IMG5_176950	GSPATP00012181001	i10787	p92635
CLS01300	GSPATP00023696001	IMG5_063650	p52807	i16413
CLS01300	IMG5_063650	GSPATP00023696001	i16413	p52807
CLS01302	GSPATP00029515001	IMG5_132430	p5019	i7414
CLS01302	IMG5_132430	GSPATP00029515001	i7414	p5019
CLS01304	GSPATP00008314001	IMG5_051080	p24258	i15556
CLS01304	IMG5_051080	GSPATP00008314001	i15556	p24258
CLS01305	GSPATP00013592001	IMG5_051040	p94848	i2222
CLS01305	IMG5_051040	GSPATP00013592001	i2222	p94848
CLS00003	GSPATP00009693001	IMG5_162600	p87844	i9553
CLS00003	GSPATP00009693001	IMG5_162600	p87845	i9554
CLS00003	GSPATP00009693001	IMG5_162600	p87846	i9556
CLS00003	IMG5_162600	GSPATP00009693001	i9553	p87844
CLS00003	IMG5_162600	GSPATP00009693001	i9554	p87845
CLS00003	IMG5_162600	GSPATP00009693001	i9556	p87846
CLS00004	GSPATP00032426001	IMG5_189190	p10186	i25592
CLS00004	GSPATP00032426001	IMG5_189190	p10187	i25593
CLS00004	GSPATP00032426001	IMG5_189190	p10189	i25596
CLS00004	IMG5_189190	GSPATP00032426001	i25592	p10186
CLS00004	IMG5_189190	GSPATP00032426001	i25593	p10187
CLS00004	IMG5_189190	GSPATP00032426001	i25596	p10189
CLS00010	GSPATP00014529001	IMG5_137550	p96991	i21224
CLS00010	IMG5_137550	GSPATP00014529001	i21224	p96991
CLS00012	GSPATP00016599001	IMG5_137740	p100118	i21238
CLS00012	GSPATP00016599001	IMG5_137740	p100120	i21239
CLS00012	GSPATP00016599001	IMG5_137740	p100121	i21240
CLS00012	IMG5_137740	GSPATP00016599001	i21238	p100118
CLS00012	IMG5_137740	GSPATP00016599001	i21239	p100120
CLS00012	IMG5_137740	GSPATP00016599001	i21240	p100121
CLS00013	GSPATP00005504001	IMG5_137730	p10275	i7799
CLS00013	GSPATP00005504001	IMG5_137730	p10276	i7800
CLS00013	GSPATP00005504001	IMG5_137730	p10277	i7801
CLS00013	GSPATP00005504001	IMG5_137730	p10279	i7806
CLS00013	IMG5_137730	GSPATP00005504001	i7799	p10275
CLS00013	IMG5_137730	GSPATP00005504001	i7800	p10276
CLS00013	IMG5_137730	GSPATP00005504001	i7801	p10277
CLS00013	IMG5_137730	GSPATP00005504001	i7806	p10279
CLS00015	GSPATP00024974001	IMG5_151520	p54672	i8593
CLS00015	IMG5_151520	GSPATP00024974001	i8593	p54672
CLS00016	GSPATP00030007001	IMG5_151600	p5726	i8601
CLS00016	GSPATP00030007001	IMG5_151600	p5727	i8603
CLS00016	IMG5_151600	GSPATP00030007001	i8601	p5726
CLS00016	IMG5_151600	GSPATP00030007001	i8603	p5727
CLS00020	GSPATP00016500001	IMG5_173780	p38626	i10563
CLS00020	IMG5_173780	GSPATP00016500001	i10563	p38626
CLS00021	GSPATP00031699001	IMG5_173760	p69989	i24277
CLS00021	GSPATP00031699001	IMG5_173760	p69990	i24279
CLS00021	GSPATP00031699001	IMG5_173760	p69991	i24280
CLS00021	IMG5_173760	GSPATP00031699001	i24277	p69989
CLS00021	IMG5_173760	GSPATP00031699001	i24279	p69990
CLS00021	IMG5_173760	GSPATP00031699001	i24280	p69991
CLS00023	GSPATP00031730001	IMG5_106670	p70037	i5236
CLS00023	GSPATP00031730001	IMG5_106670	p70039	i5237
CLS00023	IMG5_106670	GSPATP00031730001	i5236	p70037
CLS00023	IMG5_106670	GSPATP00031730001	i5237	p70039
CLS00024	GSPATP00030222001	IMG5_139100	p6118	i21312
CLS00024	GSPATP00030222001	IMG5_139100	p6119	i21314
CLS00024	GSPATP00030222001	IMG5_139100	p6120	i21315
CLS00024	IMG5_139100	GSPATP00030222001	i21312	p6118
CLS00024	IMG5_139100	GSPATP00030222001	i21314	p6119
CLS00024	IMG5_139100	GSPATP00030222001	i21315	p6120
CLS00025	GSPATP00010334001	IMG5_139120	p88806	i21317
CLS00025	IMG5_139120	GSPATP00010334001	i21317	p88806
CLS00031	GSPATP00020517001	IMG5_162090	p107672	i9514
CLS00031	IMG5_162090	GSPATP00020517001	i9514	p107672
CLS00035	GSPATP00024511001	IMG5_201980	p115151	i26878
CLS00035	IMG5_201980	GSPATP00024511001	i26878	p115151
CLS00036	GSPATP00011366001	IMG5_201930	p91402	i26861
CLS00036	GSPATP00011366001	IMG5_201930	p91403	i26862
CLS00036	GSPATP00011366001	IMG5_201930	p91404	i26863
CLS00036	GSPATP00011366001	IMG5_201930	p91405	i26865
CLS00036	GSPATP00011366001	IMG5_201930	p91406	i26867
CLS00036	GSPATP00011366001	IMG5_201930	p91407	i26868
CLS00036	IMG5_201930	GSPATP00011366001	i26861	p91402
CLS00036	IMG5_201930	GSPATP00011366001	i26862	p91403
CLS00036	IMG5_201930	GSPATP00011366001	i26863	p91404
CLS00036	IMG5_201930	GSPATP00011366001	i26865	p91405
CLS00036	IMG5_201930	GSPATP00011366001	i26867	p91406
CLS00036	IMG5_201930	GSPATP00011366001	i26868	p91407
CLS00037	GSPATP00024587001	IMG5_202010	p115307	i13027
CLS00037	GSPATP00024587001	IMG5_202010	p115308	i13029
CLS00037	GSPATP00024587001	IMG5_202010	p115309	i13030
CLS00037	IMG5_202010	GSPATP00024587001	i13027	p115307
CLS00037	IMG5_202010	GSPATP00024587001	i13029	p115308
CLS00037	IMG5_202010	GSPATP00024587001	i13030	p115309
CLS00038	GSPATP00019618001	IMG5_202120	p106286	i13048
CLS00038	IMG5_202120	GSPATP00019618001	i13048	p106286
CLS00039	GSPATP00005927001	IMG5_176490	p13106	i24453
CLS00039	GSPATP00005927001	IMG5_176490	p13107	i24454
CLS00039	GSPATP00005927001	IMG5_176490	p13108	i24455
CLS00039	IMG5_176490	GSPATP00005927001	i24453	p13106
CLS00039	IMG5_176490	GSPATP00005927001	i24454	p13107
CLS00039	IMG5_176490	GSPATP00005927001	i24455	p13108
CLS00040	GSPATP00032102001	IMG5_176470	p70628	i10765
CLS00040	GSPATP00032102001	IMG5_176470	p70629	i10766
CLS00040	IMG5_176470	GSPATP00032102001	i10765	p70628
CLS00040	IMG5_176470	GSPATP00032102001	i10766	p70629
CLS00041	GSPATP00038179001	IMG5_176460	p21449	i24451
CLS00041	IMG5_176460	GSPATP00038179001	i24451	p21449
CLS00042	GSPATP00036783001	IMG5_176550	p18840	i24468
CLS00042	GSPATP00036783001	IMG5_176550	p18841	i24470
CLS00042	GSPATP00036783001	IMG5_176550	p18842	i24471
CLS00042	GSPATP00036783001	IMG5_176550	p18844	i24473
CLS00042	GSPATP00036783001	IMG5_176550	p18845	i24474
CLS00042	IMG5_176550	GSPATP00036783001	i24468	p18840
CLS00042	IMG5_176550	GSPATP00036783001	i24470	p18841
CLS00042	IMG5_176550	GSPATP00036783001	i24471	p18842
CLS00042	IMG5_176550	GSPATP00036783001	i24473	p18844
CLS00042	IMG5_176550	GSPATP00036783001	i24474	p18845
CLS00044	GSPATP00013187001	IMG5_015030	p32745	i930
CLS00044	GSPATP00013187001	IMG5_015030	p32746	i931
CLS00044	IMG5_015030	GSPATP00013187001	i930	p32745
CLS00044	IMG5_015030	GSPATP00013187001	i931	p32746
CLS00045	GSPATP00012095001	IMG5_199910	p92527	i12759
CLS00045	IMG5_199910	GSPATP00012095001	i12759	p92527
CLS00049	GSPATP00011016001	IMG5_021310	p28471	i14529
CLS00049	GSPATP00011016001	IMG5_021310	p28475	i14530
CLS00049	IMG5_021310	GSPATP00011016001	i14529	p28471
CLS00049	IMG5_021310	GSPATP00011016001	i14530	p28475
CLS00052	GSPATP00012197001	IMG5_196650	p31272	i26289
CLS00052	GSPATP00012197001	IMG5_196650	p31273	i26290
CLS00052	IMG5_196650	GSPATP00012197001	i26289	p31272
CLS00052	IMG5_196650	GSPATP00012197001	i26290	p31273
CLS00055	GSPATP00038300001	IMG5_196670	p22101	i26300
CLS00055	GSPATP00038300001	IMG5_196670	p22102	i26302
CLS00055	IMG5_196670	GSPATP00038300001	i26300	p22101
CLS00055	IMG5_196670	GSPATP00038300001	i26302	p22102
CLS00056	GSPATP00028418001	IMG5_196600	p63461	i12500
CLS00056	IMG5_196600	GSPATP00028418001	i12500	p63461
CLS00058	GSPATP00029840001	IMG5_196590	p5503	i12497
CLS00058	IMG5_196590	GSPATP00029840001	i12497	p5503
CLS00059	GSPATP00021229001	IMG5_192300	p108694	i12088
CLS00059	GSPATP00021229001	IMG5_192300	p108695	i12090
CLS00059	IMG5_192300	GSPATP00021229001	i12088	p108694
CLS00059	IMG5_192300	GSPATP00021229001	i12090	p108695
CLS00060	GSPATP00032184001	IMG5_100320	p70717	i4700
CLS00060	IMG5_100320	GSPATP00032184001	i4700	p70717
CLS00061	GSPATP00036461001	IMG5_100140	p79370	i4661
CLS00061	GSPATP00036461001	IMG5_100140	p79371	i4662
CLS00061	IMG5_100140	GSPATP00036461001	i4661	p79370
CLS00061	IMG5_100140	GSPATP00036461001	i4662	p79371
CLS00062	GSPATP00037099001	IMG5_100310	p19349	i4694
CLS00062	GSPATP00037099001	IMG5_100310	p19350	i4695
CLS00062	GSPATP00037099001	IMG5_100310	p19353	i4696
CLS00062	IMG5_100310	GSPATP00037099001	i4694	p19349
CLS00062	IMG5_100310	GSPATP00037099001	i4695	p19350
CLS00062	IMG5_100310	GSPATP00037099001	i4696	p19353
CLS00063	GSPATP00035757001	IMG5_100480	p77751	i18263
CLS00063	GSPATP00035757001	IMG5_100480	p77752	i18264
CLS00063	IMG5_100480	GSPATP00035757001	i18263	p77751
CLS00063	IMG5_100480	GSPATP00035757001	i18264	p77752
CLS00064	GSPATP00027872001	IMG5_100420	p2034	i4716
CLS00064	GSPATP00027872001	IMG5_100420	p2035	i4718
CLS00064	GSPATP00027872001	IMG5_100420	p2036	i4719
CLS00064	IMG5_100420	GSPATP00027872001	i4716	p2034
CLS00064	IMG5_100420	GSPATP00027872001	i4718	p2035
CLS00064	IMG5_100420	GSPATP00027872001	i4719	p2036
CLS00066	GSPATP00038069001	IMG5_100490	p82265	i4732
CLS00066	GSPATP00038069001	IMG5_100490	p82266	i4735
CLS00066	GSPATP00038069001	IMG5_100490	p82267	i4739
CLS00066	IMG5_100490	GSPATP00038069001	i4732	p82265
CLS00066	IMG5_100490	GSPATP00038069001	i4735	p82266
CLS00066	IMG5_100490	GSPATP00038069001	i4739	p82267
CLS00069	GSPATP00011426001	IMG5_100390	p29948	i4708
CLS00069	GSPATP00011426001	IMG5_100390	p29949	i4709
CLS00069	IMG5_100390	GSPATP00011426001	i4708	p29948
CLS00069	IMG5_100390	GSPATP00011426001	i4709	p29949
CLS00070	GSPATP00004815001	IMG5_100340	p65297	i18227
CLS00070	GSPATP00004815001	IMG5_100340	p65301	i18230
CLS00070	IMG5_100340	GSPATP00004815001	i18227	p65297
CLS00070	IMG5_100340	GSPATP00004815001	i18230	p65301
CLS00071	GSPATP00036726001	IMG5_191370	p79817	i12057
CLS00071	IMG5_191370	GSPATP00036726001	i12057	p79817
CLS00073	GSPATP00031814001	IMG5_183420	p9249	i24982
CLS00073	GSPATP00031814001	IMG5_183420	p9250	i24983
CLS00073	GSPATP00031814001	IMG5_183420	p9251	i24986
CLS00073	GSPATP00031814001	IMG5_183420	p9252	i24987
CLS00073	GSPATP00031814001	IMG5_183420	p9253	i24988
CLS00073	IMG5_183420	GSPATP00031814001	i24982	p9249
CLS00073	IMG5_183420	GSPATP00031814001	i24983	p9250
CLS00073	IMG5_183420	GSPATP00031814001	i24986	p9251
CLS00073	IMG5_183420	GSPATP00031814001	i24987	p9252
CLS00073	IMG5_183420	GSPATP00031814001	i24988	p9253
CLS00075	GSPATP00021102001	IMG5_183550	p47248	i25005
CLS00075	IMG5_183550	GSPATP00021102001	i25005	p47248
CLS00076	GSPATP00004745001	IMG5_183470	p4231	i11301
CLS00080	GSPATP00009823001	IMG5_183540	p88032	i11312
CLS00080	IMG5_183540	GSPATP00009823001	i11312	p88032
CLS00082	GSPATP00008237001	IMG5_093060	p24130	i17782
CLS00082	GSPATP00008237001	IMG5_093060	p24131	i17783
CLS00082	IMG5_093060	GSPATP00008237001	i17782	p24130
CLS00082	IMG5_093060	GSPATP00008237001	i17783	p24131
CLS00085	GSPATP00023002001	IMG5_107770	p50962	i5334
CLS00085	GSPATP00023002001	IMG5_107770	p50965	i5335
CLS00085	IMG5_107770	GSPATP00023002001	i5334	p50962
CLS00085	IMG5_107770	GSPATP00023002001	i5335	p50965
CLS00086	GSPATP00016401001	IMG5_107670	p38451	i18965
CLS00086	GSPATP00016401001	IMG5_107670	p38452	i18966
CLS00086	GSPATP00016401001	IMG5_107670	p38454	i18967
CLS00086	IMG5_107670	GSPATP00016401001	i18965	p38451
CLS00086	IMG5_107670	GSPATP00016401001	i18966	p38452
CLS00086	IMG5_107670	GSPATP00016401001	i18967	p38454
CLS00091	GSPATP00038588001	IMG5_112760	p120407	i19306
CLS00091	GSPATP00038588001	IMG5_112760	p120408	i19308
CLS00091	IMG5_112760	GSPATP00038588001	i19306	p120407
CLS00091	IMG5_112760	GSPATP00038588001	i19308	p120408
CLS00094	GSPATP00033860001	IMG5_181510	p74409	i11118
CLS00094	GSPATP00033860001	IMG5_181510	p74410	i11119
CLS00094	GSPATP00033860001	IMG5_181510	p74411	i11120
CLS00094	GSPATP00033860001	IMG5_181510	p74412	i11121
CLS00094	IMG5_181510	GSPATP00033860001	i11118	p74409
CLS00094	IMG5_181510	GSPATP00033860001	i11119	p74410
CLS00094	IMG5_181510	GSPATP00033860001	i11120	p74411
CLS00094	IMG5_181510	GSPATP00033860001	i11121	p74412
CLS00096	GSPATP00008338001	IMG5_181480	p85641	i24850
CLS00096	IMG5_181480	GSPATP00008338001	i24850	p85641
CLS00098	GSPATP00005325001	IMG5_181470	p68665	i24846
CLS00098	GSPATP00005325001	IMG5_181470	p68666	i24847
CLS00098	GSPATP00005325001	IMG5_181470	p68667	i24848
CLS00098	IMG5_181470	GSPATP00005325001	i24846	p68665
CLS00098	IMG5_181470	GSPATP00005325001	i24847	p68666
CLS00098	IMG5_181470	GSPATP00005325001	i24848	p68667
CLS00099	GSPATP00028245001	IMG5_181020	p2586	i11018
CLS00099	GSPATP00028245001	IMG5_181020	p2587	i11019
CLS00099	GSPATP00028245001	IMG5_181020	p2588	i11021
CLS00099	IMG5_181020	GSPATP00028245001	i11018	p2586
CLS00099	IMG5_181020	GSPATP00028245001	i11019	p2587
CLS00099	IMG5_181020	GSPATP00028245001	i11021	p2588
CLS00100	GSPATP00005387001	IMG5_181570	p7763	i11134
CLS00100	GSPATP00005387001	IMG5_181570	p7764	i11136
CLS00100	IMG5_181570	GSPATP00005387001	i11134	p7763
CLS00100	IMG5_181570	GSPATP00005387001	i11136	p7764
CLS00101	GSPATP00034002001	IMG5_181410	p74644	i24831
CLS00101	IMG5_181410	GSPATP00034002001	i24831	p74644
CLS00102	GSPATP00038474001	IMG5_181520	p83451	i24860
CLS00102	IMG5_181520	GSPATP00038474001	i24860	p83451
CLS00104	GSPATP00024017001	IMG5_181490	p53327	i24853
CLS00104	IMG5_181490	GSPATP00024017001	i24853	p53327
CLS00106	GSPATP00017661001	IMG5_011390	p41250	i14117
CLS00106	GSPATP00017661001	IMG5_011390	p41251	i14118
CLS00106	GSPATP00017661001	IMG5_011390	p41252	i14120
CLS00106	GSPATP00017661001	IMG5_011390	p41254	i14122
CLS00106	IMG5_011390	GSPATP00017661001	i14117	p41250
CLS00106	IMG5_011390	GSPATP00017661001	i14118	p41251
CLS00106	IMG5_011390	GSPATP00017661001	i14120	p41252
CLS00106	IMG5_011390	GSPATP00017661001	i14121	p41253
CLS00106	IMG5_011390	GSPATP00017661001	i14122	p41254
CLS00113	GSPATP00013560001	IMG5_009800	p94797	i717
CLS00113	IMG5_009800	GSPATP00013560001	i717	p94797
CLS00117	GSPATP00032377001	IMG5_009760	p70980	i14023
CLS00117	IMG5_009760	GSPATP00032377001	i14023	p70980
CLS00120	GSPATP00008720001	IMG5_094500	p24944	i17836
CLS00120	IMG5_094500	GSPATP00008720001	i17836	p24944
CLS00123	GSPATP00033844001	IMG5_094380	p13540	i17825
CLS00123	GSPATP00033844001	IMG5_094380	p13542	i17828
CLS00123	GSPATP00033844001	IMG5_094380	p13543	i17833
CLS00123	IMG5_094380	GSPATP00033844001	i17825	p13540
CLS00123	IMG5_094380	GSPATP00033844001	i17828	p13542
CLS00123	IMG5_094380	GSPATP00033844001	i17833	p13543
CLS00125	GSPATP00004426001	IMG5_001810	p1232	i199
CLS00125	GSPATP00004426001	IMG5_001810	p1236	i202
CLS00125	IMG5_001810	GSPATP00004426001	i199	p1232
CLS00125	IMG5_001810	GSPATP00004426001	i202	p1236
CLS00127	GSPATP00008636001	IMG5_001770	p86131	i195
CLS00127	GSPATP00008636001	IMG5_001770	p86132	i197
CLS00127	IMG5_001770	GSPATP00008636001	i195	p86131
CLS00127	IMG5_001770	GSPATP00008636001	i197	p86132
CLS00128	GSPATP00038655001	IMG5_102550	p59420	i18451
CLS00128	GSPATP00038655001	IMG5_102550	p59421	i18452
CLS00128	GSPATP00038655001	IMG5_102550	p59422	i18454
CLS00128	IMG5_102550	GSPATP00038655001	i18451	p59420
CLS00128	IMG5_102550	GSPATP00038655001	i18452	p59421
CLS00128	IMG5_102550	GSPATP00038655001	i18454	p59422
CLS00129	GSPATP00005697001	IMG5_102670	p10566	i4940
CLS00129	GSPATP00005697001	IMG5_102670	p10569	i4943
CLS00129	IMG5_102670	GSPATP00005697001	i4940	p10566
CLS00129	IMG5_102670	GSPATP00005697001	i4943	p10569
CLS00130	GSPATP00038085001	IMG5_102570	p21321	i18461
CLS00130	GSPATP00038085001	IMG5_102570	p21322	i18463
CLS00130	GSPATP00038085001	IMG5_102570	p21324	i18467
CLS00130	IMG5_102570	GSPATP00038085001	i18461	p21321
CLS00130	IMG5_102570	GSPATP00038085001	i18463	p21322
CLS00130	IMG5_102570	GSPATP00038085001	i18467	p21324
CLS00131	GSPATP00034714001	IMG5_102560	p75620	i18457
CLS00131	GSPATP00034714001	IMG5_102560	p75621	i18459
CLS00131	IMG5_102560	GSPATP00034714001	i18457	p75620
CLS00131	IMG5_102560	GSPATP00034714001	i18459	p75621
CLS00135	GSPATP00027974001	IMG5_192770	p62771	i12110
CLS00135	IMG5_192770	GSPATP00027974001	i12110	p62771
CLS00137	GSPATP00034795001	IMG5_192790	p75746	i25848
CLS00137	IMG5_192790	GSPATP00034795001	i25848	p75746
CLS00138	GSPATP00031797001	IMG5_192890	p9223	i12120
CLS00138	IMG5_192890	GSPATP00031797001	i12120	p9223
CLS00140	GSPATP00011192001	IMG5_192780	p29547	i25833
CLS00141	GSPATP00038463001	IMG5_110770	p22265	i5540
CLS00141	IMG5_110770	GSPATP00038463001	i5540	p22265
CLS00143	GSPATP00019558001	IMG5_175510	p44888	i10666
CLS00143	GSPATP00019558001	IMG5_175510	p44889	i10667
CLS00143	IMG5_175510	GSPATP00019558001	i10666	p44888
CLS00143	IMG5_175510	GSPATP00019558001	i10667	p44889
CLS00145	GSPATP00005633001	IMG5_161340	p71350	i23175
CLS00145	IMG5_161340	GSPATP00005633001	i23175	p71350
CLS00148	GSPATP00022677001	IMG5_161330	p50489	i9454
CLS00148	IMG5_161330	GSPATP00022677001	i9454	p50489
CLS00150	GSPATP00012160001	IMG5_124890	p92607	i6812
CLS00150	GSPATP00012160001	IMG5_124890	p92608	i6813
CLS00150	IMG5_124890	GSPATP00012160001	i6812	p92607
CLS00150	IMG5_124890	GSPATP00012160001	i6813	p92608
CLS00151	GSPATP00038946001	IMG5_124930	p121083	i6819
CLS00151	IMG5_124930	GSPATP00038946001	i6819	p121083
CLS00153	GSPATP00006484001	IMG5_163600	p15797	i23340
CLS00153	IMG5_163600	GSPATP00006484001	i23340	p15797
CLS00155	GSPATP00024002001	IMG5_163650	p114319	i23349
CLS00155	IMG5_163650	GSPATP00024002001	i23349	p114319
CLS00158	GSPATP00017564001	IMG5_141110	p41076	i7959
CLS00158	IMG5_141110	GSPATP00017564001	i7959	p41076
CLS00161	GSPATP00021708001	IMG5_070720	p48990	i16771
CLS00161	GSPATP00021708001	IMG5_070720	p48991	i16773
CLS00161	IMG5_070720	GSPATP00021708001	i16771	p48990
CLS00161	IMG5_070720	GSPATP00021708001	i16773	p48991
CLS00162	GSPATP00012867001	IMG5_070780	p32270	i16793
CLS00162	GSPATP00012867001	IMG5_070780	p32271	i16794
CLS00162	GSPATP00012867001	IMG5_070780	p32273	i16799
CLS00162	IMG5_070780	GSPATP00012867001	i16793	p32270
CLS00162	IMG5_070780	GSPATP00012867001	i16794	p32271
CLS00162	IMG5_070780	GSPATP00012867001	i16799	p32273
CLS00163	GSPATP00031175001	IMG5_070440	p8213	i3300
CLS00163	GSPATP00031175001	IMG5_070440	p8215	i3301
CLS00163	IMG5_070440	GSPATP00031175001	i3300	p8213
CLS00163	IMG5_070440	GSPATP00031175001	i3301	p8215
CLS00165	GSPATP00026665001	IMG5_070810	p57894	i16805
CLS00165	IMG5_070810	GSPATP00026665001	i16805	p57894
CLS00167	GSPATP00006685001	IMG5_070750	p17913	i3338
CLS00167	GSPATP00006685001	IMG5_070750	p17915	i3339
CLS00167	IMG5_070750	GSPATP00006685001	i3338	p17913
CLS00167	IMG5_070750	GSPATP00006685001	i3339	p17915
CLS00168	GSPATP00005985001	IMG5_070740	p13197	i16784
CLS00168	IMG5_070740	GSPATP00005985001	i16784	p13197
CLS00170	GSPATP00012750001	IMG5_202310	p32139	i13072
CLS00170	GSPATP00012750001	IMG5_202310	p32140	i13073
CLS00170	GSPATP00012750001	IMG5_202310	p32141	i13074
CLS00170	IMG5_202310	GSPATP00012750001	i13072	p32139
CLS00170	IMG5_202310	GSPATP00012750001	i13073	p32140
CLS00170	IMG5_202310	GSPATP00012750001	i13074	p32141
CLS00173	GSPATP00015650001	IMG5_202290	p98622	i13068
CLS00173	GSPATP00015650001	IMG5_202290	p98624	i13069
CLS00173	IMG5_202290	GSPATP00015650001	i13068	p98622
CLS00173	IMG5_202290	GSPATP00015650001	i13069	p98624
CLS00175	GSPATP00038209001	IMG5_202340	p82508	i13087
CLS00175	GSPATP00038209001	IMG5_202340	p82509	i13089
CLS00175	IMG5_202340	GSPATP00038209001	i13087	p82508
CLS00175	IMG5_202340	GSPATP00038209001	i13089	p82509
CLS00177	GSPATP00004254001	IMG5_202440	p951	i13117
CLS00177	IMG5_202440	GSPATP00004254001	i13117	p951
CLS00180	GSPATP00017015001	IMG5_049590	p40201	i15477
CLS00180	IMG5_049590	GSPATP00017015001	i15477	p40201
CLS00184	GSPATP00017666001	IMG5_182300	p41263	i11190
CLS00184	GSPATP00017666001	IMG5_182300	p41264	i11191
CLS00184	GSPATP00017666001	IMG5_182300	p41267	i11196
CLS00184	GSPATP00017666001	IMG5_182300	p41268	i11197
CLS00184	IMG5_182300	GSPATP00017666001	i11190	p41263
CLS00184	IMG5_182300	GSPATP00017666001	i11191	p41264
CLS00184	IMG5_182300	GSPATP00017666001	i11196	p41267
CLS00184	IMG5_182300	GSPATP00017666001	i11197	p41268
CLS00187	GSPATP00022578001	IMG5_182240	p111503	i11186
CLS00187	IMG5_182240	GSPATP00022578001	i11186	p111503
CLS00189	GSPATP00008490001	IMG5_015150	p24551	i936
CLS00189	IMG5_015150	GSPATP00008490001	i936	p24551
CLS00190	GSPATP00032405001	IMG5_168340	p71005	i10088
CLS00190	GSPATP00032405001	IMG5_168340	p71008	i10090
CLS00190	IMG5_168340	GSPATP00032405001	i10088	p71005
CLS00190	IMG5_168340	GSPATP00032405001	i10090	p71008
CLS00195	GSPATP00033536001	IMG5_168700	p73391	i10154
CLS00195	IMG5_168700	GSPATP00033536001	i10154	p73391
CLS00200	GSPATP00036124001	IMG5_168710	p17291	i10162
CLS00200	GSPATP00036124001	IMG5_168710	p17292	i10163
CLS00200	IMG5_168710	GSPATP00036124001	i10162	p17291
CLS00200	IMG5_168710	GSPATP00036124001	i10163	p17292
CLS00203	GSPATP00017423001	IMG5_168630	p102030	i23752
CLS00203	IMG5_168630	GSPATP00017423001	i23752	p102030
CLS00206	GSPATP00013701001	IMG5_127460	p33532	i20497
CLS00206	GSPATP00013701001	IMG5_127460	p33533	i20499
CLS00206	IMG5_127460	GSPATP00013701001	i20497	p33532
CLS00206	IMG5_127460	GSPATP00013701001	i20499	p33533
CLS00207	GSPATP00026089001	IMG5_127350	p118058	i6991
CLS00207	GSPATP00026089001	IMG5_127350	p118059	i6992
CLS00207	IMG5_127350	GSPATP00026089001	i6991	p118058
CLS00207	IMG5_127350	GSPATP00026089001	i6992	p118059
CLS00209	GSPATP00032900001	IMG5_127400	p11504	i20485
CLS00209	GSPATP00032900001	IMG5_127400	p11505	i20486
CLS00209	GSPATP00032900001	IMG5_127400	p11507	i20487
CLS00209	GSPATP00032900001	IMG5_127400	p11508	i20488
CLS00209	IMG5_127400	GSPATP00032900001	i20485	p11504
CLS00209	IMG5_127400	GSPATP00032900001	i20486	p11505
CLS00209	IMG5_127400	GSPATP00032900001	i20487	p11507
CLS00209	IMG5_127400	GSPATP00032900001	i20488	p11508
CLS00217	GSPATP00006445001	IMG5_113130	p76736	i5655
CLS00217	GSPATP00006445001	IMG5_113130	p76737	i5657
CLS00217	IMG5_113130	GSPATP00006445001	i5655	p76736
CLS00217	IMG5_113130	GSPATP00006445001	i5657	p76737
CLS00218	GSPATP00013690001	IMG5_113110	p33512	i19319
CLS00218	IMG5_113110	GSPATP00013690001	i19319	p33512
CLS00219	GSPATP00014302001	IMG5_074360	p96636	i16939
CLS00219	IMG5_074360	GSPATP00014302001	i16939	p96636
CLS00221	GSPATP00038737001	IMG5_037830	p59530	i15164
CLS00221	IMG5_037830	GSPATP00038737001	i15164	p59530
CLS00222	GSPATP00013292001	IMG5_132320	p94381	i7407
CLS00222	IMG5_132320	GSPATP00013292001	i7407	p94381
CLS00223	GSPATP00013367001	IMG5_008700	p33009	i655
CLS00223	IMG5_008700	GSPATP00013367001	i655	p33009
CLS00224	GSPATP00033748001	IMG5_054710	p73634	i2390
CLS00224	GSPATP00033748001	IMG5_054710	p73635	i2393
CLS00224	IMG5_054710	GSPATP00033748001	i2390	p73634
CLS00224	IMG5_054710	GSPATP00033748001	i2393	p73635
CLS00225	GSPATP00035614001	IMG5_054730	p16493	i15753
CLS00225	GSPATP00035614001	IMG5_054730	p16494	i15755
CLS00225	GSPATP00035614001	IMG5_054730	p16495	i15756
CLS00225	IMG5_054730	GSPATP00035614001	i15753	p16493
CLS00225	IMG5_054730	GSPATP00035614001	i15755	p16494
CLS00225	IMG5_054730	GSPATP00035614001	i15756	p16495
CLS00227	GSPATP00015947001	IMG5_186780	p99124	i25370
CLS00227	IMG5_186780	GSPATP00015947001	i25370	p99124
CLS00228	GSPATP00032643001	IMG5_186690	p71967	i11547
CLS00228	IMG5_186690	GSPATP00032643001	i11547	p71967
CLS00229	GSPATP00010694001	IMG5_186670	p89402	i25341
CLS00229	GSPATP00010694001	IMG5_186670	p89403	i25342
CLS00229	IMG5_186670	GSPATP00010694001	i25341	p89402
CLS00229	IMG5_186670	GSPATP00010694001	i25342	p89403
CLS00232	GSPATP00020493001	IMG5_170450	p107621	i23952
CLS00232	IMG5_170450	GSPATP00020493001	i23952	p107621
CLS00234	GSPATP00014509001	IMG5_185750	p96952	i11510
CLS00234	IMG5_185750	GSPATP00014509001	i11510	p96952
CLS00241	GSPATP00019057001	IMG5_185690	p104634	i11492
CLS00241	GSPATP00019057001	IMG5_185690	p104635	i11493
CLS00241	GSPATP00019057001	IMG5_185690	p104637	i11497
CLS00241	IMG5_185690	GSPATP00019057001	i11492	p104634
CLS00241	IMG5_185690	GSPATP00019057001	i11493	p104635
CLS00241	IMG5_185690	GSPATP00019057001	i11497	p104637
CLS00243	GSPATP00011074001	IMG5_185530	p90866	i11475
CLS00243	GSPATP00011074001	IMG5_185530	p90867	i11476
CLS00243	GSPATP00011074001	IMG5_185530	p90868	i11481
CLS00243	IMG5_185530	GSPATP00011074001	i11475	p90866
CLS00243	IMG5_185530	GSPATP00011074001	i11476	p90867
CLS00243	IMG5_185530	GSPATP00011074001	i11481	p90868
CLS00244	GSPATP00017221001	IMG5_185520	p40484	i25211
CLS00244	GSPATP00017221001	IMG5_185520	p40485	i25215
CLS00244	IMG5_185520	GSPATP00017221001	i25211	p40484
CLS00244	IMG5_185520	GSPATP00017221001	i25215	p40485
CLS00247	GSPATP00015617001	IMG5_185720	p98567	i11504
CLS00247	GSPATP00015617001	IMG5_185720	p98568	i11506
CLS00247	GSPATP00015617001	IMG5_185720	p98569	i11507
CLS00247	IMG5_185720	GSPATP00015617001	i11504	p98567
CLS00247	IMG5_185720	GSPATP00015617001	i11506	p98568
CLS00247	IMG5_185720	GSPATP00015617001	i11507	p98569
CLS00248	GSPATP00030999001	IMG5_126270	p68981	i20441
CLS00248	GSPATP00030999001	IMG5_126270	p68982	i20443
CLS00248	GSPATP00030999001	IMG5_126270	p68983	i20444
CLS00248	IMG5_126270	GSPATP00030999001	i20441	p68981
CLS00248	IMG5_126270	GSPATP00030999001	i20443	p68982
CLS00248	IMG5_126270	GSPATP00030999001	i20444	p68983
CLS00250	GSPATP00015986001	IMG5_126280	p99202	i20448
CLS00250	IMG5_126280	GSPATP00015986001	i20448	p99202
CLS00252	GSPATP00022253001	IMG5_174430	p110989	i24333
CLS00252	IMG5_174430	GSPATP00022253001	i24333	p110989
CLS00254	GSPATP00028953001	IMG5_174360	p64432	i24323
CLS00254	IMG5_174360	GSPATP00028953001	i24323	p64432
CLS00255	GSPATP00031820001	IMG5_063460	p70161	i2976
CLS00255	GSPATP00031820001	IMG5_063460	p70162	i2977
CLS00255	IMG5_063460	GSPATP00031820001	i2976	p70161
CLS00255	IMG5_063460	GSPATP00031820001	i2977	p70162
CLS00257	GSPATP00032753001	IMG5_153470	p11272	i22486
CLS00257	IMG5_153470	GSPATP00032753001	i22486	p11272
CLS00258	GSPATP00033102001	IMG5_153440	p11818	i22481
CLS00258	IMG5_153440	GSPATP00033102001	i22481	p11818
CLS00259	GSPATP00034989001	IMG5_153390	p76023	i22465
CLS00259	IMG5_153390	GSPATP00034989001	i22465	p76023
CLS00261	GSPATP00008259001	IMG5_153480	p24167	i22502
CLS00261	IMG5_153480	GSPATP00008259001	i22502	p24167
CLS00265	GSPATP00012505001	IMG5_003380	p31728	i345
CLS00265	GSPATP00012505001	IMG5_003380	p31729	i346
CLS00265	IMG5_003380	GSPATP00012505001	i345	p31728
CLS00265	IMG5_003380	GSPATP00012505001	i346	p31729
CLS00271	GSPATP00004603001	IMG5_152900	p1535	i22394
CLS00271	IMG5_152900	GSPATP00004603001	i22394	p1535
CLS00278	GSPATP00028811001	IMG5_142840	p3367	i8026
CLS00278	IMG5_142840	GSPATP00028811001	i8026	p3367
CLS00279	GSPATP00008125001	IMG5_089160	p85266	i4082
CLS00279	GSPATP00008125001	IMG5_089160	p85270	i4085
CLS00279	GSPATP00008125001	IMG5_089160	p85271	i4087
CLS00279	GSPATP00008125001	IMG5_089160	p85273	i4090
CLS00279	IMG5_089160	GSPATP00008125001	i4082	p85266
CLS00279	IMG5_089160	GSPATP00008125001	i4085	p85270
CLS00279	IMG5_089160	GSPATP00008125001	i4087	p85271
CLS00279	IMG5_089160	GSPATP00008125001	i4090	p85273
CLS00280	GSPATP00035671001	IMG5_033670	p16583	i15032
CLS00280	IMG5_033670	GSPATP00035671001	i15032	p16583
CLS00281	GSPATP00009208001	IMG5_033560	p87049	i15024
CLS00281	GSPATP00009208001	IMG5_033560	p87051	i15028
CLS00281	GSPATP00009208001	IMG5_033560	p87052	i15030
CLS00281	IMG5_033560	GSPATP00009208001	i15024	p87049
CLS00281	IMG5_033560	GSPATP00009208001	i15028	p87051
CLS00281	IMG5_033560	GSPATP00009208001	i15030	p87052
CLS00282	GSPATP00036117001	IMG5_117000	p78290	i19647
CLS00282	GSPATP00036117001	IMG5_117000	p78294	i19649
CLS00282	IMG5_117000	GSPATP00036117001	i19647	p78290
CLS00282	IMG5_117000	GSPATP00036117001	i19649	p78294
CLS00285	GSPATP00024584001	IMG5_000570	p115302	i13388
CLS00285	GSPATP00024584001	IMG5_000570	p115303	i13389
CLS00285	IMG5_000570	GSPATP00024584001	i13388	p115302
CLS00285	IMG5_000570	GSPATP00024584001	i13389	p115303
CLS00286	GSPATP00013516001	IMG5_000700	p33207	i13428
CLS00286	GSPATP00013516001	IMG5_000700	p33208	i13429
CLS00286	IMG5_000700	GSPATP00013516001	i13428	p33207
CLS00286	IMG5_000700	GSPATP00013516001	i13429	p33208
CLS00290	GSPATP00019960001	IMG5_001300	p45480	i128
CLS00290	GSPATP00019960001	IMG5_001300	p45481	i131
CLS00290	GSPATP00019960001	IMG5_001300	p45482	i132
CLS00290	IMG5_001300	GSPATP00019960001	i128	p45480
CLS00290	IMG5_001300	GSPATP00019960001	i131	p45481
CLS00290	IMG5_001300	GSPATP00019960001	i132	p45482
CLS00292	GSPATP00017804001	IMG5_001200	p102626	i104
CLS00292	IMG5_001200	GSPATP00017804001	i104	p102626
CLS00295	GSPATP00009009001	IMG5_000530	p86730	i13382
CLS00295	IMG5_000530	GSPATP00009009001	i13382	p86730
CLS00296	GSPATP00006157001	IMG5_000770	p74258	i49
CLS00296	GSPATP00006157001	IMG5_000770	p74259	i50
CLS00296	GSPATP00006157001	IMG5_000770	p74260	i51
CLS00296	GSPATP00006157001	IMG5_000770	p74262	i53
CLS00296	IMG5_000770	GSPATP00006157001	i49	p74258
CLS00296	IMG5_000770	GSPATP00006157001	i50	p74259
CLS00296	IMG5_000770	GSPATP00006157001	i51	p74260
CLS00296	IMG5_000770	GSPATP00006157001	i53	p74262
CLS00298	GSPATP00036525001	IMG5_000490	p18465	i13365
CLS00298	IMG5_000490	GSPATP00036525001	i13365	p18465
CLS00299	GSPATP00033499001	IMG5_000660	p12414	i13415
CLS00299	GSPATP00033499001	IMG5_000660	p12416	i13417
CLS00299	IMG5_000660	GSPATP00033499001	i13415	p12414
CLS00299	IMG5_000660	GSPATP00033499001	i13417	p12416
CLS00300	GSPATP00027191001	IMG5_001050	p119822	i13490
CLS00300	GSPATP00027191001	IMG5_001050	p119823	i13491
CLS00300	IMG5_001050	GSPATP00027191001	i13490	p119822
CLS00300	IMG5_001050	GSPATP00027191001	i13491	p119823
CLS00301	GSPATP00020667001	IMG5_001350	p107886	i150
CLS00301	IMG5_001350	GSPATP00020667001	i150	p107886
CLS00304	GSPATP00007687001	IMG5_000500	p83718	i15
CLS00304	GSPATP00007687001	IMG5_000500	p83723	i16
CLS00304	IMG5_000500	GSPATP00007687001	i15	p83718
CLS00304	IMG5_000500	GSPATP00007687001	i16	p83723
CLS00305	GSPATP00004660001	IMG5_000620	p4105	i13396
CLS00305	GSPATP00004660001	IMG5_000620	p4106	i13397
CLS00305	GSPATP00004660001	IMG5_000620	p4108	i13400
CLS00305	GSPATP00004660001	IMG5_000620	p4110	i13404
CLS00305	IMG5_000620	GSPATP00004660001	i13396	p4105
CLS00305	IMG5_000620	GSPATP00004660001	i13397	p4106
CLS00305	IMG5_000620	GSPATP00004660001	i13400	p4108
CLS00305	IMG5_000620	GSPATP00004660001	i13404	p4110
CLS00307	GSPATP00033455001	IMG5_119250	p73232	i6205
CLS00307	GSPATP00033455001	IMG5_119250	p73233	i6212
CLS00307	IMG5_119250	GSPATP00033455001	i6205	p73232
CLS00307	IMG5_119250	GSPATP00033455001	i6212	p73233
CLS00308	GSPATP00036680001	IMG5_119290	p18681	i6222
CLS00308	GSPATP00036680001	IMG5_119290	p18683	i6223
CLS00308	GSPATP00036680001	IMG5_119290	p18686	i6226
CLS00308	IMG5_119290	GSPATP00036680001	i6222	p18681
CLS00308	IMG5_119290	GSPATP00036680001	i6223	p18683
CLS00308	IMG5_119290	GSPATP00036680001	i6226	p18686
CLS00316	GSPATP00010393001	IMG5_194070	p27532	i25957
CLS00316	IMG5_194070	GSPATP00010393001	i25957	p27532
CLS00318	GSPATP00028865001	IMG5_194180	p64259	i25979
CLS00318	GSPATP00028865001	IMG5_194180	p64261	i25981
CLS00318	GSPATP00028865001	IMG5_194180	p64262	i25984
CLS00318	IMG5_194180	GSPATP00028865001	i25979	p64259
CLS00318	IMG5_194180	GSPATP00028865001	i25981	p64261
CLS00318	IMG5_194180	GSPATP00028865001	i25984	p64262
CLS00320	GSPATP00030564001	IMG5_123400	p67623	i20190
CLS00320	IMG5_123400	GSPATP00030564001	i20190	p67623
CLS00321	GSPATP00006150001	IMG5_056220	p74245	i15895
CLS00321	IMG5_056220	GSPATP00006150001	i15895	p74245
CLS00322	GSPATP00009291001	IMG5_056200	p87172	i15888
CLS00322	GSPATP00009291001	IMG5_056200	p87173	i15889
CLS00322	GSPATP00009291001	IMG5_056200	p87174	i15891
CLS00322	GSPATP00009291001	IMG5_056200	p87175	i15892
CLS00322	IMG5_056200	GSPATP00009291001	i15888	p87172
CLS00322	IMG5_056200	GSPATP00009291001	i15889	p87173
CLS00322	IMG5_056200	GSPATP00009291001	i15891	p87174
CLS00322	IMG5_056200	GSPATP00009291001	i15892	p87175
CLS00323	GSPATP00021788001	IMG5_056180	p49128	i2461
CLS00323	GSPATP00021788001	IMG5_056180	p49130	i2462
CLS00323	GSPATP00021788001	IMG5_056180	p49131	i2464
CLS00323	IMG5_056180	GSPATP00021788001	i2461	p49128
CLS00323	IMG5_056180	GSPATP00021788001	i2462	p49130
CLS00323	IMG5_056180	GSPATP00021788001	i2464	p49131
CLS00324	GSPATP00026029001	IMG5_037580	p117957	i15143
CLS00324	IMG5_037580	GSPATP00026029001	i15143	p117957
CLS00325	GSPATP00017598001	IMG5_090120	p41165	i17536
CLS00325	IMG5_090120	GSPATP00017598001	i17536	p41165
CLS00327	GSPATP00037335001	IMG5_113400	p80639	i19347
CLS00327	GSPATP00037335001	IMG5_113400	p80640	i19350
CLS00327	IMG5_113400	GSPATP00037335001	i19347	p80639
CLS00327	IMG5_113400	GSPATP00037335001	i19350	p80640
CLS00329	GSPATP00017347001	IMG5_113420	p101881	i19359
CLS00329	GSPATP00017347001	IMG5_113420	p101882	i19362
CLS00329	IMG5_113420	GSPATP00017347001	i19359	p101881
CLS00329	IMG5_113420	GSPATP00017347001	i19362	p101882
CLS00330	GSPATP00011255001	IMG5_018870	p29634	i14399
CLS00330	GSPATP00011255001	IMG5_018870	p29635	i14402
CLS00330	GSPATP00011255001	IMG5_018870	p29636	i14404
CLS00330	IMG5_018870	GSPATP00011255001	i14399	p29634
CLS00330	IMG5_018870	GSPATP00011255001	i14402	p29635
CLS00330	IMG5_018870	GSPATP00011255001	i14404	p29636
CLS00333	GSPATP00024229001	IMG5_173330	p53663	i24221
CLS00333	GSPATP00024229001	IMG5_173330	p53664	i24223
CLS00333	GSPATP00024229001	IMG5_173330	p53665	i24225
CLS00333	IMG5_173330	GSPATP00024229001	i24221	p53663
CLS00333	IMG5_173330	GSPATP00024229001	i24223	p53664
CLS00333	IMG5_173330	GSPATP00024229001	i24225	p53665
CLS00334	GSPATP00030141001	IMG5_173290	p5994	i10498
CLS00334	IMG5_173290	GSPATP00030141001	i10498	p5994
CLS00340	GSPATP00037751001	IMG5_066070	p20850	i3123
CLS00340	GSPATP00037751001	IMG5_066070	p20851	i3124
CLS00340	IMG5_066070	GSPATP00037751001	i3123	p20850
CLS00340	IMG5_066070	GSPATP00037751001	i3124	p20851
CLS00341	GSPATP00033688001	IMG5_066000	p73551	i3113
CLS00341	IMG5_066000	GSPATP00033688001	i3113	p73551
CLS00343	GSPATP00025615001	IMG5_066010	p55654	i16514
CLS00343	IMG5_066010	GSPATP00025615001	i16514	p55654
CLS00344	GSPATP00007595001	IMG5_151930	p22050	i22316
CLS00344	GSPATP00007595001	IMG5_151930	p22051	i22322
CLS00344	GSPATP00007595001	IMG5_151930	p22052	i22323
CLS00344	IMG5_151930	GSPATP00007595001	i22316	p22050
CLS00344	IMG5_151930	GSPATP00007595001	i22322	p22051
CLS00344	IMG5_151930	GSPATP00007595001	i22323	p22052
CLS00348	GSPATP00030260001	IMG5_167730	p6162	i23662
CLS00348	GSPATP00030260001	IMG5_167730	p6163	i23663
CLS00348	GSPATP00030260001	IMG5_167730	p6167	i23668
CLS00348	IMG5_167730	GSPATP00030260001	i23662	p6162
CLS00348	IMG5_167730	GSPATP00030260001	i23663	p6163
CLS00348	IMG5_167730	GSPATP00030260001	i23668	p6167
CLS00349	GSPATP00009860001	IMG5_054580	p26678	i15735
CLS00349	IMG5_054580	GSPATP00009860001	i15735	p26678
CLS00355	GSPATP00008840001	IMG5_159680	p25136	i9308
CLS00355	IMG5_159680	GSPATP00008840001	i9308	p25136
CLS02191	GSPATP00024473001	IMG5_064750	p115090	i3030
CLS02191	IMG5_064750	GSPATP00024473001	i3030	p115090
CLS02197	GSPATP00035057001	IMG5_134530	p76136	i21016
CLS02197	IMG5_134530	GSPATP00035057001	i21016	p76136
CLS02203	GSPATP00012183001	IMG5_054310	p92645	i2360
CLS02203	GSPATP00012183001	IMG5_054310	p92646	i2361
CLS02203	IMG5_054310	GSPATP00012183001	i2360	p92645
CLS02203	IMG5_054310	GSPATP00012183001	i2361	p92646
CLS02206	GSPATP00027100001	IMG5_055880	p58594	i15853
CLS02206	GSPATP00027100001	IMG5_055880	p58597	i15855
CLS02206	IMG5_055880	GSPATP00027100001	i15853	p58594
CLS02206	IMG5_055880	GSPATP00027100001	i15855	p58597
CLS02207	GSPATP00021887001	IMG5_055860	p49268	i2443
CLS02207	IMG5_055860	GSPATP00021887001	i2443	p49268
CLS02209	GSPATP00032352001	IMG5_048200	p10083	i15367
CLS02209	GSPATP00032352001	IMG5_048200	p10084	i15368
CLS02209	IMG5_048200	GSPATP00032352001	i15367	p10083
CLS02209	IMG5_048200	GSPATP00032352001	i15368	p10084
CLS02215	GSPATP00019927001	IMG5_117630	p45418	i6048
CLS02215	IMG5_117630	GSPATP00019927001	i6048	p45418
CLS02216	GSPATP00004680001	IMG5_117610	p4135	i6032
CLS02216	IMG5_117610	GSPATP00004680001	i6032	p4135
CLS02222	GSPATP00017453001	IMG5_032910	p102068	i14986
CLS02222	GSPATP00017453001	IMG5_032910	p102069	i14987
CLS02222	GSPATP00017453001	IMG5_032910	p102072	i14988
CLS02222	GSPATP00017453001	IMG5_032910	p102074	i14989
CLS02222	IMG5_032910	GSPATP00017453001	i14986	p102068
CLS02222	IMG5_032910	GSPATP00017453001	i14987	p102069
CLS02222	IMG5_032910	GSPATP00017453001	i14988	p102072
CLS02222	IMG5_032910	GSPATP00017453001	i14989	p102074
CLS02227	GSPATP00018868001	IMG5_190540	p104290	i25685
CLS02227	IMG5_190540	GSPATP00018868001	i25685	p104290
CLS02228	GSPATP00025442001	IMG5_190710	p116482	i12015
CLS02228	GSPATP00025442001	IMG5_190710	p116483	i12016
CLS02228	GSPATP00025442001	IMG5_190710	p116484	i12017
CLS02228	GSPATP00025442001	IMG5_190710	p116486	i12018
CLS02228	IMG5_190710	GSPATP00025442001	i12015	p116482
CLS02228	IMG5_190710	GSPATP00025442001	i12016	p116483
CLS02228	IMG5_190710	GSPATP00025442001	i12017	p116484
CLS02228	IMG5_190710	GSPATP00025442001	i12018	p116486
CLS02230	GSPATP00021703001	IMG5_190670	p48983	i25712
CLS02230	IMG5_190670	GSPATP00021703001	i25712	p48983
CLS02249	GSPATP00035839001	IMG5_187430	p77910	i11689
CLS02249	IMG5_187430	GSPATP00035839001	i11689	p77910
CLS02257	GSPATP00015260001	IMG5_164750	p36625	i9703
CLS02257	GSPATP00015260001	IMG5_164750	p36626	i9704
CLS02257	GSPATP00015260001	IMG5_164750	p36627	i9705
CLS02257	IMG5_164750	GSPATP00015260001	i9703	p36625
CLS02257	IMG5_164750	GSPATP00015260001	i9704	p36626
CLS02257	IMG5_164750	GSPATP00015260001	i9705	p36627
CLS02265	GSPATP00026560001	IMG5_080450	p57755	i3723
CLS02265	GSPATP00026560001	IMG5_080450	p57756	i3725
CLS02265	IMG5_080450	GSPATP00026560001	i3723	p57755
CLS02265	IMG5_080450	GSPATP00026560001	i3725	p57756
CLS02270	GSPATP00033865001	IMG5_159290	p74422	i22961
CLS02270	IMG5_159290	GSPATP00033865001	i22961	p74422
CLS02276	GSPATP00020080001	IMG5_101440	p107046	i18379
CLS02276	GSPATP00020080001	IMG5_101440	p107047	i18380
CLS02276	IMG5_101440	GSPATP00020080001	i18379	p107046
CLS02276	IMG5_101440	GSPATP00020080001	i18380	p107047
CLS02277	GSPATP00030829001	IMG5_101210	p68052	i18353
CLS02277	IMG5_101210	GSPATP00030829001	i18353	p68052
CLS02285	GSPATP00026541001	IMG5_101140	p57742	i18329
CLS02285	IMG5_101140	GSPATP00026541001	i18329	p57742
CLS02286	GSPATP00018754001	IMG5_101150	p104113	i18334
CLS02286	GSPATP00018754001	IMG5_101150	p104115	i18338
CLS02286	IMG5_101150	GSPATP00018754001	i18334	p104113
CLS02286	IMG5_101150	GSPATP00018754001	i18338	p104115
CLS02305	GSPATP00015012001	IMG5_158190	p36218	i9207
CLS02305	IMG5_158190	GSPATP00015012001	i9207	p36218
CLS02310	GSPATP00011825001	IMG5_138960	p92121	i21301
CLS02310	GSPATP00011825001	IMG5_138960	p92124	i21304
CLS02310	IMG5_138960	GSPATP00011825001	i21301	p92121
CLS02310	IMG5_138960	GSPATP00011825001	i21304	p92124
CLS02312	GSPATP00033120001	IMG5_048350	p72682	i2090
CLS02312	GSPATP00033120001	IMG5_048350	p72683	i2091
CLS02312	IMG5_048350	GSPATP00033120001	i2090	p72682
CLS02312	IMG5_048350	GSPATP00033120001	i2091	p72683
CLS02317	GSPATP00014025001	IMG5_090680	p96240	i4130
CLS02317	IMG5_090680	GSPATP00014025001	i4130	p96240
CLS02328	GSPATP00012069001	IMG5_034840	p31081	i15088
CLS02328	IMG5_034840	GSPATP00012069001	i15088	p31081
CLS02330	GSPATP00014880001	IMG5_034810	p97449	i15076
CLS02330	GSPATP00014880001	IMG5_034810	p97450	i15077
CLS02330	GSPATP00014880001	IMG5_034810	p97451	i15079
CLS02330	GSPATP00014880001	IMG5_034810	p97452	i15080
CLS02330	IMG5_034810	GSPATP00014880001	i15076	p97449
CLS02330	IMG5_034810	GSPATP00014880001	i15077	p97450
CLS02330	IMG5_034810	GSPATP00014880001	i15079	p97451
CLS02330	IMG5_034810	GSPATP00014880001	i15080	p97452
CLS02336	GSPATP00013355001	IMG5_182040	p94473	i24903
CLS02336	GSPATP00013355001	IMG5_182040	p94474	i24904
CLS02336	GSPATP00013355001	IMG5_182040	p94475	i24905
CLS02336	IMG5_182040	GSPATP00013355001	i24903	p94473
CLS02336	IMG5_182040	GSPATP00013355001	i24904	p94474
CLS02336	IMG5_182040	GSPATP00013355001	i24905	p94475
CLS02339	GSPATP00015403001	IMG5_125420	p98269	i6857
CLS02341	GSPATP00036519001	IMG5_125430	p18447	i20388
CLS02341	GSPATP00036519001	IMG5_125430	p18448	i20390
CLS02341	IMG5_125430	GSPATP00036519001	i20388	p18447
CLS02341	IMG5_125430	GSPATP00036519001	i20390	p18448
CLS02343	GSPATP00028221001	IMG5_125350	p2558	i20360
CLS02343	IMG5_125350	GSPATP00028221001	i20360	p2558
CLS02353	GSPATP00013166001	IMG5_078200	p94212	i3640
CLS02353	GSPATP00013166001	IMG5_078200	p94213	i3641
CLS02353	IMG5_078200	GSPATP00013166001	i3640	p94212
CLS02353	IMG5_078200	GSPATP00013166001	i3641	p94213
CLS02355	GSPATP00033832001	IMG5_030910	p12984	i14918
CLS02355	IMG5_030910	GSPATP00033832001	i14918	p12984
CLS02358	GSPATP00036081001	IMG5_118030	p78212	i6068
CLS02358	IMG5_118030	GSPATP00036081001	i6068	p78212
CLS02364	GSPATP00008610001	IMG5_058180	p24788	i16037
CLS02364	GSPATP00008610001	IMG5_058180	p24790	i16040
CLS02364	IMG5_058180	GSPATP00008610001	i16037	p24788
CLS02364	IMG5_058180	GSPATP00008610001	i16040	p24790
CLS02366	GSPATP00038086001	IMG5_019440	p82292	i14443
CLS02366	GSPATP00038086001	IMG5_019440	p82297	i14447
CLS02366	IMG5_019440	GSPATP00038086001	i14443	p82292
CLS02366	IMG5_019440	GSPATP00038086001	i14447	p82297
CLS02372	GSPATP00021215001	IMG5_032170	p108678	i1694
CLS02372	GSPATP00021215001	IMG5_032170	p108679	i1696
CLS02372	IMG5_032170	GSPATP00021215001	i1694	p108678
CLS02372	IMG5_032170	GSPATP00021215001	i1696	p108679
CLS02383	GSPATP00024760001	IMG5_004150	p115499	i405
CLS02383	GSPATP00024760001	IMG5_004150	p115500	i407
CLS02383	GSPATP00024760001	IMG5_004150	p115501	i409
CLS02383	GSPATP00024760001	IMG5_004150	p115502	i410
CLS02383	IMG5_004150	GSPATP00024760001	i405	p115499
CLS02383	IMG5_004150	GSPATP00024760001	i407	p115500
CLS02383	IMG5_004150	GSPATP00024760001	i409	p115501
CLS02383	IMG5_004150	GSPATP00024760001	i410	p115502
CLS02391	GSPATP00018368001	IMG5_184810	p103560	i11429
CLS02391	IMG5_184810	GSPATP00018368001	i11429	p103560
CLS02393	GSPATP00036058001	IMG5_184880	p17180	i11440
CLS02393	GSPATP00036058001	IMG5_184880	p17183	i11442
CLS02393	IMG5_184880	GSPATP00036058001	i11440	p17180
CLS02393	IMG5_184880	GSPATP00036058001	i11442	p17183
CLS02398	GSPATP00009381001	IMG5_086390	p87331	i17396
CLS02398	IMG5_086390	GSPATP00009381001	i17396	p87331
CLS02408	GSPATP00027227001	IMG5_154790	p58772	i8920
CLS02408	GSPATP00027227001	IMG5_154790	p58773	i8921
CLS02408	GSPATP00027227001	IMG5_154790	p58774	i8922
CLS02408	IMG5_154790	GSPATP00027227001	i8920	p58772
CLS02408	IMG5_154790	GSPATP00027227001	i8921	p58773
CLS02408	IMG5_154790	GSPATP00027227001	i8922	p58774
CLS02412	GSPATP00028587001	IMG5_192090	p3083	i12085
CLS02412	IMG5_192090	GSPATP00028587001	i12085	p3083
CLS02415	GSPATP00029004001	IMG5_136980	p64507	i21193
CLS02415	IMG5_136980	GSPATP00029004001	i21193	p64507
CLS02418	GSPATP00035390001	IMG5_016210	p77245	i1002
CLS02418	IMG5_016210	GSPATP00035390001	i1002	p77245
CLS02423	GSPATP00034842001	IMG5_070050	p75805	i3280
CLS02423	GSPATP00034842001	IMG5_070050	p75806	i3283
CLS02423	IMG5_070050	GSPATP00034842001	i3280	p75805
CLS02423	IMG5_070050	GSPATP00034842001	i3283	p75806
CLS02424	GSPATP00017275001	IMG5_202970	p101792	i13169
CLS02424	GSPATP00017275001	IMG5_202970	p101794	i13175
CLS02424	IMG5_202970	GSPATP00017275001	i13169	p101792
CLS02424	IMG5_202970	GSPATP00017275001	i13175	p101794
CLS02429	GSPATP00006560001	IMG5_106330	p76931	i5195
CLS02429	IMG5_106330	GSPATP00006560001	i5195	p76931
CLS02437	GSPATP00033136001	IMG5_098620	p72710	i18026
CLS02437	IMG5_098620	GSPATP00033136001	i18026	p72710
CLS02446	GSPATP00005136001	IMG5_098610	p7359	i18020
CLS02446	GSPATP00005136001	IMG5_098610	p7360	i18021
CLS02446	GSPATP00005136001	IMG5_098610	p7361	i18023
CLS02446	IMG5_098610	GSPATP00005136001	i18020	p7359
CLS02446	IMG5_098610	GSPATP00005136001	i18021	p7360
CLS02446	IMG5_098610	GSPATP00005136001	i18023	p7361
CLS02448	GSPATP00007259001	IMG5_098270	p20454	i4435
CLS02448	GSPATP00007259001	IMG5_098270	p20455	i4437
CLS02448	IMG5_098270	GSPATP00007259001	i4435	p20454
CLS02448	IMG5_098270	GSPATP00007259001	i4437	p20455
CLS02451	GSPATP00038160001	IMG5_098540	p21426	i4479
CLS02451	IMG5_098540	GSPATP00038160001	i4479	p21426
CLS02456	GSPATP00014275001	IMG5_098210	p96566	i4433
CLS02456	IMG5_098210	GSPATP00014275001	i4433	p96566
CLS02457	GSPATP00006439001	IMG5_098120	p76715	i17983
CLS02457	GSPATP00006439001	IMG5_098120	p76716	i17984
CLS02457	IMG5_098120	GSPATP00006439001	i17983	p76715
CLS02457	IMG5_098120	GSPATP00006439001	i17984	p76716
CLS02461	GSPATP00010374001	IMG5_107360	p27507	i18904
CLS02461	IMG5_107360	GSPATP00010374001	i18904	p27507
CLS02466	GSPATP00008605001	IMG5_107760	p86085	i18978
CLS02466	GSPATP00008605001	IMG5_107760	p86089	i18980
CLS02466	IMG5_107760	GSPATP00008605001	i18978	p86085
CLS02466	IMG5_107760	GSPATP00008605001	i18980	p86089
CLS02467	GSPATP00013006001	IMG5_107730	p93931	i18971
CLS02467	GSPATP00013006001	IMG5_107730	p93932	i18972
CLS02467	GSPATP00013006001	IMG5_107730	p93933	i18973
CLS02467	GSPATP00013006001	IMG5_107730	p93936	i18976
CLS02467	IMG5_107730	GSPATP00013006001	i18971	p93931
CLS02467	IMG5_107730	GSPATP00013006001	i18972	p93932
CLS02467	IMG5_107730	GSPATP00013006001	i18973	p93933
CLS02467	IMG5_107730	GSPATP00013006001	i18976	p93936
CLS02487	GSPATP00006666001	IMG5_109090	p78822	i5412
CLS02487	GSPATP00006666001	IMG5_109090	p78824	i5416
CLS02487	IMG5_109090	GSPATP00006666001	i5412	p78822
CLS02487	IMG5_109090	GSPATP00006666001	i5416	p78824
CLS02492	GSPATP00023614001	IMG5_132830	p113095	i20862
CLS02492	IMG5_132830	GSPATP00023614001	i20862	p113095
CLS02496	GSPATP00031056001	IMG5_188770	p8009	i25556
CLS02496	IMG5_188770	GSPATP00031056001	i25556	p8009
CLS02500	GSPATP00027889001	IMG5_188650	p2072	i11820
CLS02500	GSPATP00027889001	IMG5_188650	p2074	i11824
CLS02500	GSPATP00027889001	IMG5_188650	p2075	i11826
CLS02500	IMG5_188650	GSPATP00027889001	i11820	p2072
CLS02500	IMG5_188650	GSPATP00027889001	i11824	p2074
CLS02500	IMG5_188650	GSPATP00027889001	i11826	p2075
CLS02508	GSPATP00008663001	IMG5_120040	p24862	i6324
CLS02508	GSPATP00008663001	IMG5_120040	p24863	i6325
CLS02508	GSPATP00008663001	IMG5_120040	p24864	i6326
CLS02508	IMG5_120040	GSPATP00008663001	i6324	p24862
CLS02508	IMG5_120040	GSPATP00008663001	i6325	p24863
CLS02508	IMG5_120040	GSPATP00008663001	i6326	p24864
CLS02509	GSPATP00022932001	IMG5_119840	p112069	i6263
CLS02509	GSPATP00022932001	IMG5_119840	p112070	i6265
CLS02509	IMG5_119840	GSPATP00022932001	i6263	p112069
CLS02509	IMG5_119840	GSPATP00022932001	i6265	p112070
CLS02521	GSPATP00029734001	IMG5_180760	p5343	i24743
CLS02521	GSPATP00029734001	IMG5_180760	p5344	i24745
CLS02521	IMG5_180760	GSPATP00029734001	i24743	p5343
CLS02521	IMG5_180760	GSPATP00029734001	i24745	p5344
CLS02540	GSPATP00010770001	IMG5_148160	p28078	i22006
CLS02540	IMG5_148160	GSPATP00010770001	i22006	p28078
CLS02542	GSPATP00018356001	IMG5_050450	p103545	i15515
CLS02542	IMG5_050450	GSPATP00018356001	i15515	p103545
CLS02543	GSPATP00035682001	IMG5_092660	p16598	i17753
CLS02543	GSPATP00035682001	IMG5_092660	p16600	i17754
CLS02543	IMG5_092660	GSPATP00035682001	i17753	p16598
CLS02543	IMG5_092660	GSPATP00035682001	i17754	p16600
CLS02545	GSPATP00031631001	IMG5_092530	p69880	i4190
CLS02545	IMG5_092530	GSPATP00031631001	i4190	p69880
CLS02546	GSPATP00007335001	IMG5_000120	p21625	i13355
CLS02546	GSPATP00007335001	IMG5_000120	p21626	i13356
CLS02546	IMG5_000120	GSPATP00007335001	i13355	p21625
CLS02546	IMG5_000120	GSPATP00007335001	i13356	p21626
CLS02555	GSPATP00015449001	IMG5_201470	p36943	i12928
CLS02555	GSPATP00015449001	IMG5_201470	p36944	i12929
CLS02555	GSPATP00015449001	IMG5_201470	p36946	i12931
CLS02555	IMG5_201470	GSPATP00015449001	i12928	p36943
CLS02555	IMG5_201470	GSPATP00015449001	i12929	p36944
CLS02555	IMG5_201470	GSPATP00015449001	i12931	p36946
CLS02561	GSPATP00033154001	IMG5_201560	p11884	i12940
CLS02561	GSPATP00033154001	IMG5_201560	p11885	i12941
CLS02561	IMG5_201560	GSPATP00033154001	i12940	p11884
CLS02561	IMG5_201560	GSPATP00033154001	i12941	p11885
CLS02562	GSPATP00013028001	IMG5_201670	p32504	i26830
CLS02562	GSPATP00013028001	IMG5_201670	p32505	i26831
CLS02562	IMG5_201670	GSPATP00013028001	i26830	p32504
CLS02562	IMG5_201670	GSPATP00013028001	i26831	p32505
CLS02563	GSPATP00022811001	IMG5_201460	p111892	i12925
CLS02563	IMG5_201460	GSPATP00022811001	i12925	p111892
CLS02565	GSPATP00025302001	IMG5_091600	p55124	i17662
CLS02565	IMG5_091600	GSPATP00025302001	i17662	p55124
CLS02571	GSPATP00032874001	IMG5_155490	p11445	i22653
CLS02571	IMG5_155490	GSPATP00032874001	i22653	p11445
CLS02572	GSPATP00011884001	IMG5_162340	p30766	i23275
CLS02572	IMG5_162340	GSPATP00011884001	i23275	p30766
CLS02577	GSPATP00028006001	IMG5_162270	p62824	i23246
CLS02577	GSPATP00028006001	IMG5_162270	p62825	i23247
CLS02577	GSPATP00028006001	IMG5_162270	p62826	i23248
CLS02577	IMG5_162270	GSPATP00028006001	i23246	p62824
CLS02577	IMG5_162270	GSPATP00028006001	i23247	p62825
CLS02577	IMG5_162270	GSPATP00028006001	i23248	p62826
CLS02578	GSPATP00023100001	IMG5_169860	p51077	i10277
CLS02578	GSPATP00023100001	IMG5_169860	p51078	i10278
CLS02578	IMG5_169860	GSPATP00023100001	i10277	p51077
CLS02578	IMG5_169860	GSPATP00023100001	i10278	p51078
CLS02586	GSPATP00036991001	IMG5_147650	p80153	i21939
CLS02586	IMG5_147650	GSPATP00036991001	i21939	p80153
CLS02590	GSPATP00028603001	IMG5_176340	p3120	i24445
CLS02590	GSPATP00028603001	IMG5_176340	p3122	i24446
CLS02590	GSPATP00028603001	IMG5_176340	p3123	i24448
CLS02590	IMG5_176340	GSPATP00028603001	i24445	p3120
CLS02590	IMG5_176340	GSPATP00028603001	i24446	p3122
CLS02590	IMG5_176340	GSPATP00028603001	i24448	p3123
CLS02591	GSPATP00016300001	IMG5_059240	p38308	i2658
CLS02591	IMG5_059240	GSPATP00016300001	i2658	p38308
CLS02603	GSPATP00031848001	IMG5_139230	p9314	i7880
CLS02603	IMG5_139230	GSPATP00031848001	i7880	p9314
CLS02620	GSPATP00020837001	IMG5_024510	p46884	i14684
CLS02620	GSPATP00020837001	IMG5_024510	p46887	i14687
CLS02620	IMG5_024510	GSPATP00020837001	i14684	p46884
CLS02620	IMG5_024510	GSPATP00020837001	i14687	p46887
CLS02623	GSPATP00015013001	IMG5_024590	p36221	i1421
CLS02623	IMG5_024590	GSPATP00015013001	i1421	p36221
CLS02633	GSPATP00036777001	IMG5_194760	p18827	i26037
CLS02633	GSPATP00036777001	IMG5_194760	p18828	i26038
CLS02633	IMG5_194760	GSPATP00036777001	i26037	p18827
CLS02633	IMG5_194760	GSPATP00036777001	i26038	p18828
CLS02647	GSPATP00037803001	IMG5_152540	p81904	i22372
CLS02647	GSPATP00037803001	IMG5_152540	p81906	i22374
CLS02647	IMG5_152540	GSPATP00037803001	i22372	p81904
CLS02647	IMG5_152540	GSPATP00037803001	i22374	p81906
CLS02654	GSPATP00023934001	IMG5_170810	p53170	i23980
CLS02654	IMG5_170810	GSPATP00023934001	i23980	p53170
CLS02655	GSPATP00028388001	IMG5_170820	p63391	i10326
CLS02655	IMG5_170820	GSPATP00028388001	i10326	p63391
CLS02663	GSPATP00017379001	IMG5_197920	p101943	i12613
CLS02663	IMG5_197920	GSPATP00017379001	i12613	p101943
CLS02667	GSPATP00005164001	IMG5_197890	p68427	i26403
CLS02667	GSPATP00005164001	IMG5_197890	p68429	i26404
CLS02667	GSPATP00005164001	IMG5_197890	p68430	i26406
CLS02667	IMG5_197890	GSPATP00005164001	i26403	p68427
CLS02667	IMG5_197890	GSPATP00005164001	i26404	p68429
CLS02667	IMG5_197890	GSPATP00005164001	i26406	p68430
CLS02680	GSPATP00027864001	IMG5_124030	p2017	i6718
CLS02680	IMG5_124030	GSPATP00027864001	i6718	p2017
CLS02689	GSPATP00005375001	IMG5_141600	p68744	i7981
CLS02689	GSPATP00005375001	IMG5_141600	p68745	i7982
CLS02689	GSPATP00005375001	IMG5_141600	p68746	i7983
CLS02689	IMG5_141600	GSPATP00005375001	i7981	p68744
CLS02689	IMG5_141600	GSPATP00005375001	i7982	p68745
CLS02689	IMG5_141600	GSPATP00005375001	i7983	p68746
CLS02701	GSPATP00027807001	IMG5_075800	p1928	i3533
CLS02701	IMG5_075800	GSPATP00027807001	i3533	p1928
CLS02702	GSPATP00006754001	IMG5_023000	p18041	i14597
CLS02702	IMG5_023000	GSPATP00006754001	i14597	p18041
CLS02704	GSPATP00005100001	IMG5_104310	p7272	i18648
CLS02704	IMG5_104310	GSPATP00005100001	i18648	p7272
CLS02707	GSPATP00011083001	IMG5_027310	p29368	i1537
CLS02707	GSPATP00011083001	IMG5_027310	p29369	i1538
CLS02707	IMG5_027310	GSPATP00011083001	i1537	p29368
CLS02707	IMG5_027310	GSPATP00011083001	i1538	p29369
CLS02712	GSPATP00034895001	IMG5_061130	p14962	i2763
CLS02712	IMG5_061130	GSPATP00034895001	i2763	p14962
CLS02713	GSPATP00006865001	IMG5_180520	p18199	i11000
CLS02713	IMG5_180520	GSPATP00006865001	i11000	p18199
CLS02721	GSPATP00023213001	IMG5_063040	p112551	i16369
CLS02721	GSPATP00023213001	IMG5_063040	p112554	i16372
CLS02721	IMG5_063040	GSPATP00023213001	i16369	p112551
CLS02721	IMG5_063040	GSPATP00023213001	i16372	p112554
CLS02725	GSPATP00028344001	IMG5_012610	p63336	i14199
CLS02725	IMG5_012610	GSPATP00028344001	i14199	p63336
CLS02727	GSPATP00008587001	IMG5_012590	p86059	i859
CLS02727	GSPATP00008587001	IMG5_012590	p86060	i860
CLS02727	IMG5_012590	GSPATP00008587001	i859	p86059
CLS02727	IMG5_012590	GSPATP00008587001	i860	p86060
CLS02735	GSPATP00031210001	IMG5_120510	p8259	i6399
CLS02735	IMG5_120510	GSPATP00031210001	i6399	p8259
CLS02738	GSPATP00023787001	IMG5_120570	p52939	i6407
CLS02738	GSPATP00023787001	IMG5_120570	p52940	i6408
CLS02738	GSPATP00023787001	IMG5_120570	p52944	i6410
CLS02738	IMG5_120570	GSPATP00023787001	i6407	p52939
CLS02738	IMG5_120570	GSPATP00023787001	i6408	p52940
CLS02753	GSPATP00004882001	IMG5_116720	p65390	i5931
CLS02753	GSPATP00004882001	IMG5_116720	p65391	i5933
CLS02753	IMG5_116720	GSPATP00004882001	i5931	p65390
CLS02753	IMG5_116720	GSPATP00004882001	i5933	p65391
CLS02761	GSPATP00006550001	IMG5_121740	p15898	i20084
CLS02761	GSPATP00006550001	IMG5_121740	p15899	i20086
CLS02761	GSPATP00006550001	IMG5_121740	p15902	i20087
CLS02761	IMG5_121740	GSPATP00006550001	i20084	p15898
CLS02761	IMG5_121740	GSPATP00006550001	i20086	p15899
CLS02761	IMG5_121740	GSPATP00006550001	i20087	p15902
CLS02766	GSPATP00011294001	IMG5_157010	p29701	i22838
CLS02766	GSPATP00011294001	IMG5_157010	p29704	i22842
CLS02766	IMG5_157010	GSPATP00011294001	i22838	p29701
CLS02766	IMG5_157010	GSPATP00011294001	i22842	p29704
CLS02771	GSPATP00006776001	IMG5_123640	p79023	i6671
CLS02771	GSPATP00006776001	IMG5_123640	p79024	i6673
CLS02771	GSPATP00006776001	IMG5_123640	p79025	i6675
CLS02771	GSPATP00006776001	IMG5_123640	p79027	i6676
CLS02771	IMG5_123640	GSPATP00006776001	i6671	p79023
CLS02771	IMG5_123640	GSPATP00006776001	i6673	p79024
CLS02771	IMG5_123640	GSPATP00006776001	i6675	p79025
CLS02771	IMG5_123640	GSPATP00006776001	i6676	p79027
CLS02774	GSPATP00033527001	IMG5_123630	p12458	i6667
CLS02774	IMG5_123630	GSPATP00033527001	i6667	p12458
CLS02779	GSPATP00017860001	IMG5_043710	p41595	i1949
CLS02779	IMG5_043710	GSPATP00017860001	i1949	p41595
CLS02782	GSPATP00021776001	IMG5_173940	p110163	i10580
CLS02782	IMG5_173940	GSPATP00021776001	i10580	p110163
CLS02783	GSPATP00013561001	IMG5_088120	p94800	i17476
CLS02783	GSPATP00013561001	IMG5_088120	p94802	i17477
CLS02783	IMG5_088120	GSPATP00013561001	i17476	p94800
CLS02783	IMG5_088120	GSPATP00013561001	i17477	p94802
CLS02785	GSPATP00027497001	IMG5_191220	p120248	i25765
CLS02785	IMG5_191220	GSPATP00027497001	i25765	p120248
CLS02793	GSPATP00033550001	IMG5_010810	p73406	i14073
CLS02793	IMG5_010810	GSPATP00033550001	i14073	p73406
CLS02794	GSPATP00012720001	IMG5_010850	p32105	i772
CLS02794	IMG5_010850	GSPATP00012720001	i772	p32105
CLS02798	GSPATP00022493001	IMG5_010830	p111366	i14077
CLS02798	IMG5_010830	GSPATP00022493001	i14077	p111366
CLS02802	GSPATP00012999001	IMG5_128340	p93927	i7082
CLS02802	GSPATP00012999001	IMG5_128340	p93928	i7084
CLS02802	GSPATP00012999001	IMG5_128340	p93929	i7085
CLS02802	IMG5_128340	GSPATP00012999001	i7082	p93927
CLS02802	IMG5_128340	GSPATP00012999001	i7084	p93928
CLS02802	IMG5_128340	GSPATP00012999001	i7085	p93929
CLS02810	GSPATP00013180001	IMG5_167430	p32736	i10020
CLS02810	IMG5_167430	GSPATP00013180001	i10020	p32736
CLS02811	GSPATP00013044001	IMG5_167290	p32529	i9983
CLS02811	GSPATP00013044001	IMG5_167290	p32531	i9989
CLS02811	IMG5_167290	GSPATP00013044001	i9983	p32529
CLS02811	IMG5_167290	GSPATP00013044001	i9989	p32531
CLS02821	GSPATP00037850001	IMG5_164020	p81943	i23363
CLS02821	IMG5_164020	GSPATP00037850001	i23363	p81943
CLS02827	GSPATP00005928001	IMG5_108270	p73906	i5362
CLS02827	IMG5_108270	GSPATP00005928001	i5362	p73906
CLS02831	GSPATP00009546001	IMG5_124540	p26122	i20284
CLS02831	GSPATP00009546001	IMG5_124540	p26123	i20285
CLS02831	IMG5_124540	GSPATP00009546001	i20284	p26122
CLS02831	IMG5_124540	GSPATP00009546001	i20285	p26123
CLS02836	GSPATP00006672001	IMG5_124480	p78832	i6781
CLS02836	IMG5_124480	GSPATP00006672001	i6781	p78832
CLS02840	GSPATP00035275001	IMG5_148640	p16045	i8419
CLS02840	GSPATP00035275001	IMG5_148640	p16047	i8421
CLS02840	IMG5_148640	GSPATP00035275001	i8419	p16045
CLS02840	IMG5_148640	GSPATP00035275001	i8421	p16047
CLS02846	GSPATP00020589001	IMG5_042270	p46464	i15208
CLS02846	IMG5_042270	GSPATP00020589001	i15208	p46464
CLS02859	GSPATP00038317001	IMG5_196190	p83165	i12448
CLS02859	GSPATP00038317001	IMG5_196190	p83166	i12450
CLS02859	IMG5_196190	GSPATP00038317001	i12448	p83165
CLS02859	IMG5_196190	GSPATP00038317001	i12450	p83166
CLS02865	GSPATP00004048001	IMG5_195950	p117201	i12421
CLS02865	IMG5_195950	GSPATP00004048001	i12421	p117201
CLS02874	GSPATP00022128001	IMG5_084220	p110766	i3882
CLS02874	IMG5_084220	GSPATP00022128001	i3882	p110766
CLS02877	GSPATP00014716001	IMG5_097140	p97247	i4365
CLS02877	IMG5_097140	GSPATP00014716001	i4365	p97247
CLS02890	GSPATP00012469001	IMG5_190300	p93040	i25659
CLS02890	IMG5_190300	GSPATP00012469001	i25659	p93040
CLS02907	GSPATP00021287001	IMG5_116200	p47520	i19597
CLS02907	GSPATP00021287001	IMG5_116200	p47521	i19599
CLS02907	GSPATP00021287001	IMG5_116200	p47522	i19600
CLS02907	GSPATP00021287001	IMG5_116200	p47523	i19601
CLS02907	IMG5_116200	GSPATP00021287001	i19597	p47520
CLS02907	IMG5_116200	GSPATP00021287001	i19599	p47521
CLS02907	IMG5_116200	GSPATP00021287001	i19600	p47522
CLS02907	IMG5_116200	GSPATP00021287001	i19601	p47523
CLS02911	GSPATP00015888001	IMG5_129390	p37609	i7159
CLS02911	IMG5_129390	GSPATP00015888001	i7159	p37609
CLS02912	GSPATP00012277001	IMG5_129380	p31377	i7154
CLS02912	GSPATP00012277001	IMG5_129380	p31380	i7155
CLS02912	IMG5_129380	GSPATP00012277001	i7154	p31377
CLS02912	IMG5_129380	GSPATP00012277001	i7155	p31380
CLS02915	GSPATP00019669001	IMG5_003180	p106353	i13693
CLS02915	IMG5_003180	GSPATP00019669001	i13693	p106353
CLS02916	GSPATP00020204001	IMG5_183660	p45870	i25012
CLS02916	GSPATP00020204001	IMG5_183660	p45871	i25014
CLS02916	IMG5_183660	GSPATP00020204001	i25012	p45870
CLS02916	IMG5_183660	GSPATP00020204001	i25014	p45871
CLS02919	GSPATP00023809001	IMG5_193700	p114057	i25919
CLS02919	GSPATP00023809001	IMG5_193700	p114059	i25920
CLS02919	IMG5_193700	GSPATP00023809001	i25919	p114057
CLS02919	IMG5_193700	GSPATP00023809001	i25920	p114059
CLS02921	GSPATP00004618001	IMG5_193910	p1562	i12226
CLS02921	IMG5_193910	GSPATP00004618001	i12226	p1562
CLS02926	GSPATP00032773001	IMG5_120950	p72172	i20015
CLS02926	GSPATP00032773001	IMG5_120950	p72173	i20016
CLS02926	IMG5_120950	GSPATP00032773001	i20015	p72172
CLS02926	IMG5_120950	GSPATP00032773001	i20016	p72173
CLS02930	GSPATP00011771001	IMG5_054890	p92025	i15761
CLS02930	IMG5_054890	GSPATP00011771001	i15761	p92025
CLS02932	GSPATP00024426001	IMG5_049290	p53916	i15418
CLS02932	IMG5_049290	GSPATP00024426001	i15418	p53916
CLS02944	GSPATP00037161001	IMG5_049820	p80415	i2153
CLS02944	GSPATP00037161001	IMG5_049820	p80416	i2154
CLS02944	GSPATP00037161001	IMG5_049820	p80417	i2155
CLS02944	IMG5_049820	GSPATP00037161001	i2153	p80415
CLS02944	IMG5_049820	GSPATP00037161001	i2154	p80416
CLS02944	IMG5_049820	GSPATP00037161001	i2155	p80417
CLS02967	GSPATP00011936001	IMG5_001550	p30862	i170
CLS02967	IMG5_001550	GSPATP00011936001	i170	p30862
CLS02977	GSPATP00030393001	IMG5_110490	p67317	i5500
CLS02977	IMG5_110490	GSPATP00030393001	i5500	p67317
CLS02988	GSPATP00030806001	IMG5_144020	p67999	i21535
CLS02988	GSPATP00030806001	IMG5_144020	p68000	i21536
CLS02988	GSPATP00030806001	IMG5_144020	p68001	i21537
CLS02988	IMG5_144020	GSPATP00030806001	i21535	p67999
CLS02988	IMG5_144020	GSPATP00030806001	i21536	p68000
CLS02988	IMG5_144020	GSPATP00030806001	i21537	p68001
CLS02999	GSPATP00011733001	IMG5_145470	p91953	i8166
CLS02999	GSPATP00011733001	IMG5_145470	p91954	i8168
CLS02999	GSPATP00011733001	IMG5_145470	p91955	i8171
CLS02999	IMG5_145470	GSPATP00011733001	i8166	p91953
CLS02999	IMG5_145470	GSPATP00011733001	i8168	p91954
CLS02999	IMG5_145470	GSPATP00011733001	i8171	p91955
CLS03002	GSPATP00038293001	IMG5_027670	p22094	i14781
CLS03002	GSPATP00038293001	IMG5_027670	p22095	i14782
CLS03002	GSPATP00038293001	IMG5_027670	p22096	i14783
CLS03002	IMG5_027670	GSPATP00038293001	i14781	p22094
CLS03002	IMG5_027670	GSPATP00038293001	i14782	p22095
CLS03002	IMG5_027670	GSPATP00038293001	i14783	p22096
CLS03009	GSPATP00009654001	IMG5_051430	p26308	i2232
CLS03009	GSPATP00009654001	IMG5_051430	p26309	i2233
CLS03009	GSPATP00009654001	IMG5_051430	p26310	i2234
CLS03009	IMG5_051430	GSPATP00009654001	i2232	p26308
CLS03009	IMG5_051430	GSPATP00009654001	i2233	p26309
CLS03009	IMG5_051430	GSPATP00009654001	i2234	p26310
CLS03018	GSPATP00029397001	IMG5_051570	p4825	i2253
CLS03018	IMG5_051570	GSPATP00029397001	i2253	p4825
CLS03020	GSPATP00025283001	IMG5_051620	p116265	i15614
CLS03020	GSPATP00025283001	IMG5_051620	p116266	i15616
CLS03020	IMG5_051620	GSPATP00025283001	i15614	p116265
CLS03020	IMG5_051620	GSPATP00025283001	i15616	p116266
CLS03022	GSPATP00037065001	IMG5_166760	p80276	i23595
CLS03022	GSPATP00037065001	IMG5_166760	p80277	i23596
CLS03022	GSPATP00037065001	IMG5_166760	p80280	i23598
CLS03022	IMG5_166760	GSPATP00037065001	i23595	p80276
CLS03022	IMG5_166760	GSPATP00037065001	i23596	p80277
CLS03022	IMG5_166760	GSPATP00037065001	i23598	p80280
CLS03023	GSPATP00015045001	IMG5_166740	p36283	i9925
CLS03023	GSPATP00015045001	IMG5_166740	p36285	i9926
CLS03023	IMG5_166740	GSPATP00015045001	i9925	p36283
CLS03023	IMG5_166740	GSPATP00015045001	i9926	p36285
CLS03025	GSPATP00016831001	IMG5_163230	p101055	i9605
CLS03025	IMG5_163230	GSPATP00016831001	i9605	p101055
CLS03027	GSPATP00021628001	IMG5_091000	p109942	i17582
CLS03027	IMG5_091000	GSPATP00021628001	i17582	p109942
CLS03046	GSPATP00028747001	IMG5_051060	p64035	i15548
CLS03046	IMG5_051060	GSPATP00028747001	i15548	p64035
CLS03053	GSPATP00016612001	IMG5_117250	p38814	i5997
CLS03053	GSPATP00016612001	IMG5_117250	p38815	i5998
CLS03053	IMG5_117250	GSPATP00016612001	i5997	p38814
CLS03053	IMG5_117250	GSPATP00016612001	i5998	p38815
CLS03054	GSPATP00004045001	IMG5_117240	p56142	i5988
CLS03054	GSPATP00004045001	IMG5_117240	p56143	i5989
CLS03054	GSPATP00004045001	IMG5_117240	p56146	i5991
CLS03054	IMG5_117240	GSPATP00004045001	i5988	p56142
CLS03054	IMG5_117240	GSPATP00004045001	i5989	p56143
CLS03054	IMG5_117240	GSPATP00004045001	i5991	p56146
CLS03055	GSPATP00036603001	IMG5_117200	p79595	i19669
CLS03055	IMG5_117200	GSPATP00036603001	i19669	p79595
CLS03058	GSPATP00022969001	IMG5_173480	p50916	i10517
CLS03058	IMG5_173480	GSPATP00022969001	i10517	p50916
CLS03065	GSPATP00027219001	IMG5_115890	p119863	i5857
CLS03065	IMG5_115890	GSPATP00027219001	i5857	p119863
CLS03069	GSPATP00008699001	IMG5_115920	p86222	i5864
CLS03069	IMG5_115920	GSPATP00008699001	i5864	p86222
CLS03070	GSPATP00023045001	IMG5_115880	p112257	i5846
CLS03070	GSPATP00023045001	IMG5_115880	p112259	i5849
CLS03070	IMG5_115880	GSPATP00023045001	i5846	p112257
CLS03070	IMG5_115880	GSPATP00023045001	i5849	p112259
CLS03071	GSPATP00037282001	IMG5_120260	p80547	i6367
CLS03071	GSPATP00037282001	IMG5_120260	p80548	i6370
CLS03071	IMG5_120260	GSPATP00037282001	i6367	p80547
CLS03071	IMG5_120260	GSPATP00037282001	i6370	p80548
CLS03080	GSPATP00007250001	IMG5_158040	p81373	i22878
CLS03080	IMG5_158040	GSPATP00007250001	i22878	p81373
CLS03095	GSPATP00030566001	IMG5_187620	p67628	i25452
CLS03095	IMG5_187620	GSPATP00030566001	i25452	p67628
CLS03096	GSPATP00023788001	IMG5_092130	p52948	i4164
CLS03096	GSPATP00023788001	IMG5_092130	p52950	i4166
CLS03096	IMG5_092130	GSPATP00023788001	i4164	p52948
CLS03096	IMG5_092130	GSPATP00023788001	i4166	p52950
CLS03113	GSPATP00022418001	IMG5_018140	p50103	i14382
CLS03113	GSPATP00022418001	IMG5_018140	p50104	i14383
CLS03113	GSPATP00022418001	IMG5_018140	p50106	i14385
CLS03113	GSPATP00022418001	IMG5_018140	p50107	i14387
CLS03113	IMG5_018140	GSPATP00022418001	i14382	p50103
CLS03113	IMG5_018140	GSPATP00022418001	i14383	p50104
CLS03113	IMG5_018140	GSPATP00022418001	i14385	p50106
CLS03113	IMG5_018140	GSPATP00022418001	i14387	p50107
CLS03121	GSPATP00010512001	IMG5_061630	p89133	i2821
CLS03121	IMG5_061630	GSPATP00010512001	i2821	p89133
CLS03131	GSPATP00035499001	IMG5_149030	p16349	i8453
CLS03131	IMG5_149030	GSPATP00035499001	i8453	p16349
CLS03134	GSPATP00036113001	IMG5_171990	p78275	i10406
CLS03134	IMG5_171990	GSPATP00036113001	i10406	p78275
CLS03135	GSPATP00026453001	IMG5_140030	p118620	i7926
CLS03135	GSPATP00026453001	IMG5_140030	p118621	i7928
CLS03135	IMG5_140030	GSPATP00026453001	i7926	p118620
CLS03135	IMG5_140030	GSPATP00026453001	i7928	p118621
CLS03141	GSPATP00015024001	IMG5_061900	p97672	i16275
CLS03141	IMG5_061900	GSPATP00015024001	i16275	p97672
CLS03148	GSPATP00022027001	IMG5_150570	p49536	i8550
CLS03148	IMG5_150570	GSPATP00022027001	i8550	p49536
CLS03157	GSPATP00011835001	IMG5_158830	p30687	i22913
CLS03157	GSPATP00011835001	IMG5_158830	p30689	i22915
CLS03157	IMG5_158830	GSPATP00011835001	i22913	p30687
CLS03157	IMG5_158830	GSPATP00011835001	i22915	p30689
CLS03173	GSPATP00016137001	IMG5_191200	p99449	i25758
CLS03173	IMG5_191200	GSPATP00016137001	i25758	p99449
CLS03185	GSPATP00034469001	IMG5_002730	p14416	i13657
CLS03185	GSPATP00034469001	IMG5_002730	p14419	i13659
CLS03185	IMG5_002730	GSPATP00034469001	i13657	p14416
CLS03185	IMG5_002730	GSPATP00034469001	i13659	p14419
CLS03186	GSPATP00022211001	IMG5_029090	p110910	i14826
CLS03186	IMG5_029090	GSPATP00022211001	i14826	p110910
CLS03192	GSPATP00027110001	IMG5_138440	p58626	i21274
CLS03192	IMG5_138440	GSPATP00027110001	i21274	p58626
CLS03200	GSPATP00005694001	IMG5_002430	p10558	i253
CLS03200	IMG5_002430	GSPATP00005694001	i253	p10558
CLS03201	GSPATP00033814001	IMG5_002360	p12936	i13625
CLS03201	IMG5_002360	GSPATP00033814001	i13625	p12936
CLS03205	GSPATP00023381001	IMG5_002330	p112801	i13619
CLS03205	IMG5_002330	GSPATP00023381001	i13619	p112801
CLS03209	GSPATP00005327001	IMG5_160580	p68669	i9398
CLS03209	GSPATP00005327001	IMG5_160580	p68670	i9399
CLS03209	IMG5_160580	GSPATP00005327001	i9398	p68669
CLS03209	IMG5_160580	GSPATP00005327001	i9399	p68670
CLS03211	GSPATP00004957001	IMG5_075660	p65500	i3525
CLS03211	IMG5_075660	GSPATP00004957001	i3525	p65500
CLS03220	GSPATP00024659001	IMG5_186990	p54250	i25388
CLS03220	IMG5_186990	GSPATP00024659001	i25388	p54250
CLS03225	GSPATP00022800001	IMG5_185190	p111868	i11448
CLS03225	IMG5_185190	GSPATP00022800001	i11448	p111868
CLS03227	GSPATP00035566001	IMG5_115720	p16436	i5825
CLS03227	GSPATP00035566001	IMG5_115720	p16437	i5826
CLS03227	IMG5_115720	GSPATP00035566001	i5825	p16436
CLS03227	IMG5_115720	GSPATP00035566001	i5826	p16437
CLS03229	GSPATP00018826001	IMG5_115610	p104209	i19493
CLS03229	IMG5_115610	GSPATP00018826001	i19493	p104209
CLS03234	GSPATP00037637001	IMG5_045570	p81626	i15267
CLS03234	IMG5_045570	GSPATP00037637001	i15267	p81626
CLS03235	GSPATP00020269001	IMG5_144700	p107328	i21589
CLS03235	IMG5_144700	GSPATP00020269001	i21589	p107328
CLS03240	GSPATP00039386001	IMG5_144740	p121679	i21602
CLS03240	IMG5_144740	GSPATP00039386001	i21602	p121679
CLS00597	GSPATP00008260001	IMG5_166980	p24172	i9949
CLS00597	IMG5_166980	GSPATP00008260001	i9949	p24172
CLS00600	GSPATP00008838001	IMG5_167150	p86479	i9973
CLS00600	GSPATP00008838001	IMG5_167150	p86481	i9974
CLS00600	IMG5_167150	GSPATP00008838001	i9973	p86479
CLS00600	IMG5_167150	GSPATP00008838001	i9974	p86481
CLS00602	GSPATP00025278001	IMG5_166930	p55092	i23614
CLS00602	GSPATP00025278001	IMG5_166930	p55094	i23616
CLS00602	GSPATP00025278001	IMG5_166930	p55095	i23618
CLS00602	IMG5_166930	GSPATP00025278001	i23614	p55092
CLS00602	IMG5_166930	GSPATP00025278001	i23616	p55094
CLS00602	IMG5_166930	GSPATP00025278001	i23618	p55095
CLS00603	GSPATP00031806001	IMG5_167040	p9235	i23623
CLS00603	IMG5_167040	GSPATP00031806001	i23623	p9235
CLS00604	GSPATP00014280001	IMG5_166880	p96580	i23607
CLS00604	GSPATP00014280001	IMG5_166880	p96581	i23608
CLS00604	IMG5_166880	GSPATP00014280001	i23607	p96580
CLS00604	IMG5_166880	GSPATP00014280001	i23608	p96581
CLS00607	GSPATP00024278001	IMG5_015520	p114728	i954
CLS00607	IMG5_015520	GSPATP00024278001	i954	p114728
CLS00608	GSPATP00021884001	IMG5_015500	p49258	i949
CLS00608	GSPATP00021884001	IMG5_015500	p49259	i951
CLS00608	IMG5_015500	GSPATP00021884001	i949	p49258
CLS00608	IMG5_015500	GSPATP00021884001	i951	p49259
CLS00610	GSPATP00025376001	IMG5_059980	p116405	i16125
CLS00610	IMG5_059980	GSPATP00025376001	i16125	p116405
CLS00613	GSPATP00030437001	IMG5_191980	p67388	i25819
CLS00613	IMG5_191980	GSPATP00030437001	i25819	p67388
CLS00619	GSPATP00011431001	IMG5_062810	p91497	i16354
CLS00619	GSPATP00011431001	IMG5_062810	p91498	i16355
CLS00619	IMG5_062810	GSPATP00011431001	i16354	p91497
CLS00619	IMG5_062810	GSPATP00011431001	i16355	p91498
CLS00620	GSPATP00032413001	IMG5_062850	p71022	i2905
CLS00620	IMG5_062850	GSPATP00032413001	i2905	p71022
CLS00622	GSPATP00017693001	IMG5_174910	p102436	i24354
CLS00622	GSPATP00017693001	IMG5_174910	p102437	i24356
CLS00622	GSPATP00017693001	IMG5_174910	p102438	i24358
CLS00622	IMG5_174910	GSPATP00017693001	i24354	p102436
CLS00622	IMG5_174910	GSPATP00017693001	i24356	p102437
CLS00622	IMG5_174910	GSPATP00017693001	i24358	p102438
CLS00625	GSPATP00032532001	IMG5_175070	p10898	i24369
CLS00625	IMG5_175070	GSPATP00032532001	i24369	p10898
CLS00628	GSPATP00018081001	IMG5_006080	p41890	i570
CLS00628	GSPATP00018081001	IMG5_006080	p41891	i571
CLS00628	GSPATP00018081001	IMG5_006080	p41892	i572
CLS00628	GSPATP00018081001	IMG5_006080	p41893	i573
CLS00628	IMG5_006080	GSPATP00018081001	i570	p41890
CLS00628	IMG5_006080	GSPATP00018081001	i571	p41891
CLS00628	IMG5_006080	GSPATP00018081001	i572	p41892
CLS00628	IMG5_006080	GSPATP00018081001	i573	p41893
CLS00630	GSPATP00025729001	IMG5_006010	p56438	i561
CLS00630	GSPATP00025729001	IMG5_006010	p56439	i562
CLS00630	IMG5_006010	GSPATP00025729001	i561	p56438
CLS00630	IMG5_006010	GSPATP00025729001	i562	p56439
CLS00631	GSPATP00022305001	IMG5_189790	p111083	i11930
CLS00631	GSPATP00022305001	IMG5_189790	p111085	i11932
CLS00631	IMG5_189790	GSPATP00022305001	i11930	p111083
CLS00631	IMG5_189790	GSPATP00022305001	i11932	p111085
CLS00633	GSPATP00020120001	IMG5_126140	p107113	i20437
CLS00633	GSPATP00020120001	IMG5_126140	p107114	i20438
CLS00633	IMG5_126140	GSPATP00020120001	i20437	p107113
CLS00633	IMG5_126140	GSPATP00020120001	i20438	p107114
CLS00634	GSPATP00010636001	IMG5_095580	p89317	i17897
CLS00634	GSPATP00010636001	IMG5_095580	p89320	i17899
CLS00634	GSPATP00010636001	IMG5_095580	p89321	i17902
CLS00634	IMG5_095580	GSPATP00010636001	i17897	p89317
CLS00634	IMG5_095580	GSPATP00010636001	i17899	p89320
CLS00634	IMG5_095580	GSPATP00010636001	i17902	p89321
CLS00636	GSPATP00025420001	IMG5_128830	p55311	i20560
CLS00636	IMG5_128830	GSPATP00025420001	i20560	p55311
CLS00637	GSPATP00022887001	IMG5_128800	p50796	i20554
CLS00637	GSPATP00022887001	IMG5_128800	p50798	i20557
CLS00637	GSPATP00022887001	IMG5_128800	p50800	i20558
CLS00637	IMG5_128800	GSPATP00022887001	i20554	p50796
CLS00637	IMG5_128800	GSPATP00022887001	i20557	p50798
CLS00637	IMG5_128800	GSPATP00022887001	i20558	p50800
CLS00638	GSPATP00027866001	IMG5_128820	p62620	i7107
CLS00638	IMG5_128820	GSPATP00027866001	i7107	p62620
CLS00639	GSPATP00038843001	IMG5_128900	p59629	i7117
CLS00639	GSPATP00038843001	IMG5_128900	p59630	i7118
CLS00639	IMG5_128900	GSPATP00038843001	i7117	p59629
CLS00639	IMG5_128900	GSPATP00038843001	i7118	p59630
CLS00641	GSPATP00004688001	IMG5_128880	p4150	i20571
CLS00641	IMG5_128880	GSPATP00004688001	i20571	p4150
CLS00643	GSPATP00018404001	IMG5_152110	p103634	i8659
CLS00643	IMG5_152110	GSPATP00018404001	i8659	p103634
CLS00644	GSPATP00031401001	IMG5_152180	p8589	i8673
CLS00644	IMG5_152180	GSPATP00031401001	i8673	p8589
CLS00645	GSPATP00034159001	IMG5_152160	p74846	i8669
CLS00645	IMG5_152160	GSPATP00034159001	i8669	p74846
CLS00647	GSPATP00024341001	IMG5_152220	p114833	i22349
CLS00647	IMG5_152220	GSPATP00024341001	i22349	p114833
CLS00649	GSPATP00016254001	IMG5_148560	p99612	i22036
CLS00649	IMG5_148560	GSPATP00016254001	i22036	p99612
CLS00650	GSPATP00004604001	IMG5_152210	p1537	i8676
CLS00650	GSPATP00004604001	IMG5_152210	p1538	i8677
CLS00650	GSPATP00004604001	IMG5_152210	p1539	i8678
CLS00650	GSPATP00004604001	IMG5_152210	p1540	i8684
CLS00650	IMG5_152210	GSPATP00004604001	i8676	p1537
CLS00650	IMG5_152210	GSPATP00004604001	i8677	p1538
CLS00650	IMG5_152210	GSPATP00004604001	i8678	p1539
CLS00650	IMG5_152210	GSPATP00004604001	i8684	p1540
CLS00651	GSPATP00018387001	IMG5_156360	p103596	i22786
CLS00651	GSPATP00018387001	IMG5_156360	p103597	i22787
CLS00651	IMG5_156360	GSPATP00018387001	i22786	p103596
CLS00651	IMG5_156360	GSPATP00018387001	i22787	p103597
CLS00653	GSPATP00028281001	IMG5_134540	p2639	i7603
CLS00653	IMG5_134540	GSPATP00028281001	i7603	p2639
CLS00658	GSPATP00027106001	IMG5_055840	p58622	i15840
CLS00658	GSPATP00027106001	IMG5_055840	p58623	i15841
CLS00658	GSPATP00027106001	IMG5_055840	p58624	i15843
CLS00658	IMG5_055840	GSPATP00027106001	i15840	p58622
CLS00658	IMG5_055840	GSPATP00027106001	i15841	p58623
CLS00658	IMG5_055840	GSPATP00027106001	i15843	p58624
CLS00660	GSPATP00009014001	IMG5_061790	p86740	i16267
CLS00660	IMG5_061790	GSPATP00009014001	i16267	p86740
CLS00662	GSPATP00025833001	IMG5_091770	p117697	i17678
CLS00662	GSPATP00025833001	IMG5_091770	p117698	i17679
CLS00662	GSPATP00025833001	IMG5_091770	p117699	i17680
CLS00662	IMG5_091770	GSPATP00025833001	i17678	p117697
CLS00662	IMG5_091770	GSPATP00025833001	i17679	p117698
CLS00662	IMG5_091770	GSPATP00025833001	i17680	p117699
CLS00663	GSPATP00029943001	IMG5_117560	p66619	i6010
CLS00663	GSPATP00029943001	IMG5_117560	p66620	i6011
CLS00663	IMG5_117560	GSPATP00029943001	i6010	p66619
CLS00663	IMG5_117560	GSPATP00029943001	i6011	p66620
CLS00664	GSPATP00022928001	IMG5_117590	p112066	i6019
CLS00664	IMG5_117590	GSPATP00022928001	i6019	p112066
CLS00668	GSPATP00034305001	IMG5_117500	p14156	i19683
CLS00668	GSPATP00034305001	IMG5_117500	p14157	i19684
CLS00668	GSPATP00034305001	IMG5_117500	p14159	i19686
CLS00668	GSPATP00034305001	IMG5_117500	p14160	i19687
CLS00668	IMG5_117500	GSPATP00034305001	i19683	p14156
CLS00668	IMG5_117500	GSPATP00034305001	i19684	p14157
CLS00668	IMG5_117500	GSPATP00034305001	i19686	p14159
CLS00668	IMG5_117500	GSPATP00034305001	i19687	p14160
CLS00669	GSPATP00024708001	IMG5_181870	p115448	i11160
CLS00669	IMG5_181870	GSPATP00024708001	i11160	p115448
CLS00670	GSPATP00004069001	IMG5_190750	p117245	i25733
CLS00670	GSPATP00004069001	IMG5_190750	p117246	i25735
CLS00670	IMG5_190750	GSPATP00004069001	i25733	p117245
CLS00670	IMG5_190750	GSPATP00004069001	i25735	p117246
CLS00671	GSPATP00018679001	IMG5_190620	p103969	i12003
CLS00671	GSPATP00018679001	IMG5_190620	p103972	i12005
CLS00671	IMG5_190620	GSPATP00018679001	i12003	p103969
CLS00671	IMG5_190620	GSPATP00018679001	i12005	p103972
CLS00675	GSPATP00027717001	IMG5_190720	p62390	i12024
CLS00675	IMG5_190720	GSPATP00027717001	i12024	p62390
CLS00677	GSPATP00016710001	IMG5_190760	p100329	i12028
CLS00677	GSPATP00016710001	IMG5_190760	p100332	i12030
CLS00677	IMG5_190760	GSPATP00016710001	i12028	p100329
CLS00677	IMG5_190760	GSPATP00016710001	i12030	p100332
CLS00678	GSPATP00011621001	IMG5_045930	p91798	i15281
CLS00678	GSPATP00011621001	IMG5_045930	p91801	i15286
CLS00678	IMG5_045930	GSPATP00011621001	i15281	p91798
CLS00678	IMG5_045930	GSPATP00011621001	i15286	p91801
CLS00680	GSPATP00015096001	IMG5_087880	p36377	i17425
CLS00680	IMG5_087880	GSPATP00015096001	i17425	p36377
CLS00682	GSPATP00006813001	IMG5_158080	p79105	i9204
CLS00682	IMG5_158080	GSPATP00006813001	i9204	p79105
CLS00685	GSPATP00014330001	IMG5_187420	p35135	i25429
CLS00685	GSPATP00014330001	IMG5_187420	p35136	i25430
CLS00685	IMG5_187420	GSPATP00014330001	i25429	p35135
CLS00685	IMG5_187420	GSPATP00014330001	i25430	p35136
CLS00686	GSPATP00027256001	IMG5_187270	p58823	i11653
CLS00686	IMG5_187270	GSPATP00027256001	i11653	p58823
CLS00688	GSPATP00028404001	IMG5_187350	p2834	i25424
CLS00688	GSPATP00028404001	IMG5_187350	p2835	i25426
CLS00688	GSPATP00028404001	IMG5_187350	p2836	i25427
CLS00688	IMG5_187350	GSPATP00028404001	i25424	p2834
CLS00688	IMG5_187350	GSPATP00028404001	i25426	p2835
CLS00688	IMG5_187350	GSPATP00028404001	i25427	p2836
CLS00689	GSPATP00011347001	IMG5_187120	p91363	i11597
CLS00689	GSPATP00011347001	IMG5_187120	p91364	i11598
CLS00689	GSPATP00011347001	IMG5_187120	p91366	i11600
CLS00689	IMG5_187120	GSPATP00011347001	i11597	p91363
CLS00689	IMG5_187120	GSPATP00011347001	i11598	p91364
CLS00689	IMG5_187120	GSPATP00011347001	i11600	p91366
CLS00691	GSPATP00034164001	IMG5_187330	p74861	i25422
CLS00691	IMG5_187330	GSPATP00034164001	i25422	p74861
CLS00692	GSPATP00015236001	IMG5_164930	p36600	i9729
CLS00692	IMG5_164930	GSPATP00015236001	i9729	p36600
CLS00693	GSPATP00005428001	IMG5_164710	p7820	i9698
CLS00693	IMG5_164710	GSPATP00005428001	i9698	p7820
CLS00697	GSPATP00008039001	IMG5_166370	p23810	i23542
CLS00697	IMG5_166370	GSPATP00008039001	i23542	p23810
CLS00704	GSPATP00034835001	IMG5_025390	p14888	i1456
CLS00704	IMG5_025390	GSPATP00034835001	i1456	p14888
CLS00705	GSPATP00028201001	IMG5_058680	p63100	i16055
CLS00705	GSPATP00028201001	IMG5_058680	p63101	i16056
CLS00705	IMG5_058680	GSPATP00028201001	i16055	p63100
CLS00705	IMG5_058680	GSPATP00028201001	i16056	p63101
CLS00707	GSPATP00037007001	IMG5_159370	p80190	i9293
CLS00707	GSPATP00037007001	IMG5_159370	p80191	i9295
CLS00707	GSPATP00037007001	IMG5_159370	p80192	i9296
CLS00707	GSPATP00037007001	IMG5_159370	p80193	i9298
CLS00707	IMG5_159370	GSPATP00037007001	i9293	p80190
CLS00707	IMG5_159370	GSPATP00037007001	i9295	p80191
CLS00707	IMG5_159370	GSPATP00037007001	i9296	p80192
CLS00707	IMG5_159370	GSPATP00037007001	i9298	p80193
CLS00712	GSPATP00005300001	IMG5_122930	p68630	i6625
CLS00712	IMG5_122930	GSPATP00005300001	i6625	p68630
CLS00715	GSPATP00039620001	IMG5_101270	p103344	i18368
CLS00715	GSPATP00039620001	IMG5_101270	p103345	i18371
CLS00715	IMG5_101270	GSPATP00039620001	i18368	p103344
CLS00715	IMG5_101270	GSPATP00039620001	i18371	p103345
CLS00716	GSPATP00017704001	IMG5_002000	p41347	i223
CLS00716	GSPATP00017704001	IMG5_002000	p41348	i227
CLS00716	IMG5_002000	GSPATP00017704001	i223	p41347
CLS00716	IMG5_002000	GSPATP00017704001	i227	p41348
CLS00719	GSPATP00020009001	IMG5_101200	p106889	i18344
CLS00719	GSPATP00020009001	IMG5_101200	p106890	i18345
CLS00719	IMG5_101200	GSPATP00020009001	i18344	p106889
CLS00719	IMG5_101200	GSPATP00020009001	i18345	p106890
CLS00720	GSPATP00006197001	IMG5_101240	p74355	i18355
CLS00720	GSPATP00006197001	IMG5_101240	p74356	i18356
CLS00720	GSPATP00006197001	IMG5_101240	p74357	i18357
CLS00720	GSPATP00006197001	IMG5_101240	p74358	i18358
CLS00720	IMG5_101240	GSPATP00006197001	i18355	p74355
CLS00720	IMG5_101240	GSPATP00006197001	i18356	p74356
CLS00720	IMG5_101240	GSPATP00006197001	i18357	p74357
CLS00720	IMG5_101240	GSPATP00006197001	i18358	p74358
CLS00722	GSPATP00011811001	IMG5_010440	p92090	i14047
CLS00722	IMG5_010440	GSPATP00011811001	i14047	p92090
CLS00724	GSPATP00006350001	IMG5_151370	p15566	i8581
CLS00724	GSPATP00006350001	IMG5_151370	p15567	i8582
CLS00724	GSPATP00006350001	IMG5_151370	p15568	i8583
CLS00724	IMG5_151370	GSPATP00006350001	i8581	p15566
CLS00724	IMG5_151370	GSPATP00006350001	i8582	p15567
CLS00724	IMG5_151370	GSPATP00006350001	i8583	p15568
CLS00726	GSPATP00020312001	IMG5_187830	p46045	i25469
CLS00726	IMG5_187830	GSPATP00020312001	i25469	p46045
CLS00727	GSPATP00011309001	IMG5_187840	p29736	i11741
CLS00727	IMG5_187840	GSPATP00011309001	i11741	p29736
CLS00728	GSPATP00020712001	IMG5_187800	p107956	i11726
CLS00728	GSPATP00020712001	IMG5_187800	p107957	i11727
CLS00728	IMG5_187800	GSPATP00020712001	i11726	p107956
CLS00728	IMG5_187800	GSPATP00020712001	i11727	p107957
CLS00729	GSPATP00010980001	IMG5_187850	p28411	i11748
CLS00729	GSPATP00010980001	IMG5_187850	p28412	i11749
CLS00729	IMG5_187850	GSPATP00010980001	i11748	p28411
CLS00729	IMG5_187850	GSPATP00010980001	i11749	p28412
CLS00730	GSPATP00022783001	IMG5_006460	p111840	i587
CLS00730	IMG5_006460	GSPATP00022783001	i587	p111840
CLS00734	GSPATP00008821001	IMG5_178400	p86444	i10860
CLS00734	GSPATP00008821001	IMG5_178400	p86447	i10862
CLS00734	IMG5_178400	GSPATP00008821001	i10860	p86444
CLS00734	IMG5_178400	GSPATP00008821001	i10862	p86447
CLS00736	GSPATP00028464001	IMG5_052140	p2918	i2282
CLS00736	IMG5_052140	GSPATP00028464001	i2282	p2918
CLS00738	GSPATP00004453001	IMG5_138990	p61902	i21310
CLS00738	IMG5_138990	GSPATP00004453001	i21310	p61902
CLS00741	GSPATP00017521001	IMG5_170260	p40995	i10299
CLS00741	IMG5_170260	GSPATP00017521001	i10299	p40995
CLS00742	GSPATP00018042001	IMG5_024840	p41851	i1434
CLS00742	GSPATP00018042001	IMG5_024840	p41853	i1437
CLS00742	IMG5_024840	GSPATP00018042001	i1434	p41851
CLS00742	IMG5_024840	GSPATP00018042001	i1437	p41853
CLS00744	GSPATP00022988001	IMG5_024870	p50949	i1444
CLS00744	GSPATP00022988001	IMG5_024870	p50950	i1445
CLS00744	GSPATP00022988001	IMG5_024870	p50951	i1446
CLS00744	GSPATP00022988001	IMG5_024870	p50953	i1448
CLS00744	IMG5_024870	GSPATP00022988001	i1444	p50949
CLS00744	IMG5_024870	GSPATP00022988001	i1445	p50950
CLS00744	IMG5_024870	GSPATP00022988001	i1446	p50951
CLS00744	IMG5_024870	GSPATP00022988001	i1448	p50953
CLS00745	GSPATP00014287001	IMG5_186280	p96601	i25320
CLS00745	IMG5_186280	GSPATP00014287001	i25320	p96601
CLS00746	GSPATP00010698001	IMG5_186200	p89411	i25299
CLS00746	GSPATP00010698001	IMG5_186200	p89412	i25300
CLS00746	GSPATP00010698001	IMG5_186200	p89413	i25301
CLS00746	GSPATP00010698001	IMG5_186200	p89414	i25302
CLS00746	GSPATP00010698001	IMG5_186200	p89416	i25303
CLS00746	GSPATP00010698001	IMG5_186200	p89418	i25305
CLS00746	GSPATP00010698001	IMG5_186200	p89420	i25308
CLS00746	IMG5_186200	GSPATP00010698001	i25299	p89411
CLS00746	IMG5_186200	GSPATP00010698001	i25300	p89412
CLS00746	IMG5_186200	GSPATP00010698001	i25301	p89413
CLS00746	IMG5_186200	GSPATP00010698001	i25302	p89414
CLS00746	IMG5_186200	GSPATP00010698001	i25303	p89416
CLS00746	IMG5_186200	GSPATP00010698001	i25305	p89418
CLS00746	IMG5_186200	GSPATP00010698001	i25308	p89420
CLS00747	GSPATP00011564001	IMG5_186240	p91703	i11520
CLS00747	GSPATP00011564001	IMG5_186240	p91704	i11521
CLS00747	IMG5_186240	GSPATP00011564001	i11520	p91703
CLS00747	IMG5_186240	GSPATP00011564001	i11521	p91704
CLS00748	GSPATP00019998001	IMG5_186300	p106866	i25322
CLS00748	GSPATP00019998001	IMG5_186300	p106867	i25325
CLS00748	IMG5_186300	GSPATP00019998001	i25322	p106866
CLS00748	IMG5_186300	GSPATP00019998001	i25325	p106867
CLS00749	GSPATP00015300001	IMG5_145730	p36688	i8181
CLS00749	IMG5_145730	GSPATP00015300001	i8181	p36688
CLS00751	GSPATP00036797001	IMG5_145770	p79917	i8191
CLS00751	GSPATP00036797001	IMG5_145770	p79918	i8192
CLS00751	IMG5_145770	GSPATP00036797001	i8191	p79917
CLS00751	IMG5_145770	GSPATP00036797001	i8192	p79918
CLS00752	GSPATP00028011001	IMG5_145790	p62838	i21734
CLS00752	IMG5_145790	GSPATP00028011001	i21734	p62838
CLS00754	GSPATP00028471001	IMG5_145870	p63557	i21748
CLS00754	GSPATP00028471001	IMG5_145870	p63559	i21749
CLS00754	IMG5_145870	GSPATP00028471001	i21748	p63557
CLS00754	IMG5_145870	GSPATP00028471001	i21749	p63559
CLS00757	GSPATP00028416001	IMG5_156020	p63445	i9058
CLS00757	GSPATP00028416001	IMG5_156020	p63446	i9059
CLS00757	IMG5_156020	GSPATP00028416001	i9058	p63445
CLS00757	IMG5_156020	GSPATP00028416001	i9059	p63446
CLS00760	GSPATP00021922001	IMG5_180490	p49347	i24735
CLS00760	GSPATP00021922001	IMG5_180490	p49348	i24736
CLS00760	IMG5_180490	GSPATP00021922001	i24735	p49347
CLS00760	IMG5_180490	GSPATP00021922001	i24736	p49348
CLS00764	GSPATP00023526001	IMG5_125380	p51780	i20373
CLS00764	GSPATP00023526001	IMG5_125380	p51782	i20376
CLS00764	IMG5_125380	GSPATP00023526001	i20373	p51780
CLS00764	IMG5_125380	GSPATP00023526001	i20376	p51782
CLS00767	GSPATP00031095001	IMG5_118650	p8081	i19801
CLS00767	IMG5_118650	GSPATP00031095001	i19801	p8081
CLS00768	GSPATP00026271001	IMG5_118860	p118335	i19823
CLS00768	IMG5_118860	GSPATP00026271001	i19823	p118335
CLS00769	GSPATP00037613001	IMG5_118640	p81589	i19797
CLS00769	IMG5_118640	GSPATP00037613001	i19797	p81589
CLS00770	GSPATP00009939001	IMG5_014780	p26846	i14301
CLS00770	GSPATP00009939001	IMG5_014780	p26847	i14303
CLS00770	GSPATP00009939001	IMG5_014780	p26848	i14304
CLS00770	IMG5_014780	GSPATP00009939001	i14301	p26846
CLS00770	IMG5_014780	GSPATP00009939001	i14303	p26847
CLS00770	IMG5_014780	GSPATP00009939001	i14304	p26848
CLS00772	GSPATP00030544001	IMG5_171620	p6590	i24035
CLS00772	IMG5_171620	GSPATP00030544001	i24035	p6590
CLS00773	GSPATP00023608001	IMG5_088330	p51936	i17485
CLS00773	IMG5_088330	GSPATP00023608001	i17485	p51936
CLS00774	GSPATP00034458001	IMG5_083720	p14401	i17303
CLS00774	GSPATP00034458001	IMG5_083720	p14402	i17306
CLS00774	IMG5_083720	GSPATP00034458001	i17303	p14401
CLS00774	IMG5_083720	GSPATP00034458001	i17306	p14402
CLS00775	GSPATP00009630001	IMG5_009350	p87773	i14012
CLS00775	IMG5_009350	GSPATP00009630001	i14012	p87773
CLS00778	GSPATP00036880001	IMG5_109960	p80013	i5456
CLS00778	IMG5_109960	GSPATP00036880001	i5456	p80013
CLS00780	GSPATP00028001001	IMG5_118110	p2224	i19755
CLS00780	GSPATP00028001001	IMG5_118110	p2225	i19757
CLS00780	GSPATP00028001001	IMG5_118110	p2226	i19759
CLS00780	IMG5_118110	GSPATP00028001001	i19755	p2224
CLS00780	IMG5_118110	GSPATP00028001001	i19757	p2225
CLS00780	IMG5_118110	GSPATP00028001001	i19759	p2226
CLS00781	GSPATP00020499001	IMG5_118230	p107638	i19767
CLS00781	GSPATP00020499001	IMG5_118230	p107639	i19768
CLS00781	IMG5_118230	GSPATP00020499001	i19767	p107638
CLS00781	IMG5_118230	GSPATP00020499001	i19768	p107639
CLS00782	GSPATP00016605001	IMG5_117990	p100131	i19731
CLS00782	GSPATP00016605001	IMG5_117990	p100132	i19732
CLS00782	IMG5_117990	GSPATP00016605001	i19731	p100131
CLS00782	IMG5_117990	GSPATP00016605001	i19732	p100132
CLS00783	GSPATP00027269001	IMG5_118160	p58842	i6103
CLS00783	IMG5_118160	GSPATP00027269001	i6103	p58842
CLS00784	GSPATP00025048001	IMG5_202950	p115896	i13163
CLS00784	GSPATP00025048001	IMG5_202950	p115897	i13164
CLS00784	GSPATP00025048001	IMG5_202950	p115898	i13165
CLS00784	IMG5_202950	GSPATP00025048001	i13163	p115896
CLS00784	IMG5_202950	GSPATP00025048001	i13164	p115897
CLS00784	IMG5_202950	GSPATP00025048001	i13165	p115898
CLS00787	GSPATP00017945001	IMG5_117900	p41731	i19719
CLS00787	IMG5_117900	GSPATP00017945001	i19719	p41731
CLS00791	GSPATP00029648001	IMG5_019400	p66135	i1163
CLS00791	GSPATP00029648001	IMG5_019400	p66136	i1164
CLS00791	IMG5_019400	GSPATP00029648001	i1163	p66135
CLS00791	IMG5_019400	GSPATP00029648001	i1164	p66136
CLS00794	GSPATP00036939001	IMG5_032150	p80089	i14960
CLS00794	IMG5_032150	GSPATP00036939001	i14960	p80089
CLS00796	GSPATP00020717001	IMG5_192460	p107960	i12108
CLS00796	IMG5_192460	GSPATP00020717001	i12108	p107960
CLS00797	GSPATP00022435001	IMG5_188140	p111291	i25490
CLS00797	GSPATP00022435001	IMG5_188140	p111292	i25491
CLS00797	GSPATP00022435001	IMG5_188140	p111293	i25492
CLS00797	GSPATP00022435001	IMG5_188140	p111294	i25493
CLS00797	IMG5_188140	GSPATP00022435001	i25490	p111291
CLS00797	IMG5_188140	GSPATP00022435001	i25491	p111292
CLS00797	IMG5_188140	GSPATP00022435001	i25492	p111293
CLS00797	IMG5_188140	GSPATP00022435001	i25493	p111294
CLS00798	GSPATP00019428001	IMG5_195490	p44690	i12383
CLS00798	IMG5_195490	GSPATP00019428001	i12383	p44690
CLS00800	GSPATP00012117001	IMG5_195530	p31147	i26137
CLS00800	IMG5_195530	GSPATP00012117001	i26137	p31147
CLS00801	GSPATP00027201001	IMG5_190390	p119837	i11980
CLS00801	IMG5_190390	GSPATP00027201001	i11980	p119837
CLS00803	GSPATP00019214001	IMG5_138330	p43678	i7837
CLS00803	IMG5_138330	GSPATP00019214001	i7837	p43678
CLS00806	GSPATP00029051001	IMG5_074980	p3717	i3497
CLS00806	GSPATP00029051001	IMG5_074980	p3718	i3498
CLS00806	GSPATP00029051001	IMG5_074980	p3719	i3499
CLS00806	GSPATP00029051001	IMG5_074980	p3721	i3502
CLS00806	IMG5_074980	GSPATP00029051001	i3497	p3717
CLS00806	IMG5_074980	GSPATP00029051001	i3498	p3718
CLS00806	IMG5_074980	GSPATP00029051001	i3499	p3719
CLS00806	IMG5_074980	GSPATP00029051001	i3502	p3721
CLS00813	GSPATP00006354001	IMG5_160080	p76600	i9334
CLS00813	IMG5_160080	GSPATP00006354001	i9334	p76600
CLS00814	GSPATP00036115001	IMG5_122510	p17271	i6568
CLS00814	IMG5_122510	GSPATP00036115001	i6568	p17271
CLS00817	GSPATP00037958001	IMG5_122550	p82083	i6583
CLS00817	GSPATP00037958001	IMG5_122550	p82085	i6586
CLS00817	GSPATP00037958001	IMG5_122550	p82086	i6588
CLS00817	GSPATP00037958001	IMG5_122550	p82088	i6589
CLS00817	IMG5_122550	GSPATP00037958001	i6583	p82083
CLS00817	IMG5_122550	GSPATP00037958001	i6586	p82085
CLS00817	IMG5_122550	GSPATP00037958001	i6588	p82086
CLS00817	IMG5_122550	GSPATP00037958001	i6589	p82088
CLS00820	GSPATP00035008001	IMG5_043510	p15076	i1945
CLS00820	IMG5_043510	GSPATP00035008001	i1945	p15076
CLS00822	GSPATP00014337001	IMG5_154670	p96672	i22605
CLS00822	IMG5_154670	GSPATP00014337001	i22605	p96672
CLS00823	GSPATP00019297001	IMG5_016380	p105756	i1015
CLS00823	IMG5_016380	GSPATP00019297001	i1015	p105756
CLS00824	GSPATP00022098001	IMG5_122180	p110709	i6555
CLS00824	IMG5_122180	GSPATP00022098001	i6555	p110709
CLS00825	GSPATP00038858001	IMG5_137010	p59652	i7743
CLS00825	GSPATP00038858001	IMG5_137010	p59655	i7746
CLS00825	IMG5_137010	GSPATP00038858001	i7743	p59652
CLS00825	IMG5_137010	GSPATP00038858001	i7746	p59655
CLS00830	GSPATP00029787001	IMG5_070030	p5418	i3273
CLS00830	IMG5_070030	GSPATP00029787001	i3273	p5418
CLS00835	GSPATP00026080001	IMG5_103090	p57024	i18549
CLS00835	GSPATP00026080001	IMG5_103090	p57026	i18551
CLS00835	IMG5_103090	GSPATP00026080001	i18549	p57024
CLS00835	IMG5_103090	GSPATP00026080001	i18551	p57026
CLS00836	GSPATP00007498001	IMG5_130520	p21903	i20722
CLS00836	GSPATP00007498001	IMG5_130520	p21904	i20723
CLS00836	GSPATP00007498001	IMG5_130520	p21905	i20725
CLS00836	IMG5_130520	GSPATP00007498001	i20722	p21903
CLS00836	IMG5_130520	GSPATP00007498001	i20723	p21904
CLS00836	IMG5_130520	GSPATP00007498001	i20725	p21905
CLS00837	GSPATP00012061001	IMG5_130470	p92466	i20706
CLS00837	IMG5_130470	GSPATP00012061001	i20706	p92466
CLS00838	GSPATP00010040001	IMG5_130530	p88387	i7285
CLS00838	GSPATP00010040001	IMG5_130530	p88388	i7286
CLS00838	GSPATP00010040001	IMG5_130530	p88389	i7287
CLS00838	IMG5_130530	GSPATP00010040001	i7285	p88387
CLS00838	IMG5_130530	GSPATP00010040001	i7286	p88388
CLS00838	IMG5_130530	GSPATP00010040001	i7287	p88389
CLS00839	GSPATP00017413001	IMG5_106340	p40822	i5199
CLS00839	IMG5_106340	GSPATP00017413001	i5199	p40822
CLS00840	GSPATP00020131001	IMG5_106360	p107127	i18806
CLS00840	GSPATP00020131001	IMG5_106360	p107129	i18814
CLS00840	IMG5_106360	GSPATP00020131001	i18806	p107127
CLS00840	IMG5_106360	GSPATP00020131001	i18814	p107129
CLS00841	GSPATP00025840001	IMG5_106520	p117705	i18842
CLS00841	IMG5_106520	GSPATP00025840001	i18842	p117705
CLS00842	GSPATP00039662001	IMG5_106300	p42265	i18796
CLS00842	GSPATP00039662001	IMG5_106300	p42267	i18798
CLS00842	IMG5_106300	GSPATP00039662001	i18796	p42265
CLS00842	IMG5_106300	GSPATP00039662001	i18798	p42267
CLS00845	GSPATP00032545001	IMG5_098710	p10913	i18057
CLS00845	IMG5_098710	GSPATP00032545001	i18057	p10913
CLS00853	GSPATP00024816001	IMG5_098680	p54488	i18042
CLS00853	IMG5_098680	GSPATP00024816001	i18042	p54488
CLS00854	GSPATP00007362001	IMG5_107370	p21667	i5271
CLS00854	GSPATP00007362001	IMG5_107370	p21668	i5272
CLS00854	GSPATP00007362001	IMG5_107370	p21669	i5274
CLS00854	IMG5_107370	GSPATP00007362001	i5271	p21667
CLS00854	IMG5_107370	GSPATP00007362001	i5272	p21668
CLS00854	IMG5_107370	GSPATP00007362001	i5274	p21669
CLS00855	GSPATP00016538001	IMG5_107580	p38694	i5296
CLS00855	IMG5_107580	GSPATP00016538001	i5296	p38694
CLS00859	GSPATP00031156001	IMG5_107450	p69222	i5281
CLS00859	IMG5_107450	GSPATP00031156001	i5281	p69222
CLS00860	GSPATP00004758001	IMG5_107290	p4255	i18890
CLS00860	GSPATP00004758001	IMG5_107290	p4256	i18891
CLS00860	GSPATP00004758001	IMG5_107290	p4258	i18893
CLS00860	GSPATP00004758001	IMG5_107290	p4259	i18894
CLS00860	IMG5_107290	GSPATP00004758001	i18890	p4255
CLS00860	IMG5_107290	GSPATP00004758001	i18891	p4256
CLS00860	IMG5_107290	GSPATP00004758001	i18893	p4258
CLS00860	IMG5_107290	GSPATP00004758001	i18894	p4259
CLS00865	GSPATP00017523001	IMG5_081380	p40999	i3760
CLS00865	GSPATP00017523001	IMG5_081380	p41001	i3762
CLS00865	IMG5_081380	GSPATP00017523001	i3760	p40999
CLS00865	IMG5_081380	GSPATP00017523001	i3762	p41001
CLS00866	GSPATP00004883001	IMG5_081360	p4472	i17235
CLS00866	IMG5_081360	GSPATP00004883001	i17235	p4472
CLS00867	GSPATP00019752001	IMG5_081370	p45219	i17238
CLS00867	IMG5_081370	GSPATP00019752001	i17238	p45219
CLS00869	GSPATP00031823001	IMG5_109220	p70170	i5425
CLS00869	GSPATP00031823001	IMG5_109220	p70171	i5426
CLS00869	GSPATP00031823001	IMG5_109220	p70172	i5427
CLS00869	GSPATP00031823001	IMG5_109220	p70173	i5428
CLS00869	GSPATP00031823001	IMG5_109220	p70174	i5429
CLS00869	IMG5_109220	GSPATP00031823001	i5425	p70170
CLS00869	IMG5_109220	GSPATP00031823001	i5426	p70171
CLS00869	IMG5_109220	GSPATP00031823001	i5427	p70172
CLS00869	IMG5_109220	GSPATP00031823001	i5428	p70173
CLS00869	IMG5_109220	GSPATP00031823001	i5429	p70174
CLS00873	GSPATP00004937001	IMG5_109010	p4546	i5395
CLS00873	IMG5_109010	GSPATP00004937001	i5395	p4546
CLS00876	GSPATP00008772001	IMG5_132850	p25030	i7463
CLS00876	IMG5_132850	GSPATP00008772001	i7463	p25030
CLS00878	GSPATP00008718001	IMG5_188660	p86249	i25522
CLS00878	IMG5_188660	GSPATP00008718001	i25522	p86249
CLS00880	GSPATP00018591001	IMG5_135810	p42783	i21131
CLS00880	IMG5_135810	GSPATP00018591001	i21131	p42783
CLS00881	GSPATP00036376001	IMG5_135820	p78658	i21134
CLS00881	IMG5_135820	GSPATP00036376001	i21134	p78658
CLS00882	GSPATP00034020001	IMG5_114150	p74680	i19378
CLS00882	GSPATP00034020001	IMG5_114150	p74681	i19379
CLS00882	IMG5_114150	GSPATP00034020001	i19378	p74680
CLS00882	IMG5_114150	GSPATP00034020001	i19379	p74681
CLS00883	GSPATP00012104001	IMG5_114170	p31113	i5705
CLS00883	IMG5_114170	GSPATP00012104001	i5705	p31113
CLS00884	GSPATP00020863001	IMG5_119990	p46908	i6300
CLS00884	GSPATP00020863001	IMG5_119990	p46912	i6303
CLS00884	GSPATP00020863001	IMG5_119990	p46914	i6307
CLS00884	IMG5_119990	GSPATP00020863001	i6300	p46908
CLS00884	IMG5_119990	GSPATP00020863001	i6303	p46912
CLS00884	IMG5_119990	GSPATP00020863001	i6307	p46914
CLS00887	GSPATP00033252001	IMG5_120000	p72915	i6312
CLS00887	GSPATP00033252001	IMG5_120000	p72916	i6315
CLS00887	IMG5_120000	GSPATP00033252001	i6312	p72915
CLS00887	IMG5_120000	GSPATP00033252001	i6315	p72916
CLS00888	GSPATP00012483001	IMG5_119980	p93061	i6298
CLS00888	IMG5_119980	GSPATP00012483001	i6298	p93061
CLS00890	GSPATP00008410001	IMG5_119940	p85771	i6284
CLS00890	IMG5_119940	GSPATP00008410001	i6284	p85771
CLS00892	GSPATP00033179001	IMG5_087020	p11926	i17404
CLS00892	GSPATP00033179001	IMG5_087020	p11927	i17406
CLS00892	GSPATP00033179001	IMG5_087020	p11929	i17408
CLS00892	IMG5_087020	GSPATP00033179001	i17404	p11926
CLS00892	IMG5_087020	GSPATP00033179001	i17406	p11927
CLS00892	IMG5_087020	GSPATP00033179001	i17408	p11929
CLS00893	GSPATP00030941001	IMG5_134200	p68852	i7559
CLS00893	IMG5_134200	GSPATP00030941001	i7559	p68852
CLS00894	GSPATP00007268001	IMG5_134220	p81395	i20980
CLS00894	IMG5_134220	GSPATP00007268001	i20980	p81395
CLS00895	GSPATP00006429001	IMG5_148750	p15690	i8440
CLS00895	GSPATP00006429001	IMG5_148750	p15691	i8441
CLS00895	GSPATP00006429001	IMG5_148750	p15693	i8442
CLS00895	GSPATP00006429001	IMG5_148750	p15694	i8444
CLS00895	IMG5_148750	GSPATP00006429001	i8440	p15690
CLS00895	IMG5_148750	GSPATP00006429001	i8441	p15691
CLS00895	IMG5_148750	GSPATP00006429001	i8442	p15693
CLS00895	IMG5_148750	GSPATP00006429001	i8444	p15694
CLS00896	GSPATP00026285001	IMG5_026070	p118351	i14746
CLS00896	GSPATP00026285001	IMG5_026070	p118352	i14747
CLS00896	IMG5_026070	GSPATP00026285001	i14746	p118351
CLS00896	IMG5_026070	GSPATP00026285001	i14747	p118352
CLS00898	GSPATP00010922001	IMG5_164240	p89723	i9674
CLS00898	GSPATP00010922001	IMG5_164240	p89724	i9675
CLS00898	GSPATP00010922001	IMG5_164240	p89725	i9676
CLS00898	GSPATP00010922001	IMG5_164240	p89727	i9682
CLS00898	IMG5_164240	GSPATP00010922001	i9674	p89723
CLS00898	IMG5_164240	GSPATP00010922001	i9675	p89724
CLS00898	IMG5_164240	GSPATP00010922001	i9676	p89725
CLS00898	IMG5_164240	GSPATP00010922001	i9682	p89727
CLS00899	GSPATP00007873001	IMG5_180790	p84031	i24755
CLS00899	IMG5_180790	GSPATP00007873001	i24755	p84031
CLS00900	GSPATP00033257001	IMG5_178620	p72931	i10872
CLS00900	IMG5_178620	GSPATP00033257001	i10872	p72931
CLS00901	GSPATP00004499001	IMG5_136860	p1362	i21189
CLS00901	GSPATP00004499001	IMG5_136860	p1363	i21190
CLS00901	IMG5_136860	GSPATP00004499001	i21189	p1362
CLS00901	IMG5_136860	GSPATP00004499001	i21190	p1363
CLS00903	GSPATP00024608001	IMG5_136870	p54181	i7734
CLS00903	IMG5_136870	GSPATP00024608001	i7734	p54181
CLS00904	GSPATP00005861001	IMG5_136800	p73793	i21183
CLS00904	GSPATP00005861001	IMG5_136800	p73794	i21184
CLS00904	IMG5_136800	GSPATP00005861001	i21183	p73793
CLS00904	IMG5_136800	GSPATP00005861001	i21184	p73794
CLS00906	GSPATP00016171001	IMG5_043300	p99486	i1943
CLS00906	IMG5_043300	GSPATP00016171001	i1943	p99486
CLS00908	GSPATP00007648001	IMG5_055180	p83655	i2431
CLS00908	GSPATP00007648001	IMG5_055180	p83660	i2434
CLS00908	GSPATP00007648001	IMG5_055180	p83662	i2436
CLS00908	IMG5_055180	GSPATP00007648001	i2431	p83655
CLS00908	IMG5_055180	GSPATP00007648001	i2434	p83660
CLS00908	IMG5_055180	GSPATP00007648001	i2436	p83662
CLS00910	GSPATP00008072001	IMG5_055010	p85186	i2411
CLS00910	IMG5_055010	GSPATP00008072001	i2411	p85186
CLS00911	GSPATP00008683001	IMG5_055090	p86210	i15790
CLS00911	IMG5_055090	GSPATP00008683001	i15790	p86210
CLS00912	GSPATP00010951001	IMG5_148090	p28377	i8353
CLS00912	GSPATP00010951001	IMG5_148090	p28378	i8354
CLS00912	GSPATP00010951001	IMG5_148090	p28379	i8356
CLS00912	GSPATP00010951001	IMG5_148090	p28380	i8357
CLS00912	GSPATP00010951001	IMG5_148090	p28381	i8358
CLS00912	IMG5_148090	GSPATP00010951001	i8353	p28377
CLS00912	IMG5_148090	GSPATP00010951001	i8354	p28378
CLS00912	IMG5_148090	GSPATP00010951001	i8356	p28379
CLS00912	IMG5_148090	GSPATP00010951001	i8357	p28380
CLS00912	IMG5_148090	GSPATP00010951001	i8358	p28381
[truncated: 382 more rows]
