# Supplementary material for: Evolution of the Exon-Intron Structure in Ciliate Genomes
Source: PLoS One. 2016 Sep 7;11(9):e0161476. doi: 10.1371/journal.pone.0161476 (PMC5014332; doi:10.1371/journal.pone.0161476)
Supplement: S2 File — Tables include COG IDs, protein IDs, and corresponding intron IDs. Conserved introns were identified as described in Methods (“Identification of conserved introns”). (ZIP) [file pone.0161476.s006.zip › Cistrons__Paramecium_Ichtiophtirius_Oxytricha_Stylonychia.csv]

CLS00003	GSPATP00009693001	IMG5_162600	Contig19712.0.g79	Contig11117.g11885	p87845	i9554	o42663	s35823
CLS00003	IMG5_162600	GSPATP00009693001	Contig19712.0.g79	Contig11117.g11885	i9554	p87845	o42663	s35823
CLS00003	Contig19712.0.g79	GSPATP00009693001	IMG5_162600	Contig11117.g11885	o42663	p87845	i9554	s35823
CLS00003	Contig11117.g11885	GSPATP00009693001	IMG5_162600	Contig19712.0.g79	s35823	p87845	i9554	o42663
CLS00012	GSPATP00016599001	IMG5_137740	Contig13038.0.g105	Contig11773.g12586	p100120	i21239	o4504	s36420
CLS00012	IMG5_137740	GSPATP00016599001	Contig13038.0.g105	Contig11773.g12586	i21239	p100120	o4504	s36420
CLS00012	Contig13038.0.g105	GSPATP00016599001	IMG5_137740	Contig11773.g12586	o4504	p100120	i21239	s36420
CLS00012	Contig11773.g12586	GSPATP00016599001	IMG5_137740	Contig13038.0.g105	s36420	p100120	i21239	o4504
CLS00021	GSPATP00031699001	IMG5_173760	Contig10719.0.g52	Contig17519.g18643	p69990	i24279	o1085	s42531
CLS00021	IMG5_173760	GSPATP00031699001	Contig10719.0.g52	Contig17519.g18643	i24279	p69990	o1085	s42531
CLS00021	Contig10719.0.g52	GSPATP00031699001	IMG5_173760	Contig17519.g18643	o1085	p69990	i24279	s42531
CLS00021	Contig17519.g18643	GSPATP00031699001	IMG5_173760	Contig10719.0.g52	s42531	p69990	i24279	o1085
CLS00039	GSPATP00005927001	IMG5_176490	Contig13399.0.g37	Contig10592.g11310	p13106	i24453	o32758	s35337
CLS00039	GSPATP00005927001	IMG5_176490	Contig13399.0.g37	Contig10592.g11310	p13107	i24454	o32759	s35338
CLS00039	IMG5_176490	GSPATP00005927001	Contig13399.0.g37	Contig10592.g11310	i24453	p13106	o32758	s35337
CLS00039	IMG5_176490	GSPATP00005927001	Contig13399.0.g37	Contig10592.g11310	i24454	p13107	o32759	s35338
CLS00039	Contig13399.0.g37	GSPATP00005927001	IMG5_176490	Contig10592.g11310	o32758	p13106	i24453	s35337
CLS00039	Contig13399.0.g37	GSPATP00005927001	IMG5_176490	Contig10592.g11310	o32759	p13107	i24454	s35338
CLS00039	Contig10592.g11310	GSPATP00005927001	IMG5_176490	Contig13399.0.g37	s35337	p13106	i24453	o32758
CLS00039	Contig10592.g11310	GSPATP00005927001	IMG5_176490	Contig13399.0.g37	s35338	p13107	i24454	o32759
CLS00049	GSPATP00011016001	IMG5_021310	Contig5734.0.g8	Contig10696.g11451	p28471	i14529	o21435	s35470
CLS00049	IMG5_021310	GSPATP00011016001	Contig5734.0.g8	Contig10696.g11451	i14529	p28471	o21435	s35470
CLS00049	Contig5734.0.g8	GSPATP00011016001	IMG5_021310	Contig10696.g11451	o21435	p28471	i14529	s35470
CLS00049	Contig10696.g11451	GSPATP00011016001	IMG5_021310	Contig5734.0.g8	s35470	p28471	i14529	o21435
CLS00066	GSPATP00038069001	IMG5_100490	Contig5382.0.g35	Contig17947.g19076	p82265	i4732	o21043	s42968
CLS00066	GSPATP00038069001	IMG5_100490	Contig5382.0.g35	Contig17947.g19076	p82266	i4735	o21044	s42969
CLS00066	IMG5_100490	GSPATP00038069001	Contig5382.0.g35	Contig17947.g19076	i4732	p82265	o21043	s42968
CLS00066	IMG5_100490	GSPATP00038069001	Contig5382.0.g35	Contig17947.g19076	i4735	p82266	o21044	s42969
CLS00066	Contig5382.0.g35	GSPATP00038069001	IMG5_100490	Contig17947.g19076	o21043	p82265	i4732	s42968
CLS00066	Contig5382.0.g35	GSPATP00038069001	IMG5_100490	Contig17947.g19076	o21044	p82266	i4735	s42969
CLS00066	Contig17947.g19076	GSPATP00038069001	IMG5_100490	Contig5382.0.g35	s42968	p82265	i4732	o21043
CLS00066	Contig17947.g19076	GSPATP00038069001	IMG5_100490	Contig5382.0.g35	s42969	p82266	i4735	o21044
CLS00073	GSPATP00031814001	IMG5_183420	Contig8102.0.g32	Contig15329.g16336	p9249	i24982	o56139	s18255
CLS00073	GSPATP00031814001	IMG5_183420	Contig8102.0.g32	Contig15329.g16336	p9250	i24983	o56140	s18256
CLS00073	IMG5_183420	GSPATP00031814001	Contig8102.0.g32	Contig15329.g16336	i24982	p9249	o56139	s18255
CLS00073	IMG5_183420	GSPATP00031814001	Contig8102.0.g32	Contig15329.g16336	i24983	p9250	o56140	s18256
CLS00073	Contig8102.0.g32	GSPATP00031814001	IMG5_183420	Contig15329.g16336	o56139	p9249	i24982	s18255
CLS00073	Contig8102.0.g32	GSPATP00031814001	IMG5_183420	Contig15329.g16336	o56140	p9250	i24983	s18256
CLS00073	Contig15329.g16336	GSPATP00031814001	IMG5_183420	Contig8102.0.g32	s18255	p9249	i24982	o56139
CLS00073	Contig15329.g16336	GSPATP00031814001	IMG5_183420	Contig8102.0.g32	s18256	p9250	i24983	o56140
CLS00075	GSPATP00021102001	IMG5_183550	Contig12619.0.g67	Contig7165.g7671	p47248	i25005	o3911	s31489
CLS00075	IMG5_183550	GSPATP00021102001	Contig12619.0.g67	Contig7165.g7671	i25005	p47248	o3911	s31489
CLS00075	Contig12619.0.g67	GSPATP00021102001	IMG5_183550	Contig7165.g7671	o3911	p47248	i25005	s31489
CLS00075	Contig7165.g7671	GSPATP00021102001	IMG5_183550	Contig12619.0.g67	s31489	p47248	i25005	o3911
CLS00094	GSPATP00033860001	IMG5_181510	Contig11285.0.g26	Contig16110.g17168	p74409	i11118	o1929	s41053
CLS00094	GSPATP00033860001	IMG5_181510	Contig11285.0.g26	Contig16110.g17168	p74411	i11120	o1931	s41054
CLS00094	GSPATP00033860001	IMG5_181510	Contig11285.0.g26	Contig16110.g17168	p74412	i11121	o1932	s41055
CLS00094	IMG5_181510	GSPATP00033860001	Contig11285.0.g26	Contig16110.g17168	i11118	p74409	o1929	s41053
CLS00094	IMG5_181510	GSPATP00033860001	Contig11285.0.g26	Contig16110.g17168	i11120	p74411	o1931	s41054
CLS00094	IMG5_181510	GSPATP00033860001	Contig11285.0.g26	Contig16110.g17168	i11121	p74412	o1932	s41055
CLS00094	Contig11285.0.g26	GSPATP00033860001	IMG5_181510	Contig16110.g17168	o1929	p74409	i11118	s41053
CLS00094	Contig11285.0.g26	GSPATP00033860001	IMG5_181510	Contig16110.g17168	o1931	p74411	i11120	s41054
CLS00094	Contig11285.0.g26	GSPATP00033860001	IMG5_181510	Contig16110.g17168	o1932	p74412	i11121	s41055
CLS00094	Contig16110.g17168	GSPATP00033860001	IMG5_181510	Contig11285.0.g26	s41053	p74409	i11118	o1929
CLS00094	Contig16110.g17168	GSPATP00033860001	IMG5_181510	Contig11285.0.g26	s41054	p74411	i11120	o1931
CLS00094	Contig16110.g17168	GSPATP00033860001	IMG5_181510	Contig11285.0.g26	s41055	p74412	i11121	o1932
CLS00098	GSPATP00005325001	IMG5_181470	Contig1173.0.g62	Contig10247.g10936	p68665	i24846	o29802	s12227
CLS00098	GSPATP00005325001	IMG5_181470	Contig1173.0.g62	Contig10247.g10936	p68666	i24847	o29803	s12228
CLS00098	IMG5_181470	GSPATP00005325001	Contig1173.0.g62	Contig10247.g10936	i24846	p68665	o29802	s12227
CLS00098	IMG5_181470	GSPATP00005325001	Contig1173.0.g62	Contig10247.g10936	i24847	p68666	o29803	s12228
CLS00098	Contig1173.0.g62	GSPATP00005325001	IMG5_181470	Contig10247.g10936	o29802	p68665	i24846	s12227
CLS00098	Contig1173.0.g62	GSPATP00005325001	IMG5_181470	Contig10247.g10936	o29803	p68666	i24847	s12228
CLS00098	Contig10247.g10936	GSPATP00005325001	IMG5_181470	Contig1173.0.g62	s12227	p68665	i24846	o29802
CLS00098	Contig10247.g10936	GSPATP00005325001	IMG5_181470	Contig1173.0.g62	s12228	p68666	i24847	o29803
CLS00104	GSPATP00024017001	IMG5_181490	Contig922.0.g42	Contig13795.g14711	p53327	i24853	o25802	s38644
CLS00104	IMG5_181490	GSPATP00024017001	Contig922.0.g42	Contig13795.g14711	i24853	p53327	o25802	s38644
CLS00104	Contig922.0.g42	GSPATP00024017001	IMG5_181490	Contig13795.g14711	o25802	p53327	i24853	s38644
CLS00104	Contig13795.g14711	GSPATP00024017001	IMG5_181490	Contig922.0.g42	s38644	p53327	i24853	o25802
CLS00138	GSPATP00031797001	IMG5_192890	Contig16959.0.g38	Contig9176.g9817	p9223	i12120	o9607	s10977
CLS00138	IMG5_192890	GSPATP00031797001	Contig16959.0.g38	Contig9176.g9817	i12120	p9223	o9607	s10977
CLS00138	Contig16959.0.g38	GSPATP00031797001	IMG5_192890	Contig9176.g9817	o9607	p9223	i12120	s10977
CLS00138	Contig9176.g9817	GSPATP00031797001	IMG5_192890	Contig16959.0.g38	s10977	p9223	i12120	o9607
CLS00141	GSPATP00038463001	IMG5_110770	Contig10148.0.g41	Contig8089.g8625	p22265	i5540	o27157	s9743
CLS00141	IMG5_110770	GSPATP00038463001	Contig10148.0.g41	Contig8089.g8625	i5540	p22265	o27157	s9743
CLS00141	Contig10148.0.g41	GSPATP00038463001	IMG5_110770	Contig8089.g8625	o27157	p22265	i5540	s9743
CLS00141	Contig8089.g8625	GSPATP00038463001	IMG5_110770	Contig10148.0.g41	s9743	p22265	i5540	o27157
CLS00150	GSPATP00012160001	IMG5_124890	Contig20211.0.g80	Contig9960.g10643	p92608	i6813	o43514	s11934
CLS00150	IMG5_124890	GSPATP00012160001	Contig20211.0.g80	Contig9960.g10643	i6813	p92608	o43514	s11934
CLS00150	Contig20211.0.g80	GSPATP00012160001	IMG5_124890	Contig9960.g10643	o43514	p92608	i6813	s11934
CLS00150	Contig9960.g10643	GSPATP00012160001	IMG5_124890	Contig20211.0.g80	s11934	p92608	i6813	o43514
CLS00151	GSPATP00038946001	IMG5_124930	Contig8850.0.g80	Contig14305.g15240	p121083	i6819	o57222	s39173
CLS00151	IMG5_124930	GSPATP00038946001	Contig8850.0.g80	Contig14305.g15240	i6819	p121083	o57222	s39173
CLS00151	Contig8850.0.g80	GSPATP00038946001	IMG5_124930	Contig14305.g15240	o57222	p121083	i6819	s39173
CLS00151	Contig14305.g15240	GSPATP00038946001	IMG5_124930	Contig8850.0.g80	s39173	p121083	i6819	o57222
CLS00170	GSPATP00012750001	IMG5_202310	Contig22002.0.g104	Contig12936.g13802	p32141	i13074	o46471	s37679
CLS00170	IMG5_202310	GSPATP00012750001	Contig22002.0.g104	Contig12936.g13802	i13074	p32141	o46471	s37679
CLS00170	Contig22002.0.g104	GSPATP00012750001	IMG5_202310	Contig12936.g13802	o46471	p32141	i13074	s37679
CLS00170	Contig12936.g13802	GSPATP00012750001	IMG5_202310	Contig22002.0.g104	s37679	p32141	i13074	o46471
CLS00173	GSPATP00015650001	IMG5_202290	Contig9539.0.g56	Contig8842.g9445	p98622	i13068	o58373	s10596
CLS00173	IMG5_202290	GSPATP00015650001	Contig9539.0.g56	Contig8842.g9445	i13068	p98622	o58373	s10596
CLS00173	Contig9539.0.g56	GSPATP00015650001	IMG5_202290	Contig8842.g9445	o58373	p98622	i13068	s10596
CLS00173	Contig8842.g9445	GSPATP00015650001	IMG5_202290	Contig9539.0.g56	s10596	p98622	i13068	o58373
CLS00195	GSPATP00033536001	IMG5_168700	Contig15609.0.g93	Contig11751.g12566	p73391	i10154	o7955	s36414
CLS00195	IMG5_168700	GSPATP00033536001	Contig15609.0.g93	Contig11751.g12566	i10154	p73391	o7955	s36414
CLS00195	Contig15609.0.g93	GSPATP00033536001	IMG5_168700	Contig11751.g12566	o7955	p73391	i10154	s36414
CLS00195	Contig11751.g12566	GSPATP00033536001	IMG5_168700	Contig15609.0.g93	s36414	p73391	i10154	o7955
CLS00207	GSPATP00026089001	IMG5_127350	Contig12680.0.g79	Contig13846.g14773	p118059	i6992	o31542	s16578
CLS00207	IMG5_127350	GSPATP00026089001	Contig12680.0.g79	Contig13846.g14773	i6992	p118059	o31542	s16578
CLS00207	Contig12680.0.g79	GSPATP00026089001	IMG5_127350	Contig13846.g14773	o31542	p118059	i6992	s16578
CLS00207	Contig13846.g14773	GSPATP00026089001	IMG5_127350	Contig12680.0.g79	s16578	p118059	i6992	o31542
CLS00227	GSPATP00015947001	IMG5_186780	Contig1262.0.g65	Contig18241.g19381	p99124	i25370	o31430	s43280
CLS00227	IMG5_186780	GSPATP00015947001	Contig1262.0.g65	Contig18241.g19381	i25370	p99124	o31430	s43280
CLS00227	Contig1262.0.g65	GSPATP00015947001	IMG5_186780	Contig18241.g19381	o31430	p99124	i25370	s43280
CLS00227	Contig18241.g19381	GSPATP00015947001	IMG5_186780	Contig1262.0.g65	s43280	p99124	i25370	o31430
CLS00250	GSPATP00015986001	IMG5_126280	Contig21038.0.g42	Contig13816.g14736	p99202	i20448	o44832	s16539
CLS00250	IMG5_126280	GSPATP00015986001	Contig21038.0.g42	Contig13816.g14736	i20448	p99202	o44832	s16539
CLS00250	Contig21038.0.g42	GSPATP00015986001	IMG5_126280	Contig13816.g14736	o44832	p99202	i20448	s16539
CLS00250	Contig13816.g14736	GSPATP00015986001	IMG5_126280	Contig21038.0.g42	s16539	p99202	i20448	o44832
CLS00255	GSPATP00031820001	IMG5_063460	Contig17392.0.g62	Contig18685.g19846	p70162	i2977	o39132	s43721
CLS00255	IMG5_063460	GSPATP00031820001	Contig17392.0.g62	Contig18685.g19846	i2977	p70162	o39132	s43721
CLS00255	Contig17392.0.g62	GSPATP00031820001	IMG5_063460	Contig18685.g19846	o39132	p70162	i2977	s43721
CLS00255	Contig18685.g19846	GSPATP00031820001	IMG5_063460	Contig17392.0.g62	s43721	p70162	i2977	o39132
CLS00258	GSPATP00033102001	IMG5_153440	Contig1266.1.g34	Contig4179.g4465	p11818	i22481	o31491	s5003
CLS00258	IMG5_153440	GSPATP00033102001	Contig1266.1.g34	Contig4179.g4465	i22481	p11818	o31491	s5003
CLS00258	Contig1266.1.g34	GSPATP00033102001	IMG5_153440	Contig4179.g4465	o31491	p11818	i22481	s5003
CLS00258	Contig4179.g4465	GSPATP00033102001	IMG5_153440	Contig1266.1.g34	s5003	p11818	i22481	o31491
CLS00278	GSPATP00028811001	IMG5_142840	Contig18445.0.g39	Contig14846.g15816	p3367	i8026	o11427	s39749
CLS00278	IMG5_142840	GSPATP00028811001	Contig18445.0.g39	Contig14846.g15816	i8026	p3367	o11427	s39749
CLS00278	Contig18445.0.g39	GSPATP00028811001	IMG5_142840	Contig14846.g15816	o11427	p3367	i8026	s39749
CLS00278	Contig14846.g15816	GSPATP00028811001	IMG5_142840	Contig18445.0.g39	s39749	p3367	i8026	o11427
CLS00279	GSPATP00008125001	IMG5_089160	Contig3407.0.1.g48	Contig11183.g11950	p85266	i4082	o49415	s35872
CLS00279	GSPATP00008125001	IMG5_089160	Contig3407.0.1.g48	Contig11183.g11950	p85273	i4090	o49418	s35873
CLS00279	IMG5_089160	GSPATP00008125001	Contig3407.0.1.g48	Contig11183.g11950	i4082	p85266	o49415	s35872
CLS00279	IMG5_089160	GSPATP00008125001	Contig3407.0.1.g48	Contig11183.g11950	i4090	p85273	o49418	s35873
CLS00279	Contig3407.0.1.g48	GSPATP00008125001	IMG5_089160	Contig11183.g11950	o49415	p85266	i4082	s35872
CLS00279	Contig3407.0.1.g48	GSPATP00008125001	IMG5_089160	Contig11183.g11950	o49418	p85273	i4090	s35873
CLS00279	Contig11183.g11950	GSPATP00008125001	IMG5_089160	Contig3407.0.1.g48	s35872	p85266	i4082	o49415
CLS00279	Contig11183.g11950	GSPATP00008125001	IMG5_089160	Contig3407.0.1.g48	s35873	p85273	i4090	o49418
CLS00282	GSPATP00036117001	IMG5_117000	Contig1053.1.g21	Contig19273.g20431	p78290	i19647	o817	s44298
CLS00282	IMG5_117000	GSPATP00036117001	Contig1053.1.g21	Contig19273.g20431	i19647	p78290	o817	s44298
CLS00282	Contig1053.1.g21	GSPATP00036117001	IMG5_117000	Contig19273.g20431	o817	p78290	i19647	s44298
CLS00282	Contig19273.g20431	GSPATP00036117001	IMG5_117000	Contig1053.1.g21	s44298	p78290	i19647	o817
CLS00286	GSPATP00013516001	IMG5_000700	Contig22520.0.g95	Contig4853.g5191	p33207	i13428	o16726	s5834
CLS00286	IMG5_000700	GSPATP00013516001	Contig22520.0.g95	Contig4853.g5191	i13428	p33207	o16726	s5834
CLS00286	Contig22520.0.g95	GSPATP00013516001	IMG5_000700	Contig4853.g5191	o16726	p33207	i13428	s5834
CLS00286	Contig4853.g5191	GSPATP00013516001	IMG5_000700	Contig22520.0.g95	s5834	p33207	i13428	o16726
CLS00295	GSPATP00009009001	IMG5_000530	Contig21128.0.g79	Contig14918.g15902	p86730	i13382	o14798	s39835
CLS00295	IMG5_000530	GSPATP00009009001	Contig21128.0.g79	Contig14918.g15902	i13382	p86730	o14798	s39835
CLS00295	Contig21128.0.g79	GSPATP00009009001	IMG5_000530	Contig14918.g15902	o14798	p86730	i13382	s39835
CLS00295	Contig14918.g15902	GSPATP00009009001	IMG5_000530	Contig21128.0.g79	s39835	p86730	i13382	o14798
CLS00305	GSPATP00004660001	IMG5_000620	Contig14316.0.g82	Contig10492.g11197	p4106	i13397	o34312	s35227
CLS00305	IMG5_000620	GSPATP00004660001	Contig14316.0.g82	Contig10492.g11197	i13397	p4106	o34312	s35227
CLS00305	Contig14316.0.g82	GSPATP00004660001	IMG5_000620	Contig10492.g11197	o34312	p4106	i13397	s35227
CLS00305	Contig10492.g11197	GSPATP00004660001	IMG5_000620	Contig14316.0.g82	s35227	p4106	i13397	o34312
CLS00308	GSPATP00036680001	IMG5_119290	Contig7339.0.g17	Contig11222.g11983	p18681	i6222	o54958	s13435
CLS00308	IMG5_119290	GSPATP00036680001	Contig7339.0.g17	Contig11222.g11983	i6222	p18681	o54958	s13435
CLS00308	Contig7339.0.g17	GSPATP00036680001	IMG5_119290	Contig11222.g11983	o54958	p18681	i6222	s13435
CLS00308	Contig11222.g11983	GSPATP00036680001	IMG5_119290	Contig7339.0.g17	s13435	p18681	i6222	o54958
CLS00329	GSPATP00017347001	IMG5_113420	Contig11427.0.g27	Contig12829.g13690	p101881	i19359	o29281	s37558
CLS00329	IMG5_113420	GSPATP00017347001	Contig11427.0.g27	Contig12829.g13690	i19359	p101881	o29281	s37558
CLS00329	Contig11427.0.g27	GSPATP00017347001	IMG5_113420	Contig12829.g13690	o29281	p101881	i19359	s37558
CLS00329	Contig12829.g13690	GSPATP00017347001	IMG5_113420	Contig11427.0.g27	s37558	p101881	i19359	o29281
CLS00330	GSPATP00011255001	IMG5_018870	Contig1359.1.g24	Contig4368.g4671	p29636	i14404	o33085	s28440
CLS00330	IMG5_018870	GSPATP00011255001	Contig1359.1.g24	Contig4368.g4671	i14404	p29636	o33085	s28440
CLS00330	Contig1359.1.g24	GSPATP00011255001	IMG5_018870	Contig4368.g4671	o33085	p29636	i14404	s28440
CLS00330	Contig4368.g4671	GSPATP00011255001	IMG5_018870	Contig1359.1.g24	s28440	p29636	i14404	o33085
CLS00341	GSPATP00033688001	IMG5_066000	Contig18273.0.1.g60	Contig8068.g8606	p73551	i3113	o11178	s32401
CLS00341	IMG5_066000	GSPATP00033688001	Contig18273.0.1.g60	Contig8068.g8606	i3113	p73551	o11178	s32401
CLS00341	Contig18273.0.1.g60	GSPATP00033688001	IMG5_066000	Contig8068.g8606	o11178	p73551	i3113	s32401
CLS00341	Contig8068.g8606	GSPATP00033688001	IMG5_066000	Contig18273.0.1.g60	s32401	p73551	i3113	o11178
CLS00349	GSPATP00009860001	IMG5_054580	Contig22449.0.g38	Contig9346.g9989	p26678	i15735	o16676	s11209
CLS00349	IMG5_054580	GSPATP00009860001	Contig22449.0.g38	Contig9346.g9989	i15735	p26678	o16676	s11209
CLS00349	Contig22449.0.g38	GSPATP00009860001	IMG5_054580	Contig9346.g9989	o16676	p26678	i15735	s11209
CLS00349	Contig9346.g9989	GSPATP00009860001	IMG5_054580	Contig22449.0.g38	s11209	p26678	i15735	o16676
CLS00385	GSPATP00037887001	IMG5_082850	Contig19043.0.g90	Contig16932.g18040	p81986	i3804	o41546	s20131
CLS00385	IMG5_082850	GSPATP00037887001	Contig19043.0.g90	Contig16932.g18040	i3804	p81986	o41546	s20131
CLS00385	Contig19043.0.g90	GSPATP00037887001	IMG5_082850	Contig16932.g18040	o41546	p81986	i3804	s20131
CLS00385	Contig16932.g18040	GSPATP00037887001	IMG5_082850	Contig19043.0.g90	s20131	p81986	i3804	o41546
CLS00391	GSPATP00014012001	IMG5_121210	Contig18805.0.g13	Contig12228.g13070	p96222	i6445	o11794	s14796
CLS00391	IMG5_121210	GSPATP00014012001	Contig18805.0.g13	Contig12228.g13070	i6445	p96222	o11794	s14796
CLS00391	Contig18805.0.g13	GSPATP00014012001	IMG5_121210	Contig12228.g13070	o11794	p96222	i6445	s14796
CLS00391	Contig12228.g13070	GSPATP00014012001	IMG5_121210	Contig18805.0.g13	s14796	p96222	i6445	o11794
CLS00416	GSPATP00009319001	IMG5_061300	Contig11781.0.0.g15	Contig7207.g7716	p87210	i2799	o29940	s31527
CLS00416	IMG5_061300	GSPATP00009319001	Contig11781.0.0.g15	Contig7207.g7716	i2799	p87210	o29940	s31527
CLS00416	Contig11781.0.0.g15	GSPATP00009319001	IMG5_061300	Contig7207.g7716	o29940	p87210	i2799	s31527
CLS00416	Contig7207.g7716	GSPATP00009319001	IMG5_061300	Contig11781.0.0.g15	s31527	p87210	i2799	o29940
CLS00417	GSPATP00027589001	IMG5_058050	Contig5216.0.g46	Contig16428.g17494	p62198	i2591	o51988	s19476
CLS00417	IMG5_058050	GSPATP00027589001	Contig5216.0.g46	Contig16428.g17494	i2587	p62194	o51985	s19472
CLS00417	IMG5_058050	GSPATP00027589001	Contig5216.0.g46	Contig16428.g17494	i2591	p62198	o51988	s19476
CLS00417	Contig5216.0.g46	GSPATP00027589001	IMG5_058050	Contig16428.g17494	o51985	p62194	i2587	s19472
CLS00417	Contig5216.0.g46	GSPATP00027589001	IMG5_058050	Contig16428.g17494	o51988	p62198	i2591	s19476
CLS00417	Contig16428.g17494	GSPATP00027589001	IMG5_058050	Contig5216.0.g46	s19476	p62198	i2591	o51988
CLS00435	GSPATP00032871001	IMG5_149250	Contig20021.0.g84	Contig18047.g19181	p11438	i22118	o43203	s43066
CLS00435	GSPATP00032871001	IMG5_149250	Contig20021.0.g84	Contig18047.g19181	p11439	i22119	o43204	s43067
CLS00435	GSPATP00032871001	IMG5_149250	Contig20021.0.g84	Contig18047.g19181	p11443	i22125	o43205	s43068
CLS00435	IMG5_149250	GSPATP00032871001	Contig20021.0.g84	Contig18047.g19181	i22118	p11438	o43203	s43066
CLS00435	IMG5_149250	GSPATP00032871001	Contig20021.0.g84	Contig18047.g19181	i22119	p11439	o43204	s43067
CLS00435	IMG5_149250	GSPATP00032871001	Contig20021.0.g84	Contig18047.g19181	i22125	p11443	o43205	s43068
CLS00435	Contig20021.0.g84	GSPATP00032871001	IMG5_149250	Contig18047.g19181	o43203	p11438	i22118	s43066
CLS00435	Contig20021.0.g84	GSPATP00032871001	IMG5_149250	Contig18047.g19181	o43204	p11439	i22119	s43067
CLS00435	Contig20021.0.g84	GSPATP00032871001	IMG5_149250	Contig18047.g19181	o43205	p11443	i22125	s43068
CLS00435	Contig18047.g19181	GSPATP00032871001	IMG5_149250	Contig20021.0.g84	s43066	p11438	i22118	o43203
CLS00435	Contig18047.g19181	GSPATP00032871001	IMG5_149250	Contig20021.0.g84	s43067	p11439	i22119	o43204
CLS00435	Contig18047.g19181	GSPATP00032871001	IMG5_149250	Contig20021.0.g84	s43068	p11443	i22125	o43205
CLS00445	GSPATP00034535001	IMG5_005670	Contig9894.0.g51	Contig19523.g20696	p75314	i13827	o58968	s23104
CLS00445	IMG5_005670	GSPATP00034535001	Contig9894.0.g51	Contig19523.g20696	i13827	p75314	o58968	s23104
CLS00445	Contig9894.0.g51	GSPATP00034535001	IMG5_005670	Contig19523.g20696	o58968	p75314	i13827	s23104
CLS00445	Contig19523.g20696	GSPATP00034535001	IMG5_005670	Contig9894.0.g51	s23104	p75314	i13827	o58968
CLS00490	GSPATP00022341001	IMG5_193500	Contig22389.0.g61	Contig12085.g12928	p49986	i25891	o46994	s36768
CLS00490	IMG5_193500	GSPATP00022341001	Contig22389.0.g61	Contig12085.g12928	i25891	p49986	o46994	s36768
CLS00490	Contig22389.0.g61	GSPATP00022341001	IMG5_193500	Contig12085.g12928	o46994	p49986	i25891	s36768
CLS00490	Contig12085.g12928	GSPATP00022341001	IMG5_193500	Contig22389.0.g61	s36768	p49986	i25891	o46994
CLS00500	Contig1471.1.g46	GSPATP00025935001	IMG5_099510	Contig18125.g19271	o6849	p56814	i4593	s43178
CLS00500	Contig18125.g19271	GSPATP00025935001	IMG5_099510	Contig1471.1.g46	s43178	p56814	i4593	o6849
CLS00505	GSPATP00012047001	IMG5_148270	Contig14071.0.g9	Contig15732.g16764	p31031	i8374	o33821	s18713
CLS00505	IMG5_148270	GSPATP00012047001	Contig14071.0.g9	Contig15732.g16764	i8374	p31031	o33821	s18713
CLS00505	Contig14071.0.g9	GSPATP00012047001	IMG5_148270	Contig15732.g16764	o33821	p31031	i8374	s18713
CLS00505	Contig15732.g16764	GSPATP00012047001	IMG5_148270	Contig14071.0.g9	s18713	p31031	i8374	o33821
CLS00508	GSPATP00034800001	IMG5_127880	Contig20192.0.g16	Contig9526.g10186	p14817	i7050	o13546	s11405
CLS00508	IMG5_127880	GSPATP00034800001	Contig20192.0.g16	Contig9526.g10186	i7050	p14817	o13546	s11405
CLS00513	GSPATP00004849001	IMG5_203960	Contig16871.0.g4	Contig17076.g18200	p65343	i13257	o9510	s20322
CLS00513	IMG5_203960	GSPATP00004849001	Contig16871.0.g4	Contig17076.g18200	i13257	p65343	o9510	s20322
CLS00513	Contig16871.0.g4	GSPATP00004849001	IMG5_203960	Contig17076.g18200	o9510	p65343	i13257	s20322
CLS00513	Contig17076.g18200	GSPATP00004849001	IMG5_203960	Contig16871.0.g4	s20322	p65343	i13257	o9510
CLS00530	GSPATP00023985001	IMG5_199520	Contig13947.0.g20	Contig6824.g7291	p53269	i26560	o5784	s8151
CLS00530	GSPATP00023985001	IMG5_199520	Contig13947.0.g20	Contig6824.g7291	p53270	i26561	o5785	s8152
CLS00530	IMG5_199520	GSPATP00023985001	Contig13947.0.g20	Contig6824.g7291	i26560	p53269	o5784	s8151
CLS00530	IMG5_199520	GSPATP00023985001	Contig13947.0.g20	Contig6824.g7291	i26561	p53270	o5785	s8152
CLS00530	Contig13947.0.g20	GSPATP00023985001	IMG5_199520	Contig6824.g7291	o5784	p53269	i26560	s8151
CLS00530	Contig13947.0.g20	GSPATP00023985001	IMG5_199520	Contig6824.g7291	o5785	p53270	i26561	s8152
CLS00530	Contig6824.g7291	GSPATP00023985001	IMG5_199520	Contig13947.0.g20	s8151	p53269	i26560	o5784
CLS00530	Contig6824.g7291	GSPATP00023985001	IMG5_199520	Contig13947.0.g20	s8152	p53270	i26561	o5785
CLS00540	GSPATP00019629001	IMG5_041730	Contig18451.0.g5	Contig14638.g15603	p45000	i15202	o40570	s17449
CLS00540	IMG5_041730	GSPATP00019629001	Contig18451.0.g5	Contig14638.g15603	i15202	p45000	o40570	s17449
CLS00540	Contig18451.0.g5	GSPATP00019629001	IMG5_041730	Contig14638.g15603	o40570	p45000	i15202	s17449
CLS00540	Contig14638.g15603	GSPATP00019629001	IMG5_041730	Contig18451.0.g5	s17449	p45000	i15202	o40570
CLS00542	GSPATP00037630001	IMG5_135610	Contig5343.0.g4	Contig15097.g16089	p20646	i7652	o21000	s40010
CLS00542	IMG5_135610	GSPATP00037630001	Contig5343.0.g4	Contig15097.g16089	i7652	p20646	o21000	s40010
CLS00542	Contig5343.0.g4	GSPATP00037630001	IMG5_135610	Contig15097.g16089	o21000	p20646	i7652	s40010
CLS00542	Contig15097.g16089	GSPATP00037630001	IMG5_135610	Contig5343.0.g4	s40010	p20646	i7652	o21000
CLS00553	GSPATP00023189001	IMG5_197420	Contig12845.0.g80	Contig9099.g9733	p112513	i12584	o31776	s10863
CLS00553	IMG5_197420	GSPATP00023189001	Contig12845.0.g80	Contig9099.g9733	i12584	p112513	o31776	s10863
CLS00553	Contig12845.0.g80	GSPATP00023189001	IMG5_197420	Contig9099.g9733	o31776	p112513	i12584	s10863
CLS00553	Contig9099.g9733	GSPATP00023189001	IMG5_197420	Contig12845.0.g80	s10863	p112513	i12584	o31776
CLS00564	GSPATP00024658001	IMG5_071670	Contig6956.0.g21	Contig11928.g12764	p54242	i3388	o22917	s14409
CLS00564	GSPATP00024658001	IMG5_071670	Contig6956.0.g21	Contig11928.g12764	p54243	i3390	o22919	s14411
CLS00564	IMG5_071670	GSPATP00024658001	Contig6956.0.g21	Contig11928.g12764	i3388	p54242	o22917	s14409
CLS00564	IMG5_071670	GSPATP00024658001	Contig6956.0.g21	Contig11928.g12764	i3390	p54243	o22919	s14411
CLS00564	Contig6956.0.g21	GSPATP00024658001	IMG5_071670	Contig11928.g12764	o22917	p54242	i3388	s14409
CLS00564	Contig6956.0.g21	GSPATP00024658001	IMG5_071670	Contig11928.g12764	o22919	p54243	i3390	s14411
CLS00564	Contig11928.g12764	GSPATP00024658001	IMG5_071670	Contig6956.0.g21	s14409	p54242	i3388	o22917
CLS00564	Contig11928.g12764	GSPATP00024658001	IMG5_071670	Contig6956.0.g21	s14411	p54243	i3390	o22919
CLS00576	GSPATP00015044001	IMG5_177130	Contig18994.0.g68	Contig14036.g14965	p36278	i24521	o41471	s16757
CLS00576	IMG5_177130	GSPATP00015044001	Contig18994.0.g68	Contig14036.g14965	i24521	p36278	o41471	s16757
CLS00576	Contig18994.0.g68	GSPATP00015044001	IMG5_177130	Contig14036.g14965	o41471	p36278	i24521	s16757
CLS00576	Contig14036.g14965	GSPATP00015044001	IMG5_177130	Contig18994.0.g68	s16757	p36278	i24521	o41471
CLS00581	GSPATP00010250001	IMG5_106680	Contig21783.0.g116	Contig6098.g6521	p27287	i18851	o15656	s7268
CLS00581	GSPATP00010250001	IMG5_106680	Contig21783.0.g116	Contig6098.g6521	p27288	i18852	o15657	s7269
CLS00581	IMG5_106680	GSPATP00010250001	Contig21783.0.g116	Contig6098.g6521	i18851	p27287	o15656	s7268
CLS00581	IMG5_106680	GSPATP00010250001	Contig21783.0.g116	Contig6098.g6521	i18852	p27288	o15657	s7269
CLS00581	Contig21783.0.g116	GSPATP00010250001	IMG5_106680	Contig6098.g6521	o15656	p27287	i18851	s7268
CLS00581	Contig21783.0.g116	GSPATP00010250001	IMG5_106680	Contig6098.g6521	o15657	p27288	i18852	s7269
CLS00581	Contig6098.g6521	GSPATP00010250001	IMG5_106680	Contig21783.0.g116	s7268	p27287	i18851	o15656
CLS00581	Contig6098.g6521	GSPATP00010250001	IMG5_106680	Contig21783.0.g116	s7269	p27288	i18852	o15657
CLS00592	GSPATP00013885001	IMG5_036490	Contig19246.0.g31	Contig11860.g12692	p33787	i15124	o12399	s36532
CLS00592	IMG5_036490	GSPATP00013885001	Contig19246.0.g31	Contig11860.g12692	i15124	p33787	o12399	s36532
CLS00592	Contig19246.0.g31	GSPATP00013885001	IMG5_036490	Contig11860.g12692	o12399	p33787	i15124	s36532
CLS00592	Contig11860.g12692	GSPATP00013885001	IMG5_036490	Contig19246.0.g31	s36532	p33787	i15124	o12399
CLS00602	GSPATP00025278001	IMG5_166930	Contig10531.0.g27	Contig19725.g20921	p55092	i23614	o822	s23319
CLS00602	GSPATP00025278001	IMG5_166930	Contig10531.0.g27	Contig19725.g20921	p55094	i23616	o823	s23320
CLS00602	IMG5_166930	GSPATP00025278001	Contig10531.0.g27	Contig19725.g20921	i23614	p55092	o822	s23319
CLS00602	IMG5_166930	GSPATP00025278001	Contig10531.0.g27	Contig19725.g20921	i23616	p55094	o823	s23320
CLS00602	Contig10531.0.g27	GSPATP00025278001	IMG5_166930	Contig19725.g20921	o822	p55092	i23614	s23319
CLS00602	Contig10531.0.g27	GSPATP00025278001	IMG5_166930	Contig19725.g20921	o823	p55094	i23616	s23320
CLS00602	Contig19725.g20921	GSPATP00025278001	IMG5_166930	Contig10531.0.g27	s23319	p55092	i23614	o822
CLS00602	Contig19725.g20921	GSPATP00025278001	IMG5_166930	Contig10531.0.g27	s23320	p55094	i23616	o823
CLS00619	GSPATP00011431001	IMG5_062810	Contig4801.0.g31	Contig15344.g16358	p91497	i16354	o51422	s18285
CLS00619	IMG5_062810	GSPATP00011431001	Contig4801.0.g31	Contig15344.g16358	i16354	p91497	o51422	s18285
CLS00619	Contig4801.0.g31	GSPATP00011431001	IMG5_062810	Contig15344.g16358	o51422	p91497	i16354	s18285
CLS00619	Contig15344.g16358	GSPATP00011431001	IMG5_062810	Contig4801.0.g31	s18285	p91497	i16354	o51422
CLS00628	GSPATP00018081001	IMG5_006080	Contig5706.0.g40	Contig6620.g7079	p41891	i571	o21421	s7943
CLS00628	GSPATP00018081001	IMG5_006080	Contig5706.0.g40	Contig6620.g7079	p41893	i573	o21422	s7944
CLS00628	IMG5_006080	GSPATP00018081001	Contig5706.0.g40	Contig6620.g7079	i571	p41891	o21421	s7943
CLS00628	Contig5706.0.g40	GSPATP00018081001	IMG5_006080	Contig6620.g7079	o21421	p41891	i571	s7943
CLS00628	Contig6620.g7079	GSPATP00018081001	IMG5_006080	Contig5706.0.g40	s7943	p41891	i571	o21421
CLS00649	GSPATP00016254001	IMG5_148560	Contig14465.0.g80	Contig17320.g18439	p99612	i22036	o34528	s20594
CLS00649	IMG5_148560	GSPATP00016254001	Contig14465.0.g80	Contig17320.g18439	i22036	p99612	o34528	s20594
CLS00649	Contig14465.0.g80	GSPATP00016254001	IMG5_148560	Contig17320.g18439	o34528	p99612	i22036	s20594
CLS00649	Contig17320.g18439	GSPATP00016254001	IMG5_148560	Contig14465.0.g80	s20594	p99612	i22036	o34528
CLS00658	GSPATP00027106001	IMG5_055840	Contig393.0.g115	Contig7604.g8106	p58622	i15840	o50193	s9170
CLS00658	GSPATP00027106001	IMG5_055840	Contig393.0.g115	Contig7604.g8106	p58623	i15841	o50194	s9171
CLS00658	IMG5_055840	GSPATP00027106001	Contig393.0.g115	Contig7604.g8106	i15840	p58622	o50193	s9170
CLS00658	IMG5_055840	GSPATP00027106001	Contig393.0.g115	Contig7604.g8106	i15841	p58623	o50194	s9171
CLS00658	Contig393.0.g115	GSPATP00027106001	IMG5_055840	Contig7604.g8106	o50193	p58622	i15840	s9170
CLS00658	Contig393.0.g115	GSPATP00027106001	IMG5_055840	Contig7604.g8106	o50194	p58623	i15841	s9171
CLS00658	Contig7604.g8106	GSPATP00027106001	IMG5_055840	Contig393.0.g115	s9170	p58622	i15840	o50193
CLS00658	Contig7604.g8106	GSPATP00027106001	IMG5_055840	Contig393.0.g115	s9171	p58623	i15841	o50194
CLS00662	GSPATP00025833001	IMG5_091770	Contig1689.0.g14	Contig15404.g16425	p117697	i17678	o38390	s18355
CLS00662	IMG5_091770	GSPATP00025833001	Contig1689.0.g14	Contig15404.g16425	i17678	p117697	o38390	s18355
CLS00662	Contig1689.0.g14	GSPATP00025833001	IMG5_091770	Contig15404.g16425	o38390	p117697	i17678	s18355
CLS00662	Contig15404.g16425	GSPATP00025833001	IMG5_091770	Contig1689.0.g14	s18355	p117697	i17678	o38390
CLS00663	GSPATP00029943001	IMG5_117560	Contig21307.0.g5	Contig14588.g15542	p66619	i6010	o45230	s17383
CLS00663	IMG5_117560	GSPATP00029943001	Contig21307.0.g5	Contig14588.g15542	i6010	p66619	o45230	s17383
CLS00663	Contig21307.0.g5	GSPATP00029943001	IMG5_117560	Contig14588.g15542	o45230	p66619	i6010	s17383
CLS00663	Contig14588.g15542	GSPATP00029943001	IMG5_117560	Contig21307.0.g5	s17383	p66619	i6010	o45230
CLS00668	GSPATP00034305001	IMG5_117500	Contig21676.0.g24	Contig13333.g14234	p14159	i19686	o15477	s16062
CLS00668	IMG5_117500	GSPATP00034305001	Contig21676.0.g24	Contig13333.g14234	i19686	p14159	o15477	s16062
CLS00668	Contig21676.0.g24	GSPATP00034305001	IMG5_117500	Contig13333.g14234	o15477	p14159	i19686	s16062
CLS00668	Contig13333.g14234	GSPATP00034305001	IMG5_117500	Contig21676.0.g24	s16062	p14159	i19686	o15477
CLS00677	GSPATP00016710001	IMG5_190760	Contig1408.1.g83	Contig8307.g8859	p100329	i12028	o33847	s32716
CLS00677	IMG5_190760	GSPATP00016710001	Contig1408.1.g83	Contig8307.g8859	i12028	p100329	o33847	s32716
CLS00677	Contig1408.1.g83	GSPATP00016710001	IMG5_190760	Contig8307.g8859	o33847	p100329	i12028	s32716
CLS00677	Contig8307.g8859	GSPATP00016710001	IMG5_190760	Contig1408.1.g83	s32716	p100329	i12028	o33847
CLS00686	GSPATP00027256001	IMG5_187270	Contig22499.0.g6	Contig12389.g13228	p58823	i11653	o16698	s14959
CLS00686	IMG5_187270	GSPATP00027256001	Contig22499.0.g6	Contig12389.g13228	i11653	p58823	o16698	s14959
CLS00686	Contig22499.0.g6	GSPATP00027256001	IMG5_187270	Contig12389.g13228	o16698	p58823	i11653	s14959
CLS00686	Contig12389.g13228	GSPATP00027256001	IMG5_187270	Contig22499.0.g6	s14959	p58823	i11653	o16698
CLS00688	GSPATP00028404001	IMG5_187350	Contig22064.0.g10	Contig7520.g8029	p2834	i25424	o16175	s31793
CLS00688	IMG5_187350	GSPATP00028404001	Contig22064.0.g10	Contig7520.g8029	i25424	p2834	o16175	s31793
CLS00688	Contig22064.0.g10	GSPATP00028404001	IMG5_187350	Contig7520.g8029	o16175	p2834	i25424	s31793
CLS00688	Contig7520.g8029	GSPATP00028404001	IMG5_187350	Contig22064.0.g10	s31793	p2834	i25424	o16175
CLS00705	GSPATP00028201001	IMG5_058680	Contig20698.0.g67	Contig6471.g6923	p63100	i16055	o14172	s30683
CLS00705	GSPATP00028201001	IMG5_058680	Contig20698.0.g67	Contig6471.g6923	p63101	i16056	o14173	s30684
CLS00705	IMG5_058680	GSPATP00028201001	Contig20698.0.g67	Contig6471.g6923	i16055	p63100	o14172	s30683
CLS00705	IMG5_058680	GSPATP00028201001	Contig20698.0.g67	Contig6471.g6923	i16056	p63101	o14173	s30684
CLS00705	Contig20698.0.g67	GSPATP00028201001	IMG5_058680	Contig6471.g6923	o14172	p63100	i16055	s30683
CLS00705	Contig20698.0.g67	GSPATP00028201001	IMG5_058680	Contig6471.g6923	o14173	p63101	i16056	s30684
CLS00705	Contig6471.g6923	GSPATP00028201001	IMG5_058680	Contig20698.0.g67	s30683	p63100	i16055	o14172
CLS00705	Contig6471.g6923	GSPATP00028201001	IMG5_058680	Contig20698.0.g67	s30684	p63101	i16056	o14173
CLS00707	GSPATP00037007001	IMG5_159370	Contig21639.0.g27	Contig12293.g13132	p80192	i9296	o45779	s36950
CLS00707	IMG5_159370	GSPATP00037007001	Contig21639.0.g27	Contig12293.g13132	i9296	p80192	o45779	s36950
CLS00707	Contig21639.0.g27	GSPATP00037007001	IMG5_159370	Contig12293.g13132	o45779	p80192	i9296	s36950
CLS00707	Contig12293.g13132	GSPATP00037007001	IMG5_159370	Contig21639.0.g27	s36950	p80192	i9296	o45779
CLS00719	GSPATP00020009001	IMG5_101200	Contig9085.0.g108	Contig16048.g17098	p106889	i18344	o25563	s40976
CLS00719	IMG5_101200	GSPATP00020009001	Contig9085.0.g108	Contig16048.g17098	i18344	p106889	o25563	s40976
CLS00719	Contig9085.0.g108	GSPATP00020009001	IMG5_101200	Contig16048.g17098	o25563	p106889	i18344	s40976
CLS00719	Contig16048.g17098	GSPATP00020009001	IMG5_101200	Contig9085.0.g108	s40976	p106889	i18344	o25563
CLS00720	GSPATP00006197001	IMG5_101240	Contig16734.0.g67	Contig6513.g6976	p74355	i18355	o38134	s7846
CLS00720	GSPATP00006197001	IMG5_101240	Contig16734.0.g67	Contig6513.g6976	p74357	i18357	o38136	s7847
CLS00720	IMG5_101240	GSPATP00006197001	Contig16734.0.g67	Contig6513.g6976	i18355	p74355	o38134	s7846
CLS00720	IMG5_101240	GSPATP00006197001	Contig16734.0.g67	Contig6513.g6976	i18357	p74357	o38136	s7847
CLS00720	Contig16734.0.g67	GSPATP00006197001	IMG5_101240	Contig6513.g6976	o38134	p74355	i18355	s7846
CLS00720	Contig16734.0.g67	GSPATP00006197001	IMG5_101240	Contig6513.g6976	o38136	p74357	i18357	s7847
CLS00720	Contig6513.g6976	GSPATP00006197001	IMG5_101240	Contig16734.0.g67	s7846	p74355	i18355	o38134
CLS00720	Contig6513.g6976	GSPATP00006197001	IMG5_101240	Contig16734.0.g67	s7847	p74357	i18357	o38136
CLS00728	GSPATP00020712001	IMG5_187800	Contig20196.0.1.g12	Contig11498.g12310	p107957	i11727	o43478	s36186
CLS00728	IMG5_187800	GSPATP00020712001	Contig20196.0.1.g12	Contig11498.g12310	i11727	p107957	o43478	s36186
CLS00728	Contig20196.0.1.g12	GSPATP00020712001	IMG5_187800	Contig11498.g12310	o43478	p107957	i11727	s36186
CLS00728	Contig11498.g12310	GSPATP00020712001	IMG5_187800	Contig20196.0.1.g12	s36186	p107957	i11727	o43478
CLS00729	GSPATP00010980001	IMG5_187850	Contig10301.0.g58	Contig11411.g12203	p28411	i11748	o458	s13702
CLS00729	IMG5_187850	GSPATP00010980001	Contig10301.0.g58	Contig11411.g12203	i11748	p28411	o458	s13702
CLS00729	Contig10301.0.g58	GSPATP00010980001	IMG5_187850	Contig11411.g12203	o458	p28411	i11748	s13702
CLS00729	Contig11411.g12203	GSPATP00010980001	IMG5_187850	Contig10301.0.g58	s13702	p28411	i11748	o458
CLS00746	GSPATP00010698001	IMG5_186200	Contig11639.0.g69	Contig19727.g20924	p89413	i25301	o29675	s23331
CLS00746	Contig11639.0.g69	GSPATP00010698001	IMG5_186200	Contig19727.g20924	o29675	p89413	i25301	s23331
CLS00747	GSPATP00011564001	IMG5_186240	Contig21451.0.g87	Contig13027.g13889	p91703	i11520	o45471	s15676
CLS00747	IMG5_186240	GSPATP00011564001	Contig21451.0.g87	Contig13027.g13889	i11520	p91703	o45471	s15676
CLS00747	Contig21451.0.g87	GSPATP00011564001	IMG5_186240	Contig13027.g13889	o45471	p91703	i11520	s15676
CLS00747	Contig13027.g13889	GSPATP00011564001	IMG5_186240	Contig21451.0.g87	s15676	p91703	i11520	o45471
CLS00748	GSPATP00019998001	IMG5_186300	Contig2007.0.g76	Contig7877.g8405	p106866	i25322	o43255	s9502
CLS00748	IMG5_186300	GSPATP00019998001	Contig2007.0.g76	Contig7877.g8405	i25322	p106866	o43255	s9502
CLS00748	Contig2007.0.g76	GSPATP00019998001	IMG5_186300	Contig7877.g8405	o43255	p106866	i25322	s9502
CLS00748	Contig7877.g8405	GSPATP00019998001	IMG5_186300	Contig2007.0.g76	s9502	p106866	i25322	o43255
CLS00768	GSPATP00026271001	IMG5_118860	Contig3705.0.g61	Contig16817.g17916	p118335	i19823	o49895	s41878
CLS00768	IMG5_118860	GSPATP00026271001	Contig3705.0.g61	Contig16817.g17916	i19823	p118335	o49895	s41878
CLS00768	Contig3705.0.g61	GSPATP00026271001	IMG5_118860	Contig16817.g17916	o49895	p118335	i19823	s41878
CLS00768	Contig16817.g17916	GSPATP00026271001	IMG5_118860	Contig3705.0.g61	s41878	p118335	i19823	o49895
CLS00770	GSPATP00009939001	IMG5_014780	Contig19270.0.0.g39	Contig17247.g18366	p26847	i14303	o41920	s42257
CLS00770	IMG5_014780	GSPATP00009939001	Contig19270.0.0.g39	Contig17247.g18366	i14303	p26847	o41920	s42257
CLS00770	Contig19270.0.0.g39	GSPATP00009939001	IMG5_014780	Contig17247.g18366	o41920	p26847	i14303	s42257
CLS00770	Contig17247.g18366	GSPATP00009939001	IMG5_014780	Contig19270.0.0.g39	s42257	p26847	i14303	o41920
CLS00778	GSPATP00036880001	IMG5_109960	Contig18995.0.g70	Contig10729.g11479	p80013	i5456	o41474	s12808
CLS00778	IMG5_109960	GSPATP00036880001	Contig18995.0.g70	Contig10729.g11479	i5456	p80013	o41474	s12808
CLS00778	Contig18995.0.g70	GSPATP00036880001	IMG5_109960	Contig10729.g11479	o41474	p80013	i5456	s12808
CLS00778	Contig10729.g11479	GSPATP00036880001	IMG5_109960	Contig18995.0.g70	s12808	p80013	i5456	o41474
CLS00781	GSPATP00020499001	IMG5_118230	Contig845.1.g5	Contig16918.g18021	p107638	i19767	o24751	s20089
CLS00781	GSPATP00020499001	IMG5_118230	Contig845.1.g5	Contig16918.g18021	p107639	i19768	o24752	s20090
CLS00781	IMG5_118230	GSPATP00020499001	Contig845.1.g5	Contig16918.g18021	i19767	p107638	o24751	s20089
CLS00781	IMG5_118230	GSPATP00020499001	Contig845.1.g5	Contig16918.g18021	i19768	p107639	o24752	s20090
CLS00781	Contig845.1.g5	GSPATP00020499001	IMG5_118230	Contig16918.g18021	o24751	p107638	i19767	s20089
CLS00781	Contig845.1.g5	GSPATP00020499001	IMG5_118230	Contig16918.g18021	o24752	p107639	i19768	s20090
CLS00781	Contig16918.g18021	GSPATP00020499001	IMG5_118230	Contig845.1.g5	s20089	p107638	i19767	o24751
CLS00781	Contig16918.g18021	GSPATP00020499001	IMG5_118230	Contig845.1.g5	s20090	p107639	i19768	o24752
CLS00782	GSPATP00016605001	IMG5_117990	Contig17578.0.g72	Contig9018.g9643	p100131	i19731	o10345	s33514
CLS00782	IMG5_117990	GSPATP00016605001	Contig17578.0.g72	Contig9018.g9643	i19731	p100131	o10345	s33514
CLS00782	Contig17578.0.g72	GSPATP00016605001	IMG5_117990	Contig9018.g9643	o10345	p100131	i19731	s33514
CLS00782	Contig9018.g9643	GSPATP00016605001	IMG5_117990	Contig17578.0.g72	s33514	p100131	i19731	o10345
CLS00791	GSPATP00029648001	IMG5_019400	Contig19882.0.g6	Contig9769.g10445	p66135	i1163	o13148	s11707
CLS00791	IMG5_019400	GSPATP00029648001	Contig19882.0.g6	Contig9769.g10445	i1163	p66135	o13148	s11707
CLS00791	Contig19882.0.g6	GSPATP00029648001	IMG5_019400	Contig9769.g10445	o13148	p66135	i1163	s11707
CLS00791	Contig9769.g10445	GSPATP00029648001	IMG5_019400	Contig19882.0.g6	s11707	p66135	i1163	o13148
CLS00800	GSPATP00012117001	IMG5_195530	Contig9402.0.g21	Contig7054.g7547	p31147	i26137	o26035	s8511
CLS00800	IMG5_195530	GSPATP00012117001	Contig9402.0.g21	Contig7054.g7547	i26137	p31147	o26035	s8511
CLS00800	Contig9402.0.g21	GSPATP00012117001	IMG5_195530	Contig7054.g7547	o26035	p31147	i26137	s8511
CLS00800	Contig7054.g7547	GSPATP00012117001	IMG5_195530	Contig9402.0.g21	s8511	p31147	i26137	o26035
CLS00817	GSPATP00037958001	IMG5_122550	Contig6862.0.g20	Contig18864.g20015	p82083	i6583	o54415	s43894
CLS00817	IMG5_122550	GSPATP00037958001	Contig6862.0.g20	Contig18864.g20015	i6583	p82083	o54415	s43894
CLS00817	Contig6862.0.g20	GSPATP00037958001	IMG5_122550	Contig18864.g20015	o54415	p82083	i6583	s43894
CLS00817	Contig18864.g20015	GSPATP00037958001	IMG5_122550	Contig6862.0.g20	s43894	p82083	i6583	o54415
CLS00836	GSPATP00007498001	IMG5_130520	Contig7313.0.g36	Contig7851.g8372	p21904	i20723	o23399	s32093
CLS00836	GSPATP00007498001	IMG5_130520	Contig7313.0.g36	Contig7851.g8372	p21905	i20725	o23400	s32094
CLS00836	IMG5_130520	GSPATP00007498001	Contig7313.0.g36	Contig7851.g8372	i20723	p21904	o23399	s32093
CLS00836	IMG5_130520	GSPATP00007498001	Contig7313.0.g36	Contig7851.g8372	i20725	p21905	o23400	s32094
CLS00836	Contig7313.0.g36	GSPATP00007498001	IMG5_130520	Contig7851.g8372	o23399	p21904	i20723	s32093
CLS00836	Contig7313.0.g36	GSPATP00007498001	IMG5_130520	Contig7851.g8372	o23400	p21905	i20725	s32094
CLS00836	Contig7851.g8372	GSPATP00007498001	IMG5_130520	Contig7313.0.g36	s32093	p21904	i20723	o23399
CLS00836	Contig7851.g8372	GSPATP00007498001	IMG5_130520	Contig7313.0.g36	s32094	p21905	i20725	o23400
CLS00859	GSPATP00031156001	IMG5_107450	Contig15371.0.0.g43	Contig5042.g5398	p69222	i5281	o7689	s29149
CLS00859	IMG5_107450	GSPATP00031156001	Contig15371.0.0.g43	Contig5042.g5398	i5281	p69222	o7689	s29149
CLS00859	Contig15371.0.0.g43	GSPATP00031156001	IMG5_107450	Contig5042.g5398	o7689	p69222	i5281	s29149
CLS00859	Contig5042.g5398	GSPATP00031156001	IMG5_107450	Contig15371.0.0.g43	s29149	p69222	i5281	o7689
CLS00860	GSPATP00004758001	IMG5_107290	Contig190.1.g68	Contig18087.g19227	p4255	i18890	o12082	s43125
CLS00860	IMG5_107290	GSPATP00004758001	Contig190.1.g68	Contig18087.g19227	i18890	p4255	o12082	s43125
CLS00860	Contig190.1.g68	GSPATP00004758001	IMG5_107290	Contig18087.g19227	o12082	p4255	i18890	s43125
CLS00860	Contig18087.g19227	GSPATP00004758001	IMG5_107290	Contig190.1.g68	s43125	p4255	i18890	o12082
CLS00869	GSPATP00031823001	IMG5_109220	Contig1072.0.g14	Contig18389.g19529	p70171	i5426	o1093	s21742
CLS00869	GSPATP00031823001	IMG5_109220	Contig1072.0.g14	Contig18389.g19529	p70172	i5427	o1094	s21743
CLS00869	GSPATP00031823001	IMG5_109220	Contig1072.0.g14	Contig18389.g19529	p70173	i5428	o1096	s21745
CLS00869	IMG5_109220	GSPATP00031823001	Contig1072.0.g14	Contig18389.g19529	i5426	p70171	o1093	s21742
CLS00869	IMG5_109220	GSPATP00031823001	Contig1072.0.g14	Contig18389.g19529	i5427	p70172	o1094	s21743
CLS00869	IMG5_109220	GSPATP00031823001	Contig1072.0.g14	Contig18389.g19529	i5428	p70173	o1096	s21745
CLS00869	Contig1072.0.g14	GSPATP00031823001	IMG5_109220	Contig18389.g19529	o1093	p70171	i5426	s21742
CLS00869	Contig1072.0.g14	GSPATP00031823001	IMG5_109220	Contig18389.g19529	o1094	p70172	i5427	s21743
CLS00869	Contig1072.0.g14	GSPATP00031823001	IMG5_109220	Contig18389.g19529	o1096	p70173	i5428	s21745
CLS00869	Contig18389.g19529	GSPATP00031823001	IMG5_109220	Contig1072.0.g14	s21742	p70171	i5426	o1093
CLS00869	Contig18389.g19529	GSPATP00031823001	IMG5_109220	Contig1072.0.g14	s21743	p70172	i5427	o1094
CLS00869	Contig18389.g19529	GSPATP00031823001	IMG5_109220	Contig1072.0.g14	s21745	p70173	i5428	o1096
CLS00887	GSPATP00033252001	IMG5_120000	Contig18874.0.g91	Contig4958.g5297	p72916	i6315	o41230	s5964
CLS00887	IMG5_120000	GSPATP00033252001	Contig18874.0.g91	Contig4958.g5297	i6315	p72916	o41230	s5964
CLS00887	Contig18874.0.g91	GSPATP00033252001	IMG5_120000	Contig4958.g5297	o41230	p72916	i6315	s5964
CLS00887	Contig4958.g5297	GSPATP00033252001	IMG5_120000	Contig18874.0.g91	s5964	p72916	i6315	o41230
CLS00890	GSPATP00008410001	IMG5_119940	Contig12.0.g76	Contig18952.g20101	p85771	i6284	o30336	s43959
CLS00890	IMG5_119940	GSPATP00008410001	Contig12.0.g76	Contig18952.g20101	i6284	p85771	o30336	s43959
CLS00890	Contig12.0.g76	GSPATP00008410001	IMG5_119940	Contig18952.g20101	o30336	p85771	i6284	s43959
CLS00890	Contig18952.g20101	GSPATP00008410001	IMG5_119940	Contig12.0.g76	s43959	p85771	i6284	o30336
CLS00892	GSPATP00033179001	IMG5_087020	Contig291.1.g69	Contig6188.g6616	p11927	i17406	o18153	s30363
CLS00892	IMG5_087020	GSPATP00033179001	Contig291.1.g69	Contig6188.g6616	i17406	p11927	o18153	s30363
CLS00892	Contig291.1.g69	GSPATP00033179001	IMG5_087020	Contig6188.g6616	o18153	p11927	i17406	s30363
CLS00892	Contig6188.g6616	GSPATP00033179001	IMG5_087020	Contig291.1.g69	s30363	p11927	i17406	o18153
CLS00894	GSPATP00007268001	IMG5_134220	Contig22695.0.g48	Contig13656.g14565	p81395	i20980	o47400	s38501
CLS00894	IMG5_134220	GSPATP00007268001	Contig22695.0.g48	Contig13656.g14565	i20980	p81395	o47400	s38501
CLS00894	Contig22695.0.g48	GSPATP00007268001	IMG5_134220	Contig13656.g14565	o47400	p81395	i20980	s38501
CLS00894	Contig13656.g14565	GSPATP00007268001	IMG5_134220	Contig22695.0.g48	s38501	p81395	i20980	o47400
CLS00895	GSPATP00006429001	IMG5_148750	Contig5227.0.g53	Contig12932.g13800	p15690	i8440	o20865	s15584
CLS00895	IMG5_148750	GSPATP00006429001	Contig5227.0.g53	Contig12932.g13800	i8440	p15690	o20865	s15584
CLS00895	Contig5227.0.g53	GSPATP00006429001	IMG5_148750	Contig12932.g13800	o20865	p15690	i8440	s15584
CLS00895	Contig12932.g13800	GSPATP00006429001	IMG5_148750	Contig5227.0.g53	s15584	p15690	i8440	o20865
CLS00896	GSPATP00026285001	IMG5_026070	Contig11826.0.g61	Contig15719.g16751	p118352	i14747	o2770	s18705
CLS00896	IMG5_026070	GSPATP00026285001	Contig11826.0.g61	Contig15719.g16751	i14747	p118352	o2770	s18705
CLS00896	Contig11826.0.g61	GSPATP00026285001	IMG5_026070	Contig15719.g16751	o2770	p118352	i14747	s18705
CLS00896	Contig15719.g16751	GSPATP00026285001	IMG5_026070	Contig11826.0.g61	s18705	p118352	i14747	o2770
CLS00898	GSPATP00010922001	IMG5_164240	Contig21142.0.g101	Contig8123.g8660	p89724	i9675	o44941	s9780
CLS00898	IMG5_164240	GSPATP00010922001	Contig21142.0.g101	Contig8123.g8660	i9675	p89724	o44941	s9780
CLS00898	Contig21142.0.g101	GSPATP00010922001	IMG5_164240	Contig8123.g8660	o44941	p89724	i9675	s9780
CLS00898	Contig8123.g8660	GSPATP00010922001	IMG5_164240	Contig21142.0.g101	s9780	p89724	i9675	o44941
CLS00901	GSPATP00004499001	IMG5_136860	Contig861.1.g24	Contig13264.g14153	p1363	i21190	o25009	s15949
CLS00901	IMG5_136860	GSPATP00004499001	Contig861.1.g24	Contig13264.g14153	i21190	p1363	o25009	s15949
CLS00901	Contig861.1.g24	GSPATP00004499001	IMG5_136860	Contig13264.g14153	o25009	p1363	i21190	s15949
CLS00901	Contig13264.g14153	GSPATP00004499001	IMG5_136860	Contig861.1.g24	s15949	p1363	i21190	o25009
CLS00915	GSPATP00020125001	IMG5_148080	Contig19359.0.g114	Contig6290.g6734	p45744	i21988	o42084	s30492
CLS00915	IMG5_148080	GSPATP00020125001	Contig19359.0.g114	Contig6290.g6734	i21988	p45744	o42084	s30492
CLS00915	Contig19359.0.g114	GSPATP00020125001	IMG5_148080	Contig6290.g6734	o42084	p45744	i21988	s30492
CLS00915	Contig6290.g6734	GSPATP00020125001	IMG5_148080	Contig19359.0.g114	s30492	p45744	i21988	o42084
CLS00931	GSPATP00008478001	IMG5_201600	Contig22564.0.g70	Contig7039.g7533	p24522	i12946	o16761	s8499
CLS00931	IMG5_201600	GSPATP00008478001	Contig22564.0.g70	Contig7039.g7533	i12946	p24522	o16761	s8499
CLS00931	Contig22564.0.g70	GSPATP00008478001	IMG5_201600	Contig7039.g7533	o16761	p24522	i12946	s8499
CLS00931	Contig7039.g7533	GSPATP00008478001	IMG5_201600	Contig22564.0.g70	s8499	p24522	i12946	o16761
CLS00940	GSPATP00034354001	IMG5_162300	Contig17366.0.g58	Contig8593.g9166	p14228	i23261	o39073	s10338
CLS00940	IMG5_162300	GSPATP00034354001	Contig17366.0.g58	Contig8593.g9166	i23261	p14228	o39073	s10338
CLS00940	Contig17366.0.g58	GSPATP00034354001	IMG5_162300	Contig8593.g9166	o39073	p14228	i23261	s10338
CLS00940	Contig8593.g9166	GSPATP00034354001	IMG5_162300	Contig17366.0.g58	s10338	p14228	i23261	o39073
CLS00947	GSPATP00015584001	IMG5_169800	Contig5693.0.g33	Contig19459.g20635	p37149	i10260	o21404	s23018
CLS00947	IMG5_169800	GSPATP00015584001	Contig5693.0.g33	Contig19459.g20635	i10260	p37149	o21404	s23018
CLS00947	Contig5693.0.g33	GSPATP00015584001	IMG5_169800	Contig19459.g20635	o21404	p37149	i10260	s23018
CLS00947	Contig19459.g20635	GSPATP00015584001	IMG5_169800	Contig5693.0.g33	s23018	p37149	i10260	o21404
CLS00994	GSPATP00021767001	IMG5_172130	Contig12475.0.g1	Contig5276.g5654	p49089	i24085	o31117	s6333
CLS00994	IMG5_172130	GSPATP00021767001	Contig12475.0.g1	Contig5276.g5654	i24085	p49089	o31117	s6333
CLS00994	Contig12475.0.g1	GSPATP00021767001	IMG5_172130	Contig5276.g5654	o31117	p49089	i24085	s6333
CLS00994	Contig5276.g5654	GSPATP00021767001	IMG5_172130	Contig12475.0.g1	s6333	p49089	i24085	o31117
CLS00997	GSPATP00033750001	IMG5_051480	Contig17686.0.g40	Contig11025.g11780	p12804	i2237	o10478	s35733
CLS00997	IMG5_051480	GSPATP00033750001	Contig17686.0.g40	Contig11025.g11780	i2237	p12804	o10478	s35733
CLS00997	Contig17686.0.g40	GSPATP00033750001	IMG5_051480	Contig11025.g11780	o10478	p12804	i2237	s35733
CLS00997	Contig11025.g11780	GSPATP00033750001	IMG5_051480	Contig17686.0.g40	s35733	p12804	i2237	o10478
CLS01000	GSPATP00015541001	IMG5_041110	Contig21034.0.g40	Contig9833.g10517	p37080	i1908	o44824	s34530
CLS01000	IMG5_041110	GSPATP00015541001	Contig21034.0.g40	Contig9833.g10517	i1908	p37080	o44824	s34530
CLS01000	Contig21034.0.g40	GSPATP00015541001	IMG5_041110	Contig9833.g10517	o44824	p37080	i1908	s34530
CLS01000	Contig9833.g10517	GSPATP00015541001	IMG5_041110	Contig21034.0.g40	s34530	p37080	i1908	o44824
CLS01022	GSPATP00007244001	IMG5_179630	Contig2890.0.g87	Contig14491.g15441	p81370	i10961	o18132	s17280
CLS01022	IMG5_179630	GSPATP00007244001	Contig2890.0.g87	Contig14491.g15441	i10961	p81370	o18132	s17280
CLS01022	Contig2890.0.g87	GSPATP00007244001	IMG5_179630	Contig14491.g15441	o18132	p81370	i10961	s17280
CLS01022	Contig14491.g15441	GSPATP00007244001	IMG5_179630	Contig2890.0.g87	s17280	p81370	i10961	o18132
CLS01024	GSPATP00021216001	IMG5_023020	Contig16946.0.g34	Contig6382.g6833	p108682	i1328	o9589	s7623
CLS01024	IMG5_023020	GSPATP00021216001	Contig16946.0.g34	Contig6382.g6833	i1328	p108682	o9589	s7623
CLS01024	Contig16946.0.g34	GSPATP00021216001	IMG5_023020	Contig6382.g6833	o9589	p108682	i1328	s7623
CLS01024	Contig6382.g6833	GSPATP00021216001	IMG5_023020	Contig16946.0.g34	s7623	p108682	i1328	o9589
CLS01028	GSPATP00021736001	IMG5_070920	Contig18702.0.g87	Contig4417.g4723	p49032	i16808	o40957	s5269
CLS01028	IMG5_070920	GSPATP00021736001	Contig18702.0.g87	Contig4417.g4723	i16808	p49032	o40957	s5269
CLS01028	Contig18702.0.g87	GSPATP00021736001	IMG5_070920	Contig4417.g4723	o40957	p49032	i16808	s5269
CLS01028	Contig4417.g4723	GSPATP00021736001	IMG5_070920	Contig18702.0.g87	s5269	p49032	i16808	o40957
CLS01035	Contig15239.0.g117	GSPATP00027995001	IMG5_061210	Contig5479.g5855	o7539	p62812	i16235	s29653
CLS01035	Contig5479.g5855	GSPATP00027995001	IMG5_061210	Contig15239.0.g117	s29653	p62812	i16235	o7539
CLS01064	GSPATP00012988001	IMG5_123670	Contig20321.0.g101	Contig15527.g16546	p32410	i6678	o13701	s18514
CLS01064	IMG5_123670	GSPATP00012988001	Contig20321.0.g101	Contig15527.g16546	i6678	p32410	o13701	s18514
CLS01064	Contig20321.0.g101	GSPATP00012988001	IMG5_123670	Contig15527.g16546	o13701	p32410	i6678	s18514
CLS01064	Contig15527.g16546	GSPATP00012988001	IMG5_123670	Contig20321.0.g101	s18514	p32410	i6678	o13701
CLS01066	GSPATP00037835001	IMG5_173910	Contig22941.0.g1	Contig6056.g6481	p20990	i10572	o47642	s7219
CLS01066	IMG5_173910	GSPATP00037835001	Contig22941.0.g1	Contig6056.g6481	i10572	p20990	o47642	s7219
CLS01066	Contig22941.0.g1	GSPATP00037835001	IMG5_173910	Contig6056.g6481	o47642	p20990	i10572	s7219
CLS01066	Contig6056.g6481	GSPATP00037835001	IMG5_173910	Contig22941.0.g1	s7219	p20990	i10572	o47642
CLS01072	GSPATP00008705001	IMG5_184430	Contig18343.0.g85	Contig5512.g5900	p24930	i11415	o11270	s29705
CLS01072	IMG5_184430	GSPATP00008705001	Contig18343.0.g85	Contig5512.g5900	i11415	p24930	o11270	s29705
CLS01072	Contig18343.0.g85	GSPATP00008705001	IMG5_184430	Contig5512.g5900	o11270	p24930	i11415	s29705
CLS01072	Contig5512.g5900	GSPATP00008705001	IMG5_184430	Contig18343.0.g85	s29705	p24930	i11415	o11270
CLS01102	GSPATP00011589001	IMG5_124490	Contig11297.0.g96	Contig10051.g10741	p30232	i20272	o29095	s12041
CLS01102	GSPATP00011589001	IMG5_124490	Contig11297.0.g96	Contig10051.g10741	p30233	i20273	o29096	s12042
CLS01102	GSPATP00011589001	IMG5_124490	Contig11297.0.g96	Contig10051.g10741	p30236	i20274	o29097	s12043
CLS01102	IMG5_124490	GSPATP00011589001	Contig11297.0.g96	Contig10051.g10741	i20272	p30232	o29095	s12041
CLS01102	IMG5_124490	GSPATP00011589001	Contig11297.0.g96	Contig10051.g10741	i20273	p30233	o29096	s12042
CLS01102	IMG5_124490	GSPATP00011589001	Contig11297.0.g96	Contig10051.g10741	i20274	p30236	o29097	s12043
CLS01102	Contig11297.0.g96	GSPATP00011589001	IMG5_124490	Contig10051.g10741	o29095	p30232	i20272	s12041
CLS01102	Contig11297.0.g96	GSPATP00011589001	IMG5_124490	Contig10051.g10741	o29096	p30233	i20273	s12042
CLS01102	Contig11297.0.g96	GSPATP00011589001	IMG5_124490	Contig10051.g10741	o29097	p30236	i20274	s12043
CLS01102	Contig10051.g10741	GSPATP00011589001	IMG5_124490	Contig11297.0.g96	s12041	p30232	i20272	o29095
CLS01102	Contig10051.g10741	GSPATP00011589001	IMG5_124490	Contig11297.0.g96	s12042	p30233	i20273	o29096
CLS01102	Contig10051.g10741	GSPATP00011589001	IMG5_124490	Contig11297.0.g96	s12043	p30236	i20274	o29097
CLS01115	GSPATP00009326001	IMG5_022870	Contig293.1.g73	Contig19124.g20281	p25807	i1323	o48688	s44111
CLS01115	IMG5_022870	GSPATP00009326001	Contig293.1.g73	Contig19124.g20281	i1323	p25807	o48688	s44111
CLS01115	Contig293.1.g73	GSPATP00009326001	IMG5_022870	Contig19124.g20281	o48688	p25807	i1323	s44111
CLS01115	Contig19124.g20281	GSPATP00009326001	IMG5_022870	Contig293.1.g73	s44111	p25807	i1323	o48688
CLS01119	GSPATP00037839001	IMG5_066240	Contig21046.0.g14	Contig15073.g16063	p81930	i16537	o14650	s17940
CLS01119	IMG5_066240	GSPATP00037839001	Contig21046.0.g14	Contig15073.g16063	i16537	p81930	o14650	s17940
CLS01119	Contig21046.0.g14	GSPATP00037839001	IMG5_066240	Contig15073.g16063	o14650	p81930	i16537	s17940
CLS01119	Contig15073.g16063	GSPATP00037839001	IMG5_066240	Contig21046.0.g14	s17940	p81930	i16537	o14650
CLS01139	GSPATP00026423001	IMG5_195970	Contig1353.1.g15	Contig4627.g4941	p118566	i26185	o5201	s5546
CLS01139	IMG5_195970	GSPATP00026423001	Contig1353.1.g15	Contig4627.g4941	i26185	p118566	o5201	s5546
CLS01139	Contig1353.1.g15	GSPATP00026423001	IMG5_195970	Contig4627.g4941	o5201	p118566	i26185	s5546
CLS01139	Contig4627.g4941	GSPATP00026423001	IMG5_195970	Contig1353.1.g15	s5546	p118566	i26185	o5201
CLS01147	GSPATP00011807001	IMG5_083260	Contig10910.0.g97	Contig16144.g17199	p92082	i3818	o1358	s41092
CLS01147	GSPATP00011807001	IMG5_083260	Contig10910.0.g97	Contig16144.g17199	p92083	i3819	o1359	s41093
CLS01147	IMG5_083260	GSPATP00011807001	Contig10910.0.g97	Contig16144.g17199	i3818	p92082	o1358	s41092
CLS01147	IMG5_083260	GSPATP00011807001	Contig10910.0.g97	Contig16144.g17199	i3819	p92083	o1359	s41093
CLS01147	Contig10910.0.g97	GSPATP00011807001	IMG5_083260	Contig16144.g17199	o1358	p92082	i3818	s41092
CLS01147	Contig10910.0.g97	GSPATP00011807001	IMG5_083260	Contig16144.g17199	o1359	p92083	i3819	s41093
CLS01147	Contig16144.g17199	GSPATP00011807001	IMG5_083260	Contig10910.0.g97	s41092	p92082	i3818	o1358
CLS01147	Contig16144.g17199	GSPATP00011807001	IMG5_083260	Contig10910.0.g97	s41093	p92083	i3819	o1359
CLS01160	GSPATP00017676001	IMG5_190290	Contig13714.0.g6	Contig14457.g15401	p102418	i11955	o33324	s39343
CLS01160	IMG5_190290	GSPATP00017676001	Contig13714.0.g6	Contig14457.g15401	i11955	p102418	o33324	s39343
CLS01160	Contig13714.0.g6	GSPATP00017676001	IMG5_190290	Contig14457.g15401	o33324	p102418	i11955	s39343
CLS01160	Contig14457.g15401	GSPATP00017676001	IMG5_190290	Contig13714.0.g6	s39343	p102418	i11955	o33324
CLS01182	GSPATP00009080001	IMG5_183690	Contig7825.0.g34	Contig17062.g18177	p86855	i11323	o23983	s20281
CLS01182	IMG5_183690	GSPATP00009080001	Contig7825.0.g34	Contig17062.g18177	i11323	p86855	o23983	s20281
CLS01182	Contig7825.0.g34	GSPATP00009080001	IMG5_183690	Contig17062.g18177	o23983	p86855	i11323	s20281
CLS01182	Contig17062.g18177	GSPATP00009080001	IMG5_183690	Contig7825.0.g34	s20281	p86855	i11323	o23983
CLS01197	GSPATP00034461001	IMG5_049350	Contig5079.0.g1	Contig8198.g8747	p75223	i15430	o51789	s32571
CLS01197	IMG5_049350	GSPATP00034461001	Contig5079.0.g1	Contig8198.g8747	i15430	p75223	o51789	s32571
CLS01197	Contig5079.0.g1	GSPATP00034461001	IMG5_049350	Contig8198.g8747	o51789	p75223	i15430	s32571
CLS01197	Contig8198.g8747	GSPATP00034461001	IMG5_049350	Contig5079.0.g1	s32571	p75223	i15430	o51789
CLS01206	GSPATP00008275001	IMG5_166160	Contig12013.0.g58	Contig4640.g4958	p24192	i23522	o3090	s5551
CLS01206	IMG5_166160	GSPATP00008275001	Contig12013.0.g58	Contig4640.g4958	i23522	p24192	o3090	s5551
CLS01206	Contig12013.0.g58	GSPATP00008275001	IMG5_166160	Contig4640.g4958	o3090	p24192	i23522	s5551
CLS01206	Contig4640.g4958	GSPATP00008275001	IMG5_166160	Contig12013.0.g58	s5551	p24192	i23522	o3090
CLS01214	GSPATP00026755001	IMG5_161080	Contig22626.0.g41	Contig6877.g7360	p58007	i9435	o16830	s31174
CLS01214	IMG5_161080	GSPATP00026755001	Contig22626.0.g41	Contig6877.g7360	i9435	p58007	o16830	s31174
CLS01214	Contig22626.0.g41	GSPATP00026755001	IMG5_161080	Contig6877.g7360	o16830	p58007	i9435	s31174
CLS01214	Contig6877.g7360	GSPATP00026755001	IMG5_161080	Contig22626.0.g41	s31174	p58007	i9435	o16830
CLS01220	GSPATP00034087001	IMG5_133490	Contig10657.0.g36	Contig17178.g18300	p13870	i20926	o28069	s42200
CLS01220	IMG5_133490	GSPATP00034087001	Contig10657.0.g36	Contig17178.g18300	i20926	p13870	o28069	s42200
CLS01220	Contig10657.0.g36	GSPATP00034087001	IMG5_133490	Contig17178.g18300	o28069	p13870	i20926	s42200
CLS01220	Contig17178.g18300	GSPATP00034087001	IMG5_133490	Contig10657.0.g36	s42200	p13870	i20926	o28069
CLS01233	GSPATP00039579001	IMG5_079480	Contig3164.0.g43	Contig9941.g10624	p42146	i17177	o18481	s11909
CLS01247	GSPATP00020363001	IMG5_199770	Contig16948.0.0.g28	Contig18170.g19315	p46109	i12752	o38509	s21535
CLS01247	IMG5_199770	GSPATP00020363001	Contig16948.0.0.g28	Contig18170.g19315	i12752	p46109	o38509	s21535
CLS01247	Contig16948.0.0.g28	GSPATP00020363001	IMG5_199770	Contig18170.g19315	o38509	p46109	i12752	s21535
CLS01247	Contig18170.g19315	GSPATP00020363001	IMG5_199770	Contig16948.0.0.g28	s21535	p46109	i12752	o38509
CLS01257	GSPATP00026758001	IMG5_062210	Contig1126.1.g113	Contig6412.g6859	p119124	i16286	o29049	s7657
CLS01257	IMG5_062210	GSPATP00026758001	Contig1126.1.g113	Contig6412.g6859	i16286	p119124	o29049	s7657
CLS01257	Contig1126.1.g113	GSPATP00026758001	IMG5_062210	Contig6412.g6859	o29049	p119124	i16286	s7657
CLS01257	Contig6412.g6859	GSPATP00026758001	IMG5_062210	Contig1126.1.g113	s7657	p119124	i16286	o29049
CLS01260	GSPATP00016881001	IMG5_013680	Contig22207.0.g77	Contig16017.g17072	p39984	i14244	o46798	s40964
CLS01260	IMG5_013680	GSPATP00016881001	Contig22207.0.g77	Contig16017.g17072	i14244	p39984	o46798	s40964
CLS01260	Contig22207.0.g77	GSPATP00016881001	IMG5_013680	Contig16017.g17072	o46798	p39984	i14244	s40964
CLS01260	Contig16017.g17072	GSPATP00016881001	IMG5_013680	Contig22207.0.g77	s40964	p39984	i14244	o46798
CLS01262	GSPATP00023253001	IMG5_051610	Contig7793.0.g5	Contig12063.g12898	p112626	i15610	o23941	s36728
CLS01262	IMG5_051610	GSPATP00023253001	Contig7793.0.g5	Contig12063.g12898	i15610	p112626	o23941	s36728
CLS01262	Contig7793.0.g5	GSPATP00023253001	IMG5_051610	Contig12063.g12898	o23941	p112626	i15610	s36728
CLS01262	Contig12063.g12898	GSPATP00023253001	IMG5_051610	Contig7793.0.g5	s36728	p112626	i15610	o23941
CLS01277	GSPATP00019159001	IMG5_091170	Contig14421.0.0.g95	Contig17740.g18863	p43568	i17647	o6398	s42765
CLS01277	IMG5_091170	GSPATP00019159001	Contig14421.0.0.g95	Contig17740.g18863	i17647	p43568	o6398	s42765
CLS01277	Contig14421.0.0.g95	GSPATP00019159001	IMG5_091170	Contig17740.g18863	o6398	p43568	i17647	s42765
CLS01277	Contig17740.g18863	GSPATP00019159001	IMG5_091170	Contig14421.0.0.g95	s42765	p43568	i17647	o6398
CLS01278	GSPATP00010663001	IMG5_090980	Contig10954.0.g62	Contig15528.g16547	p89345	i17573	o1445	s40429
CLS01278	IMG5_090980	GSPATP00010663001	Contig10954.0.g62	Contig15528.g16547	i17573	p89345	o1445	s40429
CLS01278	Contig10954.0.g62	GSPATP00010663001	IMG5_090980	Contig15528.g16547	o1445	p89345	i17573	s40429
CLS01278	Contig15528.g16547	GSPATP00010663001	IMG5_090980	Contig10954.0.g62	s40429	p89345	i17573	o1445
CLS01279	GSPATP00019271001	IMG5_090990	Contig9298.0.g115	Contig13723.g14635	p44435	i4145	o25906	s16463
CLS01279	IMG5_090990	GSPATP00019271001	Contig9298.0.g115	Contig13723.g14635	i4145	p44435	o25906	s16463
CLS01279	Contig9298.0.g115	GSPATP00019271001	IMG5_090990	Contig13723.g14635	o25906	p44435	i4145	s16463
CLS01279	Contig13723.g14635	GSPATP00019271001	IMG5_090990	Contig9298.0.g115	s16463	p44435	i4145	o25906
CLS01298	GSPATP00004959001	IMG5_101980	Contig15976.0.g76	Contig12931.g13796	p65510	i4859	o8447	s15570
CLS01298	IMG5_101980	GSPATP00004959001	Contig15976.0.g76	Contig12931.g13796	i4859	p65510	o8447	s15570
CLS01298	Contig15976.0.g76	GSPATP00004959001	IMG5_101980	Contig12931.g13796	o8447	p65510	i4859	s15570
CLS01298	Contig12931.g13796	GSPATP00004959001	IMG5_101980	Contig15976.0.g76	s15570	p65510	i4859	o8447
CLS01305	GSPATP00013592001	IMG5_051040	Contig16247.0.0.g95	Contig8579.g9152	p94848	i2222	o8759	s33015
CLS01305	IMG5_051040	GSPATP00013592001	Contig16247.0.0.g95	Contig8579.g9152	i2222	p94848	o8759	s33015
CLS01305	Contig16247.0.0.g95	GSPATP00013592001	IMG5_051040	Contig8579.g9152	o8759	p94848	i2222	s33015
CLS01305	Contig8579.g9152	GSPATP00013592001	IMG5_051040	Contig16247.0.0.g95	s33015	p94848	i2222	o8759
CLS01323	GSPATP00037040001	IMG5_147250	Contig19209.0.g81	Contig4451.g4748	p80218	i21918	o41797	s5308
CLS01323	IMG5_147250	GSPATP00037040001	Contig19209.0.g81	Contig4451.g4748	i21918	p80218	o41797	s5308
CLS01323	Contig19209.0.g81	GSPATP00037040001	IMG5_147250	Contig4451.g4748	o41797	p80218	i21918	s5308
CLS01323	Contig4451.g4748	GSPATP00037040001	IMG5_147250	Contig19209.0.g81	s5308	p80218	i21918	o41797
CLS01326	GSPATP00016102001	IMG5_120280	Contig11991.0.g79	Contig12746.g13595	p99389	i6381	o3048	s37449
CLS01326	GSPATP00016102001	IMG5_120280	Contig11991.0.g79	Contig12746.g13595	p99391	i6384	o3050	s37451
CLS01326	IMG5_120280	GSPATP00016102001	Contig11991.0.g79	Contig12746.g13595	i6381	p99389	o3048	s37449
CLS01326	IMG5_120280	GSPATP00016102001	Contig11991.0.g79	Contig12746.g13595	i6384	p99391	o3050	s37451
CLS01326	Contig11991.0.g79	GSPATP00016102001	IMG5_120280	Contig12746.g13595	o3048	p99389	i6381	s37449
CLS01326	Contig11991.0.g79	GSPATP00016102001	IMG5_120280	Contig12746.g13595	o3050	p99391	i6384	s37451
CLS01326	Contig12746.g13595	GSPATP00016102001	IMG5_120280	Contig11991.0.g79	s37449	p99389	i6381	o3048
CLS01326	Contig12746.g13595	GSPATP00016102001	IMG5_120280	Contig11991.0.g79	s37451	p99391	i6384	o3050
CLS01344	GSPATP00007974001	IMG5_187570	Contig19688.0.g99	Contig16724.g17818	p23722	i25437	o12959	s41788
CLS01344	GSPATP00007974001	IMG5_187570	Contig19688.0.g99	Contig16724.g17818	p23723	i25438	o12960	s41789
CLS01344	IMG5_187570	GSPATP00007974001	Contig19688.0.g99	Contig16724.g17818	i25437	p23722	o12959	s41788
CLS01344	IMG5_187570	GSPATP00007974001	Contig19688.0.g99	Contig16724.g17818	i25438	p23723	o12960	s41789
CLS01344	Contig19688.0.g99	GSPATP00007974001	IMG5_187570	Contig16724.g17818	o12959	p23722	i25437	s41788
CLS01344	Contig19688.0.g99	GSPATP00007974001	IMG5_187570	Contig16724.g17818	o12960	p23723	i25438	s41789
CLS01344	Contig16724.g17818	GSPATP00007974001	IMG5_187570	Contig19688.0.g99	s41788	p23722	i25437	o12959
CLS01344	Contig16724.g17818	GSPATP00007974001	IMG5_187570	Contig19688.0.g99	s41789	p23723	i25438	o12960
CLS01371	GSPATP00012890001	IMG5_149080	Contig21964.0.g21	Contig16081.g17140	p93731	i22097	o46364	s19121
CLS01371	IMG5_149080	GSPATP00012890001	Contig21964.0.g21	Contig16081.g17140	i22097	p93731	o46364	s19121
CLS01371	Contig21964.0.g21	GSPATP00012890001	IMG5_149080	Contig16081.g17140	o46364	p93731	i22097	s19121
CLS01371	Contig16081.g17140	GSPATP00012890001	IMG5_149080	Contig21964.0.g21	s19121	p93731	i22097	o46364
CLS01378	GSPATP00027034001	IMG5_042470	Contig7433.0.g81	Contig13674.g14578	p119503	i1932	o23547	s38529
CLS01378	IMG5_042470	GSPATP00027034001	Contig7433.0.g81	Contig13674.g14578	i1932	p119503	o23547	s38529
CLS01378	Contig7433.0.g81	GSPATP00027034001	IMG5_042470	Contig13674.g14578	o23547	p119503	i1932	s38529
CLS01378	Contig13674.g14578	GSPATP00027034001	IMG5_042470	Contig7433.0.g81	s38529	p119503	i1932	o23547
CLS01387	Contig2560.0.g99	GSPATP00021316001	IMG5_162920	Contig18496.g19654	o48171	p47570	i23323	s21947
CLS01402	GSPATP00008408001	IMG5_035780	Contig11918.0.g16	Contig10863.g11605	p85763	i15111	o30164	s12966
CLS01402	IMG5_035780	GSPATP00008408001	Contig11918.0.g16	Contig10863.g11605	i15111	p85763	o30164	s12966
CLS01402	Contig11918.0.g16	GSPATP00008408001	IMG5_035780	Contig10863.g11605	o30164	p85763	i15111	s12966
CLS01402	Contig10863.g11605	GSPATP00008408001	IMG5_035780	Contig11918.0.g16	s12966	p85763	i15111	o30164
CLS01406	GSPATP00035904001	IMG5_145140	Contig15787.0.g79	Contig15857.g16907	p16911	i21633	o36621	s40816
CLS01406	IMG5_145140	GSPATP00035904001	Contig15787.0.g79	Contig15857.g16907	i21633	p16911	o36621	s40816
CLS01406	Contig15787.0.g79	GSPATP00035904001	IMG5_145140	Contig15857.g16907	o36621	p16911	i21633	s40816
CLS01406	Contig15787.0.g79	GSPATP00035904001	IMG5_145140	Contig15857.g16907	o36622	p16912	i21634	s40817
CLS01406	Contig15857.g16907	GSPATP00035904001	IMG5_145140	Contig15787.0.g79	s40816	p16911	i21633	o36621
CLS01407	GSPATP00023525001	IMG5_131610	Contig18308.0.g1	Contig14521.g15471	p51777	i7357	o11206	s39426
CLS01407	IMG5_131610	GSPATP00023525001	Contig18308.0.g1	Contig14521.g15471	i7357	p51777	o11206	s39426
CLS01407	Contig18308.0.g1	GSPATP00023525001	IMG5_131610	Contig14521.g15471	o11206	p51777	i7357	s39426
CLS01407	Contig14521.g15471	GSPATP00023525001	IMG5_131610	Contig18308.0.g1	s39426	p51777	i7357	o11206
CLS01408	GSPATP00031143001	IMG5_131630	Contig22561.0.g34	Contig12222.g13061	p8166	i20805	o16756	s14767
CLS01408	IMG5_131630	GSPATP00031143001	Contig22561.0.g34	Contig12222.g13061	i20805	p8166	o16756	s14767
CLS01408	Contig22561.0.g34	GSPATP00031143001	IMG5_131630	Contig12222.g13061	o16756	p8166	i20805	s14767
CLS01408	Contig12222.g13061	GSPATP00031143001	IMG5_131630	Contig22561.0.g34	s14767	p8166	i20805	o16756
CLS01411	GSPATP00018343001	IMG5_121350	Contig22185.0.g98	Contig4267.g4571	p103520	i6456	o46765	s5114
CLS01411	IMG5_121350	GSPATP00018343001	Contig22185.0.g98	Contig4267.g4571	i6456	p103520	o46765	s5114
CLS01411	Contig22185.0.g98	GSPATP00018343001	IMG5_121350	Contig4267.g4571	o46765	p103520	i6456	s5114
CLS01411	Contig4267.g4571	GSPATP00018343001	IMG5_121350	Contig22185.0.g98	s5114	p103520	i6456	o46765
CLS01420	GSPATP00009030001	IMG5_002770	Contig713.1.g94	Contig15899.g16948	p86775	i13661	o23098	s18890
CLS01420	IMG5_002770	GSPATP00009030001	Contig713.1.g94	Contig15899.g16948	i13661	p86775	o23098	s18890
CLS01420	Contig713.1.g94	GSPATP00009030001	IMG5_002770	Contig15899.g16948	o23098	p86775	i13661	s18890
CLS01420	Contig15899.g16948	GSPATP00009030001	IMG5_002770	Contig713.1.g94	s18890	p86775	i13661	o23098
CLS01453	GSPATP00013523001	IMG5_156230	Contig15468.0.0.g66	Contig4418.g4725	p94738	i22771	o36079	s5275
CLS01453	IMG5_156230	GSPATP00013523001	Contig15468.0.0.g66	Contig4418.g4725	i22771	p94738	o36079	s5275
CLS01453	Contig15468.0.0.g66	GSPATP00013523001	IMG5_156230	Contig4418.g4725	o36079	p94738	i22771	s5275
CLS01453	Contig4418.g4725	GSPATP00013523001	IMG5_156230	Contig15468.0.0.g66	s5275	p94738	i22771	o36079
CLS01550	GSPATP00004164001	IMG5_100400	Contig11776.0.g80	Contig18220.g19357	p117399	i18240	o29932	s43256
CLS01550	IMG5_100400	GSPATP00004164001	Contig11776.0.g80	Contig18220.g19357	i18240	p117399	o29932	s43256
CLS01550	Contig11776.0.g80	GSPATP00004164001	IMG5_100400	Contig18220.g19357	o29932	p117399	i18240	s43256
CLS01550	Contig18220.g19357	GSPATP00004164001	IMG5_100400	Contig11776.0.g80	s43256	p117399	i18240	o29932
CLS01571	GSPATP00028016001	IMG5_131040	Contig4448.0.g28	Contig14907.g15880	p2258	i7331	o50885	s17744
CLS01571	IMG5_131040	GSPATP00028016001	Contig4448.0.g28	Contig14907.g15880	i7331	p2258	o50885	s17744
CLS01571	Contig4448.0.g28	GSPATP00028016001	IMG5_131040	Contig14907.g15880	o50885	p2258	i7331	s17744
CLS01571	Contig14907.g15880	GSPATP00028016001	IMG5_131040	Contig4448.0.g28	s17744	p2258	i7331	o50885
CLS01589	GSPATP00005849001	IMG5_181390	Contig22606.0.g41	Contig7572.g8080	p73775	i24824	o47264	s31839
CLS01589	IMG5_181390	GSPATP00005849001	Contig22606.0.g41	Contig7572.g8080	i24824	p73775	o47264	s31839
CLS01589	Contig22606.0.g41	GSPATP00005849001	IMG5_181390	Contig7572.g8080	o47264	p73775	i24824	s31839
CLS01589	Contig7572.g8080	GSPATP00005849001	IMG5_181390	Contig22606.0.g41	s31839	p73775	i24824	o47264
CLS01705	Contig8204.g8759	GSPATP00034464001	IMG5_168730	Contig6294.0.g16	s32591	p14410	i23764	o53580
CLS01714	GSPATP00014228001	IMG5_014170	Contig863.1.g26	Contig8875.g9481	p35018	i14283	o56819	s33350
CLS01714	IMG5_014170	GSPATP00014228001	Contig863.1.g26	Contig8875.g9481	i14283	p35018	o56819	s33350
CLS01714	Contig863.1.g26	GSPATP00014228001	IMG5_014170	Contig8875.g9481	o56819	p35018	i14283	s33350
CLS01714	Contig8875.g9481	GSPATP00014228001	IMG5_014170	Contig863.1.g26	s33350	p35018	i14283	o56819
CLS01847	GSPATP00007475001	IMG5_173310	Contig8853.0.g82	Contig14277.g15205	p21869	i10502	o25291	s17035
CLS01847	IMG5_173310	GSPATP00007475001	Contig8853.0.g82	Contig14277.g15205	i10502	p21869	o25291	s17035
CLS01847	Contig8853.0.g82	GSPATP00007475001	IMG5_173310	Contig14277.g15205	o25291	p21869	i10502	s17035
CLS01847	Contig14277.g15205	GSPATP00007475001	IMG5_173310	Contig8853.0.g82	s17035	p21869	i10502	o25291
CLS01864	GSPATP00011303001	IMG5_151860	Contig794.1.g84	Contig12077.g12914	p91291	i8634	o55878	s14599
CLS01864	GSPATP00011303001	IMG5_151860	Contig794.1.g84	Contig12077.g12914	p91292	i8635	o55879	s14600
CLS01864	IMG5_151860	GSPATP00011303001	Contig794.1.g84	Contig12077.g12914	i8634	p91291	o55878	s14599
CLS01864	IMG5_151860	GSPATP00011303001	Contig794.1.g84	Contig12077.g12914	i8635	p91292	o55879	s14600
CLS01864	Contig794.1.g84	GSPATP00011303001	IMG5_151860	Contig12077.g12914	o55878	p91291	i8634	s14599
CLS01864	Contig794.1.g84	GSPATP00011303001	IMG5_151860	Contig12077.g12914	o55879	p91292	i8635	s14600
CLS01864	Contig12077.g12914	GSPATP00011303001	IMG5_151860	Contig794.1.g84	s14599	p91291	i8634	o55878
CLS01864	Contig12077.g12914	GSPATP00011303001	IMG5_151860	Contig794.1.g84	s14600	p91292	i8635	o55879
CLS01901	GSPATP00015126001	IMG5_023440	Contig1196.1.g75	Contig4986.g5337	p97796	i14621	o2997	s6008
CLS01901	IMG5_023440	GSPATP00015126001	Contig1196.1.g75	Contig4986.g5337	i14621	p97796	o2997	s6008
CLS01901	Contig1196.1.g75	GSPATP00015126001	IMG5_023440	Contig4986.g5337	o2997	p97796	i14621	s6008
CLS01901	Contig4986.g5337	GSPATP00015126001	IMG5_023440	Contig1196.1.g75	s6008	p97796	i14621	o2997
CLS01910	GSPATP00010853001	IMG5_116480	Contig22621.0.g36	Contig16913.g18015	p89621	i19623	o47286	s41967
CLS01910	IMG5_116480	GSPATP00010853001	Contig22621.0.g36	Contig16913.g18015	i19623	p89621	o47286	s41967
CLS01910	Contig22621.0.g36	GSPATP00010853001	IMG5_116480	Contig16913.g18015	o47286	p89621	i19623	s41967
CLS01910	Contig16913.g18015	GSPATP00010853001	IMG5_116480	Contig22621.0.g36	s41967	p89621	i19623	o47286
CLS01928	GSPATP00017033001	IMG5_124210	Contig12765.0.g66	Contig13322.g14216	p40222	i20257	o4144	s16022
CLS01928	IMG5_124210	GSPATP00017033001	Contig12765.0.g66	Contig13322.g14216	i20257	p40222	o4144	s16022
CLS01928	Contig12765.0.g66	GSPATP00017033001	IMG5_124210	Contig13322.g14216	o4144	p40222	i20257	s16022
CLS01928	Contig13322.g14216	GSPATP00017033001	IMG5_124210	Contig12765.0.g66	s16022	p40222	i20257	o4144
CLS01971	GSPATP00008814001	IMG5_079820	Contig22198.0.g120	Contig12604.g13445	p25092	i3692	o16411	s15174
CLS01971	Contig12604.g13445	GSPATP00008814001	IMG5_079820	Contig22198.0.g120	s15174	p25092	i3692	o16411
CLS01991	GSPATP00007150001	IMG5_003030	Contig5706.0.g39	Contig6620.g7078	p81210	i13677	o52647	s30852
CLS01991	IMG5_003030	GSPATP00007150001	Contig5706.0.g39	Contig6620.g7078	i13677	p81210	o52647	s30852
CLS01991	Contig5706.0.g39	GSPATP00007150001	IMG5_003030	Contig6620.g7078	o52647	p81210	i13677	s30852
CLS01991	Contig6620.g7078	GSPATP00007150001	IMG5_003030	Contig5706.0.g39	s30852	p81210	i13677	o52647
CLS01999	GSPATP00023058001	IMG5_069880	Contig2091.0.g106	Contig18269.g19414	p112276	i16738	o44629	s21645
CLS01999	IMG5_069880	GSPATP00023058001	Contig2091.0.g106	Contig18269.g19414	i16738	p112276	o44629	s21645
CLS01999	Contig2091.0.g106	GSPATP00023058001	IMG5_069880	Contig18269.g19414	o44629	p112276	i16738	s21645
CLS01999	Contig18269.g19414	GSPATP00023058001	IMG5_069880	Contig2091.0.g106	s21645	p112276	i16738	o44629
CLS02038	GSPATP00004592001	IMG5_099790	Contig22604.0.g37	Contig16415.g17479	p1511	i4629	o16789	s41437
CLS02038	IMG5_099790	GSPATP00004592001	Contig22604.0.g37	Contig16415.g17479	i4629	p1511	o16789	s41437
CLS02038	Contig22604.0.g37	GSPATP00004592001	IMG5_099790	Contig16415.g17479	o16789	p1511	i4629	s41437
CLS02038	Contig16415.g17479	GSPATP00004592001	IMG5_099790	Contig22604.0.g37	s41437	p1511	i4629	o16789
CLS02039	GSPATP00015092001	IMG5_099550	Contig18067.0.g83	Contig12257.g13092	p97754	i18133	o10955	s36932
CLS02039	IMG5_099550	GSPATP00015092001	Contig18067.0.g83	Contig12257.g13092	i18133	p97754	o10955	s36932
CLS02039	Contig18067.0.g83	GSPATP00015092001	IMG5_099550	Contig12257.g13092	o10955	p97754	i18133	s36932
CLS02039	Contig12257.g13092	GSPATP00015092001	IMG5_099550	Contig18067.0.g83	s36932	p97754	i18133	o10955
CLS02096	GSPATP00028868001	IMG5_049140	Contig8054.0.g61	Contig6200.g6629	p3449	i15413	o56050	s7413
CLS02096	IMG5_049140	GSPATP00028868001	Contig8054.0.g61	Contig6200.g6629	i15413	p3449	o56050	s7413
CLS02096	Contig8054.0.g61	GSPATP00028868001	IMG5_049140	Contig6200.g6629	o56050	p3449	i15413	s7413
CLS02096	Contig6200.g6629	GSPATP00028868001	IMG5_049140	Contig8054.0.g61	s7413	p3449	i15413	o56050
CLS02138	GSPATP00020786001	IMG5_021690	Contig22527.0.g94	Contig9703.g10380	p108058	i14535	o16739	s34374
CLS02138	IMG5_021690	GSPATP00020786001	Contig22527.0.g94	Contig9703.g10380	i14535	p108058	o16739	s34374
CLS02138	Contig22527.0.g94	GSPATP00020786001	IMG5_021690	Contig9703.g10380	o16739	p108058	i14535	s34374
CLS02138	Contig9703.g10380	GSPATP00020786001	IMG5_021690	Contig22527.0.g94	s34374	p108058	i14535	o16739
CLS02172	GSPATP00035109001	IMG5_056510	Contig1001.1.g74	Contig9985.g10680	p15204	i15914	o26899	s11990
CLS02172	IMG5_056510	GSPATP00035109001	Contig1001.1.g74	Contig9985.g10680	i15914	p15204	o26899	s11990
CLS02172	Contig1001.1.g74	GSPATP00035109001	IMG5_056510	Contig9985.g10680	o26899	p15204	i15914	s11990
CLS02172	Contig9985.g10680	GSPATP00035109001	IMG5_056510	Contig1001.1.g74	s11990	p15204	i15914	o26899
CLS02181	GSPATP00008624001	IMG5_006000	Contig20658.0.g50	Contig10470.g11176	p24810	i558	o44238	s35211
CLS02181	IMG5_006000	GSPATP00008624001	Contig20658.0.g50	Contig10470.g11176	i558	p24810	o44238	s35211
CLS02181	Contig20658.0.g50	GSPATP00008624001	IMG5_006000	Contig10470.g11176	o44238	p24810	i558	s35211
CLS02181	Contig10470.g11176	GSPATP00008624001	IMG5_006000	Contig20658.0.g50	s35211	p24810	i558	o44238
CLS02222	GSPATP00017453001	IMG5_032910	Contig2963.0.g18	Contig4272.g4577	p102068	i14986	o18228	s28353
CLS02222	Contig2963.0.g18	GSPATP00017453001	IMG5_032910	Contig4272.g4577	o18228	p102068	i14986	s28353
CLS02257	GSPATP00015260001	IMG5_164750	Contig731.1.g124	Contig17291.g18416	p36625	i9703	o54925	s42297
CLS02257	GSPATP00015260001	IMG5_164750	Contig731.1.g124	Contig17291.g18416	p36627	i9705	o54926	s42298
CLS02257	IMG5_164750	GSPATP00015260001	Contig731.1.g124	Contig17291.g18416	i9703	p36625	o54925	s42297
CLS02257	IMG5_164750	GSPATP00015260001	Contig731.1.g124	Contig17291.g18416	i9705	p36627	o54926	s42298
CLS02257	Contig731.1.g124	GSPATP00015260001	IMG5_164750	Contig17291.g18416	o54925	p36625	i9703	s42297
CLS02257	Contig731.1.g124	GSPATP00015260001	IMG5_164750	Contig17291.g18416	o54926	p36627	i9705	s42298
CLS02257	Contig17291.g18416	GSPATP00015260001	IMG5_164750	Contig731.1.g124	s42297	p36625	i9703	o54925
CLS02257	Contig17291.g18416	GSPATP00015260001	IMG5_164750	Contig731.1.g124	s42298	p36627	i9705	o54926
CLS02286	GSPATP00018754001	IMG5_101150	Contig19960.0.g51	Contig12631.g13478	p104115	i18338	o13256	s15213
CLS02286	IMG5_101150	GSPATP00018754001	Contig19960.0.g51	Contig12631.g13478	i18338	p104115	o13256	s15213
CLS02286	Contig19960.0.g51	GSPATP00018754001	IMG5_101150	Contig12631.g13478	o13256	p104115	i18338	s15213
CLS02286	Contig12631.g13478	GSPATP00018754001	IMG5_101150	Contig19960.0.g51	s15213	p104115	i18338	o13256
CLS02341	GSPATP00036519001	IMG5_125430	Contig8929.0.g14	Contig6349.g6803	p18448	i20390	o57323	s7583
CLS02341	IMG5_125430	GSPATP00036519001	Contig8929.0.g14	Contig6349.g6803	i20390	p18448	o57323	s7583
CLS02341	Contig8929.0.g14	GSPATP00036519001	IMG5_125430	Contig6349.g6803	o57323	p18448	i20390	s7583
CLS02341	Contig6349.g6803	GSPATP00036519001	IMG5_125430	Contig8929.0.g14	s7583	p18448	i20390	o57323
CLS02353	GSPATP00013166001	IMG5_078200	Contig21436.0.g4	Contig10097.g10788	p94212	i3640	o15169	s12081
CLS02353	GSPATP00013166001	IMG5_078200	Contig21436.0.g4	Contig10097.g10788	p94213	i3641	o15170	s12082
CLS02353	IMG5_078200	GSPATP00013166001	Contig21436.0.g4	Contig10097.g10788	i3640	p94212	o15169	s12081
CLS02353	IMG5_078200	GSPATP00013166001	Contig21436.0.g4	Contig10097.g10788	i3641	p94213	o15170	s12082
CLS02353	Contig21436.0.g4	GSPATP00013166001	IMG5_078200	Contig10097.g10788	o15169	p94212	i3640	s12081
CLS02353	Contig21436.0.g4	GSPATP00013166001	IMG5_078200	Contig10097.g10788	o15170	p94213	i3641	s12082
CLS02353	Contig10097.g10788	GSPATP00013166001	IMG5_078200	Contig21436.0.g4	s12081	p94212	i3640	o15169
CLS02353	Contig10097.g10788	GSPATP00013166001	IMG5_078200	Contig21436.0.g4	s12082	p94213	i3641	o15170
CLS02358	GSPATP00036081001	IMG5_118030	Contig19147.0.g91	Contig13305.g14196	p78212	i6068	o12246	s16003
CLS02358	IMG5_118030	GSPATP00036081001	Contig19147.0.g91	Contig13305.g14196	i6068	p78212	o12246	s16003
CLS02358	Contig19147.0.g91	GSPATP00036081001	IMG5_118030	Contig13305.g14196	o12246	p78212	i6068	s16003
CLS02358	Contig13305.g14196	GSPATP00036081001	IMG5_118030	Contig19147.0.g91	s16003	p78212	i6068	o12246
CLS02364	GSPATP00008610001	IMG5_058180	Contig9448.0.g86	Contig13650.g14555	p24788	i16037	o26103	s38483
CLS02364	IMG5_058180	GSPATP00008610001	Contig9448.0.g86	Contig13650.g14555	i16037	p24788	o26103	s38483
CLS02364	Contig9448.0.g86	GSPATP00008610001	IMG5_058180	Contig13650.g14555	o26103	p24788	i16037	s38483
CLS02364	Contig13650.g14555	GSPATP00008610001	IMG5_058180	Contig9448.0.g86	s38483	p24788	i16037	o26103
CLS02366	GSPATP00038086001	IMG5_019440	Contig3796.0.g33	Contig9632.g10297	p82292	i14443	o50008	s11520
CLS02383	GSPATP00024760001	IMG5_004150	Contig3935.0.g97	Contig12931.g13796	p115499	i405	o19386	s15574
CLS02383	IMG5_004150	GSPATP00024760001	Contig3935.0.g97	Contig12931.g13796	i405	p115499	o19386	s15574
CLS02383	Contig3935.0.g97	GSPATP00024760001	IMG5_004150	Contig12931.g13796	o19386	p115499	i405	s15574
CLS02383	Contig12931.g13796	GSPATP00024760001	IMG5_004150	Contig3935.0.g97	s15574	p115499	i405	o19386
CLS02424	GSPATP00017275001	IMG5_202970	Contig4273.0.g23	Contig14474.g15426	p101792	i13169	o50657	s17267
CLS02424	IMG5_202970	GSPATP00017275001	Contig4273.0.g23	Contig14474.g15426	i13169	p101792	o50657	s17267
CLS02424	Contig4273.0.g23	GSPATP00017275001	IMG5_202970	Contig14474.g15426	o50657	p101792	i13169	s17267
CLS02424	Contig14474.g15426	GSPATP00017275001	IMG5_202970	Contig4273.0.g23	s17267	p101792	i13169	o50657
CLS02456	GSPATP00014275001	IMG5_098210	Contig11102.0.g101	Contig7636.g8153	p96566	i4433	o28818	s9222
CLS02456	IMG5_098210	GSPATP00014275001	Contig11102.0.g101	Contig7636.g8153	i4433	p96566	o28818	s9222
CLS02456	Contig11102.0.g101	GSPATP00014275001	IMG5_098210	Contig7636.g8153	o28818	p96566	i4433	s9222
CLS02456	Contig7636.g8153	GSPATP00014275001	IMG5_098210	Contig11102.0.g101	s9222	p96566	i4433	o28818
CLS02577	GSPATP00028006001	IMG5_162270	Contig22041.0.g31	Contig7215.g7728	p62826	i23248	o46551	s8714
CLS02577	IMG5_162270	GSPATP00028006001	Contig22041.0.g31	Contig7215.g7728	i23248	p62826	o46551	s8714
CLS02577	Contig22041.0.g31	GSPATP00028006001	IMG5_162270	Contig7215.g7728	o46551	p62826	i23248	s8714
CLS02577	Contig7215.g7728	GSPATP00028006001	IMG5_162270	Contig22041.0.g31	s8714	p62826	i23248	o46551
CLS02578	GSPATP00023100001	IMG5_169860	Contig8046.0.g46	Contig16147.g17202	p51077	i10277	o56043	s41103
CLS02578	IMG5_169860	GSPATP00023100001	Contig8046.0.g46	Contig16147.g17202	i10277	p51077	o56043	s41103
CLS02578	Contig8046.0.g46	GSPATP00023100001	IMG5_169860	Contig16147.g17202	o56043	p51077	i10277	s41103
CLS02578	Contig16147.g17202	GSPATP00023100001	IMG5_169860	Contig8046.0.g46	s41103	p51077	i10277	o56043
CLS02663	GSPATP00017379001	IMG5_197920	Contig11125.0.g68	Contig5051.g5411	p101943	i12613	o28840	s29177
CLS02663	IMG5_197920	GSPATP00017379001	Contig11125.0.g68	Contig5051.g5411	i12613	p101943	o28840	s29177
CLS02663	Contig11125.0.g68	GSPATP00017379001	IMG5_197920	Contig5051.g5411	o28840	p101943	i12613	s29177
CLS02663	Contig5051.g5411	GSPATP00017379001	IMG5_197920	Contig11125.0.g68	s29177	p101943	i12613	o28840
CLS02680	GSPATP00027864001	IMG5_124030	Contig17998.0.g14	Contig5486.g5866	p2017	i6718	o39935	s29665
CLS02680	IMG5_124030	GSPATP00027864001	Contig17998.0.g14	Contig5486.g5866	i6718	p2017	o39935	s29665
CLS02680	Contig17998.0.g14	GSPATP00027864001	IMG5_124030	Contig5486.g5866	o39935	p2017	i6718	s29665
CLS02680	Contig5486.g5866	GSPATP00027864001	IMG5_124030	Contig17998.0.g14	s29665	p2017	i6718	o39935
CLS02689	Contig18711.0.g38	GSPATP00005375001	IMG5_141600	Contig4456.g4753	o11662	p68746	i7983	s5316
CLS02689	Contig4456.g4753	GSPATP00005375001	IMG5_141600	Contig18711.0.g38	s5316	p68746	i7983	o11662
CLS02713	GSPATP00006865001	IMG5_180520	Contig9906.0.1.g90	Contig8921.g9533	p18199	i11000	o26755	s33401
CLS02713	IMG5_180520	GSPATP00006865001	Contig9906.0.1.g90	Contig8921.g9533	i11000	p18199	o26755	s33401
CLS02713	Contig9906.0.1.g90	GSPATP00006865001	IMG5_180520	Contig8921.g9533	o26755	p18199	i11000	s33401
CLS02713	Contig8921.g9533	GSPATP00006865001	IMG5_180520	Contig9906.0.1.g90	s33401	p18199	i11000	o26755
CLS02727	GSPATP00008587001	IMG5_012590	Contig18484.0.g74	Contig18629.g19794	p86060	i860	o40596	s22053
CLS02735	GSPATP00031210001	IMG5_120510	Contig13091.0.g112	Contig14580.g15532	p8259	i6399	o4586	s17375
CLS02735	IMG5_120510	GSPATP00031210001	Contig13091.0.g112	Contig14580.g15532	i6399	p8259	o4586	s17375
CLS02735	Contig13091.0.g112	GSPATP00031210001	IMG5_120510	Contig14580.g15532	o4586	p8259	i6399	s17375
CLS02735	Contig14580.g15532	GSPATP00031210001	IMG5_120510	Contig13091.0.g112	s17375	p8259	i6399	o4586
CLS02774	GSPATP00033527001	IMG5_123630	Contig1934.0.g32	Contig12118.g12954	p12458	i6667	o12496	s36792
CLS02774	IMG5_123630	GSPATP00033527001	Contig1934.0.g32	Contig12118.g12954	i6667	p12458	o12496	s36792
CLS02774	Contig1934.0.g32	GSPATP00033527001	IMG5_123630	Contig12118.g12954	o12496	p12458	i6667	s36792
CLS02774	Contig12118.g12954	GSPATP00033527001	IMG5_123630	Contig1934.0.g32	s36792	p12458	i6667	o12496
CLS02859	GSPATP00038317001	IMG5_196190	Contig22869.0.g61	Contig19000.g20155	p83165	i12448	o47607	s44018
CLS02859	IMG5_196190	GSPATP00038317001	Contig22869.0.g61	Contig19000.g20155	i12448	p83165	o47607	s44018
CLS02859	Contig22869.0.g61	GSPATP00038317001	IMG5_196190	Contig19000.g20155	o47607	p83165	i12448	s44018
CLS02859	Contig19000.g20155	GSPATP00038317001	IMG5_196190	Contig22869.0.g61	s44018	p83165	i12448	o47607
CLS02865	GSPATP00004048001	IMG5_195950	Contig11357.0.g94	Contig13669.g14575	p117201	i12421	o29170	s38527
CLS02865	IMG5_195950	GSPATP00004048001	Contig11357.0.g94	Contig13669.g14575	i12421	p117201	o29170	s38527
CLS02865	Contig11357.0.g94	GSPATP00004048001	IMG5_195950	Contig13669.g14575	o29170	p117201	i12421	s38527
CLS02865	Contig13669.g14575	GSPATP00004048001	IMG5_195950	Contig11357.0.g94	s38527	p117201	i12421	o29170
CLS02977	GSPATP00030393001	IMG5_110490	Contig144.0.g19	Contig11933.g12772	p67317	i5500	o6350	s14434
CLS02977	IMG5_110490	GSPATP00030393001	Contig144.0.g19	Contig11933.g12772	i5500	p67317	o6350	s14434
CLS02977	Contig144.0.g19	GSPATP00030393001	IMG5_110490	Contig11933.g12772	o6350	p67317	i5500	s14434
CLS02977	Contig11933.g12772	GSPATP00030393001	IMG5_110490	Contig144.0.g19	s14434	p67317	i5500	o6350
CLS02988	GSPATP00030806001	IMG5_144020	Contig5272.0.g84	Contig8995.g9617	p67999	i21535	o20912	s33475
CLS02988	IMG5_144020	GSPATP00030806001	Contig5272.0.g84	Contig8995.g9617	i21535	p67999	o20912	s33475
CLS02988	Contig5272.0.g84	GSPATP00030806001	IMG5_144020	Contig8995.g9617	o20912	p67999	i21535	s33475
CLS02988	Contig8995.g9617	GSPATP00030806001	IMG5_144020	Contig5272.0.g84	s33475	p67999	i21535	o20912
CLS03053	GSPATP00016612001	IMG5_117250	Contig3701.0.g58	Contig4597.g4913	p38814	i5997	o49882	s5526
CLS03053	IMG5_117250	GSPATP00016612001	Contig3701.0.g58	Contig4597.g4913	i5997	p38814	o49882	s5526
CLS03053	Contig3701.0.g58	GSPATP00016612001	IMG5_117250	Contig4597.g4913	o49882	p38814	i5997	s5526
CLS03053	Contig4597.g4913	GSPATP00016612001	IMG5_117250	Contig3701.0.g58	s5526	p38814	i5997	o49882
CLS03054	GSPATP00004045001	IMG5_117240	Contig13074.0.g35	Contig5499.g5888	p56143	i5989	o32158	s6608
CLS03054	IMG5_117240	GSPATP00004045001	Contig13074.0.g35	Contig5499.g5888	i5989	p56143	o32158	s6608
CLS03054	Contig13074.0.g35	GSPATP00004045001	IMG5_117240	Contig5499.g5888	o32158	p56143	i5989	s6608
CLS03054	Contig5499.g5888	GSPATP00004045001	IMG5_117240	Contig13074.0.g35	s6608	p56143	i5989	o32158
CLS03192	GSPATP00027110001	IMG5_138440	Contig13400.0.g78	Contig11112.g11876	p58626	i21274	o32778	s13301
CLS03192	IMG5_138440	GSPATP00027110001	Contig13400.0.g78	Contig11112.g11876	i21274	p58626	o32778	s13301
CLS03192	Contig13400.0.g78	GSPATP00027110001	IMG5_138440	Contig11112.g11876	o32778	p58626	i21274	s13301
CLS03192	Contig11112.g11876	GSPATP00027110001	IMG5_138440	Contig13400.0.g78	s13301	p58626	i21274	o32778
