# Supplementary material for: Evolution of the Exon-Intron Structure in Ciliate Genomes
Source: PLoS One. 2016 Sep 7;11(9):e0161476. doi: 10.1371/journal.pone.0161476 (PMC5014332; doi:10.1371/journal.pone.0161476)
Supplement: S2 File — Tables include COG IDs, protein IDs, and corresponding intron IDs. Conserved introns were identified as described in Methods (“Identification of conserved introns”). (ZIP) [file pone.0161476.s006.zip › Cistrons__Paramecium_Oxytricha.csv]

CLS01971	GSPATP00008814001	Contig22198.0.g120	p25090	o16409
CLS01971	Contig22198.0.g120	GSPATP00008814001	o16409	p25090
CLS01973	GSPATP00035935001	Contig13510.0.g94	p16971	o5180
CLS01973	Contig13510.0.g94	GSPATP00035935001	o5180	p16971
CLS01976	GSPATP00015380001	Contig21923.0.g15	p36826	o46295
CLS01976	Contig21923.0.g15	GSPATP00015380001	o46295	p36826
CLS01978	GSPATP00037793001	Contig19017.0.g59	p81888	o41513
CLS01978	Contig19017.0.g59	GSPATP00037793001	o41513	p81888
CLS01981	GSPATP00015168001	Contig45.1.g5	p97866	o20029
CLS01981	GSPATP00015168001	Contig45.1.g5	p97871	o20037
CLS01981	Contig45.1.g5	GSPATP00015168001	o20029	p97866
CLS01981	Contig45.1.g5	GSPATP00015168001	o20037	p97871
CLS01991	GSPATP00007150001	Contig5706.0.g39	p81210	o52647
CLS01991	Contig5706.0.g39	GSPATP00007150001	o52647	p81210
CLS01993	GSPATP00009680001	Contig19263.0.g53	p26373	o41904
CLS01993	GSPATP00009680001	Contig19263.0.g53	p26374	o41905
CLS01993	GSPATP00009680001	Contig19263.0.g53	p26375	o41906
CLS01993	Contig19263.0.g53	GSPATP00009680001	o41904	p26373
CLS01993	Contig19263.0.g53	GSPATP00009680001	o41905	p26374
CLS01993	Contig19263.0.g53	GSPATP00009680001	o41906	p26375
CLS01999	GSPATP00023058001	Contig2091.0.g106	p112275	o44628
CLS01999	GSPATP00023058001	Contig2091.0.g106	p112276	o44629
CLS01999	Contig2091.0.g106	GSPATP00023058001	o44628	p112275
CLS01999	Contig2091.0.g106	GSPATP00023058001	o44629	p112276
CLS02028	GSPATP00012456001	Contig22582.0.g104	p31670	o47220
CLS02028	Contig22582.0.g104	GSPATP00012456001	o47220	p31670
CLS02038	GSPATP00004592001	Contig22604.0.g37	p1511	o16789
CLS02038	Contig22604.0.g37	GSPATP00004592001	o16789	p1511
CLS02039	GSPATP00015092001	Contig18067.0.g83	p97754	o10955
CLS02039	Contig18067.0.g83	GSPATP00015092001	o10955	p97754
CLS02046	GSPATP00034382001	Contig18982.0.g94	p75150	o41435
CLS02046	Contig18982.0.g94	GSPATP00034382001	o41435	p75150
CLS02064	GSPATP00021337001	Contig4612.0.g75	p47614	o51102
CLS02064	Contig4612.0.g75	GSPATP00021337001	o51102	p47614
CLS02095	GSPATP00013040001	Contig20462.0.g58	p32520	o43932
CLS02095	Contig20462.0.g58	GSPATP00013040001	o43932	p32520
CLS02096	GSPATP00028868001	Contig8054.0.g61	p3449	o56050
CLS02096	GSPATP00028868001	Contig8054.0.g61	p3450	o56051
CLS02096	Contig8054.0.g61	GSPATP00028868001	o56050	p3449
CLS02096	Contig8054.0.g61	GSPATP00028868001	o56051	p3450
CLS02118	GSPATP00009369001	Contig1519.0.g50	p87311	o35644
CLS02118	Contig1519.0.g50	GSPATP00009369001	o35644	p87311
CLS02121	GSPATP00010188001	Contig21740.0.g8	p88625	o15586
CLS02121	Contig21740.0.g8	GSPATP00010188001	o15586	p88625
CLS02132	GSPATP00015043001	Contig4414.0.g90	p97687	o19933
CLS02132	Contig4414.0.g90	GSPATP00015043001	o19933	p97687
CLS02138	GSPATP00020786001	Contig22527.0.g94	p108058	o16739
CLS02138	Contig22527.0.g94	GSPATP00020786001	o16739	p108058
CLS02168	GSPATP00006409001	Contig3163.0.g47	p15658	o18467
CLS02168	GSPATP00006409001	Contig3163.0.g47	p15659	o18468
CLS02168	GSPATP00006409001	Contig3163.0.g47	p15661	o18471
CLS02168	Contig3163.0.g47	GSPATP00006409001	o18467	p15658
CLS02168	Contig3163.0.g47	GSPATP00006409001	o18468	p15659
CLS02168	Contig3163.0.g47	GSPATP00006409001	o18471	p15661
CLS02172	GSPATP00035109001	Contig1001.1.g74	p15204	o26899
CLS02172	Contig1001.1.g74	GSPATP00035109001	o26899	p15204
CLS02178	GSPATP00037308001	Contig14313.0.g86	p19618	o34307
CLS02178	Contig14313.0.g86	GSPATP00037308001	o34307	p19618
CLS02181	GSPATP00008624001	Contig20658.0.g50	p24810	o44238
CLS02181	Contig20658.0.g50	GSPATP00008624001	o44238	p24810
CLS02207	GSPATP00021887001	Contig20661.0.g89	p49268	o14119
CLS02207	GSPATP00021887001	Contig20661.0.g89	p49269	o14120
CLS02207	Contig20661.0.g89	GSPATP00021887001	o14119	p49268
CLS02207	Contig20661.0.g89	GSPATP00021887001	o14120	p49269
CLS02222	GSPATP00017453001	Contig2963.0.g18	p102068	o18228
CLS02222	GSPATP00017453001	Contig2963.0.g18	p102069	o18229
CLS02222	Contig2963.0.g18	GSPATP00017453001	o18228	p102068
CLS02222	Contig2963.0.g18	GSPATP00017453001	o18229	p102069
CLS02257	GSPATP00015260001	Contig731.1.g124	p36625	o54925
CLS02257	GSPATP00015260001	Contig731.1.g124	p36627	o54926
CLS02257	Contig731.1.g124	GSPATP00015260001	o54925	p36625
CLS02257	Contig731.1.g124	GSPATP00015260001	o54926	p36627
CLS02262	GSPATP00014300001	Contig8489.0.g83	p35086	o24792
CLS02262	Contig8489.0.g83	GSPATP00014300001	o24792	p35086
CLS02286	GSPATP00018754001	Contig19960.0.g51	p104115	o13256
CLS02286	Contig19960.0.g51	GSPATP00018754001	o13256	p104115
CLS02336	GSPATP00013355001	Contig20406.0.g73	p94473	o43860
CLS02336	Contig20406.0.g73	GSPATP00013355001	o43860	p94473
CLS02341	GSPATP00036519001	Contig8929.0.g14	p18448	o57323
CLS02341	Contig8929.0.g14	GSPATP00036519001	o57323	p18448
CLS02353	GSPATP00013166001	Contig21436.0.g4	p94212	o15169
CLS02353	GSPATP00013166001	Contig21436.0.g4	p94213	o15170
CLS02353	GSPATP00013166001	Contig21436.0.g4	p94214	o15171
CLS02353	Contig21436.0.g4	GSPATP00013166001	o15169	p94212
CLS02353	Contig21436.0.g4	GSPATP00013166001	o15170	p94213
CLS02353	Contig21436.0.g4	GSPATP00013166001	o15171	p94214
CLS02358	GSPATP00036081001	Contig19147.0.g91	p78212	o12246
CLS02358	Contig19147.0.g91	GSPATP00036081001	o12246	p78212
CLS02363	GSPATP00035829001	Contig22127.0.g44	p16784	o46686
CLS02363	Contig22127.0.g44	GSPATP00035829001	o46686	p16784
CLS02364	GSPATP00008610001	Contig9448.0.g86	p24788	o26103
CLS02364	Contig9448.0.g86	GSPATP00008610001	o26103	p24788
CLS02366	GSPATP00038086001	Contig3796.0.g33	p82292	o50008
CLS02366	Contig3796.0.g33	GSPATP00038086001	o50008	p82292
CLS02383	GSPATP00024760001	Contig3935.0.g97	p115499	o19386
CLS02383	Contig3935.0.g97	GSPATP00024760001	o19386	p115499
CLS02408	GSPATP00027227001	Contig20025.0.g87	p58772	o43215
CLS02408	Contig20025.0.g87	GSPATP00027227001	o43215	p58772
CLS02424	GSPATP00017275001	Contig4273.0.g23	p101792	o50657
CLS02424	GSPATP00017275001	Contig4273.0.g23	p101793	o50658
CLS02424	Contig4273.0.g23	GSPATP00017275001	o50657	p101792
CLS02424	Contig4273.0.g23	GSPATP00017275001	o50658	p101793
CLS02446	GSPATP00005136001	Contig19710.0.g75	p7360	o12984
CLS02446	Contig19710.0.g75	GSPATP00005136001	o12984	p7360
CLS02448	GSPATP00007259001	Contig14611.0.g88	p20454	o34795
CLS02448	GSPATP00007259001	Contig14611.0.g88	p20455	o34797
CLS02448	Contig14611.0.g88	GSPATP00007259001	o34795	p20454
CLS02448	Contig14611.0.g88	GSPATP00007259001	o34797	p20455
CLS02456	GSPATP00014275001	Contig11102.0.g101	p96566	o28818
CLS02456	Contig11102.0.g101	GSPATP00014275001	o28818	p96566
CLS02466	GSPATP00008605001	Contig18065.0.g81	p86085	o10947
CLS02466	Contig18065.0.g81	GSPATP00008605001	o10947	p86085
CLS02487	GSPATP00006666001	Contig4139.0.g38	p78822	o19675
CLS02487	Contig4139.0.g38	GSPATP00006666001	o19675	p78822
CLS02508	GSPATP00008663001	Contig3980.0.g60	p24862	o50282
CLS02508	GSPATP00008663001	Contig3980.0.g60	p24863	o50283
CLS02508	GSPATP00008663001	Contig3980.0.g60	p24864	o50284
CLS02508	Contig3980.0.g60	GSPATP00008663001	o50282	p24862
CLS02508	Contig3980.0.g60	GSPATP00008663001	o50283	p24863
CLS02508	Contig3980.0.g60	GSPATP00008663001	o50284	p24864
CLS02514	GSPATP00022205001	Contig4797.0.g18	p110899	o51415
CLS02514	Contig4797.0.g18	GSPATP00022205001	o51415	p110899
CLS02562	GSPATP00013028001	Contig11168.0.g6	p32504	o1787
CLS02562	Contig11168.0.g6	GSPATP00013028001	o1787	p32504
CLS02563	GSPATP00022811001	Contig18590.0.g3	p111887	o40758
CLS02563	Contig18590.0.g3	GSPATP00022811001	o40758	p111887
CLS02572	GSPATP00011884001	Contig14100.0.g52	p30767	o33893
CLS02572	Contig14100.0.g52	GSPATP00011884001	o33893	p30767
CLS02577	GSPATP00028006001	Contig22041.0.g31	p62824	o46550
CLS02577	GSPATP00028006001	Contig22041.0.g31	p62826	o46551
CLS02577	Contig22041.0.g31	GSPATP00028006001	o46550	p62824
CLS02577	Contig22041.0.g31	GSPATP00028006001	o46551	p62826
CLS02578	GSPATP00023100001	Contig8046.0.g46	p51077	o56043
CLS02578	Contig8046.0.g46	GSPATP00023100001	o56043	p51077
CLS02583	GSPATP00019723001	Contig2886.0.g78	p106426	o48609
CLS02583	Contig2886.0.g78	GSPATP00019723001	o48609	p106426
CLS02590	GSPATP00028603001	Contig15873.0.g109	p3119	o8309
CLS02590	GSPATP00028603001	Contig15873.0.g109	p3121	o8310
CLS02590	Contig15873.0.g109	GSPATP00028603001	o8309	p3119
CLS02590	Contig15873.0.g109	GSPATP00028603001	o8310	p3121
CLS02611	GSPATP00016554001	Contig15352.0.g114	p100037	o7672
CLS02611	Contig15352.0.g114	GSPATP00016554001	o7672	p100037
CLS02658	GSPATP00029804001	Contig18508.0.g43	p5451	o40634
CLS02658	Contig18508.0.g43	GSPATP00029804001	o40634	p5451
CLS02663	GSPATP00017379001	Contig11125.0.g68	p101943	o28840
CLS02663	Contig11125.0.g68	GSPATP00017379001	o28840	p101943
CLS02667	GSPATP00005164001	Contig18308.0.g1	p68427	o11202
CLS02667	Contig18308.0.g1	GSPATP00005164001	o11202	p68427
CLS02680	GSPATP00027864001	Contig17998.0.g14	p2017	o39935
CLS02680	GSPATP00027864001	Contig17998.0.g14	p2020	o39936
CLS02680	Contig17998.0.g14	GSPATP00027864001	o39935	p2017
CLS02680	Contig17998.0.g14	GSPATP00027864001	o39936	p2020
CLS02689	GSPATP00005375001	Contig18711.0.g38	p68743	o11659
CLS02689	GSPATP00005375001	Contig18711.0.g38	p68746	o11662
CLS02689	GSPATP00005375001	Contig18711.0.g38	p68747	o11663
CLS02689	Contig18711.0.g38	GSPATP00005375001	o11659	p68743
CLS02689	Contig18711.0.g38	GSPATP00005375001	o11662	p68746
CLS02689	Contig18711.0.g38	GSPATP00005375001	o11663	p68747
CLS02697	GSPATP00009968001	Contig7800.0.g34	p88248	o23959
CLS02697	Contig7800.0.g34	GSPATP00009968001	o23959	p88248
CLS02713	GSPATP00006865001	Contig9906.0.1.g90	p18199	o26755
CLS02713	Contig9906.0.1.g90	GSPATP00006865001	o26755	p18199
CLS02727	GSPATP00008587001	Contig18484.0.g74	p86060	o40596
CLS02727	Contig18484.0.g74	GSPATP00008587001	o40596	p86060
CLS02735	GSPATP00031210001	Contig13091.0.g112	p8259	o4586
CLS02735	GSPATP00031210001	Contig13091.0.g112	p8260	o4588
CLS02735	Contig13091.0.g112	GSPATP00031210001	o4586	p8259
CLS02735	Contig13091.0.g112	GSPATP00031210001	o4588	p8260
CLS02738	GSPATP00023787001	Contig14790.0.g113	p52940	o35045
CLS02738	GSPATP00023787001	Contig14790.0.g113	p52942	o35046
CLS02738	Contig14790.0.g113	GSPATP00023787001	o35045	p52940
CLS02738	Contig14790.0.g113	GSPATP00023787001	o35046	p52942
CLS02743	GSPATP00033880001	Contig22203.0.g72	p74456	o46792
CLS02743	Contig22203.0.g72	GSPATP00033880001	o46792	p74456
CLS02746	GSPATP00009184001	Contig18964.0.g30	p25613	o41405
CLS02746	Contig18964.0.g30	GSPATP00009184001	o41405	p25613
CLS02771	GSPATP00006776001	Contig452.1.g20	p79026	o20065
CLS02771	Contig452.1.g20	GSPATP00006776001	o20065	p79026
CLS02774	GSPATP00033527001	Contig1934.0.g32	p12458	o12496
CLS02774	Contig1934.0.g32	GSPATP00033527001	o12496	p12458
CLS02779	GSPATP00017860001	Contig14186.0.g39	p41594	o6096
CLS02779	Contig14186.0.g39	GSPATP00017860001	o6096	p41594
CLS02802	GSPATP00012999001	Contig106.1.g90	p93926	o932
CLS02802	Contig106.1.g90	GSPATP00012999001	o932	p93926
CLS02811	GSPATP00013044001	Contig21983.0.g52	p32528	o15997
CLS02811	GSPATP00013044001	Contig21983.0.g52	p32529	o15998
CLS02811	GSPATP00013044001	Contig21983.0.g52	p32531	o16002
CLS02811	Contig21983.0.g52	GSPATP00013044001	o15997	p32528
CLS02811	Contig21983.0.g52	GSPATP00013044001	o15998	p32529
CLS02811	Contig21983.0.g52	GSPATP00013044001	o16002	p32531
CLS02821	GSPATP00037850001	Contig2091.0.g107	p81941	o14481
CLS02821	GSPATP00037850001	Contig2091.0.g107	p81942	o14483
CLS02821	GSPATP00037850001	Contig2091.0.g107	p81943	o14484
CLS02821	Contig2091.0.g107	GSPATP00037850001	o14481	p81941
CLS02821	Contig2091.0.g107	GSPATP00037850001	o14483	p81942
CLS02821	Contig2091.0.g107	GSPATP00037850001	o14484	p81943
CLS02836	GSPATP00006672001	Contig9122.0.g28	p78832	o57643
CLS02836	GSPATP00006672001	Contig9122.0.g28	p78833	o57644
CLS02836	Contig9122.0.g28	GSPATP00006672001	o57643	p78832
CLS02836	Contig9122.0.g28	GSPATP00006672001	o57644	p78833
CLS02852	GSPATP00019068001	Contig9089.0.g105	p43443	o57621
CLS02852	Contig9089.0.g105	GSPATP00019068001	o57621	p43443
CLS02859	GSPATP00038317001	Contig22869.0.g61	p83165	o47607
CLS02859	Contig22869.0.g61	GSPATP00038317001	o47607	p83165
CLS02865	GSPATP00004048001	Contig11357.0.g94	p117201	o29170
CLS02865	Contig11357.0.g94	GSPATP00004048001	o29170	p117201
CLS02886	GSPATP00032382001	Contig3143.0.g81	p10127	o18453
CLS02886	Contig3143.0.g81	GSPATP00032382001	o18453	p10127
CLS02912	GSPATP00012277001	Contig20116.0.g88	p31377	o43335
CLS02912	Contig20116.0.g88	GSPATP00012277001	o43335	p31377
CLS02930	GSPATP00011771001	Contig6244.0.g75	p92023	o53508
CLS02930	Contig6244.0.g75	GSPATP00011771001	o53508	p92023
CLS02977	GSPATP00030393001	Contig144.0.g19	p67317	o6350
CLS02977	Contig144.0.g19	GSPATP00030393001	o6350	p67317
CLS02988	GSPATP00030806001	Contig5272.0.g84	p67999	o20912
CLS02988	Contig5272.0.g84	GSPATP00030806001	o20912	p67999
CLS02999	GSPATP00011733001	Contig5072.0.g110	p91954	o51785
CLS02999	Contig5072.0.g110	GSPATP00011733001	o51785	p91954
CLS03002	GSPATP00038293001	Contig18661.0.g91	p22094	o40896
CLS03002	GSPATP00038293001	Contig18661.0.g91	p22095	o40897
CLS03002	Contig18661.0.g91	GSPATP00038293001	o40896	p22094
CLS03002	Contig18661.0.g91	GSPATP00038293001	o40897	p22095
CLS03007	GSPATP00007193001	Contig3521.0.g38	p20381	o49606
CLS03007	GSPATP00007193001	Contig3521.0.g38	p20383	o49609
CLS03007	Contig3521.0.g38	GSPATP00007193001	o49606	p20381
CLS03007	Contig3521.0.g38	GSPATP00007193001	o49609	p20383
CLS03009	GSPATP00009654001	Contig10169.0.g99	p26308	o27180
CLS03009	GSPATP00009654001	Contig10169.0.g99	p26309	o27181
CLS03009	Contig10169.0.g99	GSPATP00009654001	o27180	p26308
CLS03009	Contig10169.0.g99	GSPATP00009654001	o27181	p26309
CLS03053	GSPATP00016612001	Contig3701.0.g58	p38814	o49882
CLS03053	Contig3701.0.g58	GSPATP00016612001	o49882	p38814
CLS03054	GSPATP00004045001	Contig13074.0.g35	p56143	o32158
CLS03054	GSPATP00004045001	Contig13074.0.g35	p56145	o32160
CLS03054	Contig13074.0.g35	GSPATP00004045001	o32158	p56143
CLS03054	Contig13074.0.g35	GSPATP00004045001	o32160	p56145
CLS03055	GSPATP00036603001	Contig22341.0.g92	p79595	o16558
CLS03055	Contig22341.0.g92	GSPATP00036603001	o16558	p79595
CLS03069	GSPATP00008699001	Contig16511.0.g45	p86223	o37808
CLS03069	Contig16511.0.g45	GSPATP00008699001	o37808	p86223
CLS03070	GSPATP00023045001	Contig16784.0.g34	p112257	o9362
CLS03070	Contig16784.0.g34	GSPATP00023045001	o9362	p112257
CLS03095	GSPATP00030566001	Contig10938.0.g114	p67628	o1410
CLS03095	Contig10938.0.g114	GSPATP00030566001	o1410	p67628
CLS03111	GSPATP00033357001	Contig16524.0.g89	p73087	o9083
CLS03111	Contig16524.0.g89	GSPATP00033357001	o9083	p73087
CLS03148	GSPATP00022027001	Contig12243.0.g7	p49534	o3399
CLS03148	Contig12243.0.g7	GSPATP00022027001	o3399	p49534
CLS03189	GSPATP00016689001	Contig22342.0.g93	p100301	o16562
CLS03189	Contig22342.0.g93	GSPATP00016689001	o16562	p100301
CLS03192	GSPATP00027110001	Contig13400.0.g78	p58626	o32778
CLS03192	Contig13400.0.g78	GSPATP00027110001	o32778	p58626
CLS03211	GSPATP00004957001	Contig144.1.g7	p65498	o34405
CLS03211	Contig144.1.g7	GSPATP00004957001	o34405	p65498
CLS03220	GSPATP00024659001	Contig645.1.g7	p54250	o22241
CLS03220	GSPATP00024659001	Contig645.1.g7	p54252	o22244
CLS03220	Contig645.1.g7	GSPATP00024659001	o22241	p54250
CLS03220	Contig645.1.g7	GSPATP00024659001	o22244	p54252
CLS03227	GSPATP00035566001	Contig622.0.g52	p16435	o53473
CLS03227	Contig622.0.g52	GSPATP00035566001	o53473	p16435
CLS03232	GSPATP00004757001	Contig709.1.g91	p65182	o54647
CLS03232	Contig709.1.g91	GSPATP00004757001	o54647	p65182
CLS03240	GSPATP00039386001	Contig15931.0.g46	p121679	o36886
CLS03240	Contig15931.0.g46	GSPATP00039386001	o36886	p121679
CLS03249	GSPATP00003996001	Contig6905.0.g58	p117127	o22846
CLS03249	Contig6905.0.g58	GSPATP00003996001	o22846	p117127
CLS03254	GSPATP00022018001	Contig6186.0.0.g57	p49517	o21950
CLS03254	Contig6186.0.0.g57	GSPATP00022018001	o21950	p49517
CLS03262	GSPATP00011160001	Contig19853.0.g31	p29493	o42923
CLS03262	Contig19853.0.g31	GSPATP00011160001	o42923	p29493
CLS03264	Contig17004.0.g37	GSPATP00033310001	o38592	p12153
CLS03289	GSPATP00019865001	Contig9862.0.g62	p45351	o26669
CLS03289	Contig9862.0.g62	GSPATP00019865001	o26669	p45351
CLS03291	GSPATP00020330001	Contig4091.0.g68	p46068	o50443
CLS03291	Contig4091.0.g68	GSPATP00020330001	o50443	p46068
CLS03298	GSPATP00035746001	Contig3476.0.g92	p16671	o18840
CLS03298	Contig3476.0.g92	GSPATP00035746001	o18840	p16671
CLS03305	GSPATP00019014001	Contig19131.0.g70	p104578	o41664
CLS03305	Contig19131.0.g70	GSPATP00019014001	o41664	p104578
CLS03306	GSPATP00004327001	Contig12123.0.g11	p1065	o3262
CLS03306	Contig12123.0.g11	GSPATP00004327001	o3262	p1065
CLS03307	GSPATP00019030001	Contig21624.0.g85	p104599	o45753
CLS03307	Contig21624.0.g85	GSPATP00019030001	o45753	p104599
CLS03308	GSPATP00004602001	Contig19725.0.g6	p62115	o42684
CLS03308	Contig19725.0.g6	GSPATP00004602001	o42684	p62115
CLS03339	GSPATP00004538001	Contig18245.0.g53	p1444	o11150
CLS03339	Contig18245.0.g53	GSPATP00004538001	o11150	p1444
CLS03342	GSPATP00019878001	Contig18222.0.g14	p45372	o40261
CLS03342	Contig18222.0.g14	GSPATP00019878001	o40261	p45372
CLS03357	GSPATP00004647001	Contig13941.0.g17	p4086	o33610
CLS03357	Contig13941.0.g17	GSPATP00004647001	o33610	p4086
CLS03364	GSPATP00004681001	Contig12071.0.g45	p65080	o3155
CLS03364	Contig12071.0.g45	GSPATP00004681001	o3155	p65080
CLS03376	GSPATP00025642001	Contig21937.0.g10	p55689	o15902
CLS03376	Contig21937.0.g10	GSPATP00025642001	o15902	p55689
CLS03377	GSPATP00004755001	Contig18906.0.g90	p65180	o11956
CLS03377	Contig18906.0.g90	GSPATP00004755001	o11956	p65180
CLS03401	GSPATP00004890001	Contig13769.0.g96	p65395	o33410
CLS03401	Contig13769.0.g96	GSPATP00004890001	o33410	p65395
CLS03413	GSPATP00004975001	Contig6909.0.g57	p4606	o54469
CLS03413	Contig6909.0.g57	GSPATP00004975001	o54469	p4606
CLS03421	GSPATP00022422001	Contig17700.0.g37	p50119	o39588
CLS03421	GSPATP00022422001	Contig17700.0.g37	p50120	o39589
CLS03421	Contig17700.0.g37	GSPATP00022422001	o39588	p50119
CLS03421	Contig17700.0.g37	GSPATP00022422001	o39589	p50120
CLS03439	GSPATP00005119001	Contig14076.0.g3	p7308	o33838
CLS03439	Contig14076.0.g3	GSPATP00005119001	o33838	p7308
CLS03459	GSPATP00005270001	Contig13787.0.g90	p68586	o5610
CLS03459	GSPATP00005270001	Contig13787.0.g90	p68589	o5612
CLS03459	Contig13787.0.g90	GSPATP00005270001	o5610	p68586
CLS03459	Contig13787.0.g90	GSPATP00005270001	o5612	p68589
CLS03470	GSPATP00025185001	Contig345.1.g7	p54949	o18800
CLS03470	Contig345.1.g7	GSPATP00025185001	o18800	p54949
CLS03511	GSPATP00005599001	Contig15165.0.1.g63	p71297	o7440
CLS03511	Contig15165.0.1.g63	GSPATP00005599001	o7440	p71297
CLS03515	GSPATP00005631001	Contig7751.0.g11	p10460	o23886
CLS03515	Contig7751.0.g11	GSPATP00005631001	o23886	p10460
CLS03521	GSPATP00017846001	Contig8510.0.2.g62	p41577	o56686
CLS03521	Contig8510.0.2.g62	GSPATP00017846001	o56686	p41577
CLS03529	GSPATP00005706001	Contig380.1.g56	p10586	o50016
CLS03529	GSPATP00005706001	Contig380.1.g56	p10587	o50017
CLS03529	GSPATP00005706001	Contig380.1.g56	p10592	o50020
CLS03529	Contig380.1.g56	GSPATP00005706001	o50016	p10586
CLS03529	Contig380.1.g56	GSPATP00005706001	o50017	p10587
CLS03529	Contig380.1.g56	GSPATP00005706001	o50020	p10592
CLS03531	GSPATP00032364001	Contig19671.0.g100	p10093	o12935
CLS03531	Contig19671.0.g100	GSPATP00032364001	o12935	p10093
CLS03582	GSPATP00014590001	Contig10486.0.g73	p35542	o727
CLS03582	Contig10486.0.g73	GSPATP00014590001	o727	p35542
CLS03596	GSPATP00011063001	Contig15938.0.g43	p29344	o36905
CLS03596	Contig15938.0.g43	GSPATP00011063001	o36905	p29344
CLS03613	GSPATP00006383001	Contig17092.0.g12	p76647	o9774
CLS03613	Contig17092.0.g12	GSPATP00006383001	o9774	p76647
CLS03635	GSPATP00016663001	Contig10339.0.g51	p38873	o500
CLS03635	Contig10339.0.g51	GSPATP00016663001	o500	p38873
CLS03671	GSPATP00006878001	Contig20436.0.g70	p79212	o43891
CLS03671	Contig20436.0.g70	GSPATP00006878001	o43891	p79212
CLS03675	GSPATP00016720001	Contig9888.0.g41	p38961	o58952
CLS03675	GSPATP00016720001	Contig9888.0.g41	p38962	o58953
CLS03675	Contig9888.0.g41	GSPATP00016720001	o58952	p38961
CLS03675	Contig9888.0.g41	GSPATP00016720001	o58953	p38962
CLS03682	GSPATP00013178001	Contig20200.0.g58	p32730	o43498
CLS03682	GSPATP00013178001	Contig20200.0.g58	p32732	o43504
CLS03682	Contig20200.0.g58	GSPATP00013178001	o43498	p32730
CLS03682	Contig20200.0.g58	GSPATP00013178001	o43504	p32732
CLS03684	GSPATP00007000001	Contig237.1.g129	p20030	o47859
CLS03684	GSPATP00007000001	Contig237.1.g129	p20033	o47862
CLS03684	Contig237.1.g129	GSPATP00007000001	o47859	p20030
CLS03684	Contig237.1.g129	GSPATP00007000001	o47862	p20033
CLS03685	GSPATP00007019001	Contig12890.0.g102	p80985	o4309
CLS03685	Contig12890.0.g102	GSPATP00007019001	o4309	p80985
CLS00003	GSPATP00009693001	Contig19712.0.g79	p87843	o42662
CLS00003	GSPATP00009693001	Contig19712.0.g79	p87845	o42663
CLS00003	Contig19712.0.g79	GSPATP00009693001	o42662	p87843
CLS00003	Contig19712.0.g79	GSPATP00009693001	o42663	p87845
CLS00005	GSPATP00019968001	Contig1227.1.g112	p106826	o30780
CLS00005	Contig1227.1.g112	GSPATP00019968001	o30780	p106826
CLS00007	GSPATP00013088001	Contig18083.0.g114	p32602	o40028
CLS00007	GSPATP00013088001	Contig18083.0.g114	p32604	o40030
CLS00007	Contig18083.0.g114	GSPATP00013088001	o40028	p32602
CLS00007	Contig18083.0.g114	GSPATP00013088001	o40030	p32604
CLS00012	GSPATP00016599001	Contig13038.0.g105	p100120	o4504
CLS00012	Contig13038.0.g105	GSPATP00016599001	o4504	p100120
CLS00021	GSPATP00031699001	Contig10719.0.g52	p69990	o1085
CLS00021	Contig10719.0.g52	GSPATP00031699001	o1085	p69990
CLS00023	GSPATP00031730001	Contig980.0.g21	p70037	o58844
CLS00023	Contig980.0.g21	GSPATP00031730001	o58844	p70037
CLS00039	GSPATP00005927001	Contig13399.0.g37	p13106	o32758
CLS00039	GSPATP00005927001	Contig13399.0.g37	p13107	o32759
CLS00039	Contig13399.0.g37	GSPATP00005927001	o32759	p13107
CLS00049	GSPATP00011016001	Contig5734.0.g8	p28471	o21435
CLS00049	Contig5734.0.g8	GSPATP00011016001	o21435	p28471
CLS00062	GSPATP00037099001	Contig21398.0.g83	p19349	o15114
CLS00062	GSPATP00037099001	Contig21398.0.g83	p19350	o15115
CLS00062	Contig21398.0.g83	GSPATP00037099001	o15114	p19349
CLS00062	Contig21398.0.g83	GSPATP00037099001	o15115	p19350
CLS00063	GSPATP00035757001	Contig14823.0.1.g58	p77749	o6979
CLS00063	Contig14823.0.1.g58	GSPATP00035757001	o6979	p77749
CLS00066	GSPATP00038069001	Contig5382.0.g35	p82265	o21043
CLS00066	GSPATP00038069001	Contig5382.0.g35	p82266	o21044
CLS00066	Contig5382.0.g35	GSPATP00038069001	o21043	p82265
CLS00066	Contig5382.0.g35	GSPATP00038069001	o21044	p82266
CLS00073	GSPATP00031814001	Contig8102.0.g32	p9249	o56139
CLS00073	GSPATP00031814001	Contig8102.0.g32	p9250	o56140
CLS00073	Contig8102.0.g32	GSPATP00031814001	o56139	p9249
CLS00073	Contig8102.0.g32	GSPATP00031814001	o56140	p9250
CLS00075	GSPATP00021102001	Contig12619.0.g67	p47248	o3911
CLS00075	Contig12619.0.g67	GSPATP00021102001	o3911	p47248
CLS00085	GSPATP00023002001	Contig16670.0.g94	p50963	o38040
CLS00085	Contig16670.0.g94	GSPATP00023002001	o38040	p50963
CLS00088	GSPATP00028968001	Contig19588.0.1.g53	p3603	o42450
CLS00088	GSPATP00028968001	Contig19588.0.1.g53	p3604	o42452
CLS00088	GSPATP00028968001	Contig19588.0.1.g53	p3605	o42453
CLS00088	Contig19588.0.1.g53	GSPATP00028968001	o42450	p3603
CLS00088	Contig19588.0.1.g53	GSPATP00028968001	o42452	p3604
CLS00088	Contig19588.0.1.g53	GSPATP00028968001	o42453	p3605
CLS00092	GSPATP00017124001	Contig22576.0.g76	p101613	o16767
CLS00092	Contig22576.0.g76	GSPATP00017124001	o16767	p101613
CLS00094	GSPATP00033860001	Contig11285.0.g26	p74409	o1929
CLS00094	GSPATP00033860001	Contig11285.0.g26	p74410	o1930
CLS00094	GSPATP00033860001	Contig11285.0.g26	p74411	o1931
CLS00094	GSPATP00033860001	Contig11285.0.g26	p74412	o1932
CLS00094	GSPATP00033860001	Contig11285.0.g26	p74413	o1933
CLS00094	Contig11285.0.g26	GSPATP00033860001	o1929	p74409
CLS00094	Contig11285.0.g26	GSPATP00033860001	o1930	p74410
CLS00094	Contig11285.0.g26	GSPATP00033860001	o1931	p74411
CLS00094	Contig11285.0.g26	GSPATP00033860001	o1932	p74412
CLS00094	Contig11285.0.g26	GSPATP00033860001	o1933	p74413
CLS00098	GSPATP00005325001	Contig1173.0.g62	p68665	o29802
CLS00098	GSPATP00005325001	Contig1173.0.g62	p68666	o29803
CLS00098	Contig1173.0.g62	GSPATP00005325001	o29802	p68665
CLS00098	Contig1173.0.g62	GSPATP00005325001	o29803	p68666
CLS00104	GSPATP00024017001	Contig922.0.g42	p53327	o25802
CLS00104	Contig922.0.g42	GSPATP00024017001	o25802	p53327
CLS00105	GSPATP00034170001	Contig13602.0.g10	p13995	o33105
CLS00105	Contig13602.0.g10	GSPATP00034170001	o33105	p13995
CLS00106	GSPATP00017661001	Contig10252.0.g4	p41251	o27313
CLS00106	Contig10252.0.g4	GSPATP00017661001	o27313	p41251
CLS00123	GSPATP00033844001	Contig17708.0.g29	p13540	o39603
CLS00123	GSPATP00033844001	Contig17708.0.g29	p13542	o39605
CLS00123	Contig17708.0.g29	GSPATP00033844001	o39603	p13540
CLS00123	Contig17708.0.g29	GSPATP00033844001	o39605	p13542
CLS00126	GSPATP00011718001	Contig11141.0.g37	p91924	o28865
CLS00126	Contig11141.0.g37	GSPATP00011718001	o28865	p91924
CLS00128	GSPATP00038655001	Contig9514.0.g105	p59419	o58346
CLS00128	Contig9514.0.g105	GSPATP00038655001	o58346	p59419
CLS00130	GSPATP00038085001	Contig11042.0.g60	p21322	o1602
CLS00130	Contig11042.0.g60	GSPATP00038085001	o1602	p21322
CLS00137	GSPATP00034795001	Contig21557.0.0.g99	p75746	o45632
CLS00137	Contig21557.0.0.g99	GSPATP00034795001	o45632	p75746
CLS00138	GSPATP00031797001	Contig16959.0.g38	p9223	o9607
CLS00138	Contig16959.0.g38	GSPATP00031797001	o9607	p9223
CLS00141	GSPATP00038463001	Contig10148.0.g41	p22265	o27157
CLS00141	Contig10148.0.g41	GSPATP00038463001	o27157	p22265
CLS00150	GSPATP00012160001	Contig20211.0.g80	p92608	o43514
CLS00150	Contig20211.0.g80	GSPATP00012160001	o43514	p92608
CLS00151	GSPATP00038946001	Contig8850.0.g80	p121083	o57222
CLS00151	Contig8850.0.g80	GSPATP00038946001	o57222	p121083
CLS00167	GSPATP00006685001	Contig21785.0.1.g110	p17914	o15661
CLS00167	GSPATP00006685001	Contig21785.0.1.g110	p17915	o15662
CLS00167	Contig21785.0.1.g110	GSPATP00006685001	o15661	p17914
CLS00167	Contig21785.0.1.g110	GSPATP00006685001	o15662	p17915
CLS00168	GSPATP00005985001	Contig21312.0.g80	p13196	o15025
CLS00168	Contig21312.0.g80	GSPATP00005985001	o15025	p13196
CLS00170	GSPATP00012750001	Contig22002.0.g104	p32139	o46469
CLS00170	GSPATP00012750001	Contig22002.0.g104	p32140	o46470
CLS00170	GSPATP00012750001	Contig22002.0.g104	p32141	o46471
CLS00170	Contig22002.0.g104	GSPATP00012750001	o46469	p32139
CLS00170	Contig22002.0.g104	GSPATP00012750001	o46470	p32140
CLS00170	Contig22002.0.g104	GSPATP00012750001	o46471	p32141
CLS00173	GSPATP00015650001	Contig9539.0.g56	p98622	o58373
CLS00173	Contig9539.0.g56	GSPATP00015650001	o58373	p98622
CLS00184	GSPATP00017666001	Contig1412.1.g88	p41263	o6019
CLS00184	GSPATP00017666001	Contig1412.1.g88	p41264	o6020
CLS00184	GSPATP00017666001	Contig1412.1.g88	p41265	o6021
CLS00184	GSPATP00017666001	Contig1412.1.g88	p41267	o6026
CLS00184	Contig1412.1.g88	GSPATP00017666001	o6019	p41263
CLS00184	Contig1412.1.g88	GSPATP00017666001	o6020	p41264
CLS00184	Contig1412.1.g88	GSPATP00017666001	o6021	p41265
CLS00184	Contig1412.1.g88	GSPATP00017666001	o6026	p41267
CLS00195	GSPATP00033536001	Contig15609.0.g93	p73391	o7955
CLS00195	Contig15609.0.g93	GSPATP00033536001	o7955	p73391
CLS00206	GSPATP00013701001	Contig22443.0.g66	p33533	o47066
CLS00206	Contig22443.0.g66	GSPATP00013701001	o47066	p33533
CLS00207	GSPATP00026089001	Contig12680.0.g79	p118059	o31542
CLS00207	Contig12680.0.g79	GSPATP00026089001	o31542	p118059
CLS00219	GSPATP00014302001	Contig18220.0.g17	p96633	o11113
CLS00219	Contig18220.0.g17	GSPATP00014302001	o11113	p96633
CLS00221	GSPATP00038737001	Contig590.1.g76	p59530	o52927
CLS00221	Contig590.1.g76	GSPATP00038737001	o52927	p59530
CLS00225	GSPATP00035614001	Contig21128.0.g80	p16494	o44933
CLS00225	Contig21128.0.g80	GSPATP00035614001	o44933	p16494
CLS00227	GSPATP00015947001	Contig1262.0.g65	p99124	o31430
CLS00227	Contig1262.0.g65	GSPATP00015947001	o31430	p99124
CLS00231	GSPATP00011182001	Contig1042.1.g5	p91065	o631
CLS00231	Contig1042.1.g5	GSPATP00011182001	o631	p91065
CLS00241	GSPATP00019057001	Contig2233.0.g90	p104636	o16554
CLS00241	Contig2233.0.g90	GSPATP00019057001	o16554	p104636
CLS00244	GSPATP00017221001	Contig6026.0.g55	p40484	o53175
CLS00244	Contig6026.0.g55	GSPATP00017221001	o53175	p40484
CLS00250	GSPATP00015986001	Contig21038.0.g42	p99202	o44832
CLS00250	Contig21038.0.g42	GSPATP00015986001	o44831	p99201
CLS00250	Contig21038.0.g42	GSPATP00015986001	o44832	p99202
CLS00254	GSPATP00028953001	Contig13627.0.g25	p64432	o33160
CLS00254	Contig13627.0.g25	GSPATP00028953001	o33160	p64432
CLS00255	GSPATP00031820001	Contig17392.0.g62	p70162	o39132
CLS00255	Contig17392.0.g62	GSPATP00031820001	o39132	p70162
CLS00261	GSPATP00008259001	Contig10417.0.g41	p24166	o628
CLS00261	Contig10417.0.g41	GSPATP00008259001	o628	p24166
CLS00265	GSPATP00012505001	Contig10687.0.g75	p31729	o1045
CLS00265	GSPATP00012505001	Contig10687.0.g75	p31732	o1047
CLS00265	Contig10687.0.g75	GSPATP00012505001	o1045	p31729
CLS00265	Contig10687.0.g75	GSPATP00012505001	o1047	p31732
CLS00267	GSPATP00033946001	Contig22518.0.g91	p13684	o16712
CLS00267	Contig22518.0.g91	GSPATP00033946001	o16712	p13684
CLS00278	GSPATP00028811001	Contig18445.0.g39	p3367	o11427
CLS00278	Contig18445.0.g39	GSPATP00028811001	o11427	p3367
CLS00279	GSPATP00008125001	Contig3407.0.1.g48	p85266	o49415
CLS00279	GSPATP00008125001	Contig3407.0.1.g48	p85272	o49417
CLS00279	GSPATP00008125001	Contig3407.0.1.g48	p85273	o49418
CLS00279	Contig3407.0.1.g48	GSPATP00008125001	o49415	p85266
CLS00279	Contig3407.0.1.g48	GSPATP00008125001	o49417	p85272
CLS00279	Contig3407.0.1.g48	GSPATP00008125001	o49418	p85273
CLS00282	GSPATP00036117001	Contig1053.1.g21	p78290	o817
CLS00282	GSPATP00036117001	Contig1053.1.g21	p78291	o818
CLS00282	GSPATP00036117001	Contig1053.1.g21	p78292	o819
CLS00282	Contig1053.1.g21	GSPATP00036117001	o817	p78290
CLS00282	Contig1053.1.g21	GSPATP00036117001	o818	p78291
CLS00282	Contig1053.1.g21	GSPATP00036117001	o819	p78292
CLS00286	GSPATP00013516001	Contig22520.0.g95	p33207	o16726
CLS00286	Contig22520.0.g95	GSPATP00013516001	o16726	p33207
CLS00291	GSPATP00036931001	Contig17913.0.g8	p80078	o39838
CLS00291	Contig17913.0.g8	GSPATP00036931001	o39838	p80078
CLS00295	GSPATP00009009001	Contig21128.0.g79	p86730	o14798
CLS00295	Contig21128.0.g79	GSPATP00009009001	o14798	p86730
CLS00303	GSPATP00022531001	Contig20843.0.g92	p50264	o44547
CLS00303	Contig20843.0.g92	GSPATP00022531001	o44547	p50264
CLS00304	GSPATP00007687001	Contig2262.0.g34	p83720	o16813
CLS00304	Contig2262.0.g34	GSPATP00007687001	o16813	p83720
CLS00305	GSPATP00004660001	Contig14316.0.g82	p4105	o34311
CLS00305	GSPATP00004660001	Contig14316.0.g82	p4106	o34312
CLS00305	Contig14316.0.g82	GSPATP00004660001	o34311	p4105
CLS00305	Contig14316.0.g82	GSPATP00004660001	o34312	p4106
CLS00307	GSPATP00033455001	Contig17384.0.g48	p73231	o10114
CLS00307	Contig17384.0.g48	GSPATP00033455001	o10114	p73231
CLS00308	GSPATP00036680001	Contig7339.0.g17	p18681	o54958
CLS00308	Contig7339.0.g17	GSPATP00036680001	o54958	p18681
CLS00310	GSPATP00039196001	Contig19301.0.g14	p60090	o41965
CLS00310	GSPATP00039196001	Contig19301.0.g14	p60091	o41966
CLS00310	GSPATP00039196001	Contig19301.0.g14	p60092	o41967
CLS00310	Contig19301.0.g14	GSPATP00039196001	o41965	p60090
CLS00310	Contig19301.0.g14	GSPATP00039196001	o41966	p60091
CLS00310	Contig19301.0.g14	GSPATP00039196001	o41967	p60092
CLS00318	GSPATP00028865001	Contig8334.0.g39	p64259	o24599
CLS00318	Contig8334.0.g39	GSPATP00028865001	o24599	p64259
CLS00321	GSPATP00006150001	Contig4316.0.g105	p74243	o19838
CLS00321	Contig4316.0.g105	GSPATP00006150001	o19838	p74243
CLS00322	GSPATP00009291001	Contig63.1.g30	p87172	o53584
CLS00322	Contig63.1.g30	GSPATP00009291001	o53584	p87172
CLS00323	GSPATP00021788001	Contig12715.0.g73	p49129	o4076
CLS00323	Contig12715.0.g73	GSPATP00021788001	o4076	p49129
CLS00325	GSPATP00017598001	Contig899.1.g81	p41165	o25459
CLS00325	Contig899.1.g81	GSPATP00017598001	o25459	p41165
CLS00327	GSPATP00037335001	Contig22639.0.g44	p80639	o16836
CLS00327	Contig22639.0.g44	GSPATP00037335001	o16836	p80639
CLS00329	GSPATP00017347001	Contig11427.0.g27	p101881	o29281
CLS00329	Contig11427.0.g27	GSPATP00017347001	o29281	p101881
CLS00330	GSPATP00011255001	Contig1359.1.g24	p29636	o33085
CLS00330	Contig1359.1.g24	GSPATP00011255001	o33085	p29636
CLS00341	GSPATP00033688001	Contig18273.0.1.g60	p73551	o11178
CLS00341	Contig18273.0.1.g60	GSPATP00033688001	o11178	p73551
CLS00344	GSPATP00007595001	Contig13032.0.0.g100	p22052	o4495
CLS00344	Contig13032.0.0.g100	GSPATP00007595001	o4495	p22052
CLS00349	GSPATP00009860001	Contig22449.0.g38	p26678	o16676
CLS00349	Contig22449.0.g38	GSPATP00009860001	o16676	p26678
CLS00353	GSPATP00030496001	Contig18753.0.g46	p67502	o41021
CLS00353	Contig18753.0.g46	GSPATP00030496001	o41021	p67502
CLS00356	Contig14590.0.g69	GSPATP00038674001	o6642	p120585
CLS00358	GSPATP00032716001	Contig21538.0.g91	p11215	o45593
CLS00358	Contig21538.0.g91	GSPATP00032716001	o45593	p11215
CLS00367	GSPATP00015599001	Contig22229.0.g58	p37168	o46823
CLS00367	Contig22229.0.g58	GSPATP00015599001	o46823	p37168
CLS00372	GSPATP00029246001	Contig22693.0.g40	p64939	o47396
CLS00372	Contig22693.0.g40	GSPATP00029246001	o47396	p64939
CLS00375	GSPATP00005187001	Contig13143.0.g64	p68452	o4684
CLS00375	Contig13143.0.g64	GSPATP00005187001	o4684	p68452
CLS00377	GSPATP00029628001	Contig16015.0.g40	p5171	o8470
CLS00377	GSPATP00029628001	Contig16015.0.g40	p5172	o8471
CLS00377	Contig16015.0.g40	GSPATP00029628001	o8470	p5171
CLS00377	Contig16015.0.g40	GSPATP00029628001	o8471	p5172
CLS00382	GSPATP00015032001	Contig16619.0.g56	p36262	o9210
CLS00382	Contig16619.0.g56	GSPATP00015032001	o9210	p36262
CLS00384	GSPATP00022979001	Contig7056.0.g97	p50928	o23031
CLS00384	Contig7056.0.g97	GSPATP00022979001	o23031	p50928
CLS00385	GSPATP00037887001	Contig19043.0.g90	p81986	o41546
CLS00385	Contig19043.0.g90	GSPATP00037887001	o41546	p81986
CLS00391	GSPATP00014012001	Contig18805.0.g13	p96222	o11794
CLS00391	GSPATP00014012001	Contig18805.0.g13	p96223	o11800
CLS00391	Contig18805.0.g13	GSPATP00014012001	o11794	p96222
CLS00391	Contig18805.0.g13	GSPATP00014012001	o11800	p96223
CLS00399	GSPATP00024876001	Contig16632.0.g72	p54551	o9217
CLS00399	Contig16632.0.g72	GSPATP00024876001	o9217	p54551
CLS00401	GSPATP00018918001	Contig2030.0.g11	p104396	o43685
CLS00401	GSPATP00018918001	Contig2030.0.g11	p104397	o43686
CLS00401	GSPATP00018918001	Contig2030.0.g11	p104399	o43687
CLS00401	GSPATP00018918001	Contig2030.0.g11	p104401	o43688
CLS00401	Contig2030.0.g11	GSPATP00018918001	o43685	p104396
CLS00401	Contig2030.0.g11	GSPATP00018918001	o43686	p104397
CLS00401	Contig2030.0.g11	GSPATP00018918001	o43687	p104399
CLS00401	Contig2030.0.g11	GSPATP00018918001	o43688	p104401
CLS00416	GSPATP00009319001	Contig11781.0.0.g15	p87210	o29940
CLS00416	Contig11781.0.0.g15	GSPATP00009319001	o29940	p87210
CLS00417	GSPATP00027589001	Contig5216.0.g46	p62194	o51985
CLS00417	GSPATP00027589001	Contig5216.0.g46	p62196	o51986
CLS00417	GSPATP00027589001	Contig5216.0.g46	p62198	o51988
CLS00417	Contig5216.0.g46	GSPATP00027589001	o51985	p62194
CLS00417	Contig5216.0.g46	GSPATP00027589001	o51986	p62196
CLS00417	Contig5216.0.g46	GSPATP00027589001	o51988	p62198
CLS00428	GSPATP00032166001	Contig22618.0.g46	p70696	o47283
CLS00428	GSPATP00032166001	Contig22618.0.g46	p70697	o47284
CLS00428	Contig22618.0.g46	GSPATP00032166001	o47283	p70696
CLS00428	Contig22618.0.g46	GSPATP00032166001	o47284	p70697
CLS00435	GSPATP00032871001	Contig20021.0.g84	p11438	o43203
CLS00435	GSPATP00032871001	Contig20021.0.g84	p11439	o43204
CLS00435	GSPATP00032871001	Contig20021.0.g84	p11443	o43205
CLS00435	Contig20021.0.g84	GSPATP00032871001	o43203	p11438
CLS00435	Contig20021.0.g84	GSPATP00032871001	o43204	p11439
CLS00435	Contig20021.0.g84	GSPATP00032871001	o43205	p11443
CLS00438	GSPATP00025153001	Contig10970.0.g31	p116067	o1475
CLS00438	Contig10970.0.g31	GSPATP00025153001	o1475	p116067
CLS00440	GSPATP00014397001	Contig21621.0.g90	p35233	o45749
CLS00440	Contig21621.0.g90	GSPATP00014397001	o45749	p35233
CLS00442	GSPATP00008239001	Contig15709.0.g85	p24139	o36481
CLS00442	Contig15709.0.g85	GSPATP00008239001	o36481	p24139
CLS00443	GSPATP00028103001	Contig21061.0.g48	p62957	o44863
CLS00443	Contig21061.0.g48	GSPATP00028103001	o44863	p62957
CLS00444	GSPATP00016567001	Contig22154.0.g13	p100074	o46727
CLS00444	Contig22154.0.g13	GSPATP00016567001	o46727	p100074
CLS00445	GSPATP00034535001	Contig9894.0.g51	p75314	o58968
CLS00445	Contig9894.0.g51	GSPATP00034535001	o58968	p75314
CLS00446	GSPATP00009159001	Contig20390.0.g39	p86954	o43836
CLS00446	Contig20390.0.g39	GSPATP00009159001	o43836	p86954
CLS00450	GSPATP00015463001	Contig10776.0.g25	p36961	o1182
CLS00450	Contig10776.0.g25	GSPATP00015463001	o1182	p36961
CLS00451	GSPATP00035914001	Contig8679.0.g63	p77994	o56904
CLS00451	Contig8679.0.g63	GSPATP00035914001	o56904	p77994
CLS00460	GSPATP00024696001	Contig22518.0.g92	p115418	o47139
CLS00460	Contig22518.0.g92	GSPATP00024696001	o47139	p115418
CLS00472	GSPATP00018576001	Contig16285.0.g93	p103831	o37449
CLS00472	Contig16285.0.g93	GSPATP00018576001	o37449	p103831
CLS00475	GSPATP00009892001	Contig2044.0.g61	p88126	o43897
CLS00475	Contig2044.0.g61	GSPATP00009892001	o43897	p88126
CLS00476	GSPATP00012801001	Contig17588.0.g108	p32184	o39414
CLS00476	Contig17588.0.g108	GSPATP00012801001	o39414	p32184
CLS00488	GSPATP00033675001	Contig9927.0.g7	p12681	o26772
CLS00488	Contig9927.0.g7	GSPATP00033675001	o26772	p12681
CLS00490	GSPATP00022341001	Contig22389.0.g61	p49986	o46994
CLS00490	Contig22389.0.g61	GSPATP00022341001	o46994	p49986
CLS00495	GSPATP00037432001	Contig889.1.g68	p19819	o25342
CLS00495	GSPATP00037432001	Contig889.1.g68	p19820	o25343
CLS00495	Contig889.1.g68	GSPATP00037432001	o25342	p19819
CLS00495	Contig889.1.g68	GSPATP00037432001	o25343	p19820
CLS00500	GSPATP00025935001	Contig1471.1.g46	p56817	o6850
CLS00500	Contig1471.1.g46	GSPATP00025935001	o6850	p56817
CLS00505	GSPATP00012047001	Contig14071.0.g9	p31031	o33821
CLS00505	Contig14071.0.g9	GSPATP00012047001	o33821	p31031
CLS00508	GSPATP00034800001	Contig20192.0.g16	p14817	o13546
CLS00508	Contig20192.0.g16	GSPATP00034800001	o13546	p14817
CLS00513	GSPATP00004849001	Contig16871.0.g4	p65343	o9510
CLS00513	Contig16871.0.g4	GSPATP00004849001	o9510	p65343
CLS00519	GSPATP00030838001	Contig12436.0.g46	p7034	o3695
CLS00519	Contig12436.0.g46	GSPATP00030838001	o3695	p7034
CLS00530	GSPATP00023985001	Contig13947.0.g20	p53266	o5782
CLS00530	GSPATP00023985001	Contig13947.0.g20	p53267	o5783
CLS00530	GSPATP00023985001	Contig13947.0.g20	p53269	o5784
CLS00530	GSPATP00023985001	Contig13947.0.g20	p53270	o5785
CLS00530	Contig13947.0.g20	GSPATP00023985001	o5782	p53266
CLS00530	Contig13947.0.g20	GSPATP00023985001	o5783	p53267
CLS00530	Contig13947.0.g20	GSPATP00023985001	o5784	p53269
CLS00530	Contig13947.0.g20	GSPATP00023985001	o5785	p53270
CLS00533	GSPATP00019959001	Contig15200.0.g19	p106819	o35656
CLS00533	Contig15200.0.g19	GSPATP00019959001	o35656	p106819
CLS00536	GSPATP00011522001	Contig8807.0.1.g80	p30146	o57164
CLS00536	Contig8807.0.1.g80	GSPATP00011522001	o57164	p30146
CLS00537	GSPATP00010734001	Contig22832.0.g52	p89451	o47557
CLS00537	Contig22832.0.g52	GSPATP00010734001	o47557	p89451
CLS00538	GSPATP00013199001	Contig1165.1.g33	p94253	o2544
CLS00538	GSPATP00013199001	Contig1165.1.g33	p94255	o2545
CLS00538	Contig1165.1.g33	GSPATP00013199001	o2544	p94253
CLS00538	Contig1165.1.g33	GSPATP00013199001	o2545	p94255
CLS00540	GSPATP00019629001	Contig18451.0.g5	p45000	o40570
CLS00540	Contig18451.0.g5	GSPATP00019629001	o40570	p45000
CLS00542	GSPATP00037630001	Contig5343.0.g4	p20646	o21000
CLS00542	Contig5343.0.g4	GSPATP00037630001	o21000	p20646
CLS00545	GSPATP00011024001	Contig15872.0.g107	p28485	o36784
CLS00545	GSPATP00011024001	Contig15872.0.g107	p28486	o36785
CLS00545	Contig15872.0.g107	GSPATP00011024001	o36784	p28485
CLS00545	Contig15872.0.g107	GSPATP00011024001	o36785	p28486
CLS00546	GSPATP00012005001	Contig3598.0.1.g92	p30965	o49728
CLS00546	Contig3598.0.1.g92	GSPATP00012005001	o49728	p30965
CLS00547	GSPATP00029670001	Contig10052.0.g111	p5238	o26997
CLS00547	Contig10052.0.g111	GSPATP00029670001	o26997	p5238
CLS00553	GSPATP00023189001	Contig12845.0.g80	p112512	o31775
CLS00553	GSPATP00023189001	Contig12845.0.g80	p112513	o31776
CLS00553	Contig12845.0.g80	GSPATP00023189001	o31775	p112512
CLS00553	Contig12845.0.g80	GSPATP00023189001	o31776	p112513
CLS00560	GSPATP00038908001	Contig12780.0.g53	p59723	o31718
CLS00560	Contig12780.0.g53	GSPATP00038908001	o31718	p59723
CLS00564	GSPATP00024658001	Contig6956.0.g21	p54241	o22916
CLS00564	GSPATP00024658001	Contig6956.0.g21	p54242	o22917
CLS00564	GSPATP00024658001	Contig6956.0.g21	p54243	o22919
CLS00564	Contig6956.0.g21	GSPATP00024658001	o22916	p54241
CLS00564	Contig6956.0.g21	GSPATP00024658001	o22917	p54242
CLS00564	Contig6956.0.g21	GSPATP00024658001	o22919	p54243
CLS00567	GSPATP00017143001	Contig18836.0.g90	p40380	o11866
CLS00567	Contig18836.0.g90	GSPATP00017143001	o11866	p40380
CLS00576	GSPATP00015044001	Contig18994.0.g68	p36278	o41471
CLS00576	Contig18994.0.g68	GSPATP00015044001	o41471	p36278
CLS00581	GSPATP00010250001	Contig21783.0.g116	p27287	o15656
CLS00581	GSPATP00010250001	Contig21783.0.g116	p27288	o15657
CLS00581	Contig21783.0.g116	GSPATP00010250001	o15656	p27287
CLS00581	Contig21783.0.g116	GSPATP00010250001	o15657	p27288
CLS00592	GSPATP00013885001	Contig19246.0.g31	p33787	o12399
CLS00592	Contig19246.0.g31	GSPATP00013885001	o12399	p33787
CLS00602	GSPATP00025278001	Contig10531.0.g27	p55092	o822
CLS00602	GSPATP00025278001	Contig10531.0.g27	p55094	o823
CLS00602	Contig10531.0.g27	GSPATP00025278001	o822	p55092
CLS00602	Contig10531.0.g27	GSPATP00025278001	o823	p55094
CLS00607	GSPATP00024278001	Contig3524.0.g37	p114727	o18879
CLS00607	Contig3524.0.g37	GSPATP00024278001	o18879	p114727
CLS00612	GSPATP00034123001	Contig22150.0.g7	p13926	o46722
CLS00612	Contig22150.0.g7	GSPATP00034123001	o46722	p13926
CLS00619	GSPATP00011431001	Contig4801.0.g31	p91497	o51422
CLS00619	Contig4801.0.g31	GSPATP00011431001	o51422	p91497
CLS00628	GSPATP00018081001	Contig5706.0.g40	p41891	o21421
CLS00628	Contig5706.0.g40	GSPATP00018081001	o21421	p41891
CLS00631	GSPATP00022305001	Contig20678.0.g40	p111084	o44265
CLS00631	GSPATP00022305001	Contig20678.0.g40	p111085	o44266
CLS00631	Contig20678.0.g40	GSPATP00022305001	o44265	p111084
CLS00631	Contig20678.0.g40	GSPATP00022305001	o44266	p111085
CLS00633	GSPATP00020120001	Contig14257.0.g64	p107113	o34190
CLS00633	Contig14257.0.g64	GSPATP00020120001	o34190	p107113
CLS00634	GSPATP00010636001	Contig15909.0.g95	p89317	o8377
CLS00634	GSPATP00010636001	Contig15909.0.g95	p89318	o8378
CLS00634	Contig15909.0.g95	GSPATP00010636001	o8377	p89317
CLS00634	Contig15909.0.g95	GSPATP00010636001	o8378	p89318
CLS00637	GSPATP00022887001	Contig11967.0.g24	p50798	o3019
CLS00637	Contig11967.0.g24	GSPATP00022887001	o3019	p50798
CLS00641	GSPATP00004688001	Contig457.0.g18	p4150	o20115
CLS00641	Contig457.0.g18	GSPATP00004688001	o20115	p4150
CLS00643	GSPATP00018404001	Contig2674.0.g38	p103634	o48333
CLS00643	Contig2674.0.g38	GSPATP00018404001	o48333	p103634
CLS00649	GSPATP00016254001	Contig14465.0.g80	p99611	o34527
CLS00649	GSPATP00016254001	Contig14465.0.g80	p99612	o34528
CLS00649	Contig14465.0.g80	GSPATP00016254001	o34527	p99611
CLS00649	Contig14465.0.g80	GSPATP00016254001	o34528	p99612
CLS00651	GSPATP00018387001	Contig651.1.g14	p103596	o22321
CLS00651	Contig651.1.g14	GSPATP00018387001	o22321	p103596
CLS00657	GSPATP00013596001	Contig10450.0.g7	p94862	o27651
CLS00657	Contig10450.0.g7	GSPATP00013596001	o27651	p94862
CLS00658	GSPATP00027106001	Contig393.0.g115	p58622	o50193
CLS00658	GSPATP00027106001	Contig393.0.g115	p58623	o50194
CLS00658	Contig393.0.g115	GSPATP00027106001	o50193	p58622
CLS00658	Contig393.0.g115	GSPATP00027106001	o50194	p58623
CLS00662	GSPATP00025833001	Contig1689.0.g14	p117697	o38390
CLS00662	GSPATP00025833001	Contig1689.0.g14	p117698	o38391
CLS00662	GSPATP00025833001	Contig1689.0.g14	p117699	o38392
CLS00662	Contig1689.0.g14	GSPATP00025833001	o38390	p117697
CLS00662	Contig1689.0.g14	GSPATP00025833001	o38391	p117698
CLS00662	Contig1689.0.g14	GSPATP00025833001	o38392	p117699
CLS00663	GSPATP00029943001	Contig21307.0.g5	p66619	o45230
CLS00663	Contig21307.0.g5	GSPATP00029943001	o45230	p66619
CLS00665	GSPATP00015882001	Contig1188.1.g67	p99023	o2834
CLS00665	Contig1188.1.g67	GSPATP00015882001	o2834	p99023
CLS00668	GSPATP00034305001	Contig21676.0.g24	p14159	o15477
CLS00668	Contig21676.0.g24	GSPATP00034305001	o15477	p14159
CLS00677	GSPATP00016710001	Contig1408.1.g83	p100329	o33843
CLS00677	Contig1408.1.g83	GSPATP00016710001	o33843	p100329
CLS00686	GSPATP00027256001	Contig22499.0.g6	p58823	o16698
CLS00686	Contig22499.0.g6	GSPATP00027256001	o16698	p58823
CLS00688	GSPATP00028404001	Contig22064.0.g10	p2834	o16175
CLS00688	Contig22064.0.g10	GSPATP00028404001	o16175	p2834
CLS00692	GSPATP00015236001	Contig8848.0.2.g4	p36602	o57214
CLS00692	Contig8848.0.2.g4	GSPATP00015236001	o57214	p36602
CLS00704	GSPATP00034835001	Contig13266.0.g81	p14886	o32495
CLS00704	Contig13266.0.g81	GSPATP00034835001	o32495	p14886
CLS00705	GSPATP00028201001	Contig20698.0.g67	p63100	o14172
CLS00705	GSPATP00028201001	Contig20698.0.g67	p63101	o14173
CLS00705	Contig20698.0.g67	GSPATP00028201001	o14172	p63100
CLS00705	Contig20698.0.g67	GSPATP00028201001	o14173	p63101
CLS00707	GSPATP00037007001	Contig21639.0.g27	p80192	o45779
CLS00707	Contig21639.0.g27	GSPATP00037007001	o45779	p80192
CLS00716	GSPATP00017704001	Contig11626.0.g114	p41347	o29637
CLS00716	Contig11626.0.g114	GSPATP00017704001	o29637	p41347
CLS00719	GSPATP00020009001	Contig9085.0.g108	p106888	o25562
CLS00719	GSPATP00020009001	Contig9085.0.g108	p106889	o25563
CLS00719	Contig9085.0.g108	GSPATP00020009001	o25562	p106888
CLS00719	Contig9085.0.g108	GSPATP00020009001	o25563	p106889
CLS00720	GSPATP00006197001	Contig16734.0.g67	p74355	o38134
CLS00720	GSPATP00006197001	Contig16734.0.g67	p74357	o38136
CLS00720	Contig16734.0.g67	GSPATP00006197001	o38134	p74355
CLS00720	Contig16734.0.g67	GSPATP00006197001	o38136	p74357
CLS00726	GSPATP00020312001	Contig9679.0.g86	p46045	o58601
CLS00726	Contig9679.0.g86	GSPATP00020312001	o58601	p46045
CLS00727	GSPATP00011309001	Contig18542.0.g94	p29736	o11512
CLS00727	Contig18542.0.g94	GSPATP00011309001	o11512	p29736
CLS00728	GSPATP00020712001	Contig20196.0.1.g12	p107957	o43478
CLS00728	Contig20196.0.1.g12	GSPATP00020712001	o43478	p107957
CLS00729	GSPATP00010980001	Contig10301.0.g58	p28411	o458
CLS00729	Contig10301.0.g58	GSPATP00010980001	o458	p28411
CLS00734	GSPATP00008821001	Contig18383.0.g108	p86445	o40509
CLS00734	GSPATP00008821001	Contig18383.0.g108	p86446	o40510
CLS00734	GSPATP00008821001	Contig18383.0.g108	p86447	o40511
CLS00734	Contig18383.0.g108	GSPATP00008821001	o40509	p86445
CLS00734	Contig18383.0.g108	GSPATP00008821001	o40510	p86446
CLS00734	Contig18383.0.g108	GSPATP00008821001	o40511	p86447
CLS00736	GSPATP00028464001	Contig10505.0.g60	p2915	o27736
CLS00736	GSPATP00028464001	Contig10505.0.g60	p2916	o27737
CLS00736	Contig10505.0.g60	GSPATP00028464001	o27736	p2915
CLS00736	Contig10505.0.g60	GSPATP00028464001	o27737	p2916
CLS00745	GSPATP00014287001	Contig9708.0.g81	p96596	o58676
CLS00745	GSPATP00014287001	Contig9708.0.g81	p96598	o58678
CLS00745	Contig9708.0.g81	GSPATP00014287001	o58676	p96596
CLS00745	Contig9708.0.g81	GSPATP00014287001	o58678	p96598
CLS00747	GSPATP00011564001	Contig21451.0.g87	p91703	o45471
CLS00747	Contig21451.0.g87	GSPATP00011564001	o45471	p91703
CLS00748	GSPATP00019998001	Contig2007.0.g76	p106866	o43255
CLS00748	Contig2007.0.g76	GSPATP00019998001	o43255	p106866
CLS00749	GSPATP00015300001	Contig1454.1.g21	p36688	o34674
CLS00749	Contig1454.1.g21	GSPATP00015300001	o34674	p36688
CLS00751	GSPATP00036797001	Contig7897.0.0.g35	p79918	o24039
CLS00751	Contig7897.0.0.g35	GSPATP00036797001	o24039	p79918
CLS00762	GSPATP00011393001	Contig22736.0.g93	p91443	o47446
CLS00762	GSPATP00011393001	Contig22736.0.g93	p91444	o47447
CLS00762	Contig22736.0.g93	GSPATP00011393001	o47446	p91443
CLS00762	Contig22736.0.g93	GSPATP00011393001	o47447	p91444
CLS00768	GSPATP00026271001	Contig3705.0.g61	p118335	o49895
CLS00768	Contig3705.0.g61	GSPATP00026271001	o49895	p118335
CLS00770	GSPATP00009939001	Contig19270.0.0.g39	p26847	o41920
CLS00770	Contig19270.0.0.g39	GSPATP00009939001	o41920	p26847
CLS00772	GSPATP00030544001	Contig22636.0.g49	p6590	o47320
CLS00772	Contig22636.0.g49	GSPATP00030544001	o47320	p6590
CLS00774	GSPATP00034458001	Contig17530.0.g100	p14401	o10286
CLS00774	Contig17530.0.g100	GSPATP00034458001	o10286	p14401
CLS00775	GSPATP00009630001	Contig1296.0.g12	p87770	o4376
CLS00775	Contig1296.0.g12	GSPATP00009630001	o4376	p87770
CLS00781	GSPATP00020499001	Contig845.1.g5	p107638	o24751
CLS00781	GSPATP00020499001	Contig845.1.g5	p107639	o24752
CLS00781	Contig845.1.g5	GSPATP00020499001	o24751	p107638
CLS00781	Contig845.1.g5	GSPATP00020499001	o24752	p107639
CLS00782	GSPATP00016605001	Contig17578.0.g72	p100130	o10344
CLS00782	GSPATP00016605001	Contig17578.0.g72	p100131	o10345
CLS00782	Contig17578.0.g72	GSPATP00016605001	o10344	p100130
CLS00782	Contig17578.0.g72	GSPATP00016605001	o10345	p100131
CLS00791	GSPATP00029648001	Contig19882.0.g6	p66135	o13148
CLS00791	Contig19882.0.g6	GSPATP00029648001	o13148	p66135
CLS00794	GSPATP00036939001	Contig21382.0.g15	p80086	o45367
CLS00794	Contig21382.0.g15	GSPATP00036939001	o45367	p80086
CLS00796	GSPATP00020717001	Contig775.1.g56	p107960	o55570
CLS00796	GSPATP00020717001	Contig775.1.g56	p107961	o55571
CLS00796	Contig775.1.g56	GSPATP00020717001	o55570	p107960
CLS00796	Contig775.1.g56	GSPATP00020717001	o55571	p107961
CLS00800	GSPATP00012117001	Contig9402.0.g21	p31147	o26035
CLS00800	Contig9402.0.g21	GSPATP00012117001	o26035	p31147
CLS00816	GSPATP00020389001	Contig17375.0.g51	p46158	o39089
CLS00816	Contig17375.0.g51	GSPATP00020389001	o39089	p46158
CLS00817	GSPATP00037958001	Contig6862.0.g20	p82083	o54415
CLS00817	Contig6862.0.g20	GSPATP00037958001	o54415	p82083
CLS00818	GSPATP00036057001	Contig22056.0.g49	p17173	o16155
CLS00818	Contig22056.0.g49	GSPATP00036057001	o16155	p17173
CLS00820	GSPATP00035008001	Contig22793.0.0.g90	p15077	o47502
CLS00820	Contig22793.0.0.g90	GSPATP00035008001	o47502	p15077
CLS03702	GSPATP00013269001	Contig19719.0.g85	p94343	o42678
CLS03702	Contig19719.0.g85	GSPATP00013269001	o42678	p94343
CLS03703	GSPATP00007105001	Contig615.1.g104	p20238	o53363
CLS03703	GSPATP00007105001	Contig615.1.g104	p20239	o53364
CLS03703	GSPATP00007105001	Contig615.1.g104	p20241	o53365
CLS03703	Contig615.1.g104	GSPATP00007105001	o53363	p20238
CLS03703	Contig615.1.g104	GSPATP00007105001	o53364	p20239
CLS03703	Contig615.1.g104	GSPATP00007105001	o53365	p20241
CLS03706	GSPATP00007117001	Contig17765.0.g111	p20263	o10577
CLS03706	Contig17765.0.g111	GSPATP00007117001	o10577	p20263
CLS03708	GSPATP00016539001	Contig20161.0.g73	p38700	o43424
CLS03708	Contig20161.0.g73	GSPATP00016539001	o43424	p38700
CLS03713	GSPATP00007189001	Contig145.0.g20	p81248	o6505
CLS03736	GSPATP00013038001	Contig211.0.g34	p32512	o44900
CLS03736	Contig211.0.g34	GSPATP00013038001	o44900	p32512
CLS03741	GSPATP00031694001	Contig10221.0.g29	p69971	o27278
CLS03741	Contig10221.0.g29	GSPATP00031694001	o27278	p69971
CLS03752	GSPATP00007505001	Contig4733.0.g43	p21927	o51304
CLS03752	Contig4733.0.g43	GSPATP00007505001	o51304	p21927
CLS03754	GSPATP00015208001	Contig21302.0.g1	p97932	o15014
CLS03754	Contig21302.0.g1	GSPATP00015208001	o15014	p97932
CLS03772	GSPATP00007626001	Contig17689.0.g33	p22417	o39562
CLS03772	Contig17689.0.g33	GSPATP00007626001	o39562	p22417
CLS03797	GSPATP00021467001	Contig10015.0.g100	p47832	o26908
CLS03797	Contig10015.0.g100	GSPATP00021467001	o26908	p47832
CLS03800	GSPATP00029641001	Contig16763.0.g40	p66123	o38176
CLS03800	Contig16763.0.g40	GSPATP00029641001	o38176	p66123
CLS03801	GSPATP00023078001	Contig11467.0.g108	p112316	o2200
CLS03801	Contig11467.0.g108	GSPATP00023078001	o2200	p112316
CLS03823	GSPATP00008730001	Contig10559.0.g20	p86266	o27844
CLS03823	Contig10559.0.g20	GSPATP00008730001	o27844	p86266
CLS03824	GSPATP00009926001	Contig11640.0.g63	p88180	o2501
CLS03824	Contig11640.0.g63	GSPATP00009926001	o2501	p88180
CLS03840	GSPATP00038471001	Contig20953.0.g93	p83434	o14540
CLS03840	Contig20953.0.g93	GSPATP00038471001	o14540	p83434
CLS03845	GSPATP00013073001	Contig15439.0.g99	p94039	o36046
CLS03845	Contig15439.0.g99	GSPATP00013073001	o36046	p94039
CLS03853	GSPATP00008424001	Contig290.0.g67	p85828	o48630
CLS03853	Contig290.0.g67	GSPATP00008424001	o48630	p85828
CLS03854	GSPATP00012981001	Contig16902.0.g77	p93909	o9549
CLS03854	Contig16902.0.g77	GSPATP00012981001	o9549	p93909
CLS03858	GSPATP00015726001	Contig15182.0.g97	p98753	o7462
CLS03858	Contig15182.0.g97	GSPATP00015726001	o7462	p98753
CLS03876	GSPATP00008648001	Contig13499.0.g54	p24836	o32911
CLS03876	GSPATP00008648001	Contig13499.0.g54	p24837	o32912
CLS03876	Contig13499.0.g54	GSPATP00008648001	o32911	p24836
CLS03876	Contig13499.0.g54	GSPATP00008648001	o32912	p24837
CLS03879	GSPATP00008698001	Contig19456.0.g85	p24912	o42223
CLS03879	GSPATP00008698001	Contig19456.0.g85	p24913	o42224
CLS03879	GSPATP00008698001	Contig19456.0.g85	p24915	o42225
CLS03879	Contig19456.0.g85	GSPATP00008698001	o42223	p24912
CLS03879	Contig19456.0.g85	GSPATP00008698001	o42224	p24913
CLS03879	Contig19456.0.g85	GSPATP00008698001	o42225	p24915
CLS03880	GSPATP00008704001	Contig827.1.g132	p86229	o56366
CLS03886	GSPATP00008722001	Contig6042.0.g64	p24947	o53195
CLS03886	GSPATP00008722001	Contig6042.0.g64	p24948	o53196
CLS03886	Contig6042.0.g64	GSPATP00008722001	o53195	p24947
CLS03886	Contig6042.0.g64	GSPATP00008722001	o53196	p24948
CLS03888	GSPATP00008736001	Contig11097.0.g21	p24972	o1677
CLS03888	Contig11097.0.g21	GSPATP00008736001	o1677	p24972
CLS03891	GSPATP00008759001	Contig9605.0.0.g91	p86307	o26309
CLS03891	GSPATP00008759001	Contig9605.0.0.g91	p86308	o26310
CLS03891	Contig9605.0.0.g91	GSPATP00008759001	o26309	p86307
CLS03891	Contig9605.0.0.g91	GSPATP00008759001	o26310	p86308
CLS03896	GSPATP00008809001	Contig1085.1.g65	p25079	o28422
CLS03896	Contig1085.1.g65	GSPATP00008809001	o28422	p25079
CLS03900	GSPATP00008829001	Contig1240.1.g131	p86462	o30991
CLS03900	Contig1240.1.g131	GSPATP00008829001	o30991	p86462
CLS03901	GSPATP00008836001	Contig17186.0.g64	p86475	o9878
CLS03901	GSPATP00008836001	Contig17186.0.g64	p86476	o9880
CLS03901	Contig17186.0.g64	GSPATP00008836001	o9878	p86475
CLS03901	Contig17186.0.g64	GSPATP00008836001	o9880	p86476
CLS03934	GSPATP00009243001	Contig721.1.g109	p25684	o54809
CLS03934	Contig721.1.g109	GSPATP00009243001	o54809	p25684
CLS03935	GSPATP00020065001	Contig22387.0.g70	p107027	o46991
CLS03935	Contig22387.0.g70	GSPATP00020065001	o46991	p107027
CLS03938	GSPATP00019787001	Contig5643.0.g67	p106523	o21350
CLS03938	GSPATP00019787001	Contig5643.0.g67	p106524	o21351
CLS03938	GSPATP00019787001	Contig5643.0.g67	p106525	o21352
CLS03938	Contig5643.0.g67	GSPATP00019787001	o21350	p106523
CLS03938	Contig5643.0.g67	GSPATP00019787001	o21351	p106524
CLS03938	Contig5643.0.g67	GSPATP00019787001	o21352	p106525
CLS03945	GSPATP00009328001	Contig17628.0.g17	p25810	o39498
CLS03945	GSPATP00009328001	Contig17628.0.g17	p25811	o39499
CLS03945	Contig17628.0.g17	GSPATP00009328001	o39498	p25810
CLS03945	Contig17628.0.g17	GSPATP00009328001	o39499	p25811
CLS03950	GSPATP00018967001	Contig19361.0.g118	p43312	o42087
CLS03950	Contig19361.0.g118	GSPATP00018967001	o42087	p43312
CLS03963	GSPATP00009443001	Contig16008.0.g30	p25963	o37016
CLS03963	Contig16008.0.g30	GSPATP00009443001	o37016	p25963
CLS03987	GSPATP00009713001	Contig9123.0.g29	p26422	o25662
CLS03987	Contig9123.0.g29	GSPATP00009713001	o25662	p26422
CLS04000	GSPATP00009922001	Contig22149.0.g11	p88170	o46709
CLS04000	Contig22149.0.g11	GSPATP00009922001	o46709	p88170
CLS04018	GSPATP00010191001	Contig15545.0.1.g8	p88629	o36237
CLS04018	Contig15545.0.1.g8	GSPATP00010191001	o36237	p88629
CLS04020	GSPATP00033531001	Contig21965.0.g19	p73379	o46366
CLS04020	GSPATP00033531001	Contig21965.0.g19	p73380	o46367
CLS04020	Contig21965.0.g19	GSPATP00033531001	o46367	p73380
CLS04050	GSPATP00010461001	Contig2768.0.g69	p89008	o17976
CLS04050	GSPATP00010461001	Contig2768.0.g69	p89010	o17978
CLS04050	Contig2768.0.g69	GSPATP00010461001	o17976	p89008
CLS04050	Contig2768.0.g69	GSPATP00010461001	o17978	p89010
CLS04059	GSPATP00019670001	Contig14083.0.g75	p106355	o33858
CLS04059	GSPATP00019670001	Contig14083.0.g75	p106356	o33859
CLS04059	Contig14083.0.g75	GSPATP00019670001	o33858	p106355
CLS04059	Contig14083.0.g75	GSPATP00019670001	o33859	p106356
CLS04063	GSPATP00010576001	Contig8058.0.g113	p89238	o56061
CLS04063	Contig8058.0.g113	GSPATP00010576001	o56061	p89238
CLS04065	GSPATP00010596001	Contig14045.0.g93	p27801	o33753
CLS04065	Contig14045.0.g93	GSPATP00010596001	o33753	p27801
CLS04066	GSPATP00035845001	Contig20678.0.g41	p16803	o44268
CLS04066	Contig20678.0.g41	GSPATP00035845001	o44268	p16803
CLS04079	GSPATP00019551001	Contig15822.0.g84	p44875	o36678
CLS04079	GSPATP00019551001	Contig15822.0.g84	p44876	o36679
CLS04079	GSPATP00019551001	Contig15822.0.g84	p44878	o36681
CLS04079	Contig15822.0.g84	GSPATP00019551001	o36678	p44875
CLS04079	Contig15822.0.g84	GSPATP00019551001	o36679	p44876
CLS04079	Contig15822.0.g84	GSPATP00019551001	o36681	p44878
CLS04085	GSPATP00019492001	Contig413.1.g99	p44776	o50492
CLS04085	Contig413.1.g99	GSPATP00019492001	o50492	p44776
CLS04095	GSPATP00014319001	Contig10061.0.g53	p96652	o132
CLS04095	Contig10061.0.g53	GSPATP00014319001	o132	p96652
CLS04096	GSPATP00010831001	Contig17805.0.g2	p28151	o10629
CLS04096	Contig17805.0.g2	GSPATP00010831001	o10629	p28151
CLS04137	GSPATP00011261001	Contig10454.0.g12	p91204	o661
CLS04137	Contig10454.0.g12	GSPATP00011261001	o661	p91204
CLS04140	GSPATP00011287001	Contig5305.0.g101	p91261	o52102
CLS04140	Contig5305.0.g101	GSPATP00011287001	o52102	p91261
CLS04144	GSPATP00038386001	Contig32.1.g116	p22193	o18548
CLS04144	Contig32.1.g116	GSPATP00038386001	o18548	p22193
CLS04151	GSPATP00011670001	Contig22174.0.g18	p30391	o46753
CLS04151	GSPATP00011670001	Contig22174.0.g18	p30392	o46756
CLS04151	Contig22174.0.g18	GSPATP00011670001	o46753	p30391
CLS04151	Contig22174.0.g18	GSPATP00011670001	o46756	p30392
CLS04159	GSPATP00021391001	Contig11125.0.g67	p47696	o28838
CLS04159	Contig11125.0.g67	GSPATP00021391001	o28838	p47696
CLS04171	GSPATP00011993001	Contig10741.0.g106	p92404	o28190
CLS04171	GSPATP00011993001	Contig10741.0.g106	p92405	o28191
CLS04171	GSPATP00011993001	Contig10741.0.g106	p92406	o28192
CLS04171	GSPATP00011993001	Contig10741.0.g106	p92408	o28193
CLS04171	Contig10741.0.g106	GSPATP00011993001	o28191	p92405
CLS04171	Contig10741.0.g106	GSPATP00011993001	o28192	p92406
CLS04171	Contig10741.0.g106	GSPATP00011993001	o28193	p92408
CLS04173	GSPATP00012019001	Contig13770.0.g40	p30994	o33415
CLS04173	GSPATP00012019001	Contig13770.0.g40	p30995	o33417
CLS04173	Contig13770.0.g40	GSPATP00012019001	o33415	p30994
CLS04173	Contig13770.0.g40	GSPATP00012019001	o33417	p30995
CLS04185	GSPATP00015535001	Contig18196.0.g15	p98431	o11076
CLS04185	Contig18196.0.g15	GSPATP00015535001	o11076	p98431
CLS04197	GSPATP00012224001	Contig17745.0.g115	p31303	o10563
CLS04197	Contig17745.0.g115	GSPATP00012224001	o10563	p31303
CLS04199	GSPATP00016963001	Contig1054.0.g59	p40119	o843
CLS04199	Contig1054.0.g59	GSPATP00016963001	o843	p40119
CLS04213	GSPATP00012377001	Contig20867.0.g92	p31562	o14450
CLS04213	Contig20867.0.g92	GSPATP00012377001	o14450	p31562
CLS04214	GSPATP00012400001	Contig18209.0.g84	p92967	o40238
CLS04214	GSPATP00012400001	Contig18209.0.g84	p92968	o40239
CLS04214	Contig18209.0.g84	GSPATP00012400001	o40238	p92967
CLS04214	Contig18209.0.g84	GSPATP00012400001	o40239	p92968
CLS04221	GSPATP00012458001	Contig22518.0.g95	p31679	o16717
CLS04221	Contig22518.0.g95	GSPATP00012458001	o16717	p31679
CLS04226	GSPATP00019561001	Contig15126.0.g3	p44904	o35583
CLS04226	Contig15126.0.g3	GSPATP00019561001	o35583	p44904
CLS04227	GSPATP00016276001	Contig6542.0.g49	p38272	o53953
CLS04227	Contig6542.0.g49	GSPATP00016276001	o53953	p38272
CLS04245	GSPATP00013370001	Contig403.1.g89	p33023	o19553
CLS04245	GSPATP00013370001	Contig403.1.g89	p33024	o19554
CLS04245	Contig403.1.g89	GSPATP00013370001	o19553	p33023
CLS04245	Contig403.1.g89	GSPATP00013370001	o19554	p33024
CLS04270	GSPATP00013249001	Contig9793.0.g67	p32838	o26567
CLS04270	Contig9793.0.g67	GSPATP00013249001	o26567	p32838
CLS04277	GSPATP00016778001	Contig14408.0.g47	p100991	o34419
CLS04277	Contig14408.0.g47	GSPATP00016778001	o34419	p100991
CLS04285	GSPATP00013566001	Contig2734.0.g118	p94809	o17929
CLS04285	Contig2734.0.g118	GSPATP00013566001	o17929	p94809
CLS04297	GSPATP00016962001	Contig18878.0.g81	p40116	o11923
CLS04297	Contig18878.0.g81	GSPATP00016962001	o11923	p40116
CLS04320	GSPATP00013943001	Contig18499.0.g72	p33886	o40616
CLS04320	Contig18499.0.g72	GSPATP00013943001	o40616	p33886
CLS04332	GSPATP00026190001	Contig20726.0.g23	p118202	o14239
CLS04332	Contig20726.0.g23	GSPATP00026190001	o14239	p118202
CLS04358	GSPATP00037149001	Contig18398.0.g12	p80406	o11342
CLS04358	Contig18398.0.g12	GSPATP00037149001	o11342	p80406
CLS04359	GSPATP00037143001	Contig13759.0.g51	p80389	o33386
CLS04359	Contig13759.0.g51	GSPATP00037143001	o33386	p80389
CLS04363	GSPATP00014292001	Contig22242.0.g47	p96609	o16464
CLS04363	GSPATP00014292001	Contig22242.0.g47	p96610	o16465
CLS04363	GSPATP00014292001	Contig22242.0.g47	p96611	o16466
CLS04363	GSPATP00014292001	Contig22242.0.g47	p96614	o16467
CLS04363	Contig22242.0.g47	GSPATP00014292001	o16464	p96609
CLS04363	Contig22242.0.g47	GSPATP00014292001	o16465	p96610
CLS04363	Contig22242.0.g47	GSPATP00014292001	o16466	p96611
CLS04363	Contig22242.0.g47	GSPATP00014292001	o16467	p96614
CLS04372	GSPATP00014839001	Contig1067.1.g39	p97391	o28099
CLS04372	Contig1067.1.g39	GSPATP00014839001	o28099	p97391
CLS04375	GSPATP00038102001	Contig6100.0.g94	p21333	o53271
CLS04375	Contig6100.0.g94	GSPATP00038102001	o53271	p21333
CLS04381	GSPATP00014963001	Contig4011.0.g83	p97565	o19519
CLS04381	GSPATP00014963001	Contig4011.0.g83	p97566	o19520
CLS04381	Contig4011.0.g83	GSPATP00014963001	o19519	p97565
CLS04381	Contig4011.0.g83	GSPATP00014963001	o19520	p97566
CLS04384	GSPATP00031731001	Contig6122.0.g74	p70041	o21875
CLS04384	Contig6122.0.g74	GSPATP00031731001	o21875	p70041
CLS04405	GSPATP00035861001	Contig21968.0.g12	p16840	o15981
CLS04405	Contig21968.0.g12	GSPATP00035861001	o15981	p16840
CLS04407	GSPATP00015696001	Contig715.1.g99	p98690	o54722
CLS04407	GSPATP00015696001	Contig715.1.g99	p98691	o54723
CLS04407	Contig715.1.g99	GSPATP00015696001	o54722	p98690
CLS04407	Contig715.1.g99	GSPATP00015696001	o54723	p98691
CLS04413	GSPATP00015805001	Contig20267.0.g73	p37472	o43624
CLS04413	Contig20267.0.g73	GSPATP00015805001	o43624	p37472
CLS04421	GSPATP00037959001	Contig14329.0.g35	p82091	o34337
CLS04421	Contig14329.0.g35	GSPATP00037959001	o34337	p82091
CLS04426	GSPATP00016071001	Contig21979.0.g71	p99357	o46395
CLS04426	Contig21979.0.g71	GSPATP00016071001	o46395	p99357
CLS04428	GSPATP00037899001	Contig17205.0.g110	p21089	o9906
CLS04428	Contig17205.0.g110	GSPATP00037899001	o9906	p21089
CLS04434	GSPATP00034301001	Contig6.0.g64	p75022	o53114
CLS04434	Contig6.0.g64	GSPATP00034301001	o53114	p75022
CLS04437	GSPATP00034326001	Contig121.1.g112	p75076	o3218
CLS04437	GSPATP00034326001	Contig121.1.g112	p75077	o3219
CLS04437	GSPATP00034326001	Contig121.1.g112	p75080	o3222
CLS04437	Contig121.1.g112	GSPATP00034326001	o3218	p75076
CLS04437	Contig121.1.g112	GSPATP00034326001	o3219	p75077
CLS04437	Contig121.1.g112	GSPATP00034326001	o3222	p75080
CLS04439	GSPATP00016341001	Contig14933.0.1.g44	p38347	o7158
CLS04439	Contig14933.0.1.g44	GSPATP00016341001	o7158	p38347
CLS04449	GSPATP00016770001	Contig18263.0.g50	p100968	o40340
CLS04449	Contig18263.0.g50	GSPATP00016770001	o40340	p100968
CLS04451	GSPATP00016856001	Contig9232.0.g12	p101113	o25820
CLS04451	Contig9232.0.g12	GSPATP00016856001	o25820	p101113
CLS04469	GSPATP00017092001	Contig11259.0.g51	p101514	o1874
CLS04469	GSPATP00017092001	Contig11259.0.g51	p101515	o1875
CLS04469	Contig11259.0.g51	GSPATP00017092001	o1874	p101514
CLS04469	Contig11259.0.g51	GSPATP00017092001	o1875	p101515
CLS04475	GSPATP00018566001	Contig3797.0.g32	p103808	o50012
CLS04475	GSPATP00018566001	Contig3797.0.g32	p103809	o50013
CLS04475	GSPATP00018566001	Contig3797.0.g32	p103812	o50014
CLS04475	Contig3797.0.g32	GSPATP00018566001	o50012	p103808
CLS04475	Contig3797.0.g32	GSPATP00018566001	o50013	p103809
CLS04475	Contig3797.0.g32	GSPATP00018566001	o50014	p103812
CLS04484	GSPATP00017213001	Contig21551.0.g90	p101700	o45614
CLS04484	Contig21551.0.g90	GSPATP00017213001	o45614	p101700
CLS04494	GSPATP00017299001	Contig3200.0.g75	p40629	o49082
CLS04494	Contig3200.0.g75	GSPATP00017299001	o49082	p40629
CLS04502	GSPATP00019312001	Contig18446.0.g36	p44505	o40560
CLS04502	Contig18446.0.g36	GSPATP00019312001	o40560	p44505
CLS04507	GSPATP00017481001	Contig8285.0.g24	p102123	o56387
CLS04507	Contig8285.0.g24	GSPATP00017481001	o56387	p102123
CLS04512	GSPATP00030494001	Contig18683.0.g28	p67496	o40933
CLS04512	Contig18683.0.g28	GSPATP00030494001	o40933	p67496
CLS04548	GSPATP00017930001	Contig20641.0.0.g15	p102839	o14090
CLS04548	Contig20641.0.0.g15	GSPATP00017930001	o14090	p102839
CLS04556	GSPATP00037881001	Contig10200.0.g17	p81979	o27228
CLS04556	Contig10200.0.g17	GSPATP00037881001	o27228	p81979
CLS04568	GSPATP00018125001	Contig19381.0.1.g85	p103094	o12555
CLS04568	Contig19381.0.1.g85	GSPATP00018125001	o12555	p103094
CLS04570	GSPATP00028468001	Contig1234.1.g122	p2931	o3533
CLS04570	Contig1234.1.g122	GSPATP00028468001	o3533	p2931
CLS04590	GSPATP00035039001	Contig3371.0.0.g49	p15118	o18736
CLS04590	Contig3371.0.0.g49	GSPATP00035039001	o18736	p15118
CLS04600	GSPATP00018388001	Contig2878.0.g82	p103603	o18098
CLS04600	GSPATP00018388001	Contig2878.0.g82	p103605	o18099
CLS04600	Contig2878.0.g82	GSPATP00018388001	o18098	p103603
CLS04600	Contig2878.0.g82	GSPATP00018388001	o18099	p103605
CLS04603	GSPATP00018453001	Contig13705.0.g23	p103669	o33317
CLS04603	Contig13705.0.g23	GSPATP00018453001	o33317	p103669
CLS04611	GSPATP00018630001	Contig836.0.g20	p103889	o56486
CLS04611	Contig836.0.g20	GSPATP00018630001	o56486	p103889
CLS04616	GSPATP00018656001	Contig1319.1.g107	p42898	o4766
CLS04616	Contig1319.1.g107	GSPATP00018656001	o4766	p42898
CLS04623	GSPATP00018698001	Contig44.1.g4	p42960	o50818
CLS04623	Contig44.1.g4	GSPATP00018698001	o50818	p42960
CLS04624	GSPATP00027523001	Contig14857.0.g41	p59294	o7027
CLS04624	Contig14857.0.g41	GSPATP00027523001	o7027	p59294
CLS04658	GSPATP00019604001	Contig10313.0.g18	p106271	o27387
CLS04658	Contig10313.0.g18	GSPATP00019604001	o27387	p106271
CLS04673	GSPATP00022260001	Contig12246.0.g13	p111006	o3403
CLS04673	Contig12246.0.g13	GSPATP00022260001	o3403	p111006
CLS04677	GSPATP00022300001	Contig800.0.g9	p49943	o24182
CLS04677	Contig800.0.g9	GSPATP00022300001	o24182	p49943
CLS04682	GSPATP00022344001	Contig2680.0.g48	p49991	o48366
CLS04682	Contig2680.0.g48	GSPATP00022344001	o48366	p49991
CLS04687	GSPATP00020191001	Contig21701.0.g11	p45847	o45917
CLS04687	GSPATP00020191001	Contig21701.0.g11	p45848	o45918
CLS04687	Contig21701.0.g11	GSPATP00020191001	o45917	p45847
CLS04687	Contig21701.0.g11	GSPATP00020191001	o45918	p45848
CLS04700	GSPATP00020339001	Contig12153.0.g13	p107415	o3304
CLS04700	Contig12153.0.g13	GSPATP00020339001	o3304	p107415
CLS04702	GSPATP00022938001	Contig22860.0.0.g52	p112075	o47594
CLS04702	Contig22860.0.0.g52	GSPATP00022938001	o47594	p112075
CLS04705	GSPATP00020421001	Contig4630.0.g54	p46205	o51132
CLS04705	GSPATP00020421001	Contig4630.0.g54	p46206	o51133
CLS04705	GSPATP00020421001	Contig4630.0.g54	p46207	o51134
CLS04705	Contig4630.0.g54	GSPATP00020421001	o51132	p46205
CLS04705	Contig4630.0.g54	GSPATP00020421001	o51133	p46206
CLS04705	Contig4630.0.g54	GSPATP00020421001	o51134	p46207
CLS04719	GSPATP00020650001	Contig11548.0.1.g93	p46548	o2352
CLS04748	GSPATP00020889001	Contig21033.0.g33	p46947	o14635
CLS04748	Contig21033.0.g33	GSPATP00020889001	o14635	p46947
CLS04759	GSPATP00022921001	Contig12610.0.g74	p112053	o3899
CLS04759	Contig12610.0.g74	GSPATP00022921001	o3899	p112053
CLS04762	GSPATP00021039001	Contig8672.0.g66	p47170	o56896
CLS04762	Contig8672.0.g66	GSPATP00021039001	o56896	p47170
CLS04783	GSPATP00032834001	Contig21319.0.g85	p11394	o45248
CLS04783	GSPATP00032834001	Contig21319.0.g85	p11395	o45249
CLS04783	Contig21319.0.g85	GSPATP00032834001	o45248	p11394
CLS04783	Contig21319.0.g85	GSPATP00032834001	o45249	p11395
CLS04796	GSPATP00023345001	Contig7647.0.g33	p112751	o23775
CLS04796	Contig7647.0.g33	GSPATP00023345001	o23775	p112751
CLS04798	GSPATP00021670001	Contig21985.0.g59	p48916	o46409
CLS04798	Contig21985.0.g59	GSPATP00021670001	o46409	p48916
CLS04807	GSPATP00021733001	Contig10969.0.g69	p110106	o1468
CLS04807	Contig10969.0.g69	GSPATP00021733001	o1468	p110106
CLS04821	GSPATP00022008001	Contig20126.0.g117	p49491	o13479
CLS04821	Contig20126.0.g117	GSPATP00022008001	o13479	p49491
CLS04824	GSPATP00022045001	Contig6354.0.0.g59	p110618	o22116
CLS04824	Contig6354.0.0.g59	GSPATP00022045001	o22116	p110618
CLS04856	GSPATP00038488001	Contig20573.0.g76	p22291	o44121
CLS04856	Contig20573.0.g76	GSPATP00038488001	o44121	p22291
CLS04864	GSPATP00022761001	Contig10206.0.g13	p111815	o27235
CLS04864	GSPATP00022761001	Contig10206.0.g13	p111816	o27236
CLS04864	Contig10206.0.g13	GSPATP00022761001	o27235	p111815
CLS04864	Contig10206.0.g13	GSPATP00022761001	o27236	p111816
CLS04875	GSPATP00023012001	Contig21343.0.g41	p50978	o15050
CLS04875	GSPATP00023012001	Contig21343.0.g41	p50979	o15051
CLS04875	Contig21343.0.g41	GSPATP00023012001	o15050	p50978
CLS04875	Contig21343.0.g41	GSPATP00023012001	o15051	p50979
CLS04890	GSPATP00025775001	Contig13946.0.g19	p117614	o5780
CLS04890	Contig13946.0.g19	GSPATP00025775001	o5780	p117614
CLS04904	GSPATP00023498001	Contig20357.0.g72	p51733	o13762
CLS04904	GSPATP00023498001	Contig20357.0.g72	p51734	o13763
CLS04904	Contig20357.0.g72	GSPATP00023498001	o13762	p51733
CLS04904	Contig20357.0.g72	GSPATP00023498001	o13763	p51734
CLS04947	GSPATP00024025001	Contig4825.0.g9	p114350	o51445
CLS04947	Contig4825.0.g9	GSPATP00024025001	o51445	p114350
CLS04979	GSPATP00024888001	Contig18600.0.g15	p54572	o40777
CLS04979	GSPATP00024888001	Contig18600.0.g15	p54573	o40778
CLS04979	Contig18600.0.g15	GSPATP00024888001	o40777	p54572
CLS04979	Contig18600.0.g15	GSPATP00024888001	o40778	p54573
CLS04990	GSPATP00032473001	Contig10500.0.g57	p71721	o772
CLS04991	GSPATP00025113001	Contig21530.0.g97	p116009	o15287
CLS04991	Contig21530.0.g97	GSPATP00025113001	o15287	p116009
CLS05002	GSPATP00031542001	Contig7554.0.g32	p69766	o55258
CLS05002	GSPATP00031542001	Contig7554.0.g32	p69769	o55259
CLS05002	Contig7554.0.g32	GSPATP00031542001	o55258	p69766
CLS05002	Contig7554.0.g32	GSPATP00031542001	o55259	p69769
CLS05006	GSPATP00025380001	Contig14319.0.g81	p55234	o34321
CLS05006	Contig14319.0.g81	GSPATP00025380001	o34321	p55234
CLS05018	GSPATP00030780001	Contig10488.0.g77	p67971	o27708
CLS05018	Contig10488.0.g77	GSPATP00030780001	o27708	p67971
CLS05038	GSPATP00026097001	Contig17454.0.g50	p57051	o10209
CLS05038	Contig17454.0.g50	GSPATP00026097001	o10209	p57051
CLS05040	GSPATP00026110001	Contig16616.0.g9	p57086	o9206
CLS05040	Contig16616.0.g9	GSPATP00026110001	o9206	p57086
CLS05045	GSPATP00026151001	Contig19715.0.g80	p57133	o12986
CLS05045	Contig19715.0.g80	GSPATP00026151001	o12986	p57133
CLS05046	GSPATP00039596001	Contig14554.0.g56	p103308	o6594
CLS05046	GSPATP00039596001	Contig14554.0.g56	p103309	o6595
CLS05046	Contig14554.0.g56	GSPATP00039596001	o6594	p103308
CLS05046	Contig14554.0.g56	GSPATP00039596001	o6595	p103309
CLS05049	GSPATP00026012001	Contig15520.0.g51	p56940	o36197
CLS05049	GSPATP00026012001	Contig15520.0.g51	p56942	o36198
CLS05049	GSPATP00026012001	Contig15520.0.g51	p56944	o36199
CLS05049	Contig15520.0.g51	GSPATP00026012001	o36197	p56940
CLS05049	Contig15520.0.g51	GSPATP00026012001	o36198	p56942
CLS05049	Contig15520.0.g51	GSPATP00026012001	o36199	p56944
CLS05084	GSPATP00026873001	Contig12519.0.g26	p58188	o3777
CLS05084	GSPATP00026873001	Contig12519.0.g26	p58189	o3778
CLS05084	Contig12519.0.g26	GSPATP00026873001	o3777	p58188
CLS05084	Contig12519.0.g26	GSPATP00026873001	o3778	p58189
CLS05085	GSPATP00028906001	Contig10447.0.g60	p3484	o658
CLS05085	Contig10447.0.g60	GSPATP00028906001	o658	p3484
CLS05096	GSPATP00028626001	Contig22585.0.g103	p63785	o16770
CLS05096	Contig22585.0.g103	GSPATP00028626001	o16770	p63785
CLS05098	GSPATP00026996001	Contig19092.0.g41	p58454	o12167
CLS05098	Contig19092.0.g41	GSPATP00026996001	o12167	p58454
CLS05118	GSPATP00032784001	Contig6594.0.g79	p11312	o22424
CLS05118	Contig6594.0.g79	GSPATP00032784001	o22424	p11312
CLS05123	GSPATP00027694001	Contig716.0.g25	p1795	o54732
CLS05123	GSPATP00027694001	Contig716.0.g25	p1796	o54733
CLS05123	Contig716.0.g25	GSPATP00027694001	o54732	p1795
CLS05123	Contig716.0.g25	GSPATP00027694001	o54733	p1796
CLS05138	GSPATP00032096001	Contig16472.0.g61	p9651	o37762
CLS05138	GSPATP00032096001	Contig16472.0.g61	p9652	o37763
CLS05138	GSPATP00032096001	Contig16472.0.g61	p9653	o37764
CLS05138	Contig16472.0.g61	GSPATP00032096001	o37762	p9651
CLS05138	Contig16472.0.g61	GSPATP00032096001	o37763	p9652
CLS05138	Contig16472.0.g61	GSPATP00032096001	o37764	p9653
CLS05139	GSPATP00033705001	Contig22126.0.g42	p12731	o46679
CLS05139	GSPATP00033705001	Contig22126.0.g42	p12732	o46680
CLS05139	Contig22126.0.g42	GSPATP00033705001	o46679	p12731
CLS05139	Contig22126.0.g42	GSPATP00033705001	o46680	p12732
CLS05145	GSPATP00032678001	Contig17239.0.g42	p11147	o9932
CLS05145	Contig17239.0.g42	GSPATP00032678001	o9932	p11147
CLS05150	GSPATP00032707001	Contig19374.0.g86	p72074	o42103
CLS05150	Contig19374.0.g86	GSPATP00032707001	o42103	p72074
CLS05153	GSPATP00029016001	Contig22653.0.g27	p64540	o16862
CLS05153	Contig22653.0.g27	GSPATP00029016001	o16862	p64540
CLS05163	GSPATP00028613001	Contig11687.0.g112	p63762	o29759
CLS05163	GSPATP00028613001	Contig11687.0.g112	p63765	o29760
CLS05163	Contig11687.0.g112	GSPATP00028613001	o29759	p63762
CLS05163	Contig11687.0.g112	GSPATP00028613001	o29760	p63765
CLS05166	GSPATP00028859001	Contig1404.1.g79	p64247	o33741
CLS05166	GSPATP00028859001	Contig1404.1.g79	p64248	o33743
CLS05166	Contig1404.1.g79	GSPATP00028859001	o33741	p64247
CLS05166	Contig1404.1.g79	GSPATP00028859001	o33743	p64248
CLS05177	GSPATP00028934001	Contig21752.0.g20	p3520	o45986
CLS05177	GSPATP00028934001	Contig21752.0.g20	p3521	o45987
CLS05177	Contig21752.0.g20	GSPATP00028934001	o45986	p3520
CLS05177	Contig21752.0.g20	GSPATP00028934001	o45987	p3521
CLS05180	GSPATP00029029001	Contig15228.0.g40	p3674	o7526
CLS05180	Contig15228.0.g40	GSPATP00029029001	o7526	p3674
CLS05188	GSPATP00029873001	Contig19123.0.g76	p66520	o12207
CLS05188	GSPATP00029873001	Contig19123.0.g76	p66521	o12208
CLS05188	Contig19123.0.g76	GSPATP00029873001	o12207	p66520
CLS05188	Contig19123.0.g76	GSPATP00029873001	o12208	p66521
CLS05202	GSPATP00029503001	Contig22712.0.g77	p65900	o47417
CLS05202	Contig22712.0.g77	GSPATP00029503001	o47417	p65900
CLS05207	GSPATP00029794001	Contig2735.0.g121	p66384	o17934
CLS05207	Contig2735.0.g121	GSPATP00029794001	o17934	p66384
CLS05214	GSPATP00029926001	Contig21914.0.g49	p5621	o15845
CLS05214	Contig21914.0.g49	GSPATP00029926001	o15845	p5621
CLS05244	GSPATP00030407001	Contig7920.0.g38	p6371	o24082
CLS05244	GSPATP00030407001	Contig7920.0.g38	p6372	o24083
CLS05244	Contig7920.0.g38	GSPATP00030407001	o24082	p6371
CLS05244	Contig7920.0.g38	GSPATP00030407001	o24083	p6372
CLS05271	GSPATP00034462001	Contig6413.0.g98	p75228	o53729
CLS05271	Contig6413.0.g98	GSPATP00034462001	o53729	p75228
CLS05275	GSPATP00034442001	Contig9261.0.g81	p14377	o57875
CLS05275	Contig9261.0.g81	GSPATP00034442001	o57875	p14377
CLS05294	GSPATP00031950001	Contig1440.1.g130	p70429	o34407
CLS05294	Contig1440.1.g130	GSPATP00031950001	o34407	p70429
CLS05313	GSPATP00034828001	Contig21006.0.0.g94	p14872	o14617
CLS05313	Contig21006.0.0.g94	GSPATP00034828001	o14617	p14872
CLS05323	GSPATP00032380001	Contig7568.0.g98	p70984	o55287
CLS05323	GSPATP00032380001	Contig7568.0.g98	p70986	o55290
CLS05323	Contig7568.0.g98	GSPATP00032380001	o55287	p70984
CLS05323	Contig7568.0.g98	GSPATP00032380001	o55290	p70986
CLS05326	GSPATP00039066001	Contig18962.0.g37	p121242	o41402
CLS05326	Contig18962.0.g37	GSPATP00039066001	o41402	p121242
CLS05352	GSPATP00036147001	Contig1682.0.g10	p17337	o9423
CLS05352	Contig1682.0.g10	GSPATP00036147001	o9423	p17337
CLS05367	GSPATP00033459001	Contig8321.0.g46	p73245	o56436
CLS05367	Contig8321.0.g46	GSPATP00033459001	o56436	p73245
CLS05384	GSPATP00034134001	Contig22138.0.g18	p74809	o16314
CLS05384	Contig22138.0.g18	GSPATP00034134001	o16314	p74809
CLS05385	GSPATP00036874001	Contig19089.0.g58	p19026	o41596
CLS05385	GSPATP00036874001	Contig19089.0.g58	p19027	o41597
CLS05385	Contig19089.0.g58	GSPATP00036874001	o41596	p19026
CLS05385	Contig19089.0.g58	GSPATP00036874001	o41597	p19027
CLS05390	GSPATP00034215001	Contig367.1.g37	p74925	o49800
CLS05390	Contig367.1.g37	GSPATP00034215001	o49800	p74925
CLS05394	GSPATP00034422001	Contig9317.0.g2	p14336	o25929
CLS05394	Contig9317.0.g2	GSPATP00034422001	o25929	p14336
CLS05419	GSPATP00034817001	Contig19016.0.g57	p75774	o41508
CLS05419	Contig19016.0.g57	GSPATP00034817001	o41508	p75774
CLS05421	GSPATP00034930001	Contig239.1.g136	p75938	o17433
CLS05421	Contig239.1.g136	GSPATP00034930001	o17433	p75938
CLS05437	GSPATP00036532001	Contig7544.0.1.g28	p79475	o55255
CLS05437	Contig7544.0.1.g28	GSPATP00036532001	o55255	p79475
CLS05440	GSPATP00036557001	Contig13261.0.g94	p18501	o32478
CLS05440	Contig13261.0.g94	GSPATP00036557001	o32478	p18501
CLS05451	GSPATP00036002001	Contig617.0.g94	p78114	o21918
CLS05451	Contig617.0.g94	GSPATP00036002001	o21918	p78114
CLS05452	GSPATP00036019001	Contig7403.0.g67	p17110	o55046
CLS05452	Contig7403.0.g67	GSPATP00036019001	o55046	p17110
CLS05490	GSPATP00039581001	Contig10393.0.g62	p103287	o582
CLS05490	GSPATP00039581001	Contig10393.0.g62	p103289	o583
CLS05490	Contig10393.0.g62	GSPATP00039581001	o582	p103287
CLS05490	Contig10393.0.g62	GSPATP00039581001	o583	p103289
CLS05493	GSPATP00037833001	Contig14336.0.g54	p20985	o6253
CLS05493	Contig14336.0.g54	GSPATP00037833001	o6253	p20985
CLS05496	GSPATP00037942001	Contig11547.0.g91	p21147	o29505
CLS05496	Contig11547.0.g91	GSPATP00037942001	o29505	p21147
CLS05502	GSPATP00038159001	Contig20283.0.g52	p21423	o13664
CLS05502	Contig20283.0.g52	GSPATP00038159001	o13664	p21423
CLS00830	GSPATP00029787001	Contig10081.0.g29	p5418	o176
CLS00830	Contig10081.0.g29	GSPATP00029787001	o176	p5418
CLS00835	GSPATP00026080001	Contig16596.0.g39	p57025	o9184
CLS00835	Contig16596.0.g39	GSPATP00026080001	o9184	p57025
CLS00836	GSPATP00007498001	Contig7313.0.g36	p21904	o23399
CLS00836	GSPATP00007498001	Contig7313.0.g36	p21905	o23400
CLS00836	Contig7313.0.g36	GSPATP00007498001	o23399	p21904
CLS00836	Contig7313.0.g36	GSPATP00007498001	o23400	p21905
CLS00838	GSPATP00010040001	Contig14256.0.g65	p88388	o34183
CLS00838	Contig14256.0.g65	GSPATP00010040001	o34183	p88388
CLS00840	GSPATP00020131001	Contig3478.0.g102	p107126	o49536
CLS00842	GSPATP00039662001	Contig17726.0.g111	p42267	o10536
CLS00842	Contig17726.0.g111	GSPATP00039662001	o10536	p42267
CLS00845	GSPATP00032545001	Contig18275.0.g55	p10913	o40380
CLS00845	Contig18275.0.g55	GSPATP00032545001	o40380	p10913
CLS00847	GSPATP00028308001	Contig16068.0.g63	p2666	o37146
CLS00847	Contig16068.0.g63	GSPATP00028308001	o37146	p2666
CLS00852	GSPATP00034416001	Contig22633.0.g46	p14318	o47316
CLS00852	Contig22633.0.g46	GSPATP00034416001	o47316	p14318
CLS00859	GSPATP00031156001	Contig15371.0.0.g43	p69222	o7689
CLS00859	Contig15371.0.0.g43	GSPATP00031156001	o7689	p69222
CLS00860	GSPATP00004758001	Contig190.1.g68	p4255	o12082
CLS00860	Contig190.1.g68	GSPATP00004758001	o12082	p4255
CLS00866	GSPATP00004883001	Contig22607.0.g39	p4472	o47270
CLS00866	Contig22607.0.g39	GSPATP00004883001	o47270	p4472
CLS00867	GSPATP00019752001	Contig17517.0.g69	p45217	o10257
CLS00867	Contig17517.0.g69	GSPATP00019752001	o10257	p45217
CLS00869	GSPATP00031823001	Contig1072.0.g14	p70169	o1091
CLS00869	GSPATP00031823001	Contig1072.0.g14	p70171	o1093
CLS00869	GSPATP00031823001	Contig1072.0.g14	p70172	o1094
CLS00869	GSPATP00031823001	Contig1072.0.g14	p70173	o1096
CLS00869	Contig1072.0.g14	GSPATP00031823001	o1091	p70169
CLS00869	Contig1072.0.g14	GSPATP00031823001	o1093	p70171
CLS00869	Contig1072.0.g14	GSPATP00031823001	o1094	p70172
CLS00869	Contig1072.0.g14	GSPATP00031823001	o1096	p70173
CLS00873	GSPATP00004937001	Contig18332.0.g98	p4546	o40458
CLS00873	Contig18332.0.g98	GSPATP00004937001	o40458	p4546
CLS00876	GSPATP00008772001	Contig14352.0.g52	p25029	o34362
CLS00876	Contig14352.0.g52	GSPATP00008772001	o34362	p25029
CLS00883	GSPATP00012104001	Contig18815.0.g94	p31115	o11823
CLS00883	Contig18815.0.g94	GSPATP00012104001	o11823	p31115
CLS00887	GSPATP00033252001	Contig18874.0.g91	p72916	o41230
CLS00887	Contig18874.0.g91	GSPATP00033252001	o41230	p72916
CLS00890	GSPATP00008410001	Contig12.0.g76	p85770	o30335
CLS00890	GSPATP00008410001	Contig12.0.g76	p85771	o30336
CLS00890	Contig12.0.g76	GSPATP00008410001	o30335	p85770
CLS00890	Contig12.0.g76	GSPATP00008410001	o30336	p85771
CLS00892	GSPATP00033179001	Contig291.1.g69	p11927	o18153
CLS00892	Contig291.1.g69	GSPATP00033179001	o18153	p11927
CLS00894	GSPATP00007268001	Contig22695.0.g48	p81395	o47400
CLS00894	Contig22695.0.g48	GSPATP00007268001	o47400	p81395
CLS00895	GSPATP00006429001	Contig5227.0.g53	p15690	o20865
CLS00895	GSPATP00006429001	Contig5227.0.g53	p15694	o20869
CLS00895	Contig5227.0.g53	GSPATP00006429001	o20865	p15690
CLS00895	Contig5227.0.g53	GSPATP00006429001	o20869	p15694
CLS00896	GSPATP00026285001	Contig11826.0.g61	p118352	o2770
CLS00896	Contig11826.0.g61	GSPATP00026285001	o2770	p118352
CLS00900	GSPATP00033257001	Contig19269.0.g49	p72931	o12435
CLS00900	GSPATP00033257001	Contig19269.0.g49	p72933	o12437
CLS00900	Contig19269.0.g49	GSPATP00033257001	o12435	p72931
CLS00900	Contig19269.0.g49	GSPATP00033257001	o12437	p72933
CLS00901	GSPATP00004499001	Contig861.1.g24	p1363	o25009
CLS00901	Contig861.1.g24	GSPATP00004499001	o25009	p1363
CLS00909	GSPATP00023616001	Contig16260.0.g37	p113102	o37392
CLS00909	Contig16260.0.g37	GSPATP00023616001	o37392	p113102
CLS00915	GSPATP00020125001	Contig19359.0.g114	p45744	o42084
CLS00915	Contig19359.0.g114	GSPATP00020125001	o42084	p45744
CLS00924	GSPATP00011153001	Contig1026.0.g89	p91007	o366
CLS00924	Contig1026.0.g89	GSPATP00011153001	o366	p91007
CLS00929	GSPATP00034581001	Contig7273.0.g45	p75375	o23346
CLS00929	Contig7273.0.g45	GSPATP00034581001	o23346	p75375
CLS00931	GSPATP00008478001	Contig22564.0.g70	p24522	o16761
CLS00931	Contig22564.0.g70	GSPATP00008478001	o16761	p24522
CLS00940	GSPATP00034354001	Contig17366.0.g58	p14228	o39073
CLS00940	GSPATP00034354001	Contig17366.0.g58	p14229	o39074
CLS00940	Contig17366.0.g58	GSPATP00034354001	o39073	p14228
CLS00940	Contig17366.0.g58	GSPATP00034354001	o39074	p14229
CLS00947	GSPATP00015584001	Contig5693.0.g33	p37149	o21404
CLS00947	Contig5693.0.g33	GSPATP00015584001	o21404	p37149
CLS00960	GSPATP00006568001	Contig15253.0.g20	p17700	o35743
CLS00960	GSPATP00006568001	Contig15253.0.g20	p17702	o35745
CLS00960	Contig15253.0.g20	GSPATP00006568001	o35743	p17700
CLS00960	Contig15253.0.g20	GSPATP00006568001	o35745	p17702
CLS00967	GSPATP00036550001	Contig21432.0.g8	p79510	o15165
CLS00967	GSPATP00036550001	Contig21432.0.g8	p79512	o15167
CLS00967	Contig21432.0.g8	GSPATP00036550001	o15165	p79510
CLS00967	Contig21432.0.g8	GSPATP00036550001	o15167	p79512
CLS00969	GSPATP00024852001	Contig13068.0.g30	p115631	o32151
CLS00969	GSPATP00024852001	Contig13068.0.g30	p115632	o32152
CLS00969	Contig13068.0.g30	GSPATP00024852001	o32151	p115631
CLS00969	Contig13068.0.g30	GSPATP00024852001	o32152	p115632
CLS00972	GSPATP00005020001	Contig13445.0.g101	p65611	o32807
CLS00972	Contig13445.0.g101	GSPATP00005020001	o32807	p65611
CLS00975	GSPATP00008669001	Contig22039.0.g109	p86189	o16117
CLS00975	Contig22039.0.g109	GSPATP00008669001	o16117	p86189
CLS00976	GSPATP00020879001	Contig11034.0.g67	p46930	o1587
CLS00976	Contig11034.0.g67	GSPATP00020879001	o1587	p46930
CLS00984	GSPATP00024451001	Contig22082.0.g97	p53937	o16223
CLS00984	Contig22082.0.g97	GSPATP00024451001	o16223	p53937
CLS00988	GSPATP00035134001	Contig11771.0.g78	p76267	o29914
CLS00988	Contig11771.0.g78	GSPATP00035134001	o29914	p76267
CLS00992	GSPATP00004885001	Contig2793.0.g103	p4474	o48484
CLS00992	Contig2793.0.g103	GSPATP00004885001	o48484	p4474
CLS00994	GSPATP00021767001	Contig12475.0.g1	p49089	o31117
CLS00994	Contig12475.0.g1	GSPATP00021767001	o31117	p49089
CLS00997	GSPATP00033750001	Contig17686.0.g40	p12804	o10478
CLS00997	Contig17686.0.g40	GSPATP00033750001	o10478	p12804
CLS01000	GSPATP00015541001	Contig21034.0.g40	p37080	o44824
CLS01000	Contig21034.0.g40	GSPATP00015541001	o44824	p37080
CLS01004	GSPATP00011384001	Contig21156.0.g73	p29856	o14843
CLS01004	GSPATP00011384001	Contig21156.0.g73	p29857	o14844
CLS01004	Contig21156.0.g73	GSPATP00011384001	o14843	p29856
CLS01004	Contig21156.0.g73	GSPATP00011384001	o14844	p29857
CLS01022	GSPATP00007244001	Contig2890.0.g87	p81370	o18132
CLS01022	Contig2890.0.g87	GSPATP00007244001	o18132	p81370
CLS01024	GSPATP00021216001	Contig16946.0.g34	p108682	o9589
CLS01024	Contig16946.0.g34	GSPATP00021216001	o9589	p108682
CLS01028	GSPATP00021736001	Contig18702.0.g87	p49032	o40957
CLS01028	Contig18702.0.g87	GSPATP00021736001	o40957	p49032
CLS01035	GSPATP00027995001	Contig15239.0.g117	p62810	o7537
CLS01035	GSPATP00027995001	Contig15239.0.g117	p62811	o7538
CLS01035	GSPATP00027995001	Contig15239.0.g117	p62812	o7539
CLS01035	Contig15239.0.g117	GSPATP00027995001	o7537	p62810
CLS01035	Contig15239.0.g117	GSPATP00027995001	o7538	p62811
CLS01035	Contig15239.0.g117	GSPATP00027995001	o7539	p62812
CLS01045	GSPATP00018683001	Contig13459.0.g8	p103981	o32831
CLS01045	GSPATP00018683001	Contig13459.0.g8	p103986	o32832
CLS01045	Contig13459.0.g8	GSPATP00018683001	o32831	p103981
CLS01045	Contig13459.0.g8	GSPATP00018683001	o32832	p103986
CLS01047	GSPATP00016887001	Contig2439.0.g80	p101157	o17516
CLS01047	GSPATP00016887001	Contig2439.0.g80	p101159	o17517
CLS01047	Contig2439.0.g80	GSPATP00016887001	o17516	p101157
CLS01047	Contig2439.0.g80	GSPATP00016887001	o17517	p101159
CLS01054	GSPATP00023703001	Contig19852.0.g30	p113897	o13098
CLS01054	Contig19852.0.g30	GSPATP00023703001	o13098	p113897
CLS01058	GSPATP00014938001	Contig6435.0.g97	p97518	o22231
CLS01058	Contig6435.0.g97	GSPATP00014938001	o22231	p97518
CLS01060	GSPATP00018489001	Contig1164.1.g32	p103723	o2498
CLS01060	Contig1164.1.g32	GSPATP00018489001	o2498	p103723
CLS01063	GSPATP00021943001	Contig6560.0.g89	p49381	o22376
CLS01063	GSPATP00021943001	Contig6560.0.g89	p49382	o22377
CLS01063	GSPATP00021943001	Contig6560.0.g89	p49384	o22380
CLS01063	Contig6560.0.g89	GSPATP00021943001	o22376	p49381
CLS01063	Contig6560.0.g89	GSPATP00021943001	o22377	p49382
CLS01063	Contig6560.0.g89	GSPATP00021943001	o22380	p49384
CLS01064	GSPATP00012988001	Contig20321.0.g101	p32410	o13701
CLS01064	Contig20321.0.g101	GSPATP00012988001	o13701	p32410
CLS01065	GSPATP00019766001	Contig17883.0.g112	p106494	o39803
CLS01065	Contig17883.0.g112	GSPATP00019766001	o39803	p106494
CLS01071	GSPATP00016532001	Contig19918.0.g49	p100005	o13202
CLS01071	GSPATP00016532001	Contig19918.0.g49	p100006	o13203
CLS01071	Contig19918.0.g49	GSPATP00016532001	o13202	p100005
CLS01071	Contig19918.0.g49	GSPATP00016532001	o13203	p100006
CLS01072	GSPATP00008705001	Contig18343.0.g85	p24930	o11270
CLS01072	Contig18343.0.g85	GSPATP00008705001	o11270	p24930
CLS01081	GSPATP00021351001	Contig4964.0.g30	p108882	o51621
CLS01081	GSPATP00021351001	Contig4964.0.g30	p108883	o51622
CLS01081	Contig4964.0.g30	GSPATP00021351001	o51621	p108882
CLS01081	Contig4964.0.g30	GSPATP00021351001	o51622	p108883
CLS01092	GSPATP00019334001	Contig7420.0.g17	p44544	o23502
CLS01092	Contig7420.0.g17	GSPATP00019334001	o23502	p44544
CLS01099	GSPATP00021358001	Contig22093.0.g31	p108895	o46614
CLS01099	Contig22093.0.g31	GSPATP00021358001	o46614	p108895
CLS01102	GSPATP00011589001	Contig11297.0.g96	p30232	o29095
CLS01102	GSPATP00011589001	Contig11297.0.g96	p30233	o29096
CLS01102	GSPATP00011589001	Contig11297.0.g96	p30236	o29097
CLS01102	Contig11297.0.g96	GSPATP00011589001	o29095	p30232
CLS01102	Contig11297.0.g96	GSPATP00011589001	o29096	p30233
CLS01102	Contig11297.0.g96	GSPATP00011589001	o29097	p30236
CLS01103	GSPATP00025727001	Contig12242.0.g5	p117542	o30732
CLS01103	Contig12242.0.g5	GSPATP00025727001	o30732	p117542
CLS01110	GSPATP00016536001	Contig9279.0.0.g16	p38684	o57936
CLS01110	GSPATP00016536001	Contig9279.0.0.g16	p38685	o57937
CLS01110	Contig9279.0.0.g16	GSPATP00016536001	o57936	p38684
CLS01110	Contig9279.0.0.g16	GSPATP00016536001	o57937	p38685
CLS01113	GSPATP00015392001	Contig19652.0.g52	p36854	o42557
CLS01113	Contig19652.0.g52	GSPATP00015392001	o42557	p36854
CLS01115	GSPATP00009326001	Contig293.1.g73	p25803	o48687
CLS01115	GSPATP00009326001	Contig293.1.g73	p25807	o48688
CLS01115	Contig293.1.g73	GSPATP00009326001	o48687	p25803
CLS01115	Contig293.1.g73	GSPATP00009326001	o48688	p25807
CLS01119	GSPATP00037839001	Contig21046.0.g14	p81930	o14650
CLS01119	Contig21046.0.g14	GSPATP00037839001	o14650	p81930
CLS01139	GSPATP00026423001	Contig1353.1.g15	p118566	o5201
CLS01139	Contig1353.1.g15	GSPATP00026423001	o5201	p118566
CLS01142	GSPATP00014725001	Contig15496.0.g43	p35745	o36133
CLS01142	Contig15496.0.g43	GSPATP00014725001	o36133	p35745
CLS01147	GSPATP00011807001	Contig10910.0.g97	p92082	o1358
CLS01147	GSPATP00011807001	Contig10910.0.g97	p92083	o1359
CLS01147	Contig10910.0.g97	GSPATP00011807001	o1358	p92082
CLS01147	Contig10910.0.g97	GSPATP00011807001	o1359	p92083
CLS01153	GSPATP00029587001	Contig10712.0.g47	p5116	o28170
CLS01153	Contig10712.0.g47	GSPATP00029587001	o28170	p5116
CLS01158	GSPATP00015132001	Contig21283.0.g15	p97807	o14982
CLS01158	Contig21283.0.g15	GSPATP00015132001	o14982	p97807
CLS01160	GSPATP00017676001	Contig13714.0.g6	p102418	o33324
CLS01160	Contig13714.0.g6	GSPATP00017676001	o33324	p102418
CLS01162	GSPATP00027841001	Contig13360.0.g12	p62587	o32662
CLS01162	Contig13360.0.g12	GSPATP00027841001	o32662	p62587
CLS01163	GSPATP00022130001	Contig17326.0.g22	p49660	o39027
CLS01163	Contig17326.0.g22	GSPATP00022130001	o39027	p49660
CLS01169	GSPATP00029879001	Contig14613.0.g86	p5540	o6700
CLS01169	Contig14613.0.g86	GSPATP00029879001	o6700	p5540
CLS01170	GSPATP00019638001	Contig14040.0.g96	p45011	o33748
CLS01170	Contig14040.0.g96	GSPATP00019638001	o33748	p45011
CLS01180	GSPATP00015625001	Contig5218.0.g43	p37209	o20854
CLS01180	GSPATP00015625001	Contig5218.0.g43	p37212	o20857
CLS01180	Contig5218.0.g43	GSPATP00015625001	o20854	p37209
CLS01180	Contig5218.0.g43	GSPATP00015625001	o20857	p37212
CLS01182	GSPATP00009080001	Contig7825.0.g34	p86855	o23983
CLS01182	GSPATP00009080001	Contig7825.0.g34	p86856	o23985
CLS01182	Contig7825.0.g34	GSPATP00009080001	o23983	p86855
CLS01182	Contig7825.0.g34	GSPATP00009080001	o23985	p86856
CLS01187	GSPATP00025338001	Contig17698.0.g34	p116348	o39570
CLS01187	GSPATP00025338001	Contig17698.0.g34	p116350	o39571
CLS01187	GSPATP00025338001	Contig17698.0.g34	p116353	o39574
CLS01187	Contig17698.0.g34	GSPATP00025338001	o39570	p116348
CLS01187	Contig17698.0.g34	GSPATP00025338001	o39571	p116350
CLS01187	Contig17698.0.g34	GSPATP00025338001	o39574	p116353
CLS01197	GSPATP00034461001	Contig5079.0.g1	p75223	o51789
CLS01197	GSPATP00034461001	Contig5079.0.g1	p75225	o51792
CLS01197	Contig5079.0.g1	GSPATP00034461001	o51789	p75223
CLS01197	Contig5079.0.g1	GSPATP00034461001	o51792	p75225
CLS01206	GSPATP00008275001	Contig12013.0.g58	p24192	o3090
CLS01206	Contig12013.0.g58	GSPATP00008275001	o3090	p24192
CLS01214	GSPATP00026755001	Contig22626.0.g41	p58007	o16830
CLS01214	Contig22626.0.g41	GSPATP00026755001	o16830	p58007
CLS01217	GSPATP00012195001	Contig18954.0.g9	p92660	o12011
CLS01217	Contig18954.0.g9	GSPATP00012195001	o12011	p92660
CLS01220	GSPATP00034087001	Contig10657.0.g36	p13870	o28069
CLS01220	Contig10657.0.g36	GSPATP00034087001	o28069	p13870
CLS01226	GSPATP00021599001	Contig20332.0.g85	p109894	o43731
CLS01226	Contig20332.0.g85	GSPATP00021599001	o43731	p109894
CLS01237	GSPATP00034196001	Contig10731.0.g69	p14041	o1120
CLS01237	Contig10731.0.g69	GSPATP00034196001	o1120	p14041
CLS01247	GSPATP00020363001	Contig16948.0.0.g28	p46109	o38509
CLS01247	Contig16948.0.0.g28	GSPATP00020363001	o38509	p46109
CLS01257	GSPATP00026758001	Contig1126.1.g113	p119124	o29049
CLS01257	Contig1126.1.g113	GSPATP00026758001	o29049	p119124
CLS01260	GSPATP00016881001	Contig22207.0.g77	p39984	o46798
CLS01260	Contig22207.0.g77	GSPATP00016881001	o46798	p39984
CLS01261	GSPATP00012659001	Contig15848.0.g104	p93330	o36740
CLS01261	GSPATP00012659001	Contig15848.0.g104	p93332	o36741
CLS01261	Contig15848.0.g104	GSPATP00012659001	o36740	p93330
CLS01261	Contig15848.0.g104	GSPATP00012659001	o36741	p93332
CLS01262	GSPATP00023253001	Contig7793.0.g5	p112626	o23941
CLS01262	Contig7793.0.g5	GSPATP00023253001	o23941	p112626
CLS01277	GSPATP00019159001	Contig14421.0.0.g95	p43568	o6398
CLS01277	Contig14421.0.0.g95	GSPATP00019159001	o6398	p43568
CLS01278	GSPATP00010663001	Contig10954.0.g62	p89345	o1445
CLS01278	Contig10954.0.g62	GSPATP00010663001	o1445	p89345
CLS01279	GSPATP00019271001	Contig9298.0.g115	p44435	o25906
CLS01279	GSPATP00019271001	Contig9298.0.g115	p44436	o25907
CLS01279	Contig9298.0.g115	GSPATP00019271001	o25906	p44435
CLS01279	Contig9298.0.g115	GSPATP00019271001	o25907	p44436
CLS01298	GSPATP00004959001	Contig15976.0.g76	p65510	o8447
CLS01298	Contig15976.0.g76	GSPATP00004959001	o8447	p65510
CLS01299	GSPATP00012181001	Contig19930.0.g53	p92635	o13217
CLS01299	Contig19930.0.g53	GSPATP00012181001	o13217	p92635
CLS01300	GSPATP00023696001	Contig15169.0.g19	p52807	o35632
CLS01300	Contig15169.0.g19	GSPATP00023696001	o35632	p52807
CLS01304	GSPATP00008314001	Contig6936.0.g101	p24257	o54486
CLS01304	Contig6936.0.g101	GSPATP00008314001	o54486	p24257
CLS01305	GSPATP00013592001	Contig16247.0.0.g95	p94848	o8759
CLS01305	Contig16247.0.0.g95	GSPATP00013592001	o8759	p94848
CLS01317	GSPATP00011293001	Contig19277.0.g32	p29695	o41934
CLS01317	GSPATP00011293001	Contig19277.0.g32	p29697	o41935
CLS01317	Contig19277.0.g32	GSPATP00011293001	o41934	p29695
CLS01317	Contig19277.0.g32	GSPATP00011293001	o41935	p29697
CLS01323	GSPATP00037040001	Contig19209.0.g81	p80218	o41797
CLS01323	Contig19209.0.g81	GSPATP00037040001	o41797	p80218
CLS01324	GSPATP00021333001	Contig19438.0.g5	p108860	o42206
CLS01324	Contig19438.0.g5	GSPATP00021333001	o42206	p108860
CLS01325	GSPATP00029660001	Contig423.1.g114	p66164	o19754
CLS01325	Contig423.1.g114	GSPATP00029660001	o19754	p66164
CLS01326	GSPATP00016102001	Contig11991.0.g79	p99389	o3048
CLS01326	GSPATP00016102001	Contig11991.0.g79	p99391	o3050
CLS01326	Contig11991.0.g79	GSPATP00016102001	o3048	p99389
CLS01326	Contig11991.0.g79	GSPATP00016102001	o3050	p99391
CLS01333	GSPATP00017668001	Contig3513.0.g10	p41274	o49586
CLS01333	Contig3513.0.g10	GSPATP00017668001	o49586	p41274
CLS01336	GSPATP00005072001	Contig3735.0.g88	p68295	o19163
CLS01336	GSPATP00005072001	Contig3735.0.g88	p68297	o19165
CLS01336	Contig3735.0.g88	GSPATP00005072001	o19163	p68295
CLS01336	Contig3735.0.g88	GSPATP00005072001	o19165	p68297
CLS01344	GSPATP00007974001	Contig19688.0.g99	p23722	o12959
CLS01344	GSPATP00007974001	Contig19688.0.g99	p23723	o12960
CLS01344	Contig19688.0.g99	GSPATP00007974001	o12959	p23722
CLS01344	Contig19688.0.g99	GSPATP00007974001	o12960	p23723
CLS01353	GSPATP00019454001	Contig20680.0.g93	p106026	o44270
CLS01353	Contig20680.0.g93	GSPATP00019454001	o44270	p106026
CLS01356	GSPATP00021659001	Contig8816.0.g39	p48886	o57174
CLS01356	Contig8816.0.g39	GSPATP00021659001	o57174	p48886
CLS01363	GSPATP00030395001	Contig12409.0.0.g14	p6352	o31001
CLS01363	GSPATP00030395001	Contig12409.0.0.g14	p6353	o31002
CLS01363	GSPATP00030395001	Contig12409.0.0.g14	p6354	o31003
CLS01363	Contig12409.0.0.g14	GSPATP00030395001	o31001	p6352
CLS01363	Contig12409.0.0.g14	GSPATP00030395001	o31002	p6353
CLS01363	Contig12409.0.0.g14	GSPATP00030395001	o31003	p6354
CLS01365	GSPATP00015281001	Contig18162.0.g15	p36665	o11040
CLS01365	Contig18162.0.g15	GSPATP00015281001	o11040	p36665
CLS01368	GSPATP00038909001	Contig12921.0.1.g101	p120986	o4331
CLS01368	Contig12921.0.1.g101	GSPATP00038909001	o4331	p120986
CLS01371	GSPATP00012890001	Contig21964.0.g21	p93730	o46363
CLS01371	GSPATP00012890001	Contig21964.0.g21	p93731	o46364
CLS01371	Contig21964.0.g21	GSPATP00012890001	o46363	p93730
CLS01371	Contig21964.0.g21	GSPATP00012890001	o46364	p93731
CLS01378	GSPATP00027034001	Contig7433.0.g81	p119503	o23547
CLS01378	Contig7433.0.g81	GSPATP00027034001	o23547	p119503
CLS01384	GSPATP00038383001	Contig15726.0.g39	p83291	o8090
CLS01384	Contig15726.0.g39	GSPATP00038383001	o8090	p83291
CLS01387	GSPATP00021316001	Contig2560.0.g99	p47570	o48171
CLS01387	Contig2560.0.g99	GSPATP00021316001	o48171	p47570
CLS01392	GSPATP00017166001	Contig1058.1.g27	p40421	o27893
CLS01392	Contig1058.1.g27	GSPATP00017166001	o27893	p40421
CLS01402	GSPATP00008408001	Contig11918.0.g16	p85763	o30164
CLS01402	Contig11918.0.g16	GSPATP00008408001	o30164	p85763
CLS01406	GSPATP00035904001	Contig15787.0.g79	p16911	o36621
CLS01406	GSPATP00035904001	Contig15787.0.g79	p16912	o36622
CLS01406	Contig15787.0.g79	GSPATP00035904001	o36621	p16911
CLS01406	Contig15787.0.g79	GSPATP00035904001	o36622	p16912
CLS01407	GSPATP00023525001	Contig18308.0.g1	p51777	o11206
CLS01407	Contig18308.0.g1	GSPATP00023525001	o11206	p51777
CLS01408	GSPATP00031143001	Contig22561.0.g34	p8166	o16756
CLS01408	Contig22561.0.g34	GSPATP00031143001	o16756	p8166
CLS01411	GSPATP00018343001	Contig22185.0.g98	p103520	o46765
CLS01411	Contig22185.0.g98	GSPATP00018343001	o46765	p103520
CLS01418	GSPATP00012387001	Contig20034.0.g86	p92931	o13359
CLS01418	Contig20034.0.g86	GSPATP00012387001	o13359	p92931
CLS01420	GSPATP00009030001	Contig713.1.g94	p86775	o23098
CLS01420	Contig713.1.g94	GSPATP00009030001	o23098	p86775
CLS01427	GSPATP00014663001	Contig15613.0.g40	p35656	o7966
CLS01427	Contig15613.0.g40	GSPATP00014663001	o7966	p35656
CLS01435	GSPATP00024437001	Contig8459.0.g70	p53932	o24760
CLS01435	Contig8459.0.g70	GSPATP00024437001	o24760	p53932
CLS01441	GSPATP00026400001	Contig5181.0.g87	p118527	o20824
CLS01441	Contig5181.0.g87	GSPATP00026400001	o20824	p118527
CLS01445	GSPATP00025406001	Contig618.1.g107	p55279	o21940
CLS01445	Contig618.1.g107	GSPATP00025406001	o21940	p55279
CLS01453	GSPATP00013523001	Contig15468.0.0.g66	p94738	o36079
CLS01453	Contig15468.0.0.g66	GSPATP00013523001	o36079	p94738
CLS01455	GSPATP00030909001	Contig2201.0.g9	p7159	o46485
CLS01455	Contig2201.0.g9	GSPATP00030909001	o46485	p7159
CLS01459	GSPATP00015697001	Contig4612.0.g74	p98693	o51096
CLS01459	Contig4612.0.g74	GSPATP00015697001	o51096	p98693
CLS01468	GSPATP00036858001	Contig531.1.g126	p18988	o52109
CLS01468	Contig531.1.g126	GSPATP00036858001	o52109	p18988
CLS01478	GSPATP00004747001	Contig1632.0.g106	p65170	o37509
CLS01478	Contig1632.0.g106	GSPATP00004747001	o37509	p65170
CLS01501	GSPATP00031212001	Contig1052.1.g19	p8262	o27780
CLS01501	Contig1052.1.g19	GSPATP00031212001	o27780	p8262
CLS01515	GSPATP00013633001	Contig7541.0.g25	p94919	o55246
CLS01515	GSPATP00013633001	Contig7541.0.g25	p94921	o55250
CLS01515	Contig7541.0.g25	GSPATP00013633001	o55246	p94919
CLS01515	Contig7541.0.g25	GSPATP00013633001	o55250	p94921
CLS01522	GSPATP00032193001	Contig19032.0.g103	p70731	o12124
CLS01522	Contig19032.0.g103	GSPATP00032193001	o12124	p70731
CLS01550	GSPATP00004164001	Contig11776.0.g80	p117396	o29930
CLS01550	GSPATP00004164001	Contig11776.0.g80	p117399	o29932
CLS01550	Contig11776.0.g80	GSPATP00004164001	o29930	p117396
CLS01550	Contig11776.0.g80	GSPATP00004164001	o29932	p117399
CLS01564	GSPATP00025094001	Contig9825.0.g103	p115960	o58891
CLS01564	Contig9825.0.g103	GSPATP00025094001	o58891	p115960
CLS01571	GSPATP00028016001	Contig4448.0.g28	p2258	o50885
CLS01571	Contig4448.0.g28	GSPATP00028016001	o50885	p2258
CLS01589	GSPATP00005849001	Contig22606.0.g41	p73775	o47264
CLS01589	Contig22606.0.g41	GSPATP00005849001	o47264	p73775
CLS01600	GSPATP00030086001	Contig9515.0.g104	p66812	o26204
CLS01600	Contig9515.0.g104	GSPATP00030086001	o26204	p66812
CLS01601	GSPATP00031597001	Contig20286.0.g49	p8906	o13666
CLS01601	Contig20286.0.g49	GSPATP00031597001	o13666	p8906
CLS01621	GSPATP00027190001	Contig19078.0.g26	p119813	o41586
CLS01621	GSPATP00027190001	Contig19078.0.g26	p119814	o41587
CLS01621	Contig19078.0.g26	GSPATP00027190001	o41586	p119813
CLS01621	Contig19078.0.g26	GSPATP00027190001	o41587	p119814
CLS01639	GSPATP00035607001	Contig21909.0.0.g62	p77574	o15818
CLS01639	Contig21909.0.0.g62	GSPATP00035607001	o15818	p77574
CLS01641	GSPATP00014867001	Contig15424.0.g14	p97436	o36022
CLS01641	Contig15424.0.g14	GSPATP00014867001	o36022	p97436
CLS01675	GSPATP00026562001	Contig13022.0.g35	p118823	o4473
CLS01675	Contig13022.0.g35	GSPATP00026562001	o4473	p118823
CLS01714	GSPATP00014228001	Contig863.1.g26	p35018	o56819
CLS01714	Contig863.1.g26	GSPATP00014228001	o56819	p35018
CLS01717	GSPATP00026639001	Contig14240.0.g63	p57862	o34169
CLS01717	Contig14240.0.g63	GSPATP00026639001	o34169	p57862
CLS01732	GSPATP00029167001	Contig11014.0.g65	p3845	o1545
CLS01732	GSPATP00029167001	Contig11014.0.g65	p3846	o1547
CLS01732	Contig11014.0.g65	GSPATP00029167001	o1545	p3845
CLS01732	Contig11014.0.g65	GSPATP00029167001	o1547	p3846
CLS01751	GSPATP00030571001	Contig4608.0.g102	p6646	o51092
CLS01751	Contig4608.0.g102	GSPATP00030571001	o51092	p6646
CLS01803	GSPATP00024068001	Contig12280.0.g23	p53415	o30798
CLS01803	Contig12280.0.g23	GSPATP00024068001	o30798	p53415
CLS01810	GSPATP00032451001	Contig20322.0.g102	p71668	o13706
CLS01810	Contig20322.0.g102	GSPATP00032451001	o13706	p71668
CLS01826	GSPATP00030416001	Contig21999.0.g128	p67353	o46433
CLS01826	GSPATP00030416001	Contig21999.0.g128	p67354	o46434
CLS01826	Contig21999.0.g128	GSPATP00030416001	o46433	p67353
CLS01826	Contig21999.0.g128	GSPATP00030416001	o46434	p67354
CLS01833	GSPATP00033907001	Contig13616.0.g65	p74495	o33133
CLS01833	Contig13616.0.g65	GSPATP00033907001	o33133	p74495
CLS01838	GSPATP00022953001	Contig1190.0.0.g6	p112106	o2902
CLS01838	Contig1190.0.0.g6	GSPATP00022953001	o2902	p112106
CLS01847	GSPATP00007475001	Contig8853.0.g82	p21869	o25291
CLS01847	Contig8853.0.g82	GSPATP00007475001	o25291	p21869
CLS01853	GSPATP00017560001	Contig1426.1.g108	p41067	o6155
CLS01853	Contig1426.1.g108	GSPATP00017560001	o6155	p41067
CLS01864	GSPATP00011303001	Contig794.1.g84	p91291	o55878
CLS01864	Contig794.1.g84	GSPATP00011303001	o55878	p91291
CLS01864	Contig794.1.g84	GSPATP00011303001	o55879	p91292
CLS01869	GSPATP00037942001	Contig11175.0.g7	p21145	o1804
CLS01869	Contig11175.0.g7	GSPATP00037942001	o1804	p21145
CLS01872	GSPATP00032996001	Contig16218.0.g101	p11629	o8722
CLS01872	GSPATP00032996001	Contig16218.0.g101	p11630	o8723
CLS01872	Contig16218.0.g101	GSPATP00032996001	o8722	p11629
CLS01872	Contig16218.0.g101	GSPATP00032996001	o8723	p11630
CLS01901	GSPATP00015126001	Contig1196.1.g75	p97796	o2997
CLS01901	Contig1196.1.g75	GSPATP00015126001	o2997	p97796
CLS01906	GSPATP00028990001	Contig19174.0.g2	p3626	o41732
CLS01906	Contig19174.0.g2	GSPATP00028990001	o41732	p3626
CLS01910	GSPATP00010853001	Contig22621.0.g36	p89621	o47286
CLS01910	Contig22621.0.g36	GSPATP00010853001	o47286	p89621
CLS01928	GSPATP00017033001	Contig12765.0.g66	p40222	o4144
CLS01928	Contig12765.0.g66	GSPATP00017033001	o4144	p40222
CLS01939	GSPATP00011604001	Contig3596.0.g89	p91771	o49722
CLS01939	Contig3596.0.g89	GSPATP00011604001	o49722	p91771
