# Supplementary material for: Evolution of the Exon-Intron Structure in Ciliate Genomes
Source: PLoS One. 2016 Sep 7;11(9):e0161476. doi: 10.1371/journal.pone.0161476 (PMC5014332; doi:10.1371/journal.pone.0161476)
Supplement: S2 File — Tables include COG IDs, protein IDs, and corresponding intron IDs. Conserved introns were identified as described in Methods (“Identification of conserved introns”). (ZIP) [file pone.0161476.s006.zip › Cistrons__Paramecium_Oxytricha_Ichtiophtirius.csv]

CLS02336	GSPATP00013355001	IMG5_182040	Contig20406.0.g73	p94473	i24903	o43860
CLS02336	IMG5_182040	GSPATP00013355001	Contig20406.0.g73	i24903	p94473	o43860
CLS02336	Contig20406.0.g73	GSPATP00013355001	IMG5_182040	o43860	p94473	i24903
CLS02341	GSPATP00036519001	IMG5_125430	Contig8929.0.g14	p18447	i20388	o57322
CLS02341	GSPATP00036519001	IMG5_125430	Contig8929.0.g14	p18448	i20390	o57323
CLS02341	IMG5_125430	GSPATP00036519001	Contig8929.0.g14	i20390	p18448	o57323
CLS02341	Contig8929.0.g14	GSPATP00036519001	IMG5_125430	o57323	p18448	i20390
CLS02353	GSPATP00013166001	IMG5_078200	Contig21436.0.g4	p94212	i3640	o15169
CLS02353	GSPATP00013166001	IMG5_078200	Contig21436.0.g4	p94213	i3641	o15170
CLS02353	IMG5_078200	GSPATP00013166001	Contig21436.0.g4	i3640	p94212	o15169
CLS02353	IMG5_078200	GSPATP00013166001	Contig21436.0.g4	i3641	p94213	o15170
CLS02353	Contig21436.0.g4	GSPATP00013166001	IMG5_078200	o15169	p94212	i3640
CLS02353	Contig21436.0.g4	GSPATP00013166001	IMG5_078200	o15170	p94213	i3641
CLS02358	GSPATP00036081001	IMG5_118030	Contig19147.0.g91	p78212	i6068	o12246
CLS02358	IMG5_118030	GSPATP00036081001	Contig19147.0.g91	i6068	p78212	o12246
CLS02358	Contig19147.0.g91	GSPATP00036081001	IMG5_118030	o12246	p78212	i6068
CLS02364	GSPATP00008610001	IMG5_058180	Contig9448.0.g86	p24788	i16037	o26103
CLS02364	IMG5_058180	GSPATP00008610001	Contig9448.0.g86	i16037	p24788	o26103
CLS02364	Contig9448.0.g86	GSPATP00008610001	IMG5_058180	o26103	p24788	i16037
CLS02366	GSPATP00038086001	IMG5_019440	Contig3796.0.g33	p82292	i14443	o50008
CLS02383	GSPATP00024760001	IMG5_004150	Contig3935.0.g97	p115499	i405	o19386
CLS02383	IMG5_004150	GSPATP00024760001	Contig3935.0.g97	i405	p115499	o19386
CLS02383	Contig3935.0.g97	GSPATP00024760001	IMG5_004150	o19386	p115499	i405
CLS02408	GSPATP00027227001	IMG5_154790	Contig20025.0.g87	p58772	i8920	o43215
CLS02408	IMG5_154790	GSPATP00027227001	Contig20025.0.g87	i8920	p58772	o43215
CLS02408	Contig20025.0.g87	GSPATP00027227001	IMG5_154790	o43215	p58772	i8920
CLS02424	GSPATP00017275001	IMG5_202970	Contig4273.0.g23	p101792	i13169	o50657
CLS02424	IMG5_202970	GSPATP00017275001	Contig4273.0.g23	i13169	p101792	o50657
CLS02424	Contig4273.0.g23	GSPATP00017275001	IMG5_202970	o50657	p101792	i13169
CLS02446	GSPATP00005136001	IMG5_098610	Contig19710.0.g75	p7360	i18021	o12984
CLS02446	IMG5_098610	GSPATP00005136001	Contig19710.0.g75	i18021	p7360	o12984
CLS02446	Contig19710.0.g75	GSPATP00005136001	IMG5_098610	o12984	p7360	i18021
CLS02448	GSPATP00007259001	IMG5_098270	Contig14611.0.g88	p20454	i4435	o34795
CLS02448	GSPATP00007259001	IMG5_098270	Contig14611.0.g88	p20455	i4437	o34797
CLS02448	IMG5_098270	GSPATP00007259001	Contig14611.0.g88	i4435	p20454	o34795
CLS02448	IMG5_098270	GSPATP00007259001	Contig14611.0.g88	i4437	p20455	o34797
CLS02448	Contig14611.0.g88	GSPATP00007259001	IMG5_098270	o34795	p20454	i4435
CLS02448	Contig14611.0.g88	GSPATP00007259001	IMG5_098270	o34797	p20455	i4437
CLS02456	GSPATP00014275001	IMG5_098210	Contig11102.0.g101	p96566	i4433	o28818
CLS02456	IMG5_098210	GSPATP00014275001	Contig11102.0.g101	i4433	p96566	o28818
CLS02456	Contig11102.0.g101	GSPATP00014275001	IMG5_098210	o28818	p96566	i4433
CLS02466	GSPATP00008605001	IMG5_107760	Contig18065.0.g81	p86085	i18978	o10947
CLS02466	IMG5_107760	GSPATP00008605001	Contig18065.0.g81	i18978	p86085	o10947
CLS02466	Contig18065.0.g81	GSPATP00008605001	IMG5_107760	o10947	p86085	i18978
CLS02487	GSPATP00006666001	IMG5_109090	Contig4139.0.g38	p78822	i5412	o19675
CLS02487	IMG5_109090	GSPATP00006666001	Contig4139.0.g38	i5412	p78822	o19675
CLS02487	Contig4139.0.g38	GSPATP00006666001	IMG5_109090	o19675	p78822	i5412
CLS02508	GSPATP00008663001	IMG5_120040	Contig3980.0.g60	p24862	i6324	o50282
CLS02508	GSPATP00008663001	IMG5_120040	Contig3980.0.g60	p24863	i6325	o50283
CLS02508	GSPATP00008663001	IMG5_120040	Contig3980.0.g60	p24864	i6326	o50284
CLS02508	IMG5_120040	GSPATP00008663001	Contig3980.0.g60	i6324	p24862	o50282
CLS02508	IMG5_120040	GSPATP00008663001	Contig3980.0.g60	i6325	p24863	o50283
CLS02508	IMG5_120040	GSPATP00008663001	Contig3980.0.g60	i6326	p24864	o50284
CLS02508	Contig3980.0.g60	GSPATP00008663001	IMG5_120040	o50282	p24862	i6324
CLS02508	Contig3980.0.g60	GSPATP00008663001	IMG5_120040	o50283	p24863	i6325
CLS02508	Contig3980.0.g60	GSPATP00008663001	IMG5_120040	o50284	p24864	i6326
CLS02514	GSPATP00022205001	IMG5_064770	Contig4797.0.g18	p110896	i3032	o51412
CLS02514	IMG5_064770	GSPATP00022205001	Contig4797.0.g18	i3032	p110896	o51412
CLS02514	Contig4797.0.g18	GSPATP00022205001	IMG5_064770	o51412	p110896	i3032
CLS02562	GSPATP00013028001	IMG5_201670	Contig11168.0.g6	p32504	i26830	o1787
CLS02562	IMG5_201670	GSPATP00013028001	Contig11168.0.g6	i26830	p32504	o1787
CLS02562	Contig11168.0.g6	GSPATP00013028001	IMG5_201670	o1787	p32504	i26830
CLS02577	GSPATP00028006001	IMG5_162270	Contig22041.0.g31	p62824	i23246	o46550
CLS02577	GSPATP00028006001	IMG5_162270	Contig22041.0.g31	p62826	i23248	o46551
CLS02577	IMG5_162270	GSPATP00028006001	Contig22041.0.g31	i23246	p62824	o46550
CLS02577	IMG5_162270	GSPATP00028006001	Contig22041.0.g31	i23248	p62826	o46551
CLS02577	Contig22041.0.g31	GSPATP00028006001	IMG5_162270	o46550	p62824	i23246
CLS02577	Contig22041.0.g31	GSPATP00028006001	IMG5_162270	o46551	p62826	i23248
CLS02578	GSPATP00023100001	IMG5_169860	Contig8046.0.g46	p51077	i10277	o56043
CLS02578	IMG5_169860	GSPATP00023100001	Contig8046.0.g46	i10277	p51077	o56043
CLS02578	Contig8046.0.g46	GSPATP00023100001	IMG5_169860	o56043	p51077	i10277
CLS02663	GSPATP00017379001	IMG5_197920	Contig11125.0.g68	p101943	i12613	o28840
CLS02663	IMG5_197920	GSPATP00017379001	Contig11125.0.g68	i12613	p101943	o28840
CLS02663	Contig11125.0.g68	GSPATP00017379001	IMG5_197920	o28840	p101943	i12613
CLS02667	GSPATP00005164001	IMG5_197890	Contig18308.0.g1	p68427	i26403	o11202
CLS02667	IMG5_197890	GSPATP00005164001	Contig18308.0.g1	i26403	p68427	o11202
CLS02667	Contig18308.0.g1	GSPATP00005164001	IMG5_197890	o11202	p68427	i26403
CLS02680	GSPATP00027864001	IMG5_124030	Contig17998.0.g14	p2017	i6718	o39935
CLS02680	IMG5_124030	GSPATP00027864001	Contig17998.0.g14	i6718	p2017	o39935
CLS02680	Contig17998.0.g14	GSPATP00027864001	IMG5_124030	o39935	p2017	i6718
CLS02689	Contig18711.0.g38	GSPATP00005375001	IMG5_141600	o11662	p68746	i7983
CLS02713	GSPATP00006865001	IMG5_180520	Contig9906.0.1.g90	p18199	i11000	o26755
CLS02713	IMG5_180520	GSPATP00006865001	Contig9906.0.1.g90	i11000	p18199	o26755
CLS02713	Contig9906.0.1.g90	GSPATP00006865001	IMG5_180520	o26755	p18199	i11000
CLS02727	GSPATP00008587001	IMG5_012590	Contig18484.0.g74	p86060	i860	o40596
CLS02727	IMG5_012590	GSPATP00008587001	Contig18484.0.g74	i860	p86060	o40596
CLS02727	Contig18484.0.g74	GSPATP00008587001	IMG5_012590	o40596	p86060	i860
CLS02735	GSPATP00031210001	IMG5_120510	Contig13091.0.g112	p8259	i6399	o4586
CLS02735	IMG5_120510	GSPATP00031210001	Contig13091.0.g112	i6399	p8259	o4586
CLS02735	Contig13091.0.g112	GSPATP00031210001	IMG5_120510	o4586	p8259	i6399
CLS02738	GSPATP00023787001	IMG5_120570	Contig14790.0.g113	p52940	i6408	o35045
CLS02738	IMG5_120570	GSPATP00023787001	Contig14790.0.g113	i6408	p52940	o35045
CLS02738	Contig14790.0.g113	GSPATP00023787001	IMG5_120570	o35045	p52940	i6408
CLS02774	GSPATP00033527001	IMG5_123630	Contig1934.0.g32	p12458	i6667	o12496
CLS02774	IMG5_123630	GSPATP00033527001	Contig1934.0.g32	i6667	p12458	o12496
CLS02774	Contig1934.0.g32	GSPATP00033527001	IMG5_123630	o12496	p12458	i6667
CLS02811	GSPATP00013044001	IMG5_167290	Contig21983.0.g52	p32531	i9989	o16002
CLS02811	IMG5_167290	GSPATP00013044001	Contig21983.0.g52	i9989	p32531	o16002
CLS02811	Contig21983.0.g52	GSPATP00013044001	IMG5_167290	o16002	p32531	i9989
CLS02821	GSPATP00037850001	IMG5_164020	Contig2091.0.g107	p81943	i23363	o14484
CLS02821	IMG5_164020	GSPATP00037850001	Contig2091.0.g107	i23363	p81943	o14484
CLS02821	Contig2091.0.g107	GSPATP00037850001	IMG5_164020	o14484	p81943	i23363
CLS02836	GSPATP00006672001	IMG5_124480	Contig9122.0.g28	p78832	i6781	o57643
CLS02836	IMG5_124480	GSPATP00006672001	Contig9122.0.g28	i6781	p78832	o57643
CLS02836	Contig9122.0.g28	GSPATP00006672001	IMG5_124480	o57643	p78832	i6781
CLS02859	GSPATP00038317001	IMG5_196190	Contig22869.0.g61	p83165	i12448	o47607
CLS02859	IMG5_196190	GSPATP00038317001	Contig22869.0.g61	i12448	p83165	o47607
CLS02859	Contig22869.0.g61	GSPATP00038317001	IMG5_196190	o47607	p83165	i12448
CLS02865	GSPATP00004048001	IMG5_195950	Contig11357.0.g94	p117201	i12421	o29170
CLS02865	IMG5_195950	GSPATP00004048001	Contig11357.0.g94	i12421	p117201	o29170
CLS02865	Contig11357.0.g94	GSPATP00004048001	IMG5_195950	o29170	p117201	i12421
CLS02912	GSPATP00012277001	IMG5_129380	Contig20116.0.g88	p31377	i7154	o43335
CLS02912	IMG5_129380	GSPATP00012277001	Contig20116.0.g88	i7154	p31377	o43335
CLS02912	Contig20116.0.g88	GSPATP00012277001	IMG5_129380	o43335	p31377	i7154
CLS02977	GSPATP00030393001	IMG5_110490	Contig144.0.g19	p67317	i5500	o6350
CLS02977	IMG5_110490	GSPATP00030393001	Contig144.0.g19	i5500	p67317	o6350
CLS02977	Contig144.0.g19	GSPATP00030393001	IMG5_110490	o6350	p67317	i5500
CLS02988	GSPATP00030806001	IMG5_144020	Contig5272.0.g84	p67999	i21535	o20912
CLS02988	IMG5_144020	GSPATP00030806001	Contig5272.0.g84	i21535	p67999	o20912
CLS02988	Contig5272.0.g84	GSPATP00030806001	IMG5_144020	o20912	p67999	i21535
CLS02999	GSPATP00011733001	IMG5_145470	Contig5072.0.g110	p91954	i8168	o51785
CLS02999	IMG5_145470	GSPATP00011733001	Contig5072.0.g110	i8168	p91954	o51785
CLS02999	Contig5072.0.g110	GSPATP00011733001	IMG5_145470	o51785	p91954	i8168
CLS03002	GSPATP00038293001	IMG5_027670	Contig18661.0.g91	p22094	i14781	o40896
CLS03002	GSPATP00038293001	IMG5_027670	Contig18661.0.g91	p22095	i14782	o40897
CLS03002	IMG5_027670	GSPATP00038293001	Contig18661.0.g91	i14781	p22094	o40896
CLS03002	IMG5_027670	GSPATP00038293001	Contig18661.0.g91	i14782	p22095	o40897
CLS03002	Contig18661.0.g91	GSPATP00038293001	IMG5_027670	o40897	p22095	i14782
CLS03009	GSPATP00009654001	IMG5_051430	Contig10169.0.g99	p26308	i2232	o27180
CLS03009	GSPATP00009654001	IMG5_051430	Contig10169.0.g99	p26309	i2233	o27181
CLS03009	IMG5_051430	GSPATP00009654001	Contig10169.0.g99	i2232	p26308	o27180
CLS03009	IMG5_051430	GSPATP00009654001	Contig10169.0.g99	i2233	p26309	o27181
CLS03009	Contig10169.0.g99	GSPATP00009654001	IMG5_051430	o27180	p26308	i2232
CLS03009	Contig10169.0.g99	GSPATP00009654001	IMG5_051430	o27181	p26309	i2233
CLS03053	GSPATP00016612001	IMG5_117250	Contig3701.0.g58	p38814	i5997	o49882
CLS03053	IMG5_117250	GSPATP00016612001	Contig3701.0.g58	i5997	p38814	o49882
CLS03053	Contig3701.0.g58	GSPATP00016612001	IMG5_117250	o49882	p38814	i5997
CLS03054	GSPATP00004045001	IMG5_117240	Contig13074.0.g35	p56143	i5989	o32158
CLS03054	IMG5_117240	GSPATP00004045001	Contig13074.0.g35	i5989	p56143	o32158
CLS03054	Contig13074.0.g35	GSPATP00004045001	IMG5_117240	o32158	p56143	i5989
CLS03055	GSPATP00036603001	IMG5_117200	Contig22341.0.g92	p79595	i19669	o16558
CLS03055	IMG5_117200	GSPATP00036603001	Contig22341.0.g92	i19669	p79595	o16558
CLS03055	Contig22341.0.g92	GSPATP00036603001	IMG5_117200	o16558	p79595	i19669
CLS03070	GSPATP00023045001	IMG5_115880	Contig16784.0.g34	p112257	i5846	o9362
CLS03070	IMG5_115880	GSPATP00023045001	Contig16784.0.g34	i5846	p112257	o9362
CLS03070	Contig16784.0.g34	GSPATP00023045001	IMG5_115880	o9362	p112257	i5846
CLS03095	GSPATP00030566001	IMG5_187620	Contig10938.0.g114	p67628	i25452	o1410
CLS03095	IMG5_187620	GSPATP00030566001	Contig10938.0.g114	i25452	p67628	o1410
CLS03095	Contig10938.0.g114	GSPATP00030566001	IMG5_187620	o1410	p67628	i25452
CLS03192	GSPATP00027110001	IMG5_138440	Contig13400.0.g78	p58626	i21274	o32778
CLS03192	IMG5_138440	GSPATP00027110001	Contig13400.0.g78	i21274	p58626	o32778
CLS03192	Contig13400.0.g78	GSPATP00027110001	IMG5_138440	o32778	p58626	i21274
CLS03220	GSPATP00024659001	IMG5_186990	Contig645.1.g7	p54250	i25388	o22241
CLS03220	IMG5_186990	GSPATP00024659001	Contig645.1.g7	i25388	p54250	o22241
CLS03220	Contig645.1.g7	GSPATP00024659001	IMG5_186990	o22241	p54250	i25388
CLS03240	GSPATP00039386001	IMG5_144740	Contig15931.0.g46	p121679	i21602	o36886
CLS03240	IMG5_144740	GSPATP00039386001	Contig15931.0.g46	i21602	p121679	o36886
CLS03240	Contig15931.0.g46	GSPATP00039386001	IMG5_144740	o36886	p121679	i21602
CLS00003	GSPATP00009693001	IMG5_162600	Contig19712.0.g79	p87845	i9554	o42663
CLS00003	IMG5_162600	GSPATP00009693001	Contig19712.0.g79	i9554	p87845	o42663
CLS00003	Contig19712.0.g79	GSPATP00009693001	IMG5_162600	o42663	p87845	i9554
CLS00012	GSPATP00016599001	IMG5_137740	Contig13038.0.g105	p100120	i21239	o4504
CLS00012	IMG5_137740	GSPATP00016599001	Contig13038.0.g105	i21239	p100120	o4504
CLS00012	Contig13038.0.g105	GSPATP00016599001	IMG5_137740	o4504	p100120	i21239
CLS00021	GSPATP00031699001	IMG5_173760	Contig10719.0.g52	p69990	i24279	o1085
CLS00021	IMG5_173760	GSPATP00031699001	Contig10719.0.g52	i24279	p69990	o1085
CLS00021	Contig10719.0.g52	GSPATP00031699001	IMG5_173760	o1085	p69990	i24279
CLS00023	Contig980.0.g21	GSPATP00031730001	IMG5_106670	o58844	p70037	i5236
CLS00039	GSPATP00005927001	IMG5_176490	Contig13399.0.g37	p13107	i24454	o32759
CLS00039	IMG5_176490	GSPATP00005927001	Contig13399.0.g37	i24454	p13107	o32759
CLS00039	Contig13399.0.g37	GSPATP00005927001	IMG5_176490	o32759	p13107	i24454
CLS00049	GSPATP00011016001	IMG5_021310	Contig5734.0.g8	p28471	i14529	o21435
CLS00049	IMG5_021310	GSPATP00011016001	Contig5734.0.g8	i14529	p28471	o21435
CLS00049	Contig5734.0.g8	GSPATP00011016001	IMG5_021310	o21435	p28471	i14529
CLS00062	GSPATP00037099001	IMG5_100310	Contig21398.0.g83	p19349	i4694	o15114
CLS00062	GSPATP00037099001	IMG5_100310	Contig21398.0.g83	p19350	i4695	o15115
CLS00062	IMG5_100310	GSPATP00037099001	Contig21398.0.g83	i4694	p19349	o15114
CLS00062	IMG5_100310	GSPATP00037099001	Contig21398.0.g83	i4695	p19350	o15115
CLS00062	Contig21398.0.g83	GSPATP00037099001	IMG5_100310	o15114	p19349	i4694
CLS00062	Contig21398.0.g83	GSPATP00037099001	IMG5_100310	o15115	p19350	i4695
CLS00066	GSPATP00038069001	IMG5_100490	Contig5382.0.g35	p82265	i4732	o21043
CLS00066	GSPATP00038069001	IMG5_100490	Contig5382.0.g35	p82266	i4735	o21044
CLS00066	IMG5_100490	GSPATP00038069001	Contig5382.0.g35	i4732	p82265	o21043
CLS00066	IMG5_100490	GSPATP00038069001	Contig5382.0.g35	i4735	p82266	o21044
CLS00066	Contig5382.0.g35	GSPATP00038069001	IMG5_100490	o21043	p82265	i4732
CLS00066	Contig5382.0.g35	GSPATP00038069001	IMG5_100490	o21044	p82266	i4735
CLS00069	GSPATP00011426001	IMG5_100390	Contig19761.0.g82	p29948	i4708	o42765
CLS00073	GSPATP00031814001	IMG5_183420	Contig8102.0.g32	p9249	i24982	o56139
CLS00073	GSPATP00031814001	IMG5_183420	Contig8102.0.g32	p9250	i24983	o56140
CLS00073	IMG5_183420	GSPATP00031814001	Contig8102.0.g32	i24982	p9249	o56139
CLS00073	IMG5_183420	GSPATP00031814001	Contig8102.0.g32	i24983	p9250	o56140
CLS00073	Contig8102.0.g32	GSPATP00031814001	IMG5_183420	o56139	p9249	i24982
CLS00073	Contig8102.0.g32	GSPATP00031814001	IMG5_183420	o56140	p9250	i24983
CLS00075	GSPATP00021102001	IMG5_183550	Contig12619.0.g67	p47248	i25005	o3911
CLS00075	IMG5_183550	GSPATP00021102001	Contig12619.0.g67	i25005	p47248	o3911
CLS00075	Contig12619.0.g67	GSPATP00021102001	IMG5_183550	o3911	p47248	i25005
CLS00094	GSPATP00033860001	IMG5_181510	Contig11285.0.g26	p74409	i11118	o1929
CLS00094	GSPATP00033860001	IMG5_181510	Contig11285.0.g26	p74410	i11119	o1930
CLS00094	GSPATP00033860001	IMG5_181510	Contig11285.0.g26	p74411	i11120	o1931
CLS00094	GSPATP00033860001	IMG5_181510	Contig11285.0.g26	p74412	i11121	o1932
CLS00094	IMG5_181510	GSPATP00033860001	Contig11285.0.g26	i11118	p74409	o1929
CLS00094	IMG5_181510	GSPATP00033860001	Contig11285.0.g26	i11119	p74410	o1930
CLS00094	IMG5_181510	GSPATP00033860001	Contig11285.0.g26	i11120	p74411	o1931
CLS00094	IMG5_181510	GSPATP00033860001	Contig11285.0.g26	i11121	p74412	o1932
CLS00094	Contig11285.0.g26	GSPATP00033860001	IMG5_181510	o1929	p74409	i11118
CLS00094	Contig11285.0.g26	GSPATP00033860001	IMG5_181510	o1930	p74410	i11119
CLS00094	Contig11285.0.g26	GSPATP00033860001	IMG5_181510	o1931	p74411	i11120
CLS00094	Contig11285.0.g26	GSPATP00033860001	IMG5_181510	o1932	p74412	i11121
CLS00098	GSPATP00005325001	IMG5_181470	Contig1173.0.g62	p68665	i24846	o29802
CLS00098	GSPATP00005325001	IMG5_181470	Contig1173.0.g62	p68666	i24847	o29803
CLS00098	IMG5_181470	GSPATP00005325001	Contig1173.0.g62	i24846	p68665	o29802
CLS00098	IMG5_181470	GSPATP00005325001	Contig1173.0.g62	i24847	p68666	o29803
CLS00098	Contig1173.0.g62	GSPATP00005325001	IMG5_181470	o29802	p68665	i24846
CLS00098	Contig1173.0.g62	GSPATP00005325001	IMG5_181470	o29803	p68666	i24847
CLS00104	GSPATP00024017001	IMG5_181490	Contig922.0.g42	p53327	i24853	o25802
CLS00104	IMG5_181490	GSPATP00024017001	Contig922.0.g42	i24853	p53327	o25802
CLS00104	Contig922.0.g42	GSPATP00024017001	IMG5_181490	o25802	p53327	i24853
CLS00106	GSPATP00017661001	IMG5_011390	Contig10252.0.g4	p41251	i14118	o27313
CLS00106	IMG5_011390	GSPATP00017661001	Contig10252.0.g4	i14118	p41251	o27313
CLS00106	Contig10252.0.g4	GSPATP00017661001	IMG5_011390	o27313	p41251	i14118
CLS00123	GSPATP00033844001	IMG5_094380	Contig17708.0.g29	p13540	i17825	o39603
CLS00123	GSPATP00033844001	IMG5_094380	Contig17708.0.g29	p13542	i17828	o39605
CLS00123	IMG5_094380	GSPATP00033844001	Contig17708.0.g29	i17825	p13540	o39603
CLS00123	IMG5_094380	GSPATP00033844001	Contig17708.0.g29	i17828	p13542	o39605
CLS00123	Contig17708.0.g29	GSPATP00033844001	IMG5_094380	o39603	p13540	i17825
CLS00123	Contig17708.0.g29	GSPATP00033844001	IMG5_094380	o39605	p13542	i17828
CLS00130	GSPATP00038085001	IMG5_102570	Contig11042.0.g60	p21322	i18463	o1602
CLS00130	IMG5_102570	GSPATP00038085001	Contig11042.0.g60	i18463	p21322	o1602
CLS00130	Contig11042.0.g60	GSPATP00038085001	IMG5_102570	o1602	p21322	i18463
CLS00137	GSPATP00034795001	IMG5_192790	Contig21557.0.0.g99	p75746	i25848	o45632
CLS00137	IMG5_192790	GSPATP00034795001	Contig21557.0.0.g99	i25848	p75746	o45632
CLS00137	Contig21557.0.0.g99	GSPATP00034795001	IMG5_192790	o45632	p75746	i25848
CLS00138	GSPATP00031797001	IMG5_192890	Contig16959.0.g38	p9223	i12120	o9607
CLS00138	IMG5_192890	GSPATP00031797001	Contig16959.0.g38	i12120	p9223	o9607
CLS00138	Contig16959.0.g38	GSPATP00031797001	IMG5_192890	o9607	p9223	i12120
CLS00141	GSPATP00038463001	IMG5_110770	Contig10148.0.g41	p22265	i5540	o27157
CLS00141	IMG5_110770	GSPATP00038463001	Contig10148.0.g41	i5540	p22265	o27157
CLS00141	Contig10148.0.g41	GSPATP00038463001	IMG5_110770	o27157	p22265	i5540
CLS00150	GSPATP00012160001	IMG5_124890	Contig20211.0.g80	p92608	i6813	o43514
CLS00150	IMG5_124890	GSPATP00012160001	Contig20211.0.g80	i6813	p92608	o43514
CLS00150	Contig20211.0.g80	GSPATP00012160001	IMG5_124890	o43514	p92608	i6813
CLS00151	GSPATP00038946001	IMG5_124930	Contig8850.0.g80	p121083	i6819	o57222
CLS00151	IMG5_124930	GSPATP00038946001	Contig8850.0.g80	i6819	p121083	o57222
CLS00151	Contig8850.0.g80	GSPATP00038946001	IMG5_124930	o57222	p121083	i6819
CLS00167	GSPATP00006685001	IMG5_070750	Contig21785.0.1.g110	p17915	i3339	o15662
CLS00170	GSPATP00012750001	IMG5_202310	Contig22002.0.g104	p32139	i13072	o46469
CLS00170	GSPATP00012750001	IMG5_202310	Contig22002.0.g104	p32141	i13074	o46471
CLS00170	IMG5_202310	GSPATP00012750001	Contig22002.0.g104	i13072	p32139	o46469
CLS00170	IMG5_202310	GSPATP00012750001	Contig22002.0.g104	i13073	p32140	o46470
CLS00170	IMG5_202310	GSPATP00012750001	Contig22002.0.g104	i13074	p32141	o46471
CLS00170	Contig22002.0.g104	GSPATP00012750001	IMG5_202310	o46469	p32139	i13072
CLS00170	Contig22002.0.g104	GSPATP00012750001	IMG5_202310	o46471	p32141	i13074
CLS00173	GSPATP00015650001	IMG5_202290	Contig9539.0.g56	p98622	i13068	o58373
CLS00173	IMG5_202290	GSPATP00015650001	Contig9539.0.g56	i13068	p98622	o58373
CLS00173	Contig9539.0.g56	GSPATP00015650001	IMG5_202290	o58373	p98622	i13068
CLS00184	GSPATP00017666001	IMG5_182300	Contig1412.1.g88	p41263	i11190	o6019
CLS00184	GSPATP00017666001	IMG5_182300	Contig1412.1.g88	p41264	i11191	o6020
CLS00184	GSPATP00017666001	IMG5_182300	Contig1412.1.g88	p41267	i11196	o6026
CLS00184	IMG5_182300	GSPATP00017666001	Contig1412.1.g88	i11190	p41263	o6019
CLS00184	IMG5_182300	GSPATP00017666001	Contig1412.1.g88	i11191	p41264	o6020
CLS00184	IMG5_182300	GSPATP00017666001	Contig1412.1.g88	i11196	p41267	o6026
CLS00184	Contig1412.1.g88	GSPATP00017666001	IMG5_182300	o6019	p41263	i11190
CLS00184	Contig1412.1.g88	GSPATP00017666001	IMG5_182300	o6020	p41264	i11191
CLS00184	Contig1412.1.g88	GSPATP00017666001	IMG5_182300	o6026	p41267	i11196
CLS00195	GSPATP00033536001	IMG5_168700	Contig15609.0.g93	p73391	i10154	o7955
CLS00195	IMG5_168700	GSPATP00033536001	Contig15609.0.g93	i10154	p73391	o7955
CLS00195	Contig15609.0.g93	GSPATP00033536001	IMG5_168700	o7955	p73391	i10154
CLS00206	GSPATP00013701001	IMG5_127460	Contig22443.0.g66	p33533	i20499	o47066
CLS00206	IMG5_127460	GSPATP00013701001	Contig22443.0.g66	i20499	p33533	o47066
CLS00206	Contig22443.0.g66	GSPATP00013701001	IMG5_127460	o47066	p33533	i20499
CLS00207	GSPATP00026089001	IMG5_127350	Contig12680.0.g79	p118059	i6992	o31542
CLS00207	IMG5_127350	GSPATP00026089001	Contig12680.0.g79	i6992	p118059	o31542
CLS00207	Contig12680.0.g79	GSPATP00026089001	IMG5_127350	o31542	p118059	i6992
CLS00221	GSPATP00038737001	IMG5_037830	Contig590.1.g76	p59530	i15164	o52927
CLS00221	IMG5_037830	GSPATP00038737001	Contig590.1.g76	i15164	p59530	o52927
CLS00221	Contig590.1.g76	GSPATP00038737001	IMG5_037830	o52927	p59530	i15164
CLS00227	GSPATP00015947001	IMG5_186780	Contig1262.0.g65	p99124	i25370	o31430
CLS00227	IMG5_186780	GSPATP00015947001	Contig1262.0.g65	i25370	p99124	o31430
CLS00227	Contig1262.0.g65	GSPATP00015947001	IMG5_186780	o31430	p99124	i25370
CLS00244	GSPATP00017221001	IMG5_185520	Contig6026.0.g55	p40484	i25211	o53175
CLS00244	IMG5_185520	GSPATP00017221001	Contig6026.0.g55	i25211	p40484	o53175
CLS00244	Contig6026.0.g55	GSPATP00017221001	IMG5_185520	o53175	p40484	i25211
CLS00250	GSPATP00015986001	IMG5_126280	Contig21038.0.g42	p99202	i20448	o44832
CLS00250	IMG5_126280	GSPATP00015986001	Contig21038.0.g42	i20448	p99202	o44832
CLS00250	Contig21038.0.g42	GSPATP00015986001	IMG5_126280	o44832	p99202	i20448
CLS00254	GSPATP00028953001	IMG5_174360	Contig13627.0.g25	p64432	i24323	o33160
CLS00254	IMG5_174360	GSPATP00028953001	Contig13627.0.g25	i24323	p64432	o33160
CLS00254	Contig13627.0.g25	GSPATP00028953001	IMG5_174360	o33160	p64432	i24323
CLS00255	GSPATP00031820001	IMG5_063460	Contig17392.0.g62	p70162	i2977	o39132
CLS00255	IMG5_063460	GSPATP00031820001	Contig17392.0.g62	i2977	p70162	o39132
CLS00255	Contig17392.0.g62	GSPATP00031820001	IMG5_063460	o39132	p70162	i2977
CLS00258	GSPATP00033102001	IMG5_153440	Contig1266.1.g34	p11818	i22481	o31491
CLS00258	IMG5_153440	GSPATP00033102001	Contig1266.1.g34	i22481	p11818	o31491
CLS00258	Contig1266.1.g34	GSPATP00033102001	IMG5_153440	o31491	p11818	i22481
CLS00265	GSPATP00012505001	IMG5_003380	Contig10687.0.g75	p31729	i346	o1045
CLS00265	IMG5_003380	GSPATP00012505001	Contig10687.0.g75	i346	p31729	o1045
CLS00265	Contig10687.0.g75	GSPATP00012505001	IMG5_003380	o1045	p31729	i346
CLS00278	GSPATP00028811001	IMG5_142840	Contig18445.0.g39	p3367	i8026	o11427
CLS00278	IMG5_142840	GSPATP00028811001	Contig18445.0.g39	i8026	p3367	o11427
CLS00278	Contig18445.0.g39	GSPATP00028811001	IMG5_142840	o11427	p3367	i8026
CLS00279	GSPATP00008125001	IMG5_089160	Contig3407.0.1.g48	p85266	i4082	o49415
CLS00279	GSPATP00008125001	IMG5_089160	Contig3407.0.1.g48	p85273	i4090	o49418
CLS00279	IMG5_089160	GSPATP00008125001	Contig3407.0.1.g48	i4082	p85266	o49415
CLS00279	IMG5_089160	GSPATP00008125001	Contig3407.0.1.g48	i4090	p85273	o49418
CLS00279	Contig3407.0.1.g48	GSPATP00008125001	IMG5_089160	o49415	p85266	i4082
CLS00279	Contig3407.0.1.g48	GSPATP00008125001	IMG5_089160	o49418	p85273	i4090
CLS00282	GSPATP00036117001	IMG5_117000	Contig1053.1.g21	p78290	i19647	o817
CLS00282	GSPATP00036117001	IMG5_117000	Contig1053.1.g21	p78294	i19649	o820
CLS00282	IMG5_117000	GSPATP00036117001	Contig1053.1.g21	i19647	p78290	o817
CLS00282	IMG5_117000	GSPATP00036117001	Contig1053.1.g21	i19649	p78294	o820
CLS00282	Contig1053.1.g21	GSPATP00036117001	IMG5_117000	o817	p78290	i19647
CLS00282	Contig1053.1.g21	GSPATP00036117001	IMG5_117000	o820	p78294	i19649
CLS00286	GSPATP00013516001	IMG5_000700	Contig22520.0.g95	p33207	i13428	o16726
CLS00286	IMG5_000700	GSPATP00013516001	Contig22520.0.g95	i13428	p33207	o16726
CLS00286	Contig22520.0.g95	GSPATP00013516001	IMG5_000700	o16726	p33207	i13428
CLS00295	GSPATP00009009001	IMG5_000530	Contig21128.0.g79	p86730	i13382	o14798
CLS00295	IMG5_000530	GSPATP00009009001	Contig21128.0.g79	i13382	p86730	o14798
CLS00295	Contig21128.0.g79	GSPATP00009009001	IMG5_000530	o14798	p86730	i13382
CLS00296	GSPATP00006157001	IMG5_000770	Contig21290.0.g83	p74259	i50	o45202
CLS00296	IMG5_000770	GSPATP00006157001	Contig21290.0.g83	i50	p74259	o45202
CLS00296	Contig21290.0.g83	GSPATP00006157001	IMG5_000770	o45202	p74259	i50
CLS00305	GSPATP00004660001	IMG5_000620	Contig14316.0.g82	p4105	i13396	o34311
CLS00305	GSPATP00004660001	IMG5_000620	Contig14316.0.g82	p4106	i13397	o34312
CLS00305	IMG5_000620	GSPATP00004660001	Contig14316.0.g82	i13396	p4105	o34311
CLS00305	IMG5_000620	GSPATP00004660001	Contig14316.0.g82	i13397	p4106	o34312
CLS00305	Contig14316.0.g82	GSPATP00004660001	IMG5_000620	o34311	p4105	i13396
CLS00305	Contig14316.0.g82	GSPATP00004660001	IMG5_000620	o34312	p4106	i13397
CLS00308	GSPATP00036680001	IMG5_119290	Contig7339.0.g17	p18681	i6222	o54958
CLS00308	IMG5_119290	GSPATP00036680001	Contig7339.0.g17	i6222	p18681	o54958
CLS00308	Contig7339.0.g17	GSPATP00036680001	IMG5_119290	o54958	p18681	i6222
CLS00318	GSPATP00028865001	IMG5_194180	Contig8334.0.g39	p64259	i25979	o24599
CLS00318	IMG5_194180	GSPATP00028865001	Contig8334.0.g39	i25979	p64259	o24599
CLS00318	Contig8334.0.g39	GSPATP00028865001	IMG5_194180	o24599	p64259	i25979
CLS00322	GSPATP00009291001	IMG5_056200	Contig63.1.g30	p87172	i15888	o53584
CLS00322	IMG5_056200	GSPATP00009291001	Contig63.1.g30	i15888	p87172	o53584
CLS00322	Contig63.1.g30	GSPATP00009291001	IMG5_056200	o53584	p87172	i15888
CLS00325	GSPATP00017598001	IMG5_090120	Contig899.1.g81	p41165	i17536	o25459
CLS00325	IMG5_090120	GSPATP00017598001	Contig899.1.g81	i17536	p41165	o25459
CLS00325	Contig899.1.g81	GSPATP00017598001	IMG5_090120	o25459	p41165	i17536
CLS00327	GSPATP00037335001	IMG5_113400	Contig22639.0.g44	p80639	i19347	o16836
CLS00327	IMG5_113400	GSPATP00037335001	Contig22639.0.g44	i19347	p80639	o16836
CLS00327	Contig22639.0.g44	GSPATP00037335001	IMG5_113400	o16836	p80639	i19347
CLS00329	GSPATP00017347001	IMG5_113420	Contig11427.0.g27	p101881	i19359	o29281
CLS00329	IMG5_113420	GSPATP00017347001	Contig11427.0.g27	i19359	p101881	o29281
CLS00329	Contig11427.0.g27	GSPATP00017347001	IMG5_113420	o29281	p101881	i19359
CLS00330	GSPATP00011255001	IMG5_018870	Contig1359.1.g24	p29636	i14404	o33085
CLS00330	IMG5_018870	GSPATP00011255001	Contig1359.1.g24	i14404	p29636	o33085
CLS00330	Contig1359.1.g24	GSPATP00011255001	IMG5_018870	o33085	p29636	i14404
CLS00341	GSPATP00033688001	IMG5_066000	Contig18273.0.1.g60	p73551	i3113	o11178
CLS00341	IMG5_066000	GSPATP00033688001	Contig18273.0.1.g60	i3113	p73551	o11178
CLS00341	Contig18273.0.1.g60	GSPATP00033688001	IMG5_066000	o11178	p73551	i3113
CLS00344	GSPATP00007595001	IMG5_151930	Contig13032.0.0.g100	p22052	i22323	o4495
CLS00344	IMG5_151930	GSPATP00007595001	Contig13032.0.0.g100	i22323	p22052	o4495
CLS00344	Contig13032.0.0.g100	GSPATP00007595001	IMG5_151930	o4495	p22052	i22323
CLS00349	GSPATP00009860001	IMG5_054580	Contig22449.0.g38	p26678	i15735	o16676
CLS00349	IMG5_054580	GSPATP00009860001	Contig22449.0.g38	i15735	p26678	o16676
CLS00349	Contig22449.0.g38	GSPATP00009860001	IMG5_054580	o16676	p26678	i15735
CLS00355	GSPATP00008840001	IMG5_159680	Contig18594.0.g7	p25136	i9308	o11566
CLS00355	IMG5_159680	GSPATP00008840001	Contig18594.0.g7	i9308	p25136	o11566
CLS00355	Contig18594.0.g7	GSPATP00008840001	IMG5_159680	o11566	p25136	i9308
CLS00367	GSPATP00015599001	IMG5_126850	Contig22229.0.g58	p37168	i6950	o46823
CLS00372	GSPATP00029246001	IMG5_165480	Contig22693.0.g40	p64939	i9808	o47396
CLS00372	IMG5_165480	GSPATP00029246001	Contig22693.0.g40	i9808	p64939	o47396
CLS00372	Contig22693.0.g40	GSPATP00029246001	IMG5_165480	o47396	p64939	i9808
CLS00377	GSPATP00029628001	IMG5_199800	Contig16015.0.g40	p5171	i26595	o8470
CLS00377	IMG5_199800	GSPATP00029628001	Contig16015.0.g40	i26595	p5171	o8470
CLS00377	Contig16015.0.g40	GSPATP00029628001	IMG5_199800	o8470	p5171	i26595
CLS00382	GSPATP00015032001	IMG5_194740	Contig16619.0.g56	p36262	i26033	o9210
CLS00382	IMG5_194740	GSPATP00015032001	Contig16619.0.g56	i26033	p36262	o9210
CLS00382	Contig16619.0.g56	GSPATP00015032001	IMG5_194740	o9210	p36262	i26033
CLS00385	GSPATP00037887001	IMG5_082850	Contig19043.0.g90	p81986	i3804	o41546
CLS00385	IMG5_082850	GSPATP00037887001	Contig19043.0.g90	i3804	p81986	o41546
CLS00385	Contig19043.0.g90	GSPATP00037887001	IMG5_082850	o41546	p81986	i3804
CLS00391	GSPATP00014012001	IMG5_121210	Contig18805.0.g13	p96222	i6445	o11794
CLS00391	IMG5_121210	GSPATP00014012001	Contig18805.0.g13	i6445	p96222	o11794
CLS00391	Contig18805.0.g13	GSPATP00014012001	IMG5_121210	o11794	p96222	i6445
CLS00416	GSPATP00009319001	IMG5_061300	Contig11781.0.0.g15	p87210	i2799	o29940
CLS00416	IMG5_061300	GSPATP00009319001	Contig11781.0.0.g15	i2799	p87210	o29940
CLS00416	Contig11781.0.0.g15	GSPATP00009319001	IMG5_061300	o29940	p87210	i2799
CLS00417	GSPATP00027589001	IMG5_058050	Contig5216.0.g46	p62194	i2587	o51985
CLS00417	GSPATP00027589001	IMG5_058050	Contig5216.0.g46	p62198	i2591	o51988
CLS00417	IMG5_058050	GSPATP00027589001	Contig5216.0.g46	i2587	p62194	o51985
CLS00417	IMG5_058050	GSPATP00027589001	Contig5216.0.g46	i2591	p62198	o51988
CLS00417	Contig5216.0.g46	GSPATP00027589001	IMG5_058050	o51985	p62194	i2587
CLS00417	Contig5216.0.g46	GSPATP00027589001	IMG5_058050	o51988	p62198	i2591
CLS00428	GSPATP00032166001	IMG5_097450	Contig22618.0.g46	p70696	i4386	o47283
CLS00428	GSPATP00032166001	IMG5_097450	Contig22618.0.g46	p70697	i4387	o47284
CLS00428	IMG5_097450	GSPATP00032166001	Contig22618.0.g46	i4386	p70696	o47283
CLS00428	IMG5_097450	GSPATP00032166001	Contig22618.0.g46	i4387	p70697	o47284
CLS00428	Contig22618.0.g46	GSPATP00032166001	IMG5_097450	o47283	p70696	i4386
CLS00428	Contig22618.0.g46	GSPATP00032166001	IMG5_097450	o47284	p70697	i4387
CLS00435	GSPATP00032871001	IMG5_149250	Contig20021.0.g84	p11438	i22118	o43203
CLS00435	GSPATP00032871001	IMG5_149250	Contig20021.0.g84	p11439	i22119	o43204
CLS00435	GSPATP00032871001	IMG5_149250	Contig20021.0.g84	p11443	i22125	o43205
CLS00435	IMG5_149250	GSPATP00032871001	Contig20021.0.g84	i22118	p11438	o43203
CLS00435	IMG5_149250	GSPATP00032871001	Contig20021.0.g84	i22119	p11439	o43204
CLS00435	IMG5_149250	GSPATP00032871001	Contig20021.0.g84	i22125	p11443	o43205
CLS00435	Contig20021.0.g84	GSPATP00032871001	IMG5_149250	o43203	p11438	i22118
CLS00435	Contig20021.0.g84	GSPATP00032871001	IMG5_149250	o43204	p11439	i22119
CLS00435	Contig20021.0.g84	GSPATP00032871001	IMG5_149250	o43205	p11443	i22125
CLS00438	GSPATP00025153001	IMG5_015740	Contig10970.0.g31	p116067	i964	o1475
CLS00438	IMG5_015740	GSPATP00025153001	Contig10970.0.g31	i964	p116067	o1475
CLS00438	Contig10970.0.g31	GSPATP00025153001	IMG5_015740	o1475	p116067	i964
CLS00445	GSPATP00034535001	IMG5_005670	Contig9894.0.g51	p75314	i13827	o58968
CLS00445	IMG5_005670	GSPATP00034535001	Contig9894.0.g51	i13827	p75314	o58968
CLS00445	Contig9894.0.g51	GSPATP00034535001	IMG5_005670	o58968	p75314	i13827
CLS00446	GSPATP00009159001	IMG5_005740	Contig20390.0.g39	p86954	i536	o43836
CLS00446	IMG5_005740	GSPATP00009159001	Contig20390.0.g39	i536	p86954	o43836
CLS00446	Contig20390.0.g39	GSPATP00009159001	IMG5_005740	o43836	p86954	i536
CLS00460	GSPATP00024696001	IMG5_104110	Contig22518.0.g92	p115418	i5040	o47139
CLS00460	IMG5_104110	GSPATP00024696001	Contig22518.0.g92	i5040	p115418	o47139
CLS00460	Contig22518.0.g92	GSPATP00024696001	IMG5_104110	o47139	p115418	i5040
CLS00476	GSPATP00012801001	IMG5_081240	Contig17588.0.g108	p32184	i3754	o39414
CLS00476	IMG5_081240	GSPATP00012801001	Contig17588.0.g108	i3754	p32184	o39414
CLS00476	Contig17588.0.g108	GSPATP00012801001	IMG5_081240	o39414	p32184	i3754
CLS00488	GSPATP00033675001	IMG5_193580	Contig9927.0.g7	p12681	i25913	o26772
CLS00488	IMG5_193580	GSPATP00033675001	Contig9927.0.g7	i25913	p12681	o26772
CLS00488	Contig9927.0.g7	GSPATP00033675001	IMG5_193580	o26772	p12681	i25913
CLS00490	GSPATP00022341001	IMG5_193500	Contig22389.0.g61	p49986	i25891	o46994
CLS00490	IMG5_193500	GSPATP00022341001	Contig22389.0.g61	i25891	p49986	o46994
CLS00490	Contig22389.0.g61	GSPATP00022341001	IMG5_193500	o46994	p49986	i25891
CLS00500	GSPATP00025935001	IMG5_099510	Contig1471.1.g46	p56817	i4595	o6850
CLS00500	IMG5_099510	GSPATP00025935001	Contig1471.1.g46	i4595	p56817	o6850
CLS00500	Contig1471.1.g46	GSPATP00025935001	IMG5_099510	o6850	p56817	i4595
CLS00505	GSPATP00012047001	IMG5_148270	Contig14071.0.g9	p31031	i8374	o33821
CLS00505	IMG5_148270	GSPATP00012047001	Contig14071.0.g9	i8374	p31031	o33821
CLS00505	Contig14071.0.g9	GSPATP00012047001	IMG5_148270	o33821	p31031	i8374
CLS00508	GSPATP00034800001	IMG5_127880	Contig20192.0.g16	p14817	i7050	o13546
CLS00508	IMG5_127880	GSPATP00034800001	Contig20192.0.g16	i7050	p14817	o13546
CLS00508	Contig20192.0.g16	GSPATP00034800001	IMG5_127880	o13546	p14817	i7050
CLS00513	GSPATP00004849001	IMG5_203960	Contig16871.0.g4	p65343	i13257	o9510
CLS00513	IMG5_203960	GSPATP00004849001	Contig16871.0.g4	i13257	p65343	o9510
CLS00513	Contig16871.0.g4	GSPATP00004849001	IMG5_203960	o9510	p65343	i13257
CLS00519	GSPATP00030838001	IMG5_204050	Contig12436.0.g46	p7034	i13263	o3695
CLS00519	IMG5_204050	GSPATP00030838001	Contig12436.0.g46	i13263	p7034	o3695
CLS00519	Contig12436.0.g46	GSPATP00030838001	IMG5_204050	o3695	p7034	i13263
CLS00530	GSPATP00023985001	IMG5_199520	Contig13947.0.g20	p53269	i26560	o5784
CLS00530	GSPATP00023985001	IMG5_199520	Contig13947.0.g20	p53270	i26561	o5785
CLS00530	IMG5_199520	GSPATP00023985001	Contig13947.0.g20	i26560	p53269	o5784
CLS00530	IMG5_199520	GSPATP00023985001	Contig13947.0.g20	i26561	p53270	o5785
CLS00530	Contig13947.0.g20	GSPATP00023985001	IMG5_199520	o5784	p53269	i26560
CLS00530	Contig13947.0.g20	GSPATP00023985001	IMG5_199520	o5785	p53270	i26561
CLS00540	GSPATP00019629001	IMG5_041730	Contig18451.0.g5	p45000	i15202	o40570
CLS00540	IMG5_041730	GSPATP00019629001	Contig18451.0.g5	i15202	p45000	o40570
CLS00540	Contig18451.0.g5	GSPATP00019629001	IMG5_041730	o40570	p45000	i15202
CLS00542	GSPATP00037630001	IMG5_135610	Contig5343.0.g4	p20646	i7652	o21000
CLS00542	IMG5_135610	GSPATP00037630001	Contig5343.0.g4	i7652	p20646	o21000
CLS00542	Contig5343.0.g4	GSPATP00037630001	IMG5_135610	o21000	p20646	i7652
CLS00545	GSPATP00011024001	IMG5_203700	Contig15872.0.g107	p28485	i27043	o36784
CLS00545	IMG5_203700	GSPATP00011024001	Contig15872.0.g107	i27043	p28485	o36784
CLS00545	Contig15872.0.g107	GSPATP00011024001	IMG5_203700	o36784	p28485	i27043
CLS00546	GSPATP00012005001	IMG5_203680	Contig3598.0.1.g92	p30965	i13222	o49728
CLS00546	IMG5_203680	GSPATP00012005001	Contig3598.0.1.g92	i13222	p30965	o49728
CLS00546	Contig3598.0.1.g92	GSPATP00012005001	IMG5_203680	o49728	p30965	i13222
CLS00553	GSPATP00023189001	IMG5_197420	Contig12845.0.g80	p112512	i12583	o31775
CLS00553	GSPATP00023189001	IMG5_197420	Contig12845.0.g80	p112513	i12584	o31776
CLS00553	IMG5_197420	GSPATP00023189001	Contig12845.0.g80	i12583	p112512	o31775
CLS00553	IMG5_197420	GSPATP00023189001	Contig12845.0.g80	i12584	p112513	o31776
CLS00553	Contig12845.0.g80	GSPATP00023189001	IMG5_197420	o31775	p112512	i12583
CLS00553	Contig12845.0.g80	GSPATP00023189001	IMG5_197420	o31776	p112513	i12584
CLS00560	GSPATP00038908001	IMG5_057050	Contig12780.0.g53	p59723	i15952	o31718
CLS00560	IMG5_057050	GSPATP00038908001	Contig12780.0.g53	i15952	p59723	o31718
CLS00560	Contig12780.0.g53	GSPATP00038908001	IMG5_057050	o31718	p59723	i15952
CLS00564	GSPATP00024658001	IMG5_071670	Contig6956.0.g21	p54242	i3388	o22917
CLS00564	GSPATP00024658001	IMG5_071670	Contig6956.0.g21	p54243	i3390	o22919
CLS00564	IMG5_071670	GSPATP00024658001	Contig6956.0.g21	i3388	p54242	o22917
CLS00564	IMG5_071670	GSPATP00024658001	Contig6956.0.g21	i3390	p54243	o22919
CLS00564	Contig6956.0.g21	GSPATP00024658001	IMG5_071670	o22917	p54242	i3388
CLS00564	Contig6956.0.g21	GSPATP00024658001	IMG5_071670	o22919	p54243	i3390
CLS00576	GSPATP00015044001	IMG5_177130	Contig18994.0.g68	p36278	i24521	o41471
CLS00576	IMG5_177130	GSPATP00015044001	Contig18994.0.g68	i24521	p36278	o41471
CLS00576	Contig18994.0.g68	GSPATP00015044001	IMG5_177130	o41471	p36278	i24521
CLS00581	GSPATP00010250001	IMG5_106680	Contig21783.0.g116	p27287	i18851	o15656
CLS00581	GSPATP00010250001	IMG5_106680	Contig21783.0.g116	p27288	i18852	o15657
CLS00581	IMG5_106680	GSPATP00010250001	Contig21783.0.g116	i18851	p27287	o15656
CLS00581	IMG5_106680	GSPATP00010250001	Contig21783.0.g116	i18852	p27288	o15657
CLS00581	Contig21783.0.g116	GSPATP00010250001	IMG5_106680	o15656	p27287	i18851
CLS00581	Contig21783.0.g116	GSPATP00010250001	IMG5_106680	o15657	p27288	i18852
CLS00592	GSPATP00013885001	IMG5_036490	Contig19246.0.g31	p33787	i15124	o12399
CLS00592	IMG5_036490	GSPATP00013885001	Contig19246.0.g31	i15124	p33787	o12399
CLS00592	Contig19246.0.g31	GSPATP00013885001	IMG5_036490	o12399	p33787	i15124
CLS00602	GSPATP00025278001	IMG5_166930	Contig10531.0.g27	p55092	i23614	o822
CLS00602	GSPATP00025278001	IMG5_166930	Contig10531.0.g27	p55094	i23616	o823
CLS00602	IMG5_166930	GSPATP00025278001	Contig10531.0.g27	i23614	p55092	o822
CLS00602	IMG5_166930	GSPATP00025278001	Contig10531.0.g27	i23616	p55094	o823
CLS00602	Contig10531.0.g27	GSPATP00025278001	IMG5_166930	o822	p55092	i23614
CLS00602	Contig10531.0.g27	GSPATP00025278001	IMG5_166930	o823	p55094	i23616
CLS00619	GSPATP00011431001	IMG5_062810	Contig4801.0.g31	p91497	i16354	o51422
CLS00619	IMG5_062810	GSPATP00011431001	Contig4801.0.g31	i16354	p91497	o51422
CLS00619	Contig4801.0.g31	GSPATP00011431001	IMG5_062810	o51422	p91497	i16354
CLS00628	GSPATP00018081001	IMG5_006080	Contig5706.0.g40	p41891	i571	o21421
CLS00628	GSPATP00018081001	IMG5_006080	Contig5706.0.g40	p41893	i573	o21422
CLS00628	IMG5_006080	GSPATP00018081001	Contig5706.0.g40	i571	p41891	o21421
CLS00628	Contig5706.0.g40	GSPATP00018081001	IMG5_006080	o21421	p41891	i571
CLS00631	GSPATP00022305001	IMG5_189790	Contig20678.0.g40	p111085	i11932	o44266
CLS00631	IMG5_189790	GSPATP00022305001	Contig20678.0.g40	i11932	p111085	o44266
CLS00631	Contig20678.0.g40	GSPATP00022305001	IMG5_189790	o44265	p111084	i11931
CLS00631	Contig20678.0.g40	GSPATP00022305001	IMG5_189790	o44266	p111085	i11932
CLS00633	GSPATP00020120001	IMG5_126140	Contig14257.0.g64	p107113	i20437	o34190
CLS00633	IMG5_126140	GSPATP00020120001	Contig14257.0.g64	i20437	p107113	o34190
CLS00633	Contig14257.0.g64	GSPATP00020120001	IMG5_126140	o34190	p107113	i20437
CLS00634	GSPATP00010636001	IMG5_095580	Contig15909.0.g95	p89317	i17897	o8377
CLS00634	IMG5_095580	GSPATP00010636001	Contig15909.0.g95	i17897	p89317	o8377
CLS00634	Contig15909.0.g95	GSPATP00010636001	IMG5_095580	o8377	p89317	i17897
CLS00637	GSPATP00022887001	IMG5_128800	Contig11967.0.g24	p50798	i20557	o3019
CLS00637	IMG5_128800	GSPATP00022887001	Contig11967.0.g24	i20557	p50798	o3019
CLS00637	Contig11967.0.g24	GSPATP00022887001	IMG5_128800	o3019	p50798	i20557
CLS00639	GSPATP00038843001	IMG5_128900	Contig1374.1.g40	p59630	i7118	o33360
CLS00639	IMG5_128900	GSPATP00038843001	Contig1374.1.g40	i7118	p59630	o33360
CLS00639	Contig1374.1.g40	GSPATP00038843001	IMG5_128900	o33360	p59630	i7118
CLS00641	GSPATP00004688001	IMG5_128880	Contig457.0.g18	p4150	i20571	o20115
CLS00641	IMG5_128880	GSPATP00004688001	Contig457.0.g18	i20571	p4150	o20115
CLS00641	Contig457.0.g18	GSPATP00004688001	IMG5_128880	o20115	p4150	i20571
CLS00643	GSPATP00018404001	IMG5_152110	Contig2674.0.g38	p103634	i8659	o48333
CLS00643	IMG5_152110	GSPATP00018404001	Contig2674.0.g38	i8659	p103634	o48333
CLS00643	Contig2674.0.g38	GSPATP00018404001	IMG5_152110	o48333	p103634	i8659
CLS00649	GSPATP00016254001	IMG5_148560	Contig14465.0.g80	p99612	i22036	o34528
CLS00649	IMG5_148560	GSPATP00016254001	Contig14465.0.g80	i22036	p99612	o34528
CLS00649	Contig14465.0.g80	GSPATP00016254001	IMG5_148560	o34528	p99612	i22036
CLS00651	GSPATP00018387001	IMG5_156360	Contig651.1.g14	p103596	i22786	o22321
CLS00651	IMG5_156360	GSPATP00018387001	Contig651.1.g14	i22786	p103596	o22321
CLS00651	Contig651.1.g14	GSPATP00018387001	IMG5_156360	o22321	p103596	i22786
CLS00658	GSPATP00027106001	IMG5_055840	Contig393.0.g115	p58622	i15840	o50193
CLS00658	GSPATP00027106001	IMG5_055840	Contig393.0.g115	p58623	i15841	o50194
CLS00658	IMG5_055840	GSPATP00027106001	Contig393.0.g115	i15840	p58622	o50193
CLS00658	IMG5_055840	GSPATP00027106001	Contig393.0.g115	i15841	p58623	o50194
CLS00658	Contig393.0.g115	GSPATP00027106001	IMG5_055840	o50193	p58622	i15840
CLS00658	Contig393.0.g115	GSPATP00027106001	IMG5_055840	o50194	p58623	i15841
CLS00662	GSPATP00025833001	IMG5_091770	Contig1689.0.g14	p117697	i17678	o38390
CLS00662	GSPATP00025833001	IMG5_091770	Contig1689.0.g14	p117698	i17679	o38391
CLS00662	GSPATP00025833001	IMG5_091770	Contig1689.0.g14	p117699	i17680	o38392
CLS00662	IMG5_091770	GSPATP00025833001	Contig1689.0.g14	i17678	p117697	o38390
CLS00662	IMG5_091770	GSPATP00025833001	Contig1689.0.g14	i17679	p117698	o38391
CLS00662	IMG5_091770	GSPATP00025833001	Contig1689.0.g14	i17680	p117699	o38392
CLS00662	Contig1689.0.g14	GSPATP00025833001	IMG5_091770	o38390	p117697	i17678
CLS00662	Contig1689.0.g14	GSPATP00025833001	IMG5_091770	o38391	p117698	i17679
CLS00662	Contig1689.0.g14	GSPATP00025833001	IMG5_091770	o38392	p117699	i17680
CLS00663	GSPATP00029943001	IMG5_117560	Contig21307.0.g5	p66619	i6010	o45230
CLS00663	IMG5_117560	GSPATP00029943001	Contig21307.0.g5	i6010	p66619	o45230
CLS00663	Contig21307.0.g5	GSPATP00029943001	IMG5_117560	o45230	p66619	i6010
CLS00668	GSPATP00034305001	IMG5_117500	Contig21676.0.g24	p14159	i19686	o15477
CLS00668	IMG5_117500	GSPATP00034305001	Contig21676.0.g24	i19686	p14159	o15477
CLS00668	Contig21676.0.g24	GSPATP00034305001	IMG5_117500	o15477	p14159	i19686
CLS00677	GSPATP00016710001	IMG5_190760	Contig1408.1.g83	p100329	i12028	o33843
CLS00677	IMG5_190760	GSPATP00016710001	Contig1408.1.g83	i12028	p100329	o33843
CLS00677	Contig1408.1.g83	GSPATP00016710001	IMG5_190760	o33843	p100329	i12028
CLS00686	GSPATP00027256001	IMG5_187270	Contig22499.0.g6	p58823	i11653	o16698
CLS00686	IMG5_187270	GSPATP00027256001	Contig22499.0.g6	i11653	p58823	o16698
CLS00686	Contig22499.0.g6	GSPATP00027256001	IMG5_187270	o16698	p58823	i11653
CLS00688	GSPATP00028404001	IMG5_187350	Contig22064.0.g10	p2834	i25424	o16175
CLS00688	IMG5_187350	GSPATP00028404001	Contig22064.0.g10	i25424	p2834	o16175
CLS00688	Contig22064.0.g10	GSPATP00028404001	IMG5_187350	o16175	p2834	i25424
CLS00705	GSPATP00028201001	IMG5_058680	Contig20698.0.g67	p63100	i16055	o14172
CLS00705	GSPATP00028201001	IMG5_058680	Contig20698.0.g67	p63101	i16056	o14173
CLS00705	IMG5_058680	GSPATP00028201001	Contig20698.0.g67	i16055	p63100	o14172
CLS00705	IMG5_058680	GSPATP00028201001	Contig20698.0.g67	i16056	p63101	o14173
CLS00705	Contig20698.0.g67	GSPATP00028201001	IMG5_058680	o14172	p63100	i16055
CLS00705	Contig20698.0.g67	GSPATP00028201001	IMG5_058680	o14173	p63101	i16056
CLS00707	GSPATP00037007001	IMG5_159370	Contig21639.0.g27	p80192	i9296	o45779
CLS00707	IMG5_159370	GSPATP00037007001	Contig21639.0.g27	i9296	p80192	o45779
CLS00707	Contig21639.0.g27	GSPATP00037007001	IMG5_159370	o45779	p80192	i9296
CLS00716	GSPATP00017704001	IMG5_002000	Contig11626.0.g114	p41347	i223	o29637
CLS00716	IMG5_002000	GSPATP00017704001	Contig11626.0.g114	i223	p41347	o29637
CLS00716	Contig11626.0.g114	GSPATP00017704001	IMG5_002000	o29637	p41347	i223
CLS00719	GSPATP00020009001	IMG5_101200	Contig9085.0.g108	p106889	i18344	o25563
CLS00719	IMG5_101200	GSPATP00020009001	Contig9085.0.g108	i18344	p106889	o25563
CLS00719	Contig9085.0.g108	GSPATP00020009001	IMG5_101200	o25562	p106888	i18343
CLS00719	Contig9085.0.g108	GSPATP00020009001	IMG5_101200	o25563	p106889	i18344
CLS00720	GSPATP00006197001	IMG5_101240	Contig16734.0.g67	p74355	i18355	o38134
CLS00720	GSPATP00006197001	IMG5_101240	Contig16734.0.g67	p74357	i18357	o38136
CLS00720	IMG5_101240	GSPATP00006197001	Contig16734.0.g67	i18355	p74355	o38134
CLS00720	IMG5_101240	GSPATP00006197001	Contig16734.0.g67	i18357	p74357	o38136
CLS00720	Contig16734.0.g67	GSPATP00006197001	IMG5_101240	o38134	p74355	i18355
CLS00720	Contig16734.0.g67	GSPATP00006197001	IMG5_101240	o38136	p74357	i18357
CLS00726	GSPATP00020312001	IMG5_187830	Contig9679.0.g86	p46045	i25469	o58601
CLS00726	IMG5_187830	GSPATP00020312001	Contig9679.0.g86	i25469	p46045	o58601
CLS00726	Contig9679.0.g86	GSPATP00020312001	IMG5_187830	o58601	p46045	i25469
CLS00727	GSPATP00011309001	IMG5_187840	Contig18542.0.g94	p29736	i11741	o11512
CLS00727	IMG5_187840	GSPATP00011309001	Contig18542.0.g94	i11741	p29736	o11512
CLS00727	Contig18542.0.g94	GSPATP00011309001	IMG5_187840	o11512	p29736	i11741
CLS00728	GSPATP00020712001	IMG5_187800	Contig20196.0.1.g12	p107957	i11727	o43478
CLS00728	IMG5_187800	GSPATP00020712001	Contig20196.0.1.g12	i11727	p107957	o43478
CLS00728	Contig20196.0.1.g12	GSPATP00020712001	IMG5_187800	o43478	p107957	i11727
CLS00729	GSPATP00010980001	IMG5_187850	Contig10301.0.g58	p28411	i11748	o458
CLS00729	IMG5_187850	GSPATP00010980001	Contig10301.0.g58	i11748	p28411	o458
CLS00729	Contig10301.0.g58	GSPATP00010980001	IMG5_187850	o458	p28411	i11748
CLS00734	GSPATP00008821001	IMG5_178400	Contig18383.0.g108	p86447	i10862	o40511
CLS00734	IMG5_178400	GSPATP00008821001	Contig18383.0.g108	i10862	p86447	o40511
CLS00734	Contig18383.0.g108	GSPATP00008821001	IMG5_178400	o40511	p86447	i10862
CLS00746	GSPATP00010698001	IMG5_186200	Contig11639.0.g69	p89413	i25301	o29675
CLS00746	IMG5_186200	GSPATP00010698001	Contig11639.0.g69	i25301	p89413	o29675
CLS00746	Contig11639.0.g69	GSPATP00010698001	IMG5_186200	o29675	p89413	i25301
CLS00747	GSPATP00011564001	IMG5_186240	Contig21451.0.g87	p91703	i11520	o45471
CLS00747	IMG5_186240	GSPATP00011564001	Contig21451.0.g87	i11520	p91703	o45471
CLS00747	Contig21451.0.g87	GSPATP00011564001	IMG5_186240	o45471	p91703	i11520
CLS00748	GSPATP00019998001	IMG5_186300	Contig2007.0.g76	p106866	i25322	o43255
CLS00748	IMG5_186300	GSPATP00019998001	Contig2007.0.g76	i25322	p106866	o43255
CLS00748	Contig2007.0.g76	GSPATP00019998001	IMG5_186300	o43255	p106866	i25322
CLS00749	GSPATP00015300001	IMG5_145730	Contig1454.1.g21	p36688	i8181	o34674
CLS00749	IMG5_145730	GSPATP00015300001	Contig1454.1.g21	i8181	p36688	o34674
CLS00749	Contig1454.1.g21	GSPATP00015300001	IMG5_145730	o34674	p36688	i8181
CLS00751	GSPATP00036797001	IMG5_145770	Contig7897.0.0.g35	p79918	i8192	o24039
CLS00751	IMG5_145770	GSPATP00036797001	Contig7897.0.0.g35	i8192	p79918	o24039
CLS00751	Contig7897.0.0.g35	GSPATP00036797001	IMG5_145770	o24039	p79918	i8192
CLS00768	GSPATP00026271001	IMG5_118860	Contig3705.0.g61	p118335	i19823	o49895
CLS00768	IMG5_118860	GSPATP00026271001	Contig3705.0.g61	i19823	p118335	o49895
CLS00768	Contig3705.0.g61	GSPATP00026271001	IMG5_118860	o49895	p118335	i19823
CLS00770	GSPATP00009939001	IMG5_014780	Contig19270.0.0.g39	p26847	i14303	o41920
CLS00770	IMG5_014780	GSPATP00009939001	Contig19270.0.0.g39	i14303	p26847	o41920
CLS00770	Contig19270.0.0.g39	GSPATP00009939001	IMG5_014780	o41920	p26847	i14303
CLS00772	GSPATP00030544001	IMG5_171620	Contig22636.0.g49	p6590	i24035	o47320
CLS00772	IMG5_171620	GSPATP00030544001	Contig22636.0.g49	i24035	p6590	o47320
CLS00772	Contig22636.0.g49	GSPATP00030544001	IMG5_171620	o47320	p6590	i24035
CLS00774	GSPATP00034458001	IMG5_083720	Contig17530.0.g100	p14401	i17303	o10286
CLS00774	IMG5_083720	GSPATP00034458001	Contig17530.0.g100	i17303	p14401	o10286
CLS00774	Contig17530.0.g100	GSPATP00034458001	IMG5_083720	o10286	p14401	i17303
CLS00778	GSPATP00036880001	IMG5_109960	Contig18995.0.g70	p80013	i5456	o41474
CLS00778	IMG5_109960	GSPATP00036880001	Contig18995.0.g70	i5456	p80013	o41474
CLS00778	Contig18995.0.g70	GSPATP00036880001	IMG5_109960	o41474	p80013	i5456
CLS00781	GSPATP00020499001	IMG5_118230	Contig845.1.g5	p107638	i19767	o24751
CLS00781	GSPATP00020499001	IMG5_118230	Contig845.1.g5	p107639	i19768	o24752
CLS00781	IMG5_118230	GSPATP00020499001	Contig845.1.g5	i19767	p107638	o24751
CLS00781	IMG5_118230	GSPATP00020499001	Contig845.1.g5	i19768	p107639	o24752
CLS00781	Contig845.1.g5	GSPATP00020499001	IMG5_118230	o24751	p107638	i19767
CLS00781	Contig845.1.g5	GSPATP00020499001	IMG5_118230	o24752	p107639	i19768
CLS00782	GSPATP00016605001	IMG5_117990	Contig17578.0.g72	p100131	i19731	o10345
CLS00782	IMG5_117990	GSPATP00016605001	Contig17578.0.g72	i19731	p100131	o10345
CLS00782	Contig17578.0.g72	GSPATP00016605001	IMG5_117990	o10345	p100131	i19731
CLS00791	GSPATP00029648001	IMG5_019400	Contig19882.0.g6	p66135	i1163	o13148
CLS00791	IMG5_019400	GSPATP00029648001	Contig19882.0.g6	i1163	p66135	o13148
CLS00791	Contig19882.0.g6	GSPATP00029648001	IMG5_019400	o13148	p66135	i1163
CLS00796	GSPATP00020717001	IMG5_192460	Contig775.1.g56	p107960	i12108	o55570
CLS00796	IMG5_192460	GSPATP00020717001	Contig775.1.g56	i12108	p107960	o55570
CLS00796	Contig775.1.g56	GSPATP00020717001	IMG5_192460	o55570	p107960	i12108
CLS00800	GSPATP00012117001	IMG5_195530	Contig9402.0.g21	p31147	i26137	o26035
CLS00800	IMG5_195530	GSPATP00012117001	Contig9402.0.g21	i26137	p31147	o26035
CLS00800	Contig9402.0.g21	GSPATP00012117001	IMG5_195530	o26035	p31147	i26137
CLS00817	GSPATP00037958001	IMG5_122550	Contig6862.0.g20	p82083	i6583	o54415
CLS00817	IMG5_122550	GSPATP00037958001	Contig6862.0.g20	i6583	p82083	o54415
CLS00817	Contig6862.0.g20	GSPATP00037958001	IMG5_122550	o54415	p82083	i6583
CLS00830	GSPATP00029787001	IMG5_070030	Contig10081.0.g29	p5418	i3273	o176
CLS00830	IMG5_070030	GSPATP00029787001	Contig10081.0.g29	i3273	p5418	o176
CLS00830	Contig10081.0.g29	GSPATP00029787001	IMG5_070030	o176	p5418	i3273
CLS00836	GSPATP00007498001	IMG5_130520	Contig7313.0.g36	p21904	i20723	o23399
CLS00836	GSPATP00007498001	IMG5_130520	Contig7313.0.g36	p21905	i20725	o23400
CLS00836	IMG5_130520	GSPATP00007498001	Contig7313.0.g36	i20723	p21904	o23399
CLS00836	IMG5_130520	GSPATP00007498001	Contig7313.0.g36	i20725	p21905	o23400
CLS00836	Contig7313.0.g36	GSPATP00007498001	IMG5_130520	o23399	p21904	i20723
CLS00836	Contig7313.0.g36	GSPATP00007498001	IMG5_130520	o23400	p21905	i20725
CLS00838	GSPATP00010040001	IMG5_130530	Contig14256.0.g65	p88388	i7286	o34183
CLS00838	IMG5_130530	GSPATP00010040001	Contig14256.0.g65	i7286	p88388	o34183
CLS00838	Contig14256.0.g65	GSPATP00010040001	IMG5_130530	o34183	p88388	i7286
CLS00842	GSPATP00039662001	IMG5_106300	Contig17726.0.g111	p42267	i18798	o10536
CLS00842	IMG5_106300	GSPATP00039662001	Contig17726.0.g111	i18798	p42267	o10536
CLS00842	Contig17726.0.g111	GSPATP00039662001	IMG5_106300	o10536	p42267	i18798
CLS00853	GSPATP00024816001	IMG5_098680	Contig2201.0.g10	p54488	i18042	o46488
CLS00853	IMG5_098680	GSPATP00024816001	Contig2201.0.g10	i18042	p54488	o46488
CLS00853	Contig2201.0.g10	GSPATP00024816001	IMG5_098680	o46488	p54488	i18042
CLS00859	GSPATP00031156001	IMG5_107450	Contig15371.0.0.g43	p69222	i5281	o7689
CLS00859	IMG5_107450	GSPATP00031156001	Contig15371.0.0.g43	i5281	p69222	o7689
CLS00859	Contig15371.0.0.g43	GSPATP00031156001	IMG5_107450	o7689	p69222	i5281
CLS00860	GSPATP00004758001	IMG5_107290	Contig190.1.g68	p4255	i18890	o12082
CLS00860	IMG5_107290	GSPATP00004758001	Contig190.1.g68	i18890	p4255	o12082
CLS00860	Contig190.1.g68	GSPATP00004758001	IMG5_107290	o12082	p4255	i18890
CLS00866	GSPATP00004883001	IMG5_081360	Contig22607.0.g39	p4472	i17235	o47270
CLS00866	IMG5_081360	GSPATP00004883001	Contig22607.0.g39	i17235	p4472	o47270
CLS00866	Contig22607.0.g39	GSPATP00004883001	IMG5_081360	o47270	p4472	i17235
CLS00869	GSPATP00031823001	IMG5_109220	Contig1072.0.g14	p70171	i5426	o1093
CLS00869	GSPATP00031823001	IMG5_109220	Contig1072.0.g14	p70172	i5427	o1094
CLS00869	GSPATP00031823001	IMG5_109220	Contig1072.0.g14	p70173	i5428	o1096
CLS00869	GSPATP00031823001	IMG5_109220	Contig1072.0.g14	p70174	i5429	o1097
CLS00869	IMG5_109220	GSPATP00031823001	Contig1072.0.g14	i5426	p70171	o1093
CLS00869	IMG5_109220	GSPATP00031823001	Contig1072.0.g14	i5427	p70172	o1094
CLS00869	IMG5_109220	GSPATP00031823001	Contig1072.0.g14	i5428	p70173	o1096
CLS00869	IMG5_109220	GSPATP00031823001	Contig1072.0.g14	i5429	p70174	o1097
CLS00869	Contig1072.0.g14	GSPATP00031823001	IMG5_109220	o1093	p70171	i5426
CLS00869	Contig1072.0.g14	GSPATP00031823001	IMG5_109220	o1094	p70172	i5427
CLS00869	Contig1072.0.g14	GSPATP00031823001	IMG5_109220	o1096	p70173	i5428
CLS00869	Contig1072.0.g14	GSPATP00031823001	IMG5_109220	o1097	p70174	i5429
CLS00873	GSPATP00004937001	IMG5_109010	Contig18332.0.g98	p4546	i5395	o40458
CLS00873	IMG5_109010	GSPATP00004937001	Contig18332.0.g98	i5395	p4546	o40458
CLS00873	Contig18332.0.g98	GSPATP00004937001	IMG5_109010	o40458	p4546	i5395
CLS00887	GSPATP00033252001	IMG5_120000	Contig18874.0.g91	p72916	i6315	o41230
CLS00887	IMG5_120000	GSPATP00033252001	Contig18874.0.g91	i6315	p72916	o41230
CLS00887	Contig18874.0.g91	GSPATP00033252001	IMG5_120000	o41230	p72916	i6315
CLS00890	GSPATP00008410001	IMG5_119940	Contig12.0.g76	p85771	i6284	o30336
CLS00890	IMG5_119940	GSPATP00008410001	Contig12.0.g76	i6284	p85771	o30336
CLS00890	Contig12.0.g76	GSPATP00008410001	IMG5_119940	o30336	p85771	i6284
CLS00892	GSPATP00033179001	IMG5_087020	Contig291.1.g69	p11927	i17406	o18153
CLS00892	IMG5_087020	GSPATP00033179001	Contig291.1.g69	i17406	p11927	o18153
CLS00892	Contig291.1.g69	GSPATP00033179001	IMG5_087020	o18153	p11927	i17406
CLS00894	GSPATP00007268001	IMG5_134220	Contig22695.0.g48	p81395	i20980	o47400
CLS00894	IMG5_134220	GSPATP00007268001	Contig22695.0.g48	i20980	p81395	o47400
CLS00894	Contig22695.0.g48	GSPATP00007268001	IMG5_134220	o47400	p81395	i20980
CLS00895	GSPATP00006429001	IMG5_148750	Contig5227.0.g53	p15690	i8440	o20865
CLS00895	GSPATP00006429001	IMG5_148750	Contig5227.0.g53	p15694	i8444	o20869
CLS00895	IMG5_148750	GSPATP00006429001	Contig5227.0.g53	i8440	p15690	o20865
CLS00895	IMG5_148750	GSPATP00006429001	Contig5227.0.g53	i8444	p15694	o20869
CLS00895	Contig5227.0.g53	GSPATP00006429001	IMG5_148750	o20865	p15690	i8440
CLS00895	Contig5227.0.g53	GSPATP00006429001	IMG5_148750	o20869	p15694	i8444
CLS00896	GSPATP00026285001	IMG5_026070	Contig11826.0.g61	p118352	i14747	o2770
CLS00896	IMG5_026070	GSPATP00026285001	Contig11826.0.g61	i14747	p118352	o2770
CLS00896	Contig11826.0.g61	GSPATP00026285001	IMG5_026070	o2770	p118352	i14747
CLS00900	GSPATP00033257001	IMG5_178620	Contig19269.0.g49	p72931	i10872	o12435
CLS00900	IMG5_178620	GSPATP00033257001	Contig19269.0.g49	i10872	p72931	o12435
CLS00900	Contig19269.0.g49	GSPATP00033257001	IMG5_178620	o12435	p72931	i10872
CLS00901	GSPATP00004499001	IMG5_136860	Contig861.1.g24	p1363	i21190	o25009
CLS00901	IMG5_136860	GSPATP00004499001	Contig861.1.g24	i21190	p1363	o25009
CLS00901	Contig861.1.g24	GSPATP00004499001	IMG5_136860	o25009	p1363	i21190
CLS00915	GSPATP00020125001	IMG5_148080	Contig19359.0.g114	p45744	i21988	o42084
CLS00915	IMG5_148080	GSPATP00020125001	Contig19359.0.g114	i21988	p45744	o42084
CLS00915	Contig19359.0.g114	GSPATP00020125001	IMG5_148080	o42084	p45744	i21988
CLS00924	GSPATP00011153001	IMG5_092610	Contig1026.0.g89	p91007	i4201	o366
CLS00924	IMG5_092610	GSPATP00011153001	Contig1026.0.g89	i4201	p91007	o366
CLS00924	Contig1026.0.g89	GSPATP00011153001	IMG5_092610	o366	p91007	i4201
CLS00931	GSPATP00008478001	IMG5_201600	Contig22564.0.g70	p24522	i12946	o16761
CLS00931	IMG5_201600	GSPATP00008478001	Contig22564.0.g70	i12946	p24522	o16761
CLS00931	Contig22564.0.g70	GSPATP00008478001	IMG5_201600	o16761	p24522	i12946
CLS00938	Contig651.0.g7	GSPATP00020316001	IMG5_155500	o22314	p46052	i8990
CLS00940	GSPATP00034354001	IMG5_162300	Contig17366.0.g58	p14228	i23261	o39073
CLS00940	IMG5_162300	GSPATP00034354001	Contig17366.0.g58	i23261	p14228	o39073
CLS00940	Contig17366.0.g58	GSPATP00034354001	IMG5_162300	o39073	p14228	i23261
CLS00947	GSPATP00015584001	IMG5_169800	Contig5693.0.g33	p37149	i10260	o21404
CLS00947	IMG5_169800	GSPATP00015584001	Contig5693.0.g33	i10260	p37149	o21404
CLS00947	Contig5693.0.g33	GSPATP00015584001	IMG5_169800	o21404	p37149	i10260
CLS00967	GSPATP00036550001	IMG5_099240	Contig21432.0.g8	p79510	i4584	o15165
CLS00967	GSPATP00036550001	IMG5_099240	Contig21432.0.g8	p79512	i4587	o15167
CLS00967	IMG5_099240	GSPATP00036550001	Contig21432.0.g8	i4584	p79510	o15165
CLS00967	IMG5_099240	GSPATP00036550001	Contig21432.0.g8	i4587	p79512	o15167
CLS00967	Contig21432.0.g8	GSPATP00036550001	IMG5_099240	o15165	p79510	i4584
CLS00967	Contig21432.0.g8	GSPATP00036550001	IMG5_099240	o15167	p79512	i4587
CLS00969	GSPATP00024852001	IMG5_099180	Contig13068.0.g30	p115632	i4563	o32152
CLS00969	IMG5_099180	GSPATP00024852001	Contig13068.0.g30	i4563	p115632	o32152
CLS00969	Contig13068.0.g30	GSPATP00024852001	IMG5_099180	o32152	p115632	i4563
CLS00984	GSPATP00024451001	IMG5_100730	Contig22082.0.g97	p53937	i18290	o16223
CLS00984	IMG5_100730	GSPATP00024451001	Contig22082.0.g97	i18290	p53937	o16223
CLS00984	Contig22082.0.g97	GSPATP00024451001	IMG5_100730	o16223	p53937	i18290
CLS00994	GSPATP00021767001	IMG5_172130	Contig12475.0.g1	p49089	i24085	o31117
CLS00994	IMG5_172130	GSPATP00021767001	Contig12475.0.g1	i24085	p49089	o31117
CLS00994	Contig12475.0.g1	GSPATP00021767001	IMG5_172130	o31117	p49089	i24085
CLS00997	GSPATP00033750001	IMG5_051480	Contig17686.0.g40	p12804	i2237	o10478
CLS00997	IMG5_051480	GSPATP00033750001	Contig17686.0.g40	i2237	p12804	o10478
CLS00997	Contig17686.0.g40	GSPATP00033750001	IMG5_051480	o10478	p12804	i2237
CLS01000	GSPATP00015541001	IMG5_041110	Contig21034.0.g40	p37080	i1908	o44824
CLS01000	IMG5_041110	GSPATP00015541001	Contig21034.0.g40	i1908	p37080	o44824
CLS01000	Contig21034.0.g40	GSPATP00015541001	IMG5_041110	o44824	p37080	i1908
CLS01022	GSPATP00007244001	IMG5_179630	Contig2890.0.g87	p81370	i10961	o18132
CLS01022	IMG5_179630	GSPATP00007244001	Contig2890.0.g87	i10961	p81370	o18132
CLS01022	Contig2890.0.g87	GSPATP00007244001	IMG5_179630	o18132	p81370	i10961
CLS01024	GSPATP00021216001	IMG5_023020	Contig16946.0.g34	p108681	i1327	o9588
CLS01024	GSPATP00021216001	IMG5_023020	Contig16946.0.g34	p108682	i1328	o9589
CLS01024	IMG5_023020	GSPATP00021216001	Contig16946.0.g34	i1328	p108682	o9589
CLS01024	Contig16946.0.g34	GSPATP00021216001	IMG5_023020	o9589	p108682	i1328
CLS01028	GSPATP00021736001	IMG5_070920	Contig18702.0.g87	p49032	i16808	o40957
CLS01028	IMG5_070920	GSPATP00021736001	Contig18702.0.g87	i16808	p49032	o40957
CLS01028	Contig18702.0.g87	GSPATP00021736001	IMG5_070920	o40957	p49032	i16808
CLS01035	Contig15239.0.g117	GSPATP00027995001	IMG5_061210	o7539	p62812	i16235
CLS01045	GSPATP00018683001	IMG5_120530	Contig13459.0.g8	p103981	i19948	o32831
CLS01045	IMG5_120530	GSPATP00018683001	Contig13459.0.g8	i19948	p103981	o32831
CLS01045	Contig13459.0.g8	GSPATP00018683001	IMG5_120530	o32831	p103981	i19948
CLS01058	GSPATP00014938001	IMG5_121750	Contig6435.0.g97	p97518	i20090	o22231
CLS01058	IMG5_121750	GSPATP00014938001	Contig6435.0.g97	i20090	p97518	o22231
CLS01058	Contig6435.0.g97	GSPATP00014938001	IMG5_121750	o22231	p97518	i20090
CLS01063	GSPATP00021943001	IMG5_123660	Contig6560.0.g89	p49384	i20217	o22380
CLS01063	IMG5_123660	GSPATP00021943001	Contig6560.0.g89	i20217	p49384	o22380
CLS01063	Contig6560.0.g89	GSPATP00021943001	IMG5_123660	o22380	p49384	i20217
CLS01064	GSPATP00012988001	IMG5_123670	Contig20321.0.g101	p32410	i6678	o13701
CLS01064	IMG5_123670	GSPATP00012988001	Contig20321.0.g101	i6678	p32410	o13701
CLS01064	Contig20321.0.g101	GSPATP00012988001	IMG5_123670	o13701	p32410	i6678
CLS01066	GSPATP00037835001	IMG5_173910	Contig22941.0.g1	p20990	i10572	o47642
CLS01066	IMG5_173910	GSPATP00037835001	Contig22941.0.g1	i10572	p20990	o47642
CLS01066	Contig22941.0.g1	GSPATP00037835001	IMG5_173910	o47642	p20990	i10572
CLS01071	GSPATP00016532001	IMG5_149900	Contig19918.0.g49	p100005	i22187	o13202
CLS01071	GSPATP00016532001	IMG5_149900	Contig19918.0.g49	p100006	i22188	o13203
CLS01071	IMG5_149900	GSPATP00016532001	Contig19918.0.g49	i22187	p100005	o13202
CLS01071	IMG5_149900	GSPATP00016532001	Contig19918.0.g49	i22188	p100006	o13203
CLS01071	Contig19918.0.g49	GSPATP00016532001	IMG5_149900	o13202	p100005	i22187
CLS01071	Contig19918.0.g49	GSPATP00016532001	IMG5_149900	o13203	p100006	i22188
CLS01072	GSPATP00008705001	IMG5_184430	Contig18343.0.g85	p24930	i11415	o11270
CLS01072	IMG5_184430	GSPATP00008705001	Contig18343.0.g85	i11415	p24930	o11270
CLS01072	Contig18343.0.g85	GSPATP00008705001	IMG5_184430	o11270	p24930	i11415
CLS01081	IMG5_197160	GSPATP00021351001	Contig4964.0.g30	i12552	p108882	o51621
CLS01102	GSPATP00011589001	IMG5_124490	Contig11297.0.g96	p30232	i20272	o29095
CLS01102	GSPATP00011589001	IMG5_124490	Contig11297.0.g96	p30233	i20273	o29096
CLS01102	GSPATP00011589001	IMG5_124490	Contig11297.0.g96	p30236	i20274	o29097
CLS01102	IMG5_124490	GSPATP00011589001	Contig11297.0.g96	i20272	p30232	o29095
CLS01102	IMG5_124490	GSPATP00011589001	Contig11297.0.g96	i20273	p30233	o29096
CLS01102	IMG5_124490	GSPATP00011589001	Contig11297.0.g96	i20274	p30236	o29097
CLS01102	Contig11297.0.g96	GSPATP00011589001	IMG5_124490	o29095	p30232	i20272
CLS01102	Contig11297.0.g96	GSPATP00011589001	IMG5_124490	o29096	p30233	i20273
CLS01102	Contig11297.0.g96	GSPATP00011589001	IMG5_124490	o29097	p30236	i20274
CLS01103	GSPATP00025727001	IMG5_148740	Contig12242.0.g5	p117542	i8434	o30732
CLS01103	IMG5_148740	GSPATP00025727001	Contig12242.0.g5	i8434	p117542	o30732
CLS01103	Contig12242.0.g5	GSPATP00025727001	IMG5_148740	o30732	p117542	i8434
CLS01110	GSPATP00016536001	IMG5_167940	Contig9279.0.0.g16	p38684	i10073	o57936
CLS01110	IMG5_167940	GSPATP00016536001	Contig9279.0.0.g16	i10073	p38684	o57936
CLS01110	Contig9279.0.0.g16	GSPATP00016536001	IMG5_167940	o57936	p38684	i10073
CLS01115	GSPATP00009326001	IMG5_022870	Contig293.1.g73	p25807	i1323	o48688
CLS01115	IMG5_022870	GSPATP00009326001	Contig293.1.g73	i1323	p25807	o48688
CLS01115	Contig293.1.g73	GSPATP00009326001	IMG5_022870	o48688	p25807	i1323
CLS01119	GSPATP00037839001	IMG5_066240	Contig21046.0.g14	p81930	i16537	o14650
CLS01119	IMG5_066240	GSPATP00037839001	Contig21046.0.g14	i16537	p81930	o14650
CLS01119	Contig21046.0.g14	GSPATP00037839001	IMG5_066240	o14650	p81930	i16537
CLS01139	GSPATP00026423001	IMG5_195970	Contig1353.1.g15	p118566	i26185	o5201
CLS01139	IMG5_195970	GSPATP00026423001	Contig1353.1.g15	i26185	p118566	o5201
CLS01139	Contig1353.1.g15	GSPATP00026423001	IMG5_195970	o5201	p118566	i26185
CLS01147	GSPATP00011807001	IMG5_083260	Contig10910.0.g97	p92082	i3818	o1358
CLS01147	GSPATP00011807001	IMG5_083260	Contig10910.0.g97	p92083	i3819	o1359
CLS01147	IMG5_083260	GSPATP00011807001	Contig10910.0.g97	i3818	p92082	o1358
CLS01147	IMG5_083260	GSPATP00011807001	Contig10910.0.g97	i3819	p92083	o1359
CLS01147	Contig10910.0.g97	GSPATP00011807001	IMG5_083260	o1358	p92082	i3818
CLS01147	Contig10910.0.g97	GSPATP00011807001	IMG5_083260	o1359	p92083	i3819
CLS01153	GSPATP00029587001	IMG5_007260	Contig10712.0.g47	p5116	i13928	o28170
CLS01153	IMG5_007260	GSPATP00029587001	Contig10712.0.g47	i13928	p5116	o28170
CLS01153	Contig10712.0.g47	GSPATP00029587001	IMG5_007260	o28170	p5116	i13928
CLS01158	GSPATP00015132001	IMG5_190180	Contig21283.0.g15	p97807	i25631	o14982
CLS01158	IMG5_190180	GSPATP00015132001	Contig21283.0.g15	i25631	p97807	o14982
CLS01158	Contig21283.0.g15	GSPATP00015132001	IMG5_190180	o14982	p97807	i25631
CLS01160	GSPATP00017676001	IMG5_190290	Contig13714.0.g6	p102418	i11955	o33324
CLS01160	IMG5_190290	GSPATP00017676001	Contig13714.0.g6	i11955	p102418	o33324
CLS01160	Contig13714.0.g6	GSPATP00017676001	IMG5_190290	o33324	p102418	i11955
CLS01169	GSPATP00029879001	IMG5_095380	Contig14613.0.g86	p5540	i17889	o6700
CLS01169	IMG5_095380	GSPATP00029879001	Contig14613.0.g86	i17889	p5540	o6700
CLS01169	Contig14613.0.g86	GSPATP00029879001	IMG5_095380	o6700	p5540	i17889
CLS01180	GSPATP00015625001	IMG5_003190	Contig5218.0.g43	p37212	i325	o20857
CLS01180	IMG5_003190	GSPATP00015625001	Contig5218.0.g43	i325	p37212	o20857
CLS01180	Contig5218.0.g43	GSPATP00015625001	IMG5_003190	o20857	p37212	i325
CLS01182	GSPATP00009080001	IMG5_183690	Contig7825.0.g34	p86855	i11323	o23983
CLS01182	IMG5_183690	GSPATP00009080001	Contig7825.0.g34	i11323	p86855	o23983
CLS01182	Contig7825.0.g34	GSPATP00009080001	IMG5_183690	o23983	p86855	i11323
CLS01187	GSPATP00025338001	IMG5_193710	Contig17698.0.g34	p116348	i12196	o39570
CLS01187	GSPATP00025338001	IMG5_193710	Contig17698.0.g34	p116353	i12200	o39574
CLS01187	IMG5_193710	GSPATP00025338001	Contig17698.0.g34	i12196	p116348	o39570
CLS01187	IMG5_193710	GSPATP00025338001	Contig17698.0.g34	i12200	p116353	o39574
CLS01187	Contig17698.0.g34	GSPATP00025338001	IMG5_193710	o39570	p116348	i12196
CLS01187	Contig17698.0.g34	GSPATP00025338001	IMG5_193710	o39574	p116353	i12200
CLS01197	GSPATP00034461001	IMG5_049350	Contig5079.0.g1	p75223	i15430	o51789
CLS01197	IMG5_049350	GSPATP00034461001	Contig5079.0.g1	i15430	p75223	o51789
CLS01197	Contig5079.0.g1	GSPATP00034461001	IMG5_049350	o51789	p75223	i15430
CLS01206	GSPATP00008275001	IMG5_166160	Contig12013.0.g58	p24192	i23522	o3090
CLS01206	IMG5_166160	GSPATP00008275001	Contig12013.0.g58	i23522	p24192	o3090
CLS01206	Contig12013.0.g58	GSPATP00008275001	IMG5_166160	o3090	p24192	i23522
CLS01214	GSPATP00026755001	IMG5_161080	Contig22626.0.g41	p58007	i9435	o16830
CLS01214	IMG5_161080	GSPATP00026755001	Contig22626.0.g41	i9435	p58007	o16830
CLS01214	Contig22626.0.g41	GSPATP00026755001	IMG5_161080	o16830	p58007	i9435
CLS01217	Contig18954.0.g9	GSPATP00012195001	IMG5_110980	o12011	p92660	i5551
CLS01220	GSPATP00034087001	IMG5_133490	Contig10657.0.g36	p13870	i20926	o28069
CLS01220	IMG5_133490	GSPATP00034087001	Contig10657.0.g36	i20926	p13870	o28069
CLS01220	Contig10657.0.g36	GSPATP00034087001	IMG5_133490	o28069	p13870	i20926
CLS01226	GSPATP00021599001	IMG5_125110	p109896	i20348	i20349
CLS01247	GSPATP00020363001	IMG5_199770	Contig16948.0.0.g28	p46109	i12752	o38509
CLS01247	IMG5_199770	GSPATP00020363001	Contig16948.0.0.g28	i12752	p46109	o38509
CLS01247	Contig16948.0.0.g28	GSPATP00020363001	IMG5_199770	o38509	p46109	i12752
CLS01257	GSPATP00026758001	IMG5_062210	Contig1126.1.g113	p119124	i16286	o29049
CLS01257	IMG5_062210	GSPATP00026758001	Contig1126.1.g113	i16286	p119124	o29049
CLS01257	Contig1126.1.g113	GSPATP00026758001	IMG5_062210	o29049	p119124	i16286
CLS01260	GSPATP00016881001	IMG5_013680	Contig22207.0.g77	p39984	i14244	o46798
CLS01260	IMG5_013680	GSPATP00016881001	Contig22207.0.g77	i14244	p39984	o46798
CLS01260	Contig22207.0.g77	GSPATP00016881001	IMG5_013680	o46798	p39984	i14244
CLS01261	GSPATP00012659001	IMG5_051740	Contig15848.0.g104	p93332	i15638	o36741
CLS01261	IMG5_051740	GSPATP00012659001	Contig15848.0.g104	i15638	p93332	o36741
CLS01261	Contig15848.0.g104	GSPATP00012659001	IMG5_051740	o36741	p93332	i15638
CLS01262	GSPATP00023253001	IMG5_051610	Contig7793.0.g5	p112626	i15610	o23941
CLS01262	IMG5_051610	GSPATP00023253001	Contig7793.0.g5	i15610	p112626	o23941
CLS01262	Contig7793.0.g5	GSPATP00023253001	IMG5_051610	o23941	p112626	i15610
CLS01277	GSPATP00019159001	IMG5_091170	Contig14421.0.0.g95	p43568	i17647	o6398
CLS01277	IMG5_091170	GSPATP00019159001	Contig14421.0.0.g95	i17647	p43568	o6398
CLS01277	Contig14421.0.0.g95	GSPATP00019159001	IMG5_091170	o6398	p43568	i17647
CLS01278	GSPATP00010663001	IMG5_090980	Contig10954.0.g62	p89345	i17573	o1445
CLS01278	IMG5_090980	GSPATP00010663001	Contig10954.0.g62	i17573	p89345	o1445
CLS01278	Contig10954.0.g62	GSPATP00010663001	IMG5_090980	o1445	p89345	i17573
CLS01279	GSPATP00019271001	IMG5_090990	Contig9298.0.g115	p44435	i4145	o25906
CLS01279	GSPATP00019271001	IMG5_090990	Contig9298.0.g115	p44436	i4146	o25907
CLS01279	IMG5_090990	GSPATP00019271001	Contig9298.0.g115	i4145	p44435	o25906
CLS01279	IMG5_090990	GSPATP00019271001	Contig9298.0.g115	i4146	p44436	o25907
CLS01279	Contig9298.0.g115	GSPATP00019271001	IMG5_090990	o25906	p44435	i4145
CLS01279	Contig9298.0.g115	GSPATP00019271001	IMG5_090990	o25907	p44436	i4146
CLS01298	GSPATP00004959001	IMG5_101980	Contig15976.0.g76	p65510	i4859	o8447
CLS01298	IMG5_101980	GSPATP00004959001	Contig15976.0.g76	i4859	p65510	o8447
CLS01298	Contig15976.0.g76	GSPATP00004959001	IMG5_101980	o8447	p65510	i4859
CLS01299	GSPATP00012181001	IMG5_176950	Contig19930.0.g53	p92635	i10787	o13217
CLS01299	IMG5_176950	GSPATP00012181001	Contig19930.0.g53	i10787	p92635	o13217
CLS01299	Contig19930.0.g53	GSPATP00012181001	IMG5_176950	o13217	p92635	i10787
CLS01300	GSPATP00023696001	IMG5_063650	Contig15169.0.g19	p52807	i16413	o35632
CLS01300	IMG5_063650	GSPATP00023696001	Contig15169.0.g19	i16413	p52807	o35632
CLS01300	Contig15169.0.g19	GSPATP00023696001	IMG5_063650	o35632	p52807	i16413
CLS01305	GSPATP00013592001	IMG5_051040	Contig16247.0.0.g95	p94848	i2222	o8759
CLS01305	IMG5_051040	GSPATP00013592001	Contig16247.0.0.g95	i2222	p94848	o8759
CLS01305	Contig16247.0.0.g95	GSPATP00013592001	IMG5_051040	o8759	p94848	i2222
CLS01323	GSPATP00037040001	IMG5_147250	Contig19209.0.g81	p80218	i21918	o41797
CLS01323	IMG5_147250	GSPATP00037040001	Contig19209.0.g81	i21918	p80218	o41797
CLS01323	Contig19209.0.g81	GSPATP00037040001	IMG5_147250	o41797	p80218	i21918
CLS01324	GSPATP00021333001	IMG5_147260	Contig19438.0.g5	p108860	i8291	o42206
CLS01324	IMG5_147260	GSPATP00021333001	Contig19438.0.g5	i8291	p108860	o42206
CLS01324	Contig19438.0.g5	GSPATP00021333001	IMG5_147260	o42206	p108860	i8291
CLS01326	GSPATP00016102001	IMG5_120280	Contig11991.0.g79	p99389	i6381	o3048
CLS01326	GSPATP00016102001	IMG5_120280	Contig11991.0.g79	p99391	i6384	o3050
CLS01326	IMG5_120280	GSPATP00016102001	Contig11991.0.g79	i6381	p99389	o3048
CLS01326	IMG5_120280	GSPATP00016102001	Contig11991.0.g79	i6384	p99391	o3050
CLS01326	Contig11991.0.g79	GSPATP00016102001	IMG5_120280	o3048	p99389	i6381
CLS01326	Contig11991.0.g79	GSPATP00016102001	IMG5_120280	o3050	p99391	i6384
CLS01333	GSPATP00017668001	IMG5_150280	Contig3513.0.g10	p41274	i8525	o49586
CLS01333	IMG5_150280	GSPATP00017668001	Contig3513.0.g10	i8525	p41274	o49586
CLS01333	Contig3513.0.g10	GSPATP00017668001	IMG5_150280	o49586	p41274	i8525
CLS01336	GSPATP00005072001	IMG5_108560	Contig3735.0.g88	p68297	i19033	o19165
CLS01336	IMG5_108560	GSPATP00005072001	Contig3735.0.g88	i19033	p68297	o19165
CLS01336	Contig3735.0.g88	GSPATP00005072001	IMG5_108560	o19165	p68297	i19033
CLS01344	GSPATP00007974001	IMG5_187570	Contig19688.0.g99	p23722	i25437	o12959
CLS01344	GSPATP00007974001	IMG5_187570	Contig19688.0.g99	p23723	i25438	o12960
CLS01344	IMG5_187570	GSPATP00007974001	Contig19688.0.g99	i25437	p23722	o12959
CLS01344	IMG5_187570	GSPATP00007974001	Contig19688.0.g99	i25438	p23723	o12960
CLS01344	Contig19688.0.g99	GSPATP00007974001	IMG5_187570	o12959	p23722	i25437
CLS01344	Contig19688.0.g99	GSPATP00007974001	IMG5_187570	o12960	p23723	i25438
CLS01365	GSPATP00015281001	IMG5_018160	Contig18162.0.g15	p36665	i1108	o11040
CLS01365	IMG5_018160	GSPATP00015281001	Contig18162.0.g15	i1108	p36665	o11040
CLS01365	Contig18162.0.g15	GSPATP00015281001	IMG5_018160	o11040	p36665	i1108
CLS01371	GSPATP00012890001	IMG5_149080	Contig21964.0.g21	p93730	i22096	o46363
CLS01371	GSPATP00012890001	IMG5_149080	Contig21964.0.g21	p93731	i22097	o46364
CLS01371	IMG5_149080	GSPATP00012890001	Contig21964.0.g21	i22096	p93730	o46363
CLS01371	IMG5_149080	GSPATP00012890001	Contig21964.0.g21	i22097	p93731	o46364
CLS01371	Contig21964.0.g21	GSPATP00012890001	IMG5_149080	o46363	p93730	i22096
CLS01371	Contig21964.0.g21	GSPATP00012890001	IMG5_149080	o46364	p93731	i22097
CLS01378	GSPATP00027034001	IMG5_042470	Contig7433.0.g81	p119503	i1932	o23547
CLS01378	IMG5_042470	GSPATP00027034001	Contig7433.0.g81	i1932	p119503	o23547
CLS01378	Contig7433.0.g81	GSPATP00027034001	IMG5_042470	o23547	p119503	i1932
CLS01384	GSPATP00038383001	IMG5_162960	Contig15726.0.g39	p83291	i9585	o8090
CLS01384	IMG5_162960	GSPATP00038383001	Contig15726.0.g39	i9585	p83291	o8090
CLS01384	Contig15726.0.g39	GSPATP00038383001	IMG5_162960	o8090	p83291	i9585
CLS01402	GSPATP00008408001	IMG5_035780	Contig11918.0.g16	p85763	i15111	o30164
CLS01402	IMG5_035780	GSPATP00008408001	Contig11918.0.g16	i15111	p85763	o30164
CLS01402	Contig11918.0.g16	GSPATP00008408001	IMG5_035780	o30164	p85763	i15111
CLS01406	GSPATP00035904001	IMG5_145140	Contig15787.0.g79	p16911	i21633	o36621
CLS01406	IMG5_145140	GSPATP00035904001	Contig15787.0.g79	i21633	p16911	o36621
CLS01406	Contig15787.0.g79	GSPATP00035904001	IMG5_145140	o36621	p16911	i21633
CLS01406	Contig15787.0.g79	GSPATP00035904001	IMG5_145140	o36622	p16912	i21634
CLS01407	GSPATP00023525001	IMG5_131610	Contig18308.0.g1	p51777	i7357	o11206
CLS01407	IMG5_131610	GSPATP00023525001	Contig18308.0.g1	i7357	p51777	o11206
CLS01407	Contig18308.0.g1	GSPATP00023525001	IMG5_131610	o11206	p51777	i7357
CLS01408	GSPATP00031143001	IMG5_131630	Contig22561.0.g34	p8166	i20805	o16756
CLS01408	IMG5_131630	GSPATP00031143001	Contig22561.0.g34	i20805	p8166	o16756
CLS01408	Contig22561.0.g34	GSPATP00031143001	IMG5_131630	o16756	p8166	i20805
CLS01411	GSPATP00018343001	IMG5_121350	Contig22185.0.g98	p103520	i6456	o46765
CLS01411	IMG5_121350	GSPATP00018343001	Contig22185.0.g98	i6456	p103520	o46765
CLS01411	Contig22185.0.g98	GSPATP00018343001	IMG5_121350	o46765	p103520	i6456
CLS01418	GSPATP00012387001	IMG5_002760	Contig20034.0.g86	p92931	i289	o13359
CLS01418	IMG5_002760	GSPATP00012387001	Contig20034.0.g86	i289	p92931	o13359
CLS01418	Contig20034.0.g86	GSPATP00012387001	IMG5_002760	o13359	p92931	i289
CLS01420	GSPATP00009030001	IMG5_002770	Contig713.1.g94	p86775	i13661	o23098
CLS01420	IMG5_002770	GSPATP00009030001	Contig713.1.g94	i13661	p86775	o23098
CLS01420	Contig713.1.g94	GSPATP00009030001	IMG5_002770	o23098	p86775	i13661
CLS01427	GSPATP00014663001	IMG5_067910	Contig15613.0.g40	p35656	i16620	o7966
CLS01427	IMG5_067910	GSPATP00014663001	Contig15613.0.g40	i16620	p35656	o7966
CLS01427	Contig15613.0.g40	GSPATP00014663001	IMG5_067910	o7966	p35656	i16620
CLS01445	GSPATP00025406001	IMG5_002440	Contig618.1.g107	p55279	i263	o21940
CLS01445	IMG5_002440	GSPATP00025406001	Contig618.1.g107	i263	p55279	o21940
CLS01445	Contig618.1.g107	GSPATP00025406001	IMG5_002440	o21940	p55279	i263
CLS01453	GSPATP00013523001	IMG5_156230	Contig15468.0.0.g66	p94738	i22771	o36079
CLS01453	IMG5_156230	GSPATP00013523001	Contig15468.0.0.g66	i22771	p94738	o36079
CLS01453	Contig15468.0.0.g66	GSPATP00013523001	IMG5_156230	o36079	p94738	i22771
CLS01468	GSPATP00036858001	IMG5_144820	Contig531.1.g126	p18988	i8130	o52109
CLS01468	IMG5_144820	GSPATP00036858001	Contig531.1.g126	i8130	p18988	o52109
CLS01468	Contig531.1.g126	GSPATP00036858001	IMG5_144820	o52109	p18988	i8130
CLS01501	GSPATP00031212001	IMG5_139110	Contig1052.1.g19	p8267	i7875	o27781
CLS01501	IMG5_139110	GSPATP00031212001	Contig1052.1.g19	i7875	p8267	o27781
CLS01501	Contig1052.1.g19	GSPATP00031212001	IMG5_139110	o27781	p8267	i7875
CLS01515	GSPATP00013633001	IMG5_202020	Contig7541.0.g25	p94919	i26884	o55246
CLS01515	GSPATP00013633001	IMG5_202020	Contig7541.0.g25	p94921	i26889	o55250
CLS01515	IMG5_202020	GSPATP00013633001	Contig7541.0.g25	i26884	p94919	o55246
CLS01515	IMG5_202020	GSPATP00013633001	Contig7541.0.g25	i26889	p94921	o55250
CLS01515	Contig7541.0.g25	GSPATP00013633001	IMG5_202020	o55246	p94919	i26884
CLS01515	Contig7541.0.g25	GSPATP00013633001	IMG5_202020	o55250	p94921	i26889
CLS01550	GSPATP00004164001	IMG5_100400	Contig11776.0.g80	p117396	i18238	o29930
CLS01550	GSPATP00004164001	IMG5_100400	Contig11776.0.g80	p117399	i18240	o29932
CLS01550	IMG5_100400	GSPATP00004164001	Contig11776.0.g80	i18238	p117396	o29930
CLS01550	IMG5_100400	GSPATP00004164001	Contig11776.0.g80	i18240	p117399	o29932
CLS01550	Contig11776.0.g80	GSPATP00004164001	IMG5_100400	o29930	p117396	i18238
CLS01550	Contig11776.0.g80	GSPATP00004164001	IMG5_100400	o29932	p117399	i18240
CLS01571	GSPATP00028016001	IMG5_131040	Contig4448.0.g28	p2258	i7331	o50885
CLS01571	IMG5_131040	GSPATP00028016001	Contig4448.0.g28	i7331	p2258	o50885
CLS01571	Contig4448.0.g28	GSPATP00028016001	IMG5_131040	o50885	p2258	i7331
CLS01589	GSPATP00005849001	IMG5_181390	Contig22606.0.g41	p73775	i24824	o47264
CLS01589	IMG5_181390	GSPATP00005849001	Contig22606.0.g41	i24824	p73775	o47264
CLS01589	Contig22606.0.g41	GSPATP00005849001	IMG5_181390	o47264	p73775	i24824
CLS01601	Contig20286.0.g49	GSPATP00031597001	IMG5_053990	o13666	p8906	i2333
CLS01621	GSPATP00027190001	IMG5_102640	Contig19078.0.g26	p119814	i18484	o41587
CLS01621	IMG5_102640	GSPATP00027190001	Contig19078.0.g26	i18484	p119814	o41587
CLS01621	Contig19078.0.g26	GSPATP00027190001	IMG5_102640	o41587	p119814	i18484
CLS01639	GSPATP00035607001	IMG5_161280	Contig21909.0.0.g62	p77574	i9445	o15818
CLS01639	IMG5_161280	GSPATP00035607001	Contig21909.0.0.g62	i9445	p77574	o15818
CLS01639	Contig21909.0.0.g62	GSPATP00035607001	IMG5_161280	o15818	p77574	i9445
CLS01641	GSPATP00014867001	IMG5_161380	Contig15424.0.g14	p97436	i23179	o36022
CLS01641	IMG5_161380	GSPATP00014867001	Contig15424.0.g14	i23179	p97436	o36022
CLS01641	Contig15424.0.g14	GSPATP00014867001	IMG5_161380	o36022	p97436	i23179
CLS01677	GSPATP00015736001	IMG5_050140	Contig1306.1.g92	p98766	i15512	o32143
CLS01677	IMG5_050140	GSPATP00015736001	Contig1306.1.g92	i15512	p98766	o32143
CLS01677	Contig1306.1.g92	GSPATP00015736001	IMG5_050140	o32143	p98766	i15512
CLS01714	GSPATP00014228001	IMG5_014170	Contig863.1.g26	p35018	i14283	o56819
CLS01714	IMG5_014170	GSPATP00014228001	Contig863.1.g26	i14283	p35018	o56819
CLS01714	Contig863.1.g26	GSPATP00014228001	IMG5_014170	o56819	p35018	i14283
CLS01732	GSPATP00029167001	IMG5_054720	Contig11014.0.g65	p3845	i15746	o1545
CLS01732	GSPATP00029167001	IMG5_054720	Contig11014.0.g65	p3846	i15748	o1547
CLS01732	IMG5_054720	GSPATP00029167001	Contig11014.0.g65	i15746	p3845	o1545
CLS01732	IMG5_054720	GSPATP00029167001	Contig11014.0.g65	i15748	p3846	o1547
CLS01732	Contig11014.0.g65	GSPATP00029167001	IMG5_054720	o1545	p3845	i15746
CLS01732	Contig11014.0.g65	GSPATP00029167001	IMG5_054720	o1547	p3846	i15748
CLS01847	GSPATP00007475001	IMG5_173310	Contig8853.0.g82	p21869	i10502	o25291
CLS01847	IMG5_173310	GSPATP00007475001	Contig8853.0.g82	i10502	p21869	o25291
CLS01847	Contig8853.0.g82	GSPATP00007475001	IMG5_173310	o25291	p21869	i10502
CLS01864	GSPATP00011303001	IMG5_151860	Contig794.1.g84	p91291	i8634	o55878
CLS01864	GSPATP00011303001	IMG5_151860	Contig794.1.g84	p91292	i8635	o55879
CLS01864	IMG5_151860	GSPATP00011303001	Contig794.1.g84	i8634	p91291	o55878
CLS01864	IMG5_151860	GSPATP00011303001	Contig794.1.g84	i8635	p91292	o55879
CLS01864	Contig794.1.g84	GSPATP00011303001	IMG5_151860	o55878	p91291	i8634
CLS01864	Contig794.1.g84	GSPATP00011303001	IMG5_151860	o55879	p91292	i8635
CLS01901	GSPATP00015126001	IMG5_023440	Contig1196.1.g75	p97796	i14621	o2997
CLS01901	IMG5_023440	GSPATP00015126001	Contig1196.1.g75	i14621	p97796	o2997
CLS01901	Contig1196.1.g75	GSPATP00015126001	IMG5_023440	o2997	p97796	i14621
CLS01906	GSPATP00028990001	IMG5_116400	Contig19174.0.g2	p3626	i19611	o41732
CLS01906	IMG5_116400	GSPATP00028990001	Contig19174.0.g2	i19611	p3626	o41732
CLS01906	Contig19174.0.g2	GSPATP00028990001	IMG5_116400	o41732	p3626	i19611
CLS01910	GSPATP00010853001	IMG5_116480	Contig22621.0.g36	p89621	i19623	o47286
CLS01910	IMG5_116480	GSPATP00010853001	Contig22621.0.g36	i19623	p89621	o47286
CLS01910	Contig22621.0.g36	GSPATP00010853001	IMG5_116480	o47286	p89621	i19623
CLS01928	GSPATP00017033001	IMG5_124210	Contig12765.0.g66	p40222	i20257	o4144
CLS01928	IMG5_124210	GSPATP00017033001	Contig12765.0.g66	i20257	p40222	o4144
CLS01928	Contig12765.0.g66	GSPATP00017033001	IMG5_124210	o4144	p40222	i20257
CLS01971	GSPATP00008814001	IMG5_079820	Contig22198.0.g120	p25092	i3692	o16411
CLS01991	GSPATP00007150001	IMG5_003030	Contig5706.0.g39	p81210	i13677	o52647
CLS01991	IMG5_003030	GSPATP00007150001	Contig5706.0.g39	i13677	p81210	o52647
CLS01991	Contig5706.0.g39	GSPATP00007150001	IMG5_003030	o52647	p81210	i13677
CLS01993	GSPATP00009680001	IMG5_003040	Contig19263.0.g53	p26375	i13680	o41906
CLS01993	IMG5_003040	GSPATP00009680001	Contig19263.0.g53	i13680	p26375	o41906
CLS01993	Contig19263.0.g53	GSPATP00009680001	IMG5_003040	o41906	p26375	i13680
CLS01999	GSPATP00023058001	IMG5_069880	Contig2091.0.g106	p112275	i16737	o44628
CLS01999	GSPATP00023058001	IMG5_069880	Contig2091.0.g106	p112276	i16738	o44629
CLS01999	IMG5_069880	GSPATP00023058001	Contig2091.0.g106	i16737	p112275	o44628
CLS01999	IMG5_069880	GSPATP00023058001	Contig2091.0.g106	i16738	p112276	o44629
CLS01999	Contig2091.0.g106	GSPATP00023058001	IMG5_069880	o44628	p112275	i16737
CLS01999	Contig2091.0.g106	GSPATP00023058001	IMG5_069880	o44629	p112276	i16738
CLS02028	Contig22582.0.g104	GSPATP00012456001	IMG5_131500	o47220	p31670	i20791
CLS02038	GSPATP00004592001	IMG5_099790	Contig22604.0.g37	p1511	i4629	o16789
CLS02038	IMG5_099790	GSPATP00004592001	Contig22604.0.g37	i4629	p1511	o16789
CLS02038	Contig22604.0.g37	GSPATP00004592001	IMG5_099790	o16789	p1511	i4629
CLS02039	GSPATP00015092001	IMG5_099550	Contig18067.0.g83	p97754	i18133	o10955
CLS02039	IMG5_099550	GSPATP00015092001	Contig18067.0.g83	i18133	p97754	o10955
CLS02039	Contig18067.0.g83	GSPATP00015092001	IMG5_099550	o10955	p97754	i18133
CLS02095	GSPATP00013040001	IMG5_179950	Contig20462.0.g58	p32520	i10975	o43932
CLS02095	IMG5_179950	GSPATP00013040001	Contig20462.0.g58	i10975	p32520	o43932
CLS02095	Contig20462.0.g58	GSPATP00013040001	IMG5_179950	o43932	p32520	i10975
CLS02096	GSPATP00028868001	IMG5_049140	Contig8054.0.g61	p3449	i15413	o56050
CLS02096	IMG5_049140	GSPATP00028868001	Contig8054.0.g61	i15413	p3449	o56050
CLS02096	Contig8054.0.g61	GSPATP00028868001	IMG5_049140	o56050	p3449	i15413
CLS02118	GSPATP00009369001	IMG5_063790	Contig1519.0.g50	p87310	i16421	o35643
CLS02118	IMG5_063790	GSPATP00009369001	Contig1519.0.g50	i16421	p87310	o35643
CLS02118	Contig1519.0.g50	GSPATP00009369001	IMG5_063790	o35643	p87310	i16421
CLS02138	GSPATP00020786001	IMG5_021690	Contig22527.0.g94	p108058	i14535	o16739
CLS02138	IMG5_021690	GSPATP00020786001	Contig22527.0.g94	i14535	p108058	o16739
CLS02138	Contig22527.0.g94	GSPATP00020786001	IMG5_021690	o16739	p108058	i14535
CLS02172	GSPATP00035109001	IMG5_056510	Contig1001.1.g74	p15204	i15914	o26899
CLS02172	IMG5_056510	GSPATP00035109001	Contig1001.1.g74	i15914	p15204	o26899
CLS02172	Contig1001.1.g74	GSPATP00035109001	IMG5_056510	o26899	p15204	i15914
CLS02181	GSPATP00008624001	IMG5_006000	Contig20658.0.g50	p24810	i558	o44238
CLS02181	IMG5_006000	GSPATP00008624001	Contig20658.0.g50	i558	p24810	o44238
CLS02181	Contig20658.0.g50	GSPATP00008624001	IMG5_006000	o44238	p24810	i558
CLS02222	GSPATP00017453001	IMG5_032910	Contig2963.0.g18	p102068	i14986	o18228
CLS02222	GSPATP00017453001	IMG5_032910	Contig2963.0.g18	p102069	i14987	o18229
CLS02222	IMG5_032910	GSPATP00017453001	Contig2963.0.g18	i14986	p102068	o18228
CLS02222	IMG5_032910	GSPATP00017453001	Contig2963.0.g18	i14987	p102069	o18229
CLS02222	Contig2963.0.g18	GSPATP00017453001	IMG5_032910	o18228	p102068	i14986
CLS02222	Contig2963.0.g18	GSPATP00017453001	IMG5_032910	o18229	p102069	i14987
CLS02257	GSPATP00015260001	IMG5_164750	Contig731.1.g124	p36625	i9703	o54925
CLS02257	GSPATP00015260001	IMG5_164750	Contig731.1.g124	p36627	i9705	o54926
CLS02257	IMG5_164750	GSPATP00015260001	Contig731.1.g124	i9703	p36625	o54925
CLS02257	IMG5_164750	GSPATP00015260001	Contig731.1.g124	i9705	p36627	o54926
CLS02257	Contig731.1.g124	GSPATP00015260001	IMG5_164750	o54925	p36625	i9703
CLS02257	Contig731.1.g124	GSPATP00015260001	IMG5_164750	o54926	p36627	i9705
CLS02286	GSPATP00018754001	IMG5_101150	Contig19960.0.g51	p104115	i18338	o13256
CLS02286	IMG5_101150	GSPATP00018754001	Contig19960.0.g51	i18338	p104115	o13256
CLS02286	Contig19960.0.g51	GSPATP00018754001	IMG5_101150	o13256	p104115	i18338
