# Supplementary material for: Evolution of the Exon-Intron Structure in Ciliate Genomes
Source: PLoS One. 2016 Sep 7;11(9):e0161476. doi: 10.1371/journal.pone.0161476 (PMC5014332; doi:10.1371/journal.pone.0161476)
Supplement: S2 File — Tables include COG IDs, protein IDs, and corresponding intron IDs. Conserved introns were identified as described in Methods (“Identification of conserved introns”). (ZIP) [file pone.0161476.s006.zip › Cistrons__Paramecium_Oxytricha_Tetrahymena.csv]

CLS03823	GSPATP00008730001	TTHERM_00695750	Contig10559.0.g20	p86266	t94673	o27844
CLS03823	TTHERM_00695750	GSPATP00008730001	Contig10559.0.g20	t94673	p86266	o27844
CLS03823	Contig10559.0.g20	GSPATP00008730001	TTHERM_00695750	o27844	p86266	t94673
CLS03824	GSPATP00009926001	TTHERM_00582290	Contig11640.0.g63	p88180	t45916	o2501
CLS03824	TTHERM_00582290	GSPATP00009926001	Contig11640.0.g63	t45916	p88180	o2501
CLS03824	Contig11640.0.g63	GSPATP00009926001	TTHERM_00582290	o2501	p88180	t45916
CLS03830	GSPATP00011881001	TTHERM_00787360	Contig10658.0.g47	p92215	t90038	o28075
CLS03830	GSPATP00011881001	TTHERM_00787360	Contig10658.0.g47	p92216	t90039	o28076
CLS03830	GSPATP00011881001	TTHERM_00787360	Contig10658.0.g47	p92217	t90040	o28077
CLS03830	TTHERM_00787360	GSPATP00011881001	Contig10658.0.g47	t90038	p92215	o28075
CLS03830	TTHERM_00787360	GSPATP00011881001	Contig10658.0.g47	t90039	p92216	o28076
CLS03830	TTHERM_00787360	GSPATP00011881001	Contig10658.0.g47	t90040	p92217	o28077
CLS03830	Contig10658.0.g47	GSPATP00011881001	TTHERM_00787360	o28075	p92215	t90038
CLS03830	Contig10658.0.g47	GSPATP00011881001	TTHERM_00787360	o28076	p92216	t90039
CLS03830	Contig10658.0.g47	GSPATP00011881001	TTHERM_00787360	o28077	p92217	t90040
CLS03854	GSPATP00012981001	TTHERM_00106940	Contig16902.0.g77	p93909	t52142	o9549
CLS03854	TTHERM_00106940	GSPATP00012981001	Contig16902.0.g77	t52142	p93909	o9549
CLS03854	Contig16902.0.g77	GSPATP00012981001	TTHERM_00106940	o9549	p93909	t52142
CLS03858	GSPATP00015726001	TTHERM_00500790	Contig15182.0.g97	p98752	t83371	o7461
CLS03858	GSPATP00015726001	TTHERM_00500790	Contig15182.0.g97	p98753	t83372	o7462
CLS03858	TTHERM_00500790	GSPATP00015726001	Contig15182.0.g97	t83371	p98752	o7461
CLS03858	TTHERM_00500790	GSPATP00015726001	Contig15182.0.g97	t83372	p98753	o7462
CLS03858	Contig15182.0.g97	GSPATP00015726001	TTHERM_00500790	o7461	p98752	t83371
CLS03858	Contig15182.0.g97	GSPATP00015726001	TTHERM_00500790	o7462	p98753	t83372
CLS03876	GSPATP00008648001	TTHERM_00716250	Contig13499.0.g54	p24836	t16067	o32911
CLS03876	GSPATP00008648001	TTHERM_00716250	Contig13499.0.g54	p24837	t16068	o32912
CLS03876	TTHERM_00716250	GSPATP00008648001	Contig13499.0.g54	t16067	p24836	o32911
CLS03876	TTHERM_00716250	GSPATP00008648001	Contig13499.0.g54	t16068	p24837	o32912
CLS03876	Contig13499.0.g54	GSPATP00008648001	TTHERM_00716250	o32911	p24836	t16067
CLS03876	Contig13499.0.g54	GSPATP00008648001	TTHERM_00716250	o32912	p24837	t16068
CLS03879	GSPATP00008698001	TTHERM_00758860	Contig19456.0.g85	p24912	t94888	o42223
CLS03879	GSPATP00008698001	TTHERM_00758860	Contig19456.0.g85	p24913	t94889	o42224
CLS03879	GSPATP00008698001	TTHERM_00758860	Contig19456.0.g85	p24915	t94890	o42225
CLS03879	TTHERM_00758860	GSPATP00008698001	Contig19456.0.g85	t94888	p24912	o42223
CLS03879	TTHERM_00758860	GSPATP00008698001	Contig19456.0.g85	t94889	p24913	o42224
CLS03879	TTHERM_00758860	GSPATP00008698001	Contig19456.0.g85	t94890	p24915	o42225
CLS03879	Contig19456.0.g85	GSPATP00008698001	TTHERM_00758860	o42223	p24912	t94888
CLS03879	Contig19456.0.g85	GSPATP00008698001	TTHERM_00758860	o42224	p24913	t94889
CLS03879	Contig19456.0.g85	GSPATP00008698001	TTHERM_00758860	o42225	p24915	t94890
CLS03886	GSPATP00008722001	TTHERM_00780870	Contig6042.0.g64	p24947	t87922	o53195
CLS03886	GSPATP00008722001	TTHERM_00780870	Contig6042.0.g64	p24948	t87923	o53196
CLS03886	TTHERM_00780870	GSPATP00008722001	Contig6042.0.g64	t87922	p24947	o53195
CLS03886	TTHERM_00780870	GSPATP00008722001	Contig6042.0.g64	t87923	p24948	o53196
CLS03886	Contig6042.0.g64	GSPATP00008722001	TTHERM_00780870	o53195	p24947	t87922
CLS03886	Contig6042.0.g64	GSPATP00008722001	TTHERM_00780870	o53196	p24948	t87923
CLS03888	GSPATP00008736001	TTHERM_00193750	Contig11097.0.g21	p24972	t59114	o1677
CLS03888	TTHERM_00193750	GSPATP00008736001	Contig11097.0.g21	t59114	p24972	o1677
CLS03888	Contig11097.0.g21	GSPATP00008736001	TTHERM_00193750	o1677	p24972	t59114
CLS03891	GSPATP00008759001	TTHERM_00850630	Contig9605.0.0.g91	p86307	t37948	o26309
CLS03891	TTHERM_00850630	GSPATP00008759001	Contig9605.0.0.g91	t37948	p86307	o26309
CLS03891	Contig9605.0.0.g91	GSPATP00008759001	TTHERM_00850630	o26309	p86307	t37948
CLS03896	TTHERM_01145010	GSPATP00008809001	Contig1085.1.g65	t12168	p25079	o28422
CLS03900	GSPATP00008829001	TTHERM_00802450	Contig1240.1.g131	p86462	t91699	o30991
CLS03900	TTHERM_00802450	GSPATP00008829001	Contig1240.1.g131	t91699	p86462	o30991
CLS03900	Contig1240.1.g131	GSPATP00008829001	TTHERM_00802450	o30991	p86462	t91699
CLS03901	GSPATP00008836001	TTHERM_00338090	Contig17186.0.g64	p86476	t19655	o9880
CLS03901	TTHERM_00338090	GSPATP00008836001	Contig17186.0.g64	t19655	p86476	o9880
CLS03901	Contig17186.0.g64	GSPATP00008836001	TTHERM_00338090	o9880	p86476	t19655
CLS03934	GSPATP00009243001	TTHERM_00813040	Contig721.1.g109	p25684	t3561	o54809
CLS03934	TTHERM_00813040	GSPATP00009243001	Contig721.1.g109	t3561	p25684	o54809
CLS03934	Contig721.1.g109	GSPATP00009243001	TTHERM_00813040	o54809	p25684	t3561
CLS03935	GSPATP00020065001	TTHERM_00294640	Contig22387.0.g70	p107027	t74146	o46991
CLS03935	TTHERM_00294640	GSPATP00020065001	Contig22387.0.g70	t74146	p107027	o46991
CLS03935	Contig22387.0.g70	GSPATP00020065001	TTHERM_00294640	o46991	p107027	t74146
CLS03938	GSPATP00019787001	TTHERM_00188480	Contig5643.0.g67	p106524	t22817	o21351
CLS03938	GSPATP00019787001	TTHERM_00188480	Contig5643.0.g67	p106525	t22818	o21352
CLS03938	TTHERM_00188480	GSPATP00019787001	Contig5643.0.g67	t22817	p106524	o21351
CLS03938	TTHERM_00188480	GSPATP00019787001	Contig5643.0.g67	t22818	p106525	o21352
CLS03938	Contig5643.0.g67	GSPATP00019787001	TTHERM_00188480	o21351	p106524	t22817
CLS03938	Contig5643.0.g67	GSPATP00019787001	TTHERM_00188480	o21352	p106525	t22818
CLS03950	GSPATP00018967001	TTHERM_00765280	Contig19361.0.g118	p43312	t36760	o42087
CLS03950	TTHERM_00765280	GSPATP00018967001	Contig19361.0.g118	t36760	p43312	o42087
CLS03950	Contig19361.0.g118	GSPATP00018967001	TTHERM_00765280	o42087	p43312	t36760
CLS03963	GSPATP00009443001	TTHERM_00727840	Contig16008.0.g30	p25963	t36576	o37016
CLS03963	TTHERM_00727840	GSPATP00009443001	Contig16008.0.g30	t36576	p25963	o37016
CLS03963	Contig16008.0.g30	GSPATP00009443001	TTHERM_00727840	o37016	p25963	t36576
CLS03987	GSPATP00009713001	TTHERM_00703330	Contig9123.0.g29	p26422	t1472	o25662
CLS03987	TTHERM_00703330	GSPATP00009713001	Contig9123.0.g29	t1472	p26422	o25662
CLS03987	Contig9123.0.g29	GSPATP00009713001	TTHERM_00703330	o25662	p26422	t1472
CLS04000	GSPATP00009922001	TTHERM_00688540	Contig22149.0.g11	p88170	t87761	o46709
CLS04000	TTHERM_00688540	GSPATP00009922001	Contig22149.0.g11	t87761	p88170	o46709
CLS04000	Contig22149.0.g11	GSPATP00009922001	TTHERM_00688540	o46709	p88170	t87761
CLS04050	GSPATP00010461001	TTHERM_00622660	Contig2768.0.g69	p89008	t42579	o17976
CLS04050	GSPATP00010461001	TTHERM_00622660	Contig2768.0.g69	p89010	t42581	o17978
CLS04050	TTHERM_00622660	GSPATP00010461001	Contig2768.0.g69	t42579	p89008	o17976
CLS04050	TTHERM_00622660	GSPATP00010461001	Contig2768.0.g69	t42580	p89009	o17977
CLS04050	TTHERM_00622660	GSPATP00010461001	Contig2768.0.g69	t42581	p89010	o17978
CLS04050	Contig2768.0.g69	GSPATP00010461001	TTHERM_00622660	o17976	p89008	t42579
CLS04050	Contig2768.0.g69	GSPATP00010461001	TTHERM_00622660	o17978	p89010	t42581
CLS04059	GSPATP00019670001	TTHERM_01005130	Contig14083.0.g75	p106355	t38551	o33858
CLS04059	GSPATP00019670001	TTHERM_01005130	Contig14083.0.g75	p106356	t38552	o33859
CLS04059	TTHERM_01005130	GSPATP00019670001	Contig14083.0.g75	t38551	p106355	o33858
CLS04059	TTHERM_01005130	GSPATP00019670001	Contig14083.0.g75	t38552	p106356	o33859
CLS04059	Contig14083.0.g75	GSPATP00019670001	TTHERM_01005130	o33858	p106355	t38551
CLS04059	Contig14083.0.g75	GSPATP00019670001	TTHERM_01005130	o33859	p106356	t38552
CLS04063	GSPATP00010576001	TTHERM_00490928	Contig8058.0.g113	p89238	t51583	o56061
CLS04063	TTHERM_00490928	GSPATP00010576001	Contig8058.0.g113	t51583	p89238	o56061
CLS04063	Contig8058.0.g113	GSPATP00010576001	TTHERM_00490928	o56061	p89238	t51583
CLS04065	GSPATP00010596001	TTHERM_00551120	Contig14045.0.g93	p27801	t105498	o33753
CLS04065	TTHERM_00551120	GSPATP00010596001	Contig14045.0.g93	t105498	p27801	o33753
CLS04065	Contig14045.0.g93	GSPATP00010596001	TTHERM_00551120	o33753	p27801	t105498
CLS04066	GSPATP00035845001	TTHERM_00633520	Contig20678.0.g41	p16803	t106058	o44268
CLS04066	TTHERM_00633520	GSPATP00035845001	Contig20678.0.g41	t106058	p16803	o44268
CLS04066	Contig20678.0.g41	GSPATP00035845001	TTHERM_00633520	o44268	p16803	t106058
CLS04079	GSPATP00019551001	TTHERM_00105450	Contig15822.0.g84	p44875	t52026	o36678
CLS04079	GSPATP00019551001	TTHERM_00105450	Contig15822.0.g84	p44876	t52027	o36679
CLS04079	GSPATP00019551001	TTHERM_00105450	Contig15822.0.g84	p44878	t52031	o36681
CLS04079	TTHERM_00105450	GSPATP00019551001	Contig15822.0.g84	t52026	p44875	o36678
CLS04079	TTHERM_00105450	GSPATP00019551001	Contig15822.0.g84	t52027	p44876	o36679
CLS04079	TTHERM_00105450	GSPATP00019551001	Contig15822.0.g84	t52031	p44878	o36681
CLS04079	Contig15822.0.g84	GSPATP00019551001	TTHERM_00105450	o36678	p44875	t52026
CLS04079	Contig15822.0.g84	GSPATP00019551001	TTHERM_00105450	o36679	p44876	t52027
CLS04079	Contig15822.0.g84	GSPATP00019551001	TTHERM_00105450	o36681	p44878	t52031
CLS04095	GSPATP00014319001	TTHERM_00827030	Contig10061.0.g53	p96652	t57817	o132
CLS04095	TTHERM_00827030	GSPATP00014319001	Contig10061.0.g53	t57817	p96652	o132
CLS04095	Contig10061.0.g53	GSPATP00014319001	TTHERM_00827030	o132	p96652	t57817
CLS04096	GSPATP00010831001	TTHERM_00773790	Contig17805.0.g2	p28151	t69241	o10629
CLS04096	TTHERM_00773790	GSPATP00010831001	Contig17805.0.g2	t69241	p28151	o10629
CLS04096	Contig17805.0.g2	GSPATP00010831001	TTHERM_00773790	o10629	p28151	t69241
CLS04131	Contig14403.0.g66	GSPATP00011495001	TTHERM_00133450	o6372	p30083	t23865
CLS04137	GSPATP00011261001	TTHERM_00449090	Contig10454.0.g12	p91204	t41138	o661
CLS04137	TTHERM_00449090	GSPATP00011261001	Contig10454.0.g12	t41138	p91204	o661
CLS04137	Contig10454.0.g12	GSPATP00011261001	TTHERM_00449090	o661	p91204	t41138
CLS04140	GSPATP00011287001	TTHERM_01179850	Contig5305.0.g101	p91261	t65792	o52102
CLS04140	TTHERM_01179850	GSPATP00011287001	Contig5305.0.g101	t65792	p91261	o52102
CLS04140	Contig5305.0.g101	GSPATP00011287001	TTHERM_01179850	o52102	p91261	t65792
CLS04144	GSPATP00038386001	TTHERM_00190930	Contig32.1.g116	p22193	t23063	o18548
CLS04144	TTHERM_00190930	GSPATP00038386001	Contig32.1.g116	t23063	p22193	o18548
CLS04144	Contig32.1.g116	GSPATP00038386001	TTHERM_00190930	o18548	p22193	t23063
CLS04151	GSPATP00011670001	TTHERM_00149290	Contig22174.0.g18	p30391	t77333	o46753
CLS04151	GSPATP00011670001	TTHERM_00149290	Contig22174.0.g18	p30392	t77335	o46756
CLS04151	TTHERM_00149290	GSPATP00011670001	Contig22174.0.g18	t77333	p30391	o46753
CLS04151	TTHERM_00149290	GSPATP00011670001	Contig22174.0.g18	t77335	p30392	o46756
CLS04151	Contig22174.0.g18	GSPATP00011670001	TTHERM_00149290	o46753	p30391	t77333
CLS04151	Contig22174.0.g18	GSPATP00011670001	TTHERM_00149290	o46756	p30392	t77335
CLS04159	GSPATP00021391001	TTHERM_00221180	Contig11125.0.g67	p47696	t25557	o28838
CLS04159	TTHERM_00221180	GSPATP00021391001	Contig11125.0.g67	t25557	p47696	o28838
CLS04159	Contig11125.0.g67	GSPATP00021391001	TTHERM_00221180	o28838	p47696	t25557
CLS04171	GSPATP00011993001	TTHERM_00196010	Contig10741.0.g106	p92408	t5554	o28193
CLS04171	TTHERM_00196010	GSPATP00011993001	Contig10741.0.g106	t5554	p92408	o28193
CLS04171	Contig10741.0.g106	GSPATP00011993001	TTHERM_00196010	o28193	p92408	t5554
CLS04173	GSPATP00012019001	TTHERM_00522180	Contig13770.0.g40	p30994	t31479	o33415
CLS04173	GSPATP00012019001	TTHERM_00522180	Contig13770.0.g40	p30995	t31481	o33417
CLS04173	TTHERM_00522180	GSPATP00012019001	Contig13770.0.g40	t31479	p30994	o33415
CLS04173	TTHERM_00522180	GSPATP00012019001	Contig13770.0.g40	t31481	p30995	o33417
CLS04173	Contig13770.0.g40	GSPATP00012019001	TTHERM_00522180	o33415	p30994	t31479
CLS04173	Contig13770.0.g40	GSPATP00012019001	TTHERM_00522180	o33417	p30995	t31481
CLS04185	GSPATP00015535001	TTHERM_00563900	Contig18196.0.g15	p98431	t84613	o11076
CLS04185	TTHERM_00563900	GSPATP00015535001	Contig18196.0.g15	t84613	p98431	o11076
CLS04185	Contig18196.0.g15	GSPATP00015535001	TTHERM_00563900	o11076	p98431	t84613
CLS04199	GSPATP00016963001	TTHERM_00348650	Contig1054.0.g59	p40119	t79142	o843
CLS04199	TTHERM_00348650	GSPATP00016963001	Contig1054.0.g59	t79142	p40119	o843
CLS04199	Contig1054.0.g59	GSPATP00016963001	TTHERM_00348650	o843	p40119	t79142
CLS04202	TTHERM_01179930	GSPATP00015689001	Contig11026.0.g35	t65810	p98683	o1563
CLS04214	GSPATP00012400001	TTHERM_01197150	Contig18209.0.g84	p92967	t12673	o40238
CLS04214	TTHERM_01197150	GSPATP00012400001	Contig18209.0.g84	t12673	p92967	o40238
CLS04214	Contig18209.0.g84	GSPATP00012400001	TTHERM_01197150	o40238	p92967	t12673
CLS04221	GSPATP00012458001	TTHERM_01107400	Contig22518.0.g95	p31679	t90655	o16717
CLS04221	TTHERM_01107400	GSPATP00012458001	Contig22518.0.g95	t90655	p31679	o16717
CLS04221	Contig22518.0.g95	GSPATP00012458001	TTHERM_01107400	o16717	p31679	t90655
CLS04226	GSPATP00019561001	TTHERM_00348370	Contig15126.0.g3	p44904	t26332	o35583
CLS04226	TTHERM_00348370	GSPATP00019561001	Contig15126.0.g3	t26332	p44904	o35583
CLS04226	Contig15126.0.g3	GSPATP00019561001	TTHERM_00348370	o35583	p44904	t26332
CLS04227	GSPATP00016276001	TTHERM_00446350	Contig6542.0.g49	p38272	t26800	o53953
CLS04227	TTHERM_00446350	GSPATP00016276001	Contig6542.0.g49	t26800	p38272	o53953
CLS04227	Contig6542.0.g49	GSPATP00016276001	TTHERM_00446350	o53953	p38272	t26800
CLS04245	GSPATP00013370001	TTHERM_01143870	Contig403.1.g89	p33024	t65504	o19554
CLS04245	TTHERM_01143870	GSPATP00013370001	Contig403.1.g89	t65504	p33024	o19554
CLS04245	Contig403.1.g89	GSPATP00013370001	TTHERM_01143870	o19554	p33024	t65504
CLS04269	GSPATP00013137001	TTHERM_00969640	Contig3086.0.g72	p94142	t89125	o48926
CLS04269	TTHERM_00969640	GSPATP00013137001	Contig3086.0.g72	t89125	p94142	o48926
CLS04269	Contig3086.0.g72	GSPATP00013137001	TTHERM_00969640	o48926	p94142	t89125
CLS04270	GSPATP00013249001	TTHERM_00713510	Contig9793.0.g67	p32838	t55400	o26567
CLS04270	TTHERM_00713510	GSPATP00013249001	Contig9793.0.g67	t55400	p32838	o26567
CLS04270	Contig9793.0.g67	GSPATP00013249001	TTHERM_00713510	o26567	p32838	t55400
CLS04277	GSPATP00016778001	TTHERM_00161580	Contig14408.0.g47	p100991	t98750	o34419
CLS04277	TTHERM_00161580	GSPATP00016778001	Contig14408.0.g47	t98750	p100991	o34419
CLS04277	Contig14408.0.g47	GSPATP00016778001	TTHERM_00161580	o34419	p100991	t98750
CLS04285	GSPATP00013566001	TTHERM_00835010	Contig2734.0.g118	p94809	t58026	o17929
CLS04285	TTHERM_00835010	GSPATP00013566001	Contig2734.0.g118	t58026	p94809	o17929
CLS04285	Contig2734.0.g118	GSPATP00013566001	TTHERM_00835010	o17929	p94809	t58026
CLS04297	GSPATP00016962001	TTHERM_00661699	Contig18878.0.g81	p40116	t87596	o11923
CLS04297	TTHERM_00661699	GSPATP00016962001	Contig18878.0.g81	t87596	p40116	o11923
CLS04297	Contig18878.0.g81	GSPATP00016962001	TTHERM_00661699	o11923	p40116	t87596
CLS04320	GSPATP00013943001	TTHERM_00348280	Contig18499.0.g72	p33886	t79222	o40616
CLS04320	TTHERM_00348280	GSPATP00013943001	Contig18499.0.g72	t79222	p33886	o40616
CLS04320	TTHERM_00348280	GSPATP00013943001	Contig18499.0.g72	t79226	p33887	o40619
CLS04320	Contig18499.0.g72	GSPATP00013943001	TTHERM_00348280	o40616	p33886	t79222
CLS04359	GSPATP00037143001	TTHERM_00220990	Contig13759.0.g51	p80389	t78141	o33386
CLS04359	TTHERM_00220990	GSPATP00037143001	Contig13759.0.g51	t78141	p80389	o33386
CLS04359	TTHERM_00220990	GSPATP00037143001	Contig13759.0.g51	t78142	p80393	o33387
CLS04359	Contig13759.0.g51	GSPATP00037143001	TTHERM_00220990	o33386	p80389	t78141
CLS04372	GSPATP00014839001	TTHERM_00766520	Contig1067.1.g39	p97391	t36825	o28099
CLS04372	TTHERM_00766520	GSPATP00014839001	Contig1067.1.g39	t36825	p97391	o28099
CLS04372	Contig1067.1.g39	GSPATP00014839001	TTHERM_00766520	o28099	p97391	t36825
CLS04375	GSPATP00038102001	TTHERM_00658850	Contig6100.0.g94	p21333	t85463	o53271
CLS04375	TTHERM_00658850	GSPATP00038102001	Contig6100.0.g94	t85463	p21333	o53271
CLS04381	GSPATP00014963001	TTHERM_00158190	Contig4011.0.g83	p97565	t47081	o19519
CLS04381	GSPATP00014963001	TTHERM_00158190	Contig4011.0.g83	p97566	t47083	o19520
CLS04381	TTHERM_00158190	GSPATP00014963001	Contig4011.0.g83	t47081	p97565	o19519
CLS04381	TTHERM_00158190	GSPATP00014963001	Contig4011.0.g83	t47083	p97566	o19520
CLS04381	TTHERM_00158190	GSPATP00014963001	Contig4011.0.g83	t47087	p97569	o19521
CLS04381	Contig4011.0.g83	GSPATP00014963001	TTHERM_00158190	o19519	p97565	t47081
CLS04381	Contig4011.0.g83	GSPATP00014963001	TTHERM_00158190	o19520	p97566	t47083
CLS04384	GSPATP00031731001	TTHERM_00918510	Contig6122.0.g74	p70041	t89837	o21875
CLS04384	TTHERM_00918510	GSPATP00031731001	Contig6122.0.g74	t89837	p70041	o21875
CLS04384	Contig6122.0.g74	GSPATP00031731001	TTHERM_00918510	o21875	p70041	t89837
CLS04405	GSPATP00035861001	TTHERM_00292170	Contig21968.0.g12	p16840	t72493	o15981
CLS04405	TTHERM_00292170	GSPATP00035861001	Contig21968.0.g12	t72493	p16840	o15981
CLS04405	Contig21968.0.g12	GSPATP00035861001	TTHERM_00292170	o15981	p16840	t72493
CLS04407	GSPATP00015696001	TTHERM_00703540	Contig715.1.g99	p98690	t1564	o54722
CLS04407	GSPATP00015696001	TTHERM_00703540	Contig715.1.g99	p98691	t1565	o54723
CLS04407	TTHERM_00703540	GSPATP00015696001	Contig715.1.g99	t1564	p98690	o54722
CLS04407	TTHERM_00703540	GSPATP00015696001	Contig715.1.g99	t1565	p98691	o54723
CLS04407	Contig715.1.g99	GSPATP00015696001	TTHERM_00703540	o54722	p98690	t1564
CLS04407	Contig715.1.g99	GSPATP00015696001	TTHERM_00703540	o54723	p98691	t1565
CLS04413	GSPATP00015805001	TTHERM_00522490	Contig20267.0.g73	p37472	t31570	o43624
CLS04413	TTHERM_00522490	GSPATP00015805001	Contig20267.0.g73	t31570	p37472	o43624
CLS04413	Contig20267.0.g73	GSPATP00015805001	TTHERM_00522490	o43624	p37472	t31570
CLS04421	GSPATP00037959001	TTHERM_00474380	Contig14329.0.g35	p82090	t81490	o34336
CLS04421	GSPATP00037959001	TTHERM_00474380	Contig14329.0.g35	p82091	t81491	o34337
CLS04421	TTHERM_00474380	GSPATP00037959001	Contig14329.0.g35	t81490	p82090	o34336
CLS04421	TTHERM_00474380	GSPATP00037959001	Contig14329.0.g35	t81491	p82091	o34337
CLS04421	Contig14329.0.g35	GSPATP00037959001	TTHERM_00474380	o34336	p82090	t81490
CLS04421	Contig14329.0.g35	GSPATP00037959001	TTHERM_00474380	o34337	p82091	t81491
CLS04426	GSPATP00016071001	TTHERM_00836680	Contig21979.0.g71	p99357	t37118	o46395
CLS04426	TTHERM_00836680	GSPATP00016071001	Contig21979.0.g71	t37118	p99357	o46395
CLS04426	Contig21979.0.g71	GSPATP00016071001	TTHERM_00836680	o46395	p99357	t37118
CLS04428	GSPATP00037899001	TTHERM_00941540	Contig17205.0.g110	p21089	t60739	o9906
CLS04428	TTHERM_00941540	GSPATP00037899001	Contig17205.0.g110	t60739	p21089	o9906
CLS04428	Contig17205.0.g110	GSPATP00037899001	TTHERM_00941540	o9906	p21089	t60739
CLS04434	GSPATP00034301001	TTHERM_00985010	Contig6.0.g64	p75022	t7960	o53114
CLS04434	TTHERM_00985010	GSPATP00034301001	Contig6.0.g64	t7960	p75022	o53114
CLS04434	Contig6.0.g64	GSPATP00034301001	TTHERM_00985010	o53114	p75022	t7960
CLS04437	GSPATP00034326001	TTHERM_00455230	Contig121.1.g112	p75076	t82182	o3218
CLS04437	GSPATP00034326001	TTHERM_00455230	Contig121.1.g112	p75077	t82183	o3219
CLS04437	GSPATP00034326001	TTHERM_00455230	Contig121.1.g112	p75080	t82195	o3222
CLS04437	TTHERM_00455230	GSPATP00034326001	Contig121.1.g112	t82182	p75076	o3218
CLS04437	TTHERM_00455230	GSPATP00034326001	Contig121.1.g112	t82183	p75077	o3219
CLS04437	TTHERM_00455230	GSPATP00034326001	Contig121.1.g112	t82195	p75080	o3222
CLS04437	Contig121.1.g112	GSPATP00034326001	TTHERM_00455230	o3218	p75076	t82182
CLS04437	Contig121.1.g112	GSPATP00034326001	TTHERM_00455230	o3219	p75077	t82183
CLS04437	Contig121.1.g112	GSPATP00034326001	TTHERM_00455230	o3222	p75080	t82195
CLS04451	GSPATP00016856001	TTHERM_00136230	Contig9232.0.g12	p101113	t23634	o25820
CLS04451	TTHERM_00136230	GSPATP00016856001	Contig9232.0.g12	t23634	p101113	o25820
CLS04451	Contig9232.0.g12	GSPATP00016856001	TTHERM_00136230	o25820	p101113	t23634
CLS04469	GSPATP00017092001	TTHERM_00519760	Contig11259.0.g51	p101514	t33307	o1874
CLS04469	GSPATP00017092001	TTHERM_00519760	Contig11259.0.g51	p101515	t33308	o1875
CLS04469	TTHERM_00519760	GSPATP00017092001	Contig11259.0.g51	t33307	p101514	o1874
CLS04469	TTHERM_00519760	GSPATP00017092001	Contig11259.0.g51	t33308	p101515	o1875
CLS04469	Contig11259.0.g51	GSPATP00017092001	TTHERM_00519760	o1874	p101514	t33307
CLS04469	Contig11259.0.g51	GSPATP00017092001	TTHERM_00519760	o1875	p101515	t33308
CLS04475	GSPATP00018566001	TTHERM_00444320	Contig3797.0.g32	p103809	t26566	o50013
CLS04475	TTHERM_00444320	GSPATP00018566001	Contig3797.0.g32	t26566	p103809	o50013
CLS04475	Contig3797.0.g32	GSPATP00018566001	TTHERM_00444320	o50013	p103809	t26566
CLS04484	GSPATP00017213001	TTHERM_00532600	Contig21551.0.g90	p101700	t47463	o45614
CLS04484	TTHERM_00532600	GSPATP00017213001	Contig21551.0.g90	t47463	p101700	o45614
CLS04484	Contig21551.0.g90	GSPATP00017213001	TTHERM_00532600	o45614	p101700	t47463
CLS04494	GSPATP00017299001	TTHERM_00391400	Contig3200.0.g75	p40629	t93962	o49082
CLS04494	TTHERM_00391400	GSPATP00017299001	Contig3200.0.g75	t93962	p40629	o49082
CLS04494	Contig3200.0.g75	GSPATP00017299001	TTHERM_00391400	o49082	p40629	t93962
CLS04502	GSPATP00019312001	TTHERM_00188340	Contig18446.0.g36	p44505	t75325	o40560
CLS04502	TTHERM_00188340	GSPATP00019312001	Contig18446.0.g36	t75325	p44505	o40560
CLS04502	Contig18446.0.g36	GSPATP00019312001	TTHERM_00188340	o40560	p44505	t75325
CLS04548	GSPATP00017930001	TTHERM_00277500	Contig20641.0.0.g15	p102839	t21707	o14090
CLS04548	TTHERM_00277500	GSPATP00017930001	Contig20641.0.0.g15	t21707	p102839	o14090
CLS04548	Contig20641.0.0.g15	GSPATP00017930001	TTHERM_00277500	o14090	p102839	t21707
CLS04556	GSPATP00037881001	TTHERM_00502170	Contig10200.0.g17	p81979	t31228	o27228
CLS04556	TTHERM_00502170	GSPATP00037881001	Contig10200.0.g17	t31228	p81979	o27228
CLS04556	Contig10200.0.g17	GSPATP00037881001	TTHERM_00502170	o27228	p81979	t31228
CLS04568	GSPATP00018125001	TTHERM_00885860	Contig19381.0.1.g85	p103094	t48272	o12555
CLS04568	TTHERM_00885860	GSPATP00018125001	Contig19381.0.1.g85	t48272	p103094	o12555
CLS04568	Contig19381.0.1.g85	GSPATP00018125001	TTHERM_00885860	o12555	p103094	t48272
CLS04590	GSPATP00035039001	TTHERM_00579270	Contig3371.0.0.g49	p15118	t35529	o18736
CLS04590	TTHERM_00579270	GSPATP00035039001	Contig3371.0.0.g49	t35529	p15118	o18736
CLS04590	Contig3371.0.0.g49	GSPATP00035039001	TTHERM_00579270	o18736	p15118	t35529
CLS04600	GSPATP00018388001	TTHERM_00264980	Contig2878.0.g82	p103605	t64960	o18099
CLS04600	TTHERM_00264980	GSPATP00018388001	Contig2878.0.g82	t64960	p103605	o18099
CLS04600	Contig2878.0.g82	GSPATP00018388001	TTHERM_00264980	o18099	p103605	t64960
CLS04624	GSPATP00027523001	TTHERM_00152050	Contig14857.0.g41	p59294	t24905	o7027
CLS04624	TTHERM_00152050	GSPATP00027523001	Contig14857.0.g41	t24905	p59294	o7027
CLS04624	Contig14857.0.g41	GSPATP00027523001	TTHERM_00152050	o7027	p59294	t24905
CLS04658	Contig10313.0.g18	GSPATP00019604001	TTHERM_00695570	o27387	p106271	t94715
CLS04673	GSPATP00022260001	TTHERM_00938760	Contig12246.0.g13	p111006	t60558	o3403
CLS04673	TTHERM_00938760	GSPATP00022260001	Contig12246.0.g13	t60558	p111006	o3403
CLS04673	Contig12246.0.g13	GSPATP00022260001	TTHERM_00938760	o3403	p111006	t60558
CLS04677	GSPATP00022300001	TTHERM_00691900	Contig800.0.g9	p49943	t16237	o24182
CLS04677	TTHERM_00691900	GSPATP00022300001	Contig800.0.g9	t16237	p49943	o24182
CLS04677	Contig800.0.g9	GSPATP00022300001	TTHERM_00691900	o24182	p49943	t16237
CLS04682	GSPATP00022344001	TTHERM_01107240	Contig2680.0.g48	p49991	t38975	o48366
CLS04682	TTHERM_01107240	GSPATP00022344001	Contig2680.0.g48	t38975	p49991	o48366
CLS04682	Contig2680.0.g48	GSPATP00022344001	TTHERM_01107240	o48366	p49991	t38975
CLS04687	GSPATP00020191001	TTHERM_00689970	Contig21701.0.g11	p45847	t36274	o45917
CLS04687	GSPATP00020191001	TTHERM_00689970	Contig21701.0.g11	p45848	t36275	o45918
CLS04687	TTHERM_00689970	GSPATP00020191001	Contig21701.0.g11	t36274	p45847	o45917
CLS04687	TTHERM_00689970	GSPATP00020191001	Contig21701.0.g11	t36275	p45848	o45918
CLS04687	Contig21701.0.g11	GSPATP00020191001	TTHERM_00689970	o45917	p45847	t36274
CLS04687	Contig21701.0.g11	GSPATP00020191001	TTHERM_00689970	o45918	p45848	t36275
CLS04700	GSPATP00020339001	TTHERM_00577350	Contig12153.0.g13	p107415	t92860	o3304
CLS04700	TTHERM_00577350	GSPATP00020339001	Contig12153.0.g13	t92860	p107415	o3304
CLS04700	Contig12153.0.g13	GSPATP00020339001	TTHERM_00577350	o3304	p107415	t92860
CLS04702	GSPATP00022938001	TTHERM_00042690	Contig22860.0.0.g52	p112075	t97783	o47594
CLS04702	TTHERM_00042690	GSPATP00022938001	Contig22860.0.0.g52	t97783	p112075	o47594
CLS04702	Contig22860.0.0.g52	GSPATP00022938001	TTHERM_00042690	o47594	p112075	t97783
CLS04705	GSPATP00020421001	TTHERM_00427420	Contig4630.0.g54	p46206	t50966	o51133
CLS04705	GSPATP00020421001	TTHERM_00427420	Contig4630.0.g54	p46207	t50967	o51134
CLS04705	TTHERM_00427420	GSPATP00020421001	Contig4630.0.g54	t50966	p46206	o51133
CLS04705	TTHERM_00427420	GSPATP00020421001	Contig4630.0.g54	t50967	p46207	o51134
CLS04705	Contig4630.0.g54	GSPATP00020421001	TTHERM_00427420	o51133	p46206	t50966
CLS04705	Contig4630.0.g54	GSPATP00020421001	TTHERM_00427420	o51134	p46207	t50967
CLS04713	GSPATP00020528001	TTHERM_00678560	Contig3928.0.g31	p46362	t86620	o19369
CLS04713	TTHERM_00678560	GSPATP00020528001	Contig3928.0.g31	t86620	p46362	o19369
CLS04713	Contig3928.0.g31	GSPATP00020528001	TTHERM_00678560	o19369	p46362	t86620
CLS04719	GSPATP00020650001	TTHERM_01337340	Contig11548.0.1.g93	p46548	t39033	o2352
CLS04719	TTHERM_01337340	GSPATP00020650001	Contig11548.0.1.g93	t39033	p46548	o2352
CLS04719	Contig11548.0.1.g93	GSPATP00020650001	TTHERM_01337340	o2352	p46548	t39033
CLS04743	GSPATP00020860001	TTHERM_00188369	Contig3933.0.g99	p108188	t22779	o19380
CLS04743	TTHERM_00188369	GSPATP00020860001	Contig3933.0.g99	t22779	p108188	o19380
CLS04743	Contig3933.0.g99	GSPATP00020860001	TTHERM_00188369	o19380	p108188	t22779
CLS04748	GSPATP00020889001	TTHERM_00522810	Contig21033.0.g33	p46947	t31651	o14635
CLS04748	TTHERM_00522810	GSPATP00020889001	Contig21033.0.g33	t31651	p46947	o14635
CLS04748	Contig21033.0.g33	GSPATP00020889001	TTHERM_00522810	o14635	p46947	t31651
CLS04755	TTHERM_00194710	GSPATP00020943001	Contig20652.0.g48	t59416	p108271	o14105
CLS04759	GSPATP00022921001	TTHERM_00446110	Contig12610.0.g74	p112053	t79609	o3899
CLS04759	TTHERM_00446110	GSPATP00022921001	Contig12610.0.g74	t79609	p112053	o3899
CLS04759	Contig12610.0.g74	GSPATP00022921001	TTHERM_00446110	o3899	p112053	t79609
CLS04762	GSPATP00021039001	TTHERM_00853080	Contig8672.0.g66	p47170	t100881	o56896
CLS04762	TTHERM_00853080	GSPATP00021039001	Contig8672.0.g66	t100881	p47170	o56896
CLS04762	Contig8672.0.g66	GSPATP00021039001	TTHERM_00853080	o56896	p47170	t100881
CLS04783	GSPATP00032834001	TTHERM_00193910	Contig21319.0.g85	p11394	t59190	o45248
CLS04783	GSPATP00032834001	TTHERM_00193910	Contig21319.0.g85	p11395	t59191	o45249
CLS04783	TTHERM_00193910	GSPATP00032834001	Contig21319.0.g85	t59190	p11394	o45248
CLS04783	TTHERM_00193910	GSPATP00032834001	Contig21319.0.g85	t59191	p11395	o45249
CLS04783	Contig21319.0.g85	GSPATP00032834001	TTHERM_00193910	o45248	p11394	t59190
CLS04783	Contig21319.0.g85	GSPATP00032834001	TTHERM_00193910	o45249	p11395	t59191
CLS04796	GSPATP00023345001	TTHERM_00321740	Contig7647.0.g33	p112751	t14576	o23775
CLS04796	TTHERM_00321740	GSPATP00023345001	Contig7647.0.g33	t14576	p112751	o23775
CLS04796	Contig7647.0.g33	GSPATP00023345001	TTHERM_00321740	o23775	p112751	t14576
CLS04798	GSPATP00021670001	TTHERM_00157790	Contig21985.0.g59	p48916	t99108	o46409
CLS04798	TTHERM_00157790	GSPATP00021670001	Contig21985.0.g59	t99108	p48916	o46409
CLS04798	Contig21985.0.g59	GSPATP00021670001	TTHERM_00157790	o46409	p48916	t99108
CLS04807	TTHERM_00535620	GSPATP00021733001	Contig10969.0.g69	t84038	p110106	o1468
CLS04824	GSPATP00022045001	TTHERM_00584500	Contig6354.0.0.g59	p110618	t68892	o22116
CLS04824	TTHERM_00584500	GSPATP00022045001	Contig6354.0.0.g59	t68892	p110618	o22116
CLS04824	Contig6354.0.0.g59	GSPATP00022045001	TTHERM_00584500	o22116	p110618	t68892
CLS04855	GSPATP00028728001	TTHERM_00585430	Contig16787.0.g3	p3271	t16469	o38219
CLS04855	TTHERM_00585430	GSPATP00028728001	Contig16787.0.g3	t16469	p3271	o38219
CLS04855	Contig16787.0.g3	GSPATP00028728001	TTHERM_00585430	o38219	p3271	t16469
CLS04864	GSPATP00022761001	TTHERM_00218930	Contig10206.0.g13	p111815	t77937	o27235
CLS04864	GSPATP00022761001	TTHERM_00218930	Contig10206.0.g13	p111816	t77938	o27236
CLS04864	TTHERM_00218930	GSPATP00022761001	Contig10206.0.g13	t77937	p111815	o27235
CLS04864	TTHERM_00218930	GSPATP00022761001	Contig10206.0.g13	t77938	p111816	o27236
CLS04864	Contig10206.0.g13	GSPATP00022761001	TTHERM_00218930	o27235	p111815	t77937
CLS04864	Contig10206.0.g13	GSPATP00022761001	TTHERM_00218930	o27236	p111816	t77938
CLS04875	GSPATP00023012001	TTHERM_00120920	Contig21343.0.g41	p50978	t93451	o15050
CLS04875	TTHERM_00120920	GSPATP00023012001	Contig21343.0.g41	t93451	p50978	o15050
CLS04875	Contig21343.0.g41	GSPATP00023012001	TTHERM_00120920	o15050	p50978	t93451
CLS04875	Contig21343.0.g41	GSPATP00023012001	TTHERM_00120920	o15051	p50979	t93452
CLS04890	GSPATP00025775001	TTHERM_00316160	Contig13946.0.g19	p117614	t18867	o5780
CLS04890	TTHERM_00316160	GSPATP00025775001	Contig13946.0.g19	t18867	p117614	o5780
CLS04890	Contig13946.0.g19	GSPATP00025775001	TTHERM_00316160	o5780	p117614	t18867
CLS04904	GSPATP00023498001	TTHERM_00540310	Contig20357.0.g72	p51733	t34490	o13762
CLS04904	GSPATP00023498001	TTHERM_00540310	Contig20357.0.g72	p51734	t34491	o13763
CLS04904	TTHERM_00540310	GSPATP00023498001	Contig20357.0.g72	t34490	p51733	o13762
CLS04904	TTHERM_00540310	GSPATP00023498001	Contig20357.0.g72	t34491	p51734	o13763
CLS04904	Contig20357.0.g72	GSPATP00023498001	TTHERM_00540310	o13762	p51733	t34490
CLS04904	Contig20357.0.g72	GSPATP00023498001	TTHERM_00540310	o13763	p51734	t34491
CLS04947	GSPATP00024025001	TTHERM_00411530	Contig4825.0.g9	p114350	t82831	o51445
CLS04947	TTHERM_00411530	GSPATP00024025001	Contig4825.0.g9	t82831	p114350	o51445
CLS04947	Contig4825.0.g9	GSPATP00024025001	TTHERM_00411530	o51445	p114350	t82831
CLS04979	GSPATP00024888001	TTHERM_00222320	Contig18600.0.g15	p54573	t8224	o40778
CLS04979	TTHERM_00222320	GSPATP00024888001	Contig18600.0.g15	t8224	p54573	o40778
CLS04979	Contig18600.0.g15	GSPATP00024888001	TTHERM_00222320	o40778	p54573	t8224
CLS04983	GSPATP00026713001	TTHERM_00989460	Contig13334.0.g2	p57945	t61749	o32610
CLS04983	TTHERM_00989460	GSPATP00026713001	Contig13334.0.g2	t61749	p57945	o32610
CLS04983	Contig13334.0.g2	GSPATP00026713001	TTHERM_00989460	o32610	p57945	t61749
CLS05002	GSPATP00031542001	TTHERM_00339610	Contig7554.0.g32	p69766	t72854	o55258
CLS05002	GSPATP00031542001	TTHERM_00339610	Contig7554.0.g32	p69769	t72861	o55259
CLS05002	TTHERM_00339610	GSPATP00031542001	Contig7554.0.g32	t72854	p69766	o55258
CLS05002	TTHERM_00339610	GSPATP00031542001	Contig7554.0.g32	t72861	p69769	o55259
CLS05002	Contig7554.0.g32	GSPATP00031542001	TTHERM_00339610	o55258	p69766	t72854
CLS05002	Contig7554.0.g32	GSPATP00031542001	TTHERM_00339610	o55259	p69769	t72861
CLS05012	Contig18095.0.g106	GSPATP00025497001	TTHERM_00581510	o10985	p55466	t45802
CLS05038	GSPATP00026097001	TTHERM_00252430	Contig17454.0.g50	p57051	t64197	o10209
CLS05038	TTHERM_00252430	GSPATP00026097001	Contig17454.0.g50	t64197	p57051	o10209
CLS05038	Contig17454.0.g50	GSPATP00026097001	TTHERM_00252430	o10209	p57051	t64197
CLS05046	GSPATP00039596001	TTHERM_00392920	Contig14554.0.g56	p103308	t93884	o6594
CLS05046	GSPATP00039596001	TTHERM_00392920	Contig14554.0.g56	p103309	t93885	o6595
CLS05046	TTHERM_00392920	GSPATP00039596001	Contig14554.0.g56	t93884	p103308	o6594
CLS05046	TTHERM_00392920	GSPATP00039596001	Contig14554.0.g56	t93885	p103309	o6595
CLS05046	Contig14554.0.g56	GSPATP00039596001	TTHERM_00392920	o6594	p103308	t93884
CLS05046	Contig14554.0.g56	GSPATP00039596001	TTHERM_00392920	o6595	p103309	t93885
CLS05049	GSPATP00026012001	TTHERM_00648910	Contig15520.0.g51	p56944	t69313	o36199
CLS05049	TTHERM_00648910	GSPATP00026012001	Contig15520.0.g51	t69313	p56944	o36199
CLS05049	Contig15520.0.g51	GSPATP00026012001	TTHERM_00648910	o36199	p56944	t69313
CLS05063	GSPATP00030659001	TTHERM_00448900	Contig16217.0.g92	p67771	t41092	o37331
CLS05063	TTHERM_00448900	GSPATP00030659001	Contig16217.0.g92	t41092	p67771	o37331
CLS05063	Contig16217.0.g92	GSPATP00030659001	TTHERM_00448900	o37331	p67771	t41092
CLS05084	GSPATP00026873001	TTHERM_00193760	Contig12519.0.g26	p58188	t59117	o3777
CLS05084	TTHERM_00193760	GSPATP00026873001	Contig12519.0.g26	t59117	p58188	o3777
CLS05084	Contig12519.0.g26	GSPATP00026873001	TTHERM_00193760	o3777	p58188	t59117
CLS05085	GSPATP00028906001	TTHERM_00338110	Contig10447.0.g60	p3484	t19660	o658
CLS05085	TTHERM_00338110	GSPATP00028906001	Contig10447.0.g60	t19660	p3484	o658
CLS05085	Contig10447.0.g60	GSPATP00028906001	TTHERM_00338110	o658	p3484	t19660
CLS05096	GSPATP00028626001	TTHERM_00151250	Contig22585.0.g103	p63785	t24775	o16770
CLS05096	TTHERM_00151250	GSPATP00028626001	Contig22585.0.g103	t24775	p63785	o16770
CLS05096	Contig22585.0.g103	GSPATP00028626001	TTHERM_00151250	o16770	p63785	t24775
CLS05118	GSPATP00032784001	TTHERM_00190870	Contig6594.0.g79	p11312	t23050	o22424
CLS05118	TTHERM_00190870	GSPATP00032784001	Contig6594.0.g79	t23050	p11312	o22424
CLS05118	Contig6594.0.g79	GSPATP00032784001	TTHERM_00190870	o22424	p11312	t23050
CLS05123	GSPATP00027694001	TTHERM_00670590	Contig716.0.g25	p1796	t34949	o54733
CLS05123	TTHERM_00670590	GSPATP00027694001	Contig716.0.g25	t34949	p1796	o54733
CLS05123	Contig716.0.g25	GSPATP00027694001	TTHERM_00670590	o54732	p1795	t34948
CLS05123	Contig716.0.g25	GSPATP00027694001	TTHERM_00670590	o54733	p1796	t34949
CLS05138	GSPATP00032096001	TTHERM_00637820	Contig16472.0.g61	p9651	t106394	o37762
CLS05138	GSPATP00032096001	TTHERM_00637820	Contig16472.0.g61	p9652	t106395	o37763
CLS05138	GSPATP00032096001	TTHERM_00637820	Contig16472.0.g61	p9653	t106396	o37764
CLS05138	TTHERM_00637820	GSPATP00032096001	Contig16472.0.g61	t106394	p9651	o37762
CLS05138	TTHERM_00637820	GSPATP00032096001	Contig16472.0.g61	t106395	p9652	o37763
CLS05138	TTHERM_00637820	GSPATP00032096001	Contig16472.0.g61	t106396	p9653	o37764
CLS05138	Contig16472.0.g61	GSPATP00032096001	TTHERM_00637820	o37762	p9651	t106394
CLS05138	Contig16472.0.g61	GSPATP00032096001	TTHERM_00637820	o37763	p9652	t106395
CLS05138	Contig16472.0.g61	GSPATP00032096001	TTHERM_00637820	o37764	p9653	t106396
CLS05139	GSPATP00033705001	TTHERM_00382110	Contig22126.0.g42	p12732	t102601	o46680
CLS05139	TTHERM_00382110	GSPATP00033705001	Contig22126.0.g42	t102601	p12732	o46680
CLS05139	Contig22126.0.g42	GSPATP00033705001	TTHERM_00382110	o46680	p12732	t102601
CLS05150	GSPATP00032707001	TTHERM_00494900	Contig19374.0.g86	p72074	t29827	o42103
CLS05150	TTHERM_00494900	GSPATP00032707001	Contig19374.0.g86	t29827	p72074	o42103
CLS05150	Contig19374.0.g86	GSPATP00032707001	TTHERM_00494900	o42103	p72074	t29827
CLS05153	GSPATP00029016001	TTHERM_00591560	Contig22653.0.g27	p64540	t85804	o16862
CLS05153	TTHERM_00591560	GSPATP00029016001	Contig22653.0.g27	t85804	p64540	o16862
CLS05153	Contig22653.0.g27	GSPATP00029016001	TTHERM_00591560	o16862	p64540	t85804
CLS05163	Contig11687.0.g112	GSPATP00028613001	TTHERM_01020630	o29760	p63765	t90087
CLS05166	GSPATP00028859001	TTHERM_01092460	Contig1404.1.g79	p64248	t94417	o33743
CLS05166	TTHERM_01092460	GSPATP00028859001	Contig1404.1.g79	t94417	p64248	o33743
CLS05166	Contig1404.1.g79	GSPATP00028859001	TTHERM_01092460	o33743	p64248	t94417
CLS05176	TTHERM_00446000	GSPATP00028915001	Contig2665.0.g98	t79574	p3503	o48316
CLS05177	GSPATP00028934001	TTHERM_00079230	Contig21752.0.g20	p3520	t98523	o45986
CLS05177	GSPATP00028934001	TTHERM_00079230	Contig21752.0.g20	p3521	t98524	o45987
CLS05177	TTHERM_00079230	GSPATP00028934001	Contig21752.0.g20	t98523	p3520	o45986
CLS05177	TTHERM_00079230	GSPATP00028934001	Contig21752.0.g20	t98524	p3521	o45987
CLS05177	Contig21752.0.g20	GSPATP00028934001	TTHERM_00079230	o45986	p3520	t98523
CLS05177	Contig21752.0.g20	GSPATP00028934001	TTHERM_00079230	o45987	p3521	t98524
CLS05188	GSPATP00029873001	TTHERM_00658950	Contig19123.0.g76	p66520	t33476	o12207
CLS05188	GSPATP00029873001	TTHERM_00658950	Contig19123.0.g76	p66521	t33477	o12208
CLS05188	TTHERM_00658950	GSPATP00029873001	Contig19123.0.g76	t33477	p66521	o12208
CLS05188	Contig19123.0.g76	GSPATP00029873001	TTHERM_00658950	o12208	p66521	t33477
CLS00007	GSPATP00013088001	TTHERM_00118600	Contig18083.0.g114	p32602	t93401	o40028
CLS00007	GSPATP00013088001	TTHERM_00118600	Contig18083.0.g114	p32604	t93405	o40030
CLS00007	TTHERM_00118600	GSPATP00013088001	Contig18083.0.g114	t93401	p32602	o40028
CLS00007	TTHERM_00118600	GSPATP00013088001	Contig18083.0.g114	t93405	p32604	o40030
CLS00007	Contig18083.0.g114	GSPATP00013088001	TTHERM_00118600	o40028	p32602	t93401
CLS00007	Contig18083.0.g114	GSPATP00013088001	TTHERM_00118600	o40030	p32604	t93405
CLS00012	GSPATP00016599001	TTHERM_00189080	Contig13038.0.g105	p100120	t22899	o4504
CLS00012	TTHERM_00189080	GSPATP00016599001	Contig13038.0.g105	t22899	p100120	o4504
CLS00012	Contig13038.0.g105	GSPATP00016599001	TTHERM_00189080	o4504	p100120	t22899
CLS00021	GSPATP00031699001	TTHERM_00895780	Contig10719.0.g52	p69988	t58864	o1083
CLS00021	GSPATP00031699001	TTHERM_00895780	Contig10719.0.g52	p69990	t58867	o1085
CLS00021	TTHERM_00895780	GSPATP00031699001	Contig10719.0.g52	t58864	p69988	o1083
CLS00021	TTHERM_00895780	GSPATP00031699001	Contig10719.0.g52	t58867	p69990	o1085
CLS00021	Contig10719.0.g52	GSPATP00031699001	TTHERM_00895780	o1083	p69988	t58864
CLS00021	Contig10719.0.g52	GSPATP00031699001	TTHERM_00895780	o1085	p69990	t58867
CLS00023	Contig980.0.g21	GSPATP00031730001	TTHERM_00471090	o58844	p70037	t71483
CLS00039	GSPATP00005927001	TTHERM_00456790	Contig13399.0.g37	p13106	t82347	o32758
CLS00039	GSPATP00005927001	TTHERM_00456790	Contig13399.0.g37	p13107	t82348	o32759
CLS00039	TTHERM_00456790	GSPATP00005927001	Contig13399.0.g37	t82347	p13106	o32758
CLS00039	TTHERM_00456790	GSPATP00005927001	Contig13399.0.g37	t82348	p13107	o32759
CLS00039	Contig13399.0.g37	GSPATP00005927001	TTHERM_00456790	o32758	p13106	t82347
CLS00039	Contig13399.0.g37	GSPATP00005927001	TTHERM_00456790	o32759	p13107	t82348
CLS00049	GSPATP00011016001	TTHERM_00390040	Contig5734.0.g8	p28471	t50266	o21435
CLS00049	TTHERM_00390040	GSPATP00011016001	Contig5734.0.g8	t50266	p28471	o21435
CLS00049	Contig5734.0.g8	GSPATP00011016001	TTHERM_00390040	o21435	p28471	t50266
CLS00062	GSPATP00037099001	TTHERM_00013290	Contig21398.0.g83	p19349	t54449	o15114
CLS00062	GSPATP00037099001	TTHERM_00013290	Contig21398.0.g83	p19350	t54450	o15115
CLS00062	TTHERM_00013290	GSPATP00037099001	Contig21398.0.g83	t54449	p19349	o15114
CLS00062	TTHERM_00013290	GSPATP00037099001	Contig21398.0.g83	t54450	p19350	o15115
CLS00062	Contig21398.0.g83	GSPATP00037099001	TTHERM_00013290	o15114	p19349	t54449
CLS00062	Contig21398.0.g83	GSPATP00037099001	TTHERM_00013290	o15115	p19350	t54450
CLS00063	GSPATP00035757001	TTHERM_00670600	Contig14823.0.1.g58	p77749	t34953	o6979
CLS00063	TTHERM_00670600	GSPATP00035757001	Contig14823.0.1.g58	t34953	p77749	o6979
CLS00063	Contig14823.0.1.g58	GSPATP00035757001	TTHERM_00670600	o6979	p77749	t34953
CLS00066	GSPATP00038069001	TTHERM_00624780	Contig5382.0.g35	p82265	t42754	o21043
CLS00066	GSPATP00038069001	TTHERM_00624780	Contig5382.0.g35	p82266	t42757	o21044
CLS00066	TTHERM_00624780	GSPATP00038069001	Contig5382.0.g35	t42754	p82265	o21043
CLS00066	TTHERM_00624780	GSPATP00038069001	Contig5382.0.g35	t42757	p82266	o21044
CLS00066	Contig5382.0.g35	GSPATP00038069001	TTHERM_00624780	o21043	p82265	t42754
CLS00066	Contig5382.0.g35	GSPATP00038069001	TTHERM_00624780	o21044	p82266	t42757
CLS00069	TTHERM_00219470	GSPATP00011426001	Contig19761.0.g82	t78043	p29948	o42765
CLS00075	GSPATP00021102001	TTHERM_01043060	Contig12619.0.g67	p47248	t40096	o3911
CLS00075	TTHERM_01043060	GSPATP00021102001	Contig12619.0.g67	t40096	p47248	o3911
CLS00075	Contig12619.0.g67	GSPATP00021102001	TTHERM_01043060	o3911	p47248	t40096
CLS00085	GSPATP00023002001	TTHERM_00016490	Contig16670.0.g94	p50963	t54650	o38040
CLS00085	TTHERM_00016490	GSPATP00023002001	Contig16670.0.g94	t54650	p50963	o38040
CLS00085	Contig16670.0.g94	GSPATP00023002001	TTHERM_00016490	o38040	p50963	t54650
CLS00094	GSPATP00033860001	TTHERM_01123830	Contig11285.0.g26	p74409	t100726	o1929
CLS00094	GSPATP00033860001	TTHERM_01123830	Contig11285.0.g26	p74410	t100727	o1930
CLS00094	GSPATP00033860001	TTHERM_01123830	Contig11285.0.g26	p74411	t100728	o1931
CLS00094	GSPATP00033860001	TTHERM_01123830	Contig11285.0.g26	p74412	t100729	o1932
CLS00094	GSPATP00033860001	TTHERM_01123830	Contig11285.0.g26	p74413	t100730	o1933
CLS00094	TTHERM_01123830	GSPATP00033860001	Contig11285.0.g26	t100726	p74409	o1929
CLS00094	TTHERM_01123830	GSPATP00033860001	Contig11285.0.g26	t100727	p74410	o1930
CLS00094	TTHERM_01123830	GSPATP00033860001	Contig11285.0.g26	t100728	p74411	o1931
CLS00094	TTHERM_01123830	GSPATP00033860001	Contig11285.0.g26	t100729	p74412	o1932
CLS00094	TTHERM_01123830	GSPATP00033860001	Contig11285.0.g26	t100730	p74413	o1933
CLS00094	Contig11285.0.g26	GSPATP00033860001	TTHERM_01123830	o1929	p74409	t100726
CLS00094	Contig11285.0.g26	GSPATP00033860001	TTHERM_01123830	o1930	p74410	t100727
CLS00094	Contig11285.0.g26	GSPATP00033860001	TTHERM_01123830	o1931	p74411	t100728
CLS00094	Contig11285.0.g26	GSPATP00033860001	TTHERM_01123830	o1932	p74412	t100729
CLS00094	Contig11285.0.g26	GSPATP00033860001	TTHERM_01123830	o1933	p74413	t100730
CLS00098	GSPATP00005325001	TTHERM_00161210	Contig1173.0.g62	p68665	t98814	o29802
CLS00098	GSPATP00005325001	TTHERM_00161210	Contig1173.0.g62	p68666	t98815	o29803
CLS00098	TTHERM_00161210	GSPATP00005325001	Contig1173.0.g62	t98814	p68665	o29802
CLS00098	TTHERM_00161210	GSPATP00005325001	Contig1173.0.g62	t98815	p68666	o29803
CLS00098	Contig1173.0.g62	GSPATP00005325001	TTHERM_00161210	o29802	p68665	t98814
CLS00098	Contig1173.0.g62	GSPATP00005325001	TTHERM_00161210	o29803	p68666	t98815
CLS00104	GSPATP00024017001	TTHERM_00138449	Contig922.0.g42	p53327	t23354	o25802
CLS00104	TTHERM_00138449	GSPATP00024017001	Contig922.0.g42	t23354	p53327	o25802
CLS00104	Contig922.0.g42	GSPATP00024017001	TTHERM_00138449	o25802	p53327	t23354
CLS00106	GSPATP00017661001	TTHERM_00502240	Contig10252.0.g4	p41251	t31251	o27313
CLS00106	TTHERM_00502240	GSPATP00017661001	Contig10252.0.g4	t31251	p41251	o27313
CLS00106	Contig10252.0.g4	GSPATP00017661001	TTHERM_00502240	o27313	p41251	t31251
CLS00123	GSPATP00033844001	TTHERM_00773760	Contig17708.0.g29	p13542	t16666	o39605
CLS00123	TTHERM_00773760	GSPATP00033844001	Contig17708.0.g29	t16666	p13542	o39605
CLS00123	Contig17708.0.g29	GSPATP00033844001	TTHERM_00773760	o39605	p13542	t16666
CLS00130	GSPATP00038085001	TTHERM_00077710	Contig11042.0.g60	p21322	t46521	o1602
CLS00130	TTHERM_00077710	GSPATP00038085001	Contig11042.0.g60	t46521	p21322	o1602
CLS00130	Contig11042.0.g60	GSPATP00038085001	TTHERM_00077710	o1602	p21322	t46521
CLS00137	GSPATP00034795001	TTHERM_00415660	Contig21557.0.0.g99	p75746	t100453	o45632
CLS00137	TTHERM_00415660	GSPATP00034795001	Contig21557.0.0.g99	t100453	p75746	o45632
CLS00137	Contig21557.0.0.g99	GSPATP00034795001	TTHERM_00415660	o45632	p75746	t100453
CLS00138	GSPATP00031797001	TTHERM_00564100	Contig16959.0.g38	p9223	t32648	o9607
CLS00138	TTHERM_00564100	GSPATP00031797001	Contig16959.0.g38	t32648	p9223	o9607
CLS00138	Contig16959.0.g38	GSPATP00031797001	TTHERM_00564100	o9607	p9223	t32648
CLS00141	GSPATP00038463001	TTHERM_00476880	Contig10148.0.g41	p22265	t84313	o27157
CLS00141	TTHERM_00476880	GSPATP00038463001	Contig10148.0.g41	t84313	p22265	o27157
CLS00141	Contig10148.0.g41	GSPATP00038463001	TTHERM_00476880	o27157	p22265	t84313
CLS00150	GSPATP00012160001	TTHERM_00571860	Contig20211.0.g80	p92608	t40891	o43514
CLS00150	TTHERM_00571860	GSPATP00012160001	Contig20211.0.g80	t40891	p92608	o43514
CLS00150	Contig20211.0.g80	GSPATP00012160001	TTHERM_00571860	o43514	p92608	t40891
CLS00151	GSPATP00038946001	TTHERM_00193900	Contig8850.0.g80	p121083	t59177	o57222
CLS00151	TTHERM_00193900	GSPATP00038946001	Contig8850.0.g80	t59177	p121083	o57222
CLS00151	Contig8850.0.g80	GSPATP00038946001	TTHERM_00193900	o57222	p121083	t59177
CLS00163	TTHERM_00024050	GSPATP00031175001	Contig21547.0.g84	t1092	p8216	o45597
CLS00167	GSPATP00006685001	TTHERM_00941410	Contig21785.0.1.g110	p17915	t60700	o15662
CLS00167	TTHERM_00941410	GSPATP00006685001	Contig21785.0.1.g110	t60700	p17915	o15662
CLS00167	Contig21785.0.1.g110	GSPATP00006685001	TTHERM_00941410	o15662	p17915	t60700
CLS00170	GSPATP00012750001	TTHERM_00653620	Contig22002.0.g104	p32139	t96840	o46469
CLS00170	GSPATP00012750001	TTHERM_00653620	Contig22002.0.g104	p32140	t96841	o46470
CLS00170	GSPATP00012750001	TTHERM_00653620	Contig22002.0.g104	p32141	t96842	o46471
CLS00170	TTHERM_00653620	GSPATP00012750001	Contig22002.0.g104	t96840	p32139	o46469
CLS00170	TTHERM_00653620	GSPATP00012750001	Contig22002.0.g104	t96842	p32141	o46471
CLS00170	Contig22002.0.g104	GSPATP00012750001	TTHERM_00653620	o46469	p32139	t96840
CLS00170	Contig22002.0.g104	GSPATP00012750001	TTHERM_00653620	o46471	p32141	t96842
CLS00173	GSPATP00015650001	TTHERM_01085550	Contig9539.0.g56	p98622	t39288	o58373
CLS00173	TTHERM_01085550	GSPATP00015650001	Contig9539.0.g56	t39288	p98622	o58373
CLS00173	Contig9539.0.g56	GSPATP00015650001	TTHERM_01085550	o58373	p98622	t39288
CLS00184	GSPATP00017666001	TTHERM_00825190	Contig1412.1.g88	p41263	t17955	o6019
CLS00184	GSPATP00017666001	TTHERM_00825190	Contig1412.1.g88	p41264	t17956	o6020
CLS00184	GSPATP00017666001	TTHERM_00825190	Contig1412.1.g88	p41265	t17957	o6021
CLS00184	GSPATP00017666001	TTHERM_00825190	Contig1412.1.g88	p41267	t17963	o6026
CLS00184	TTHERM_00825190	GSPATP00017666001	Contig1412.1.g88	t17955	p41263	o6019
CLS00184	TTHERM_00825190	GSPATP00017666001	Contig1412.1.g88	t17956	p41264	o6020
CLS00184	TTHERM_00825190	GSPATP00017666001	Contig1412.1.g88	t17957	p41265	o6021
CLS00184	TTHERM_00825190	GSPATP00017666001	Contig1412.1.g88	t17963	p41267	o6026
CLS00184	Contig1412.1.g88	GSPATP00017666001	TTHERM_00825190	o6019	p41263	t17955
CLS00184	Contig1412.1.g88	GSPATP00017666001	TTHERM_00825190	o6020	p41264	t17956
CLS00184	Contig1412.1.g88	GSPATP00017666001	TTHERM_00825190	o6021	p41265	t17957
CLS00184	Contig1412.1.g88	GSPATP00017666001	TTHERM_00825190	o6026	p41267	t17963
CLS00195	GSPATP00033536001	TTHERM_00194500	Contig15609.0.g93	p73391	t59321	o7955
CLS00195	TTHERM_00194500	GSPATP00033536001	Contig15609.0.g93	t59321	p73391	o7955
CLS00195	Contig15609.0.g93	GSPATP00033536001	TTHERM_00194500	o7955	p73391	t59321
CLS00206	GSPATP00013701001	TTHERM_00194030	Contig22443.0.g66	p33533	t5257	o47066
CLS00206	TTHERM_00194030	GSPATP00013701001	Contig22443.0.g66	t5257	p33533	o47066
CLS00206	Contig22443.0.g66	GSPATP00013701001	TTHERM_00194030	o47066	p33533	t5257
CLS00207	GSPATP00026089001	TTHERM_00112410	Contig12680.0.g79	p118059	t41516	o31542
CLS00207	TTHERM_00112410	GSPATP00026089001	Contig12680.0.g79	t41516	p118059	o31542
CLS00207	Contig12680.0.g79	GSPATP00026089001	TTHERM_00112410	o31542	p118059	t41516
CLS00221	GSPATP00038737001	TTHERM_00418280	Contig590.1.g76	p59530	t100355	o52927
CLS00221	TTHERM_00418280	GSPATP00038737001	Contig590.1.g76	t100355	p59530	o52927
CLS00221	Contig590.1.g76	GSPATP00038737001	TTHERM_00418280	o52927	p59530	t100355
CLS00225	GSPATP00035614001	TTHERM_00571670	Contig21128.0.g80	p16494	t92458	o44933
CLS00225	TTHERM_00571670	GSPATP00035614001	Contig21128.0.g80	t92458	p16494	o44933
CLS00225	Contig21128.0.g80	GSPATP00035614001	TTHERM_00571670	o44933	p16494	t92458
CLS00227	GSPATP00015947001	TTHERM_00353370	Contig1262.0.g65	p99124	t26175	o31430
CLS00227	TTHERM_00353370	GSPATP00015947001	Contig1262.0.g65	t26175	p99124	o31430
CLS00227	Contig1262.0.g65	GSPATP00015947001	TTHERM_00353370	o31430	p99124	t26175
CLS00231	GSPATP00011182001	TTHERM_00723540	Contig1042.1.g5	p91065	t15786	o631
CLS00244	GSPATP00017221001	TTHERM_00530130	Contig6026.0.g55	p40484	t70969	o53175
CLS00244	TTHERM_00530130	GSPATP00017221001	Contig6026.0.g55	t70969	p40484	o53175
CLS00244	Contig6026.0.g55	GSPATP00017221001	TTHERM_00530130	o53175	p40484	t70969
CLS00250	Contig21038.0.g42	GSPATP00015986001	TTHERM_00721150	o44831	p99201	t55431
CLS00254	GSPATP00028953001	TTHERM_00013360	Contig13627.0.g25	p64432	t700	o33160
CLS00254	TTHERM_00013360	GSPATP00028953001	Contig13627.0.g25	t700	p64432	o33160
CLS00254	Contig13627.0.g25	GSPATP00028953001	TTHERM_00013360	o33160	p64432	t700
CLS00255	GSPATP00031820001	TTHERM_00420030	Contig17392.0.g62	p70162	t16984	o39132
CLS00255	TTHERM_00420030	GSPATP00031820001	Contig17392.0.g62	t16984	p70162	o39132
CLS00255	Contig17392.0.g62	GSPATP00031820001	TTHERM_00420030	o39132	p70162	t16984
CLS00258	GSPATP00033102001	TTHERM_00160690	Contig1266.1.g34	p11818	t98908	o31491
CLS00258	TTHERM_00160690	GSPATP00033102001	Contig1266.1.g34	t98908	p11818	o31491
CLS00258	Contig1266.1.g34	GSPATP00033102001	TTHERM_00160690	o31491	p11818	t98908
CLS00265	GSPATP00012505001	TTHERM_00794540	Contig10687.0.g75	p31729	t3156	o1045
CLS00265	GSPATP00012505001	TTHERM_00794540	Contig10687.0.g75	p31732	t3160	o1047
CLS00265	TTHERM_00794540	GSPATP00012505001	Contig10687.0.g75	t3156	p31729	o1045
CLS00265	TTHERM_00794540	GSPATP00012505001	Contig10687.0.g75	t3160	p31732	o1047
CLS00265	Contig10687.0.g75	GSPATP00012505001	TTHERM_00794540	o1045	p31729	t3156
CLS00265	Contig10687.0.g75	GSPATP00012505001	TTHERM_00794540	o1047	p31732	t3160
CLS00278	GSPATP00028811001	TTHERM_00716270	Contig18445.0.g39	p3367	t16071	o11427
CLS00278	TTHERM_00716270	GSPATP00028811001	Contig18445.0.g39	t16071	p3367	o11427
CLS00278	Contig18445.0.g39	GSPATP00028811001	TTHERM_00716270	o11427	p3367	t16071
CLS00279	GSPATP00008125001	TTHERM_00316170	Contig3407.0.1.g48	p85266	t71717	o49415
CLS00282	GSPATP00036117001	TTHERM_00762930	Contig1053.1.g21	p78290	t36681	o817
CLS00282	GSPATP00036117001	TTHERM_00762930	Contig1053.1.g21	p78291	t36682	o818
CLS00282	GSPATP00036117001	TTHERM_00762930	Contig1053.1.g21	p78292	t36683	o819
CLS00282	GSPATP00036117001	TTHERM_00762930	Contig1053.1.g21	p78294	t36684	o820
CLS00282	TTHERM_00762930	GSPATP00036117001	Contig1053.1.g21	t36681	p78290	o817
CLS00282	TTHERM_00762930	GSPATP00036117001	Contig1053.1.g21	t36682	p78291	o818
CLS00282	TTHERM_00762930	GSPATP00036117001	Contig1053.1.g21	t36683	p78292	o819
CLS00282	TTHERM_00762930	GSPATP00036117001	Contig1053.1.g21	t36684	p78294	o820
CLS00282	Contig1053.1.g21	GSPATP00036117001	TTHERM_00762930	o817	p78290	t36681
CLS00282	Contig1053.1.g21	GSPATP00036117001	TTHERM_00762930	o818	p78291	t36682
CLS00282	Contig1053.1.g21	GSPATP00036117001	TTHERM_00762930	o819	p78292	t36683
CLS00282	Contig1053.1.g21	GSPATP00036117001	TTHERM_00762930	o820	p78294	t36684
CLS00286	GSPATP00013516001	TTHERM_01109770	Contig22520.0.g95	p33207	t91343	o16726
CLS00286	TTHERM_01109770	GSPATP00013516001	Contig22520.0.g95	t91343	p33207	o16726
CLS00286	Contig22520.0.g95	GSPATP00013516001	TTHERM_01109770	o16726	p33207	t91343
CLS00295	GSPATP00009009001	TTHERM_00411810	Contig21128.0.g79	p86730	t30786	o14798
CLS00295	TTHERM_00411810	GSPATP00009009001	Contig21128.0.g79	t30786	p86730	o14798
CLS00295	Contig21128.0.g79	GSPATP00009009001	TTHERM_00411810	o14798	p86730	t30786
CLS00303	GSPATP00022531001	TTHERM_00141040	Contig20843.0.g92	p50264	t78320	o44547
CLS00303	TTHERM_00141040	GSPATP00022531001	Contig20843.0.g92	t78320	p50264	o44547
CLS00303	Contig20843.0.g92	GSPATP00022531001	TTHERM_00141040	o44547	p50264	t78320
CLS00304	GSPATP00007687001	TTHERM_00578720	Contig2262.0.g34	p83720	t35391	o16813
CLS00304	TTHERM_00578720	GSPATP00007687001	Contig2262.0.g34	t35391	p83720	o16813
CLS00304	Contig2262.0.g34	GSPATP00007687001	TTHERM_00578720	o16813	p83720	t35391
CLS00305	GSPATP00004660001	TTHERM_00766530	Contig14316.0.g82	p4105	t88285	o34311
CLS00305	GSPATP00004660001	TTHERM_00766530	Contig14316.0.g82	p4106	t88286	o34312
CLS00305	TTHERM_00766530	GSPATP00004660001	Contig14316.0.g82	t88285	p4105	o34311
CLS00305	TTHERM_00766530	GSPATP00004660001	Contig14316.0.g82	t88286	p4106	o34312
CLS00305	Contig14316.0.g82	GSPATP00004660001	TTHERM_00766530	o34311	p4105	t88285
CLS00305	Contig14316.0.g82	GSPATP00004660001	TTHERM_00766530	o34312	p4106	t88286
CLS00307	GSPATP00033455001	TTHERM_00225780	Contig17384.0.g48	p73231	t8317	o10114
CLS00307	TTHERM_00225780	GSPATP00033455001	Contig17384.0.g48	t8317	p73231	o10114
CLS00307	Contig17384.0.g48	GSPATP00033455001	TTHERM_00225780	o10114	p73231	t8317
CLS00308	GSPATP00036680001	TTHERM_00188930	Contig7339.0.g17	p18681	t22842	o54958
CLS00308	TTHERM_00188930	GSPATP00036680001	Contig7339.0.g17	t22842	p18681	o54958
CLS00308	Contig7339.0.g17	GSPATP00036680001	TTHERM_00188930	o54958	p18681	t22842
CLS00310	GSPATP00039196001	TTHERM_00339640	Contig19301.0.g14	p60090	t19719	o41965
CLS00310	GSPATP00039196001	TTHERM_00339640	Contig19301.0.g14	p60091	t19721	o41966
CLS00310	GSPATP00039196001	TTHERM_00339640	Contig19301.0.g14	p60092	t19722	o41967
CLS00310	TTHERM_00339640	GSPATP00039196001	Contig19301.0.g14	t19719	p60090	o41965
CLS00310	TTHERM_00339640	GSPATP00039196001	Contig19301.0.g14	t19721	p60091	o41966
CLS00310	TTHERM_00339640	GSPATP00039196001	Contig19301.0.g14	t19722	p60092	o41967
CLS00310	Contig19301.0.g14	GSPATP00039196001	TTHERM_00339640	o41965	p60090	t19719
CLS00310	Contig19301.0.g14	GSPATP00039196001	TTHERM_00339640	o41966	p60091	t19721
CLS00310	Contig19301.0.g14	GSPATP00039196001	TTHERM_00339640	o41967	p60092	t19722
CLS00318	GSPATP00028865001	TTHERM_00218940	Contig8334.0.g39	p64259	t25272	o24599
CLS00318	TTHERM_00218940	GSPATP00028865001	Contig8334.0.g39	t25272	p64259	o24599
CLS00318	Contig8334.0.g39	GSPATP00028865001	TTHERM_00218940	o24599	p64259	t25272
CLS00323	GSPATP00021788001	TTHERM_00112510	Contig12715.0.g73	p49129	t93137	o4076
CLS00323	TTHERM_00112510	GSPATP00021788001	Contig12715.0.g73	t93137	p49129	o4076
CLS00323	Contig12715.0.g73	GSPATP00021788001	TTHERM_00112510	o4076	p49129	t93137
CLS00325	GSPATP00017598001	TTHERM_00474738	Contig899.1.g81	p41165	t28942	o25459
CLS00325	TTHERM_00474738	GSPATP00017598001	Contig899.1.g81	t28942	p41165	o25459
CLS00325	Contig899.1.g81	GSPATP00017598001	TTHERM_00474738	o25459	p41165	t28942
CLS00327	GSPATP00037335001	TTHERM_00541460	Contig22639.0.g44	p80639	t34649	o16836
CLS00327	TTHERM_00541460	GSPATP00037335001	Contig22639.0.g44	t34649	p80639	o16836
CLS00327	Contig22639.0.g44	GSPATP00037335001	TTHERM_00541460	o16836	p80639	t34649
CLS00329	GSPATP00017347001	TTHERM_00292070	Contig11427.0.g27	p101881	t72477	o29281
CLS00329	TTHERM_00292070	GSPATP00017347001	Contig11427.0.g27	t72477	p101881	o29281
CLS00329	Contig11427.0.g27	GSPATP00017347001	TTHERM_00292070	o29281	p101881	t72477
CLS00330	GSPATP00011255001	TTHERM_00499570	Contig1359.1.g24	p29636	t31149	o33085
CLS00330	TTHERM_00499570	GSPATP00011255001	Contig1359.1.g24	t31149	p29636	o33085
CLS00330	Contig1359.1.g24	GSPATP00011255001	TTHERM_00499570	o33085	p29636	t31149
CLS00341	GSPATP00033688001	TTHERM_00522160	Contig18273.0.1.g60	p73551	t31466	o11178
CLS00341	TTHERM_00522160	GSPATP00033688001	Contig18273.0.1.g60	t31466	p73551	o11178
CLS00341	Contig18273.0.1.g60	GSPATP00033688001	TTHERM_00522160	o11178	p73551	t31466
CLS00344	GSPATP00007595001	TTHERM_00624710	Contig13032.0.0.g100	p22052	t42744	o4495
CLS00344	TTHERM_00624710	GSPATP00007595001	Contig13032.0.0.g100	t42744	p22052	o4495
CLS00344	Contig13032.0.0.g100	GSPATP00007595001	TTHERM_00624710	o4495	p22052	t42744
CLS00349	GSPATP00009860001	TTHERM_00267910	Contig22449.0.g38	p26678	t20070	o16676
CLS00349	TTHERM_00267910	GSPATP00009860001	Contig22449.0.g38	t20070	p26678	o16676
CLS00349	Contig22449.0.g38	GSPATP00009860001	TTHERM_00267910	o16676	p26678	t20070
CLS00358	GSPATP00032716001	TTHERM_00304170	Contig21538.0.g91	p11215	t22320	o45593
CLS00358	TTHERM_00304170	GSPATP00032716001	Contig21538.0.g91	t22320	p11215	o45593
CLS00358	Contig21538.0.g91	GSPATP00032716001	TTHERM_00304170	o45593	p11215	t22320
CLS00367	GSPATP00015599001	TTHERM_00836690	Contig22229.0.g58	p37168	t37121	o46823
CLS00367	TTHERM_00836690	GSPATP00015599001	Contig22229.0.g58	t37121	p37168	o46823
CLS00367	Contig22229.0.g58	GSPATP00015599001	TTHERM_00836690	o46823	p37168	t37121
CLS00372	GSPATP00029246001	TTHERM_00219585	Contig22693.0.g40	p64939	t25452	o47396
CLS00372	TTHERM_00219585	GSPATP00029246001	Contig22693.0.g40	t25452	p64939	o47396
CLS00372	Contig22693.0.g40	GSPATP00029246001	TTHERM_00219585	o47396	p64939	t25452
CLS00375	GSPATP00005187001	TTHERM_00497820	Contig13143.0.g64	p68452	t83172	o4684
CLS00375	TTHERM_00497820	GSPATP00005187001	Contig13143.0.g64	t83172	p68452	o4684
CLS00375	Contig13143.0.g64	GSPATP00005187001	TTHERM_00497820	o4684	p68452	t83172
CLS00377	GSPATP00029628001	TTHERM_00316370	Contig16015.0.g40	p5171	t18933	o8470
CLS00377	GSPATP00029628001	TTHERM_00316370	Contig16015.0.g40	p5172	t18934	o8471
CLS00377	TTHERM_00316370	GSPATP00029628001	Contig16015.0.g40	t18933	p5171	o8470
CLS00377	TTHERM_00316370	GSPATP00029628001	Contig16015.0.g40	t18934	p5172	o8471
CLS00377	Contig16015.0.g40	GSPATP00029628001	TTHERM_00316370	o8470	p5171	t18933
CLS00377	Contig16015.0.g40	GSPATP00029628001	TTHERM_00316370	o8471	p5172	t18934
CLS00382	GSPATP00015032001	TTHERM_00316600	Contig16619.0.g56	p36262	t71820	o9210
CLS00382	TTHERM_00316600	GSPATP00015032001	Contig16619.0.g56	t71820	p36262	o9210
CLS00382	Contig16619.0.g56	GSPATP00015032001	TTHERM_00316600	o9210	p36262	t71820
CLS00384	GSPATP00022979001	TTHERM_00703960	Contig7056.0.g97	p50928	t55231	o23031
CLS00384	TTHERM_00703960	GSPATP00022979001	Contig7056.0.g97	t55231	p50928	o23031
CLS00384	Contig7056.0.g97	GSPATP00022979001	TTHERM_00703960	o23031	p50928	t55231
CLS00385	GSPATP00037887001	TTHERM_00408760	Contig19043.0.g90	p81986	t30534	o41546
CLS00385	TTHERM_00408760	GSPATP00037887001	Contig19043.0.g90	t30534	p81986	o41546
CLS00385	Contig19043.0.g90	GSPATP00037887001	TTHERM_00408760	o41546	p81986	t30534
CLS00391	GSPATP00014012001	TTHERM_00001320	Contig18805.0.g13	p96222	t87	o11794
CLS00391	TTHERM_00001320	GSPATP00014012001	Contig18805.0.g13	t87	p96222	o11794
CLS00391	Contig18805.0.g13	GSPATP00014012001	TTHERM_00001320	o11794	p96222	t87
CLS00408	GSPATP00028609001	TTHERM_00462860	Contig14598.0.g74	p63758	t43648	o6672
CLS00408	TTHERM_00462860	GSPATP00028609001	Contig14598.0.g74	t43648	p63758	o6672
CLS00408	Contig14598.0.g74	GSPATP00028609001	TTHERM_00462860	o6672	p63758	t43648
CLS00416	GSPATP00009319001	TTHERM_00865300	Contig11781.0.0.g15	p87210	t89426	o29940
CLS00416	TTHERM_00865300	GSPATP00009319001	Contig11781.0.0.g15	t89426	p87210	o29940
CLS00416	Contig11781.0.0.g15	GSPATP00009319001	TTHERM_00865300	o29940	p87210	t89426
CLS00417	GSPATP00027589001	TTHERM_00426360	Contig5216.0.g46	p62194	t103951	o51985
CLS00417	GSPATP00027589001	TTHERM_00426360	Contig5216.0.g46	p62196	t103952	o51986
CLS00417	TTHERM_00426360	GSPATP00027589001	Contig5216.0.g46	t103951	p62194	o51985
CLS00417	TTHERM_00426360	GSPATP00027589001	Contig5216.0.g46	t103952	p62196	o51986
CLS00417	Contig5216.0.g46	GSPATP00027589001	TTHERM_00426360	o51985	p62194	t103951
CLS00417	Contig5216.0.g46	GSPATP00027589001	TTHERM_00426360	o51986	p62196	t103952
CLS00428	GSPATP00032166001	TTHERM_00579320	Contig22618.0.g46	p70696	t87068	o47283
CLS00428	GSPATP00032166001	TTHERM_00579320	Contig22618.0.g46	p70697	t87069	o47284
CLS00428	TTHERM_00579320	GSPATP00032166001	Contig22618.0.g46	t87068	p70696	o47283
CLS00428	TTHERM_00579320	GSPATP00032166001	Contig22618.0.g46	t87069	p70697	o47284
CLS00428	Contig22618.0.g46	GSPATP00032166001	TTHERM_00579320	o47283	p70696	t87068
CLS00428	Contig22618.0.g46	GSPATP00032166001	TTHERM_00579320	o47284	p70697	t87069
CLS00435	GSPATP00032871001	TTHERM_00227220	Contig20021.0.g84	p11438	t8448	o43203
CLS00435	GSPATP00032871001	TTHERM_00227220	Contig20021.0.g84	p11439	t8449	o43204
CLS00435	GSPATP00032871001	TTHERM_00227220	Contig20021.0.g84	p11443	t8458	o43205
CLS00435	TTHERM_00227220	GSPATP00032871001	Contig20021.0.g84	t8448	p11438	o43203
CLS00435	TTHERM_00227220	GSPATP00032871001	Contig20021.0.g84	t8449	p11439	o43204
CLS00435	TTHERM_00227220	GSPATP00032871001	Contig20021.0.g84	t8458	p11443	o43205
CLS00435	Contig20021.0.g84	GSPATP00032871001	TTHERM_00227220	o43203	p11438	t8448
CLS00435	Contig20021.0.g84	GSPATP00032871001	TTHERM_00227220	o43204	p11439	t8449
CLS00435	Contig20021.0.g84	GSPATP00032871001	TTHERM_00227220	o43205	p11443	t8458
CLS00438	GSPATP00025153001	TTHERM_00469380	Contig10970.0.g31	p116067	t29417	o1475
CLS00438	TTHERM_00469380	GSPATP00025153001	Contig10970.0.g31	t29417	p116067	o1475
CLS00438	Contig10970.0.g31	GSPATP00025153001	TTHERM_00469380	o1475	p116067	t29417
CLS00442	GSPATP00008239001	TTHERM_00947430	Contig15709.0.g85	p24139	t16880	o36481
CLS00442	TTHERM_00947430	GSPATP00008239001	Contig15709.0.g85	t16880	p24139	o36481
CLS00442	Contig15709.0.g85	GSPATP00008239001	TTHERM_00947430	o36481	p24139	t16880
CLS00444	GSPATP00016567001	TTHERM_00079010	Contig22154.0.g13	p100074	t46605	o46727
CLS00444	TTHERM_00079010	GSPATP00016567001	Contig22154.0.g13	t46605	p100074	o46727
CLS00444	Contig22154.0.g13	GSPATP00016567001	TTHERM_00079010	o46727	p100074	t46605
CLS00445	GSPATP00034535001	TTHERM_00467690	Contig9894.0.g51	p75314	t29250	o58968
CLS00445	TTHERM_00467690	GSPATP00034535001	Contig9894.0.g51	t29250	p75314	o58968
CLS00445	Contig9894.0.g51	GSPATP00034535001	TTHERM_00467690	o58968	p75314	t29250
CLS00446	GSPATP00009159001	TTHERM_00037060	Contig20390.0.g39	p86954	t97459	o43836
CLS00446	TTHERM_00037060	GSPATP00009159001	Contig20390.0.g39	t97459	p86954	o43836
CLS00446	Contig20390.0.g39	GSPATP00009159001	TTHERM_00037060	o43836	p86954	t97459
CLS00450	GSPATP00015463001	TTHERM_00129470	Contig10776.0.g25	p36961	t23987	o1182
CLS00450	TTHERM_00129470	GSPATP00015463001	Contig10776.0.g25	t23987	p36961	o1182
CLS00450	Contig10776.0.g25	GSPATP00015463001	TTHERM_00129470	o1182	p36961	t23987
CLS00460	GSPATP00024696001	TTHERM_00585250	Contig22518.0.g92	p115418	t69016	o47139
CLS00460	TTHERM_00585250	GSPATP00024696001	Contig22518.0.g92	t69016	p115418	o47139
CLS00460	Contig22518.0.g92	GSPATP00024696001	TTHERM_00585250	o47139	p115418	t69016
CLS00476	GSPATP00012801001	TTHERM_00194530	Contig17588.0.g108	p32184	t5414	o39414
CLS00476	TTHERM_00194530	GSPATP00012801001	Contig17588.0.g108	t5414	p32184	o39414
CLS00476	Contig17588.0.g108	GSPATP00012801001	TTHERM_00194530	o39414	p32184	t5414
CLS00488	GSPATP00033675001	TTHERM_00471960	Contig9927.0.g7	p12681	t71648	o26772
CLS00488	TTHERM_00471960	GSPATP00033675001	Contig9927.0.g7	t71648	p12681	o26772
CLS00488	Contig9927.0.g7	GSPATP00033675001	TTHERM_00471960	o26772	p12681	t71648
CLS00490	GSPATP00022341001	TTHERM_00227800	Contig22389.0.g61	p49986	t62358	o46994
CLS00490	TTHERM_00227800	GSPATP00022341001	Contig22389.0.g61	t62358	p49986	o46994
CLS00490	Contig22389.0.g61	GSPATP00022341001	TTHERM_00227800	o46994	p49986	t62358
CLS00495	GSPATP00037432001	TTHERM_01093530	Contig889.1.g68	p19820	t91586	o25343
CLS00495	TTHERM_01093530	GSPATP00037432001	Contig889.1.g68	t91586	p19820	o25343
CLS00495	Contig889.1.g68	GSPATP00037432001	TTHERM_01093530	o25343	p19820	t91586
CLS00500	GSPATP00025935001	TTHERM_00697370	Contig1471.1.g46	p56817	t94601	o6850
CLS00500	TTHERM_00697370	GSPATP00025935001	Contig1471.1.g46	t94601	p56817	o6850
CLS00500	Contig1471.1.g46	GSPATP00025935001	TTHERM_00697370	o6850	p56817	t94601
CLS00505	GSPATP00012047001	TTHERM_01020820	Contig14071.0.g9	p31031	t38491	o33821
CLS00505	TTHERM_01020820	GSPATP00012047001	Contig14071.0.g9	t38491	p31031	o33821
CLS00505	Contig14071.0.g9	GSPATP00012047001	TTHERM_01020820	o33821	p31031	t38491
CLS00508	GSPATP00034800001	TTHERM_00942950	Contig20192.0.g16	p14817	t7330	o13546
CLS00513	GSPATP00004849001	TTHERM_00833840	Contig16871.0.g4	p65343	t58018	o9510
CLS00513	TTHERM_00833840	GSPATP00004849001	Contig16871.0.g4	t58018	p65343	o9510
CLS00513	Contig16871.0.g4	GSPATP00004849001	TTHERM_00833840	o9510	p65343	t58018
CLS00519	GSPATP00030838001	TTHERM_00105330	Contig12436.0.g46	p7034	t105212	o3695
CLS00519	TTHERM_00105330	GSPATP00030838001	Contig12436.0.g46	t105212	p7034	o3695
CLS00519	Contig12436.0.g46	GSPATP00030838001	TTHERM_00105330	o3695	p7034	t105212
CLS00530	GSPATP00023985001	TTHERM_00335890	Contig13947.0.g20	p53267	t72709	o5783
CLS00530	GSPATP00023985001	TTHERM_00335890	Contig13947.0.g20	p53269	t72712	o5784
CLS00530	GSPATP00023985001	TTHERM_00335890	Contig13947.0.g20	p53270	t72713	o5785
CLS00530	TTHERM_00335890	GSPATP00023985001	Contig13947.0.g20	t72709	p53267	o5783
CLS00530	TTHERM_00335890	GSPATP00023985001	Contig13947.0.g20	t72712	p53269	o5784
CLS00530	TTHERM_00335890	GSPATP00023985001	Contig13947.0.g20	t72713	p53270	o5785
CLS00530	Contig13947.0.g20	GSPATP00023985001	TTHERM_00335890	o5783	p53267	t72709
CLS00530	Contig13947.0.g20	GSPATP00023985001	TTHERM_00335890	o5784	p53269	t72712
CLS00530	Contig13947.0.g20	GSPATP00023985001	TTHERM_00335890	o5785	p53270	t72713
CLS00537	GSPATP00010734001	TTHERM_00534120	Contig22832.0.g52	p89451	t99541	o47557
CLS00537	TTHERM_00534120	GSPATP00010734001	Contig22832.0.g52	t99541	p89451	o47557
CLS00537	Contig22832.0.g52	GSPATP00010734001	TTHERM_00534120	o47557	p89451	t99541
CLS00538	GSPATP00013199001	TTHERM_00418580	Contig1165.1.g33	p94253	t48079	o2544
CLS00538	TTHERM_00418580	GSPATP00013199001	Contig1165.1.g33	t48079	p94253	o2544
CLS00538	Contig1165.1.g33	GSPATP00013199001	TTHERM_00418580	o2544	p94253	t48079
CLS00540	GSPATP00019629001	TTHERM_01014790	Contig18451.0.g5	p45000	t89104	o40570
CLS00540	TTHERM_01014790	GSPATP00019629001	Contig18451.0.g5	t89104	p45000	o40570
CLS00540	Contig18451.0.g5	GSPATP00019629001	TTHERM_01014790	o40570	p45000	t89104
CLS00542	GSPATP00037630001	TTHERM_00459320	Contig5343.0.g4	p20646	t30132	o21000
CLS00545	GSPATP00011024001	TTHERM_00494490	Contig15872.0.g107	p28485	t82113	o36784
CLS00545	GSPATP00011024001	TTHERM_00494490	Contig15872.0.g107	p28486	t82114	o36785
CLS00545	TTHERM_00494490	GSPATP00011024001	Contig15872.0.g107	t82113	p28485	o36784
CLS00545	TTHERM_00494490	GSPATP00011024001	Contig15872.0.g107	t82114	p28486	o36785
CLS00545	Contig15872.0.g107	GSPATP00011024001	TTHERM_00494490	o36784	p28485	t82113
CLS00545	Contig15872.0.g107	GSPATP00011024001	TTHERM_00494490	o36785	p28486	t82114
CLS00546	GSPATP00012005001	TTHERM_00575360	Contig3598.0.1.g92	p30965	t93070	o49728
CLS00546	TTHERM_00575360	GSPATP00012005001	Contig3598.0.1.g92	t93070	p30965	o49728
CLS00546	Contig3598.0.1.g92	GSPATP00012005001	TTHERM_00575360	o49728	p30965	t93070
CLS00547	GSPATP00029670001	TTHERM_00295120	Contig10052.0.g111	p5238	t21091	o26997
CLS00547	TTHERM_00295120	GSPATP00029670001	Contig10052.0.g111	t21091	p5238	o26997
CLS00547	Contig10052.0.g111	GSPATP00029670001	TTHERM_00295120	o26997	p5238	t21091
CLS00553	GSPATP00023189001	TTHERM_00105320	Contig12845.0.g80	p112512	t105203	o31775
CLS00553	GSPATP00023189001	TTHERM_00105320	Contig12845.0.g80	p112513	t105204	o31776
CLS00553	TTHERM_00105320	GSPATP00023189001	Contig12845.0.g80	t105203	p112512	o31775
CLS00553	TTHERM_00105320	GSPATP00023189001	Contig12845.0.g80	t105204	p112513	o31776
CLS00553	Contig12845.0.g80	GSPATP00023189001	TTHERM_00105320	o31775	p112512	t105203
CLS00553	Contig12845.0.g80	GSPATP00023189001	TTHERM_00105320	o31776	p112513	t105204
CLS00560	GSPATP00038908001	TTHERM_00840150	Contig12780.0.g53	p59723	t37235	o31718
CLS00560	TTHERM_00840150	GSPATP00038908001	Contig12780.0.g53	t37235	p59723	o31718
CLS00560	Contig12780.0.g53	GSPATP00038908001	TTHERM_00840150	o31718	p59723	t37235
CLS00564	GSPATP00024658001	TTHERM_00431330	Contig6956.0.g21	p54241	t99985	o22916
CLS00564	GSPATP00024658001	TTHERM_00431330	Contig6956.0.g21	p54242	t99986	o22917
CLS00564	TTHERM_00431330	GSPATP00024658001	Contig6956.0.g21	t99985	p54241	o22916
CLS00564	TTHERM_00431330	GSPATP00024658001	Contig6956.0.g21	t99986	p54242	o22917
CLS00564	Contig6956.0.g21	GSPATP00024658001	TTHERM_00431330	o22916	p54241	t99985
CLS00564	Contig6956.0.g21	GSPATP00024658001	TTHERM_00431330	o22917	p54242	t99986
CLS00576	GSPATP00015044001	TTHERM_00248390	Contig18994.0.g68	p36278	t63377	o41471
CLS00576	TTHERM_00248390	GSPATP00015044001	Contig18994.0.g68	t63377	p36278	o41471
CLS00576	Contig18994.0.g68	GSPATP00015044001	TTHERM_00248390	o41471	p36278	t63377
CLS00581	GSPATP00010250001	TTHERM_00471260	Contig21783.0.g116	p27287	t71502	o15656
CLS00581	GSPATP00010250001	TTHERM_00471260	Contig21783.0.g116	p27288	t71503	o15657
CLS00581	TTHERM_00471260	GSPATP00010250001	Contig21783.0.g116	t71502	p27287	o15656
CLS00581	TTHERM_00471260	GSPATP00010250001	Contig21783.0.g116	t71503	p27288	o15657
CLS00581	Contig21783.0.g116	GSPATP00010250001	TTHERM_00471260	o15656	p27287	t71502
CLS00581	Contig21783.0.g116	GSPATP00010250001	TTHERM_00471260	o15657	p27288	t71503
CLS00592	GSPATP00013885001	TTHERM_00075670	Contig19246.0.g31	p33787	t46340	o12399
CLS00592	TTHERM_00075670	GSPATP00013885001	Contig19246.0.g31	t46340	p33787	o12399
CLS00592	Contig19246.0.g31	GSPATP00013885001	TTHERM_00075670	o12399	p33787	t46340
CLS00602	GSPATP00025278001	TTHERM_00802470	Contig10531.0.g27	p55094	t91712	o823
CLS00602	TTHERM_00802470	GSPATP00025278001	Contig10531.0.g27	t91712	p55094	o823
CLS00602	Contig10531.0.g27	GSPATP00025278001	TTHERM_00802470	o823	p55094	t91712
CLS00607	GSPATP00024278001	TTHERM_00499610	Contig3524.0.g37	p114727	t83347	o18879
CLS00607	TTHERM_00499610	GSPATP00024278001	Contig3524.0.g37	t83347	p114727	o18879
CLS00607	Contig3524.0.g37	GSPATP00024278001	TTHERM_00499610	o18879	p114727	t83347
CLS00619	GSPATP00011431001	TTHERM_00538910	Contig4801.0.g31	p91497	t86090	o51422
CLS00628	GSPATP00018081001	TTHERM_00974270	Contig5706.0.g40	p41891	t7743	o21421
CLS00628	TTHERM_00974270	GSPATP00018081001	Contig5706.0.g40	t7743	p41891	o21421
CLS00628	TTHERM_00974270	GSPATP00018081001	Contig5706.0.g40	t7745	p41893	o21422
CLS00628	Contig5706.0.g40	GSPATP00018081001	TTHERM_00974270	o21421	p41891	t7743
CLS00631	GSPATP00022305001	TTHERM_00298530	Contig20678.0.g40	p111085	t20437	o44266
CLS00631	TTHERM_00298530	GSPATP00022305001	Contig20678.0.g40	t20437	p111085	o44266
CLS00631	Contig20678.0.g40	GSPATP00022305001	TTHERM_00298530	o44265	p111084	t20436
CLS00631	Contig20678.0.g40	GSPATP00022305001	TTHERM_00298530	o44266	p111085	t20437
CLS00633	GSPATP00020120001	TTHERM_00825540	Contig14257.0.g64	p107113	t70822	o34190
CLS00633	TTHERM_00825540	GSPATP00020120001	Contig14257.0.g64	t70822	p107113	o34190
CLS00633	Contig14257.0.g64	GSPATP00020120001	TTHERM_00825540	o34190	p107113	t70822
CLS00634	GSPATP00010636001	TTHERM_00538950	Contig15909.0.g95	p89317	t86102	o8377
CLS00634	TTHERM_00538950	GSPATP00010636001	Contig15909.0.g95	t86102	p89317	o8377
CLS00634	Contig15909.0.g95	GSPATP00010636001	TTHERM_00538950	o8377	p89317	t86102
CLS00637	GSPATP00022887001	TTHERM_00538810	Contig11967.0.g24	p50798	t34350	o3019
CLS00637	TTHERM_00538810	GSPATP00022887001	Contig11967.0.g24	t34350	p50798	o3019
CLS00637	Contig11967.0.g24	GSPATP00022887001	TTHERM_00538810	o3019	p50798	t34350
CLS00641	GSPATP00004688001	TTHERM_00690030	Contig457.0.g18	p4150	t36289	o20115
CLS00641	TTHERM_00690030	GSPATP00004688001	Contig457.0.g18	t36289	p4150	o20115
CLS00641	Contig457.0.g18	GSPATP00004688001	TTHERM_00690030	o20115	p4150	t36289
CLS00643	GSPATP00018404001	TTHERM_00492510	Contig2674.0.g38	p103634	t81933	o48333
CLS00643	TTHERM_00492510	GSPATP00018404001	Contig2674.0.g38	t81933	p103634	o48333
CLS00643	Contig2674.0.g38	GSPATP00018404001	TTHERM_00492510	o48333	p103634	t81933
CLS00649	GSPATP00016254001	TTHERM_00149798	Contig14465.0.g80	p99612	t24674	o34528
CLS00649	TTHERM_00149798	GSPATP00016254001	Contig14465.0.g80	t24674	p99612	o34528
CLS00649	Contig14465.0.g80	GSPATP00016254001	TTHERM_00149798	o34527	p99611	t24673
CLS00649	Contig14465.0.g80	GSPATP00016254001	TTHERM_00149798	o34528	p99612	t24674
CLS00651	GSPATP00018387001	TTHERM_01043290	Contig651.1.g14	p103596	t91675	o22321
CLS00651	GSPATP00018387001	TTHERM_01043290	Contig651.1.g14	p103597	t91676	o22322
CLS00651	TTHERM_01043290	GSPATP00018387001	Contig651.1.g14	t91675	p103596	o22321
CLS00651	TTHERM_01043290	GSPATP00018387001	Contig651.1.g14	t91676	p103597	o22322
CLS00651	Contig651.1.g14	GSPATP00018387001	TTHERM_01043290	o22321	p103596	t91675
CLS00651	Contig651.1.g14	GSPATP00018387001	TTHERM_01043290	o22322	p103597	t91676
CLS00657	GSPATP00013596001	TTHERM_00688350	Contig10450.0.g7	p94862	t36154	o27651
CLS00657	TTHERM_00688350	GSPATP00013596001	Contig10450.0.g7	t36154	p94862	o27651
CLS00657	Contig10450.0.g7	GSPATP00013596001	TTHERM_00688350	o27651	p94862	t36154
CLS00658	GSPATP00027106001	TTHERM_00225740	Contig393.0.g115	p58622	t62232	o50193
CLS00658	GSPATP00027106001	TTHERM_00225740	Contig393.0.g115	p58623	t62233	o50194
CLS00658	TTHERM_00225740	GSPATP00027106001	Contig393.0.g115	t62232	p58622	o50193
CLS00658	TTHERM_00225740	GSPATP00027106001	Contig393.0.g115	t62233	p58623	o50194
CLS00658	Contig393.0.g115	GSPATP00027106001	TTHERM_00225740	o50193	p58622	t62232
CLS00658	Contig393.0.g115	GSPATP00027106001	TTHERM_00225740	o50194	p58623	t62233
CLS00662	GSPATP00025833001	TTHERM_00628440	Contig1689.0.g14	p117698	t95145	o38391
CLS00662	GSPATP00025833001	TTHERM_00628440	Contig1689.0.g14	p117699	t95146	o38392
CLS00662	TTHERM_00628440	GSPATP00025833001	Contig1689.0.g14	t95145	p117698	o38391
CLS00662	TTHERM_00628440	GSPATP00025833001	Contig1689.0.g14	t95146	p117699	o38392
CLS00662	Contig1689.0.g14	GSPATP00025833001	TTHERM_00628440	o38391	p117698	t95145
CLS00662	Contig1689.0.g14	GSPATP00025833001	TTHERM_00628440	o38392	p117699	t95146
CLS00663	GSPATP00029943001	TTHERM_01251210	Contig21307.0.g5	p66619	t13453	o45230
CLS00663	TTHERM_01251210	GSPATP00029943001	Contig21307.0.g5	t13453	p66619	o45230
CLS00663	Contig21307.0.g5	GSPATP00029943001	TTHERM_01251210	o45230	p66619	t13453
CLS00668	GSPATP00034305001	TTHERM_01125140	Contig21676.0.g24	p14159	t65305	o15477
CLS00668	TTHERM_01125140	GSPATP00034305001	Contig21676.0.g24	t65305	p14159	o15477
CLS00668	Contig21676.0.g24	GSPATP00034305001	TTHERM_01125140	o15477	p14159	t65305
CLS00677	GSPATP00016710001	TTHERM_00295080	Contig1408.1.g83	p100329	t21098	o33843
CLS00677	TTHERM_00295080	GSPATP00016710001	Contig1408.1.g83	t21098	p100329	o33843
CLS00677	Contig1408.1.g83	GSPATP00016710001	TTHERM_00295080	o33843	p100329	t21098
CLS00686	GSPATP00027256001	TTHERM_01106150	Contig22499.0.g6	p58823	t91262	t91263	o16698
CLS00686	TTHERM_01106150	GSPATP00027256001	Contig22499.0.g6	t91262	p58823	o16698
CLS00686	TTHERM_01106150	GSPATP00027256001	Contig22499.0.g6	t91263	p58823	o16698
CLS00686	Contig22499.0.g6	GSPATP00027256001	TTHERM_01106150	o16698	p58823	t91262	t91263
CLS00688	GSPATP00028404001	TTHERM_00245150	Contig22064.0.g10	p2834	t63179	o16175
CLS00688	TTHERM_00245150	GSPATP00028404001	Contig22064.0.g10	t63179	p2834	o16175
CLS00688	Contig22064.0.g10	GSPATP00028404001	TTHERM_00245150	o16175	p2834	t63179
CLS00698	GSPATP00020300001	TTHERM_00590290	Contig2769.0.1.g68	p46022	t85779	o48443
CLS00698	TTHERM_00590290	GSPATP00020300001	Contig2769.0.1.g68	t85779	p46022	o48443
CLS00698	Contig2769.0.1.g68	GSPATP00020300001	TTHERM_00590290	o48443	p46022	t85779
CLS00704	GSPATP00034835001	TTHERM_00713190	Contig13266.0.g81	p14886	t55372	o32495
CLS00704	TTHERM_00713190	GSPATP00034835001	Contig13266.0.g81	t55372	p14886	o32495
CLS00704	Contig13266.0.g81	GSPATP00034835001	TTHERM_00713190	o32495	p14886	t55372
CLS00705	GSPATP00028201001	TTHERM_00487030	Contig20698.0.g67	p63100	t70249	o14172
CLS00705	GSPATP00028201001	TTHERM_00487030	Contig20698.0.g67	p63101	t70250	o14173
CLS00705	TTHERM_00487030	GSPATP00028201001	Contig20698.0.g67	t70249	p63100	o14172
CLS00705	TTHERM_00487030	GSPATP00028201001	Contig20698.0.g67	t70250	p63101	o14173
CLS00705	Contig20698.0.g67	GSPATP00028201001	TTHERM_00487030	o14172	p63100	t70249
CLS00705	Contig20698.0.g67	GSPATP00028201001	TTHERM_00487030	o14173	p63101	t70250
CLS00707	GSPATP00037007001	TTHERM_00218910	Contig21639.0.g27	p80192	t25267	o45779
CLS00707	TTHERM_00218910	GSPATP00037007001	Contig21639.0.g27	t25267	p80192	o45779
CLS00707	Contig21639.0.g27	GSPATP00037007001	TTHERM_00218910	o45779	p80192	t25267
CLS00716	GSPATP00017704001	TTHERM_00194320	Contig11626.0.g114	p41347	t5319	o29637
CLS00716	TTHERM_00194320	GSPATP00017704001	Contig11626.0.g114	t5319	p41347	o29637
CLS00716	Contig11626.0.g114	GSPATP00017704001	TTHERM_00194320	o29637	p41347	t5319
CLS00719	GSPATP00020009001	TTHERM_00804750	Contig9085.0.g108	p106888	t40310	o25562
CLS00719	GSPATP00020009001	TTHERM_00804750	Contig9085.0.g108	p106889	t40311	o25563
CLS00719	TTHERM_00804750	GSPATP00020009001	Contig9085.0.g108	t40310	p106888	o25562
CLS00719	TTHERM_00804750	GSPATP00020009001	Contig9085.0.g108	t40311	p106889	o25563
CLS00719	Contig9085.0.g108	GSPATP00020009001	TTHERM_00804750	o25562	p106888	t40310
CLS00719	Contig9085.0.g108	GSPATP00020009001	TTHERM_00804750	o25563	p106889	t40311
CLS00720	GSPATP00006197001	TTHERM_00476670	Contig16734.0.g67	p74355	t84248	o38134
CLS00720	TTHERM_00476670	GSPATP00006197001	Contig16734.0.g67	t84248	p74355	o38134
CLS00720	Contig16734.0.g67	GSPATP00006197001	TTHERM_00476670	o38134	p74355	t84248
CLS00726	GSPATP00020312001	TTHERM_00275760	Contig9679.0.g86	p46045	t73285	o58601
CLS00726	TTHERM_00275760	GSPATP00020312001	Contig9679.0.g86	t73285	p46045	o58601
CLS00726	Contig9679.0.g86	GSPATP00020312001	TTHERM_00275760	o58601	p46045	t73285
CLS00727	GSPATP00011309001	TTHERM_00275740	Contig18542.0.g94	p29736	t73273	o11512
CLS00727	TTHERM_00275740	GSPATP00011309001	Contig18542.0.g94	t73273	p29736	o11512
CLS00727	Contig18542.0.g94	GSPATP00011309001	TTHERM_00275740	o11512	p29736	t73273
CLS00728	GSPATP00020712001	TTHERM_00267890	Contig20196.0.1.g12	p107957	t73107	o43478
CLS00728	TTHERM_00267890	GSPATP00020712001	Contig20196.0.1.g12	t73107	p107957	o43478
CLS00728	Contig20196.0.1.g12	GSPATP00020712001	TTHERM_00267890	o43478	p107957	t73107
CLS00729	GSPATP00010980001	TTHERM_00145360	Contig10301.0.g58	p28411	t78662	o458
CLS00729	TTHERM_00145360	GSPATP00010980001	Contig10301.0.g58	t78662	p28411	o458
CLS00729	Contig10301.0.g58	GSPATP00010980001	TTHERM_00145360	o458	p28411	t78662
CLS00734	GSPATP00008821001	TTHERM_00136389	Contig18383.0.g108	p86445	t76271	o40509
CLS00734	GSPATP00008821001	TTHERM_00136389	Contig18383.0.g108	p86446	t76272	o40510
CLS00734	GSPATP00008821001	TTHERM_00136389	Contig18383.0.g108	p86447	t76273	o40511
CLS00734	TTHERM_00136389	GSPATP00008821001	Contig18383.0.g108	t76271	p86445	o40509
CLS00734	TTHERM_00136389	GSPATP00008821001	Contig18383.0.g108	t76272	p86446	o40510
CLS00734	TTHERM_00136389	GSPATP00008821001	Contig18383.0.g108	t76273	p86447	o40511
CLS00734	Contig18383.0.g108	GSPATP00008821001	TTHERM_00136389	o40509	p86445	t76271
CLS00734	Contig18383.0.g108	GSPATP00008821001	TTHERM_00136389	o40510	p86446	t76272
CLS00734	Contig18383.0.g108	GSPATP00008821001	TTHERM_00136389	o40511	p86447	t76273
CLS00736	GSPATP00028464001	TTHERM_00421160	Contig10505.0.g60	p2915	t69909	o27736
CLS00736	GSPATP00028464001	TTHERM_00421160	Contig10505.0.g60	p2916	t69911	o27737
CLS00736	TTHERM_00421160	GSPATP00028464001	Contig10505.0.g60	t69909	p2915	o27736
CLS00736	TTHERM_00421160	GSPATP00028464001	Contig10505.0.g60	t69911	p2916	o27737
CLS00736	Contig10505.0.g60	GSPATP00028464001	TTHERM_00421160	o27736	p2915	t69909
CLS00736	Contig10505.0.g60	GSPATP00028464001	TTHERM_00421160	o27737	p2916	t69911
CLS00745	GSPATP00014287001	TTHERM_00378550	Contig9708.0.g81	p96596	t49636	o58676
CLS00745	GSPATP00014287001	TTHERM_00378550	Contig9708.0.g81	p96598	t49639	o58678
CLS00745	TTHERM_00378550	GSPATP00014287001	Contig9708.0.g81	t49636	p96596	o58676
CLS00745	TTHERM_00378550	GSPATP00014287001	Contig9708.0.g81	t49639	p96598	o58678
CLS00745	Contig9708.0.g81	GSPATP00014287001	TTHERM_00378550	o58676	p96596	t49636
CLS00745	Contig9708.0.g81	GSPATP00014287001	TTHERM_00378550	o58678	p96598	t49639
CLS00746	GSPATP00010698001	TTHERM_00136060	Contig11639.0.g69	p89413	t76347	o29675
CLS00746	TTHERM_00136060	GSPATP00010698001	Contig11639.0.g69	t76347	p89413	o29675
CLS00746	Contig11639.0.g69	GSPATP00010698001	TTHERM_00136060	o29675	p89413	t76347
CLS00747	GSPATP00011564001	TTHERM_00353450	Contig21451.0.g87	p91703	t26152	o45471
CLS00747	TTHERM_00353450	GSPATP00011564001	Contig21451.0.g87	t26152	p91703	o45471
CLS00747	Contig21451.0.g87	GSPATP00011564001	TTHERM_00353450	o45471	p91703	t26152
CLS00748	GSPATP00019998001	TTHERM_00069210	Contig2007.0.g76	p106866	t27871	o43255
CLS00748	TTHERM_00069210	GSPATP00019998001	Contig2007.0.g76	t27871	p106866	o43255
CLS00748	Contig2007.0.g76	GSPATP00019998001	TTHERM_00069210	o43255	p106866	t27871
CLS00749	GSPATP00015300001	TTHERM_00561680	Contig1454.1.g21	p36688	t32563	o34674
CLS00749	TTHERM_00561680	GSPATP00015300001	Contig1454.1.g21	t32563	p36688	o34674
CLS00749	Contig1454.1.g21	GSPATP00015300001	TTHERM_00561680	o34674	p36688	t32563
CLS00751	GSPATP00036797001	TTHERM_00322760	Contig7897.0.0.g35	p79918	t67334	o24039
CLS00751	TTHERM_00322760	GSPATP00036797001	Contig7897.0.0.g35	t67334	p79918	o24039
CLS00751	Contig7897.0.0.g35	GSPATP00036797001	TTHERM_00322760	o24039	p79918	t67334
CLS00762	GSPATP00011393001	TTHERM_00316530	Contig22736.0.g93	p91443	t18963	o47446
CLS00762	GSPATP00011393001	TTHERM_00316530	Contig22736.0.g93	p91444	t18964	o47447
CLS00762	TTHERM_00316530	GSPATP00011393001	Contig22736.0.g93	t18963	p91443	o47446
CLS00762	TTHERM_00316530	GSPATP00011393001	Contig22736.0.g93	t18964	p91444	o47447
CLS00762	Contig22736.0.g93	GSPATP00011393001	TTHERM_00316530	o47446	p91443	t18963
CLS00762	Contig22736.0.g93	GSPATP00011393001	TTHERM_00316530	o47447	p91444	t18964
CLS00768	GSPATP00026271001	TTHERM_00467310	Contig3705.0.g61	p118335	t29200	o49895
CLS00768	TTHERM_00467310	GSPATP00026271001	Contig3705.0.g61	t29200	p118335	o49895
CLS00768	Contig3705.0.g61	GSPATP00026271001	TTHERM_00467310	o49895	p118335	t29200
CLS00770	GSPATP00009939001	TTHERM_00621410	Contig19270.0.0.g39	p26847	t105841	o41920
CLS00770	TTHERM_00621410	GSPATP00009939001	Contig19270.0.0.g39	t105841	p26847	o41920
CLS00770	Contig19270.0.0.g39	GSPATP00009939001	TTHERM_00621410	o41920	p26847	t105841
CLS00774	GSPATP00034458001	TTHERM_00628720	Contig17530.0.g100	p14401	t95003	o10286
CLS00774	TTHERM_00628720	GSPATP00034458001	Contig17530.0.g100	t95003	p14401	o10286
CLS00774	Contig17530.0.g100	GSPATP00034458001	TTHERM_00628720	o10286	p14401	t95003
CLS00775	GSPATP00009630001	TTHERM_00114360	Contig1296.0.g12	p87770	t93247	o4376
CLS00775	TTHERM_00114360	GSPATP00009630001	Contig1296.0.g12	t93247	p87770	o4376
CLS00775	Contig1296.0.g12	GSPATP00009630001	TTHERM_00114360	o4376	p87770	t93247
CLS00778	GSPATP00036880001	TTHERM_00036960	Contig18995.0.g70	p80013	t97426	o41474
CLS00778	TTHERM_00036960	GSPATP00036880001	Contig18995.0.g70	t97426	p80013	o41474
CLS00778	Contig18995.0.g70	GSPATP00036880001	TTHERM_00036960	o41474	p80013	t97426
CLS00781	GSPATP00020499001	TTHERM_00522630	Contig845.1.g5	p107638	t31611	o24751
CLS00781	GSPATP00020499001	TTHERM_00522630	Contig845.1.g5	p107639	t31612	o24752
CLS00781	TTHERM_00522630	GSPATP00020499001	Contig845.1.g5	t31611	p107638	o24751
CLS00781	TTHERM_00522630	GSPATP00020499001	Contig845.1.g5	t31612	p107639	o24752
CLS00781	Contig845.1.g5	GSPATP00020499001	TTHERM_00522630	o24751	p107638	t31611
CLS00781	Contig845.1.g5	GSPATP00020499001	TTHERM_00522630	o24752	p107639	t31612
CLS00782	GSPATP00016605001	TTHERM_00189530	Contig17578.0.g72	p100130	t75619	o10344
CLS00782	GSPATP00016605001	TTHERM_00189530	Contig17578.0.g72	p100131	t75621	o10345
CLS00782	TTHERM_00189530	GSPATP00016605001	Contig17578.0.g72	t75619	p100130	o10344
CLS00782	TTHERM_00189530	GSPATP00016605001	Contig17578.0.g72	t75621	p100131	o10345
CLS00782	Contig17578.0.g72	GSPATP00016605001	TTHERM_00189530	o10344	p100130	t75619
CLS00782	Contig17578.0.g72	GSPATP00016605001	TTHERM_00189530	o10345	p100131	t75621
CLS00794	GSPATP00036939001	TTHERM_00134890	Contig21382.0.g15	p80086	t23762	o45367
CLS00794	TTHERM_00134890	GSPATP00036939001	Contig21382.0.g15	t23762	p80086	o45367
CLS00794	Contig21382.0.g15	GSPATP00036939001	TTHERM_00134890	o45367	p80086	t23762
CLS00796	GSPATP00020717001	TTHERM_00474970	Contig775.1.g56	p107960	t81629	o55570
CLS00796	TTHERM_00474970	GSPATP00020717001	Contig775.1.g56	t81629	p107960	o55570
CLS00796	Contig775.1.g56	GSPATP00020717001	TTHERM_00474970	o55570	p107960	t81629
CLS00800	GSPATP00012117001	TTHERM_00852990	Contig9402.0.g21	p31147	t100846	o26035
CLS00800	TTHERM_00852990	GSPATP00012117001	Contig9402.0.g21	t100846	p31147	o26035
CLS00800	Contig9402.0.g21	GSPATP00012117001	TTHERM_00852990	o26035	p31147	t100846
CLS00817	TTHERM_00441950	GSPATP00037958001	Contig6862.0.g20	t70352	p82083	o54415
CLS00818	GSPATP00036057001	TTHERM_00455650	Contig22056.0.g49	p17173	t29928	o16155
CLS00818	TTHERM_00455650	GSPATP00036057001	Contig22056.0.g49	t29928	p17173	o16155
CLS00818	Contig22056.0.g49	GSPATP00036057001	TTHERM_00455650	o16155	p17173	t29928
CLS00830	GSPATP00029787001	TTHERM_00659120	Contig10081.0.g29	p5418	t85511	o176
CLS00830	TTHERM_00659120	GSPATP00029787001	Contig10081.0.g29	t85511	p5418	o176
CLS00830	Contig10081.0.g29	GSPATP00029787001	TTHERM_00659120	o176	p5418	t85511
CLS00835	GSPATP00026080001	TTHERM_00148750	Contig16596.0.g39	p57025	t77174	o9184
CLS00835	TTHERM_00148750	GSPATP00026080001	Contig16596.0.g39	t77174	p57025	o9184
CLS00835	Contig16596.0.g39	GSPATP00026080001	TTHERM_00148750	o9184	p57025	t77174
CLS00836	GSPATP00007498001	TTHERM_00780660	Contig7313.0.g36	p21904	t87946	o23399
CLS00836	GSPATP00007498001	TTHERM_00780660	Contig7313.0.g36	p21905	t87948	o23400
CLS00836	TTHERM_00780660	GSPATP00007498001	Contig7313.0.g36	t87946	p21904	o23399
CLS00836	TTHERM_00780660	GSPATP00007498001	Contig7313.0.g36	t87948	p21905	o23400
CLS00836	Contig7313.0.g36	GSPATP00007498001	TTHERM_00780660	o23399	p21904	t87946
CLS00836	Contig7313.0.g36	GSPATP00007498001	TTHERM_00780660	o23400	p21905	t87948
CLS00838	GSPATP00010040001	TTHERM_01000150	Contig14256.0.g65	p88388	t94782	o34183
CLS00838	TTHERM_01000150	GSPATP00010040001	Contig14256.0.g65	t94782	p88388	o34183
CLS00838	Contig14256.0.g65	GSPATP00010040001	TTHERM_01000150	o34183	p88388	t94782
CLS00840	GSPATP00020131001	TTHERM_00370820	Contig3478.0.g102	p107126	t74492	o49536
CLS00840	TTHERM_00370820	GSPATP00020131001	Contig3478.0.g102	t74492	p107126	o49536
CLS00842	GSPATP00039662001	TTHERM_00931950	Contig17726.0.g111	p42267	t88731	o10536
CLS00842	TTHERM_00931950	GSPATP00039662001	Contig17726.0.g111	t88731	p42267	o10536
CLS00842	Contig17726.0.g111	GSPATP00039662001	TTHERM_00931950	o10536	p42267	t88731
CLS00845	GSPATP00032545001	TTHERM_00537470	Contig18275.0.g55	p10913	t32087	o40379
CLS00845	TTHERM_00537470	GSPATP00032545001	Contig18275.0.g55	t32087	p10913	o40379
CLS00845	Contig18275.0.g55	GSPATP00032545001	TTHERM_00537470	o40379	p10913	t32087
CLS00847	GSPATP00028308001	TTHERM_00865310	Contig16068.0.g63	p2666	t89421	o37146
CLS00847	TTHERM_00865310	GSPATP00028308001	Contig16068.0.g63	t89421	p2666	o37146
CLS00847	Contig16068.0.g63	GSPATP00028308001	TTHERM_00865310	o37146	p2666	t89421
CLS00859	GSPATP00031156001	TTHERM_00079720	Contig15371.0.0.g43	p69222	t98580	o7689
CLS00859	TTHERM_00079720	GSPATP00031156001	Contig15371.0.0.g43	t98580	p69222	o7689
CLS00859	Contig15371.0.0.g43	GSPATP00031156001	TTHERM_00079720	o7689	p69222	t98580
CLS00860	GSPATP00004758001	TTHERM_00266490	Contig190.1.g68	p4255	t19937	o12082
CLS00860	TTHERM_00266490	GSPATP00004758001	Contig190.1.g68	t19937	p4255	o12082
CLS00860	Contig190.1.g68	GSPATP00004758001	TTHERM_00266490	o12082	p4255	t19937
CLS00866	GSPATP00004883001	TTHERM_00382350	Contig22607.0.g39	p4472	t102631	o47270
CLS00866	TTHERM_00382350	GSPATP00004883001	Contig22607.0.g39	t102631	p4472	o47270
CLS00866	Contig22607.0.g39	GSPATP00004883001	TTHERM_00382350	o47270	p4472	t102631
CLS00869	GSPATP00031823001	TTHERM_01016070	Contig1072.0.g14	p70169	t88899	o1091
CLS00869	GSPATP00031823001	TTHERM_01016070	Contig1072.0.g14	p70171	t88901	o1093
CLS00869	GSPATP00031823001	TTHERM_01016070	Contig1072.0.g14	p70172	t88902	o1094
CLS00869	GSPATP00031823001	TTHERM_01016070	Contig1072.0.g14	p70173	t88903	o1096
CLS00869	TTHERM_01016070	GSPATP00031823001	Contig1072.0.g14	t88899	p70169	o1091
CLS00869	TTHERM_01016070	GSPATP00031823001	Contig1072.0.g14	t88901	p70171	o1093
CLS00869	TTHERM_01016070	GSPATP00031823001	Contig1072.0.g14	t88902	p70172	o1094
CLS00869	TTHERM_01016070	GSPATP00031823001	Contig1072.0.g14	t88903	p70173	o1096
CLS00869	Contig1072.0.g14	GSPATP00031823001	TTHERM_01016070	o1091	p70169	t88899
CLS00869	Contig1072.0.g14	GSPATP00031823001	TTHERM_01016070	o1093	p70171	t88901
CLS00869	Contig1072.0.g14	GSPATP00031823001	TTHERM_01016070	o1094	p70172	t88902
CLS00869	Contig1072.0.g14	GSPATP00031823001	TTHERM_01016070	o1096	p70173	t88903
CLS00873	GSPATP00004937001	TTHERM_00443109	Contig18332.0.g98	p4546	t17789	o40458
CLS00873	TTHERM_00443109	GSPATP00004937001	Contig18332.0.g98	t17789	p4546	o40458
CLS00873	Contig18332.0.g98	GSPATP00004937001	TTHERM_00443109	o40458	p4546	t17789
CLS00876	GSPATP00008772001	TTHERM_00388640	Contig14352.0.g52	p25029	t103053	o34362
CLS00876	TTHERM_00388640	GSPATP00008772001	Contig14352.0.g52	t103053	p25029	o34362
CLS00876	Contig14352.0.g52	GSPATP00008772001	TTHERM_00388640	o34362	p25029	t103053
CLS00883	GSPATP00012104001	TTHERM_00077110	Contig18815.0.g94	p31115	t98308	o11823
CLS00883	TTHERM_00077110	GSPATP00012104001	Contig18815.0.g94	t98308	p31115	o11823
CLS00883	Contig18815.0.g94	GSPATP00012104001	TTHERM_00077110	o11823	p31115	t98308
CLS00887	GSPATP00033252001	TTHERM_01084190	Contig18874.0.g91	p72916	t39770	o41230
CLS00887	TTHERM_01084190	GSPATP00033252001	Contig18874.0.g91	t39770	p72916	o41230
CLS00887	Contig18874.0.g91	GSPATP00033252001	TTHERM_01084190	o41230	p72916	t39770
CLS00890	GSPATP00008410001	TTHERM_00526760	Contig12.0.g76	p85771	t85005	o30336
CLS00890	TTHERM_00526760	GSPATP00008410001	Contig12.0.g76	t85005	p85771	o30336
CLS00890	Contig12.0.g76	GSPATP00008410001	TTHERM_00526760	o30336	p85771	t85005
CLS00895	GSPATP00006429001	TTHERM_01345810	Contig5227.0.g53	p15690	t40020	o20865
CLS00895	GSPATP00006429001	TTHERM_01345810	Contig5227.0.g53	p15694	t40025	o20869
CLS00895	TTHERM_01345810	GSPATP00006429001	Contig5227.0.g53	t40020	p15690	o20865
CLS00895	TTHERM_01345810	GSPATP00006429001	Contig5227.0.g53	t40025	p15694	o20869
CLS00895	Contig5227.0.g53	GSPATP00006429001	TTHERM_01345810	o20865	p15690	t40020
CLS00895	Contig5227.0.g53	GSPATP00006429001	TTHERM_01345810	o20869	p15694	t40025
CLS00896	GSPATP00026285001	TTHERM_00263309	Contig11826.0.g61	p118352	t64890	o2770
CLS00896	TTHERM_00263309	GSPATP00026285001	Contig11826.0.g61	t64890	p118352	o2770
CLS00896	Contig11826.0.g61	GSPATP00026285001	TTHERM_00263309	o2770	p118352	t64890
CLS05214	GSPATP00029926001	TTHERM_00752170	Contig21914.0.g49	p5621	t56240	o15845
CLS05214	GSPATP00029926001	TTHERM_00752170	Contig21914.0.g49	p5623	t56241	o15846
CLS05214	TTHERM_00752170	GSPATP00029926001	Contig21914.0.g49	t56240	p5621	o15845
CLS05214	TTHERM_00752170	GSPATP00029926001	Contig21914.0.g49	t56241	p5623	o15846
CLS05214	TTHERM_00752170	GSPATP00029926001	Contig21914.0.g49	t56242	p5624	o15847
CLS05214	Contig21914.0.g49	GSPATP00029926001	TTHERM_00752170	o15845	p5621	t56240
CLS05214	Contig21914.0.g49	GSPATP00029926001	TTHERM_00752170	o15846	p5623	t56241
CLS05244	GSPATP00030407001	TTHERM_00334360	Contig7920.0.g38	p6371	t72552	o24082
CLS05244	GSPATP00030407001	TTHERM_00334360	Contig7920.0.g38	p6372	t72554	o24083
CLS05244	TTHERM_00334360	GSPATP00030407001	Contig7920.0.g38	t72552	p6371	o24082
CLS05244	TTHERM_00334360	GSPATP00030407001	Contig7920.0.g38	t72554	p6372	o24083
CLS05244	Contig7920.0.g38	GSPATP00030407001	TTHERM_00334360	o24082	p6371	t72552
CLS05244	Contig7920.0.g38	GSPATP00030407001	TTHERM_00334360	o24083	p6372	t72554
CLS05271	GSPATP00034462001	TTHERM_00812780	Contig6413.0.g98	p75228	t3520	o53729
CLS05271	TTHERM_00812780	GSPATP00034462001	Contig6413.0.g98	t3520	p75228	o53729
CLS05271	Contig6413.0.g98	GSPATP00034462001	TTHERM_00812780	o53729	p75228	t3520
CLS05275	GSPATP00034442001	TTHERM_00424610	Contig9261.0.g81	p14377	t50809	o57875
CLS05275	TTHERM_00424610	GSPATP00034442001	Contig9261.0.g81	t50809	p14377	o57875
CLS05275	Contig9261.0.g81	GSPATP00034442001	TTHERM_00424610	o57875	p14377	t50809
CLS05294	GSPATP00031950001	TTHERM_00161200	Contig1440.1.g130	p70429	t46915	o34407
CLS05294	TTHERM_00161200	GSPATP00031950001	Contig1440.1.g130	t46915	p70429	o34407
CLS05294	Contig1440.1.g130	GSPATP00031950001	TTHERM_00161200	o34407	p70429	t46915
CLS05313	GSPATP00034828001	TTHERM_00370910	Contig21006.0.0.g94	p14872	t74455	o14617
CLS05313	TTHERM_00370910	GSPATP00034828001	Contig21006.0.0.g94	t74455	p14872	o14617
CLS05313	Contig21006.0.0.g94	GSPATP00034828001	TTHERM_00370910	o14617	p14872	t74455
CLS05323	GSPATP00032380001	TTHERM_00294800	Contig7568.0.g98	p70984	t21181	o55287
CLS05323	GSPATP00032380001	TTHERM_00294800	Contig7568.0.g98	p70986	t21184	o55290
CLS05323	TTHERM_00294800	GSPATP00032380001	Contig7568.0.g98	t21181	p70984	o55287
CLS05323	TTHERM_00294800	GSPATP00032380001	Contig7568.0.g98	t21184	p70986	o55290
CLS05323	Contig7568.0.g98	GSPATP00032380001	TTHERM_00294800	o55287	p70984	t21181
CLS05323	Contig7568.0.g98	GSPATP00032380001	TTHERM_00294800	o55290	p70986	t21184
CLS05382	GSPATP00034101001	TTHERM_00248430	Contig18844.0.g103	p74770	t9868	o41182
CLS05382	TTHERM_00248430	GSPATP00034101001	Contig18844.0.g103	t9868	p74770	o41182
CLS05382	Contig18844.0.g103	GSPATP00034101001	TTHERM_00248430	o41182	p74770	t9868
CLS05384	GSPATP00034134001	TTHERM_00101360	Contig22138.0.g18	p74809	t51838	o16314
CLS05384	TTHERM_00101360	GSPATP00034134001	Contig22138.0.g18	t51838	p74809	o16314
CLS05384	Contig22138.0.g18	GSPATP00034134001	TTHERM_00101360	o16314	p74809	t51838
CLS05385	GSPATP00036874001	TTHERM_00467959	Contig19089.0.g58	p19026	t29317	o41596
CLS05385	TTHERM_00467959	GSPATP00036874001	Contig19089.0.g58	t29317	p19026	o41596
CLS05385	Contig19089.0.g58	GSPATP00036874001	TTHERM_00467959	o41596	p19026	t29317
CLS05394	GSPATP00034422001	TTHERM_00351169	Contig9317.0.g2	p14336	t26207	o25929
CLS05394	TTHERM_00351169	GSPATP00034422001	Contig9317.0.g2	t26207	p14336	o25929
CLS05394	Contig9317.0.g2	GSPATP00034422001	TTHERM_00351169	o25929	p14336	t26207
CLS05419	GSPATP00034817001	TTHERM_00497270	Contig19016.0.g57	p75774	t30910	o41508
CLS05419	TTHERM_00497270	GSPATP00034817001	Contig19016.0.g57	t30910	p75774	o41508
CLS05419	Contig19016.0.g57	GSPATP00034817001	TTHERM_00497270	o41508	p75774	t30910
CLS05421	GSPATP00034930001	TTHERM_00136040	Contig239.1.g136	p75938	t76358	o17433
CLS05421	TTHERM_00136040	GSPATP00034930001	Contig239.1.g136	t76358	p75938	o17433
CLS05421	Contig239.1.g136	GSPATP00034930001	TTHERM_00136040	o17433	p75938	t76358
CLS05440	GSPATP00036557001	TTHERM_00188400	Contig13261.0.g94	p18501	t75329	o32478
CLS05440	TTHERM_00188400	GSPATP00036557001	Contig13261.0.g94	t75329	p18501	o32478
CLS05440	Contig13261.0.g94	GSPATP00036557001	TTHERM_00188400	o32478	p18501	t75329
CLS05451	GSPATP00036002001	TTHERM_00945270	Contig617.0.g94	p78114	t60909	o21918
CLS05451	TTHERM_00945270	GSPATP00036002001	Contig617.0.g94	t60909	p78114	o21918
CLS05451	Contig617.0.g94	GSPATP00036002001	TTHERM_00945270	o21918	p78114	t60909
CLS05452	GSPATP00036019001	TTHERM_00790950	Contig7403.0.g67	p17110	t2976	o55046
CLS05452	TTHERM_00790950	GSPATP00036019001	Contig7403.0.g67	t2976	p17110	o55046
CLS05452	Contig7403.0.g67	GSPATP00036019001	TTHERM_00790950	o55046	p17110	t2976
CLS05490	GSPATP00039581001	TTHERM_00070740	Contig10393.0.g62	p103287	t80583	o582
CLS05490	GSPATP00039581001	TTHERM_00070740	Contig10393.0.g62	p103289	t80584	o583
CLS05490	TTHERM_00070740	GSPATP00039581001	Contig10393.0.g62	t80583	p103287	o582
CLS05490	TTHERM_00070740	GSPATP00039581001	Contig10393.0.g62	t80584	p103289	o583
CLS05490	Contig10393.0.g62	GSPATP00039581001	TTHERM_00070740	o582	p103287	t80583
CLS05490	Contig10393.0.g62	GSPATP00039581001	TTHERM_00070740	o583	p103289	t80584
CLS05493	GSPATP00037833001	TTHERM_00688460	Contig14336.0.g54	p20985	t36174	o6253
CLS05493	TTHERM_00688460	GSPATP00037833001	Contig14336.0.g54	t36174	p20985	o6253
CLS05493	Contig14336.0.g54	GSPATP00037833001	TTHERM_00688460	o6253	p20985	t36174
CLS05496	GSPATP00037942001	TTHERM_00440610	Contig11547.0.g91	p21147	t81193	o29505
CLS05496	TTHERM_00440610	GSPATP00037942001	Contig11547.0.g91	t81193	p21147	o29505
CLS05496	Contig11547.0.g91	GSPATP00037942001	TTHERM_00440610	o29505	p21147	t81193
CLS00898	GSPATP00010922001	TTHERM_00446430	Contig21142.0.g101	p89724	t79660	o44941
CLS00898	TTHERM_00446430	GSPATP00010922001	Contig21142.0.g101	t79660	p89724	o44941
CLS00898	Contig21142.0.g101	GSPATP00010922001	TTHERM_00446430	o44941	p89724	t79660
CLS00900	GSPATP00033257001	TTHERM_00338210	Contig19269.0.g49	p72931	t72766	o12435
CLS00900	GSPATP00033257001	TTHERM_00338210	Contig19269.0.g49	p72933	t72767	o12437
CLS00900	TTHERM_00338210	GSPATP00033257001	Contig19269.0.g49	t72766	p72931	o12435
CLS00900	TTHERM_00338210	GSPATP00033257001	Contig19269.0.g49	t72767	p72933	o12437
CLS00900	Contig19269.0.g49	GSPATP00033257001	TTHERM_00338210	o12435	p72931	t72766
CLS00900	Contig19269.0.g49	GSPATP00033257001	TTHERM_00338210	o12437	p72933	t72767
CLS00901	GSPATP00004499001	TTHERM_00297140	Contig861.1.g24	p1363	t73690	o25009
CLS00901	TTHERM_00297140	GSPATP00004499001	Contig861.1.g24	t73690	p1363	o25009
CLS00901	Contig861.1.g24	GSPATP00004499001	TTHERM_00297140	o25009	p1363	t73690
CLS00909	GSPATP00023616001	TTHERM_01444910	Contig16260.0.g37	p113102	t49478	o37392
CLS00909	TTHERM_01444910	GSPATP00023616001	Contig16260.0.g37	t49478	p113102	o37392
CLS00909	Contig16260.0.g37	GSPATP00023616001	TTHERM_01444910	o37392	p113102	t49478
CLS00915	GSPATP00020125001	TTHERM_00023950	Contig19359.0.g114	p45744	t1067	o42084
CLS00915	TTHERM_00023950	GSPATP00020125001	Contig19359.0.g114	t1067	p45744	o42084
CLS00915	Contig19359.0.g114	GSPATP00020125001	TTHERM_00023950	o42084	p45744	t1067
CLS00924	GSPATP00011153001	TTHERM_00497660	Contig1026.0.g89	p91007	t83121	o366
CLS00924	TTHERM_00497660	GSPATP00011153001	Contig1026.0.g89	t83121	p91007	o366
CLS00924	Contig1026.0.g89	GSPATP00011153001	TTHERM_00497660	o366	p91007	t83121
CLS00928	GSPATP00017722001	TTHERM_00926950	Contig3893.0.g71	p102489	t6123	o19324
CLS00929	GSPATP00034581001	TTHERM_00444670	Contig7273.0.g45	p75375	t79427	o23346
CLS00929	TTHERM_00444670	GSPATP00034581001	Contig7273.0.g45	t79427	p75375	o23346
CLS00929	Contig7273.0.g45	GSPATP00034581001	TTHERM_00444670	o23346	p75375	t79427
CLS00931	GSPATP00008478001	TTHERM_00444510	Contig22564.0.g70	p24522	t79399	o16761
CLS00931	TTHERM_00444510	GSPATP00008478001	Contig22564.0.g70	t79399	p24522	o16761
CLS00931	Contig22564.0.g70	GSPATP00008478001	TTHERM_00444510	o16761	p24522	t79399
CLS00940	GSPATP00034354001	TTHERM_00221140	Contig17366.0.g58	p14229	t78210	o39074
CLS00940	TTHERM_00221140	GSPATP00034354001	Contig17366.0.g58	t78210	p14229	o39074
CLS00940	Contig17366.0.g58	GSPATP00034354001	TTHERM_00221140	o39074	p14229	t78210
CLS00947	GSPATP00015584001	TTHERM_00659070	Contig5693.0.g33	p37149	t85501	o21404
CLS00947	TTHERM_00659070	GSPATP00015584001	Contig5693.0.g33	t85501	p37149	o21404
CLS00947	Contig5693.0.g33	GSPATP00015584001	TTHERM_00659070	o21404	p37149	t85501
CLS00960	GSPATP00006568001	TTHERM_00157930	Contig15253.0.g20	p17700	t99059	o35743
CLS00960	GSPATP00006568001	TTHERM_00157930	Contig15253.0.g20	p17702	t99064	o35745
CLS00960	TTHERM_00157930	GSPATP00006568001	Contig15253.0.g20	t99059	p17700	o35743
CLS00960	TTHERM_00157930	GSPATP00006568001	Contig15253.0.g20	t99064	p17702	o35745
CLS00960	Contig15253.0.g20	GSPATP00006568001	TTHERM_00157930	o35743	p17700	t99059
CLS00960	Contig15253.0.g20	GSPATP00006568001	TTHERM_00157930	o35745	p17702	t99064
CLS00967	GSPATP00036550001	TTHERM_00213600	Contig21432.0.g8	p79510	t6966	o15165
CLS00967	GSPATP00036550001	TTHERM_00213600	Contig21432.0.g8	p79512	t6970	o15167
CLS00967	TTHERM_00213600	GSPATP00036550001	Contig21432.0.g8	t6966	p79510	o15165
CLS00967	TTHERM_00213600	GSPATP00036550001	Contig21432.0.g8	t6970	p79512	o15167
CLS00967	Contig21432.0.g8	GSPATP00036550001	TTHERM_00213600	o15165	p79510	t6966
CLS00967	Contig21432.0.g8	GSPATP00036550001	TTHERM_00213600	o15167	p79512	t6970
CLS00969	GSPATP00024852001	TTHERM_00004830	Contig13068.0.g30	p115631	t269	o32151
CLS00969	GSPATP00024852001	TTHERM_00004830	Contig13068.0.g30	p115632	t270	o32152
CLS00969	TTHERM_00004830	GSPATP00024852001	Contig13068.0.g30	t269	p115631	o32151
CLS00969	TTHERM_00004830	GSPATP00024852001	Contig13068.0.g30	t270	p115632	o32152
CLS00969	Contig13068.0.g30	GSPATP00024852001	TTHERM_00004830	o32151	p115631	t269
CLS00969	Contig13068.0.g30	GSPATP00024852001	TTHERM_00004830	o32152	p115632	t270
CLS00975	GSPATP00008669001	TTHERM_00456870	Contig22039.0.g109	p86189	t82365	o16117
CLS00975	TTHERM_00456870	GSPATP00008669001	Contig22039.0.g109	t82365	p86189	o16117
CLS00975	Contig22039.0.g109	GSPATP00008669001	TTHERM_00456870	o16117	p86189	t82365
CLS00976	GSPATP00020879001	TTHERM_00723110	Contig11034.0.g67	p46930	t68358	o1587
CLS00976	TTHERM_00723110	GSPATP00020879001	Contig11034.0.g67	t68358	p46930	o1587
CLS00976	Contig11034.0.g67	GSPATP00020879001	TTHERM_00723110	o1587	p46930	t68358
CLS00984	GSPATP00024451001	TTHERM_00412070	Contig22082.0.g97	p53937	t82924	o16223
CLS00984	TTHERM_00412070	GSPATP00024451001	Contig22082.0.g97	t82924	p53937	o16223
CLS00984	Contig22082.0.g97	GSPATP00024451001	TTHERM_00412070	o16223	p53937	t82924
CLS00988	GSPATP00035134001	TTHERM_00624660	Contig11771.0.g78	p76267	t42725	o29914
CLS00988	TTHERM_00624660	GSPATP00035134001	Contig11771.0.g78	t42725	p76267	o29914
CLS00988	Contig11771.0.g78	GSPATP00035134001	TTHERM_00624660	o29914	p76267	t42725
CLS00992	GSPATP00004885001	TTHERM_00068140	Contig2793.0.g103	p4474	t27895	o48484
CLS00992	TTHERM_00068140	GSPATP00004885001	Contig2793.0.g103	t27895	p4474	o48484
CLS00992	Contig2793.0.g103	GSPATP00004885001	TTHERM_00068140	o48484	p4474	t27895
CLS00994	GSPATP00021767001	TTHERM_01347910	Contig12475.0.g1	p49089	t67860	o31117
CLS00994	TTHERM_01347910	GSPATP00021767001	Contig12475.0.g1	t67860	p49089	o31117
CLS00994	Contig12475.0.g1	GSPATP00021767001	TTHERM_01347910	o31117	p49089	t67860
CLS00997	GSPATP00033750001	TTHERM_00616340	Contig17686.0.g40	p12804	t33696	o10478
CLS00997	TTHERM_00616340	GSPATP00033750001	Contig17686.0.g40	t33696	p12804	o10478
CLS00997	Contig17686.0.g40	GSPATP00033750001	TTHERM_00616340	o10478	p12804	t33696
CLS01000	GSPATP00015541001	TTHERM_00149630	Contig21034.0.g40	p37080	t77360	o44824
CLS01000	TTHERM_00149630	GSPATP00015541001	Contig21034.0.g40	t77360	p37080	o44824
CLS01000	Contig21034.0.g40	GSPATP00015541001	TTHERM_00149630	o44824	p37080	t77360
CLS01004	GSPATP00011384001	TTHERM_00600100	Contig21156.0.g73	p29856	t71260	o14843
CLS01004	GSPATP00011384001	TTHERM_00600100	Contig21156.0.g73	p29857	t71261	o14844
CLS01004	TTHERM_00600100	GSPATP00011384001	Contig21156.0.g73	t71260	p29856	o14843
CLS01004	TTHERM_00600100	GSPATP00011384001	Contig21156.0.g73	t71261	p29857	o14844
CLS01004	Contig21156.0.g73	GSPATP00011384001	TTHERM_00600100	o14843	p29856	t71260
CLS01004	Contig21156.0.g73	GSPATP00011384001	TTHERM_00600100	o14844	p29857	t71261
CLS01022	GSPATP00007244001	TTHERM_00037219	Contig2890.0.g87	p81370	t97484	o18132
CLS01022	TTHERM_00037219	GSPATP00007244001	Contig2890.0.g87	t97484	p81370	o18132
CLS01022	Contig2890.0.g87	GSPATP00007244001	TTHERM_00037219	o18132	p81370	t97484
CLS01024	GSPATP00021216001	TTHERM_00494730	Contig16946.0.g34	p108682	t82151	o9589
CLS01024	TTHERM_00494730	GSPATP00021216001	Contig16946.0.g34	t82151	p108682	o9589
CLS01024	Contig16946.0.g34	GSPATP00021216001	TTHERM_00494730	o9589	p108682	t82151
CLS01028	GSPATP00021736001	TTHERM_00562810	Contig18702.0.g87	p49032	t32600	o40957
CLS01028	TTHERM_00562810	GSPATP00021736001	Contig18702.0.g87	t32600	p49032	o40957
CLS01028	Contig18702.0.g87	GSPATP00021736001	TTHERM_00562810	o40957	p49032	t32600
CLS01035	GSPATP00027995001	TTHERM_00316290	Contig15239.0.g117	p62811	t18912	o7538
CLS01035	TTHERM_00316290	GSPATP00027995001	Contig15239.0.g117	t18912	p62811	o7538
CLS01035	Contig15239.0.g117	GSPATP00027995001	TTHERM_00316290	o7538	p62811	t18912
CLS01035	Contig15239.0.g117	GSPATP00027995001	TTHERM_00316290	o7539	p62812	t18913
CLS01045	GSPATP00018683001	TTHERM_00895820	Contig13459.0.g8	p103981	t58912	o32831
CLS01045	GSPATP00018683001	TTHERM_00895820	Contig13459.0.g8	p103986	t58915	o32832
CLS01045	TTHERM_00895820	GSPATP00018683001	Contig13459.0.g8	t58912	p103981	o32831
CLS01045	TTHERM_00895820	GSPATP00018683001	Contig13459.0.g8	t58915	p103986	o32832
CLS01045	Contig13459.0.g8	GSPATP00018683001	TTHERM_00895820	o32831	p103981	t58912
CLS01045	Contig13459.0.g8	GSPATP00018683001	TTHERM_00895820	o32832	p103986	t58915
CLS01047	GSPATP00016887001	TTHERM_00426220	Contig2439.0.g80	p101157	t50938	o17516
CLS01047	GSPATP00016887001	TTHERM_00426220	Contig2439.0.g80	p101159	t50940	o17517
CLS01047	TTHERM_00426220	GSPATP00016887001	Contig2439.0.g80	t50938	p101157	o17516
CLS01047	TTHERM_00426220	GSPATP00016887001	Contig2439.0.g80	t50940	p101159	o17517
CLS01047	Contig2439.0.g80	GSPATP00016887001	TTHERM_00426220	o17516	p101157	t50938
CLS01047	Contig2439.0.g80	GSPATP00016887001	TTHERM_00426220	o17517	p101159	t50940
CLS01058	GSPATP00014938001	TTHERM_00148730	Contig6435.0.g97	p97518	t24425	o22231
CLS01058	TTHERM_00148730	GSPATP00014938001	Contig6435.0.g97	t24425	p97518	o22231
CLS01058	Contig6435.0.g97	GSPATP00014938001	TTHERM_00148730	o22231	p97518	t24425
CLS01060	GSPATP00018489001	TTHERM_00548030	Contig1164.1.g32	p103723	t86334	o2498
CLS01060	TTHERM_00548030	GSPATP00018489001	Contig1164.1.g32	t86334	p103723	o2498
CLS01060	Contig1164.1.g32	GSPATP00018489001	TTHERM_00548030	o2498	p103723	t86334
CLS01063	GSPATP00021943001	TTHERM_01085570	Contig6560.0.g89	p49381	t39294	o22376
CLS01063	GSPATP00021943001	TTHERM_01085570	Contig6560.0.g89	p49382	t39295	o22377
CLS01063	GSPATP00021943001	TTHERM_01085570	Contig6560.0.g89	p49384	t39298	o22380
CLS01063	TTHERM_01085570	GSPATP00021943001	Contig6560.0.g89	t39294	p49381	o22376
CLS01063	TTHERM_01085570	GSPATP00021943001	Contig6560.0.g89	t39295	p49382	o22377
CLS01063	TTHERM_01085570	GSPATP00021943001	Contig6560.0.g89	t39298	p49384	o22380
CLS01063	Contig6560.0.g89	GSPATP00021943001	TTHERM_01085570	o22376	p49381	t39294
CLS01063	Contig6560.0.g89	GSPATP00021943001	TTHERM_01085570	o22377	p49382	t39295
CLS01063	Contig6560.0.g89	GSPATP00021943001	TTHERM_01085570	o22380	p49384	t39298
CLS01064	GSPATP00012988001	TTHERM_01000190	Contig20321.0.g101	p32410	t94792	o13701
CLS01064	TTHERM_01000190	GSPATP00012988001	Contig20321.0.g101	t94792	p32410	o13701
CLS01064	Contig20321.0.g101	GSPATP00012988001	TTHERM_01000190	o13701	p32410	t94792
CLS01066	GSPATP00037835001	TTHERM_00189270	Contig22941.0.g1	p20990	t75580	o47642
CLS01066	TTHERM_00189270	GSPATP00037835001	Contig22941.0.g1	t75580	p20990	o47642
CLS01066	Contig22941.0.g1	GSPATP00037835001	TTHERM_00189270	o47642	p20990	t75580
CLS01071	GSPATP00016532001	TTHERM_00649060	Contig19918.0.g49	p100006	t16731	o13203
CLS01071	TTHERM_00649060	GSPATP00016532001	Contig19918.0.g49	t16731	p100006	o13203
CLS01071	Contig19918.0.g49	GSPATP00016532001	TTHERM_00649060	o13203	p100006	t16731
CLS01072	GSPATP00008705001	TTHERM_00434070	Contig18343.0.g85	p24930	t47826	o11270
CLS01072	TTHERM_00434070	GSPATP00008705001	Contig18343.0.g85	t47826	p24930	o11270
CLS01072	Contig18343.0.g85	GSPATP00008705001	TTHERM_00434070	o11270	p24930	t47826
CLS01081	GSPATP00021351001	TTHERM_00149400	Contig4964.0.g30	p108883	t24575	o51622
CLS01081	TTHERM_00149400	GSPATP00021351001	Contig4964.0.g30	t24575	p108883	o51622
CLS01081	Contig4964.0.g30	GSPATP00021351001	TTHERM_00149400	o51622	p108883	t24575
CLS01099	GSPATP00021358001	TTHERM_01435670	Contig22093.0.g31	p108895	t102288	o46614
CLS01099	TTHERM_01435670	GSPATP00021358001	Contig22093.0.g31	t102288	p108895	o46614
CLS01099	Contig22093.0.g31	GSPATP00021358001	TTHERM_01435670	o46614	p108895	t102288
CLS01102	GSPATP00011589001	TTHERM_00077080	Contig11297.0.g96	p30232	t98298	o29095
CLS01102	TTHERM_00077080	GSPATP00011589001	Contig11297.0.g96	t98298	p30232	o29095
CLS01102	Contig11297.0.g96	GSPATP00011589001	TTHERM_00077080	o29095	p30232	t98298
CLS01103	GSPATP00025727001	TTHERM_00784430	Contig12242.0.g5	p117542	t42510	o30732
CLS01103	TTHERM_00784430	GSPATP00025727001	Contig12242.0.g5	t42510	p117542	o30732
CLS01103	Contig12242.0.g5	GSPATP00025727001	TTHERM_00784430	o30732	p117542	t42510
CLS01110	GSPATP00016536001	TTHERM_00717780	Contig9279.0.0.g16	p38684	t98031	o57936
CLS01110	GSPATP00016536001	TTHERM_00717780	Contig9279.0.0.g16	p38685	t98032	o57937
CLS01110	TTHERM_00717780	GSPATP00016536001	Contig9279.0.0.g16	t98031	p38684	o57936
CLS01110	TTHERM_00717780	GSPATP00016536001	Contig9279.0.0.g16	t98032	p38685	o57937
CLS01110	Contig9279.0.0.g16	GSPATP00016536001	TTHERM_00717780	o57936	p38684	t98031
CLS01110	Contig9279.0.0.g16	GSPATP00016536001	TTHERM_00717780	o57937	p38685	t98032
CLS01113	GSPATP00015392001	TTHERM_01026360	Contig19652.0.g52	p36854	t62765	o42557
CLS01113	TTHERM_01026360	GSPATP00015392001	Contig19652.0.g52	t62765	p36854	o42557
CLS01113	Contig19652.0.g52	GSPATP00015392001	TTHERM_01026360	o42557	p36854	t62765
CLS01115	GSPATP00009326001	TTHERM_00112640	Contig293.1.g73	p25803	t41622	o48687
CLS01115	GSPATP00009326001	TTHERM_00112640	Contig293.1.g73	p25807	t41631	o48688
CLS01115	TTHERM_00112640	GSPATP00009326001	Contig293.1.g73	t41622	p25803	o48687
CLS01115	TTHERM_00112640	GSPATP00009326001	Contig293.1.g73	t41631	p25807	o48688
CLS01115	Contig293.1.g73	GSPATP00009326001	TTHERM_00112640	o48687	p25803	t41622
CLS01115	Contig293.1.g73	GSPATP00009326001	TTHERM_00112640	o48688	p25807	t41631
CLS01119	GSPATP00037839001	TTHERM_00487110	Contig21046.0.g14	p81930	t17460	o14650
CLS01119	TTHERM_00487110	GSPATP00037839001	Contig21046.0.g14	t17460	p81930	o14650
CLS01119	Contig21046.0.g14	GSPATP00037839001	TTHERM_00487110	o14650	p81930	t17460
CLS01134	GSPATP00011519001	TTHERM_00773750	Contig3701.0.g57	p30135	t16653	o19106
CLS01134	TTHERM_00773750	GSPATP00011519001	Contig3701.0.g57	t16653	p30135	o19106
CLS01134	Contig3701.0.g57	GSPATP00011519001	TTHERM_00773750	o19106	p30135	t16653
CLS01142	GSPATP00014725001	TTHERM_00444240	Contig15496.0.g43	p35745	t26559	o36133
CLS01142	TTHERM_00444240	GSPATP00014725001	Contig15496.0.g43	t26559	p35745	o36133
CLS01142	Contig15496.0.g43	GSPATP00014725001	TTHERM_00444240	o36133	p35745	t26559
CLS01147	GSPATP00011807001	TTHERM_00623060	Contig10910.0.g97	p92082	t42652	o1358
CLS01147	GSPATP00011807001	TTHERM_00623060	Contig10910.0.g97	p92083	t42653	o1359
CLS01147	TTHERM_00623060	GSPATP00011807001	Contig10910.0.g97	t42652	p92082	o1358
CLS01147	TTHERM_00623060	GSPATP00011807001	Contig10910.0.g97	t42653	p92083	o1359
CLS01147	Contig10910.0.g97	GSPATP00011807001	TTHERM_00623060	o1358	p92082	t42652
CLS01147	Contig10910.0.g97	GSPATP00011807001	TTHERM_00623060	o1359	p92083	t42653
CLS01153	GSPATP00029587001	TTHERM_00886960	Contig10712.0.g47	p5116	t100718	o28170
CLS01153	TTHERM_00886960	GSPATP00029587001	Contig10712.0.g47	t100718	p5116	o28170
CLS01153	Contig10712.0.g47	GSPATP00029587001	TTHERM_00886960	o28170	p5116	t100718
CLS01158	GSPATP00015132001	TTHERM_00151580	Contig21283.0.g15	p97807	t77570	o14982
CLS01158	TTHERM_00151580	GSPATP00015132001	Contig21283.0.g15	t77570	p97807	o14982
CLS01158	Contig21283.0.g15	GSPATP00015132001	TTHERM_00151580	o14982	p97807	t77570
CLS01160	GSPATP00017676001	TTHERM_01345800	Contig13714.0.g6	p102418	t91542	o33324
CLS01160	TTHERM_01345800	GSPATP00017676001	Contig13714.0.g6	t91542	p102418	o33324
CLS01160	Contig13714.0.g6	GSPATP00017676001	TTHERM_01345800	o33324	p102418	t91542
CLS01162	GSPATP00027841001	TTHERM_00840140	Contig13360.0.g12	p62587	t37223	o32662
CLS01162	TTHERM_00840140	GSPATP00027841001	Contig13360.0.g12	t37223	p62587	o32662
CLS01163	GSPATP00022130001	TTHERM_00189450	Contig17326.0.g22	p49660	t22984	o39027
CLS01163	TTHERM_00189450	GSPATP00022130001	Contig17326.0.g22	t22984	p49660	o39027
CLS01163	Contig17326.0.g22	GSPATP00022130001	TTHERM_00189450	o39027	p49660	t22984
CLS01169	GSPATP00029879001	TTHERM_00221100	Contig14613.0.g86	p5540	t25544	o6700
CLS01169	TTHERM_00221100	GSPATP00029879001	Contig14613.0.g86	t25544	p5540	o6700
CLS01169	Contig14613.0.g86	GSPATP00029879001	TTHERM_00221100	o6700	p5540	t25544
CLS01178	GSPATP00024249001	TTHERM_00627000	Contig14550.0.g51	p53697	t43509	o6584
CLS01178	GSPATP00024249001	TTHERM_00627000	Contig14550.0.g51	p53698	t43510	o6585
CLS01178	TTHERM_00627000	GSPATP00024249001	Contig14550.0.g51	t43508	p53696	o6583
CLS01178	TTHERM_00627000	GSPATP00024249001	Contig14550.0.g51	t43509	p53697	o6584
CLS01178	TTHERM_00627000	GSPATP00024249001	Contig14550.0.g51	t43510	p53698	o6585
CLS01178	Contig14550.0.g51	GSPATP00024249001	TTHERM_00627000	o6584	p53697	t43509
CLS01178	Contig14550.0.g51	GSPATP00024249001	TTHERM_00627000	o6585	p53698	t43510
CLS01180	GSPATP00015625001	TTHERM_00753300	Contig5218.0.g43	p37209	t2591	o20854
CLS01180	GSPATP00015625001	TTHERM_00753300	Contig5218.0.g43	p37212	t2594	o20857
CLS01180	TTHERM_00753300	GSPATP00015625001	Contig5218.0.g43	t2591	p37209	o20854
CLS01180	TTHERM_00753300	GSPATP00015625001	Contig5218.0.g43	t2594	p37212	o20857
CLS01180	Contig5218.0.g43	GSPATP00015625001	TTHERM_00753300	o20854	p37209	t2591
CLS01180	Contig5218.0.g43	GSPATP00015625001	TTHERM_00753300	o20857	p37212	t2594
CLS01182	GSPATP00009080001	TTHERM_00194260	Contig7825.0.g34	p86855	t59241	o23983
CLS01182	TTHERM_00194260	GSPATP00009080001	Contig7825.0.g34	t59241	p86855	o23983
CLS01182	Contig7825.0.g34	GSPATP00009080001	TTHERM_00194260	o23983	p86855	t59241
CLS01187	GSPATP00025338001	TTHERM_01094880	Contig17698.0.g34	p116348	t94480	o39570
CLS01187	GSPATP00025338001	TTHERM_01094880	Contig17698.0.g34	p116353	t94488	o39574
CLS01187	TTHERM_01094880	GSPATP00025338001	Contig17698.0.g34	t94480	p116348	o39570
CLS01187	TTHERM_01094880	GSPATP00025338001	Contig17698.0.g34	t94488	p116353	o39574
CLS01187	Contig17698.0.g34	GSPATP00025338001	TTHERM_01094880	o39570	p116348	t94480
CLS01187	Contig17698.0.g34	GSPATP00025338001	TTHERM_01094880	o39574	p116353	t94488
CLS01195	GSPATP00017449001	TTHERM_00249810	Contig797.1.g89	p40870	t10573	o55933
CLS01195	TTHERM_00249810	GSPATP00017449001	Contig797.1.g89	t10573	p40870	o55933
CLS01195	Contig797.1.g89	GSPATP00017449001	TTHERM_00249810	o55933	p40870	t10573
CLS01197	GSPATP00034461001	TTHERM_00780530	Contig5079.0.g1	p75223	t36448	o51789
CLS01197	TTHERM_00780530	GSPATP00034461001	Contig5079.0.g1	t36448	p75223	o51789
CLS01197	Contig5079.0.g1	GSPATP00034461001	TTHERM_00780530	o51789	p75223	t36448
CLS01206	GSPATP00008275001	TTHERM_00205170	Contig12013.0.g58	p24192	t60407	o3090
CLS01206	TTHERM_00205170	GSPATP00008275001	Contig12013.0.g58	t60407	p24192	o3090
CLS01206	Contig12013.0.g58	GSPATP00008275001	TTHERM_00205170	o3090	p24192	t60407
CLS01209	GSPATP00011313001	TTHERM_00193950	Contig3337.0.g94	p29743	t5240	o18682
CLS01209	TTHERM_00193950	GSPATP00011313001	Contig3337.0.g94	t5240	p29743	o18682
CLS01209	Contig3337.0.g94	GSPATP00011313001	TTHERM_00193950	o18682	p29743	t5240
CLS01214	GSPATP00026755001	TTHERM_00145490	Contig22626.0.g41	p58007	t78676	o16830
CLS01214	TTHERM_00145490	GSPATP00026755001	Contig22626.0.g41	t78676	p58007	o16830
CLS01214	Contig22626.0.g41	GSPATP00026755001	TTHERM_00145490	o16830	p58007	t78676
CLS01220	GSPATP00034087001	TTHERM_00112800	Contig10657.0.g36	p13870	t41642	o28069
CLS01220	TTHERM_00112800	GSPATP00034087001	Contig10657.0.g36	t41642	p13870	o28069
CLS01220	Contig10657.0.g36	GSPATP00034087001	TTHERM_00112800	o28069	p13870	t41642
CLS01247	GSPATP00020363001	TTHERM_00487150	Contig16948.0.0.g28	p46109	t17473	o38509
CLS01247	TTHERM_00487150	GSPATP00020363001	Contig16948.0.0.g28	t17473	p46109	o38509
CLS01247	Contig16948.0.0.g28	GSPATP00020363001	TTHERM_00487150	o38509	p46109	t17473
CLS01257	GSPATP00026758001	TTHERM_00820660	Contig1126.1.g113	p119124	t57135	o29049
CLS01257	TTHERM_00820660	GSPATP00026758001	Contig1126.1.g113	t57135	p119124	o29049
CLS01257	Contig1126.1.g113	GSPATP00026758001	TTHERM_00820660	o29049	p119124	t57135
CLS01260	GSPATP00016881001	TTHERM_01345760	Contig22207.0.g77	p39984	t40004	o46798
CLS01260	TTHERM_01345760	GSPATP00016881001	Contig22207.0.g77	t40004	p39984	o46798
CLS01260	Contig22207.0.g77	GSPATP00016881001	TTHERM_01345760	o46798	p39984	t40004
CLS01261	GSPATP00012659001	TTHERM_01092470	Contig15848.0.g104	p93332	t94430	o36741
CLS01261	TTHERM_01092470	GSPATP00012659001	Contig15848.0.g104	t94430	p93332	o36741
CLS01261	Contig15848.0.g104	GSPATP00012659001	TTHERM_01092470	o36741	p93332	t94430
CLS01262	GSPATP00023253001	TTHERM_00848090	Contig7793.0.g5	p112626	t4505	o23941
CLS01262	TTHERM_00848090	GSPATP00023253001	Contig7793.0.g5	t4505	p112626	o23941
CLS01262	Contig7793.0.g5	GSPATP00023253001	TTHERM_00848090	o23941	p112626	t4505
CLS01277	GSPATP00019159001	TTHERM_01079130	Contig14421.0.0.g95	p43568	t100217	o6398
CLS01277	TTHERM_01079130	GSPATP00019159001	Contig14421.0.0.g95	t100217	p43568	o6398
CLS01277	Contig14421.0.0.g95	GSPATP00019159001	TTHERM_01079130	o6398	p43568	t100217
CLS01278	GSPATP00010663001	TTHERM_00469100	Contig10954.0.g62	p89345	t29343	o1445
CLS01278	TTHERM_00469100	GSPATP00010663001	Contig10954.0.g62	t29343	p89345	o1445
CLS01278	Contig10954.0.g62	GSPATP00010663001	TTHERM_00469100	o1445	p89345	t29343
CLS01279	GSPATP00019271001	TTHERM_00348240	Contig9298.0.g115	p44435	t79242	o25906
CLS01279	GSPATP00019271001	TTHERM_00348240	Contig9298.0.g115	p44436	t79243	o25907
CLS01279	TTHERM_00348240	GSPATP00019271001	Contig9298.0.g115	t79242	p44435	o25906
CLS01279	TTHERM_00348240	GSPATP00019271001	Contig9298.0.g115	t79243	p44436	o25907
CLS01279	Contig9298.0.g115	GSPATP00019271001	TTHERM_00348240	o25906	p44435	t79242
CLS01279	Contig9298.0.g115	GSPATP00019271001	TTHERM_00348240	o25907	p44436	t79243
CLS01290	GSPATP00014481001	TTHERM_01109800	Contig18053.0.g1	p35333	t91351	o10919
CLS01290	TTHERM_01109800	GSPATP00014481001	Contig18053.0.g1	t91351	p35333	o10919
CLS01290	Contig18053.0.g1	GSPATP00014481001	TTHERM_01109800	o10919	p35333	t91351
CLS01298	GSPATP00004959001	TTHERM_00421140	Contig15976.0.g76	p65510	t69903	o8447
CLS01298	TTHERM_00421140	GSPATP00004959001	Contig15976.0.g76	t69903	p65510	o8447
CLS01298	Contig15976.0.g76	GSPATP00004959001	TTHERM_00421140	o8447	p65510	t69903
CLS01299	GSPATP00012181001	TTHERM_00401940	Contig19930.0.g53	p92635	t30360	o13217
CLS01299	TTHERM_00401940	GSPATP00012181001	Contig19930.0.g53	t30360	p92635	o13217
CLS01299	Contig19930.0.g53	GSPATP00012181001	TTHERM_00401940	o13217	p92635	t30360
CLS01300	GSPATP00023696001	TTHERM_00688800	Contig15169.0.g19	p52807	t87816	o35632
CLS01300	TTHERM_00688800	GSPATP00023696001	Contig15169.0.g19	t87816	p52807	o35632
CLS01300	Contig15169.0.g19	GSPATP00023696001	TTHERM_00688800	o35632	p52807	t87816
CLS01317	GSPATP00011293001	TTHERM_00295590	Contig19277.0.g32	p29695	t73889	o41934
CLS01317	TTHERM_00295590	GSPATP00011293001	Contig19277.0.g32	t73889	p29695	o41934
CLS01317	Contig19277.0.g32	GSPATP00011293001	TTHERM_00295590	o41934	p29695	t73889
CLS01323	GSPATP00037040001	TTHERM_00773210	Contig19209.0.g81	p80218	t16518	o41797
CLS01323	TTHERM_00773210	GSPATP00037040001	Contig19209.0.g81	t16518	p80218	o41797
CLS01323	Contig19209.0.g81	GSPATP00037040001	TTHERM_00773210	o41797	p80218	t16518
CLS01324	GSPATP00021333001	TTHERM_00339840	Contig19438.0.g5	p108860	t19781	o42206
CLS01324	TTHERM_00339840	GSPATP00021333001	Contig19438.0.g5	t19781	p108860	o42206
CLS01324	Contig19438.0.g5	GSPATP00021333001	TTHERM_00339840	o42206	p108860	t19781
CLS01325	TTHERM_00139640	GSPATP00029660001	Contig423.1.g114	t23286	p66164	o19754
CLS01326	GSPATP00016102001	TTHERM_00348390	Contig11991.0.g79	p99391	t79185	o3050
CLS01326	TTHERM_00348390	GSPATP00016102001	Contig11991.0.g79	t79185	p99391	o3050
CLS01326	Contig11991.0.g79	GSPATP00016102001	TTHERM_00348390	o3050	p99391	t79185
CLS01336	GSPATP00005072001	TTHERM_00318820	Contig3735.0.g88	p68295	t19199	o19163
CLS01336	GSPATP00005072001	TTHERM_00318820	Contig3735.0.g88	p68297	t19202	o19165
CLS01336	TTHERM_00318820	GSPATP00005072001	Contig3735.0.g88	t19199	p68295	o19163
CLS01336	TTHERM_00318820	GSPATP00005072001	Contig3735.0.g88	t19202	p68297	o19165
CLS01336	Contig3735.0.g88	GSPATP00005072001	TTHERM_00318820	o19163	p68295	t19199
CLS01336	Contig3735.0.g88	GSPATP00005072001	TTHERM_00318820	o19165	p68297	t19202
CLS01344	GSPATP00007974001	TTHERM_01020680	Contig19688.0.g99	p23722	t38447	o12959
CLS01344	GSPATP00007974001	TTHERM_01020680	Contig19688.0.g99	p23723	t38448	o12960
CLS01344	TTHERM_01020680	GSPATP00007974001	Contig19688.0.g99	t38447	p23722	o12959
CLS01344	TTHERM_01020680	GSPATP00007974001	Contig19688.0.g99	t38448	p23723	o12960
CLS01344	Contig19688.0.g99	GSPATP00007974001	TTHERM_01020680	o12959	p23722	t38447
CLS01344	Contig19688.0.g99	GSPATP00007974001	TTHERM_01020680	o12960	p23723	t38448
CLS01356	GSPATP00021659001	TTHERM_00317480	Contig8816.0.g39	p48886	t71983	o57174
CLS01356	TTHERM_00317480	GSPATP00021659001	Contig8816.0.g39	t71983	p48886	o57174
CLS01356	Contig8816.0.g39	GSPATP00021659001	TTHERM_00317480	o57174	p48886	t71983
CLS01363	GSPATP00030395001	TTHERM_00079490	Contig12409.0.0.g14	p6352	t46707	o31001
CLS01363	GSPATP00030395001	TTHERM_00079490	Contig12409.0.0.g14	p6353	t46708	o31002
CLS01363	GSPATP00030395001	TTHERM_00079490	Contig12409.0.0.g14	p6354	t46709	o31003
CLS01363	TTHERM_00079490	GSPATP00030395001	Contig12409.0.0.g14	t46707	p6352	o31001
CLS01363	TTHERM_00079490	GSPATP00030395001	Contig12409.0.0.g14	t46708	p6353	o31002
CLS01363	TTHERM_00079490	GSPATP00030395001	Contig12409.0.0.g14	t46709	p6354	o31003
CLS01363	Contig12409.0.0.g14	GSPATP00030395001	TTHERM_00079490	o31001	p6352	t46707
CLS01363	Contig12409.0.0.g14	GSPATP00030395001	TTHERM_00079490	o31002	p6353	t46708
CLS01363	Contig12409.0.0.g14	GSPATP00030395001	TTHERM_00079490	o31003	p6354	t46709
CLS01365	GSPATP00015281001	TTHERM_00705190	Contig18162.0.g15	p36665	t88623	o11040
CLS01365	TTHERM_00705190	GSPATP00015281001	Contig18162.0.g15	t88623	p36665	o11040
CLS01365	Contig18162.0.g15	GSPATP00015281001	TTHERM_00705190	o11040	p36665	t88623
CLS01371	GSPATP00012890001	TTHERM_00492850	Contig21964.0.g21	p93730	t81987	o46363
CLS01371	GSPATP00012890001	TTHERM_00492850	Contig21964.0.g21	p93731	t81988	o46364
CLS01371	TTHERM_00492850	GSPATP00012890001	Contig21964.0.g21	t81987	p93730	o46363
CLS01371	TTHERM_00492850	GSPATP00012890001	Contig21964.0.g21	t81988	p93731	o46364
CLS01371	Contig21964.0.g21	GSPATP00012890001	TTHERM_00492850	o46363	p93730	t81987
CLS01371	Contig21964.0.g21	GSPATP00012890001	TTHERM_00492850	o46364	p93731	t81988
CLS01378	GSPATP00027034001	TTHERM_00470650	Contig7433.0.g81	p119503	t18566	o23547
CLS01378	TTHERM_00470650	GSPATP00027034001	Contig7433.0.g81	t18566	p119503	o23547
CLS01378	Contig7433.0.g81	GSPATP00027034001	TTHERM_00470650	o23547	p119503	t18566
CLS01384	GSPATP00038383001	TTHERM_00013110	Contig15726.0.g39	p83291	t54427	o8090
CLS01384	TTHERM_00013110	GSPATP00038383001	Contig15726.0.g39	t54427	p83291	o8090
CLS01384	Contig15726.0.g39	GSPATP00038383001	TTHERM_00013110	o8090	p83291	t54427
CLS01387	TTHERM_00196250	GSPATP00021316001	Contig2560.0.g99	t5617	p47570	o48171
CLS01402	GSPATP00008408001	TTHERM_00160930	Contig11918.0.g16	p85763	t98876	o30164
CLS01402	TTHERM_00160930	GSPATP00008408001	Contig11918.0.g16	t98876	p85763	o30164
CLS01402	Contig11918.0.g16	GSPATP00008408001	TTHERM_00160930	o30164	p85763	t98876
CLS01406	GSPATP00035904001	TTHERM_00112530	Contig15787.0.g79	p16911	t41572	o36621
CLS01406	TTHERM_00112530	GSPATP00035904001	Contig15787.0.g79	t41572	p16911	o36621
CLS01406	Contig15787.0.g79	GSPATP00035904001	TTHERM_00112530	o36621	p16911	t41572
CLS01407	GSPATP00023525001	TTHERM_01188360	Contig18308.0.g1	p51777	t65839	o11206
CLS01407	TTHERM_01188360	GSPATP00023525001	Contig18308.0.g1	t65839	p51777	o11206
CLS01407	Contig18308.0.g1	GSPATP00023525001	TTHERM_01188360	o11206	p51777	t65839
CLS01408	GSPATP00031143001	TTHERM_00283330	Contig22561.0.g34	p8166	t21912	o16756
CLS01408	TTHERM_00283330	GSPATP00031143001	Contig22561.0.g34	t21912	p8166	o16756
CLS01408	Contig22561.0.g34	GSPATP00031143001	TTHERM_00283330	o16756	p8166	t21912
CLS01411	GSPATP00018343001	TTHERM_00681730	Contig22185.0.g98	p103517	t35618	o46762
CLS01411	GSPATP00018343001	TTHERM_00681730	Contig22185.0.g98	p103520	t35621	o46765
CLS01411	TTHERM_00681730	GSPATP00018343001	Contig22185.0.g98	t35618	p103517	o46762
CLS01411	TTHERM_00681730	GSPATP00018343001	Contig22185.0.g98	t35621	p103520	o46765
CLS01411	Contig22185.0.g98	GSPATP00018343001	TTHERM_00681730	o46762	p103517	t35618
CLS01411	Contig22185.0.g98	GSPATP00018343001	TTHERM_00681730	o46765	p103520	t35621
CLS01427	GSPATP00014663001	TTHERM_01013160	Contig15613.0.g40	p35656	t62613	o7966
CLS01427	TTHERM_01013160	GSPATP00014663001	Contig15613.0.g40	t62613	p35656	o7966
CLS01427	Contig15613.0.g40	GSPATP00014663001	TTHERM_01013160	o7966	p35656	t62613
CLS01453	GSPATP00013523001	TTHERM_00657240	Contig15468.0.0.g66	p94738	t33316	o36079
CLS01453	TTHERM_00657240	GSPATP00013523001	Contig15468.0.0.g66	t33316	p94738	o36079
CLS01453	Contig15468.0.0.g66	GSPATP00013523001	TTHERM_00657240	o36079	p94738	t33316
CLS01455	GSPATP00030909001	TTHERM_00939230	Contig2201.0.g9	p7159	t7126	o46485
CLS01455	TTHERM_00939230	GSPATP00030909001	Contig2201.0.g9	t7126	p7159	o46485
CLS01455	Contig2201.0.g9	GSPATP00030909001	TTHERM_00939230	o46485	p7159	t7126
CLS01459	GSPATP00015697001	TTHERM_00202890	Contig4612.0.g74	p98693	t6812	o51096
CLS01459	TTHERM_00202890	GSPATP00015697001	Contig4612.0.g74	t6812	p98693	o51096
CLS01459	Contig4612.0.g74	GSPATP00015697001	TTHERM_00202890	o51096	p98693	t6812
CLS03249	Contig6905.0.g58	GSPATP00003996001	TTHERM_00473010	o22846	p117127	t81379
CLS03254	Contig6186.0.0.g57	GSPATP00022018001	TTHERM_00535700	o21950	p49517	t84055
CLS03262	GSPATP00011160001	TTHERM_00773340	Contig19853.0.g31	p29493	t69127	o42923
CLS03262	TTHERM_00773340	GSPATP00011160001	Contig19853.0.g31	t69127	p29493	o42923
CLS03262	Contig19853.0.g31	GSPATP00011160001	TTHERM_00773340	o42923	p29493	t69127
CLS03271	GSPATP00019851001	TTHERM_00442140	Contig10284.0.g42	p45315	t70409	o27358
CLS03271	TTHERM_00442140	GSPATP00019851001	Contig10284.0.g42	t70409	p45315	o27358
CLS03271	Contig10284.0.g42	GSPATP00019851001	TTHERM_00442140	o27358	p45315	t70409
CLS03282	GSPATP00024663001	TTHERM_00443120	Contig7966.0.g41	p54263	t70615	o55925
CLS03282	TTHERM_00443120	GSPATP00024663001	Contig7966.0.g41	t70615	p54263	o55925
CLS03282	Contig7966.0.g41	GSPATP00024663001	TTHERM_00443120	o55925	p54263	t70615
CLS03305	GSPATP00019014001	TTHERM_00474480	Contig19131.0.g70	p104578	t81507	o41664
CLS03305	TTHERM_00474480	GSPATP00019014001	Contig19131.0.g70	t81507	p104578	o41664
CLS03305	Contig19131.0.g70	GSPATP00019014001	TTHERM_00474480	o41664	p104578	t81507
CLS03308	TTHERM_00486400	GSPATP00004602001	Contig19725.0.g6	t70105	p62115	o42684
CLS03342	GSPATP00019878001	TTHERM_00825140	Contig18222.0.g14	p45372	t70735	o40261
CLS03342	TTHERM_00825140	GSPATP00019878001	Contig18222.0.g14	t70735	p45372	o40261
CLS03342	Contig18222.0.g14	GSPATP00019878001	TTHERM_00825140	o40261	p45372	t70735
CLS03357	TTHERM_00579000	GSPATP00004647001	Contig13941.0.g17	t35425	p4086	o33610
CLS03401	GSPATP00004890001	TTHERM_00285610	Contig13769.0.g96	p65395	t72198	o33410
CLS03401	TTHERM_00285610	GSPATP00004890001	Contig13769.0.g96	t72198	p65395	o33410
CLS03401	Contig13769.0.g96	GSPATP00004890001	TTHERM_00285610	o33410	p65395	t72198
CLS03421	GSPATP00022422001	TTHERM_00348630	Contig17700.0.g37	p50119	t79147	o39588
CLS03421	GSPATP00022422001	TTHERM_00348630	Contig17700.0.g37	p50120	t79148	o39589
CLS03421	TTHERM_00348630	GSPATP00022422001	Contig17700.0.g37	t79147	p50119	o39588
CLS03421	TTHERM_00348630	GSPATP00022422001	Contig17700.0.g37	t79148	p50120	o39589
CLS03421	Contig17700.0.g37	GSPATP00022422001	TTHERM_00348630	o39588	p50119	t79147
CLS03421	Contig17700.0.g37	GSPATP00022422001	TTHERM_00348630	o39589	p50120	t79148
CLS03439	GSPATP00005119001	TTHERM_00649080	Contig14076.0.g3	p7308	t69359	o33838
CLS03439	TTHERM_00649080	GSPATP00005119001	Contig14076.0.g3	t69359	p7308	o33838
CLS03439	Contig14076.0.g3	GSPATP00005119001	TTHERM_00649080	o33838	p7308	t69359
CLS03459	GSPATP00005270001	TTHERM_00564150	Contig13787.0.g90	p68587	t84703	o5611
CLS03459	TTHERM_00564150	GSPATP00005270001	Contig13787.0.g90	t84703	p68587	o5611
CLS03459	Contig13787.0.g90	GSPATP00005270001	TTHERM_00564150	o5611	p68587	t84703
CLS03470	GSPATP00025185001	TTHERM_00502380	Contig345.1.g7	p54949	t31325	o18800
CLS03470	TTHERM_00502380	GSPATP00025185001	Contig345.1.g7	t31325	p54949	o18800
CLS03470	Contig345.1.g7	GSPATP00025185001	TTHERM_00502380	o18800	p54949	t31325
CLS03511	GSPATP00005599001	TTHERM_00444520	Contig15165.0.1.g63	p71297	t26612	o7440
CLS03511	TTHERM_00444520	GSPATP00005599001	Contig15165.0.1.g63	t26612	p71297	o7440
CLS03511	Contig15165.0.1.g63	GSPATP00005599001	TTHERM_00444520	o7440	p71297	t26612
CLS03515	GSPATP00005631001	TTHERM_00193860	Contig7751.0.g11	p10460	t5219	o23886
CLS03515	TTHERM_00193860	GSPATP00005631001	Contig7751.0.g11	t5219	p10460	o23886
CLS03515	Contig7751.0.g11	GSPATP00005631001	TTHERM_00193860	o23886	p10460	t5219
CLS03529	GSPATP00005706001	TTHERM_01132890	Contig380.1.g56	p10586	t12049	o50016
CLS03529	GSPATP00005706001	TTHERM_01132890	Contig380.1.g56	p10587	t12050	o50017
CLS03529	GSPATP00005706001	TTHERM_01132890	Contig380.1.g56	p10592	t12055	o50020
CLS03529	TTHERM_01132890	GSPATP00005706001	Contig380.1.g56	t12049	p10586	o50016
CLS03529	TTHERM_01132890	GSPATP00005706001	Contig380.1.g56	t12050	p10587	o50017
CLS03529	TTHERM_01132890	GSPATP00005706001	Contig380.1.g56	t12055	p10592	o50020
CLS03529	Contig380.1.g56	GSPATP00005706001	TTHERM_01132890	o50016	p10586	t12049
CLS03529	Contig380.1.g56	GSPATP00005706001	TTHERM_01132890	o50017	p10587	t12050
CLS03529	Contig380.1.g56	GSPATP00005706001	TTHERM_01132890	o50020	p10592	t12055
CLS03531	GSPATP00032364001	TTHERM_00692970	Contig19671.0.g100	p10093	t38216	o12935
CLS03531	TTHERM_00692970	GSPATP00032364001	Contig19671.0.g100	t38216	p10093	o12935
CLS03531	Contig19671.0.g100	GSPATP00032364001	TTHERM_00692970	o12935	p10093	t38216
CLS03613	GSPATP00006383001	TTHERM_00760350	Contig17092.0.g12	p76647	t15866	o9774
CLS03613	TTHERM_00760350	GSPATP00006383001	Contig17092.0.g12	t15866	p76647	o9774
CLS03613	Contig17092.0.g12	GSPATP00006383001	TTHERM_00760350	o9774	p76647	t15866
CLS03655	TTHERM_00522240	GSPATP00006722001	Contig17969.0.g110	t31492	p78928	o39905
CLS03671	GSPATP00006878001	TTHERM_00145910	Contig20436.0.g70	p79212	t25973	o43891
CLS03671	TTHERM_00145910	GSPATP00006878001	Contig20436.0.g70	t25973	p79212	o43891
CLS03671	Contig20436.0.g70	GSPATP00006878001	TTHERM_00145910	o43891	p79212	t25973
CLS03682	GSPATP00013178001	TTHERM_00637660	Contig20200.0.g58	p32730	t106297	o43498
CLS03682	GSPATP00013178001	TTHERM_00637660	Contig20200.0.g58	p32732	t106307	o43504
CLS03682	TTHERM_00637660	GSPATP00013178001	Contig20200.0.g58	t106297	p32730	o43498
CLS03682	TTHERM_00637660	GSPATP00013178001	Contig20200.0.g58	t106307	p32732	o43504
CLS03682	Contig20200.0.g58	GSPATP00013178001	TTHERM_00637660	o43498	p32730	t106297
CLS03682	Contig20200.0.g58	GSPATP00013178001	TTHERM_00637660	o43504	p32732	t106307
CLS03684	GSPATP00007000001	TTHERM_00641080	Contig237.1.g129	p20033	t53119	o47862
CLS03684	TTHERM_00641080	GSPATP00007000001	Contig237.1.g129	t53119	p20033	o47862
CLS03684	Contig237.1.g129	GSPATP00007000001	TTHERM_00641080	o47862	p20033	t53119
CLS03685	Contig12890.0.g102	GSPATP00007019001	TTHERM_00382120	o4309	p80985	t102605
CLS03703	GSPATP00007105001	TTHERM_00530270	Contig615.1.g104	p20238	t71027	o53363
CLS03703	GSPATP00007105001	TTHERM_00530270	Contig615.1.g104	p20241	t71035	o53365
CLS03703	TTHERM_00530270	GSPATP00007105001	Contig615.1.g104	t71027	p20238	o53363
CLS03703	TTHERM_00530270	GSPATP00007105001	Contig615.1.g104	t71035	p20241	o53365
CLS03703	Contig615.1.g104	GSPATP00007105001	TTHERM_00530270	o53363	p20238	t71027
CLS03703	Contig615.1.g104	GSPATP00007105001	TTHERM_00530270	o53365	p20241	t71035
CLS03706	GSPATP00007117001	TTHERM_01035670	Contig17765.0.g111	p20263	t9357	o10577
CLS03706	TTHERM_01035670	GSPATP00007117001	Contig17765.0.g111	t9357	p20263	o10577
CLS03706	Contig17765.0.g111	GSPATP00007117001	TTHERM_01035670	o10577	p20263	t9357
CLS03708	GSPATP00016539001	TTHERM_00529770	Contig20161.0.g73	p38700	t70887	o43424
CLS03708	TTHERM_00529770	GSPATP00016539001	Contig20161.0.g73	t70887	p38700	o43424
CLS03708	Contig20161.0.g73	GSPATP00016539001	TTHERM_00529770	o43424	p38700	t70887
CLS03713	Contig145.0.g20	GSPATP00007189001	TTHERM_00774810	o6505	p81248	t2791
CLS03741	GSPATP00031694001	TTHERM_00464930	Contig10221.0.g29	p69971	t29093	o27278
CLS03741	TTHERM_00464930	GSPATP00031694001	Contig10221.0.g29	t29093	p69971	o27278
CLS03741	Contig10221.0.g29	GSPATP00031694001	TTHERM_00464930	o27278	p69971	t29093
CLS03752	GSPATP00007505001	TTHERM_00399210	Contig4733.0.g43	p21927	t30250	o51304
CLS03752	TTHERM_00399210	GSPATP00007505001	Contig4733.0.g43	t30250	p21927	o51304
CLS03752	Contig4733.0.g43	GSPATP00007505001	TTHERM_00399210	o51304	p21927	t30250
CLS03754	GSPATP00015208001	TTHERM_00787070	Contig21302.0.g1	p97932	t90001	o15014
CLS03754	TTHERM_00787070	GSPATP00015208001	Contig21302.0.g1	t90001	p97932	o15014
CLS03754	Contig21302.0.g1	GSPATP00015208001	TTHERM_00787070	o15014	p97932	t90001
CLS03772	GSPATP00007626001	TTHERM_00691420	Contig17689.0.g33	p22417	t16165	o39562
CLS03772	TTHERM_00691420	GSPATP00007626001	Contig17689.0.g33	t16165	p22417	o39562
CLS03772	Contig17689.0.g33	GSPATP00007626001	TTHERM_00691420	o39562	p22417	t16165
CLS03801	GSPATP00023078001	TTHERM_00622680	Contig11467.0.g108	p112316	t42592	o2200
CLS03801	TTHERM_00622680	GSPATP00023078001	Contig11467.0.g108	t42592	p112316	o2200
CLS03801	Contig11467.0.g108	GSPATP00023078001	TTHERM_00622680	o2200	p112316	t42592
