# Supplementary material for: Evolution of the Exon-Intron Structure in Ciliate Genomes
Source: PLoS One. 2016 Sep 7;11(9):e0161476. doi: 10.1371/journal.pone.0161476 (PMC5014332; doi:10.1371/journal.pone.0161476)
Supplement: S2 File — Tables include COG IDs, protein IDs, and corresponding intron IDs. Conserved introns were identified as described in Methods (“Identification of conserved introns”). (ZIP) [file pone.0161476.s006.zip › Cistrons__Paramecium_Stylonychia.csv]

CLS02521	GSPATP00029734001	Contig13005.g13867	p5344	s15657
CLS02521	Contig13005.g13867	GSPATP00029734001	s15657	p5344
CLS02577	GSPATP00028006001	Contig7215.g7728	p62824	s8713
CLS02577	GSPATP00028006001	Contig7215.g7728	p62826	s8714
CLS02577	Contig7215.g7728	GSPATP00028006001	s8713	p62824
CLS02577	Contig7215.g7728	GSPATP00028006001	s8714	p62826
CLS02578	GSPATP00023100001	Contig16147.g17202	p51077	s41103
CLS02578	Contig16147.g17202	GSPATP00023100001	s41103	p51077
CLS02583	GSPATP00019723001	Contig15218.g16211	p106426	s18100
CLS02583	Contig15218.g16211	GSPATP00019723001	s18100	p106426
CLS02591	GSPATP00016300001	Contig4233.g4529	p38308	s5066
CLS02591	Contig4233.g4529	GSPATP00016300001	s5066	p38308
CLS02658	GSPATP00029804001	Contig6362.g6819	p5451	s7615
CLS02658	Contig6362.g6819	GSPATP00029804001	s7615	p5451
CLS02663	GSPATP00017379001	Contig5051.g5411	p101943	s29177
CLS02663	Contig5051.g5411	GSPATP00017379001	s29177	p101943
CLS02680	GSPATP00027864001	Contig5486.g5866	p2017	s29665
CLS02680	GSPATP00027864001	Contig5486.g5866	p2020	s29666
CLS02680	Contig5486.g5866	GSPATP00027864001	s29665	p2017
CLS02680	Contig5486.g5866	GSPATP00027864001	s29666	p2020
CLS02689	GSPATP00005375001	Contig4456.g4753	p68746	s5316
CLS02689	GSPATP00005375001	Contig4456.g4753	p68747	s5317
CLS02689	Contig4456.g4753	GSPATP00005375001	s5316	p68746
CLS02689	Contig4456.g4753	GSPATP00005375001	s5317	p68747
CLS02697	GSPATP00009968001	Contig19237.g20398	p88248	s22766
CLS02697	Contig19237.g20398	GSPATP00009968001	s22766	p88248
CLS02701	GSPATP00027807001	Contig4485.g4786	p1928	s5342
CLS02701	Contig4485.g4786	GSPATP00027807001	s5342	p1928
CLS02702	GSPATP00006754001	Contig6848.g7322	p18042	s31095
CLS02702	Contig6848.g7322	GSPATP00006754001	s31095	p18042
CLS02713	GSPATP00006865001	Contig8921.g9533	p18199	s33401
CLS02713	Contig8921.g9533	GSPATP00006865001	s33401	p18199
CLS02735	GSPATP00031210001	Contig14580.g15532	p8260	s17377
CLS02735	Contig14580.g15532	GSPATP00031210001	s17377	p8260
CLS02771	GSPATP00006776001	Contig19205.g20362	p79025	s44188
CLS02771	GSPATP00006776001	Contig19205.g20362	p79026	s44189
CLS02771	Contig19205.g20362	GSPATP00006776001	s44188	p79025
CLS02771	Contig19205.g20362	GSPATP00006776001	s44189	p79026
CLS02774	GSPATP00033527001	Contig12118.g12954	p12458	s36792
CLS02774	Contig12118.g12954	GSPATP00033527001	s36792	p12458
CLS02789	GSPATP00007554001	Contig11343.g12123	p22001	s13628
CLS02789	Contig11343.g12123	GSPATP00007554001	s13628	p22001
CLS02821	GSPATP00037850001	Contig8887.g9496	p81941	s33366
CLS02821	GSPATP00037850001	Contig8887.g9496	p81942	s33368
CLS02821	Contig8887.g9496	GSPATP00037850001	s33366	p81941
CLS02821	Contig8887.g9496	GSPATP00037850001	s33368	p81942
CLS02831	GSPATP00009546001	Contig12804.g13665	p26122	s37532
CLS02831	Contig12804.g13665	GSPATP00009546001	s37532	p26122
CLS02840	GSPATP00035275001	Contig6446.g6906	p16045	s30666
CLS02840	Contig6446.g6906	GSPATP00035275001	s30666	p16045
CLS02859	GSPATP00038317001	Contig19000.g20155	p83165	s44018
CLS02859	Contig19000.g20155	GSPATP00038317001	s44018	p83165
CLS02865	GSPATP00004048001	Contig13669.g14575	p117201	s38527
CLS02865	Contig13669.g14575	GSPATP00004048001	s38527	p117201
CLS02873	GSPATP00020043001	Contig13489.g14393	p45621	s16230
CLS02873	Contig13489.g14393	GSPATP00020043001	s16230	p45621
CLS02886	GSPATP00032382001	Contig15193.g16183	p10127	s40108
CLS02886	Contig15193.g16183	GSPATP00032382001	s40108	p10127
CLS02930	GSPATP00011771001	Contig12917.g13775	p92023	s37646
CLS02930	Contig12917.g13775	GSPATP00011771001	s37646	p92023
CLS02977	GSPATP00030393001	Contig11933.g12772	p67317	s14434
CLS02977	Contig11933.g12772	GSPATP00030393001	s14434	p67317
CLS02988	GSPATP00030806001	Contig8995.g9617	p67999	s33475
CLS02988	GSPATP00030806001	Contig8995.g9617	p68000	s33476
CLS02988	Contig8995.g9617	GSPATP00030806001	s33475	p67999
CLS02988	Contig8995.g9617	GSPATP00030806001	s33476	p68000
CLS02990	GSPATP00024197001	Contig10883.g11626	p114600	s35623
CLS02990	Contig10883.g11626	GSPATP00024197001	s35623	p114600
CLS02999	GSPATP00011733001	Contig14570.g15521	p91953	s39460
CLS02999	Contig14570.g15521	GSPATP00011733001	s39460	p91953
CLS03007	GSPATP00007193001	Contig9821.g10504	p20381	s34496
CLS03007	Contig9821.g10504	GSPATP00007193001	s34496	p20381
CLS03018	GSPATP00029397001	Contig8394.g8952	p4824	s10119
CLS03018	GSPATP00029397001	Contig8394.g8952	p4825	s10121
CLS03018	GSPATP00029397001	Contig8394.g8952	p4826	s10122
CLS03018	Contig8394.g8952	GSPATP00029397001	s10119	p4824
CLS03018	Contig8394.g8952	GSPATP00029397001	s10121	p4825
CLS03018	Contig8394.g8952	GSPATP00029397001	s10122	p4826
CLS03023	GSPATP00015045001	Contig6990.g7478	p36284	s8412
CLS03023	Contig6990.g7478	GSPATP00015045001	s8412	p36284
CLS03053	GSPATP00016612001	Contig4597.g4913	p38814	s5526
CLS03053	Contig4597.g4913	GSPATP00016612001	s5526	p38814
CLS03054	GSPATP00004045001	Contig5499.g5888	p56143	s6608
CLS03054	GSPATP00004045001	Contig5499.g5888	p56148	s6609
CLS03054	Contig5499.g5888	GSPATP00004045001	s6608	p56143
CLS03054	Contig5499.g5888	GSPATP00004045001	s6609	p56148
CLS03058	GSPATP00022969001	Contig9270.g9909	p50916	s11086
CLS03058	Contig9270.g9909	GSPATP00022969001	s11086	p50916
CLS03069	GSPATP00008699001	Contig6258.g6692	p86223	s7481
CLS03069	Contig6258.g6692	GSPATP00008699001	s7481	p86223
CLS03087	GSPATP00018191001	Contig10435.g11132	p103195	s12425
CLS03089	GSPATP00010336001	Contig18124.g19270	p88815	s21496
CLS03089	Contig18124.g19270	GSPATP00010336001	s21496	p88815
CLS03141	GSPATP00015024001	Contig11413.g12205	p97670	s36080
CLS03141	GSPATP00015024001	Contig11413.g12205	p97671	s36081
CLS03141	Contig11413.g12205	GSPATP00015024001	s36080	p97670
CLS03141	Contig11413.g12205	GSPATP00015024001	s36081	p97671
CLS03189	GSPATP00016689001	Contig18019.g19153	p100301	s21400
CLS03189	Contig18019.g19153	GSPATP00016689001	s21400	p100301
CLS03192	GSPATP00027110001	Contig11112.g11876	p58626	s13301
CLS03192	Contig11112.g11876	GSPATP00027110001	s13301	p58626
CLS03227	GSPATP00035566001	Contig19823.g21021	p16435	s23406
CLS03227	Contig19823.g21021	GSPATP00035566001	s23406	p16435
CLS03254	GSPATP00022018001	Contig4498.g4802	p49516	s28551
CLS03254	Contig4498.g4802	GSPATP00022018001	s28551	p49516
CLS03262	GSPATP00011160001	Contig16962.g18066	p29493	s20150
CLS03262	Contig16962.g18066	GSPATP00011160001	s20150	p29493
CLS03275	GSPATP00010122001	Contig19388.g20551	p27075	s44417
CLS03275	Contig19388.g20551	GSPATP00010122001	s44417	p27075
CLS03282	GSPATP00024663001	Contig15663.g16687	p54262	s40566
CLS03282	Contig15663.g16687	GSPATP00024663001	s40566	p54262
CLS03305	GSPATP00019014001	Contig7132.g7624	p104578	s31439
CLS03305	Contig7132.g7624	GSPATP00019014001	s31439	p104578
CLS03307	GSPATP00019030001	Contig4279.g4587	p104602	s5147
CLS03307	Contig4279.g4587	GSPATP00019030001	s5147	p104602
CLS03308	GSPATP00004602001	Contig6310.g6756	p62115	s30511
CLS03308	Contig6310.g6756	GSPATP00004602001	s30511	p62115
CLS03325	GSPATP00004460001	Contig17514.g18637	p61912	s42518
CLS03325	Contig17514.g18637	GSPATP00004460001	s42518	p61912
CLS03421	GSPATP00022422001	Contig18713.g19873	p50119	s43744
CLS03421	GSPATP00022422001	Contig18713.g19873	p50120	s43745
CLS03421	Contig18713.g19873	GSPATP00022422001	s43744	p50119
CLS03421	Contig18713.g19873	GSPATP00022422001	s43745	p50120
CLS03459	GSPATP00005270001	Contig4500.g4807	p68586	s5381
CLS03459	Contig4500.g4807	GSPATP00005270001	s5381	p68586
CLS03470	GSPATP00025185001	Contig4275.g4583	p54949	s28363
CLS03470	Contig4275.g4583	GSPATP00025185001	s28363	p54949
CLS03484	GSPATP00005432001	Contig13810.g14729	p7825	s16528
CLS03484	Contig13810.g14729	GSPATP00005432001	s16528	p7825
CLS03515	GSPATP00005631001	Contig18842.g19991	p10460	s43857
CLS03515	Contig18842.g19991	GSPATP00005631001	s43857	p10460
CLS03529	GSPATP00005706001	Contig16692.g17787	p10592	s19819
CLS03529	Contig16692.g17787	GSPATP00005706001	s19819	p10592
CLS03582	GSPATP00014590001	Contig8288.g8846	p35542	s32704
CLS03582	Contig8288.g8846	GSPATP00014590001	s32704	p35542
CLS03596	GSPATP00011063001	Contig7551.g8062	p29344	s9086
CLS03596	Contig7551.g8062	GSPATP00011063001	s9086	p29344
CLS03602	GSPATP00025843001	Contig8788.g9382	p56647	s10544
CLS03602	GSPATP00025843001	Contig8788.g9382	p56649	s10545
CLS03602	Contig8788.g9382	GSPATP00025843001	s10544	p56647
CLS03602	Contig8788.g9382	GSPATP00025843001	s10545	p56649
CLS03618	GSPATP00009734001	Contig19248.g20409	p26471	s22779
CLS03618	Contig19248.g20409	GSPATP00009734001	s22779	p26471
CLS03647	GSPATP00006659001	Contig11535.g12339	p78803	s13885
CLS03647	Contig11535.g12339	GSPATP00006659001	s13885	p78803
CLS03671	GSPATP00006878001	Contig13673.g14577	p79212	s16381
CLS03671	Contig13673.g14577	GSPATP00006878001	s16381	p79212
CLS03675	GSPATP00016720001	Contig11458.g12258	p38962	s13774
CLS03675	Contig11458.g12258	GSPATP00016720001	s13774	p38962
CLS03682	GSPATP00013178001	Contig18404.g19546	p32730	s43445
CLS03682	GSPATP00013178001	Contig18404.g19546	p32732	s43449
CLS03682	Contig18404.g19546	GSPATP00013178001	s43445	p32730
CLS03682	Contig18404.g19546	GSPATP00013178001	s43449	p32732
CLS03684	GSPATP00007000001	Contig13698.g14606	p20033	s16420
CLS03684	Contig13698.g14606	GSPATP00007000001	s16420	p20033
CLS03685	GSPATP00007019001	Contig19448.g20620	p80985	s44497
CLS03685	Contig19448.g20620	GSPATP00007019001	s44497	p80985
CLS03717	GSPATP00038234001	Contig16510.g17573	p21508	s41570
CLS03717	Contig16510.g17573	GSPATP00038234001	s41570	p21508
CLS03719	GSPATP00015963001	Contig8860.g9464	p37723	s33328
CLS03736	GSPATP00013038001	Contig19357.g20523	p32512	s44399
CLS03736	Contig19357.g20523	GSPATP00013038001	s44399	p32512
CLS03752	GSPATP00007505001	Contig4098.g4386	p21927	s28185
CLS03752	Contig4098.g4386	GSPATP00007505001	s28185	p21927
CLS03754	GSPATP00015208001	Contig5439.g5813	p97932	s6520
CLS03754	Contig5439.g5813	GSPATP00015208001	s6520	p97932
CLS03797	GSPATP00021467001	Contig7204.g7713	p47832	s8697
CLS03797	Contig7204.g7713	GSPATP00021467001	s8697	p47832
CLS03823	GSPATP00008730001	Contig6694.g7161	p86266	s8003
CLS03823	Contig6694.g7161	GSPATP00008730001	s8003	p86266
CLS03840	GSPATP00038471001	Contig11420.g12221	p83434	s13732
CLS03840	Contig11420.g12221	GSPATP00038471001	s13732	p83434
CLS03845	GSPATP00013073001	Contig9029.g9657	p94039	s33537
CLS03845	Contig9029.g9657	GSPATP00013073001	s33537	p94039
CLS03853	GSPATP00008424001	Contig9990.g10688	p85828	s34686
CLS03853	Contig9990.g10688	GSPATP00008424001	s34686	p85828
CLS03854	GSPATP00012981001	Contig12222.g13060	p93909	s36915
CLS03854	Contig12222.g13060	GSPATP00012981001	s36915	p93909
CLS03879	GSPATP00008698001	Contig18587.g19751	p24915	s22010
CLS03879	Contig18587.g19751	GSPATP00008698001	s22010	p24915
CLS03880	GSPATP00008704001	Contig4932.g5276	p86229	s5938
CLS03886	GSPATP00008722001	Contig18451.g19588	p24947	s21848
CLS03886	Contig18451.g19588	GSPATP00008722001	s21848	p24947
CLS03888	GSPATP00008736001	Contig8251.g8796	p24972	s9960
CLS03888	Contig8251.g8796	GSPATP00008736001	s9960	p24972
CLS03900	GSPATP00008829001	Contig5121.g5485	p86462	s29248
CLS03900	Contig5121.g5485	GSPATP00008829001	s29248	p86462
CLS03928	GSPATP00017702001	Contig16320.g17382	p102450	s19347
CLS03928	Contig16320.g17382	GSPATP00017702001	s19347	p102450
CLS03934	GSPATP00009243001	Contig16166.g17230	p25684	s19203
CLS03934	Contig16166.g17230	GSPATP00009243001	s19203	p25684
CLS03938	GSPATP00019787001	Contig18585.g19749	p106523	s22008
CLS03938	Contig18585.g19749	GSPATP00019787001	s22008	p106523
CLS03956	GSPATP00019875001	Contig8892.g9506	p45363	s33379
CLS03956	Contig8892.g9506	GSPATP00019875001	s33379	p45363
CLS04018	GSPATP00010191001	Contig8808.g9409	p88629	s33279
CLS04018	Contig8808.g9409	GSPATP00010191001	s33279	p88629
CLS04020	GSPATP00033531001	Contig18083.g19219	p73379	s21450
CLS04020	Contig18083.g19219	GSPATP00033531001	s21450	p73379
CLS04050	GSPATP00010461001	Contig8267.g8815	p89010	s32645
CLS04050	Contig8267.g8815	GSPATP00010461001	s32645	p89010
CLS04079	GSPATP00019551001	Contig17556.g18674	p44875	s42568
CLS04079	GSPATP00019551001	Contig17556.g18674	p44876	s42569
CLS04079	Contig17556.g18674	GSPATP00019551001	s42568	p44875
CLS04079	Contig17556.g18674	GSPATP00019551001	s42569	p44876
CLS04095	GSPATP00014319001	Contig18081.g19216	p96652	s43114
CLS04095	Contig18081.g19216	GSPATP00014319001	s43114	p96652
CLS04131	GSPATP00011495001	Contig17660.g18783	p30083	s20975
CLS04131	Contig17660.g18783	GSPATP00011495001	s20975	p30083
CLS04140	GSPATP00011287001	Contig14724.g15680	p91261	s39628
CLS04140	Contig14724.g15680	GSPATP00011287001	s39628	p91261
CLS04151	GSPATP00011670001	Contig11318.g12094	p30391	s13579
CLS04151	GSPATP00011670001	Contig11318.g12094	p30392	s13582
CLS04151	Contig11318.g12094	GSPATP00011670001	s13579	p30391
CLS04151	Contig11318.g12094	GSPATP00011670001	s13582	p30392
CLS04159	GSPATP00021391001	Contig5051.g5410	p47696	s29175
CLS04159	Contig5051.g5410	GSPATP00021391001	s29175	p47696
CLS04171	GSPATP00011993001	Contig15314.g16313	p92404	s18204
CLS04171	GSPATP00011993001	Contig15314.g16313	p92406	s18206
CLS04171	GSPATP00011993001	Contig15314.g16313	p92408	s18207
CLS04171	Contig15314.g16313	GSPATP00011993001	s18206	p92406
CLS04171	Contig15314.g16313	GSPATP00011993001	s18207	p92408
CLS04185	GSPATP00015535001	Contig12880.g13748	p98431	s37614
CLS04185	Contig12880.g13748	GSPATP00015535001	s37614	p98431
CLS04194	GSPATP00012186001	Contig12003.g12841	p31251	s14505
CLS04194	Contig12003.g12841	GSPATP00012186001	s14505	p31251
CLS04199	GSPATP00016963001	Contig16434.g17502	p40119	s41478
CLS04199	Contig16434.g17502	GSPATP00016963001	s41478	p40119
CLS04211	GSPATP00012338001	Contig7457.g7967	p31505	s31742
CLS04211	GSPATP00012338001	Contig7457.g7967	p31506	s31743
CLS04211	Contig7457.g7967	GSPATP00012338001	s31742	p31505
CLS04211	Contig7457.g7967	GSPATP00012338001	s31743	p31506
CLS04212	GSPATP00016455001	Contig4079.g4362	p38532	s28162
CLS04212	Contig4079.g4362	GSPATP00016455001	s28162	p38532
CLS04214	GSPATP00012400001	Contig14953.g15934	p92968	s17817
CLS04214	Contig14953.g15934	GSPATP00012400001	s17817	p92968
CLS00003	GSPATP00009693001	Contig11117.g11885	p87845	s35823
CLS00003	Contig11117.g11885	GSPATP00009693001	s35823	p87845
CLS00005	GSPATP00019968001	Contig15196.g16186	p106826	s18070
CLS00005	Contig15196.g16186	GSPATP00019968001	s18070	p106826
CLS00012	GSPATP00016599001	Contig11773.g12586	p100120	s36420
CLS00012	Contig11773.g12586	GSPATP00016599001	s36420	p100120
CLS00021	GSPATP00031699001	Contig17519.g18643	p69988	s42529
CLS00021	GSPATP00031699001	Contig17519.g18643	p69990	s42531
CLS00021	GSPATP00031699001	Contig17519.g18643	p69991	s42533
CLS00021	Contig17519.g18643	GSPATP00031699001	s42529	p69988
CLS00021	Contig17519.g18643	GSPATP00031699001	s42531	p69990
CLS00021	Contig17519.g18643	GSPATP00031699001	s42533	p69991
CLS00033	GSPATP00034481001	Contig4616.g4931	p14427	s28650
CLS00033	Contig4616.g4931	GSPATP00034481001	s28650	p14427
CLS00034	GSPATP00031831001	Contig13294.g14185	p70182	s38104
CLS00034	Contig13294.g14185	GSPATP00031831001	s38104	p70182
CLS00035	GSPATP00024511001	Contig12228.g13071	p115151	s36921
CLS00035	Contig12228.g13071	GSPATP00024511001	s36921	p115151
CLS00039	GSPATP00005927001	Contig10592.g11310	p13106	s35337
CLS00039	GSPATP00005927001	Contig10592.g11310	p13107	s35338
CLS00039	GSPATP00005927001	Contig10592.g11310	p13108	s35339
CLS00039	Contig10592.g11310	GSPATP00005927001	s35337	p13106
CLS00039	Contig10592.g11310	GSPATP00005927001	s35338	p13107
CLS00039	Contig10592.g11310	GSPATP00005927001	s35339	p13108
CLS00042	GSPATP00036783001	Contig16894.g17994	p18840	s20062
CLS00042	Contig16894.g17994	GSPATP00036783001	s20062	p18840
CLS00045	GSPATP00012095001	Contig11309.g12084	p92527	s13563
CLS00045	Contig11309.g12084	GSPATP00012095001	s13563	p92527
CLS00049	GSPATP00011016001	Contig10696.g11451	p28471	s35470
CLS00049	Contig10696.g11451	GSPATP00011016001	s35470	p28471
CLS00051	GSPATP00029012001	Contig19341.g20507	p3647	s44378
CLS00051	Contig19341.g20507	GSPATP00029012001	s44378	p3647
CLS00063	GSPATP00035757001	Contig7148.g7656	p77751	s8633
CLS00063	Contig7148.g7656	GSPATP00035757001	s8633	p77751
CLS00066	GSPATP00038069001	Contig17947.g19076	p82265	s42968
CLS00066	GSPATP00038069001	Contig17947.g19076	p82266	s42969
CLS00066	Contig17947.g19076	GSPATP00038069001	s42968	p82265
CLS00066	Contig17947.g19076	GSPATP00038069001	s42969	p82266
CLS00073	GSPATP00031814001	Contig15329.g16336	p9249	s18255
CLS00073	GSPATP00031814001	Contig15329.g16336	p9250	s18256
CLS00073	Contig15329.g16336	GSPATP00031814001	s18255	p9249
CLS00073	Contig15329.g16336	GSPATP00031814001	s18256	p9250
CLS00075	GSPATP00021102001	Contig7165.g7671	p47248	s31489
CLS00075	Contig7165.g7671	GSPATP00021102001	s31489	p47248
CLS00085	GSPATP00023002001	Contig16108.g17166	p50963	s41050
CLS00085	Contig16108.g17166	GSPATP00023002001	s41050	p50963
CLS00086	GSPATP00016401001	Contig14174.g15102	p38451	s16906
CLS00086	Contig14174.g15102	GSPATP00016401001	s16906	p38451
CLS00088	GSPATP00028968001	Contig13398.g14301	p3604	s16134
CLS00088	GSPATP00028968001	Contig13398.g14301	p3605	s16135
CLS00088	Contig13398.g14301	GSPATP00028968001	s16134	p3604
CLS00088	Contig13398.g14301	GSPATP00028968001	s16135	p3605
CLS00092	GSPATP00017124001	Contig16180.g17242	p101613	s41153
CLS00092	Contig16180.g17242	GSPATP00017124001	s41153	p101613
CLS00094	GSPATP00033860001	Contig16110.g17168	p74409	s41053
CLS00094	GSPATP00033860001	Contig16110.g17168	p74411	s41054
CLS00094	GSPATP00033860001	Contig16110.g17168	p74412	s41055
CLS00094	GSPATP00033860001	Contig16110.g17168	p74413	s41056
CLS00094	Contig16110.g17168	GSPATP00033860001	s41053	p74409
CLS00094	Contig16110.g17168	GSPATP00033860001	s41054	p74411
CLS00094	Contig16110.g17168	GSPATP00033860001	s41055	p74412
CLS00094	Contig16110.g17168	GSPATP00033860001	s41056	p74413
CLS00098	GSPATP00005325001	Contig10247.g10936	p68665	s12227
CLS00098	GSPATP00005325001	Contig10247.g10936	p68666	s12228
CLS00098	Contig10247.g10936	GSPATP00005325001	s12227	p68665
CLS00098	Contig10247.g10936	GSPATP00005325001	s12228	p68666
CLS00102	GSPATP00038474001	Contig9007.g9630	p83451	s33497
CLS00102	GSPATP00038474001	Contig9007.g9630	p83453	s33499
CLS00102	Contig9007.g9630	GSPATP00038474001	s33497	p83451
CLS00102	Contig9007.g9630	GSPATP00038474001	s33499	p83453
CLS00104	GSPATP00024017001	Contig13795.g14711	p53327	s38644
CLS00104	Contig13795.g14711	GSPATP00024017001	s38644	p53327
CLS00105	GSPATP00034170001	Contig7749.g8259	p13995	s9340
CLS00105	Contig7749.g8259	GSPATP00034170001	s9340	p13995
CLS00126	GSPATP00011718001	Contig18368.g19511	p91924	s21728
CLS00126	Contig18368.g19511	GSPATP00011718001	s21728	p91924
CLS00137	GSPATP00034795001	Contig16421.g17486	p75746	s19465
CLS00137	Contig16421.g17486	GSPATP00034795001	s19465	p75746
CLS00138	GSPATP00031797001	Contig9176.g9817	p9223	s10977
CLS00138	Contig9176.g9817	GSPATP00031797001	s10977	p9223
CLS00141	GSPATP00038463001	Contig8089.g8625	p22265	s9743
CLS00141	Contig8089.g8625	GSPATP00038463001	s9743	p22265
CLS00144	GSPATP00036772001	Contig5474.g5848	p79872	s29643
CLS00144	Contig5474.g5848	GSPATP00036772001	s29643	p79872
CLS00150	GSPATP00012160001	Contig9960.g10643	p92607	s11933
CLS00150	GSPATP00012160001	Contig9960.g10643	p92608	s11934
CLS00150	Contig9960.g10643	GSPATP00012160001	s11933	p92607
CLS00150	Contig9960.g10643	GSPATP00012160001	s11934	p92608
CLS00151	GSPATP00038946001	Contig14305.g15240	p121083	s39173
CLS00151	Contig14305.g15240	GSPATP00038946001	s39173	p121083
CLS00161	GSPATP00021708001	Contig17516.g18639	p48990	s20832
CLS00161	Contig17516.g18639	GSPATP00021708001	s20832	p48990
CLS00168	GSPATP00005985001	Contig8879.g9485	p13196	s10616
CLS00168	GSPATP00005985001	Contig8879.g9485	p13197	s10617
CLS00168	Contig8879.g9485	GSPATP00005985001	s10616	p13196
CLS00168	Contig8879.g9485	GSPATP00005985001	s10617	p13197
CLS00170	GSPATP00012750001	Contig12936.g13802	p32141	s37679
CLS00170	Contig12936.g13802	GSPATP00012750001	s37679	p32141
CLS00173	GSPATP00015650001	Contig8842.g9445	p98622	s10596
CLS00173	Contig8842.g9445	GSPATP00015650001	s10596	p98622
CLS00184	GSPATP00017666001	Contig7119.g7607	p41265	s31415
CLS00184	Contig7119.g7607	GSPATP00017666001	s31415	p41265
CLS00195	GSPATP00033536001	Contig11751.g12566	p73391	s36414
CLS00195	Contig11751.g12566	GSPATP00033536001	s36414	p73391
CLS00207	GSPATP00026089001	Contig13846.g14773	p118059	s16578
CLS00207	Contig13846.g14773	GSPATP00026089001	s16578	p118059
CLS00211	GSPATP00015464001	Contig9840.g10522	p98345	s11795
CLS00211	Contig9840.g10522	GSPATP00015464001	s11795	p98345
CLS00219	GSPATP00014302001	Contig16789.g17881	p96633	s41850
CLS00219	Contig16789.g17881	GSPATP00014302001	s41850	p96633
CLS00220	GSPATP00004903001	Contig13507.g14417	p65424	s16247
CLS00220	Contig13507.g14417	GSPATP00004903001	s16247	p65424
CLS00225	GSPATP00035614001	Contig14918.g15901	p16494	s17777
CLS00225	Contig14918.g15901	GSPATP00035614001	s17777	p16494
CLS00227	GSPATP00015947001	Contig18241.g19381	p99124	s43280
CLS00227	Contig18241.g19381	GSPATP00015947001	s43280	p99124
CLS00241	GSPATP00019057001	Contig10016.g10704	p104636	s34710
CLS00241	Contig10016.g10704	GSPATP00019057001	s34710	p104636
CLS00242	GSPATP00034465001	Contig12296.g13135	p75232	s14865
CLS00242	Contig12296.g13135	GSPATP00034465001	s14865	p75232
CLS00250	GSPATP00015986001	Contig13816.g14736	p99202	s16539
CLS00250	Contig13816.g14736	GSPATP00015986001	s16539	p99202
CLS00255	GSPATP00031820001	Contig18685.g19846	p70162	s43721
CLS00255	Contig18685.g19846	GSPATP00031820001	s43721	p70162
CLS00258	GSPATP00033102001	Contig4179.g4465	p11818	s5003
CLS00258	Contig4179.g4465	GSPATP00033102001	s5003	p11818
CLS00261	GSPATP00008259001	Contig6684.g7150	p24166	s30942
CLS00261	Contig6684.g7150	GSPATP00008259001	s30942	p24166
CLS00265	GSPATP00012505001	Contig5019.g5370	p31732	s29111
CLS00265	Contig5019.g5370	GSPATP00012505001	s29111	p31732
CLS00278	GSPATP00028811001	Contig14846.g15816	p3367	s39749
CLS00278	Contig14846.g15816	GSPATP00028811001	s39749	p3367
CLS00279	GSPATP00008125001	Contig11183.g11950	p85273	s35873
CLS00279	Contig11183.g11950	GSPATP00008125001	s35873	p85273
CLS00281	GSPATP00009208001	Contig11787.g12604	p87049	s14179
CLS00281	GSPATP00009208001	Contig11787.g12604	p87051	s14180
CLS00281	Contig11787.g12604	GSPATP00009208001	s14179	p87049
CLS00281	Contig11787.g12604	GSPATP00009208001	s14180	p87051
CLS00282	GSPATP00036117001	Contig19273.g20431	p78290	s44298
CLS00282	GSPATP00036117001	Contig19273.g20431	p78291	s44299
CLS00282	Contig19273.g20431	GSPATP00036117001	s44298	p78290
CLS00282	Contig19273.g20431	GSPATP00036117001	s44299	p78291
CLS00286	GSPATP00013516001	Contig4853.g5191	p33207	s5834
CLS00286	Contig4853.g5191	GSPATP00013516001	s5834	p33207
CLS00295	GSPATP00009009001	Contig14918.g15902	p86730	s39835
CLS00295	Contig14918.g15902	GSPATP00009009001	s39835	p86730
CLS00305	GSPATP00004660001	Contig10492.g11197	p4106	s35227
CLS00305	Contig10492.g11197	GSPATP00004660001	s35227	p4106
CLS00308	GSPATP00036680001	Contig11222.g11983	p18681	s13435
CLS00308	GSPATP00036680001	Contig11222.g11983	p18686	s13437
CLS00308	Contig11222.g11983	GSPATP00036680001	s13435	p18681
CLS00308	Contig11222.g11983	GSPATP00036680001	s13437	p18686
CLS00310	GSPATP00039196001	Contig19445.g20616	p60090	s22986
CLS00310	GSPATP00039196001	Contig19445.g20616	p60091	s22987
CLS00310	GSPATP00039196001	Contig19445.g20616	p60092	s22988
CLS00310	Contig19445.g20616	GSPATP00039196001	s22986	p60090
CLS00310	Contig19445.g20616	GSPATP00039196001	s22987	p60091
CLS00310	Contig19445.g20616	GSPATP00039196001	s22988	p60092
CLS00320	GSPATP00030564001	Contig5134.g5507	p67623	s6170
CLS00320	Contig5134.g5507	GSPATP00030564001	s6170	p67623
CLS00329	GSPATP00017347001	Contig12829.g13690	p101881	s37558
CLS00329	Contig12829.g13690	GSPATP00017347001	s37558	p101881
CLS00330	GSPATP00011255001	Contig4368.g4671	p29636	s28440
CLS00330	Contig4368.g4671	GSPATP00011255001	s28440	p29636
CLS00341	GSPATP00033688001	Contig8068.g8606	p73551	s32401
CLS00341	Contig8068.g8606	GSPATP00033688001	s32401	p73551
CLS00349	GSPATP00009860001	Contig9346.g9989	p26678	s11209
CLS00349	Contig9346.g9989	GSPATP00009860001	s11209	p26678
CLS00356	Contig18088.g19230	GSPATP00038674001	s43131	p120585
CLS00358	GSPATP00032716001	Contig18084.g19220	p11215	s43117
CLS00358	Contig18084.g19220	GSPATP00032716001	s43117	p11215
CLS00362	GSPATP00018994001	Contig6306.g6750	p104541	s7531
CLS00362	Contig6306.g6750	GSPATP00018994001	s7531	p104541
CLS00384	GSPATP00022979001	Contig9095.g9727	p50928	s33628
CLS00384	Contig9095.g9727	GSPATP00022979001	s33628	p50928
CLS00385	GSPATP00037887001	Contig16932.g18040	p81986	s20131
CLS00385	Contig16932.g18040	GSPATP00037887001	s20131	p81986
CLS00389	GSPATP00026397001	Contig15401.g16418	p57537	s18351
CLS00389	Contig15401.g16418	GSPATP00026397001	s18351	p57537
CLS00391	GSPATP00014012001	Contig12228.g13070	p96221	s14795
CLS00391	Contig12228.g13070	GSPATP00014012001	s14795	p96221
CLS00399	GSPATP00024876001	Contig16618.g17704	p54551	s19715
CLS00399	Contig16618.g17704	GSPATP00024876001	s19715	p54551
CLS00401	GSPATP00018918001	Contig4765.g5100	p104396	s5731
CLS00401	GSPATP00018918001	Contig4765.g5100	p104397	s5732
CLS00401	GSPATP00018918001	Contig4765.g5100	p104399	s5733
CLS00401	GSPATP00018918001	Contig4765.g5100	p104401	s5734
CLS00401	Contig4765.g5100	GSPATP00018918001	s5731	p104396
CLS00401	Contig4765.g5100	GSPATP00018918001	s5732	p104397
CLS00401	Contig4765.g5100	GSPATP00018918001	s5733	p104399
CLS00401	Contig4765.g5100	GSPATP00018918001	s5734	p104401
CLS00416	GSPATP00009319001	Contig7207.g7716	p87210	s31527
CLS00416	Contig7207.g7716	GSPATP00009319001	s31527	p87210
CLS00417	GSPATP00027589001	Contig16428.g17494	p62196	s19473
CLS00417	GSPATP00027589001	Contig16428.g17494	p62198	s19476
CLS00417	Contig16428.g17494	GSPATP00027589001	s19473	p62196
CLS00417	Contig16428.g17494	GSPATP00027589001	s19476	p62198
CLS00428	GSPATP00032166001	Contig13260.g14146	p70700	s15946
CLS00428	Contig13260.g14146	GSPATP00032166001	s15946	p70700
CLS00431	GSPATP00027576001	Contig8582.g9155	p1588	s33018
CLS00431	Contig8582.g9155	GSPATP00027576001	s33018	p1588
CLS00435	GSPATP00032871001	Contig18047.g19181	p11438	s43066
CLS00435	GSPATP00032871001	Contig18047.g19181	p11439	s43067
CLS00435	GSPATP00032871001	Contig18047.g19181	p11443	s43068
CLS00435	Contig18047.g19181	GSPATP00032871001	s43066	p11438
CLS00435	Contig18047.g19181	GSPATP00032871001	s43067	p11439
CLS00435	Contig18047.g19181	GSPATP00032871001	s43068	p11443
CLS00438	GSPATP00025153001	Contig5863.g6285	p116063	s7017
CLS00438	Contig5863.g6285	GSPATP00025153001	s7017	p116063
CLS00440	GSPATP00014397001	Contig5190.g5561	p35231	s29313
CLS00440	GSPATP00014397001	Contig5190.g5561	p35234	s29314
CLS00440	Contig5190.g5561	GSPATP00014397001	s29313	p35231
CLS00440	Contig5190.g5561	GSPATP00014397001	s29314	p35234
CLS00445	GSPATP00034535001	Contig19523.g20696	p75314	s23104
CLS00445	Contig19523.g20696	GSPATP00034535001	s23104	p75314
CLS00447	GSPATP00013474001	Contig7875.g8401	p94662	s32127
CLS00447	Contig7875.g8401	GSPATP00013474001	s32127	p94662
CLS00461	GSPATP00009932001	Contig15192.g16182	p88190	s40101
CLS00461	Contig15192.g16182	GSPATP00009932001	s40101	p88190
CLS00466	GSPATP00009797001	Contig4956.g5295	p87986	s5961
CLS00466	Contig4956.g5295	GSPATP00009797001	s5961	p87986
CLS00477	GSPATP00020151001	Contig19204.g20361	p107160	s44183
CLS00477	Contig19204.g20361	GSPATP00020151001	s44183	p107160
CLS00479	GSPATP00025533001	Contig8373.g8930	p116615	s32790
CLS00479	Contig8373.g8930	GSPATP00025533001	s32790	p116615
CLS00490	GSPATP00022341001	Contig12085.g12928	p49986	s36768
CLS00490	Contig12085.g12928	GSPATP00022341001	s36768	p49986
CLS00495	GSPATP00037432001	Contig4596.g4911	p19819	s5521
CLS00495	GSPATP00037432001	Contig4596.g4911	p19820	s5522
CLS00495	Contig4596.g4911	GSPATP00037432001	s5521	p19819
CLS00495	Contig4596.g4911	GSPATP00037432001	s5522	p19820
CLS00505	GSPATP00012047001	Contig15732.g16764	p31031	s18713
CLS00505	Contig15732.g16764	GSPATP00012047001	s18713	p31031
CLS00508	GSPATP00034800001	Contig9526.g10186	p14817	s11405
CLS00508	Contig9526.g10186	GSPATP00034800001	s11405	p14817
CLS00509	GSPATP00019302001	Contig9313.g9952	p44488	s11156
CLS00509	GSPATP00019302001	Contig9313.g9952	p44489	s11157
CLS00509	Contig9313.g9952	GSPATP00019302001	s11156	p44488
CLS00509	Contig9313.g9952	GSPATP00019302001	s11157	p44489
CLS00512	GSPATP00032417001	Contig6854.g7332	p71036	s31130
CLS00512	Contig6854.g7332	GSPATP00032417001	s31130	p71036
CLS00513	GSPATP00004849001	Contig17076.g18200	p65343	s20322
CLS00513	Contig17076.g18200	GSPATP00004849001	s20322	p65343
CLS00521	GSPATP00027380001	Contig4387.g4687	p120069	s28465
CLS00521	Contig4387.g4687	GSPATP00027380001	s28465	p120069
CLS00530	GSPATP00023985001	Contig6824.g7291	p53266	s8149
CLS00530	GSPATP00023985001	Contig6824.g7291	p53269	s8151
CLS00530	GSPATP00023985001	Contig6824.g7291	p53270	s8152
CLS00530	Contig6824.g7291	GSPATP00023985001	s8149	p53266
CLS00530	Contig6824.g7291	GSPATP00023985001	s8151	p53269
CLS00530	Contig6824.g7291	GSPATP00023985001	s8152	p53270
CLS00533	GSPATP00019959001	Contig16945.g18048	p106820	s20133
CLS00533	Contig16945.g18048	GSPATP00019959001	s20133	p106820
CLS00536	GSPATP00011522001	Contig14761.g15723	p30146	s17560
CLS00536	Contig14761.g15723	GSPATP00011522001	s17560	p30146
CLS00538	GSPATP00013199001	Contig7133.g7628	p94253	s8602
CLS00538	GSPATP00013199001	Contig7133.g7628	p94255	s8603
CLS00538	Contig7133.g7628	GSPATP00013199001	s8602	p94253
CLS00538	Contig7133.g7628	GSPATP00013199001	s8603	p94255
CLS00540	GSPATP00019629001	Contig14638.g15603	p45000	s17449
CLS00540	Contig14638.g15603	GSPATP00019629001	s17449	p45000
CLS00542	GSPATP00037630001	Contig15097.g16089	p20646	s40010
CLS00542	Contig15097.g16089	GSPATP00037630001	s40010	p20646
CLS00547	GSPATP00029670001	Contig6433.g6884	p5238	s7696
CLS00547	Contig6433.g6884	GSPATP00029670001	s7696	p5238
CLS00548	GSPATP00021132001	Contig12927.g13788	p108568	s37661
CLS00548	Contig12927.g13788	GSPATP00021132001	s37661	p108568
CLS00553	GSPATP00023189001	Contig9099.g9733	p112512	s10862
CLS00553	GSPATP00023189001	Contig9099.g9733	p112513	s10863
CLS00553	GSPATP00023189001	Contig9099.g9733	p112515	s10865
CLS00553	Contig9099.g9733	GSPATP00023189001	s10862	p112512
CLS00553	Contig9099.g9733	GSPATP00023189001	s10863	p112513
CLS00553	Contig9099.g9733	GSPATP00023189001	s10865	p112515
CLS00560	GSPATP00038908001	Contig6440.g6894	p59723	s30659
CLS00560	Contig6440.g6894	GSPATP00038908001	s30659	p59723
CLS00564	GSPATP00024658001	Contig11928.g12764	p54242	s14409
CLS00564	GSPATP00024658001	Contig11928.g12764	p54243	s14411
CLS00564	Contig11928.g12764	GSPATP00024658001	s14409	p54242
CLS00564	Contig11928.g12764	GSPATP00024658001	s14411	p54243
CLS00567	GSPATP00017143001	Contig4071.g4352	p40380	s28156
CLS00567	Contig4071.g4352	GSPATP00017143001	s28156	p40380
CLS00576	GSPATP00015044001	Contig14036.g14965	p36278	s16757
CLS00576	Contig14036.g14965	GSPATP00015044001	s16757	p36278
CLS00580	GSPATP00020927001	Contig5160.g5529	p47010	s6201
CLS00580	Contig5160.g5529	GSPATP00020927001	s6201	p47010
CLS00581	GSPATP00010250001	Contig6098.g6521	p27287	s7268
CLS00581	GSPATP00010250001	Contig6098.g6521	p27288	s7269
CLS00581	Contig6098.g6521	GSPATP00010250001	s7268	p27287
CLS00581	Contig6098.g6521	GSPATP00010250001	s7269	p27288
CLS00592	GSPATP00013885001	Contig11860.g12692	p33787	s36532
CLS00592	Contig11860.g12692	GSPATP00013885001	s36532	p33787
CLS00597	Contig5972.g6397	GSPATP00008260001	s7133	p24169
CLS00600	GSPATP00008838001	Contig12922.g13780	p86479	s37652
CLS00600	Contig12922.g13780	GSPATP00008838001	s37652	p86479
CLS00602	GSPATP00025278001	Contig19725.g20921	p55092	s23319
CLS00602	GSPATP00025278001	Contig19725.g20921	p55094	s23320
CLS00602	Contig19725.g20921	GSPATP00025278001	s23319	p55092
CLS00602	Contig19725.g20921	GSPATP00025278001	s23320	p55094
CLS00612	GSPATP00034123001	Contig14277.g15204	p13926	s39151
CLS00612	Contig14277.g15204	GSPATP00034123001	s39151	p13926
CLS00613	GSPATP00030437001	Contig9305.g9943	p67388	s11144
CLS00613	Contig9305.g9943	GSPATP00030437001	s11144	p67388
CLS00619	GSPATP00011431001	Contig15344.g16358	p91497	s18285
CLS00619	Contig15344.g16358	GSPATP00011431001	s18285	p91497
CLS00628	GSPATP00018081001	Contig6620.g7079	p41891	s7943
CLS00628	Contig6620.g7079	GSPATP00018081001	s7943	p41891
CLS00634	GSPATP00010636001	Contig14264.g15189	p89318	s17024
CLS00634	Contig14264.g15189	GSPATP00010636001	s17024	p89318
CLS00649	GSPATP00016254001	Contig17320.g18439	p99611	s20593
CLS00649	GSPATP00016254001	Contig17320.g18439	p99612	s20594
CLS00649	Contig17320.g18439	GSPATP00016254001	s20593	p99611
CLS00649	Contig17320.g18439	GSPATP00016254001	s20594	p99612
CLS00658	GSPATP00027106001	Contig7604.g8106	p58622	s9170
CLS00658	GSPATP00027106001	Contig7604.g8106	p58623	s9171
CLS00658	Contig7604.g8106	GSPATP00027106001	s9170	p58622
CLS00658	Contig7604.g8106	GSPATP00027106001	s9171	p58623
CLS00662	GSPATP00025833001	Contig15404.g16425	p117697	s18355
CLS00662	Contig15404.g16425	GSPATP00025833001	s18355	p117697
CLS00663	GSPATP00029943001	Contig14588.g15542	p66619	s17383
CLS00663	Contig14588.g15542	GSPATP00029943001	s17383	p66619
CLS00668	GSPATP00034305001	Contig13333.g14234	p14159	s16062
CLS00668	Contig13333.g14234	GSPATP00034305001	s16062	p14159
CLS00677	GSPATP00016710001	Contig8307.g8859	p100329	s32716
CLS00677	Contig8307.g8859	GSPATP00016710001	s32716	p100329
CLS00686	GSPATP00027256001	Contig12389.g13228	p58823	s14959
CLS00686	Contig12389.g13228	GSPATP00027256001	s14959	p58823
CLS00688	GSPATP00028404001	Contig7520.g8029	p2834	s31793
CLS00688	Contig7520.g8029	GSPATP00028404001	s31793	p2834
CLS00692	GSPATP00015236001	Contig15054.g16038	p36602	s39935
CLS00692	Contig15054.g16038	GSPATP00015236001	s39935	p36602
CLS00696	GSPATP00025167001	Contig11010.g11763	p116081	s13163
CLS00696	Contig11010.g11763	GSPATP00025167001	s13163	p116081
CLS00704	GSPATP00034835001	Contig6332.g6783	p14886	s7569
CLS00704	Contig6332.g6783	GSPATP00034835001	s7569	p14886
CLS00705	GSPATP00028201001	Contig6471.g6923	p63100	s30683
CLS00705	GSPATP00028201001	Contig6471.g6923	p63101	s30684
CLS00705	Contig6471.g6923	GSPATP00028201001	s30683	p63100
CLS00705	Contig6471.g6923	GSPATP00028201001	s30684	p63101
CLS00707	GSPATP00037007001	Contig12293.g13132	p80192	s36950
CLS00707	Contig12293.g13132	GSPATP00037007001	s36950	p80192
CLS00719	GSPATP00020009001	Contig16048.g17098	p106889	s40976
CLS00719	Contig16048.g17098	GSPATP00020009001	s40976	p106889
CLS00720	GSPATP00006197001	Contig6513.g6976	p74355	s7846
CLS00720	GSPATP00006197001	Contig6513.g6976	p74357	s7847
CLS00720	Contig6513.g6976	GSPATP00006197001	s7846	p74355
CLS00720	Contig6513.g6976	GSPATP00006197001	s7847	p74357
CLS00724	GSPATP00006350001	Contig17888.g19016	p15566	s21208
CLS00724	Contig17888.g19016	GSPATP00006350001	s21208	p15566
CLS00728	GSPATP00020712001	Contig11498.g12310	p107956	s36185
CLS00728	GSPATP00020712001	Contig11498.g12310	p107957	s36186
CLS00728	Contig11498.g12310	GSPATP00020712001	s36185	p107956
CLS00728	Contig11498.g12310	GSPATP00020712001	s36186	p107957
CLS00729	GSPATP00010980001	Contig11411.g12203	p28411	s13702
CLS00729	Contig11411.g12203	GSPATP00010980001	s13702	p28411
CLS00736	GSPATP00028464001	Contig14910.g15884	p2915	s17749
CLS00736	GSPATP00028464001	Contig14910.g15884	p2916	s17750
CLS00736	Contig14910.g15884	GSPATP00028464001	s17749	p2915
CLS00736	Contig14910.g15884	GSPATP00028464001	s17750	p2916
CLS00745	GSPATP00014287001	Contig9916.g10609	p96596	s11896
CLS00745	GSPATP00014287001	Contig9916.g10609	p96598	s11898
CLS00745	GSPATP00014287001	Contig9916.g10609	p96604	s11899
CLS00745	Contig9916.g10609	GSPATP00014287001	s11896	p96596
CLS00745	Contig9916.g10609	GSPATP00014287001	s11898	p96598
CLS00745	Contig9916.g10609	GSPATP00014287001	s11899	p96604
CLS00747	GSPATP00011564001	Contig13027.g13889	p91703	s15676
CLS00747	Contig13027.g13889	GSPATP00011564001	s15676	p91703
CLS00748	GSPATP00019998001	Contig7877.g8405	p106866	s9502
CLS00748	Contig7877.g8405	GSPATP00019998001	s9502	p106866
CLS00762	GSPATP00011393001	Contig5301.g5675	p91444	s29462
CLS00762	Contig5301.g5675	GSPATP00011393001	s29462	p91444
CLS00768	GSPATP00026271001	Contig16817.g17916	p118335	s41878
CLS00768	Contig16817.g17916	GSPATP00026271001	s41878	p118335
CLS00770	GSPATP00009939001	Contig17247.g18366	p26845	s42256
CLS00770	GSPATP00009939001	Contig17247.g18366	p26847	s42257
CLS00770	Contig17247.g18366	GSPATP00009939001	s42256	p26845
CLS00770	Contig17247.g18366	GSPATP00009939001	s42257	p26847
CLS00775	GSPATP00009630001	Contig8800.g9403	p87770	s33274
CLS00775	Contig8800.g9403	GSPATP00009630001	s33274	p87770
CLS00778	GSPATP00036880001	Contig10729.g11479	p80014	s12809
CLS00778	Contig10729.g11479	GSPATP00036880001	s12809	p80014
CLS00781	GSPATP00020499001	Contig16918.g18021	p107638	s20089
CLS00781	GSPATP00020499001	Contig16918.g18021	p107639	s20090
CLS00781	Contig16918.g18021	GSPATP00020499001	s20089	p107638
CLS00781	Contig16918.g18021	GSPATP00020499001	s20090	p107639
CLS00782	GSPATP00016605001	Contig9018.g9643	p100130	s33513
CLS00782	GSPATP00016605001	Contig9018.g9643	p100131	s33514
CLS00782	Contig9018.g9643	GSPATP00016605001	s33513	p100130
CLS00782	Contig9018.g9643	GSPATP00016605001	s33514	p100131
CLS00791	GSPATP00029648001	Contig9769.g10445	p66135	s11707
CLS00791	Contig9769.g10445	GSPATP00029648001	s11707	p66135
CLS00793	GSPATP00028039001	Contig12715.g13567	p2279	s37415
CLS00793	Contig12715.g13567	GSPATP00028039001	s37415	p2279
CLS00797	GSPATP00022435001	Contig10089.g10780	p111291	s34785
CLS00797	GSPATP00022435001	Contig10089.g10780	p111294	s34788
CLS00797	Contig10089.g10780	GSPATP00022435001	s34785	p111291
CLS00797	Contig10089.g10780	GSPATP00022435001	s34788	p111294
CLS00800	GSPATP00012117001	Contig7054.g7547	p31147	s8511
CLS00800	Contig7054.g7547	GSPATP00012117001	s8511	p31147
CLS00801	GSPATP00027201001	Contig7211.g7722	p119837	s31535
CLS00801	Contig7211.g7722	GSPATP00027201001	s31535	p119837
CLS00806	GSPATP00029051001	Contig9979.g10669	p3718	s34667
CLS00806	Contig9979.g10669	GSPATP00029051001	s34667	p3718
CLS00813	GSPATP00006354001	Contig13360.g14255	p76600	s16094
CLS00813	Contig13360.g14255	GSPATP00006354001	s16094	p76600
CLS00817	GSPATP00037958001	Contig18864.g20015	p82083	s43894
CLS00817	Contig18864.g20015	GSPATP00037958001	s43894	p82083
CLS00818	GSPATP00036057001	Contig14977.g15962	p17173	s39858
CLS00818	Contig14977.g15962	GSPATP00036057001	s39858	p17173
CLS00820	GSPATP00035008001	Contig6595.g7055	p15077	s30836
CLS00820	Contig6595.g7055	GSPATP00035008001	s30836	p15077
CLS00824	GSPATP00022098001	Contig7528.g8037	p110709	s31802
CLS00824	Contig7528.g8037	GSPATP00022098001	s31802	p110709
CLS00836	GSPATP00007498001	Contig7851.g8372	p21904	s32093
CLS00836	GSPATP00007498001	Contig7851.g8372	p21905	s32094
CLS00836	Contig7851.g8372	GSPATP00007498001	s32093	p21904
CLS00836	Contig7851.g8372	GSPATP00007498001	s32094	p21905
CLS00845	GSPATP00032545001	Contig13052.g13921	p10913	s37829
CLS00845	Contig13052.g13921	GSPATP00032545001	s37829	p10913
CLS00847	GSPATP00028308001	Contig13111.g13977	p2663	s37882
CLS00847	GSPATP00028308001	Contig13111.g13977	p2666	s37884
CLS00847	Contig13111.g13977	GSPATP00028308001	s37882	p2663
CLS00847	Contig13111.g13977	GSPATP00028308001	s37884	p2666
CLS00852	GSPATP00034416001	Contig9024.g9649	p14318	s33525
CLS00852	Contig9024.g9649	GSPATP00034416001	s33525	p14318
CLS00854	GSPATP00007362001	Contig13947.g14882	p21668	s16694
CLS00854	Contig13947.g14882	GSPATP00007362001	s16694	p21668
CLS00859	GSPATP00031156001	Contig5042.g5398	p69222	s29149
CLS00859	Contig5042.g5398	GSPATP00031156001	s29149	p69222
CLS00860	GSPATP00004758001	Contig18087.g19227	p4255	s43125
CLS00860	Contig18087.g19227	GSPATP00004758001	s43125	p4255
CLS00869	GSPATP00031823001	Contig18389.g19529	p70169	s21740
CLS00869	GSPATP00031823001	Contig18389.g19529	p70171	s21742
CLS00869	GSPATP00031823001	Contig18389.g19529	p70172	s21743
CLS00869	GSPATP00031823001	Contig18389.g19529	p70173	s21745
CLS00869	Contig18389.g19529	GSPATP00031823001	s21740	p70169
CLS00869	Contig18389.g19529	GSPATP00031823001	s21742	p70171
CLS00869	Contig18389.g19529	GSPATP00031823001	s21743	p70172
CLS00869	Contig18389.g19529	GSPATP00031823001	s21745	p70173
CLS00884	GSPATP00020863001	Contig6487.g6937	p46908	s7800
CLS00884	GSPATP00020863001	Contig6487.g6937	p46910	s7802
CLS00884	GSPATP00020863001	Contig6487.g6937	p46913	s7804
CLS00884	Contig6487.g6937	GSPATP00020863001	s7800	p46908
CLS00884	Contig6487.g6937	GSPATP00020863001	s7802	p46910
CLS00884	Contig6487.g6937	GSPATP00020863001	s7804	p46913
CLS00890	GSPATP00008410001	Contig18952.g20101	p85771	s43959
CLS00890	Contig18952.g20101	GSPATP00008410001	s43959	p85771
CLS00892	GSPATP00033179001	Contig6188.g6616	p11927	s30363
CLS00892	Contig6188.g6616	GSPATP00033179001	s30363	p11927
CLS00893	GSPATP00030941001	Contig10957.g11720	p68852	s35685
CLS00893	Contig10957.g11720	GSPATP00030941001	s35685	p68852
CLS00895	GSPATP00006429001	Contig12932.g13800	p15690	s15584
CLS00895	Contig12932.g13800	GSPATP00006429001	s15584	p15690
CLS00896	GSPATP00026285001	Contig15719.g16751	p118352	s18705
CLS00896	Contig15719.g16751	GSPATP00026285001	s18705	p118352
CLS00898	GSPATP00010922001	Contig8123.g8660	p89724	s9780
CLS00898	Contig8123.g8660	GSPATP00010922001	s9780	p89724
CLS00900	GSPATP00033257001	Contig7531.g8040	p72929	s9046
CLS00900	Contig7531.g8040	GSPATP00033257001	s9046	p72929
CLS04275	GSPATP00024785001	Contig15929.g16984	p115530	s18935
CLS04275	Contig15929.g16984	GSPATP00024785001	s18935	p115530
CLS04285	GSPATP00013566001	Contig11379.g12161	p94809	s13656
CLS04285	Contig11379.g12161	GSPATP00013566001	s13656	p94809
CLS04314	GSPATP00013839001	Contig14309.g15246	p95172	s39186
CLS04314	Contig14309.g15246	GSPATP00013839001	s39186	p95172
CLS04320	GSPATP00013943001	Contig10458.g11168	p33885	s12486
CLS04320	Contig10458.g11168	GSPATP00013943001	s12486	p33885
CLS04332	GSPATP00026190001	Contig16681.g17769	p118202	s41755
CLS04332	Contig16681.g17769	GSPATP00026190001	s41755	p118202
CLS04358	GSPATP00037149001	Contig12999.g13861	p80406	s15652
CLS04358	Contig12999.g13861	GSPATP00037149001	s15652	p80406
CLS04364	GSPATP00014362001	Contig11776.g12590	p96712	s14164
CLS04364	Contig11776.g12590	GSPATP00014362001	s14164	p96712
CLS04375	GSPATP00038102001	Contig9630.g10295	p21333	s11516
CLS04375	GSPATP00038102001	Contig9630.g10295	p21335	s11517
CLS04375	Contig9630.g10295	GSPATP00038102001	s11516	p21333
CLS04375	Contig9630.g10295	GSPATP00038102001	s11517	p21335
CLS04407	GSPATP00015696001	Contig5340.g5714	p98690	s6396
CLS04407	GSPATP00015696001	Contig5340.g5714	p98691	s6397
CLS04407	Contig5340.g5714	GSPATP00015696001	s6396	p98690
CLS04407	Contig5340.g5714	GSPATP00015696001	s6397	p98691
CLS04413	GSPATP00015805001	Contig18496.g19651	p37472	s21938
CLS04413	GSPATP00015805001	Contig18496.g19651	p37473	s21939
CLS04413	Contig18496.g19651	GSPATP00015805001	s21938	p37472
CLS04413	Contig18496.g19651	GSPATP00015805001	s21939	p37473
CLS04426	GSPATP00016071001	Contig13394.g14295	p99357	s16121
CLS04426	Contig13394.g14295	GSPATP00016071001	s16121	p99357
CLS04434	GSPATP00034301001	Contig18179.g19326	p75022	s43242
CLS04434	Contig18179.g19326	GSPATP00034301001	s43242	p75022
CLS04437	GSPATP00034326001	Contig13327.g14224	p75076	s16033
CLS04437	GSPATP00034326001	Contig13327.g14224	p75080	s16035
CLS04437	Contig13327.g14224	GSPATP00034326001	s16033	p75076
CLS04437	Contig13327.g14224	GSPATP00034326001	s16035	p75080
CLS04449	GSPATP00016770001	Contig15103.g16101	p100968	s17971
CLS04449	Contig15103.g16101	GSPATP00016770001	s17971	p100968
CLS04451	GSPATP00016856001	Contig4506.g4818	p101113	s28564
CLS04451	Contig4506.g4818	GSPATP00016856001	s28564	p101113
CLS04456	GSPATP00017016001	Contig11285.g12061	p101364	s13553
CLS04456	Contig11285.g12061	GSPATP00017016001	s13553	p101364
CLS04475	GSPATP00018566001	Contig18247.g19389	p103808	s21602
CLS04475	GSPATP00018566001	Contig18247.g19389	p103809	s21603
CLS04475	GSPATP00018566001	Contig18247.g19389	p103812	s21604
CLS04475	Contig18247.g19389	GSPATP00018566001	s21602	p103808
CLS04475	Contig18247.g19389	GSPATP00018566001	s21603	p103809
CLS04475	Contig18247.g19389	GSPATP00018566001	s21604	p103812
CLS04494	GSPATP00017299001	Contig18402.g19544	p40629	s21773
CLS04494	Contig18402.g19544	GSPATP00017299001	s21773	p40629
CLS04507	GSPATP00017481001	Contig18704.g19866	p102123	s43742
CLS04507	Contig18704.g19866	GSPATP00017481001	s43742	p102123
CLS04509	GSPATP00027185001	Contig9667.g10338	p119799	s34311
CLS04509	Contig9667.g10338	GSPATP00027185001	s34311	p119799
CLS04530	GSPATP00017736001	Contig5922.g6348	p41402	s30168
CLS04530	Contig5922.g6348	GSPATP00017736001	s30168	p41402
CLS04555	GSPATP00037879001	Contig13871.g14808	p81969	s16629
CLS04555	Contig13871.g14808	GSPATP00037879001	s16629	p81969
CLS04558	GSPATP00018041001	Contig8284.g8839	p103004	s32676
CLS04558	Contig8284.g8839	GSPATP00018041001	s32676	p103004
CLS04568	GSPATP00018125001	Contig12495.g13333	p103094	s37208
CLS04568	Contig12495.g13333	GSPATP00018125001	s37208	p103094
CLS04570	GSPATP00028468001	Contig13872.g14811	p2931	s16632
CLS04570	Contig13872.g14811	GSPATP00028468001	s16632	p2931
CLS04590	GSPATP00035039001	Contig18192.g19336	p15118	s21561
CLS04590	Contig18192.g19336	GSPATP00035039001	s21561	p15118
CLS04596	GSPATP00018373001	Contig6572.g7036	p42430	s7905
CLS04596	Contig6572.g7036	GSPATP00018373001	s7905	p42430
CLS04600	GSPATP00018388001	Contig17630.g18753	p103602	s20948
CLS04600	Contig17630.g18753	GSPATP00018388001	s20948	p103602
CLS04623	GSPATP00018698001	Contig5582.g5981	p42960	s29786
CLS04623	Contig5582.g5981	GSPATP00018698001	s29786	p42960
CLS04636	GSPATP00033859001	Contig16163.g17227	p13576	s41131
CLS04636	Contig16163.g17227	GSPATP00033859001	s41131	p13576
CLS04677	GSPATP00022300001	Contig14090.g15021	p49942	s16838
CLS04677	GSPATP00022300001	Contig14090.g15021	p49943	s16839
CLS04677	Contig14090.g15021	GSPATP00022300001	s16838	p49942
CLS04677	Contig14090.g15021	GSPATP00022300001	s16839	p49943
CLS04682	GSPATP00022344001	Contig19404.g20579	p49991	s44460
CLS04682	GSPATP00022344001	Contig19404.g20579	p49994	s44461
CLS04682	Contig19404.g20579	GSPATP00022344001	s44460	p49991
CLS04682	Contig19404.g20579	GSPATP00022344001	s44461	p49994
CLS04687	GSPATP00020191001	Contig19093.g20245	p45847	s22592
CLS04687	GSPATP00020191001	Contig19093.g20245	p45848	s22593
CLS04687	Contig19093.g20245	GSPATP00020191001	s22592	p45847
CLS04687	Contig19093.g20245	GSPATP00020191001	s22593	p45848
CLS04705	GSPATP00020421001	Contig17125.g18245	p46206	s20370
CLS04705	Contig17125.g18245	GSPATP00020421001	s20370	p46206
CLS04719	GSPATP00020650001	Contig16900.g18000	p46548	s20071
CLS04719	Contig16900.g18000	GSPATP00020650001	s20071	p46548
CLS04743	GSPATP00020860001	Contig5498.g5885	p108188	s29693
CLS04743	Contig5498.g5885	GSPATP00020860001	s29693	p108188
CLS04748	GSPATP00020889001	Contig14834.g15804	p46947	s39729
CLS04748	Contig14834.g15804	GSPATP00020889001	s39729	p46947
CLS04762	GSPATP00021039001	Contig15102.g16099	p47170	s40037
CLS04762	Contig15102.g16099	GSPATP00021039001	s40037	p47170
CLS04796	GSPATP00023345001	Contig18639.g19807	p112751	s22076
CLS04796	Contig18639.g19807	GSPATP00023345001	s22076	p112751
CLS04806	GSPATP00021732001	Contig6721.g7190	p110099	s8035
CLS04806	Contig6721.g7190	GSPATP00021732001	s8035	p110099
CLS04821	GSPATP00022008001	Contig9687.g10356	p49491	s34327
CLS04821	Contig9687.g10356	GSPATP00022008001	s34327	p49491
CLS04847	GSPATP00022538001	Contig16080.g17139	p50288	s19119
CLS04847	Contig16080.g17139	GSPATP00022538001	s19119	p50288
CLS04875	GSPATP00023012001	Contig10746.g11495	p50978	s12832
CLS04875	Contig10746.g11495	GSPATP00023012001	s12832	p50978
CLS04890	GSPATP00025775001	Contig15239.g16233	p117614	s18118
CLS04890	Contig15239.g16233	GSPATP00025775001	s18118	p117614
CLS04904	GSPATP00023498001	Contig15946.g16997	p51733	s40905
CLS04904	GSPATP00023498001	Contig15946.g16997	p51734	s40906
CLS04904	Contig15946.g16997	GSPATP00023498001	s40905	p51733
CLS04904	Contig15946.g16997	GSPATP00023498001	s40906	p51734
CLS04924	GSPATP00023780001	Contig4328.g4630	p114023	s5186
CLS04924	Contig4328.g4630	GSPATP00023780001	s5186	p114023
CLS04947	GSPATP00024025001	Contig4337.g4643	p114350	s28407
CLS04947	Contig4337.g4643	GSPATP00024025001	s28407	p114350
CLS04973	GSPATP00029346001	Contig13126.g14001	p4750	s15802
CLS04973	Contig13126.g14001	GSPATP00029346001	s15802	p4750
CLS04979	GSPATP00024888001	Contig6725.g7203	p54571	s8064
CLS04979	Contig6725.g7203	GSPATP00024888001	s8064	p54571
CLS04991	GSPATP00025113001	Contig6720.g7188	p116008	s30983
CLS04991	GSPATP00025113001	Contig6720.g7188	p116009	s30984
CLS04991	Contig6720.g7188	GSPATP00025113001	s30983	p116008
CLS04991	Contig6720.g7188	GSPATP00025113001	s30984	p116009
CLS05002	GSPATP00031542001	Contig9423.g10083	p69765	s11280
CLS05002	Contig9423.g10083	GSPATP00031542001	s11280	p69765
CLS05006	GSPATP00025380001	Contig16722.g17816	p55231	s19840
CLS05006	GSPATP00025380001	Contig16722.g17816	p55233	s19841
CLS05006	GSPATP00025380001	Contig16722.g17816	p55235	s19843
CLS05006	Contig16722.g17816	GSPATP00025380001	s19840	p55231
CLS05006	Contig16722.g17816	GSPATP00025380001	s19841	p55233
CLS05006	Contig16722.g17816	GSPATP00025380001	s19843	p55235
CLS05010	GSPATP00031648001	Contig14758.g15718	p8992	s39669
CLS05010	Contig14758.g15718	GSPATP00031648001	s39669	p8992
CLS05017	GSPATP00025529001	Contig5029.g5380	p55500	s6060
CLS05017	Contig5029.g5380	GSPATP00025529001	s6060	p55500
CLS05018	GSPATP00030780001	Contig19141.g20300	p67971	s22657
CLS05018	Contig19141.g20300	GSPATP00030780001	s22657	p67971
CLS05027	GSPATP00030893001	Contig12613.g13456	p68152	s15188
CLS05027	Contig12613.g13456	GSPATP00030893001	s15188	p68152
CLS05038	GSPATP00026097001	Contig4766.g5102	p57051	s28842
CLS05038	Contig4766.g5102	GSPATP00026097001	s28842	p57051
CLS05040	GSPATP00026110001	Contig10291.g10983	p57086	s12287
CLS05040	Contig10291.g10983	GSPATP00026110001	s12287	p57086
CLS05046	GSPATP00039596001	Contig11118.g11886	p103308	s13319
CLS05046	GSPATP00039596001	Contig11118.g11886	p103309	s13320
CLS05046	GSPATP00039596001	Contig11118.g11886	p103311	s13323
CLS05046	Contig11118.g11886	GSPATP00039596001	s13319	p103308
CLS05046	Contig11118.g11886	GSPATP00039596001	s13320	p103309
CLS05046	Contig11118.g11886	GSPATP00039596001	s13323	p103311
CLS05049	GSPATP00026012001	Contig11456.g12256	p56939	s13768
CLS05049	GSPATP00026012001	Contig11456.g12256	p56940	s13769
CLS05049	GSPATP00026012001	Contig11456.g12256	p56942	s13770
CLS05049	GSPATP00026012001	Contig11456.g12256	p56944	s13771
CLS05049	Contig11456.g12256	GSPATP00026012001	s13768	p56939
CLS05049	Contig11456.g12256	GSPATP00026012001	s13769	p56940
CLS05049	Contig11456.g12256	GSPATP00026012001	s13770	p56942
CLS05049	Contig11456.g12256	GSPATP00026012001	s13771	p56944
CLS05068	GSPATP00026511001	Contig17798.g18920	p57676	s21109
CLS05068	Contig17798.g18920	GSPATP00026511001	s21109	p57676
CLS05072	GSPATP00026577001	Contig14705.g15664	p57788	s39616
CLS05072	Contig14705.g15664	GSPATP00026577001	s39616	p57788
CLS05085	GSPATP00028906001	Contig5162.g5531	p3484	s29292
CLS05085	Contig5162.g5531	GSPATP00028906001	s29292	p3484
CLS05096	GSPATP00028626001	Contig9708.g10385	p63785	s34377
CLS05096	Contig9708.g10385	GSPATP00028626001	s34377	p63785
CLS05097	GSPATP00028623001	Contig9961.g10644	p3162	s11938
CLS05097	Contig9961.g10644	GSPATP00028623001	s11938	p3162
CLS05101	GSPATP00027190001	Contig9105.g9740	p119813	s10878
CLS05101	GSPATP00027190001	Contig9105.g9740	p119814	s10879
CLS05101	Contig9105.g9740	GSPATP00027190001	s10878	p119813
CLS05101	Contig9105.g9740	GSPATP00027190001	s10879	p119814
CLS05123	GSPATP00027694001	Contig16769.g17864	p1795	s41834
CLS05123	GSPATP00027694001	Contig16769.g17864	p1796	s41835
CLS05123	Contig16769.g17864	GSPATP00027694001	s41834	p1795
CLS05123	Contig16769.g17864	GSPATP00027694001	s41835	p1796
CLS05139	GSPATP00033705001	Contig19521.g20693	p12731	s44566
CLS05139	GSPATP00033705001	Contig19521.g20693	p12732	s44567
CLS05139	Contig19521.g20693	GSPATP00033705001	s44566	p12731
CLS05139	Contig19521.g20693	GSPATP00033705001	s44567	p12732
CLS05150	GSPATP00032707001	Contig16811.g17906	p72074	s41867
CLS05150	Contig16811.g17906	GSPATP00032707001	s41867	p72074
CLS05153	GSPATP00029016001	Contig8435.g8993	p64539	s10153
CLS05153	GSPATP00029016001	Contig8435.g8993	p64540	s10154
CLS05153	Contig8435.g8993	GSPATP00029016001	s10153	p64539
CLS05153	Contig8435.g8993	GSPATP00029016001	s10154	p64540
CLS05166	GSPATP00028859001	Contig19327.g20497	p64245	s22875
CLS05171	GSPATP00028847001	Contig15780.g16821	p64238	s18785
CLS05171	Contig15780.g16821	GSPATP00028847001	s18785	p64238
CLS05177	GSPATP00028934001	Contig19712.g20902	p3520	s23301
CLS05177	GSPATP00028934001	Contig19712.g20902	p3521	s23302
CLS05177	Contig19712.g20902	GSPATP00028934001	s23301	p3520
CLS05177	Contig19712.g20902	GSPATP00028934001	s23302	p3521
CLS05180	GSPATP00029029001	Contig6907.g7393	p3674	s31201
CLS05180	Contig6907.g7393	GSPATP00029029001	s31201	p3674
CLS05188	GSPATP00029873001	Contig7016.g7511	p66520	s31313
CLS05188	GSPATP00029873001	Contig7016.g7511	p66521	s31314
CLS05188	Contig7016.g7511	GSPATP00029873001	s31313	p66520
CLS05188	Contig7016.g7511	GSPATP00029873001	s31314	p66521
CLS05207	GSPATP00029794001	Contig8273.g8823	p66384	s9986
CLS05207	Contig8273.g8823	GSPATP00029794001	s9986	p66384
CLS05214	GSPATP00029926001	Contig6317.g6770	p5621	s30527
CLS05214	GSPATP00029926001	Contig6317.g6770	p5624	s30529
CLS05214	Contig6317.g6770	GSPATP00029926001	s30527	p5621
CLS05214	Contig6317.g6770	GSPATP00029926001	s30529	p5624
CLS05223	GSPATP00032253001	Contig8418.g8974	p9934	s32825
CLS05223	GSPATP00032253001	Contig8418.g8974	p9938	s32827
CLS05223	Contig8418.g8974	GSPATP00032253001	s32825	p9934
CLS05223	Contig8418.g8974	GSPATP00032253001	s32827	p9938
CLS05232	GSPATP00035446001	Contig3961.g4240	p77327	s4723
CLS05232	Contig3961.g4240	GSPATP00035446001	s4723	p77327
CLS05244	GSPATP00030407001	Contig15012.g15997	p6371	s39903
CLS05244	Contig15012.g15997	GSPATP00030407001	s39903	p6371
CLS05275	GSPATP00034442001	Contig9735.g10414	p14377	s11683
CLS05275	Contig9735.g10414	GSPATP00034442001	s11683	p14377
CLS05280	GSPATP00039582001	Contig17966.g19094	p42154	s42990
CLS05280	Contig17966.g19094	GSPATP00039582001	s42990	p42154
CLS05281	GSPATP00031480001	Contig7545.g8055	p69649	s9079
CLS05281	Contig7545.g8055	GSPATP00031480001	s9079	p69649
CLS05294	GSPATP00031950001	Contig13740.g14657	p70429	s16473
CLS05294	Contig13740.g14657	GSPATP00031950001	s16473	p70429
CLS05307	GSPATP00034794001	Contig12182.g13015	p14804	s14705
CLS05307	Contig12182.g13015	GSPATP00034794001	s14705	p14804
CLS05313	GSPATP00034828001	Contig10571.g11286	p14871	s35300
CLS05313	GSPATP00034828001	Contig10571.g11286	p14872	s35301
CLS05313	Contig10571.g11286	GSPATP00034828001	s35300	p14871
CLS05313	Contig10571.g11286	GSPATP00034828001	s35301	p14872
CLS05323	GSPATP00032380001	Contig13118.g13988	p70984	s15770
CLS05326	GSPATP00039066001	Contig14442.g15384	p121242	s17227
CLS05326	Contig14442.g15384	GSPATP00039066001	s17227	p121242
CLS05367	GSPATP00033459001	Contig8276.g8826	p73245	s32656
CLS05367	Contig8276.g8826	GSPATP00033459001	s32656	p73245
CLS05382	GSPATP00034101001	Contig10207.g10901	p74768	s12196
CLS05382	Contig10207.g10901	GSPATP00034101001	s12196	p74768
CLS05385	GSPATP00036874001	Contig18343.g19490	p19026	s43421
CLS05385	GSPATP00036874001	Contig18343.g19490	p19027	s43422
CLS05385	Contig18343.g19490	GSPATP00036874001	s43421	p19026
CLS05385	Contig18343.g19490	GSPATP00036874001	s43422	p19027
CLS05390	GSPATP00034215001	Contig10690.g11436	p74925	s12783
CLS05390	Contig10690.g11436	GSPATP00034215001	s12783	p74925
CLS05421	GSPATP00034930001	Contig16159.g17221	p75938	s41129
CLS05421	Contig16159.g17221	GSPATP00034930001	s41129	p75938
CLS05423	GSPATP00034968001	Contig17624.g18744	p75993	s20939
CLS05423	Contig17624.g18744	GSPATP00034968001	s20939	p75993
CLS05437	GSPATP00036532001	Contig8734.g9327	p79475	s33198
CLS05437	Contig8734.g9327	GSPATP00036532001	s33198	p79475
CLS05452	GSPATP00036019001	Contig15928.g16983	p17110	s40901
CLS05452	Contig15928.g16983	GSPATP00036019001	s40901	p17110
CLS05490	GSPATP00039581001	Contig9790.g10470	p103287	s11735
CLS05490	Contig9790.g10470	GSPATP00039581001	s11735	p103287
CLS05496	GSPATP00037942001	Contig4420.g4727	p21147	s5283
CLS05496	Contig4420.g4727	GSPATP00037942001	s5283	p21147
CLS05502	GSPATP00038159001	Contig19732.g20934	p21423	s44778
CLS05502	Contig19732.g20934	GSPATP00038159001	s44778	p21423
CLS00901	GSPATP00004499001	Contig13264.g14153	p1363	s15949
CLS00901	Contig13264.g14153	GSPATP00004499001	s15949	p1363
CLS00912	GSPATP00010951001	Contig12184.g13016	p28375	s14707
CLS00912	GSPATP00010951001	Contig12184.g13016	p28376	s14708
CLS00912	GSPATP00010951001	Contig12184.g13016	p28378	s14709
CLS00912	GSPATP00010951001	Contig12184.g13016	p28379	s14711
CLS00912	Contig12184.g13016	GSPATP00010951001	s14707	p28375
CLS00912	Contig12184.g13016	GSPATP00010951001	s14708	p28376
CLS00912	Contig12184.g13016	GSPATP00010951001	s14709	p28378
CLS00912	Contig12184.g13016	GSPATP00010951001	s14711	p28379
CLS00915	GSPATP00020125001	Contig6290.g6734	p45744	s30492
CLS00915	Contig6290.g6734	GSPATP00020125001	s30492	p45744
CLS00924	GSPATP00011153001	Contig10584.g11300	p91006	s35319
CLS00924	Contig10584.g11300	GSPATP00011153001	s35319	p91006
CLS00929	GSPATP00034581001	Contig9272.g9914	p75375	s11090
CLS00929	Contig9272.g9914	GSPATP00034581001	s11090	p75375
CLS00931	GSPATP00008478001	Contig7039.g7533	p24522	s8499
CLS00931	Contig7039.g7533	GSPATP00008478001	s8499	p24522
CLS00938	GSPATP00020316001	Contig4498.g4802	p46055	s28551
CLS00938	Contig4498.g4802	GSPATP00020316001	s28551	p46055
CLS00940	GSPATP00034354001	Contig8593.g9166	p14228	s10338
CLS00940	GSPATP00034354001	Contig8593.g9166	p14229	s10339
CLS00940	Contig8593.g9166	GSPATP00034354001	s10338	p14228
CLS00940	Contig8593.g9166	GSPATP00034354001	s10339	p14229
CLS00947	GSPATP00015584001	Contig19459.g20635	p37149	s23018
CLS00947	Contig19459.g20635	GSPATP00015584001	s23018	p37149
CLS00961	GSPATP00025685001	Contig16075.g17132	p55777	s41019
CLS00961	Contig16075.g17132	GSPATP00025685001	s41019	p55777
CLS00968	GSPATP00021957001	Contig7268.g7772	p49423	s31589
CLS00968	Contig7268.g7772	GSPATP00021957001	s31589	p49423
CLS00970	GSPATP00004636001	Contig7680.g8189	p4055	s31942
CLS00970	Contig7680.g8189	GSPATP00004636001	s31942	p4055
CLS00972	GSPATP00005020001	Contig4912.g5252	p65611	s29012
CLS00972	Contig4912.g5252	GSPATP00005020001	s29012	p65611
CLS00977	GSPATP00011081001	Contig9097.g9729	p90883	s33633
CLS00977	Contig9097.g9729	GSPATP00011081001	s33633	p90883
CLS00988	GSPATP00035134001	Contig16610.g17690	p76267	s19684
CLS00988	Contig16610.g17690	GSPATP00035134001	s19684	p76267
CLS00992	GSPATP00004885001	Contig10426.g11119	p4474	s12407
CLS00992	Contig10426.g11119	GSPATP00004885001	s12407	p4474
CLS00994	GSPATP00021767001	Contig5276.g5654	p49089	s6333
CLS00994	Contig5276.g5654	GSPATP00021767001	s6333	p49089
CLS00997	GSPATP00033750001	Contig11025.g11780	p12803	s35732
CLS00997	GSPATP00033750001	Contig11025.g11780	p12804	s35733
CLS00997	Contig11025.g11780	GSPATP00033750001	s35732	p12803
CLS00997	Contig11025.g11780	GSPATP00033750001	s35733	p12804
CLS01000	GSPATP00015541001	Contig9833.g10517	p37080	s34530
CLS01000	Contig9833.g10517	GSPATP00015541001	s34530	p37080
CLS01016	GSPATP00009597001	Contig13865.g14796	p87689	s38758
CLS01016	Contig13865.g14796	GSPATP00009597001	s38758	p87689
CLS01022	GSPATP00007244001	Contig14491.g15441	p81370	s17280
CLS01022	Contig14491.g15441	GSPATP00007244001	s17280	p81370
CLS01024	GSPATP00021216001	Contig6382.g6833	p108682	s7623
CLS01024	Contig6382.g6833	GSPATP00021216001	s7623	p108682
CLS01028	GSPATP00021736001	Contig4417.g4723	p49032	s5269
CLS01028	Contig4417.g4723	GSPATP00021736001	s5269	p49032
CLS01035	GSPATP00027995001	Contig5479.g5855	p62811	s29652
CLS01035	GSPATP00027995001	Contig5479.g5855	p62812	s29653
CLS01035	Contig5479.g5855	GSPATP00027995001	s29652	p62811
CLS01035	Contig5479.g5855	GSPATP00027995001	s29653	p62812
CLS01047	GSPATP00016887001	Contig4341.g4649	p101159	s5204
CLS01047	Contig4341.g4649	GSPATP00016887001	s5204	p101159
CLS01054	GSPATP00023703001	Contig15385.g16398	p113897	s18323
CLS01054	Contig15385.g16398	GSPATP00023703001	s18323	p113897
CLS01058	GSPATP00014938001	Contig4037.g4322	p97519	s28123
CLS01058	Contig4037.g4322	GSPATP00014938001	s28123	p97519
CLS01060	GSPATP00018489001	Contig7106.g7595	p103723	s8570
CLS01060	Contig7106.g7595	GSPATP00018489001	s8570	p103723
CLS01063	GSPATP00021943001	Contig13861.g14790	p49382	s38741
CLS01063	GSPATP00021943001	Contig13861.g14790	p49384	s38744
CLS01063	Contig13861.g14790	GSPATP00021943001	s38741	p49382
CLS01063	Contig13861.g14790	GSPATP00021943001	s38744	p49384
CLS01064	GSPATP00012988001	Contig15527.g16546	p32410	s18514
CLS01064	Contig15527.g16546	GSPATP00012988001	s18514	p32410
CLS01072	GSPATP00008705001	Contig5512.g5900	p24930	s29705
CLS01072	Contig5512.g5900	GSPATP00008705001	s29705	p24930
CLS01092	GSPATP00019334001	Contig19687.g20881	p44544	s23276
CLS01092	Contig19687.g20881	GSPATP00019334001	s23276	p44544
CLS01102	GSPATP00011589001	Contig10051.g10741	p30232	s12041
CLS01102	GSPATP00011589001	Contig10051.g10741	p30233	s12042
CLS01102	GSPATP00011589001	Contig10051.g10741	p30236	s12043
CLS01102	Contig10051.g10741	GSPATP00011589001	s12041	p30232
CLS01102	Contig10051.g10741	GSPATP00011589001	s12042	p30233
CLS01102	Contig10051.g10741	GSPATP00011589001	s12043	p30236
CLS01104	GSPATP00019399001	Contig19055.g20202	p44667	s44061
CLS01104	Contig19055.g20202	GSPATP00019399001	s44061	p44667
CLS01110	GSPATP00016536001	Contig11841.g12658	p38685	s14269
CLS01110	Contig11841.g12658	GSPATP00016536001	s14269	p38685
CLS01115	GSPATP00009326001	Contig19124.g20281	p25803	s44110
CLS01115	GSPATP00009326001	Contig19124.g20281	p25807	s44111
CLS01115	Contig19124.g20281	GSPATP00009326001	s44110	p25803
CLS01115	Contig19124.g20281	GSPATP00009326001	s44111	p25807
CLS01119	GSPATP00037839001	Contig15073.g16063	p81930	s17940
CLS01119	Contig15073.g16063	GSPATP00037839001	s17940	p81930
CLS01139	GSPATP00026423001	Contig4627.g4941	p118566	s5546
CLS01139	Contig4627.g4941	GSPATP00026423001	s5546	p118566
CLS01142	GSPATP00014725001	Contig15044.g16027	p35745	s39926
CLS01142	Contig15044.g16027	GSPATP00014725001	s39926	p35745
CLS01143	GSPATP00031053001	Contig18445.g19583	p69068	s21833
CLS01143	GSPATP00031053001	Contig18445.g19583	p69070	s21835
CLS01143	GSPATP00031053001	Contig18445.g19583	p69071	s21836
CLS01143	Contig18445.g19583	GSPATP00031053001	s21833	p69068
CLS01143	Contig18445.g19583	GSPATP00031053001	s21835	p69070
CLS01143	Contig18445.g19583	GSPATP00031053001	s21836	p69071
CLS01147	GSPATP00011807001	Contig16144.g17199	p92082	s41092
CLS01147	GSPATP00011807001	Contig16144.g17199	p92083	s41093
CLS01147	Contig16144.g17199	GSPATP00011807001	s41092	p92082
CLS01147	Contig16144.g17199	GSPATP00011807001	s41093	p92083
CLS01160	GSPATP00017676001	Contig14457.g15401	p102418	s39343
CLS01160	Contig14457.g15401	GSPATP00017676001	s39343	p102418
CLS01163	GSPATP00022130001	Contig16215.g17273	p49660	s19224
CLS01163	Contig16215.g17273	GSPATP00022130001	s19224	p49660
CLS01172	GSPATP00007823001	Contig4921.g5269	p83950	s5927
CLS01172	Contig4921.g5269	GSPATP00007823001	s5927	p83950
CLS01178	GSPATP00024249001	Contig11917.g12751	p53697	s36591
CLS01178	GSPATP00024249001	Contig11917.g12751	p53698	s36592
CLS01178	Contig11917.g12751	GSPATP00024249001	s36591	p53697
CLS01178	Contig11917.g12751	GSPATP00024249001	s36592	p53698
CLS01182	GSPATP00009080001	Contig17062.g18177	p86855	s20281
CLS01182	Contig17062.g18177	GSPATP00009080001	s20281	p86855
CLS01197	GSPATP00034461001	Contig8198.g8747	p75223	s32571
CLS01197	Contig8198.g8747	GSPATP00034461001	s32571	p75223
CLS01206	GSPATP00008275001	Contig4640.g4958	p24192	s5551
CLS01206	Contig4640.g4958	GSPATP00008275001	s5551	p24192
CLS01214	GSPATP00026755001	Contig6877.g7360	p58007	s31174
CLS01214	Contig6877.g7360	GSPATP00026755001	s31174	p58007
CLS01220	GSPATP00034087001	Contig17178.g18300	p13870	s42200
CLS01220	Contig17178.g18300	GSPATP00034087001	s42200	p13870
CLS01226	GSPATP00021599001	Contig17512.g18633	p109894	s42514
CLS01226	Contig17512.g18633	GSPATP00021599001	s42514	p109894
CLS01237	GSPATP00034196001	Contig16065.g17118	p14041	s19079
CLS01237	Contig16065.g17118	GSPATP00034196001	s19079	p14041
CLS01247	GSPATP00020363001	Contig18170.g19315	p46109	s21535
CLS01247	Contig18170.g19315	GSPATP00020363001	s21535	p46109
CLS01250	GSPATP00023395001	Contig9853.g10533	p112831	s11806
CLS01250	Contig9853.g10533	GSPATP00023395001	s11806	p112831
CLS01257	GSPATP00026758001	Contig6412.g6859	p119124	s7657
CLS01257	Contig6412.g6859	GSPATP00026758001	s7657	p119124
CLS01260	GSPATP00016881001	Contig16017.g17072	p39984	s40964
CLS01260	Contig16017.g17072	GSPATP00016881001	s40964	p39984
CLS01261	GSPATP00012659001	Contig16939.g18043	p93330	s42015
CLS01261	Contig16939.g18043	GSPATP00012659001	s42015	p93330
CLS01262	GSPATP00023253001	Contig12063.g12898	p112626	s36728
CLS01262	Contig12063.g12898	GSPATP00023253001	s36728	p112626
CLS01269	GSPATP00019503001	Contig10345.g11036	p106116	s12341
CLS01269	GSPATP00019503001	Contig10345.g11036	p106117	s12342
CLS01269	Contig10345.g11036	GSPATP00019503001	s12341	p106116
CLS01269	Contig10345.g11036	GSPATP00019503001	s12342	p106117
CLS01277	GSPATP00019159001	Contig17740.g18863	p43568	s42765
CLS01277	Contig17740.g18863	GSPATP00019159001	s42765	p43568
CLS01278	GSPATP00010663001	Contig15528.g16547	p89345	s40429
CLS01278	Contig15528.g16547	GSPATP00010663001	s40429	p89345
CLS01279	GSPATP00019271001	Contig13723.g14635	p44435	s16463
CLS01279	Contig13723.g14635	GSPATP00019271001	s16463	p44435
CLS01298	GSPATP00004959001	Contig12931.g13796	p65510	s15570
CLS01298	Contig12931.g13796	GSPATP00004959001	s15570	p65510
CLS01299	GSPATP00012181001	Contig13537.g14446	p92633	s16260
CLS01299	Contig13537.g14446	GSPATP00012181001	s16260	p92633
CLS01305	GSPATP00013592001	Contig8579.g9152	p94848	s33015
CLS01305	Contig8579.g9152	GSPATP00013592001	s33015	p94848
CLS01312	GSPATP00014235001	Contig18954.g20103	p96516	s43965
CLS01312	Contig18954.g20103	GSPATP00014235001	s43965	p96516
CLS01317	GSPATP00011293001	Contig4386.g4686	p29697	s28461
CLS01317	Contig4386.g4686	GSPATP00011293001	s28461	p29697
CLS01323	GSPATP00037040001	Contig4451.g4748	p80218	s5308
CLS01323	Contig4451.g4748	GSPATP00037040001	s5308	p80218
CLS01324	GSPATP00021333001	Contig3948.g4221	p108860	s4694
CLS01324	Contig3948.g4221	GSPATP00021333001	s4694	p108860
CLS01326	GSPATP00016102001	Contig12746.g13595	p99389	s37449
CLS01326	GSPATP00016102001	Contig12746.g13595	p99391	s37451
CLS01326	Contig12746.g13595	GSPATP00016102001	s37449	p99389
CLS01326	Contig12746.g13595	GSPATP00016102001	s37451	p99391
CLS01336	GSPATP00005072001	Contig14414.g15360	p68296	s17185
CLS01336	Contig14414.g15360	GSPATP00005072001	s17185	p68296
CLS01343	GSPATP00015026001	Contig14911.g15887	p36243	s39818
CLS01343	Contig14911.g15887	GSPATP00015026001	s39818	p36243
CLS01344	GSPATP00007974001	Contig16724.g17818	p23722	s41788
CLS01344	GSPATP00007974001	Contig16724.g17818	p23723	s41789
CLS01344	Contig16724.g17818	GSPATP00007974001	s41788	p23722
CLS01344	Contig16724.g17818	GSPATP00007974001	s41789	p23723
CLS01363	GSPATP00030395001	Contig9395.g10041	p6352	s33938
CLS01363	GSPATP00030395001	Contig9395.g10041	p6353	s33939
CLS01363	Contig9395.g10041	GSPATP00030395001	s33938	p6352
CLS01363	Contig9395.g10041	GSPATP00030395001	s33939	p6353
CLS01370	GSPATP00008288001	Contig12317.g13153	p24213	s37007
CLS01370	Contig12317.g13153	GSPATP00008288001	s37007	p24213
CLS01371	GSPATP00012890001	Contig16081.g17140	p93731	s19121
CLS01371	Contig16081.g17140	GSPATP00012890001	s19121	p93731
CLS01378	GSPATP00027034001	Contig13674.g14578	p119503	s38529
CLS01378	Contig13674.g14578	GSPATP00027034001	s38529	p119503
CLS01387	GSPATP00021316001	Contig18496.g19654	p47570	s21947
CLS01387	Contig18496.g19654	GSPATP00021316001	s21947	p47570
CLS01402	GSPATP00008408001	Contig10863.g11605	p85762	s12965
CLS01402	GSPATP00008408001	Contig10863.g11605	p85763	s12966
CLS01402	Contig10863.g11605	GSPATP00008408001	s12965	p85762
CLS01402	Contig10863.g11605	GSPATP00008408001	s12966	p85763
CLS01406	GSPATP00035904001	Contig15857.g16907	p16911	s40816
CLS01406	Contig15857.g16907	GSPATP00035904001	s40816	p16911
CLS01407	GSPATP00023525001	Contig14521.g15471	p51777	s39426
CLS01407	Contig14521.g15471	GSPATP00023525001	s39426	p51777
CLS01408	GSPATP00031143001	Contig12222.g13061	p8166	s14767
CLS01408	Contig12222.g13061	GSPATP00031143001	s14767	p8166
CLS01411	GSPATP00018343001	Contig4267.g4571	p103517	s5111
CLS01411	GSPATP00018343001	Contig4267.g4571	p103520	s5114
CLS01411	Contig4267.g4571	GSPATP00018343001	s5111	p103517
CLS01411	Contig4267.g4571	GSPATP00018343001	s5114	p103520
CLS01420	GSPATP00009030001	Contig15899.g16948	p86775	s18890
CLS01420	Contig15899.g16948	GSPATP00009030001	s18890	p86775
CLS01423	GSPATP00029442001	Contig14495.g15445	p4912	s17283
CLS01423	Contig14495.g15445	GSPATP00029442001	s17283	p4912
CLS01432	GSPATP00018468001	Contig18477.g19618	p42560	s43520
CLS01432	Contig18477.g19618	GSPATP00018468001	s43520	p42560
CLS01435	GSPATP00024437001	Contig5710.g6107	p53932	s29900
CLS01441	GSPATP00026400001	Contig6351.g6806	p118527	s30571
CLS01441	Contig6351.g6806	GSPATP00026400001	s30571	p118527
CLS01448	GSPATP00005023001	Contig10674.g11405	p4670	s35440
CLS01448	Contig10674.g11405	GSPATP00005023001	s35440	p4670
CLS01453	GSPATP00013523001	Contig4418.g4725	p94738	s5275
CLS01453	Contig4418.g4725	GSPATP00013523001	s5275	p94738
CLS01459	GSPATP00015697001	Contig6830.g7298	p98693	s8164
CLS01459	Contig6830.g7298	GSPATP00015697001	s8164	p98693
CLS01473	GSPATP00011561001	Contig6432.g6883	p91698	s7691
CLS01473	GSPATP00011561001	Contig6432.g6883	p91699	s7692
CLS01473	Contig6432.g6883	GSPATP00011561001	s7691	p91698
CLS01473	Contig6432.g6883	GSPATP00011561001	s7692	p91699
CLS01478	GSPATP00004747001	Contig11815.g12631	p65170	s14224
CLS01478	Contig11815.g12631	GSPATP00004747001	s14224	p65170
CLS01501	GSPATP00031212001	Contig18532.g19688	p8262	s21954
CLS01501	GSPATP00031212001	Contig18532.g19688	p8267	s21956
CLS01501	Contig18532.g19688	GSPATP00031212001	s21954	p8262
CLS01501	Contig18532.g19688	GSPATP00031212001	s21956	p8267
CLS01511	GSPATP00021688001	Contig16602.g17678	p48943	s19681
CLS01511	GSPATP00021688001	Contig16602.g17678	p48946	s19682
CLS01511	Contig16602.g17678	GSPATP00021688001	s19681	p48943
CLS01511	Contig16602.g17678	GSPATP00021688001	s19682	p48946
CLS01539	GSPATP00013839001	Contig18337.g19484	p95174	s43382
CLS01539	Contig18337.g19484	GSPATP00013839001	s43382	p95174
CLS01550	GSPATP00004164001	Contig18220.g19357	p117399	s43256
CLS01550	Contig18220.g19357	GSPATP00004164001	s43256	p117399
CLS01571	GSPATP00028016001	Contig14907.g15880	p2258	s17744
CLS01571	Contig14907.g15880	GSPATP00028016001	s17744	p2258
CLS01589	GSPATP00005849001	Contig7572.g8080	p73775	s31839
CLS01589	Contig7572.g8080	GSPATP00005849001	s31839	p73775
CLS01600	GSPATP00030086001	Contig8284.g8838	p66812	s32669
CLS01600	Contig8284.g8838	GSPATP00030086001	s32669	p66812
CLS01655	GSPATP00005645001	Contig17968.g19096	p71368	s21310
CLS01655	Contig17968.g19096	GSPATP00005645001	s21310	p71368
CLS01672	GSPATP00020309001	Contig10920.g11670	p46040	s35639
CLS01672	Contig10920.g11670	GSPATP00020309001	s35639	p46040
CLS01688	GSPATP00037902001	Contig19847.g21050	p21095	s23443
CLS01688	Contig19847.g21050	GSPATP00037902001	s23443	p21095
CLS01705	GSPATP00034464001	Contig8204.g8759	p14410	s32591
CLS01705	Contig8204.g8759	GSPATP00034464001	s32591	p14410
CLS01714	GSPATP00014228001	Contig8875.g9481	p35018	s33350
CLS01714	Contig8875.g9481	GSPATP00014228001	s33350	p35018
CLS01717	GSPATP00026639001	Contig10274.g10960	p57862	s12258
CLS01717	Contig10274.g10960	GSPATP00026639001	s12258	p57862
CLS01765	GSPATP00004615001	Contig14059.g14990	p62143	s16788
CLS01765	Contig14059.g14990	GSPATP00004615001	s16788	p62143
CLS01803	GSPATP00024068001	Contig17857.g18979	p53415	s42878
CLS01803	Contig17857.g18979	GSPATP00024068001	s42878	p53415
CLS01826	GSPATP00030416001	Contig6136.g6562	p67353	s7308
CLS01826	GSPATP00030416001	Contig6136.g6562	p67354	s7309
CLS01826	Contig6136.g6562	GSPATP00030416001	s7308	p67353
CLS01826	Contig6136.g6562	GSPATP00030416001	s7309	p67354
CLS01838	GSPATP00022953001	Contig19442.g20613	p112108	s44489
CLS01838	Contig19442.g20613	GSPATP00022953001	s44489	p112108
CLS01847	GSPATP00007475001	Contig14277.g15205	p21869	s17035
CLS01847	GSPATP00007475001	Contig14277.g15205	p21870	s17037
CLS01847	Contig14277.g15205	GSPATP00007475001	s17035	p21869
CLS01847	Contig14277.g15205	GSPATP00007475001	s17037	p21870
CLS01864	GSPATP00011303001	Contig12077.g12914	p91292	s14600
CLS01864	Contig12077.g12914	GSPATP00011303001	s14600	p91292
CLS01872	GSPATP00032996001	Contig17784.g18903	p11630	s42791
CLS01872	Contig17784.g18903	GSPATP00032996001	s42791	p11630
CLS01901	GSPATP00015126001	Contig4986.g5337	p97796	s6008
CLS01901	Contig4986.g5337	GSPATP00015126001	s6008	p97796
CLS01910	GSPATP00010853001	Contig16913.g18015	p89621	s41967
CLS01910	Contig16913.g18015	GSPATP00010853001	s41967	p89621
CLS01928	GSPATP00017033001	Contig13322.g14216	p40222	s16022
CLS01928	Contig13322.g14216	GSPATP00017033001	s16022	p40222
CLS01966	GSPATP00027140001	Contig13987.g14932	p119688	s16736
CLS01966	Contig13987.g14932	GSPATP00027140001	s16736	p119688
CLS01971	GSPATP00008814001	Contig12604.g13445	p25090	s15172
CLS01971	GSPATP00008814001	Contig12604.g13445	p25092	s15174
CLS01971	Contig12604.g13445	GSPATP00008814001	s15172	p25090
CLS01971	Contig12604.g13445	GSPATP00008814001	s15174	p25092
CLS01978	GSPATP00037793001	Contig7685.g8194	p81888	s9260
CLS01978	Contig7685.g8194	GSPATP00037793001	s9260	p81888
CLS01991	GSPATP00007150001	Contig6620.g7078	p81210	s30852
CLS01991	Contig6620.g7078	GSPATP00007150001	s30852	p81210
CLS01993	GSPATP00009680001	Contig7068.g7563	p26373	s31344
CLS01993	Contig7068.g7563	GSPATP00009680001	s31344	p26373
CLS01999	GSPATP00023058001	Contig18269.g19414	p112275	s21644
CLS01999	GSPATP00023058001	Contig18269.g19414	p112276	s21645
CLS01999	Contig18269.g19414	GSPATP00023058001	s21644	p112275
CLS01999	Contig18269.g19414	GSPATP00023058001	s21645	p112276
CLS02007	GSPATP00010126001	Contig10931.g11682	p27078	s35646
CLS02007	Contig10931.g11682	GSPATP00010126001	s35646	p27078
CLS02038	GSPATP00004592001	Contig16415.g17479	p1511	s41437
CLS02038	Contig16415.g17479	GSPATP00004592001	s41437	p1511
CLS02039	GSPATP00015092001	Contig12257.g13092	p97754	s36932
CLS02039	Contig12257.g13092	GSPATP00015092001	s36932	p97754
CLS02046	GSPATP00034382001	Contig14174.g15103	p75150	s16909
CLS02046	Contig14174.g15103	GSPATP00034382001	s16909	p75150
CLS02096	GSPATP00028868001	Contig6200.g6629	p3449	s7413
CLS02096	Contig6200.g6629	GSPATP00028868001	s7413	p3449
CLS02113	GSPATP00018963001	Contig5909.g6336	p104483	s7091
CLS02113	Contig5909.g6336	GSPATP00018963001	s7091	p104483
CLS02132	GSPATP00015043001	Contig13508.g14418	p97687	s38352
CLS02132	Contig13508.g14418	GSPATP00015043001	s38352	p97687
CLS02138	GSPATP00020786001	Contig9703.g10380	p108058	s34374
CLS02138	Contig9703.g10380	GSPATP00020786001	s34374	p108058
CLS02172	GSPATP00035109001	Contig9985.g10680	p15204	s11990
CLS02172	Contig9985.g10680	GSPATP00035109001	s11990	p15204
CLS02178	GSPATP00037308001	Contig19510.g20681	p19618	s23079
CLS02178	Contig19510.g20681	GSPATP00037308001	s23079	p19618
CLS02181	GSPATP00008624001	Contig10470.g11176	p24810	s35211
CLS02181	Contig10470.g11176	GSPATP00008624001	s35211	p24810
CLS02206	GSPATP00027100001	Contig9785.g10464	p58595	s11727
CLS02206	Contig9785.g10464	GSPATP00027100001	s11727	p58595
CLS02207	GSPATP00021887001	Contig5318.g5693	p49269	s6377
CLS02207	Contig5318.g5693	GSPATP00021887001	s6377	p49269
CLS02222	GSPATP00017453001	Contig4272.g4577	p102069	s28354
CLS02222	Contig4272.g4577	GSPATP00017453001	s28354	p102069
CLS02223	GSPATP00034968001	Contig17356.g18474	p75993	s42369
CLS02223	GSPATP00034968001	Contig17356.g18474	p75994	s42370
CLS02223	GSPATP00034968001	Contig17356.g18474	p75998	s42371
CLS02223	Contig17356.g18474	GSPATP00034968001	s42369	p75993
CLS02223	Contig17356.g18474	GSPATP00034968001	s42370	p75994
CLS02223	Contig17356.g18474	GSPATP00034968001	s42371	p75998
CLS02249	GSPATP00035839001	Contig13047.g13911	p77909	s37805
CLS02249	Contig13047.g13911	GSPATP00035839001	s37805	p77909
CLS02257	GSPATP00015260001	Contig17291.g18416	p36625	s42297
CLS02257	GSPATP00015260001	Contig17291.g18416	p36627	s42298
CLS02257	Contig17291.g18416	GSPATP00015260001	s42297	p36625
CLS02257	Contig17291.g18416	GSPATP00015260001	s42298	p36627
CLS02286	GSPATP00018754001	Contig12631.g13478	p104115	s15213
CLS02286	Contig12631.g13478	GSPATP00018754001	s15213	p104115
CLS02353	GSPATP00013166001	Contig10097.g10788	p94212	s12081
CLS02353	GSPATP00013166001	Contig10097.g10788	p94213	s12082
CLS02353	GSPATP00013166001	Contig10097.g10788	p94214	s12083
CLS02353	Contig10097.g10788	GSPATP00013166001	s12081	p94212
CLS02353	Contig10097.g10788	GSPATP00013166001	s12082	p94213
CLS02353	Contig10097.g10788	GSPATP00013166001	s12083	p94214
CLS02358	GSPATP00036081001	Contig13305.g14196	p78212	s16003
CLS02358	Contig13305.g14196	GSPATP00036081001	s16003	p78212
CLS02364	GSPATP00008610001	Contig13650.g14555	p24788	s38483
CLS02364	Contig13650.g14555	GSPATP00008610001	s38483	p24788
CLS02366	GSPATP00038086001	Contig9632.g10297	p82292	s11520
CLS02366	Contig9632.g10297	GSPATP00038086001	s11520	p82292
CLS02383	GSPATP00024760001	Contig12931.g13796	p115499	s15574
CLS02383	Contig12931.g13796	GSPATP00024760001	s15574	p115499
CLS02424	GSPATP00017275001	Contig14474.g15426	p101792	s17267
CLS02424	GSPATP00017275001	Contig14474.g15426	p101793	s17268
CLS02424	Contig14474.g15426	GSPATP00017275001	s17267	p101792
CLS02424	Contig14474.g15426	GSPATP00017275001	s17268	p101793
CLS02456	GSPATP00014275001	Contig7636.g8153	p96566	s9222
CLS02456	Contig7636.g8153	GSPATP00014275001	s9222	p96566
