# Supplementary material for: Evolution of the Exon-Intron Structure in Ciliate Genomes
Source: PLoS One. 2016 Sep 7;11(9):e0161476. doi: 10.1371/journal.pone.0161476 (PMC5014332; doi:10.1371/journal.pone.0161476)
Supplement: S2 File — Tables include COG IDs, protein IDs, and corresponding intron IDs. Conserved introns were identified as described in Methods (“Identification of conserved introns”). (ZIP) [file pone.0161476.s006.zip › Cistrons__Paramecium_Stylonychia_Ichtiophtirius.csv]

CLS02977	GSPATP00030393001	IMG5_110490	Contig11933.g12772	p67317	i5500	s14434
CLS02977	IMG5_110490	GSPATP00030393001	Contig11933.g12772	i5500	p67317	s14434
CLS02977	Contig11933.g12772	GSPATP00030393001	IMG5_110490	s14434	p67317	i5500
CLS02988	GSPATP00030806001	IMG5_144020	Contig8995.g9617	p67999	i21535	s33475
CLS02988	GSPATP00030806001	IMG5_144020	Contig8995.g9617	p68000	i21536	s33476
CLS02988	IMG5_144020	GSPATP00030806001	Contig8995.g9617	i21535	p67999	s33475
CLS02988	IMG5_144020	GSPATP00030806001	Contig8995.g9617	i21536	p68000	s33476
CLS02988	Contig8995.g9617	GSPATP00030806001	IMG5_144020	s33475	p67999	i21535
CLS02988	Contig8995.g9617	GSPATP00030806001	IMG5_144020	s33476	p68000	i21536
CLS02999	GSPATP00011733001	IMG5_145470	Contig14570.g15521	p91953	i8166	s39460
CLS02999	IMG5_145470	GSPATP00011733001	Contig14570.g15521	i8166	p91953	s39460
CLS02999	Contig14570.g15521	GSPATP00011733001	IMG5_145470	s39460	p91953	i8166
CLS03002	GSPATP00038293001	IMG5_027670	Contig12215.g13050	p22094	i14781	s14755
CLS03002	IMG5_027670	GSPATP00038293001	Contig12215.g13050	i14781	p22094	s14755
CLS03002	Contig12215.g13050	GSPATP00038293001	IMG5_027670	s14755	p22094	i14781
CLS03018	GSPATP00029397001	IMG5_051570	Contig8394.g8952	p4825	i2253	s10121
CLS03018	IMG5_051570	GSPATP00029397001	Contig8394.g8952	i2253	p4825	s10121
CLS03018	Contig8394.g8952	GSPATP00029397001	IMG5_051570	s10121	p4825	i2253
CLS03053	GSPATP00016612001	IMG5_117250	Contig4597.g4913	p38814	i5997	s5526
CLS03053	IMG5_117250	GSPATP00016612001	Contig4597.g4913	i5997	p38814	s5526
CLS03053	Contig4597.g4913	GSPATP00016612001	IMG5_117250	s5526	p38814	i5997
CLS03054	GSPATP00004045001	IMG5_117240	Contig5499.g5888	p56143	i5989	s6608
CLS03054	IMG5_117240	GSPATP00004045001	Contig5499.g5888	i5989	p56143	s6608
CLS03054	Contig5499.g5888	GSPATP00004045001	IMG5_117240	s6608	p56143	i5989
CLS03058	GSPATP00022969001	IMG5_173480	Contig9270.g9909	p50916	i10517	s11086
CLS03058	IMG5_173480	GSPATP00022969001	Contig9270.g9909	i10517	p50916	s11086
CLS03058	Contig9270.g9909	GSPATP00022969001	IMG5_173480	s11086	p50916	i10517
CLS03192	GSPATP00027110001	IMG5_138440	Contig11112.g11876	p58626	i21274	s13301
CLS03192	IMG5_138440	GSPATP00027110001	Contig11112.g11876	i21274	p58626	s13301
CLS03192	Contig11112.g11876	GSPATP00027110001	IMG5_138440	s13301	p58626	i21274
CLS00003	GSPATP00009693001	IMG5_162600	Contig11117.g11885	p87845	i9554	s35823
CLS00003	IMG5_162600	GSPATP00009693001	Contig11117.g11885	i9554	p87845	s35823
CLS00003	Contig11117.g11885	GSPATP00009693001	IMG5_162600	s35823	p87845	i9554
CLS00012	GSPATP00016599001	IMG5_137740	Contig11773.g12586	p100120	i21239	s36420
CLS00012	IMG5_137740	GSPATP00016599001	Contig11773.g12586	i21239	p100120	s36420
CLS00012	Contig11773.g12586	GSPATP00016599001	IMG5_137740	s36420	p100120	i21239
CLS00021	GSPATP00031699001	IMG5_173760	Contig17519.g18643	p69990	i24279	s42531
CLS00021	IMG5_173760	GSPATP00031699001	Contig17519.g18643	i24279	p69990	s42531
CLS00021	Contig17519.g18643	GSPATP00031699001	IMG5_173760	s42531	p69990	i24279
CLS00035	GSPATP00024511001	IMG5_201980	Contig12228.g13071	p115151	i26878	s36921
CLS00035	IMG5_201980	GSPATP00024511001	Contig12228.g13071	i26878	p115151	s36921
CLS00035	Contig12228.g13071	GSPATP00024511001	IMG5_201980	s36921	p115151	i26878
CLS00039	GSPATP00005927001	IMG5_176490	Contig10592.g11310	p13106	i24453	s35337
CLS00039	GSPATP00005927001	IMG5_176490	Contig10592.g11310	p13107	i24454	s35338
CLS00039	GSPATP00005927001	IMG5_176490	Contig10592.g11310	p13108	i24455	s35339
CLS00039	IMG5_176490	GSPATP00005927001	Contig10592.g11310	i24453	p13106	s35337
CLS00039	IMG5_176490	GSPATP00005927001	Contig10592.g11310	i24454	p13107	s35338
CLS00039	IMG5_176490	GSPATP00005927001	Contig10592.g11310	i24455	p13108	s35339
CLS00039	Contig10592.g11310	GSPATP00005927001	IMG5_176490	s35337	p13106	i24453
CLS00039	Contig10592.g11310	GSPATP00005927001	IMG5_176490	s35338	p13107	i24454
CLS00039	Contig10592.g11310	GSPATP00005927001	IMG5_176490	s35339	p13108	i24455
CLS00042	GSPATP00036783001	IMG5_176550	Contig16894.g17994	p18840	i24468	s20062
CLS00042	IMG5_176550	GSPATP00036783001	Contig16894.g17994	i24468	p18840	s20062
CLS00042	Contig16894.g17994	GSPATP00036783001	IMG5_176550	s20062	p18840	i24468
CLS00045	Contig11309.g12084	GSPATP00012095001	IMG5_199910	s13563	p92527	i12759
CLS00049	GSPATP00011016001	IMG5_021310	Contig10696.g11451	p28471	i14529	s35470
CLS00049	IMG5_021310	GSPATP00011016001	Contig10696.g11451	i14529	p28471	s35470
CLS00049	Contig10696.g11451	GSPATP00011016001	IMG5_021310	s35470	p28471	i14529
CLS00063	GSPATP00035757001	IMG5_100480	Contig7148.g7656	p77751	i18263	s8633
CLS00063	IMG5_100480	GSPATP00035757001	Contig7148.g7656	i18263	p77751	s8633
CLS00063	Contig7148.g7656	GSPATP00035757001	IMG5_100480	s8633	p77751	i18263
CLS00066	GSPATP00038069001	IMG5_100490	Contig17947.g19076	p82265	i4732	s42968
CLS00066	GSPATP00038069001	IMG5_100490	Contig17947.g19076	p82266	i4735	s42969
CLS00066	IMG5_100490	GSPATP00038069001	Contig17947.g19076	i4732	p82265	s42968
CLS00066	IMG5_100490	GSPATP00038069001	Contig17947.g19076	i4735	p82266	s42969
CLS00066	Contig17947.g19076	GSPATP00038069001	IMG5_100490	s42968	p82265	i4732
CLS00066	Contig17947.g19076	GSPATP00038069001	IMG5_100490	s42969	p82266	i4735
CLS00073	GSPATP00031814001	IMG5_183420	Contig15329.g16336	p9249	i24982	s18255
CLS00073	GSPATP00031814001	IMG5_183420	Contig15329.g16336	p9250	i24983	s18256
CLS00073	IMG5_183420	GSPATP00031814001	Contig15329.g16336	i24982	p9249	s18255
CLS00073	IMG5_183420	GSPATP00031814001	Contig15329.g16336	i24983	p9250	s18256
CLS00073	Contig15329.g16336	GSPATP00031814001	IMG5_183420	s18255	p9249	i24982
CLS00073	Contig15329.g16336	GSPATP00031814001	IMG5_183420	s18256	p9250	i24983
CLS00075	GSPATP00021102001	IMG5_183550	Contig7165.g7671	p47248	i25005	s31489
CLS00075	IMG5_183550	GSPATP00021102001	Contig7165.g7671	i25005	p47248	s31489
CLS00075	Contig7165.g7671	GSPATP00021102001	IMG5_183550	s31489	p47248	i25005
CLS00086	GSPATP00016401001	IMG5_107670	Contig14174.g15102	p38451	i18965	s16906
CLS00086	IMG5_107670	GSPATP00016401001	Contig14174.g15102	i18965	p38451	s16906
CLS00086	Contig14174.g15102	GSPATP00016401001	IMG5_107670	s16906	p38451	i18965
CLS00094	GSPATP00033860001	IMG5_181510	Contig16110.g17168	p74409	i11118	s41053
CLS00094	GSPATP00033860001	IMG5_181510	Contig16110.g17168	p74411	i11120	s41054
CLS00094	GSPATP00033860001	IMG5_181510	Contig16110.g17168	p74412	i11121	s41055
CLS00094	IMG5_181510	GSPATP00033860001	Contig16110.g17168	i11118	p74409	s41053
CLS00094	IMG5_181510	GSPATP00033860001	Contig16110.g17168	i11120	p74411	s41054
CLS00094	IMG5_181510	GSPATP00033860001	Contig16110.g17168	i11121	p74412	s41055
CLS00094	Contig16110.g17168	GSPATP00033860001	IMG5_181510	s41053	p74409	i11118
CLS00094	Contig16110.g17168	GSPATP00033860001	IMG5_181510	s41054	p74411	i11120
CLS00094	Contig16110.g17168	GSPATP00033860001	IMG5_181510	s41055	p74412	i11121
CLS00098	GSPATP00005325001	IMG5_181470	Contig10247.g10936	p68665	i24846	s12227
CLS00098	GSPATP00005325001	IMG5_181470	Contig10247.g10936	p68666	i24847	s12228
CLS00098	IMG5_181470	GSPATP00005325001	Contig10247.g10936	i24846	p68665	s12227
CLS00098	IMG5_181470	GSPATP00005325001	Contig10247.g10936	i24847	p68666	s12228
CLS00098	Contig10247.g10936	GSPATP00005325001	IMG5_181470	s12227	p68665	i24846
CLS00098	Contig10247.g10936	GSPATP00005325001	IMG5_181470	s12228	p68666	i24847
CLS00102	GSPATP00038474001	IMG5_181520	Contig9007.g9630	p83451	i24860	s33497
CLS00102	IMG5_181520	GSPATP00038474001	Contig9007.g9630	i24860	p83451	s33497
CLS00102	Contig9007.g9630	GSPATP00038474001	IMG5_181520	s33497	p83451	i24860
CLS00104	GSPATP00024017001	IMG5_181490	Contig13795.g14711	p53327	i24853	s38644
CLS00104	IMG5_181490	GSPATP00024017001	Contig13795.g14711	i24853	p53327	s38644
CLS00104	Contig13795.g14711	GSPATP00024017001	IMG5_181490	s38644	p53327	i24853
CLS00130	GSPATP00038085001	IMG5_102570	Contig18242.g19383	p21321	i18461	s43282
CLS00130	IMG5_102570	GSPATP00038085001	Contig18242.g19383	i18461	p21321	s43282
CLS00137	GSPATP00034795001	IMG5_192790	Contig16421.g17486	p75746	i25848	s19465
CLS00137	IMG5_192790	GSPATP00034795001	Contig16421.g17486	i25848	p75746	s19465
CLS00137	Contig16421.g17486	GSPATP00034795001	IMG5_192790	s19465	p75746	i25848
CLS00138	GSPATP00031797001	IMG5_192890	Contig9176.g9817	p9223	i12120	s10977
CLS00138	IMG5_192890	GSPATP00031797001	Contig9176.g9817	i12120	p9223	s10977
CLS00138	Contig9176.g9817	GSPATP00031797001	IMG5_192890	s10977	p9223	i12120
CLS00141	GSPATP00038463001	IMG5_110770	Contig8089.g8625	p22265	i5540	s9743
CLS00141	IMG5_110770	GSPATP00038463001	Contig8089.g8625	i5540	p22265	s9743
CLS00141	Contig8089.g8625	GSPATP00038463001	IMG5_110770	s9743	p22265	i5540
CLS00150	GSPATP00012160001	IMG5_124890	Contig9960.g10643	p92607	i6812	s11933
CLS00150	GSPATP00012160001	IMG5_124890	Contig9960.g10643	p92608	i6813	s11934
CLS00150	IMG5_124890	GSPATP00012160001	Contig9960.g10643	i6812	p92607	s11933
CLS00150	IMG5_124890	GSPATP00012160001	Contig9960.g10643	i6813	p92608	s11934
CLS00150	Contig9960.g10643	GSPATP00012160001	IMG5_124890	s11933	p92607	i6812
CLS00150	Contig9960.g10643	GSPATP00012160001	IMG5_124890	s11934	p92608	i6813
CLS00151	GSPATP00038946001	IMG5_124930	Contig14305.g15240	p121083	i6819	s39173
CLS00151	IMG5_124930	GSPATP00038946001	Contig14305.g15240	i6819	p121083	s39173
CLS00151	Contig14305.g15240	GSPATP00038946001	IMG5_124930	s39173	p121083	i6819
CLS00170	GSPATP00012750001	IMG5_202310	Contig12936.g13802	p32141	i13074	s37679
CLS00170	IMG5_202310	GSPATP00012750001	Contig12936.g13802	i13074	p32141	s37679
CLS00170	Contig12936.g13802	GSPATP00012750001	IMG5_202310	s37679	p32141	i13074
CLS00173	GSPATP00015650001	IMG5_202290	Contig8842.g9445	p98622	i13068	s10596
CLS00173	IMG5_202290	GSPATP00015650001	Contig8842.g9445	i13068	p98622	s10596
CLS00173	Contig8842.g9445	GSPATP00015650001	IMG5_202290	s10596	p98622	i13068
CLS00195	GSPATP00033536001	IMG5_168700	Contig11751.g12566	p73391	i10154	s36414
CLS00195	IMG5_168700	GSPATP00033536001	Contig11751.g12566	i10154	p73391	s36414
CLS00195	Contig11751.g12566	GSPATP00033536001	IMG5_168700	s36414	p73391	i10154
CLS00207	GSPATP00026089001	IMG5_127350	Contig13846.g14773	p118059	i6992	s16578
CLS00207	IMG5_127350	GSPATP00026089001	Contig13846.g14773	i6992	p118059	s16578
CLS00207	Contig13846.g14773	GSPATP00026089001	IMG5_127350	s16578	p118059	i6992
CLS00227	GSPATP00015947001	IMG5_186780	Contig18241.g19381	p99124	i25370	s43280
CLS00227	IMG5_186780	GSPATP00015947001	Contig18241.g19381	i25370	p99124	s43280
CLS00227	Contig18241.g19381	GSPATP00015947001	IMG5_186780	s43280	p99124	i25370
CLS00250	GSPATP00015986001	IMG5_126280	Contig13816.g14736	p99202	i20448	s16539
CLS00250	IMG5_126280	GSPATP00015986001	Contig13816.g14736	i20448	p99202	s16539
CLS00250	Contig13816.g14736	GSPATP00015986001	IMG5_126280	s16539	p99202	i20448
CLS00255	GSPATP00031820001	IMG5_063460	Contig18685.g19846	p70162	i2977	s43721
CLS00255	IMG5_063460	GSPATP00031820001	Contig18685.g19846	i2977	p70162	s43721
CLS00255	Contig18685.g19846	GSPATP00031820001	IMG5_063460	s43721	p70162	i2977
CLS00258	GSPATP00033102001	IMG5_153440	Contig4179.g4465	p11818	i22481	s5003
CLS00258	IMG5_153440	GSPATP00033102001	Contig4179.g4465	i22481	p11818	s5003
CLS00258	Contig4179.g4465	GSPATP00033102001	IMG5_153440	s5003	p11818	i22481
CLS00278	GSPATP00028811001	IMG5_142840	Contig14846.g15816	p3367	i8026	s39749
CLS00278	IMG5_142840	GSPATP00028811001	Contig14846.g15816	i8026	p3367	s39749
CLS00278	Contig14846.g15816	GSPATP00028811001	IMG5_142840	s39749	p3367	i8026
CLS00279	GSPATP00008125001	IMG5_089160	Contig11183.g11950	p85273	i4090	s35873
CLS00279	IMG5_089160	GSPATP00008125001	Contig11183.g11950	i4090	p85273	s35873
CLS00279	Contig11183.g11950	GSPATP00008125001	IMG5_089160	s35873	p85273	i4090
CLS00281	GSPATP00009208001	IMG5_033560	Contig11787.g12604	p87049	i15024	s14179
CLS00281	GSPATP00009208001	IMG5_033560	Contig11787.g12604	p87051	i15028	s14180
CLS00281	IMG5_033560	GSPATP00009208001	Contig11787.g12604	i15024	p87049	s14179
CLS00281	IMG5_033560	GSPATP00009208001	Contig11787.g12604	i15028	p87051	s14180
CLS00281	Contig11787.g12604	GSPATP00009208001	IMG5_033560	s14179	p87049	i15024
CLS00281	Contig11787.g12604	GSPATP00009208001	IMG5_033560	s14180	p87051	i15028
CLS00282	GSPATP00036117001	IMG5_117000	Contig19273.g20431	p78290	i19647	s44298
CLS00282	IMG5_117000	GSPATP00036117001	Contig19273.g20431	i19647	p78290	s44298
CLS00282	Contig19273.g20431	GSPATP00036117001	IMG5_117000	s44298	p78290	i19647
CLS00286	GSPATP00013516001	IMG5_000700	Contig4853.g5191	p33207	i13428	s5834
CLS00286	IMG5_000700	GSPATP00013516001	Contig4853.g5191	i13428	p33207	s5834
CLS00286	Contig4853.g5191	GSPATP00013516001	IMG5_000700	s5834	p33207	i13428
CLS00295	GSPATP00009009001	IMG5_000530	Contig14918.g15902	p86730	i13382	s39835
CLS00295	IMG5_000530	GSPATP00009009001	Contig14918.g15902	i13382	p86730	s39835
CLS00295	Contig14918.g15902	GSPATP00009009001	IMG5_000530	s39835	p86730	i13382
CLS00305	GSPATP00004660001	IMG5_000620	Contig10492.g11197	p4106	i13397	s35227
CLS00305	IMG5_000620	GSPATP00004660001	Contig10492.g11197	i13397	p4106	s35227
CLS00305	Contig10492.g11197	GSPATP00004660001	IMG5_000620	s35227	p4106	i13397
CLS00308	GSPATP00036680001	IMG5_119290	Contig11222.g11983	p18681	i6222	s13435
CLS00308	GSPATP00036680001	IMG5_119290	Contig11222.g11983	p18686	i6226	s13437
CLS00308	IMG5_119290	GSPATP00036680001	Contig11222.g11983	i6222	p18681	s13435
CLS00308	IMG5_119290	GSPATP00036680001	Contig11222.g11983	i6226	p18686	s13437
CLS00308	Contig11222.g11983	GSPATP00036680001	IMG5_119290	s13435	p18681	i6222
CLS00308	Contig11222.g11983	GSPATP00036680001	IMG5_119290	s13437	p18686	i6226
CLS00320	GSPATP00030564001	IMG5_123400	Contig5134.g5507	p67623	i20190	s6170
CLS00320	IMG5_123400	GSPATP00030564001	Contig5134.g5507	i20190	p67623	s6170
CLS00320	Contig5134.g5507	GSPATP00030564001	IMG5_123400	s6170	p67623	i20190
CLS00329	GSPATP00017347001	IMG5_113420	Contig12829.g13690	p101881	i19359	s37558
CLS00329	IMG5_113420	GSPATP00017347001	Contig12829.g13690	i19359	p101881	s37558
CLS00329	Contig12829.g13690	GSPATP00017347001	IMG5_113420	s37558	p101881	i19359
CLS00330	GSPATP00011255001	IMG5_018870	Contig4368.g4671	p29636	i14404	s28440
CLS00330	IMG5_018870	GSPATP00011255001	Contig4368.g4671	i14404	p29636	s28440
CLS00330	Contig4368.g4671	GSPATP00011255001	IMG5_018870	s28440	p29636	i14404
CLS00341	GSPATP00033688001	IMG5_066000	Contig8068.g8606	p73551	i3113	s32401
CLS00341	IMG5_066000	GSPATP00033688001	Contig8068.g8606	i3113	p73551	s32401
CLS00341	Contig8068.g8606	GSPATP00033688001	IMG5_066000	s32401	p73551	i3113
CLS00349	GSPATP00009860001	IMG5_054580	Contig9346.g9989	p26678	i15735	s11209
CLS00349	IMG5_054580	GSPATP00009860001	Contig9346.g9989	i15735	p26678	s11209
CLS00349	Contig9346.g9989	GSPATP00009860001	IMG5_054580	s11209	p26678	i15735
CLS00362	IMG5_178900	GSPATP00018994001	Contig6306.g6750	i10905	p104541	s7531
CLS00385	GSPATP00037887001	IMG5_082850	Contig16932.g18040	p81986	i3804	s20131
CLS00385	IMG5_082850	GSPATP00037887001	Contig16932.g18040	i3804	p81986	s20131
CLS00385	Contig16932.g18040	GSPATP00037887001	IMG5_082850	s20131	p81986	i3804
CLS00391	GSPATP00014012001	IMG5_121210	Contig12228.g13070	p96222	i6445	s14796
CLS00391	IMG5_121210	GSPATP00014012001	Contig12228.g13070	i6445	p96222	s14796
CLS00391	Contig12228.g13070	GSPATP00014012001	IMG5_121210	s14796	p96222	i6445
CLS00416	GSPATP00009319001	IMG5_061300	Contig7207.g7716	p87210	i2799	s31527
CLS00416	IMG5_061300	GSPATP00009319001	Contig7207.g7716	i2799	p87210	s31527
CLS00416	Contig7207.g7716	GSPATP00009319001	IMG5_061300	s31527	p87210	i2799
CLS00417	GSPATP00027589001	IMG5_058050	Contig16428.g17494	p62198	i2591	s19476
CLS00417	IMG5_058050	GSPATP00027589001	Contig16428.g17494	i2587	p62194	s19472
CLS00417	IMG5_058050	GSPATP00027589001	Contig16428.g17494	i2591	p62198	s19476
CLS00417	Contig16428.g17494	GSPATP00027589001	IMG5_058050	s19476	p62198	i2591
CLS00428	GSPATP00032166001	IMG5_097450	Contig13260.g14146	p70700	i4390	s15946
CLS00428	IMG5_097450	GSPATP00032166001	Contig13260.g14146	i4390	p70700	s15946
CLS00428	Contig13260.g14146	GSPATP00032166001	IMG5_097450	s15946	p70700	i4390
CLS00435	GSPATP00032871001	IMG5_149250	Contig18047.g19181	p11438	i22118	s43066
CLS00435	GSPATP00032871001	IMG5_149250	Contig18047.g19181	p11439	i22119	s43067
CLS00435	GSPATP00032871001	IMG5_149250	Contig18047.g19181	p11443	i22125	s43068
CLS00435	IMG5_149250	GSPATP00032871001	Contig18047.g19181	i22118	p11438	s43066
CLS00435	IMG5_149250	GSPATP00032871001	Contig18047.g19181	i22119	p11439	s43067
CLS00435	IMG5_149250	GSPATP00032871001	Contig18047.g19181	i22125	p11443	s43068
CLS00435	Contig18047.g19181	GSPATP00032871001	IMG5_149250	s43066	p11438	i22118
CLS00435	Contig18047.g19181	GSPATP00032871001	IMG5_149250	s43067	p11439	i22119
CLS00435	Contig18047.g19181	GSPATP00032871001	IMG5_149250	s43068	p11443	i22125
CLS00445	GSPATP00034535001	IMG5_005670	Contig19523.g20696	p75314	i13827	s23104
CLS00445	IMG5_005670	GSPATP00034535001	Contig19523.g20696	i13827	p75314	s23104
CLS00445	Contig19523.g20696	GSPATP00034535001	IMG5_005670	s23104	p75314	i13827
CLS00477	GSPATP00020151001	IMG5_143850	Contig19204.g20361	p107160	i8093	s44183
CLS00477	IMG5_143850	GSPATP00020151001	Contig19204.g20361	i8093	p107160	s44183
CLS00477	Contig19204.g20361	GSPATP00020151001	IMG5_143850	s44183	p107160	i8093
CLS00479	GSPATP00025533001	IMG5_143700	Contig8373.g8930	p116615	i8063	s32790
CLS00479	IMG5_143700	GSPATP00025533001	Contig8373.g8930	i8063	p116615	s32790
CLS00479	Contig8373.g8930	GSPATP00025533001	IMG5_143700	s32790	p116615	i8063
CLS00490	GSPATP00022341001	IMG5_193500	Contig12085.g12928	p49986	i25891	s36768
CLS00490	IMG5_193500	GSPATP00022341001	Contig12085.g12928	i25891	p49986	s36768
CLS00490	Contig12085.g12928	GSPATP00022341001	IMG5_193500	s36768	p49986	i25891
CLS00505	GSPATP00012047001	IMG5_148270	Contig15732.g16764	p31031	i8374	s18713
CLS00505	IMG5_148270	GSPATP00012047001	Contig15732.g16764	i8374	p31031	s18713
CLS00505	Contig15732.g16764	GSPATP00012047001	IMG5_148270	s18713	p31031	i8374
CLS00508	GSPATP00034800001	IMG5_127880	Contig9526.g10186	p14817	i7050	s11405
CLS00508	IMG5_127880	GSPATP00034800001	Contig9526.g10186	i7050	p14817	s11405
CLS00508	Contig9526.g10186	GSPATP00034800001	IMG5_127880	s11405	p14817	i7050
CLS00509	GSPATP00019302001	IMG5_127950	Contig9313.g9952	p44488	i7071	s11156
CLS00509	GSPATP00019302001	IMG5_127950	Contig9313.g9952	p44489	i7072	s11157
CLS00509	IMG5_127950	GSPATP00019302001	Contig9313.g9952	i7071	p44488	s11156
CLS00509	IMG5_127950	GSPATP00019302001	Contig9313.g9952	i7072	p44489	s11157
CLS00509	Contig9313.g9952	GSPATP00019302001	IMG5_127950	s11156	p44488	i7071
CLS00509	Contig9313.g9952	GSPATP00019302001	IMG5_127950	s11157	p44489	i7072
CLS00513	GSPATP00004849001	IMG5_203960	Contig17076.g18200	p65343	i13257	s20322
CLS00513	IMG5_203960	GSPATP00004849001	Contig17076.g18200	i13257	p65343	s20322
CLS00513	Contig17076.g18200	GSPATP00004849001	IMG5_203960	s20322	p65343	i13257
CLS00521	GSPATP00027380001	IMG5_109590	Contig4387.g4687	p120069	i19114	s28465
CLS00530	GSPATP00023985001	IMG5_199520	Contig6824.g7291	p53269	i26560	s8151
CLS00530	GSPATP00023985001	IMG5_199520	Contig6824.g7291	p53270	i26561	s8152
CLS00530	IMG5_199520	GSPATP00023985001	Contig6824.g7291	i26560	p53269	s8151
CLS00530	IMG5_199520	GSPATP00023985001	Contig6824.g7291	i26561	p53270	s8152
CLS00530	Contig6824.g7291	GSPATP00023985001	IMG5_199520	s8151	p53269	i26560
CLS00530	Contig6824.g7291	GSPATP00023985001	IMG5_199520	s8152	p53270	i26561
CLS00533	GSPATP00019959001	IMG5_160910	Contig16945.g18048	p106820	i23123	s20133
CLS00533	IMG5_160910	GSPATP00019959001	Contig16945.g18048	i23123	p106820	s20133
CLS00533	Contig16945.g18048	GSPATP00019959001	IMG5_160910	s20133	p106820	i23123
CLS00540	GSPATP00019629001	IMG5_041730	Contig14638.g15603	p45000	i15202	s17449
CLS00540	IMG5_041730	GSPATP00019629001	Contig14638.g15603	i15202	p45000	s17449
CLS00540	Contig14638.g15603	GSPATP00019629001	IMG5_041730	s17449	p45000	i15202
CLS00542	GSPATP00037630001	IMG5_135610	Contig15097.g16089	p20646	i7652	s40010
CLS00542	IMG5_135610	GSPATP00037630001	Contig15097.g16089	i7652	p20646	s40010
CLS00542	Contig15097.g16089	GSPATP00037630001	IMG5_135610	s40010	p20646	i7652
CLS00553	GSPATP00023189001	IMG5_197420	Contig9099.g9733	p112513	i12584	s10863
CLS00553	GSPATP00023189001	IMG5_197420	Contig9099.g9733	p112515	i12587	s10865
CLS00553	IMG5_197420	GSPATP00023189001	Contig9099.g9733	i12583	p112512	s10862
CLS00553	IMG5_197420	GSPATP00023189001	Contig9099.g9733	i12584	p112513	s10863
CLS00553	IMG5_197420	GSPATP00023189001	Contig9099.g9733	i12587	p112515	s10865
CLS00553	Contig9099.g9733	GSPATP00023189001	IMG5_197420	s10863	p112513	i12584
CLS00553	Contig9099.g9733	GSPATP00023189001	IMG5_197420	s10865	p112515	i12587
CLS00564	GSPATP00024658001	IMG5_071670	Contig11928.g12764	p54242	i3388	s14409
CLS00564	GSPATP00024658001	IMG5_071670	Contig11928.g12764	p54243	i3390	s14411
CLS00564	IMG5_071670	GSPATP00024658001	Contig11928.g12764	i3388	p54242	s14409
CLS00564	IMG5_071670	GSPATP00024658001	Contig11928.g12764	i3390	p54243	s14411
CLS00564	Contig11928.g12764	GSPATP00024658001	IMG5_071670	s14409	p54242	i3388
CLS00564	Contig11928.g12764	GSPATP00024658001	IMG5_071670	s14411	p54243	i3390
CLS00576	GSPATP00015044001	IMG5_177130	Contig14036.g14965	p36278	i24521	s16757
CLS00576	IMG5_177130	GSPATP00015044001	Contig14036.g14965	i24521	p36278	s16757
CLS00576	Contig14036.g14965	GSPATP00015044001	IMG5_177130	s16757	p36278	i24521
CLS00581	GSPATP00010250001	IMG5_106680	Contig6098.g6521	p27287	i18851	s7268
CLS00581	GSPATP00010250001	IMG5_106680	Contig6098.g6521	p27288	i18852	s7269
CLS00581	IMG5_106680	GSPATP00010250001	Contig6098.g6521	i18851	p27287	s7268
CLS00581	IMG5_106680	GSPATP00010250001	Contig6098.g6521	i18852	p27288	s7269
CLS00581	Contig6098.g6521	GSPATP00010250001	IMG5_106680	s7268	p27287	i18851
CLS00581	Contig6098.g6521	GSPATP00010250001	IMG5_106680	s7269	p27288	i18852
CLS00592	GSPATP00013885001	IMG5_036490	Contig11860.g12692	p33787	i15124	s36532
CLS00592	IMG5_036490	GSPATP00013885001	Contig11860.g12692	i15124	p33787	s36532
CLS00592	Contig11860.g12692	GSPATP00013885001	IMG5_036490	s36532	p33787	i15124
CLS00600	GSPATP00008838001	IMG5_167150	Contig12922.g13780	p86479	i9973	s37652
CLS00600	IMG5_167150	GSPATP00008838001	Contig12922.g13780	i9973	p86479	s37652
CLS00600	Contig12922.g13780	GSPATP00008838001	IMG5_167150	s37652	p86479	i9973
CLS00602	GSPATP00025278001	IMG5_166930	Contig19725.g20921	p55092	i23614	s23319
CLS00602	GSPATP00025278001	IMG5_166930	Contig19725.g20921	p55094	i23616	s23320
CLS00602	IMG5_166930	GSPATP00025278001	Contig19725.g20921	i23614	p55092	s23319
CLS00602	IMG5_166930	GSPATP00025278001	Contig19725.g20921	i23616	p55094	s23320
CLS00602	Contig19725.g20921	GSPATP00025278001	IMG5_166930	s23319	p55092	i23614
CLS00602	Contig19725.g20921	GSPATP00025278001	IMG5_166930	s23320	p55094	i23616
CLS00613	GSPATP00030437001	IMG5_191980	Contig9305.g9943	p67388	i25819	s11144
CLS00613	IMG5_191980	GSPATP00030437001	Contig9305.g9943	i25819	p67388	s11144
CLS00613	Contig9305.g9943	GSPATP00030437001	IMG5_191980	s11144	p67388	i25819
CLS00619	GSPATP00011431001	IMG5_062810	Contig15344.g16358	p91497	i16354	s18285
CLS00619	IMG5_062810	GSPATP00011431001	Contig15344.g16358	i16354	p91497	s18285
CLS00619	Contig15344.g16358	GSPATP00011431001	IMG5_062810	s18285	p91497	i16354
CLS00628	GSPATP00018081001	IMG5_006080	Contig6620.g7079	p41891	i571	s7943
CLS00628	GSPATP00018081001	IMG5_006080	Contig6620.g7079	p41893	i573	s7944
CLS00628	IMG5_006080	GSPATP00018081001	Contig6620.g7079	i571	p41891	s7943
CLS00628	Contig6620.g7079	GSPATP00018081001	IMG5_006080	s7943	p41891	i571
CLS00649	GSPATP00016254001	IMG5_148560	Contig17320.g18439	p99612	i22036	s20594
CLS00649	IMG5_148560	GSPATP00016254001	Contig17320.g18439	i22036	p99612	s20594
CLS00649	Contig17320.g18439	GSPATP00016254001	IMG5_148560	s20594	p99612	i22036
CLS00658	GSPATP00027106001	IMG5_055840	Contig7604.g8106	p58622	i15840	s9170
CLS00658	GSPATP00027106001	IMG5_055840	Contig7604.g8106	p58623	i15841	s9171
CLS00658	IMG5_055840	GSPATP00027106001	Contig7604.g8106	i15840	p58622	s9170
CLS00658	IMG5_055840	GSPATP00027106001	Contig7604.g8106	i15841	p58623	s9171
CLS00658	Contig7604.g8106	GSPATP00027106001	IMG5_055840	s9170	p58622	i15840
CLS00658	Contig7604.g8106	GSPATP00027106001	IMG5_055840	s9171	p58623	i15841
CLS00662	GSPATP00025833001	IMG5_091770	Contig15404.g16425	p117697	i17678	s18355
CLS00663	GSPATP00029943001	IMG5_117560	Contig14588.g15542	p66619	i6010	s17383
CLS00663	IMG5_117560	GSPATP00029943001	Contig14588.g15542	i6010	p66619	s17383
CLS00663	Contig14588.g15542	GSPATP00029943001	IMG5_117560	s17383	p66619	i6010
CLS00668	GSPATP00034305001	IMG5_117500	Contig13333.g14234	p14159	i19686	s16062
CLS00668	IMG5_117500	GSPATP00034305001	Contig13333.g14234	i19686	p14159	s16062
CLS00668	Contig13333.g14234	GSPATP00034305001	IMG5_117500	s16062	p14159	i19686
CLS00677	GSPATP00016710001	IMG5_190760	Contig8307.g8859	p100329	i12028	s32716
CLS00677	IMG5_190760	GSPATP00016710001	Contig8307.g8859	i12028	p100329	s32716
CLS00677	Contig8307.g8859	GSPATP00016710001	IMG5_190760	s32716	p100329	i12028
CLS00686	GSPATP00027256001	IMG5_187270	Contig12389.g13228	p58823	i11653	s14959
CLS00686	IMG5_187270	GSPATP00027256001	Contig12389.g13228	i11653	p58823	s14959
CLS00686	Contig12389.g13228	GSPATP00027256001	IMG5_187270	s14959	p58823	i11653
CLS00688	GSPATP00028404001	IMG5_187350	Contig7520.g8029	p2834	i25424	s31793
CLS00688	IMG5_187350	GSPATP00028404001	Contig7520.g8029	i25424	p2834	s31793
CLS00688	Contig7520.g8029	GSPATP00028404001	IMG5_187350	s31793	p2834	i25424
CLS00689	GSPATP00011347001	IMG5_187120	Contig11542.g12347	p91366	i11600	s36224
CLS00705	GSPATP00028201001	IMG5_058680	Contig6471.g6923	p63100	i16055	s30683
CLS00705	GSPATP00028201001	IMG5_058680	Contig6471.g6923	p63101	i16056	s30684
CLS00705	IMG5_058680	GSPATP00028201001	Contig6471.g6923	i16055	p63100	s30683
CLS00705	IMG5_058680	GSPATP00028201001	Contig6471.g6923	i16056	p63101	s30684
CLS00705	Contig6471.g6923	GSPATP00028201001	IMG5_058680	s30683	p63100	i16055
CLS00705	Contig6471.g6923	GSPATP00028201001	IMG5_058680	s30684	p63101	i16056
CLS00707	GSPATP00037007001	IMG5_159370	Contig12293.g13132	p80192	i9296	s36950
CLS00707	IMG5_159370	GSPATP00037007001	Contig12293.g13132	i9296	p80192	s36950
CLS00707	Contig12293.g13132	GSPATP00037007001	IMG5_159370	s36950	p80192	i9296
CLS00719	GSPATP00020009001	IMG5_101200	Contig16048.g17098	p106889	i18344	s40976
CLS00719	IMG5_101200	GSPATP00020009001	Contig16048.g17098	i18344	p106889	s40976
CLS00719	Contig16048.g17098	GSPATP00020009001	IMG5_101200	s40976	p106889	i18344
CLS00720	GSPATP00006197001	IMG5_101240	Contig6513.g6976	p74355	i18355	s7846
CLS00720	GSPATP00006197001	IMG5_101240	Contig6513.g6976	p74357	i18357	s7847
CLS00720	IMG5_101240	GSPATP00006197001	Contig6513.g6976	i18355	p74355	s7846
CLS00720	IMG5_101240	GSPATP00006197001	Contig6513.g6976	i18357	p74357	s7847
CLS00720	Contig6513.g6976	GSPATP00006197001	IMG5_101240	s7846	p74355	i18355
CLS00720	Contig6513.g6976	GSPATP00006197001	IMG5_101240	s7847	p74357	i18357
CLS00724	GSPATP00006350001	IMG5_151370	Contig17888.g19016	p15566	i8581	s21208
CLS00724	IMG5_151370	GSPATP00006350001	Contig17888.g19016	i8581	p15566	s21208
CLS00724	Contig17888.g19016	GSPATP00006350001	IMG5_151370	s21208	p15566	i8581
CLS00728	GSPATP00020712001	IMG5_187800	Contig11498.g12310	p107956	i11726	s36185
CLS00728	GSPATP00020712001	IMG5_187800	Contig11498.g12310	p107957	i11727	s36186
CLS00728	IMG5_187800	GSPATP00020712001	Contig11498.g12310	i11726	p107956	s36185
CLS00728	IMG5_187800	GSPATP00020712001	Contig11498.g12310	i11727	p107957	s36186
CLS00728	Contig11498.g12310	GSPATP00020712001	IMG5_187800	s36185	p107956	i11726
CLS00728	Contig11498.g12310	GSPATP00020712001	IMG5_187800	s36186	p107957	i11727
CLS00729	GSPATP00010980001	IMG5_187850	Contig11411.g12203	p28411	i11748	s13702
CLS00729	IMG5_187850	GSPATP00010980001	Contig11411.g12203	i11748	p28411	s13702
CLS00729	Contig11411.g12203	GSPATP00010980001	IMG5_187850	s13702	p28411	i11748
CLS00744	GSPATP00022988001	IMG5_024870	Contig4484.g4785	p50950	i1445	s5339
CLS00746	GSPATP00010698001	IMG5_186200	Contig19727.g20924	p89413	i25301	s23331
CLS00747	GSPATP00011564001	IMG5_186240	Contig13027.g13889	p91703	i11520	s15676
CLS00747	IMG5_186240	GSPATP00011564001	Contig13027.g13889	i11520	p91703	s15676
CLS00747	Contig13027.g13889	GSPATP00011564001	IMG5_186240	s15676	p91703	i11520
CLS00748	GSPATP00019998001	IMG5_186300	Contig7877.g8405	p106866	i25322	s9502
CLS00748	IMG5_186300	GSPATP00019998001	Contig7877.g8405	i25322	p106866	s9502
CLS00748	Contig7877.g8405	GSPATP00019998001	IMG5_186300	s9502	p106866	i25322
CLS00768	GSPATP00026271001	IMG5_118860	Contig16817.g17916	p118335	i19823	s41878
CLS00768	IMG5_118860	GSPATP00026271001	Contig16817.g17916	i19823	p118335	s41878
CLS00768	Contig16817.g17916	GSPATP00026271001	IMG5_118860	s41878	p118335	i19823
CLS00770	GSPATP00009939001	IMG5_014780	Contig17247.g18366	p26847	i14303	s42257
CLS00770	IMG5_014780	GSPATP00009939001	Contig17247.g18366	i14303	p26847	s42257
CLS00770	Contig17247.g18366	GSPATP00009939001	IMG5_014780	s42257	p26847	i14303
CLS00778	GSPATP00036880001	IMG5_109960	Contig10729.g11479	p80013	i5456	s12808
CLS00778	IMG5_109960	GSPATP00036880001	Contig10729.g11479	i5456	p80013	s12808
CLS00778	Contig10729.g11479	GSPATP00036880001	IMG5_109960	s12808	p80013	i5456
CLS00781	GSPATP00020499001	IMG5_118230	Contig16918.g18021	p107638	i19767	s20089
CLS00781	GSPATP00020499001	IMG5_118230	Contig16918.g18021	p107639	i19768	s20090
CLS00781	IMG5_118230	GSPATP00020499001	Contig16918.g18021	i19767	p107638	s20089
CLS00781	IMG5_118230	GSPATP00020499001	Contig16918.g18021	i19768	p107639	s20090
CLS00781	Contig16918.g18021	GSPATP00020499001	IMG5_118230	s20089	p107638	i19767
CLS00781	Contig16918.g18021	GSPATP00020499001	IMG5_118230	s20090	p107639	i19768
CLS00782	GSPATP00016605001	IMG5_117990	Contig9018.g9643	p100131	i19731	s33514
CLS00782	IMG5_117990	GSPATP00016605001	Contig9018.g9643	i19731	p100131	s33514
CLS00782	Contig9018.g9643	GSPATP00016605001	IMG5_117990	s33514	p100131	i19731
CLS00791	GSPATP00029648001	IMG5_019400	Contig9769.g10445	p66135	i1163	s11707
CLS00791	IMG5_019400	GSPATP00029648001	Contig9769.g10445	i1163	p66135	s11707
CLS00791	Contig9769.g10445	GSPATP00029648001	IMG5_019400	s11707	p66135	i1163
CLS00797	GSPATP00022435001	IMG5_188140	Contig10089.g10780	p111291	i25490	s34785
CLS00797	GSPATP00022435001	IMG5_188140	Contig10089.g10780	p111294	i25493	s34788
CLS00797	IMG5_188140	GSPATP00022435001	Contig10089.g10780	i25490	p111291	s34785
CLS00797	IMG5_188140	GSPATP00022435001	Contig10089.g10780	i25493	p111294	s34788
CLS00797	Contig10089.g10780	GSPATP00022435001	IMG5_188140	s34785	p111291	i25490
CLS00797	Contig10089.g10780	GSPATP00022435001	IMG5_188140	s34788	p111294	i25493
CLS00800	GSPATP00012117001	IMG5_195530	Contig7054.g7547	p31147	i26137	s8511
CLS00800	IMG5_195530	GSPATP00012117001	Contig7054.g7547	i26137	p31147	s8511
CLS00800	Contig7054.g7547	GSPATP00012117001	IMG5_195530	s8511	p31147	i26137
CLS00801	GSPATP00027201001	IMG5_190390	Contig7211.g7722	p119837	i11980	s31535
CLS00801	IMG5_190390	GSPATP00027201001	Contig7211.g7722	i11980	p119837	s31535
CLS00801	Contig7211.g7722	GSPATP00027201001	IMG5_190390	s31535	p119837	i11980
CLS00806	GSPATP00029051001	IMG5_074980	Contig9979.g10669	p3718	i3498	s34667
CLS00806	IMG5_074980	GSPATP00029051001	Contig9979.g10669	i3498	p3718	s34667
CLS00806	Contig9979.g10669	GSPATP00029051001	IMG5_074980	s34667	p3718	i3498
CLS00813	GSPATP00006354001	IMG5_160080	Contig13360.g14255	p76600	i9334	s16094
CLS00813	IMG5_160080	GSPATP00006354001	Contig13360.g14255	i9334	p76600	s16094
CLS00813	Contig13360.g14255	GSPATP00006354001	IMG5_160080	s16094	p76600	i9334
CLS00817	GSPATP00037958001	IMG5_122550	Contig18864.g20015	p82083	i6583	s43894
CLS00817	IMG5_122550	GSPATP00037958001	Contig18864.g20015	i6583	p82083	s43894
CLS00817	Contig18864.g20015	GSPATP00037958001	IMG5_122550	s43894	p82083	i6583
CLS00824	GSPATP00022098001	IMG5_122180	Contig7528.g8037	p110709	i6555	s31802
CLS00824	IMG5_122180	GSPATP00022098001	Contig7528.g8037	i6555	p110709	s31802
CLS00824	Contig7528.g8037	GSPATP00022098001	IMG5_122180	s31802	p110709	i6555
CLS00836	GSPATP00007498001	IMG5_130520	Contig7851.g8372	p21904	i20723	s32093
CLS00836	GSPATP00007498001	IMG5_130520	Contig7851.g8372	p21905	i20725	s32094
CLS00836	IMG5_130520	GSPATP00007498001	Contig7851.g8372	i20723	p21904	s32093
CLS00836	IMG5_130520	GSPATP00007498001	Contig7851.g8372	i20725	p21905	s32094
CLS00836	Contig7851.g8372	GSPATP00007498001	IMG5_130520	s32093	p21904	i20723
CLS00836	Contig7851.g8372	GSPATP00007498001	IMG5_130520	s32094	p21905	i20725
CLS00854	GSPATP00007362001	IMG5_107370	Contig13947.g14882	p21668	i5272	s16694
CLS00854	IMG5_107370	GSPATP00007362001	Contig13947.g14882	i5272	p21668	s16694
CLS00854	Contig13947.g14882	GSPATP00007362001	IMG5_107370	s16694	p21668	i5272
CLS00859	GSPATP00031156001	IMG5_107450	Contig5042.g5398	p69222	i5281	s29149
CLS00859	IMG5_107450	GSPATP00031156001	Contig5042.g5398	i5281	p69222	s29149
CLS00859	Contig5042.g5398	GSPATP00031156001	IMG5_107450	s29149	p69222	i5281
CLS00860	GSPATP00004758001	IMG5_107290	Contig18087.g19227	p4255	i18890	s43125
CLS00860	IMG5_107290	GSPATP00004758001	Contig18087.g19227	i18890	p4255	s43125
CLS00860	Contig18087.g19227	GSPATP00004758001	IMG5_107290	s43125	p4255	i18890
CLS00869	GSPATP00031823001	IMG5_109220	Contig18389.g19529	p70171	i5426	s21742
CLS00869	GSPATP00031823001	IMG5_109220	Contig18389.g19529	p70172	i5427	s21743
CLS00869	GSPATP00031823001	IMG5_109220	Contig18389.g19529	p70173	i5428	s21745
CLS00869	IMG5_109220	GSPATP00031823001	Contig18389.g19529	i5426	p70171	s21742
CLS00869	IMG5_109220	GSPATP00031823001	Contig18389.g19529	i5427	p70172	s21743
CLS00869	IMG5_109220	GSPATP00031823001	Contig18389.g19529	i5428	p70173	s21745
CLS00869	Contig18389.g19529	GSPATP00031823001	IMG5_109220	s21742	p70171	i5426
CLS00869	Contig18389.g19529	GSPATP00031823001	IMG5_109220	s21743	p70172	i5427
CLS00869	Contig18389.g19529	GSPATP00031823001	IMG5_109220	s21745	p70173	i5428
CLS00884	Contig6487.g6937	GSPATP00020863001	IMG5_119990	s7800	p46908	i6300
CLS00887	GSPATP00033252001	IMG5_120000	Contig4958.g5297	p72916	i6315	s5964
CLS00887	IMG5_120000	GSPATP00033252001	Contig4958.g5297	i6315	p72916	s5964
CLS00887	Contig4958.g5297	GSPATP00033252001	IMG5_120000	s5964	p72916	i6315
CLS00890	GSPATP00008410001	IMG5_119940	Contig18952.g20101	p85771	i6284	s43959
CLS00890	IMG5_119940	GSPATP00008410001	Contig18952.g20101	i6284	p85771	s43959
CLS00890	Contig18952.g20101	GSPATP00008410001	IMG5_119940	s43959	p85771	i6284
CLS00892	GSPATP00033179001	IMG5_087020	Contig6188.g6616	p11927	i17406	s30363
CLS00892	IMG5_087020	GSPATP00033179001	Contig6188.g6616	i17406	p11927	s30363
CLS00892	Contig6188.g6616	GSPATP00033179001	IMG5_087020	s30363	p11927	i17406
CLS00893	GSPATP00030941001	IMG5_134200	Contig10957.g11720	p68852	i7559	s35685
CLS00893	IMG5_134200	GSPATP00030941001	Contig10957.g11720	i7559	p68852	s35685
CLS00893	Contig10957.g11720	GSPATP00030941001	IMG5_134200	s35685	p68852	i7559
CLS00895	GSPATP00006429001	IMG5_148750	Contig12932.g13800	p15690	i8440	s15584
CLS00895	IMG5_148750	GSPATP00006429001	Contig12932.g13800	i8440	p15690	s15584
CLS00895	Contig12932.g13800	GSPATP00006429001	IMG5_148750	s15584	p15690	i8440
CLS00896	GSPATP00026285001	IMG5_026070	Contig15719.g16751	p118352	i14747	s18705
CLS00896	IMG5_026070	GSPATP00026285001	Contig15719.g16751	i14747	p118352	s18705
CLS00896	Contig15719.g16751	GSPATP00026285001	IMG5_026070	s18705	p118352	i14747
CLS00898	GSPATP00010922001	IMG5_164240	Contig8123.g8660	p89724	i9675	s9780
CLS00898	IMG5_164240	GSPATP00010922001	Contig8123.g8660	i9675	p89724	s9780
CLS00898	Contig8123.g8660	GSPATP00010922001	IMG5_164240	s9780	p89724	i9675
CLS00901	GSPATP00004499001	IMG5_136860	Contig13264.g14153	p1363	i21190	s15949
CLS00901	IMG5_136860	GSPATP00004499001	Contig13264.g14153	i21190	p1363	s15949
CLS00901	Contig13264.g14153	GSPATP00004499001	IMG5_136860	s15949	p1363	i21190
CLS00912	GSPATP00010951001	IMG5_148090	Contig12184.g13016	p28378	i8354	s14709
CLS00912	GSPATP00010951001	IMG5_148090	Contig12184.g13016	p28379	i8356	s14711
CLS00912	IMG5_148090	GSPATP00010951001	Contig12184.g13016	i8354	p28378	s14709
CLS00912	IMG5_148090	GSPATP00010951001	Contig12184.g13016	i8356	p28379	s14711
CLS00912	Contig12184.g13016	GSPATP00010951001	IMG5_148090	s14709	p28378	i8354
CLS00912	Contig12184.g13016	GSPATP00010951001	IMG5_148090	s14711	p28379	i8356
CLS00915	GSPATP00020125001	IMG5_148080	Contig6290.g6734	p45744	i21988	s30492
CLS00915	IMG5_148080	GSPATP00020125001	Contig6290.g6734	i21988	p45744	s30492
CLS00915	Contig6290.g6734	GSPATP00020125001	IMG5_148080	s30492	p45744	i21988
CLS00931	GSPATP00008478001	IMG5_201600	Contig7039.g7533	p24522	i12946	s8499
CLS00931	IMG5_201600	GSPATP00008478001	Contig7039.g7533	i12946	p24522	s8499
CLS00931	Contig7039.g7533	GSPATP00008478001	IMG5_201600	s8499	p24522	i12946
CLS00940	GSPATP00034354001	IMG5_162300	Contig8593.g9166	p14228	i23261	s10338
CLS00940	IMG5_162300	GSPATP00034354001	Contig8593.g9166	i23261	p14228	s10338
CLS00940	Contig8593.g9166	GSPATP00034354001	IMG5_162300	s10338	p14228	i23261
CLS00947	GSPATP00015584001	IMG5_169800	Contig19459.g20635	p37149	i10260	s23018
CLS00947	IMG5_169800	GSPATP00015584001	Contig19459.g20635	i10260	p37149	s23018
CLS00947	Contig19459.g20635	GSPATP00015584001	IMG5_169800	s23018	p37149	i10260
CLS00961	GSPATP00025685001	IMG5_021030	Contig16075.g17132	p55777	i1262	s41019
CLS00961	IMG5_021030	GSPATP00025685001	Contig16075.g17132	i1262	p55777	s41019
CLS00961	Contig16075.g17132	GSPATP00025685001	IMG5_021030	s41019	p55777	i1262
CLS00968	GSPATP00021957001	IMG5_099260	Contig7268.g7772	p49423	i18108	s31589
CLS00968	IMG5_099260	GSPATP00021957001	Contig7268.g7772	i18108	p49423	s31589
CLS00968	Contig7268.g7772	GSPATP00021957001	IMG5_099260	s31589	p49423	i18108
CLS00994	GSPATP00021767001	IMG5_172130	Contig5276.g5654	p49089	i24085	s6333
CLS00994	IMG5_172130	GSPATP00021767001	Contig5276.g5654	i24085	p49089	s6333
CLS00994	Contig5276.g5654	GSPATP00021767001	IMG5_172130	s6333	p49089	i24085
CLS00997	GSPATP00033750001	IMG5_051480	Contig11025.g11780	p12803	i2236	s35732
CLS00997	GSPATP00033750001	IMG5_051480	Contig11025.g11780	p12804	i2237	s35733
CLS00997	IMG5_051480	GSPATP00033750001	Contig11025.g11780	i2236	p12803	s35732
CLS00997	IMG5_051480	GSPATP00033750001	Contig11025.g11780	i2237	p12804	s35733
CLS00997	Contig11025.g11780	GSPATP00033750001	IMG5_051480	s35732	p12803	i2236
CLS00997	Contig11025.g11780	GSPATP00033750001	IMG5_051480	s35733	p12804	i2237
CLS01000	GSPATP00015541001	IMG5_041110	Contig9833.g10517	p37080	i1908	s34530
CLS01000	IMG5_041110	GSPATP00015541001	Contig9833.g10517	i1908	p37080	s34530
CLS01000	Contig9833.g10517	GSPATP00015541001	IMG5_041110	s34530	p37080	i1908
CLS01022	GSPATP00007244001	IMG5_179630	Contig14491.g15441	p81370	i10961	s17280
CLS01022	IMG5_179630	GSPATP00007244001	Contig14491.g15441	i10961	p81370	s17280
CLS01022	Contig14491.g15441	GSPATP00007244001	IMG5_179630	s17280	p81370	i10961
CLS01024	GSPATP00021216001	IMG5_023020	Contig6382.g6833	p108682	i1328	s7623
CLS01024	IMG5_023020	GSPATP00021216001	Contig6382.g6833	i1328	p108682	s7623
CLS01024	Contig6382.g6833	GSPATP00021216001	IMG5_023020	s7623	p108682	i1328
CLS01028	GSPATP00021736001	IMG5_070920	Contig4417.g4723	p49032	i16808	s5269
CLS01028	IMG5_070920	GSPATP00021736001	Contig4417.g4723	i16808	p49032	s5269
CLS01028	Contig4417.g4723	GSPATP00021736001	IMG5_070920	s5269	p49032	i16808
CLS01035	GSPATP00027995001	IMG5_061210	Contig5479.g5855	p62812	i16235	s29653
CLS01035	IMG5_061210	GSPATP00027995001	Contig5479.g5855	i16235	p62812	s29653
CLS01035	Contig5479.g5855	GSPATP00027995001	IMG5_061210	s29653	p62812	i16235
CLS01064	GSPATP00012988001	IMG5_123670	Contig15527.g16546	p32410	i6678	s18514
CLS01064	IMG5_123670	GSPATP00012988001	Contig15527.g16546	i6678	p32410	s18514
CLS01064	Contig15527.g16546	GSPATP00012988001	IMG5_123670	s18514	p32410	i6678
CLS01066	GSPATP00037835001	IMG5_173910	Contig6056.g6481	p20990	i10572	s7219
CLS01066	IMG5_173910	GSPATP00037835001	Contig6056.g6481	i10572	p20990	s7219
CLS01066	Contig6056.g6481	GSPATP00037835001	IMG5_173910	s7219	p20990	i10572
CLS01072	GSPATP00008705001	IMG5_184430	Contig5512.g5900	p24930	i11415	s29705
CLS01072	IMG5_184430	GSPATP00008705001	Contig5512.g5900	i11415	p24930	s29705
CLS01072	Contig5512.g5900	GSPATP00008705001	IMG5_184430	s29705	p24930	i11415
CLS01102	GSPATP00011589001	IMG5_124490	Contig10051.g10741	p30232	i20272	s12041
CLS01102	GSPATP00011589001	IMG5_124490	Contig10051.g10741	p30233	i20273	s12042
CLS01102	GSPATP00011589001	IMG5_124490	Contig10051.g10741	p30236	i20274	s12043
CLS01102	IMG5_124490	GSPATP00011589001	Contig10051.g10741	i20272	p30232	s12041
CLS01102	IMG5_124490	GSPATP00011589001	Contig10051.g10741	i20273	p30233	s12042
CLS01102	IMG5_124490	GSPATP00011589001	Contig10051.g10741	i20274	p30236	s12043
CLS01102	Contig10051.g10741	GSPATP00011589001	IMG5_124490	s12041	p30232	i20272
CLS01102	Contig10051.g10741	GSPATP00011589001	IMG5_124490	s12042	p30233	i20273
CLS01102	Contig10051.g10741	GSPATP00011589001	IMG5_124490	s12043	p30236	i20274
CLS01115	GSPATP00009326001	IMG5_022870	Contig19124.g20281	p25807	i1323	s44111
CLS01115	IMG5_022870	GSPATP00009326001	Contig19124.g20281	i1323	p25807	s44111
CLS01115	Contig19124.g20281	GSPATP00009326001	IMG5_022870	s44111	p25807	i1323
CLS01119	GSPATP00037839001	IMG5_066240	Contig15073.g16063	p81930	i16537	s17940
CLS01119	IMG5_066240	GSPATP00037839001	Contig15073.g16063	i16537	p81930	s17940
CLS01119	Contig15073.g16063	GSPATP00037839001	IMG5_066240	s17940	p81930	i16537
CLS01139	GSPATP00026423001	IMG5_195970	Contig4627.g4941	p118566	i26185	s5546
CLS01139	IMG5_195970	GSPATP00026423001	Contig4627.g4941	i26185	p118566	s5546
CLS01139	Contig4627.g4941	GSPATP00026423001	IMG5_195970	s5546	p118566	i26185
CLS01143	GSPATP00031053001	IMG5_097000	Contig18445.g19583	p69068	i17915	s21833
CLS01143	GSPATP00031053001	IMG5_097000	Contig18445.g19583	p69071	i17917	s21836
CLS01143	IMG5_097000	GSPATP00031053001	Contig18445.g19583	i17915	p69068	s21833
CLS01143	IMG5_097000	GSPATP00031053001	Contig18445.g19583	i17917	p69071	s21836
CLS01143	Contig18445.g19583	GSPATP00031053001	IMG5_097000	s21833	p69068	i17915
CLS01143	Contig18445.g19583	GSPATP00031053001	IMG5_097000	s21836	p69071	i17917
CLS01147	GSPATP00011807001	IMG5_083260	Contig16144.g17199	p92082	i3818	s41092
CLS01147	GSPATP00011807001	IMG5_083260	Contig16144.g17199	p92083	i3819	s41093
CLS01147	IMG5_083260	GSPATP00011807001	Contig16144.g17199	i3818	p92082	s41092
CLS01147	IMG5_083260	GSPATP00011807001	Contig16144.g17199	i3819	p92083	s41093
CLS01147	Contig16144.g17199	GSPATP00011807001	IMG5_083260	s41092	p92082	i3818
CLS01147	Contig16144.g17199	GSPATP00011807001	IMG5_083260	s41093	p92083	i3819
CLS01160	GSPATP00017676001	IMG5_190290	Contig14457.g15401	p102418	i11955	s39343
CLS01160	IMG5_190290	GSPATP00017676001	Contig14457.g15401	i11955	p102418	s39343
CLS01160	Contig14457.g15401	GSPATP00017676001	IMG5_190290	s39343	p102418	i11955
CLS01182	GSPATP00009080001	IMG5_183690	Contig17062.g18177	p86855	i11323	s20281
CLS01182	IMG5_183690	GSPATP00009080001	Contig17062.g18177	i11323	p86855	s20281
CLS01182	Contig17062.g18177	GSPATP00009080001	IMG5_183690	s20281	p86855	i11323
CLS01197	GSPATP00034461001	IMG5_049350	Contig8198.g8747	p75223	i15430	s32571
CLS01197	IMG5_049350	GSPATP00034461001	Contig8198.g8747	i15430	p75223	s32571
CLS01197	Contig8198.g8747	GSPATP00034461001	IMG5_049350	s32571	p75223	i15430
CLS01206	GSPATP00008275001	IMG5_166160	Contig4640.g4958	p24192	i23522	s5551
CLS01206	IMG5_166160	GSPATP00008275001	Contig4640.g4958	i23522	p24192	s5551
CLS01206	Contig4640.g4958	GSPATP00008275001	IMG5_166160	s5551	p24192	i23522
CLS01214	GSPATP00026755001	IMG5_161080	Contig6877.g7360	p58007	i9435	s31174
CLS01214	IMG5_161080	GSPATP00026755001	Contig6877.g7360	i9435	p58007	s31174
CLS01214	Contig6877.g7360	GSPATP00026755001	IMG5_161080	s31174	p58007	i9435
CLS01220	GSPATP00034087001	IMG5_133490	Contig17178.g18300	p13870	i20926	s42200
CLS01220	IMG5_133490	GSPATP00034087001	Contig17178.g18300	i20926	p13870	s42200
CLS01220	Contig17178.g18300	GSPATP00034087001	IMG5_133490	s42200	p13870	i20926
CLS01233	GSPATP00039579001	IMG5_079480	Contig9941.g10624	p42146	i17177	s11909
CLS01247	GSPATP00020363001	IMG5_199770	Contig18170.g19315	p46109	i12752	s21535
CLS01247	IMG5_199770	GSPATP00020363001	Contig18170.g19315	i12752	p46109	s21535
CLS01247	Contig18170.g19315	GSPATP00020363001	IMG5_199770	s21535	p46109	i12752
CLS01257	GSPATP00026758001	IMG5_062210	Contig6412.g6859	p119124	i16286	s7657
CLS01257	IMG5_062210	GSPATP00026758001	Contig6412.g6859	i16286	p119124	s7657
CLS01257	Contig6412.g6859	GSPATP00026758001	IMG5_062210	s7657	p119124	i16286
CLS01260	GSPATP00016881001	IMG5_013680	Contig16017.g17072	p39984	i14244	s40964
CLS01260	IMG5_013680	GSPATP00016881001	Contig16017.g17072	i14244	p39984	s40964
CLS01260	Contig16017.g17072	GSPATP00016881001	IMG5_013680	s40964	p39984	i14244
CLS01262	GSPATP00023253001	IMG5_051610	Contig12063.g12898	p112626	i15610	s36728
CLS01262	IMG5_051610	GSPATP00023253001	Contig12063.g12898	i15610	p112626	s36728
CLS01262	Contig12063.g12898	GSPATP00023253001	IMG5_051610	s36728	p112626	i15610
CLS01269	GSPATP00019503001	IMG5_166730	Contig10345.g11036	p106116	i23589	s12341
CLS01269	GSPATP00019503001	IMG5_166730	Contig10345.g11036	p106117	i23590	s12342
CLS01269	IMG5_166730	GSPATP00019503001	Contig10345.g11036	i23589	p106116	s12341
CLS01269	IMG5_166730	GSPATP00019503001	Contig10345.g11036	i23590	p106117	s12342
CLS01269	Contig10345.g11036	GSPATP00019503001	IMG5_166730	s12341	p106116	i23589
CLS01269	Contig10345.g11036	GSPATP00019503001	IMG5_166730	s12342	p106117	i23590
CLS01277	GSPATP00019159001	IMG5_091170	Contig17740.g18863	p43568	i17647	s42765
CLS01277	IMG5_091170	GSPATP00019159001	Contig17740.g18863	i17647	p43568	s42765
CLS01277	Contig17740.g18863	GSPATP00019159001	IMG5_091170	s42765	p43568	i17647
CLS01278	GSPATP00010663001	IMG5_090980	Contig15528.g16547	p89345	i17573	s40429
CLS01278	IMG5_090980	GSPATP00010663001	Contig15528.g16547	i17573	p89345	s40429
CLS01278	Contig15528.g16547	GSPATP00010663001	IMG5_090980	s40429	p89345	i17573
CLS01279	GSPATP00019271001	IMG5_090990	Contig13723.g14635	p44435	i4145	s16463
CLS01279	IMG5_090990	GSPATP00019271001	Contig13723.g14635	i4145	p44435	s16463
CLS01279	Contig13723.g14635	GSPATP00019271001	IMG5_090990	s16463	p44435	i4145
CLS01298	GSPATP00004959001	IMG5_101980	Contig12931.g13796	p65510	i4859	s15570
CLS01298	IMG5_101980	GSPATP00004959001	Contig12931.g13796	i4859	p65510	s15570
CLS01298	Contig12931.g13796	GSPATP00004959001	IMG5_101980	s15570	p65510	i4859
CLS01305	GSPATP00013592001	IMG5_051040	Contig8579.g9152	p94848	i2222	s33015
CLS01305	IMG5_051040	GSPATP00013592001	Contig8579.g9152	i2222	p94848	s33015
CLS01305	Contig8579.g9152	GSPATP00013592001	IMG5_051040	s33015	p94848	i2222
CLS01317	GSPATP00011293001	IMG5_170610	Contig4386.g4686	p29695	i23967	s28460
CLS01317	IMG5_170610	GSPATP00011293001	Contig4386.g4686	i23967	p29695	s28460
CLS01317	Contig4386.g4686	GSPATP00011293001	IMG5_170610	s28460	p29695	i23967
CLS01320	GSPATP00015004001	IMG5_170690	Contig7882.g8415	p36210	i10323	s32142
CLS01320	GSPATP00015004001	IMG5_170690	Contig7882.g8415	p36211	i10324	s32143
CLS01320	IMG5_170690	GSPATP00015004001	Contig7882.g8415	i10323	p36210	s32142
CLS01320	IMG5_170690	GSPATP00015004001	Contig7882.g8415	i10324	p36211	s32143
CLS01320	Contig7882.g8415	GSPATP00015004001	IMG5_170690	s32142	p36210	i10323
CLS01320	Contig7882.g8415	GSPATP00015004001	IMG5_170690	s32143	p36211	i10324
CLS01323	GSPATP00037040001	IMG5_147250	Contig4451.g4748	p80218	i21918	s5308
CLS01323	IMG5_147250	GSPATP00037040001	Contig4451.g4748	i21918	p80218	s5308
CLS01323	Contig4451.g4748	GSPATP00037040001	IMG5_147250	s5308	p80218	i21918
CLS01324	GSPATP00021333001	IMG5_147260	Contig3948.g4221	p108860	i8291	s4694
CLS01324	IMG5_147260	GSPATP00021333001	Contig3948.g4221	i8291	p108860	s4694
CLS01324	Contig3948.g4221	GSPATP00021333001	IMG5_147260	s4694	p108860	i8291
CLS01326	GSPATP00016102001	IMG5_120280	Contig12746.g13595	p99389	i6381	s37449
CLS01326	GSPATP00016102001	IMG5_120280	Contig12746.g13595	p99391	i6384	s37451
CLS01326	IMG5_120280	GSPATP00016102001	Contig12746.g13595	i6381	p99389	s37449
CLS01326	IMG5_120280	GSPATP00016102001	Contig12746.g13595	i6384	p99391	s37451
CLS01326	Contig12746.g13595	GSPATP00016102001	IMG5_120280	s37449	p99389	i6381
CLS01326	Contig12746.g13595	GSPATP00016102001	IMG5_120280	s37451	p99391	i6384
CLS01344	GSPATP00007974001	IMG5_187570	Contig16724.g17818	p23722	i25437	s41788
CLS01344	GSPATP00007974001	IMG5_187570	Contig16724.g17818	p23723	i25438	s41789
CLS01344	IMG5_187570	GSPATP00007974001	Contig16724.g17818	i25437	p23722	s41788
CLS01344	IMG5_187570	GSPATP00007974001	Contig16724.g17818	i25438	p23723	s41789
CLS01344	Contig16724.g17818	GSPATP00007974001	IMG5_187570	s41788	p23722	i25437
CLS01344	Contig16724.g17818	GSPATP00007974001	IMG5_187570	s41789	p23723	i25438
CLS01371	GSPATP00012890001	IMG5_149080	Contig16081.g17140	p93731	i22097	s19121
CLS01371	IMG5_149080	GSPATP00012890001	Contig16081.g17140	i22097	p93731	s19121
CLS01371	Contig16081.g17140	GSPATP00012890001	IMG5_149080	s19121	p93731	i22097
CLS01378	GSPATP00027034001	IMG5_042470	Contig13674.g14578	p119503	i1932	s38529
CLS01378	IMG5_042470	GSPATP00027034001	Contig13674.g14578	i1932	p119503	s38529
CLS01378	Contig13674.g14578	GSPATP00027034001	IMG5_042470	s38529	p119503	i1932
CLS01402	GSPATP00008408001	IMG5_035780	Contig10863.g11605	p85762	i15110	s12965
CLS01402	GSPATP00008408001	IMG5_035780	Contig10863.g11605	p85763	i15111	s12966
CLS01402	IMG5_035780	GSPATP00008408001	Contig10863.g11605	i15110	p85762	s12965
CLS01402	IMG5_035780	GSPATP00008408001	Contig10863.g11605	i15111	p85763	s12966
CLS01402	Contig10863.g11605	GSPATP00008408001	IMG5_035780	s12965	p85762	i15110
CLS01402	Contig10863.g11605	GSPATP00008408001	IMG5_035780	s12966	p85763	i15111
CLS01406	GSPATP00035904001	IMG5_145140	Contig15857.g16907	p16911	i21633	s40816
CLS01406	IMG5_145140	GSPATP00035904001	Contig15857.g16907	i21633	p16911	s40816
CLS01406	Contig15857.g16907	GSPATP00035904001	IMG5_145140	s40816	p16911	i21633
CLS01407	GSPATP00023525001	IMG5_131610	Contig14521.g15471	p51777	i7357	s39426
CLS01407	IMG5_131610	GSPATP00023525001	Contig14521.g15471	i7357	p51777	s39426
CLS01407	Contig14521.g15471	GSPATP00023525001	IMG5_131610	s39426	p51777	i7357
CLS01408	GSPATP00031143001	IMG5_131630	Contig12222.g13061	p8166	i20805	s14767
CLS01408	IMG5_131630	GSPATP00031143001	Contig12222.g13061	i20805	p8166	s14767
CLS01408	Contig12222.g13061	GSPATP00031143001	IMG5_131630	s14767	p8166	i20805
CLS01411	GSPATP00018343001	IMG5_121350	Contig4267.g4571	p103520	i6456	s5114
CLS01411	IMG5_121350	GSPATP00018343001	Contig4267.g4571	i6456	p103520	s5114
CLS01411	Contig4267.g4571	GSPATP00018343001	IMG5_121350	s5114	p103520	i6456
CLS01420	Contig15899.g16948	GSPATP00009030001	IMG5_002770	s18890	p86775	i13661
CLS01423	GSPATP00029442001	IMG5_002700	Contig14495.g15445	p4912	i13649	s17283
CLS01423	IMG5_002700	GSPATP00029442001	Contig14495.g15445	i13649	p4912	s17283
CLS01423	Contig14495.g15445	GSPATP00029442001	IMG5_002700	s17283	p4912	i13649
CLS01453	GSPATP00013523001	IMG5_156230	Contig4418.g4725	p94738	i22771	s5275
CLS01453	IMG5_156230	GSPATP00013523001	Contig4418.g4725	i22771	p94738	s5275
CLS01453	Contig4418.g4725	GSPATP00013523001	IMG5_156230	s5275	p94738	i22771
CLS01473	GSPATP00011561001	IMG5_049040	Contig6432.g6883	p91698	i2126	s7691
CLS01473	GSPATP00011561001	IMG5_049040	Contig6432.g6883	p91699	i2127	s7692
CLS01473	IMG5_049040	GSPATP00011561001	Contig6432.g6883	i2126	p91698	s7691
CLS01473	IMG5_049040	GSPATP00011561001	Contig6432.g6883	i2127	p91699	s7692
CLS01473	Contig6432.g6883	GSPATP00011561001	IMG5_049040	s7691	p91698	i2126
CLS01473	Contig6432.g6883	GSPATP00011561001	IMG5_049040	s7692	p91699	i2127
CLS01511	GSPATP00021688001	IMG5_201940	Contig16602.g17678	p48943	i13004	s19681
CLS01511	IMG5_201940	GSPATP00021688001	Contig16602.g17678	i13004	p48943	s19681
CLS01511	Contig16602.g17678	GSPATP00021688001	IMG5_201940	s19681	p48943	i13004
CLS01550	GSPATP00004164001	IMG5_100400	Contig18220.g19357	p117399	i18240	s43256
CLS01550	IMG5_100400	GSPATP00004164001	Contig18220.g19357	i18240	p117399	s43256
CLS01550	Contig18220.g19357	GSPATP00004164001	IMG5_100400	s43256	p117399	i18240
CLS01571	GSPATP00028016001	IMG5_131040	Contig14907.g15880	p2258	i7331	s17744
CLS01571	IMG5_131040	GSPATP00028016001	Contig14907.g15880	i7331	p2258	s17744
CLS01571	Contig14907.g15880	GSPATP00028016001	IMG5_131040	s17744	p2258	i7331
CLS01589	GSPATP00005849001	IMG5_181390	Contig7572.g8080	p73775	i24824	s31839
CLS01589	IMG5_181390	GSPATP00005849001	Contig7572.g8080	i24824	p73775	s31839
CLS01589	Contig7572.g8080	GSPATP00005849001	IMG5_181390	s31839	p73775	i24824
CLS01655	GSPATP00005645001	IMG5_182550	Contig17968.g19096	p71368	i11211	s21310
CLS01655	IMG5_182550	GSPATP00005645001	Contig17968.g19096	i11211	p71368	s21310
CLS01655	Contig17968.g19096	GSPATP00005645001	IMG5_182550	s21310	p71368	i11211
CLS01705	GSPATP00034464001	IMG5_168730	Contig8204.g8759	p14410	i23764	s32591
CLS01705	IMG5_168730	GSPATP00034464001	Contig8204.g8759	i23764	p14410	s32591
CLS01705	Contig8204.g8759	GSPATP00034464001	IMG5_168730	s32591	p14410	i23764
CLS01714	GSPATP00014228001	IMG5_014170	Contig8875.g9481	p35018	i14283	s33350
CLS01714	IMG5_014170	GSPATP00014228001	Contig8875.g9481	i14283	p35018	s33350
CLS01714	Contig8875.g9481	GSPATP00014228001	IMG5_014170	s33350	p35018	i14283
CLS01838	GSPATP00022953001	IMG5_113470	Contig19442.g20613	p112108	i19368	s44489
CLS01838	IMG5_113470	GSPATP00022953001	Contig19442.g20613	i19368	p112108	s44489
CLS01838	Contig19442.g20613	GSPATP00022953001	IMG5_113470	s44489	p112108	i19368
CLS01847	GSPATP00007475001	IMG5_173310	Contig14277.g15205	p21869	i10502	s17035
CLS01847	IMG5_173310	GSPATP00007475001	Contig14277.g15205	i10502	p21869	s17035
CLS01847	Contig14277.g15205	GSPATP00007475001	IMG5_173310	s17035	p21869	i10502
CLS01864	GSPATP00011303001	IMG5_151860	Contig12077.g12914	p91292	i8635	s14600
CLS01864	IMG5_151860	GSPATP00011303001	Contig12077.g12914	i8635	p91292	s14600
CLS01864	Contig12077.g12914	GSPATP00011303001	IMG5_151860	s14600	p91292	i8635
CLS01901	GSPATP00015126001	IMG5_023440	Contig4986.g5337	p97796	i14621	s6008
CLS01901	IMG5_023440	GSPATP00015126001	Contig4986.g5337	i14621	p97796	s6008
CLS01901	Contig4986.g5337	GSPATP00015126001	IMG5_023440	s6008	p97796	i14621
CLS01910	GSPATP00010853001	IMG5_116480	Contig16913.g18015	p89621	i19623	s41967
CLS01910	IMG5_116480	GSPATP00010853001	Contig16913.g18015	i19623	p89621	s41967
CLS01910	Contig16913.g18015	GSPATP00010853001	IMG5_116480	s41967	p89621	i19623
CLS01928	GSPATP00017033001	IMG5_124210	Contig13322.g14216	p40222	i20257	s16022
CLS01928	IMG5_124210	GSPATP00017033001	Contig13322.g14216	i20257	p40222	s16022
CLS01928	Contig13322.g14216	GSPATP00017033001	IMG5_124210	s16022	p40222	i20257
CLS01966	GSPATP00027140001	IMG5_004580	Contig13987.g14932	p119688	i453	s16736
CLS01966	IMG5_004580	GSPATP00027140001	Contig13987.g14932	i453	p119688	s16736
CLS01966	Contig13987.g14932	GSPATP00027140001	IMG5_004580	s16736	p119688	i453
CLS01971	GSPATP00008814001	IMG5_079820	Contig12604.g13445	p25092	i3692	s15174
CLS01971	IMG5_079820	GSPATP00008814001	Contig12604.g13445	i3692	p25092	s15174
CLS01971	Contig12604.g13445	GSPATP00008814001	IMG5_079820	s15174	p25092	i3692
CLS01991	GSPATP00007150001	IMG5_003030	Contig6620.g7078	p81210	i13677	s30852
CLS01991	IMG5_003030	GSPATP00007150001	Contig6620.g7078	i13677	p81210	s30852
CLS01991	Contig6620.g7078	GSPATP00007150001	IMG5_003030	s30852	p81210	i13677
CLS01999	GSPATP00023058001	IMG5_069880	Contig18269.g19414	p112275	i16737	s21644
CLS01999	GSPATP00023058001	IMG5_069880	Contig18269.g19414	p112276	i16738	s21645
CLS01999	IMG5_069880	GSPATP00023058001	Contig18269.g19414	i16737	p112275	s21644
CLS01999	IMG5_069880	GSPATP00023058001	Contig18269.g19414	i16738	p112276	s21645
CLS01999	Contig18269.g19414	GSPATP00023058001	IMG5_069880	s21644	p112275	i16737
CLS01999	Contig18269.g19414	GSPATP00023058001	IMG5_069880	s21645	p112276	i16738
CLS02038	GSPATP00004592001	IMG5_099790	Contig16415.g17479	p1511	i4629	s41437
CLS02038	IMG5_099790	GSPATP00004592001	Contig16415.g17479	i4629	p1511	s41437
CLS02038	Contig16415.g17479	GSPATP00004592001	IMG5_099790	s41437	p1511	i4629
CLS02039	GSPATP00015092001	IMG5_099550	Contig12257.g13092	p97754	i18133	s36932
CLS02039	IMG5_099550	GSPATP00015092001	Contig12257.g13092	i18133	p97754	s36932
CLS02039	Contig12257.g13092	GSPATP00015092001	IMG5_099550	s36932	p97754	i18133
CLS02096	GSPATP00028868001	IMG5_049140	Contig6200.g6629	p3449	i15413	s7413
CLS02096	IMG5_049140	GSPATP00028868001	Contig6200.g6629	i15413	p3449	s7413
CLS02096	Contig6200.g6629	GSPATP00028868001	IMG5_049140	s7413	p3449	i15413
CLS02113	GSPATP00018963001	IMG5_071530	Contig5909.g6336	p104483	i3377	s7091
CLS02113	IMG5_071530	GSPATP00018963001	Contig5909.g6336	i3377	p104483	s7091
CLS02113	Contig5909.g6336	GSPATP00018963001	IMG5_071530	s7091	p104483	i3377
CLS02138	GSPATP00020786001	IMG5_021690	Contig9703.g10380	p108058	i14535	s34374
CLS02138	IMG5_021690	GSPATP00020786001	Contig9703.g10380	i14535	p108058	s34374
CLS02138	Contig9703.g10380	GSPATP00020786001	IMG5_021690	s34374	p108058	i14535
CLS02172	GSPATP00035109001	IMG5_056510	Contig9985.g10680	p15204	i15914	s11990
CLS02172	IMG5_056510	GSPATP00035109001	Contig9985.g10680	i15914	p15204	s11990
CLS02172	Contig9985.g10680	GSPATP00035109001	IMG5_056510	s11990	p15204	i15914
CLS02181	GSPATP00008624001	IMG5_006000	Contig10470.g11176	p24810	i558	s35211
CLS02181	IMG5_006000	GSPATP00008624001	Contig10470.g11176	i558	p24810	s35211
CLS02181	Contig10470.g11176	GSPATP00008624001	IMG5_006000	s35211	p24810	i558
CLS02222	GSPATP00017453001	IMG5_032910	Contig4272.g4577	p102068	i14986	s28353
CLS02257	GSPATP00015260001	IMG5_164750	Contig17291.g18416	p36625	i9703	s42297
CLS02257	GSPATP00015260001	IMG5_164750	Contig17291.g18416	p36627	i9705	s42298
CLS02257	IMG5_164750	GSPATP00015260001	Contig17291.g18416	i9703	p36625	s42297
CLS02257	IMG5_164750	GSPATP00015260001	Contig17291.g18416	i9705	p36627	s42298
CLS02257	Contig17291.g18416	GSPATP00015260001	IMG5_164750	s42297	p36625	i9703
CLS02257	Contig17291.g18416	GSPATP00015260001	IMG5_164750	s42298	p36627	i9705
CLS02286	GSPATP00018754001	IMG5_101150	Contig12631.g13478	p104115	i18338	s15213
CLS02286	IMG5_101150	GSPATP00018754001	Contig12631.g13478	i18338	p104115	s15213
CLS02286	Contig12631.g13478	GSPATP00018754001	IMG5_101150	s15213	p104115	i18338
CLS02353	GSPATP00013166001	IMG5_078200	Contig10097.g10788	p94212	i3640	s12081
CLS02353	GSPATP00013166001	IMG5_078200	Contig10097.g10788	p94213	i3641	s12082
CLS02353	IMG5_078200	GSPATP00013166001	Contig10097.g10788	i3640	p94212	s12081
CLS02353	IMG5_078200	GSPATP00013166001	Contig10097.g10788	i3641	p94213	s12082
CLS02353	Contig10097.g10788	GSPATP00013166001	IMG5_078200	s12081	p94212	i3640
CLS02353	Contig10097.g10788	GSPATP00013166001	IMG5_078200	s12082	p94213	i3641
CLS02358	GSPATP00036081001	IMG5_118030	Contig13305.g14196	p78212	i6068	s16003
CLS02358	IMG5_118030	GSPATP00036081001	Contig13305.g14196	i6068	p78212	s16003
CLS02358	Contig13305.g14196	GSPATP00036081001	IMG5_118030	s16003	p78212	i6068
CLS02364	GSPATP00008610001	IMG5_058180	Contig13650.g14555	p24788	i16037	s38483
CLS02364	IMG5_058180	GSPATP00008610001	Contig13650.g14555	i16037	p24788	s38483
CLS02364	Contig13650.g14555	GSPATP00008610001	IMG5_058180	s38483	p24788	i16037
CLS02366	GSPATP00038086001	IMG5_019440	Contig9632.g10297	p82292	i14443	s11520
CLS02383	GSPATP00024760001	IMG5_004150	Contig12931.g13796	p115499	i405	s15574
CLS02383	IMG5_004150	GSPATP00024760001	Contig12931.g13796	i405	p115499	s15574
CLS02383	Contig12931.g13796	GSPATP00024760001	IMG5_004150	s15574	p115499	i405
CLS02424	GSPATP00017275001	IMG5_202970	Contig14474.g15426	p101792	i13169	s17267
CLS02424	IMG5_202970	GSPATP00017275001	Contig14474.g15426	i13169	p101792	s17267
CLS02424	Contig14474.g15426	GSPATP00017275001	IMG5_202970	s17267	p101792	i13169
CLS02456	GSPATP00014275001	IMG5_098210	Contig7636.g8153	p96566	i4433	s9222
CLS02456	IMG5_098210	GSPATP00014275001	Contig7636.g8153	i4433	p96566	s9222
CLS02456	Contig7636.g8153	GSPATP00014275001	IMG5_098210	s9222	p96566	i4433
CLS02521	GSPATP00029734001	IMG5_180760	Contig13005.g13867	p5344	i24745	s15657
CLS02521	IMG5_180760	GSPATP00029734001	Contig13005.g13867	i24745	p5344	s15657
CLS02521	Contig13005.g13867	GSPATP00029734001	IMG5_180760	s15657	p5344	i24745
CLS02577	GSPATP00028006001	IMG5_162270	Contig7215.g7728	p62826	i23248	s8714
CLS02577	IMG5_162270	GSPATP00028006001	Contig7215.g7728	i23248	p62826	s8714
CLS02577	Contig7215.g7728	GSPATP00028006001	IMG5_162270	s8714	p62826	i23248
CLS02578	GSPATP00023100001	IMG5_169860	Contig16147.g17202	p51077	i10277	s41103
CLS02578	IMG5_169860	GSPATP00023100001	Contig16147.g17202	i10277	p51077	s41103
CLS02578	Contig16147.g17202	GSPATP00023100001	IMG5_169860	s41103	p51077	i10277
CLS02591	GSPATP00016300001	IMG5_059240	Contig4233.g4529	p38308	i2658	s5066
CLS02591	IMG5_059240	GSPATP00016300001	Contig4233.g4529	i2658	p38308	s5066
CLS02591	Contig4233.g4529	GSPATP00016300001	IMG5_059240	s5066	p38308	i2658
CLS02663	GSPATP00017379001	IMG5_197920	Contig5051.g5411	p101943	i12613	s29177
CLS02663	IMG5_197920	GSPATP00017379001	Contig5051.g5411	i12613	p101943	s29177
CLS02663	Contig5051.g5411	GSPATP00017379001	IMG5_197920	s29177	p101943	i12613
CLS02667	GSPATP00005164001	IMG5_197890	Contig14521.g15471	p68430	i26406	s39424
CLS02667	IMG5_197890	GSPATP00005164001	Contig14521.g15471	i26406	p68430	s39424
CLS02667	Contig14521.g15471	GSPATP00005164001	IMG5_197890	s39424	p68430	i26406
CLS02689	Contig4456.g4753	GSPATP00005375001	IMG5_141600	s5316	p68746	i7983
CLS02701	GSPATP00027807001	IMG5_075800	Contig4485.g4786	p1928	i3533	s5342
CLS02701	IMG5_075800	GSPATP00027807001	Contig4485.g4786	i3533	p1928	s5342
CLS02701	Contig4485.g4786	GSPATP00027807001	IMG5_075800	s5342	p1928	i3533
CLS02713	GSPATP00006865001	IMG5_180520	Contig8921.g9533	p18199	i11000	s33401
CLS02713	IMG5_180520	GSPATP00006865001	Contig8921.g9533	i11000	p18199	s33401
CLS02713	Contig8921.g9533	GSPATP00006865001	IMG5_180520	s33401	p18199	i11000
CLS02771	GSPATP00006776001	IMG5_123640	Contig19205.g20362	p79025	i6675	s44188
CLS02771	IMG5_123640	GSPATP00006776001	Contig19205.g20362	i6675	p79025	s44188
CLS02771	Contig19205.g20362	GSPATP00006776001	IMG5_123640	s44188	p79025	i6675
CLS02774	GSPATP00033527001	IMG5_123630	Contig12118.g12954	p12458	i6667	s36792
CLS02774	IMG5_123630	GSPATP00033527001	Contig12118.g12954	i6667	p12458	s36792
CLS02774	Contig12118.g12954	GSPATP00033527001	IMG5_123630	s36792	p12458	i6667
CLS02831	GSPATP00009546001	IMG5_124540	Contig12804.g13665	p26122	i20284	s37532
CLS02831	IMG5_124540	GSPATP00009546001	Contig12804.g13665	i20284	p26122	s37532
CLS02831	Contig12804.g13665	GSPATP00009546001	IMG5_124540	s37532	p26122	i20284
CLS02840	GSPATP00035275001	IMG5_148640	Contig6446.g6906	p16045	i8419	s30666
CLS02840	IMG5_148640	GSPATP00035275001	Contig6446.g6906	i8419	p16045	s30666
CLS02840	Contig6446.g6906	GSPATP00035275001	IMG5_148640	s30666	p16045	i8419
CLS02859	GSPATP00038317001	IMG5_196190	Contig19000.g20155	p83165	i12448	s44018
CLS02859	IMG5_196190	GSPATP00038317001	Contig19000.g20155	i12448	p83165	s44018
CLS02859	Contig19000.g20155	GSPATP00038317001	IMG5_196190	s44018	p83165	i12448
CLS02865	GSPATP00004048001	IMG5_195950	Contig13669.g14575	p117201	i12421	s38527
CLS02865	IMG5_195950	GSPATP00004048001	Contig13669.g14575	i12421	p117201	s38527
CLS02865	Contig13669.g14575	GSPATP00004048001	IMG5_195950	s38527	p117201	i12421
