# Supplementary material for: Evolution of the Exon-Intron Structure in Ciliate Genomes
Source: PLoS One. 2016 Sep 7;11(9):e0161476. doi: 10.1371/journal.pone.0161476 (PMC5014332; doi:10.1371/journal.pone.0161476)
Supplement: S2 File — Tables include COG IDs, protein IDs, and corresponding intron IDs. Conserved introns were identified as described in Methods (“Identification of conserved introns”). (ZIP) [file pone.0161476.s006.zip › Cistrons__Paramecium_Stylonychia_Oxytricha.csv]

CLS03262	GSPATP00011160001	Contig19853.0.g31	Contig16962.g18066	p29493	o42923	s20150
CLS03262	Contig19853.0.g31	GSPATP00011160001	Contig16962.g18066	o42923	p29493	s20150
CLS03262	Contig16962.g18066	GSPATP00011160001	Contig19853.0.g31	s20150	p29493	o42923
CLS03271	Contig10284.0.g42	GSPATP00019851001	Contig4431.g4731	o27358	p45315	s28508
CLS03282	GSPATP00024663001	Contig7966.0.g41	Contig15663.g16687	p54262	o55924	s40566
CLS03282	Contig7966.0.g41	GSPATP00024663001	Contig15663.g16687	o55924	p54262	s40566
CLS03282	Contig15663.g16687	GSPATP00024663001	Contig7966.0.g41	s40566	p54262	o55924
CLS03305	GSPATP00019014001	Contig19131.0.g70	Contig7132.g7624	p104578	o41664	s31439
CLS03305	Contig19131.0.g70	GSPATP00019014001	Contig7132.g7624	o41664	p104578	s31439
CLS03305	Contig7132.g7624	GSPATP00019014001	Contig19131.0.g70	s31439	p104578	o41664
CLS03306	GSPATP00004327001	Contig12123.0.g11	Contig4920.g5267	p1065	o3262	s29040
CLS03308	GSPATP00004602001	Contig19725.0.g6	Contig6310.g6756	p62115	o42684	s30511
CLS03308	Contig19725.0.g6	GSPATP00004602001	Contig6310.g6756	o42684	p62115	s30511
CLS03308	Contig6310.g6756	GSPATP00004602001	Contig19725.0.g6	s30511	p62115	o42684
CLS03421	GSPATP00022422001	Contig17700.0.g37	Contig18713.g19873	p50119	o39588	s43744
CLS03421	GSPATP00022422001	Contig17700.0.g37	Contig18713.g19873	p50120	o39589	s43745
CLS03421	Contig17700.0.g37	GSPATP00022422001	Contig18713.g19873	o39588	p50119	s43744
CLS03421	Contig17700.0.g37	GSPATP00022422001	Contig18713.g19873	o39589	p50120	s43745
CLS03421	Contig18713.g19873	GSPATP00022422001	Contig17700.0.g37	s43744	p50119	o39588
CLS03421	Contig18713.g19873	GSPATP00022422001	Contig17700.0.g37	s43745	p50120	o39589
CLS03459	GSPATP00005270001	Contig13787.0.g90	Contig4500.g4807	p68586	o5610	s5381
CLS03459	Contig13787.0.g90	GSPATP00005270001	Contig4500.g4807	o5610	p68586	s5381
CLS03459	Contig4500.g4807	GSPATP00005270001	Contig13787.0.g90	s5381	p68586	o5610
CLS03470	GSPATP00025185001	Contig345.1.g7	Contig4275.g4583	p54949	o18800	s28363
CLS03470	Contig345.1.g7	GSPATP00025185001	Contig4275.g4583	o18800	p54949	s28363
CLS03470	Contig4275.g4583	GSPATP00025185001	Contig345.1.g7	s28363	p54949	o18800
CLS03515	GSPATP00005631001	Contig7751.0.g11	Contig18842.g19991	p10460	o23886	s43857
CLS03515	Contig7751.0.g11	GSPATP00005631001	Contig18842.g19991	o23886	p10460	s43857
CLS03515	Contig18842.g19991	GSPATP00005631001	Contig7751.0.g11	s43857	p10460	o23886
CLS03529	GSPATP00005706001	Contig380.1.g56	Contig16692.g17787	p10587	o50017	s19816
CLS03529	GSPATP00005706001	Contig380.1.g56	Contig16692.g17787	p10592	o50020	s19819
CLS03529	Contig380.1.g56	GSPATP00005706001	Contig16692.g17787	o50017	p10587	s19816
CLS03529	Contig380.1.g56	GSPATP00005706001	Contig16692.g17787	o50020	p10592	s19819
CLS03529	Contig16692.g17787	GSPATP00005706001	Contig380.1.g56	s19816	p10587	o50017
CLS03529	Contig16692.g17787	GSPATP00005706001	Contig380.1.g56	s19819	p10592	o50020
CLS03582	GSPATP00014590001	Contig10486.0.g73	Contig8288.g8846	p35542	o727	s32704
CLS03582	Contig10486.0.g73	GSPATP00014590001	Contig8288.g8846	o727	p35542	s32704
CLS03582	Contig8288.g8846	GSPATP00014590001	Contig10486.0.g73	s32704	p35542	o727
CLS03596	GSPATP00011063001	Contig15938.0.g43	Contig7551.g8062	p29344	o36905	s9086
CLS03596	Contig15938.0.g43	GSPATP00011063001	Contig7551.g8062	o36905	p29344	s9086
CLS03596	Contig7551.g8062	GSPATP00011063001	Contig15938.0.g43	s9086	p29344	o36905
CLS03671	GSPATP00006878001	Contig20436.0.g70	Contig13673.g14577	p79212	o43891	s16381
CLS03671	Contig20436.0.g70	GSPATP00006878001	Contig13673.g14577	o43891	p79212	s16381
CLS03671	Contig13673.g14577	GSPATP00006878001	Contig20436.0.g70	s16381	p79212	o43891
CLS03675	GSPATP00016720001	Contig9888.0.g41	Contig11458.g12258	p38962	o58953	s13774
CLS03675	Contig9888.0.g41	GSPATP00016720001	Contig11458.g12258	o58953	p38962	s13774
CLS03675	Contig11458.g12258	GSPATP00016720001	Contig9888.0.g41	s13774	p38962	o58953
CLS03682	GSPATP00013178001	Contig20200.0.g58	Contig18404.g19546	p32730	o43498	s43445
CLS03682	GSPATP00013178001	Contig20200.0.g58	Contig18404.g19546	p32732	o43504	s43449
CLS03682	Contig20200.0.g58	GSPATP00013178001	Contig18404.g19546	o43498	p32730	s43445
CLS03682	Contig20200.0.g58	GSPATP00013178001	Contig18404.g19546	o43504	p32732	s43449
CLS03682	Contig18404.g19546	GSPATP00013178001	Contig20200.0.g58	s43445	p32730	o43498
CLS03682	Contig18404.g19546	GSPATP00013178001	Contig20200.0.g58	s43449	p32732	o43504
CLS03685	GSPATP00007019001	Contig12890.0.g102	Contig19448.g20620	p80985	o4309	s44497
CLS03685	Contig12890.0.g102	GSPATP00007019001	Contig19448.g20620	o4309	p80985	s44497
CLS03685	Contig19448.g20620	GSPATP00007019001	Contig12890.0.g102	s44497	p80985	o4309
CLS03752	GSPATP00007505001	Contig4733.0.g43	Contig4098.g4386	p21927	o51304	s28185
CLS03752	Contig4733.0.g43	GSPATP00007505001	Contig4098.g4386	o51304	p21927	s28185
CLS03752	Contig4098.g4386	GSPATP00007505001	Contig4733.0.g43	s28185	p21927	o51304
CLS03754	GSPATP00015208001	Contig21302.0.g1	Contig5439.g5813	p97932	o15014	s6520
CLS03754	Contig21302.0.g1	GSPATP00015208001	Contig5439.g5813	o15014	p97932	s6520
CLS03754	Contig5439.g5813	GSPATP00015208001	Contig21302.0.g1	s6520	p97932	o15014
CLS03797	GSPATP00021467001	Contig10015.0.g100	Contig7204.g7713	p47832	o26908	s8697
CLS03797	Contig10015.0.g100	GSPATP00021467001	Contig7204.g7713	o26908	p47832	s8697
CLS03797	Contig7204.g7713	GSPATP00021467001	Contig10015.0.g100	s8697	p47832	o26908
CLS03823	GSPATP00008730001	Contig10559.0.g20	Contig6694.g7161	p86266	o27844	s8003
CLS03823	Contig10559.0.g20	GSPATP00008730001	Contig6694.g7161	o27844	p86266	s8003
CLS03823	Contig6694.g7161	GSPATP00008730001	Contig10559.0.g20	s8003	p86266	o27844
CLS03840	GSPATP00038471001	Contig20953.0.g93	Contig11420.g12221	p83434	o14540	s13732
CLS03840	Contig20953.0.g93	GSPATP00038471001	Contig11420.g12221	o14540	p83434	s13732
CLS03840	Contig11420.g12221	GSPATP00038471001	Contig20953.0.g93	s13732	p83434	o14540
CLS03845	GSPATP00013073001	Contig15439.0.g99	Contig9029.g9657	p94039	o36046	s33537
CLS03845	Contig15439.0.g99	GSPATP00013073001	Contig9029.g9657	o36046	p94039	s33537
CLS03845	Contig9029.g9657	GSPATP00013073001	Contig15439.0.g99	s33537	p94039	o36046
CLS03853	GSPATP00008424001	Contig290.0.g67	Contig9990.g10688	p85828	o48630	s34686
CLS03853	Contig290.0.g67	GSPATP00008424001	Contig9990.g10688	o48630	p85828	s34686
CLS03853	Contig9990.g10688	GSPATP00008424001	Contig290.0.g67	s34686	p85828	o48630
CLS03854	GSPATP00012981001	Contig16902.0.g77	Contig12222.g13060	p93909	o9549	s36915
CLS03854	Contig16902.0.g77	GSPATP00012981001	Contig12222.g13060	o9549	p93909	s36915
CLS03854	Contig12222.g13060	GSPATP00012981001	Contig16902.0.g77	s36915	p93909	o9549
CLS03879	GSPATP00008698001	Contig19456.0.g85	Contig18587.g19751	p24915	o42225	s22010
CLS03879	Contig19456.0.g85	GSPATP00008698001	Contig18587.g19751	o42225	p24915	s22010
CLS03879	Contig18587.g19751	GSPATP00008698001	Contig19456.0.g85	s22010	p24915	o42225
CLS03880	GSPATP00008704001	Contig827.1.g132	Contig4932.g5276	p86229	o56366	s5938
CLS03886	GSPATP00008722001	Contig6042.0.g64	Contig18451.g19588	p24947	o53195	s21848
CLS03886	Contig6042.0.g64	GSPATP00008722001	Contig18451.g19588	o53195	p24947	s21848
CLS03886	Contig18451.g19588	GSPATP00008722001	Contig6042.0.g64	s21848	p24947	o53195
CLS03888	GSPATP00008736001	Contig11097.0.g21	Contig8251.g8796	p24972	o1677	s9960
CLS03888	Contig11097.0.g21	GSPATP00008736001	Contig8251.g8796	o1677	p24972	s9960
CLS03888	Contig8251.g8796	GSPATP00008736001	Contig11097.0.g21	s9960	p24972	o1677
CLS03896	GSPATP00008809001	Contig1085.1.g65	Contig18252.g19396	p25079	o28422	s43302
CLS03896	Contig1085.1.g65	GSPATP00008809001	Contig18252.g19396	o28422	p25079	s43302
CLS03896	Contig18252.g19396	GSPATP00008809001	Contig1085.1.g65	s43302	p25079	o28422
CLS03900	GSPATP00008829001	Contig1240.1.g131	Contig5121.g5485	p86462	o30991	s29248
CLS03900	Contig1240.1.g131	GSPATP00008829001	Contig5121.g5485	o30991	p86462	s29248
CLS03900	Contig5121.g5485	GSPATP00008829001	Contig1240.1.g131	s29248	p86462	o30991
CLS03934	GSPATP00009243001	Contig721.1.g109	Contig16166.g17230	p25684	o54809	s19203
CLS03934	Contig721.1.g109	GSPATP00009243001	Contig16166.g17230	o54809	p25684	s19203
CLS03934	Contig16166.g17230	GSPATP00009243001	Contig721.1.g109	s19203	p25684	o54809
CLS03938	GSPATP00019787001	Contig5643.0.g67	Contig18585.g19749	p106523	o21350	s22008
CLS03938	Contig5643.0.g67	GSPATP00019787001	Contig18585.g19749	o21350	p106523	s22008
CLS03938	Contig18585.g19749	GSPATP00019787001	Contig5643.0.g67	s22008	p106523	o21350
CLS04018	GSPATP00010191001	Contig15545.0.1.g8	Contig8808.g9409	p88629	o36237	s33279
CLS04018	Contig15545.0.1.g8	GSPATP00010191001	Contig8808.g9409	o36237	p88629	s33279
CLS04018	Contig8808.g9409	GSPATP00010191001	Contig15545.0.1.g8	s33279	p88629	o36237
CLS04020	GSPATP00033531001	Contig21965.0.g19	Contig18083.g19219	p73379	o46366	s21450
CLS04020	Contig21965.0.g19	GSPATP00033531001	Contig18083.g19219	o46366	p73379	s21450
CLS04020	Contig21965.0.g19	GSPATP00033531001	Contig18083.g19219	o46367	p73380	s21451
CLS04020	Contig18083.g19219	GSPATP00033531001	Contig21965.0.g19	s21450	p73379	o46366
CLS04050	GSPATP00010461001	Contig2768.0.g69	Contig8267.g8815	p89010	o17978	s32645
CLS04050	Contig2768.0.g69	GSPATP00010461001	Contig8267.g8815	o17978	p89010	s32645
CLS04050	Contig8267.g8815	GSPATP00010461001	Contig2768.0.g69	s32645	p89010	o17978
CLS04063	Contig8058.0.g113	GSPATP00010576001	Contig4043.g4327	o56060	p89234	s28134
CLS04079	GSPATP00019551001	Contig15822.0.g84	Contig17556.g18674	p44875	o36678	s42568
CLS04079	GSPATP00019551001	Contig15822.0.g84	Contig17556.g18674	p44876	o36679	s42569
CLS04079	Contig15822.0.g84	GSPATP00019551001	Contig17556.g18674	o36678	p44875	s42568
CLS04079	Contig15822.0.g84	GSPATP00019551001	Contig17556.g18674	o36679	p44876	s42569
CLS04079	Contig17556.g18674	GSPATP00019551001	Contig15822.0.g84	s42568	p44875	o36678
CLS04079	Contig17556.g18674	GSPATP00019551001	Contig15822.0.g84	s42569	p44876	o36679
CLS04085	Contig413.1.g99	GSPATP00019492001	Contig10125.g10817	o50492	p44776	s34842
CLS04095	GSPATP00014319001	Contig10061.0.g53	Contig18081.g19216	p96652	o132	s43114
CLS04095	Contig10061.0.g53	GSPATP00014319001	Contig18081.g19216	o132	p96652	s43114
CLS04095	Contig18081.g19216	GSPATP00014319001	Contig10061.0.g53	s43114	p96652	o132
CLS04140	GSPATP00011287001	Contig5305.0.g101	Contig14724.g15680	p91261	o52102	s39628
CLS04140	Contig5305.0.g101	GSPATP00011287001	Contig14724.g15680	o52102	p91261	s39628
CLS04140	Contig14724.g15680	GSPATP00011287001	Contig5305.0.g101	s39628	p91261	o52102
CLS04151	GSPATP00011670001	Contig22174.0.g18	Contig11318.g12094	p30391	o46753	s13579
CLS04151	GSPATP00011670001	Contig22174.0.g18	Contig11318.g12094	p30392	o46756	s13582
CLS04151	Contig22174.0.g18	GSPATP00011670001	Contig11318.g12094	o46753	p30391	s13579
CLS04151	Contig22174.0.g18	GSPATP00011670001	Contig11318.g12094	o46756	p30392	s13582
CLS04151	Contig11318.g12094	GSPATP00011670001	Contig22174.0.g18	s13579	p30391	o46753
CLS04151	Contig11318.g12094	GSPATP00011670001	Contig22174.0.g18	s13582	p30392	o46756
CLS04159	GSPATP00021391001	Contig11125.0.g67	Contig5051.g5410	p47696	o28838	s29175
CLS04159	Contig11125.0.g67	GSPATP00021391001	Contig5051.g5410	o28838	p47696	s29175
CLS04159	Contig5051.g5410	GSPATP00021391001	Contig11125.0.g67	s29175	p47696	o28838
CLS04171	GSPATP00011993001	Contig10741.0.g106	Contig15314.g16313	p92404	o28190	s18204
CLS04171	GSPATP00011993001	Contig10741.0.g106	Contig15314.g16313	p92406	o28192	s18206
CLS04171	GSPATP00011993001	Contig10741.0.g106	Contig15314.g16313	p92408	o28193	s18207
CLS04171	Contig10741.0.g106	GSPATP00011993001	Contig15314.g16313	o28192	p92406	s18206
CLS04171	Contig10741.0.g106	GSPATP00011993001	Contig15314.g16313	o28193	p92408	s18207
CLS04171	Contig15314.g16313	GSPATP00011993001	Contig10741.0.g106	s18206	p92406	o28192
CLS04171	Contig15314.g16313	GSPATP00011993001	Contig10741.0.g106	s18207	p92408	o28193
CLS04185	GSPATP00015535001	Contig18196.0.g15	Contig12880.g13748	p98431	o11076	s37614
CLS04185	Contig18196.0.g15	GSPATP00015535001	Contig12880.g13748	o11076	p98431	s37614
CLS04185	Contig12880.g13748	GSPATP00015535001	Contig18196.0.g15	s37614	p98431	o11076
CLS04199	GSPATP00016963001	Contig1054.0.g59	Contig16434.g17502	p40119	o843	s41478
CLS04199	Contig1054.0.g59	GSPATP00016963001	Contig16434.g17502	o843	p40119	s41478
CLS04199	Contig16434.g17502	GSPATP00016963001	Contig1054.0.g59	s41478	p40119	o843
CLS04213	Contig20867.0.g92	GSPATP00012377001	Contig8519.g9091	o14450	p31562	s10247
CLS04213	Contig8519.g9091	GSPATP00012377001	Contig20867.0.g92	s10247	p31562	o14450
CLS04214	GSPATP00012400001	Contig18209.0.g84	Contig14953.g15934	p92968	o40239	s17817
CLS04214	Contig18209.0.g84	GSPATP00012400001	Contig14953.g15934	o40239	p92968	s17817
CLS04214	Contig14953.g15934	GSPATP00012400001	Contig18209.0.g84	s17817	p92968	o40239
CLS04275	GSPATP00024785001	Contig250.0.g16	Contig15929.g16984	p115530	o48032	s18935
CLS04275	Contig250.0.g16	GSPATP00024785001	Contig15929.g16984	o48032	p115530	s18935
CLS04275	Contig15929.g16984	GSPATP00024785001	Contig250.0.g16	s18935	p115530	o48032
CLS04277	GSPATP00016778001	Contig14408.0.g47	Contig7203.g7712	p100991	o34419	s8692
CLS04277	Contig14408.0.g47	GSPATP00016778001	Contig7203.g7712	o34419	p100991	s8692
CLS04277	Contig7203.g7712	GSPATP00016778001	Contig14408.0.g47	s8692	p100991	o34419
CLS04285	GSPATP00013566001	Contig2734.0.g118	Contig11379.g12161	p94809	o17929	s13656
CLS04285	Contig2734.0.g118	GSPATP00013566001	Contig11379.g12161	o17929	p94809	s13656
CLS04285	Contig11379.g12161	GSPATP00013566001	Contig2734.0.g118	s13656	p94809	o17929
CLS04332	GSPATP00026190001	Contig20726.0.g23	Contig16681.g17769	p118202	o14239	s41755
CLS04332	Contig20726.0.g23	GSPATP00026190001	Contig16681.g17769	o14239	p118202	s41755
CLS04332	Contig16681.g17769	GSPATP00026190001	Contig20726.0.g23	s41755	p118202	o14239
CLS04358	GSPATP00037149001	Contig18398.0.g12	Contig12999.g13861	p80406	o11342	s15652
CLS04358	Contig18398.0.g12	GSPATP00037149001	Contig12999.g13861	o11342	p80406	s15652
CLS04358	Contig12999.g13861	GSPATP00037149001	Contig18398.0.g12	s15652	p80406	o11342
CLS04375	GSPATP00038102001	Contig6100.0.g94	Contig9630.g10295	p21333	o53271	s11516
CLS04375	Contig6100.0.g94	GSPATP00038102001	Contig9630.g10295	o53271	p21333	s11516
CLS04375	Contig9630.g10295	GSPATP00038102001	Contig6100.0.g94	s11516	p21333	o53271
CLS04384	GSPATP00031731001	Contig6122.0.g74	Contig12724.g13578	p70041	o21875	s37432
CLS04384	Contig6122.0.g74	GSPATP00031731001	Contig12724.g13578	o21875	p70041	s37432
CLS04384	Contig12724.g13578	GSPATP00031731001	Contig6122.0.g74	s37432	p70041	o21875
CLS04407	GSPATP00015696001	Contig715.1.g99	Contig5340.g5714	p98690	o54722	s6396
CLS04407	GSPATP00015696001	Contig715.1.g99	Contig5340.g5714	p98691	o54723	s6397
CLS04407	Contig715.1.g99	GSPATP00015696001	Contig5340.g5714	o54722	p98690	s6396
CLS04407	Contig715.1.g99	GSPATP00015696001	Contig5340.g5714	o54723	p98691	s6397
CLS04407	Contig5340.g5714	GSPATP00015696001	Contig715.1.g99	s6396	p98690	o54722
CLS04407	Contig5340.g5714	GSPATP00015696001	Contig715.1.g99	s6397	p98691	o54723
CLS04413	GSPATP00015805001	Contig20267.0.g73	Contig18496.g19651	p37472	o43624	s21938
CLS04413	Contig20267.0.g73	GSPATP00015805001	Contig18496.g19651	o43624	p37472	s21938
CLS04413	Contig18496.g19651	GSPATP00015805001	Contig20267.0.g73	s21938	p37472	o43624
CLS04426	GSPATP00016071001	Contig21979.0.g71	Contig13394.g14295	p99357	o46395	s16121
CLS04426	Contig21979.0.g71	GSPATP00016071001	Contig13394.g14295	o46395	p99357	s16121
CLS04426	Contig13394.g14295	GSPATP00016071001	Contig21979.0.g71	s16121	p99357	o46395
CLS04434	GSPATP00034301001	Contig6.0.g64	Contig18179.g19326	p75022	o53114	s43242
CLS04434	Contig6.0.g64	GSPATP00034301001	Contig18179.g19326	o53114	p75022	s43242
CLS04434	Contig18179.g19326	GSPATP00034301001	Contig6.0.g64	s43242	p75022	o53114
CLS04437	GSPATP00034326001	Contig121.1.g112	Contig13327.g14224	p75076	o3218	s16033
CLS04437	GSPATP00034326001	Contig121.1.g112	Contig13327.g14224	p75080	o3222	s16035
CLS04437	Contig121.1.g112	GSPATP00034326001	Contig13327.g14224	o3218	p75076	s16033
CLS04437	Contig121.1.g112	GSPATP00034326001	Contig13327.g14224	o3222	p75080	s16035
CLS04437	Contig13327.g14224	GSPATP00034326001	Contig121.1.g112	s16033	p75076	o3218
CLS04437	Contig13327.g14224	GSPATP00034326001	Contig121.1.g112	s16035	p75080	o3222
CLS04449	GSPATP00016770001	Contig18263.0.g50	Contig15103.g16101	p100968	o40340	s17971
CLS04449	Contig18263.0.g50	GSPATP00016770001	Contig15103.g16101	o40340	p100968	s17971
CLS04449	Contig15103.g16101	GSPATP00016770001	Contig18263.0.g50	s17971	p100968	o40340
CLS04451	GSPATP00016856001	Contig9232.0.g12	Contig4506.g4818	p101113	o25820	s28564
CLS04451	Contig9232.0.g12	GSPATP00016856001	Contig4506.g4818	o25820	p101113	s28564
CLS04451	Contig4506.g4818	GSPATP00016856001	Contig9232.0.g12	s28564	p101113	o25820
CLS04475	GSPATP00018566001	Contig3797.0.g32	Contig18247.g19389	p103808	o50012	s21602
CLS04475	GSPATP00018566001	Contig3797.0.g32	Contig18247.g19389	p103809	o50013	s21603
CLS04475	GSPATP00018566001	Contig3797.0.g32	Contig18247.g19389	p103812	o50014	s21604
CLS04475	Contig3797.0.g32	GSPATP00018566001	Contig18247.g19389	o50012	p103808	s21602
CLS04475	Contig3797.0.g32	GSPATP00018566001	Contig18247.g19389	o50013	p103809	s21603
CLS04475	Contig3797.0.g32	GSPATP00018566001	Contig18247.g19389	o50014	p103812	s21604
CLS04475	Contig18247.g19389	GSPATP00018566001	Contig3797.0.g32	s21602	p103808	o50012
CLS04475	Contig18247.g19389	GSPATP00018566001	Contig3797.0.g32	s21603	p103809	o50013
CLS04475	Contig18247.g19389	GSPATP00018566001	Contig3797.0.g32	s21604	p103812	o50014
CLS04494	GSPATP00017299001	Contig3200.0.g75	Contig18402.g19544	p40629	o49082	s21773
CLS04494	Contig3200.0.g75	GSPATP00017299001	Contig18402.g19544	o49082	p40629	s21773
CLS04494	Contig18402.g19544	GSPATP00017299001	Contig3200.0.g75	s21773	p40629	o49082
CLS04507	GSPATP00017481001	Contig8285.0.g24	Contig18704.g19866	p102123	o56387	s43742
CLS04507	Contig8285.0.g24	GSPATP00017481001	Contig18704.g19866	o56387	p102123	s43742
CLS04507	Contig18704.g19866	GSPATP00017481001	Contig8285.0.g24	s43742	p102123	o56387
CLS04555	GSPATP00037879001	Contig7603.0.g82	Contig13871.g14808	p81969	o55355	s16629
CLS04555	Contig7603.0.g82	GSPATP00037879001	Contig13871.g14808	o55355	p81969	s16629
CLS04555	Contig13871.g14808	GSPATP00037879001	Contig7603.0.g82	s16629	p81969	o55355
CLS04568	GSPATP00018125001	Contig19381.0.1.g85	Contig12495.g13333	p103094	o12555	s37208
CLS04568	Contig19381.0.1.g85	GSPATP00018125001	Contig12495.g13333	o12555	p103094	s37208
CLS04568	Contig12495.g13333	GSPATP00018125001	Contig19381.0.1.g85	s37208	p103094	o12555
CLS04570	GSPATP00028468001	Contig1234.1.g122	Contig13872.g14811	p2931	o3533	s16632
CLS04570	Contig1234.1.g122	GSPATP00028468001	Contig13872.g14811	o3533	p2931	s16632
CLS04570	Contig13872.g14811	GSPATP00028468001	Contig1234.1.g122	s16632	p2931	o3533
CLS04590	GSPATP00035039001	Contig3371.0.0.g49	Contig18192.g19336	p15118	o18736	s21561
CLS04590	Contig3371.0.0.g49	GSPATP00035039001	Contig18192.g19336	o18736	p15118	s21561
CLS04590	Contig18192.g19336	GSPATP00035039001	Contig3371.0.0.g49	s21561	p15118	o18736
CLS04623	GSPATP00018698001	Contig44.1.g4	Contig5582.g5981	p42960	o50818	s29786
CLS04623	Contig44.1.g4	GSPATP00018698001	Contig5582.g5981	o50818	p42960	s29786
CLS04623	Contig5582.g5981	GSPATP00018698001	Contig44.1.g4	s29786	p42960	o50818
CLS04677	GSPATP00022300001	Contig800.0.g9	Contig14090.g15021	p49943	o24182	s16839
CLS04677	Contig800.0.g9	GSPATP00022300001	Contig14090.g15021	o24182	p49943	s16839
CLS04677	Contig14090.g15021	GSPATP00022300001	Contig800.0.g9	s16839	p49943	o24182
CLS04682	GSPATP00022344001	Contig2680.0.g48	Contig19404.g20579	p49991	o48366	s44460
CLS04682	Contig2680.0.g48	GSPATP00022344001	Contig19404.g20579	o48366	p49991	s44460
CLS04682	Contig19404.g20579	GSPATP00022344001	Contig2680.0.g48	s44460	p49991	o48366
CLS04687	GSPATP00020191001	Contig21701.0.g11	Contig19093.g20245	p45847	o45917	s22592
CLS04687	GSPATP00020191001	Contig21701.0.g11	Contig19093.g20245	p45848	o45918	s22593
CLS04687	Contig21701.0.g11	GSPATP00020191001	Contig19093.g20245	o45917	p45847	s22592
CLS04687	Contig21701.0.g11	GSPATP00020191001	Contig19093.g20245	o45918	p45848	s22593
CLS04687	Contig19093.g20245	GSPATP00020191001	Contig21701.0.g11	s22592	p45847	o45917
CLS04687	Contig19093.g20245	GSPATP00020191001	Contig21701.0.g11	s22593	p45848	o45918
CLS04705	GSPATP00020421001	Contig4630.0.g54	Contig17125.g18245	p46206	o51133	s20370
CLS04705	GSPATP00020421001	Contig4630.0.g54	Contig17125.g18245	p46207	o51134	s20371
CLS04705	Contig4630.0.g54	GSPATP00020421001	Contig17125.g18245	o51133	p46206	s20370
CLS04705	Contig4630.0.g54	GSPATP00020421001	Contig17125.g18245	o51134	p46207	s20371
CLS04705	Contig17125.g18245	GSPATP00020421001	Contig4630.0.g54	s20370	p46206	o51133
CLS04705	Contig17125.g18245	GSPATP00020421001	Contig4630.0.g54	s20371	p46207	o51134
CLS04719	GSPATP00020650001	Contig11548.0.1.g93	Contig16900.g18000	p46548	o2352	s20071
CLS04719	Contig11548.0.1.g93	GSPATP00020650001	Contig16900.g18000	o2352	p46548	s20071
CLS04719	Contig16900.g18000	GSPATP00020650001	Contig11548.0.1.g93	s20071	p46548	o2352
CLS04748	GSPATP00020889001	Contig21033.0.g33	Contig14834.g15804	p46947	o14635	s39729
CLS04748	Contig21033.0.g33	GSPATP00020889001	Contig14834.g15804	o14635	p46947	s39729
CLS04748	Contig14834.g15804	GSPATP00020889001	Contig21033.0.g33	s39729	p46947	o14635
CLS04762	GSPATP00021039001	Contig8672.0.g66	Contig15102.g16099	p47170	o56896	s40037
CLS04762	Contig8672.0.g66	GSPATP00021039001	Contig15102.g16099	o56896	p47170	s40037
CLS04762	Contig15102.g16099	GSPATP00021039001	Contig8672.0.g66	s40037	p47170	o56896
CLS04821	GSPATP00022008001	Contig20126.0.g117	Contig9687.g10356	p49491	o13479	s34327
CLS04821	Contig20126.0.g117	GSPATP00022008001	Contig9687.g10356	o13479	p49491	s34327
CLS04821	Contig9687.g10356	GSPATP00022008001	Contig20126.0.g117	s34327	p49491	o13479
CLS04856	GSPATP00038488001	Contig20573.0.g76	Contig15656.g16678	p22291	o44121	s18655
CLS04856	Contig20573.0.g76	GSPATP00038488001	Contig15656.g16678	o44121	p22291	s18655
CLS04875	GSPATP00023012001	Contig21343.0.g41	Contig10746.g11495	p50978	o15050	s12832
CLS04875	Contig21343.0.g41	GSPATP00023012001	Contig10746.g11495	o15050	p50978	s12832
CLS04875	Contig10746.g11495	GSPATP00023012001	Contig21343.0.g41	s12832	p50978	o15050
CLS04890	GSPATP00025775001	Contig13946.0.g19	Contig15239.g16233	p117614	o5780	s18118
CLS04890	Contig13946.0.g19	GSPATP00025775001	Contig15239.g16233	o5780	p117614	s18118
CLS04890	Contig15239.g16233	GSPATP00025775001	Contig13946.0.g19	s18118	p117614	o5780
CLS04904	GSPATP00023498001	Contig20357.0.g72	Contig15946.g16997	p51733	o13762	s40905
CLS04904	GSPATP00023498001	Contig20357.0.g72	Contig15946.g16997	p51734	o13763	s40906
CLS04904	Contig20357.0.g72	GSPATP00023498001	Contig15946.g16997	o13762	p51733	s40905
CLS04904	Contig20357.0.g72	GSPATP00023498001	Contig15946.g16997	o13763	p51734	s40906
CLS04904	Contig15946.g16997	GSPATP00023498001	Contig20357.0.g72	s40905	p51733	o13762
CLS04904	Contig15946.g16997	GSPATP00023498001	Contig20357.0.g72	s40906	p51734	o13763
CLS04947	GSPATP00024025001	Contig4825.0.g9	Contig4337.g4643	p114350	o51445	s28407
CLS04947	Contig4825.0.g9	GSPATP00024025001	Contig4337.g4643	o51445	p114350	s28407
CLS04947	Contig4337.g4643	GSPATP00024025001	Contig4825.0.g9	s28407	p114350	o51445
CLS04960	Contig5754.g6166	GSPATP00024453001	Contig20665.0.g94	s6929	p115053	o44241
CLS04973	GSPATP00029346001	Contig22142.0.g17	Contig13126.g14001	p4750	o16322	s15802
CLS04973	Contig22142.0.g17	GSPATP00029346001	Contig13126.g14001	o16322	p4750	s15802
CLS04973	Contig13126.g14001	GSPATP00029346001	Contig22142.0.g17	s15802	p4750	o16322
CLS04991	GSPATP00025113001	Contig21530.0.g97	Contig6720.g7188	p116009	o15287	s30984
CLS04991	Contig21530.0.g97	GSPATP00025113001	Contig6720.g7188	o15287	p116009	s30984
CLS04991	Contig6720.g7188	GSPATP00025113001	Contig21530.0.g97	s30984	p116009	o15287
CLS05002	GSPATP00031542001	Contig7554.0.g32	Contig9423.g10083	p69765	o55257	s11280
CLS05002	Contig7554.0.g32	GSPATP00031542001	Contig9423.g10083	o55257	p69765	s11280
CLS05002	Contig9423.g10083	GSPATP00031542001	Contig7554.0.g32	s11280	p69765	o55257
CLS05018	GSPATP00030780001	Contig10488.0.g77	Contig19141.g20300	p67971	o27708	s22657
CLS05018	Contig10488.0.g77	GSPATP00030780001	Contig19141.g20300	o27708	p67971	s22657
CLS05018	Contig19141.g20300	GSPATP00030780001	Contig10488.0.g77	s22657	p67971	o27708
CLS05038	GSPATP00026097001	Contig17454.0.g50	Contig4766.g5102	p57051	o10209	s28842
CLS05038	Contig17454.0.g50	GSPATP00026097001	Contig4766.g5102	o10209	p57051	s28842
CLS05038	Contig4766.g5102	GSPATP00026097001	Contig17454.0.g50	s28842	p57051	o10209
CLS05040	GSPATP00026110001	Contig16616.0.g9	Contig10291.g10983	p57086	o9206	s12287
CLS05046	GSPATP00039596001	Contig14554.0.g56	Contig11118.g11886	p103308	o6594	s13319
CLS05046	GSPATP00039596001	Contig14554.0.g56	Contig11118.g11886	p103309	o6595	s13320
CLS05046	Contig14554.0.g56	GSPATP00039596001	Contig11118.g11886	o6594	p103308	s13319
CLS05046	Contig14554.0.g56	GSPATP00039596001	Contig11118.g11886	o6595	p103309	s13320
CLS05046	Contig11118.g11886	GSPATP00039596001	Contig14554.0.g56	s13319	p103308	o6594
CLS05046	Contig11118.g11886	GSPATP00039596001	Contig14554.0.g56	s13320	p103309	o6595
CLS05049	GSPATP00026012001	Contig15520.0.g51	Contig11456.g12256	p56940	o36197	s13769
CLS05049	GSPATP00026012001	Contig15520.0.g51	Contig11456.g12256	p56942	o36198	s13770
CLS05049	GSPATP00026012001	Contig15520.0.g51	Contig11456.g12256	p56944	o36199	s13771
CLS05049	Contig15520.0.g51	GSPATP00026012001	Contig11456.g12256	o36197	p56940	s13769
CLS05049	Contig15520.0.g51	GSPATP00026012001	Contig11456.g12256	o36198	p56942	s13770
CLS05049	Contig15520.0.g51	GSPATP00026012001	Contig11456.g12256	o36199	p56944	s13771
CLS05049	Contig11456.g12256	GSPATP00026012001	Contig15520.0.g51	s13769	p56940	o36197
CLS05049	Contig11456.g12256	GSPATP00026012001	Contig15520.0.g51	s13770	p56942	o36198
CLS05049	Contig11456.g12256	GSPATP00026012001	Contig15520.0.g51	s13771	p56944	o36199
CLS05085	GSPATP00028906001	Contig10447.0.g60	Contig5162.g5531	p3484	o658	s29292
CLS05085	Contig10447.0.g60	GSPATP00028906001	Contig5162.g5531	o658	p3484	s29292
CLS05085	Contig5162.g5531	GSPATP00028906001	Contig10447.0.g60	s29292	p3484	o658
CLS00003	GSPATP00009693001	Contig19712.0.g79	Contig11117.g11885	p87845	o42663	s35823
CLS00003	Contig19712.0.g79	GSPATP00009693001	Contig11117.g11885	o42663	p87845	s35823
CLS00003	Contig11117.g11885	GSPATP00009693001	Contig19712.0.g79	s35823	p87845	o42663
CLS00005	GSPATP00019968001	Contig1227.1.g112	Contig15196.g16186	p106826	o30780	s18070
CLS00005	Contig1227.1.g112	GSPATP00019968001	Contig15196.g16186	o30780	p106826	s18070
CLS00005	Contig15196.g16186	GSPATP00019968001	Contig1227.1.g112	s18070	p106826	o30780
CLS00012	GSPATP00016599001	Contig13038.0.g105	Contig11773.g12586	p100120	o4504	s36420
CLS00012	Contig13038.0.g105	GSPATP00016599001	Contig11773.g12586	o4504	p100120	s36420
CLS00012	Contig11773.g12586	GSPATP00016599001	Contig13038.0.g105	s36420	p100120	o4504
CLS00021	GSPATP00031699001	Contig10719.0.g52	Contig17519.g18643	p69990	o1085	s42531
CLS00021	Contig10719.0.g52	GSPATP00031699001	Contig17519.g18643	o1085	p69990	s42531
CLS00021	Contig17519.g18643	GSPATP00031699001	Contig10719.0.g52	s42531	p69990	o1085
CLS00033	Contig4616.g4931	GSPATP00034481001	Contig7034.0.g61	s28650	p14427	o54576
CLS00039	GSPATP00005927001	Contig13399.0.g37	Contig10592.g11310	p13106	o32758	s35337
CLS00039	GSPATP00005927001	Contig13399.0.g37	Contig10592.g11310	p13107	o32759	s35338
CLS00039	Contig13399.0.g37	GSPATP00005927001	Contig10592.g11310	o32758	p13106	s35337
CLS00039	Contig13399.0.g37	GSPATP00005927001	Contig10592.g11310	o32759	p13107	s35338
CLS00039	Contig10592.g11310	GSPATP00005927001	Contig13399.0.g37	s35337	p13106	o32758
CLS00039	Contig10592.g11310	GSPATP00005927001	Contig13399.0.g37	s35338	p13107	o32759
CLS00049	GSPATP00011016001	Contig5734.0.g8	Contig10696.g11451	p28471	o21435	s35470
CLS00049	Contig5734.0.g8	GSPATP00011016001	Contig10696.g11451	o21435	p28471	s35470
CLS00049	Contig10696.g11451	GSPATP00011016001	Contig5734.0.g8	s35470	p28471	o21435
CLS00066	GSPATP00038069001	Contig5382.0.g35	Contig17947.g19076	p82265	o21043	s42968
CLS00066	GSPATP00038069001	Contig5382.0.g35	Contig17947.g19076	p82266	o21044	s42969
CLS00066	Contig5382.0.g35	GSPATP00038069001	Contig17947.g19076	o21043	p82265	s42968
CLS00066	Contig5382.0.g35	GSPATP00038069001	Contig17947.g19076	o21044	p82266	s42969
CLS00066	Contig17947.g19076	GSPATP00038069001	Contig5382.0.g35	s42968	p82265	o21043
CLS00066	Contig17947.g19076	GSPATP00038069001	Contig5382.0.g35	s42969	p82266	o21044
CLS00073	GSPATP00031814001	Contig8102.0.g32	Contig15329.g16336	p9249	o56139	s18255
CLS00073	GSPATP00031814001	Contig8102.0.g32	Contig15329.g16336	p9250	o56140	s18256
CLS00073	Contig8102.0.g32	GSPATP00031814001	Contig15329.g16336	o56139	p9249	s18255
CLS00073	Contig8102.0.g32	GSPATP00031814001	Contig15329.g16336	o56140	p9250	s18256
CLS00073	Contig15329.g16336	GSPATP00031814001	Contig8102.0.g32	s18255	p9249	o56139
CLS00073	Contig15329.g16336	GSPATP00031814001	Contig8102.0.g32	s18256	p9250	o56140
CLS00075	GSPATP00021102001	Contig12619.0.g67	Contig7165.g7671	p47248	o3911	s31489
CLS00075	Contig12619.0.g67	GSPATP00021102001	Contig7165.g7671	o3911	p47248	s31489
CLS00075	Contig7165.g7671	GSPATP00021102001	Contig12619.0.g67	s31489	p47248	o3911
CLS00085	GSPATP00023002001	Contig16670.0.g94	Contig16108.g17166	p50963	o38040	s41050
CLS00085	Contig16670.0.g94	GSPATP00023002001	Contig16108.g17166	o38040	p50963	s41050
CLS00085	Contig16108.g17166	GSPATP00023002001	Contig16670.0.g94	s41050	p50963	o38040
CLS00088	GSPATP00028968001	Contig19588.0.1.g53	Contig13398.g14301	p3604	o42452	s16134
CLS00088	GSPATP00028968001	Contig19588.0.1.g53	Contig13398.g14301	p3605	o42453	s16135
CLS00088	Contig19588.0.1.g53	GSPATP00028968001	Contig13398.g14301	o42452	p3604	s16134
CLS00088	Contig19588.0.1.g53	GSPATP00028968001	Contig13398.g14301	o42453	p3605	s16135
CLS00088	Contig13398.g14301	GSPATP00028968001	Contig19588.0.1.g53	s16134	p3604	o42452
CLS00088	Contig13398.g14301	GSPATP00028968001	Contig19588.0.1.g53	s16135	p3605	o42453
CLS00092	GSPATP00017124001	Contig22576.0.g76	Contig16180.g17242	p101613	o16767	s41153
CLS00092	Contig22576.0.g76	GSPATP00017124001	Contig16180.g17242	o16767	p101613	s41153
CLS00092	Contig16180.g17242	GSPATP00017124001	Contig22576.0.g76	s41153	p101613	o16767
CLS00094	GSPATP00033860001	Contig11285.0.g26	Contig16110.g17168	p74409	o1929	s41053
CLS00094	GSPATP00033860001	Contig11285.0.g26	Contig16110.g17168	p74411	o1931	s41054
CLS00094	GSPATP00033860001	Contig11285.0.g26	Contig16110.g17168	p74412	o1932	s41055
CLS00094	GSPATP00033860001	Contig11285.0.g26	Contig16110.g17168	p74413	o1933	s41056
CLS00094	Contig11285.0.g26	GSPATP00033860001	Contig16110.g17168	o1929	p74409	s41053
CLS00094	Contig11285.0.g26	GSPATP00033860001	Contig16110.g17168	o1932	p74412	s41055
CLS00094	Contig11285.0.g26	GSPATP00033860001	Contig16110.g17168	o1933	p74413	s41056
CLS00094	Contig16110.g17168	GSPATP00033860001	Contig11285.0.g26	s41053	p74409	o1929
CLS00094	Contig16110.g17168	GSPATP00033860001	Contig11285.0.g26	s41054	p74411	o1931
CLS00094	Contig16110.g17168	GSPATP00033860001	Contig11285.0.g26	s41055	p74412	o1932
CLS00094	Contig16110.g17168	GSPATP00033860001	Contig11285.0.g26	s41056	p74413	o1933
CLS00098	GSPATP00005325001	Contig1173.0.g62	Contig10247.g10936	p68665	o29802	s12227
CLS00098	GSPATP00005325001	Contig1173.0.g62	Contig10247.g10936	p68666	o29803	s12228
CLS00098	Contig1173.0.g62	GSPATP00005325001	Contig10247.g10936	o29802	p68665	s12227
CLS00098	Contig1173.0.g62	GSPATP00005325001	Contig10247.g10936	o29803	p68666	s12228
CLS00098	Contig10247.g10936	GSPATP00005325001	Contig1173.0.g62	s12227	p68665	o29802
CLS00098	Contig10247.g10936	GSPATP00005325001	Contig1173.0.g62	s12228	p68666	o29803
CLS00104	GSPATP00024017001	Contig922.0.g42	Contig13795.g14711	p53327	o25802	s38644
CLS00104	Contig922.0.g42	GSPATP00024017001	Contig13795.g14711	o25802	p53327	s38644
CLS00104	Contig13795.g14711	GSPATP00024017001	Contig922.0.g42	s38644	p53327	o25802
CLS00105	GSPATP00034170001	Contig13602.0.g10	Contig7749.g8259	p13995	o33105	s9340
CLS00105	Contig13602.0.g10	GSPATP00034170001	Contig7749.g8259	o33105	p13995	s9340
CLS00105	Contig7749.g8259	GSPATP00034170001	Contig13602.0.g10	s9340	p13995	o33105
CLS00126	GSPATP00011718001	Contig11141.0.g37	Contig18368.g19511	p91924	o28865	s21728
CLS00126	Contig11141.0.g37	GSPATP00011718001	Contig18368.g19511	o28865	p91924	s21728
CLS00126	Contig18368.g19511	GSPATP00011718001	Contig11141.0.g37	s21728	p91924	o28865
CLS00138	GSPATP00031797001	Contig16959.0.g38	Contig9176.g9817	p9223	o9607	s10977
CLS00138	Contig16959.0.g38	GSPATP00031797001	Contig9176.g9817	o9607	p9223	s10977
CLS00138	Contig9176.g9817	GSPATP00031797001	Contig16959.0.g38	s10977	p9223	o9607
CLS00141	GSPATP00038463001	Contig10148.0.g41	Contig8089.g8625	p22265	o27157	s9743
CLS00141	Contig10148.0.g41	GSPATP00038463001	Contig8089.g8625	o27157	p22265	s9743
CLS00141	Contig8089.g8625	GSPATP00038463001	Contig10148.0.g41	s9743	p22265	o27157
CLS00150	GSPATP00012160001	Contig20211.0.g80	Contig9960.g10643	p92608	o43514	s11934
CLS00150	Contig20211.0.g80	GSPATP00012160001	Contig9960.g10643	o43514	p92608	s11934
CLS00150	Contig9960.g10643	GSPATP00012160001	Contig20211.0.g80	s11934	p92608	o43514
CLS00151	GSPATP00038946001	Contig8850.0.g80	Contig14305.g15240	p121083	o57222	s39173
CLS00151	Contig8850.0.g80	GSPATP00038946001	Contig14305.g15240	o57222	p121083	s39173
CLS00151	Contig14305.g15240	GSPATP00038946001	Contig8850.0.g80	s39173	p121083	o57222
CLS00168	GSPATP00005985001	Contig21312.0.g80	Contig8879.g9485	p13196	o15025	s10616
CLS00168	Contig21312.0.g80	GSPATP00005985001	Contig8879.g9485	o15025	p13196	s10616
CLS00168	Contig8879.g9485	GSPATP00005985001	Contig21312.0.g80	s10616	p13196	o15025
CLS00170	GSPATP00012750001	Contig22002.0.g104	Contig12936.g13802	p32141	o46471	s37679
CLS00170	Contig22002.0.g104	GSPATP00012750001	Contig12936.g13802	o46471	p32141	s37679
CLS00170	Contig12936.g13802	GSPATP00012750001	Contig22002.0.g104	s37679	p32141	o46471
CLS00173	GSPATP00015650001	Contig9539.0.g56	Contig8842.g9445	p98622	o58373	s10596
CLS00173	Contig9539.0.g56	GSPATP00015650001	Contig8842.g9445	o58373	p98622	s10596
CLS00173	Contig8842.g9445	GSPATP00015650001	Contig9539.0.g56	s10596	p98622	o58373
CLS00175	GSPATP00038209001	Contig7985.0.g103	Contig9010.g9633	p82507	o24153	s33504
CLS00175	Contig7985.0.g103	GSPATP00038209001	Contig9010.g9633	o24153	p82507	s33504
CLS00175	Contig9010.g9633	GSPATP00038209001	Contig7985.0.g103	s33504	p82507	o24153
CLS00184	GSPATP00017666001	Contig1412.1.g88	Contig7119.g7607	p41265	o6021	s31415
CLS00184	Contig1412.1.g88	GSPATP00017666001	Contig7119.g7607	o6021	p41265	s31415
CLS00184	Contig7119.g7607	GSPATP00017666001	Contig1412.1.g88	s31415	p41265	o6021
CLS00195	GSPATP00033536001	Contig15609.0.g93	Contig11751.g12566	p73391	o7955	s36414
CLS00195	Contig15609.0.g93	GSPATP00033536001	Contig11751.g12566	o7955	p73391	s36414
CLS00195	Contig11751.g12566	GSPATP00033536001	Contig15609.0.g93	s36414	p73391	o7955
CLS00207	GSPATP00026089001	Contig12680.0.g79	Contig13846.g14773	p118059	o31542	s16578
CLS00207	Contig12680.0.g79	GSPATP00026089001	Contig13846.g14773	o31542	p118059	s16578
CLS00207	Contig13846.g14773	GSPATP00026089001	Contig12680.0.g79	s16578	p118059	o31542
CLS00219	GSPATP00014302001	Contig18220.0.g17	Contig16789.g17881	p96633	o11113	s41850
CLS00219	Contig18220.0.g17	GSPATP00014302001	Contig16789.g17881	o11113	p96633	s41850
CLS00219	Contig16789.g17881	GSPATP00014302001	Contig18220.0.g17	s41850	p96633	o11113
CLS00225	GSPATP00035614001	Contig21128.0.g80	Contig14918.g15901	p16494	o44933	s17777
CLS00225	Contig21128.0.g80	GSPATP00035614001	Contig14918.g15901	o44933	p16494	s17777
CLS00225	Contig14918.g15901	GSPATP00035614001	Contig21128.0.g80	s17777	p16494	o44933
CLS00227	GSPATP00015947001	Contig1262.0.g65	Contig18241.g19381	p99124	o31430	s43280
CLS00227	Contig1262.0.g65	GSPATP00015947001	Contig18241.g19381	o31430	p99124	s43280
CLS00227	Contig18241.g19381	GSPATP00015947001	Contig1262.0.g65	s43280	p99124	o31430
CLS00241	GSPATP00019057001	Contig2233.0.g90	Contig10016.g10704	p104636	o16554	s34710
CLS00250	GSPATP00015986001	Contig21038.0.g42	Contig13816.g14736	p99202	o44832	s16539
CLS00250	Contig21038.0.g42	GSPATP00015986001	Contig13816.g14736	o44832	p99202	s16539
CLS00250	Contig13816.g14736	GSPATP00015986001	Contig21038.0.g42	s16539	p99202	o44832
CLS00255	GSPATP00031820001	Contig17392.0.g62	Contig18685.g19846	p70162	o39132	s43721
CLS00255	Contig17392.0.g62	GSPATP00031820001	Contig18685.g19846	o39132	p70162	s43721
CLS00255	Contig18685.g19846	GSPATP00031820001	Contig17392.0.g62	s43721	p70162	o39132
CLS00258	GSPATP00033102001	Contig1266.1.g34	Contig4179.g4465	p11818	o31491	s5003
CLS00258	Contig1266.1.g34	GSPATP00033102001	Contig4179.g4465	o31491	p11818	s5003
CLS00258	Contig4179.g4465	GSPATP00033102001	Contig1266.1.g34	s5003	p11818	o31491
CLS00261	GSPATP00008259001	Contig10417.0.g41	Contig6684.g7150	p24166	o628	s30942
CLS00261	Contig10417.0.g41	GSPATP00008259001	Contig6684.g7150	o628	p24166	s30942
CLS00261	Contig6684.g7150	GSPATP00008259001	Contig10417.0.g41	s30942	p24166	o628
CLS00265	GSPATP00012505001	Contig10687.0.g75	Contig5019.g5370	p31732	o1047	s29111
CLS00265	Contig10687.0.g75	GSPATP00012505001	Contig5019.g5370	o1047	p31732	s29111
CLS00265	Contig5019.g5370	GSPATP00012505001	Contig10687.0.g75	s29111	p31732	o1047
CLS00278	GSPATP00028811001	Contig18445.0.g39	Contig14846.g15816	p3367	o11427	s39749
CLS00278	Contig18445.0.g39	GSPATP00028811001	Contig14846.g15816	o11427	p3367	s39749
CLS00278	Contig14846.g15816	GSPATP00028811001	Contig18445.0.g39	s39749	p3367	o11427
CLS00279	GSPATP00008125001	Contig3407.0.1.g48	Contig11183.g11950	p85266	o49415	s35872
CLS00279	GSPATP00008125001	Contig3407.0.1.g48	Contig11183.g11950	p85273	o49418	s35873
CLS00279	Contig3407.0.1.g48	GSPATP00008125001	Contig11183.g11950	o49415	p85266	s35872
CLS00279	Contig3407.0.1.g48	GSPATP00008125001	Contig11183.g11950	o49418	p85273	s35873
CLS00279	Contig11183.g11950	GSPATP00008125001	Contig3407.0.1.g48	s35872	p85266	o49415
CLS00279	Contig11183.g11950	GSPATP00008125001	Contig3407.0.1.g48	s35873	p85273	o49418
CLS00282	GSPATP00036117001	Contig1053.1.g21	Contig19273.g20431	p78290	o817	s44298
CLS00282	GSPATP00036117001	Contig1053.1.g21	Contig19273.g20431	p78291	o818	s44299
CLS00282	Contig1053.1.g21	GSPATP00036117001	Contig19273.g20431	o817	p78290	s44298
CLS00282	Contig1053.1.g21	GSPATP00036117001	Contig19273.g20431	o818	p78291	s44299
CLS00282	Contig19273.g20431	GSPATP00036117001	Contig1053.1.g21	s44298	p78290	o817
CLS00282	Contig19273.g20431	GSPATP00036117001	Contig1053.1.g21	s44299	p78291	o818
CLS00286	GSPATP00013516001	Contig22520.0.g95	Contig4853.g5191	p33207	o16726	s5834
CLS00286	Contig22520.0.g95	GSPATP00013516001	Contig4853.g5191	o16726	p33207	s5834
CLS00286	Contig4853.g5191	GSPATP00013516001	Contig22520.0.g95	s5834	p33207	o16726
CLS00295	GSPATP00009009001	Contig21128.0.g79	Contig14918.g15902	p86730	o14798	s39835
CLS00295	Contig21128.0.g79	GSPATP00009009001	Contig14918.g15902	o14798	p86730	s39835
CLS00295	Contig14918.g15902	GSPATP00009009001	Contig21128.0.g79	s39835	p86730	o14798
CLS00305	GSPATP00004660001	Contig14316.0.g82	Contig10492.g11197	p4106	o34312	s35227
CLS00305	Contig14316.0.g82	GSPATP00004660001	Contig10492.g11197	o34312	p4106	s35227
CLS00305	Contig10492.g11197	GSPATP00004660001	Contig14316.0.g82	s35227	p4106	o34312
CLS00308	GSPATP00036680001	Contig7339.0.g17	Contig11222.g11983	p18681	o54958	s13435
CLS00308	Contig7339.0.g17	GSPATP00036680001	Contig11222.g11983	o54958	p18681	s13435
CLS00308	Contig11222.g11983	GSPATP00036680001	Contig7339.0.g17	s13435	p18681	o54958
CLS00310	GSPATP00039196001	Contig19301.0.g14	Contig19445.g20616	p60090	o41965	s22986
CLS00310	GSPATP00039196001	Contig19301.0.g14	Contig19445.g20616	p60091	o41966	s22987
CLS00310	GSPATP00039196001	Contig19301.0.g14	Contig19445.g20616	p60092	o41967	s22988
CLS00310	Contig19301.0.g14	GSPATP00039196001	Contig19445.g20616	o41965	p60090	s22986
CLS00310	Contig19301.0.g14	GSPATP00039196001	Contig19445.g20616	o41966	p60091	s22987
CLS00310	Contig19301.0.g14	GSPATP00039196001	Contig19445.g20616	o41967	p60092	s22988
CLS00310	Contig19445.g20616	GSPATP00039196001	Contig19301.0.g14	s22986	p60090	o41965
CLS00310	Contig19445.g20616	GSPATP00039196001	Contig19301.0.g14	s22987	p60091	o41966
CLS00310	Contig19445.g20616	GSPATP00039196001	Contig19301.0.g14	s22988	p60092	o41967
CLS00329	GSPATP00017347001	Contig11427.0.g27	Contig12829.g13690	p101881	o29281	s37558
CLS00329	Contig11427.0.g27	GSPATP00017347001	Contig12829.g13690	o29281	p101881	s37558
CLS00329	Contig12829.g13690	GSPATP00017347001	Contig11427.0.g27	s37558	p101881	o29281
CLS00330	GSPATP00011255001	Contig1359.1.g24	Contig4368.g4671	p29636	o33085	s28440
CLS00330	Contig1359.1.g24	GSPATP00011255001	Contig4368.g4671	o33085	p29636	s28440
CLS00330	Contig4368.g4671	GSPATP00011255001	Contig1359.1.g24	s28440	p29636	o33085
CLS00341	GSPATP00033688001	Contig18273.0.1.g60	Contig8068.g8606	p73551	o11178	s32401
CLS00341	Contig18273.0.1.g60	GSPATP00033688001	Contig8068.g8606	o11178	p73551	s32401
CLS00341	Contig8068.g8606	GSPATP00033688001	Contig18273.0.1.g60	s32401	p73551	o11178
CLS00349	GSPATP00009860001	Contig22449.0.g38	Contig9346.g9989	p26678	o16676	s11209
CLS00349	Contig22449.0.g38	GSPATP00009860001	Contig9346.g9989	o16676	p26678	s11209
CLS00349	Contig9346.g9989	GSPATP00009860001	Contig22449.0.g38	s11209	p26678	o16676
CLS00356	Contig14590.0.g69	GSPATP00038674001	Contig18088.g19230	o6642	p120585	s43131
CLS00356	Contig18088.g19230	GSPATP00038674001	Contig14590.0.g69	s43131	p120585	o6642
CLS00358	GSPATP00032716001	Contig21538.0.g91	Contig18084.g19220	p11215	o45593	s43117
CLS00358	Contig21538.0.g91	GSPATP00032716001	Contig18084.g19220	o45593	p11215	s43117
CLS00358	Contig18084.g19220	GSPATP00032716001	Contig21538.0.g91	s43117	p11215	o45593
CLS00384	GSPATP00022979001	Contig7056.0.g97	Contig9095.g9727	p50928	o23031	s33628
CLS00384	Contig7056.0.g97	GSPATP00022979001	Contig9095.g9727	o23031	p50928	s33628
CLS00384	Contig9095.g9727	GSPATP00022979001	Contig7056.0.g97	s33628	p50928	o23031
CLS00385	GSPATP00037887001	Contig19043.0.g90	Contig16932.g18040	p81986	o41546	s20131
CLS00385	Contig19043.0.g90	GSPATP00037887001	Contig16932.g18040	o41546	p81986	s20131
CLS00385	Contig16932.g18040	GSPATP00037887001	Contig19043.0.g90	s20131	p81986	o41546
CLS00391	GSPATP00014012001	Contig18805.0.g13	Contig12228.g13070	p96222	o11794	s14796
CLS00391	Contig18805.0.g13	GSPATP00014012001	Contig12228.g13070	o11794	p96222	s14796
CLS00391	Contig12228.g13070	GSPATP00014012001	Contig18805.0.g13	s14796	p96222	o11794
CLS00399	GSPATP00024876001	Contig16632.0.g72	Contig16618.g17704	p54551	o9217	s19715
CLS00399	Contig16632.0.g72	GSPATP00024876001	Contig16618.g17704	o9217	p54551	s19715
CLS00399	Contig16618.g17704	GSPATP00024876001	Contig16632.0.g72	s19715	p54551	o9217
CLS00401	GSPATP00018918001	Contig2030.0.g11	Contig4765.g5100	p104396	o43685	s5731
CLS00401	GSPATP00018918001	Contig2030.0.g11	Contig4765.g5100	p104397	o43686	s5732
CLS00401	GSPATP00018918001	Contig2030.0.g11	Contig4765.g5100	p104399	o43687	s5733
CLS00401	GSPATP00018918001	Contig2030.0.g11	Contig4765.g5100	p104401	o43688	s5734
CLS00401	Contig2030.0.g11	GSPATP00018918001	Contig4765.g5100	o43685	p104396	s5731
CLS00401	Contig2030.0.g11	GSPATP00018918001	Contig4765.g5100	o43686	p104397	s5732
CLS00401	Contig2030.0.g11	GSPATP00018918001	Contig4765.g5100	o43687	p104399	s5733
CLS00401	Contig2030.0.g11	GSPATP00018918001	Contig4765.g5100	o43688	p104401	s5734
CLS00401	Contig4765.g5100	GSPATP00018918001	Contig2030.0.g11	s5731	p104396	o43685
CLS00401	Contig4765.g5100	GSPATP00018918001	Contig2030.0.g11	s5732	p104397	o43686
CLS00401	Contig4765.g5100	GSPATP00018918001	Contig2030.0.g11	s5733	p104399	o43687
CLS00401	Contig4765.g5100	GSPATP00018918001	Contig2030.0.g11	s5734	p104401	o43688
CLS00416	GSPATP00009319001	Contig11781.0.0.g15	Contig7207.g7716	p87210	o29940	s31527
CLS00416	Contig11781.0.0.g15	GSPATP00009319001	Contig7207.g7716	o29940	p87210	s31527
CLS00416	Contig7207.g7716	GSPATP00009319001	Contig11781.0.0.g15	s31527	p87210	o29940
CLS00417	GSPATP00027589001	Contig5216.0.g46	Contig16428.g17494	p62194	o51985	s19472
CLS00417	GSPATP00027589001	Contig5216.0.g46	Contig16428.g17494	p62196	o51986	s19473
CLS00417	GSPATP00027589001	Contig5216.0.g46	Contig16428.g17494	p62198	o51988	s19476
CLS00417	Contig5216.0.g46	GSPATP00027589001	Contig16428.g17494	o51985	p62194	s19472
CLS00417	Contig5216.0.g46	GSPATP00027589001	Contig16428.g17494	o51986	p62196	s19473
CLS00417	Contig5216.0.g46	GSPATP00027589001	Contig16428.g17494	o51988	p62198	s19476
CLS00417	Contig16428.g17494	GSPATP00027589001	Contig5216.0.g46	s19472	p62194	o51985
CLS00417	Contig16428.g17494	GSPATP00027589001	Contig5216.0.g46	s19473	p62196	o51986
CLS00417	Contig16428.g17494	GSPATP00027589001	Contig5216.0.g46	s19476	p62198	o51988
CLS00435	GSPATP00032871001	Contig20021.0.g84	Contig18047.g19181	p11438	o43203	s43066
CLS00435	GSPATP00032871001	Contig20021.0.g84	Contig18047.g19181	p11439	o43204	s43067
CLS00435	GSPATP00032871001	Contig20021.0.g84	Contig18047.g19181	p11443	o43205	s43068
CLS00435	Contig20021.0.g84	GSPATP00032871001	Contig18047.g19181	o43203	p11438	s43066
CLS00435	Contig20021.0.g84	GSPATP00032871001	Contig18047.g19181	o43204	p11439	s43067
CLS00435	Contig20021.0.g84	GSPATP00032871001	Contig18047.g19181	o43205	p11443	s43068
CLS00435	Contig18047.g19181	GSPATP00032871001	Contig20021.0.g84	s43066	p11438	o43203
CLS00435	Contig18047.g19181	GSPATP00032871001	Contig20021.0.g84	s43067	p11439	o43204
CLS00435	Contig18047.g19181	GSPATP00032871001	Contig20021.0.g84	s43068	p11443	o43205
CLS00445	GSPATP00034535001	Contig9894.0.g51	Contig19523.g20696	p75314	o58968	s23104
CLS00445	Contig9894.0.g51	GSPATP00034535001	Contig19523.g20696	o58968	p75314	s23104
CLS00445	Contig19523.g20696	GSPATP00034535001	Contig9894.0.g51	s23104	p75314	o58968
CLS00490	GSPATP00022341001	Contig22389.0.g61	Contig12085.g12928	p49986	o46994	s36768
CLS00490	Contig22389.0.g61	GSPATP00022341001	Contig12085.g12928	o46994	p49986	s36768
CLS00490	Contig12085.g12928	GSPATP00022341001	Contig22389.0.g61	s36768	p49986	o46994
CLS00495	GSPATP00037432001	Contig889.1.g68	Contig4596.g4911	p19819	o25342	s5521
CLS00495	GSPATP00037432001	Contig889.1.g68	Contig4596.g4911	p19820	o25343	s5522
CLS00495	Contig889.1.g68	GSPATP00037432001	Contig4596.g4911	o25342	p19819	s5521
CLS00495	Contig889.1.g68	GSPATP00037432001	Contig4596.g4911	o25343	p19820	s5522
CLS00495	Contig4596.g4911	GSPATP00037432001	Contig889.1.g68	s5521	p19819	o25342
CLS00495	Contig4596.g4911	GSPATP00037432001	Contig889.1.g68	s5522	p19820	o25343
CLS00500	GSPATP00025935001	Contig1471.1.g46	Contig18125.g19271	p56814	o6849	s43178
CLS00500	Contig1471.1.g46	GSPATP00025935001	Contig18125.g19271	o6849	p56814	s43178
CLS00500	Contig18125.g19271	GSPATP00025935001	Contig1471.1.g46	s43178	p56814	o6849
CLS00505	GSPATP00012047001	Contig14071.0.g9	Contig15732.g16764	p31031	o33821	s18713
CLS00505	Contig14071.0.g9	GSPATP00012047001	Contig15732.g16764	o33821	p31031	s18713
CLS00505	Contig15732.g16764	GSPATP00012047001	Contig14071.0.g9	s18713	p31031	o33821
CLS00508	GSPATP00034800001	Contig20192.0.g16	Contig9526.g10186	p14817	o13546	s11405
CLS00508	Contig20192.0.g16	GSPATP00034800001	Contig9526.g10186	o13546	p14817	s11405
CLS00508	Contig9526.g10186	GSPATP00034800001	Contig20192.0.g16	s11405	p14817	o13546
CLS00513	GSPATP00004849001	Contig16871.0.g4	Contig17076.g18200	p65343	o9510	s20322
CLS00513	Contig16871.0.g4	GSPATP00004849001	Contig17076.g18200	o9510	p65343	s20322
CLS00513	Contig17076.g18200	GSPATP00004849001	Contig16871.0.g4	s20322	p65343	o9510
CLS00530	GSPATP00023985001	Contig13947.0.g20	Contig6824.g7291	p53266	o5782	s8149
CLS00530	GSPATP00023985001	Contig13947.0.g20	Contig6824.g7291	p53269	o5784	s8151
CLS00530	GSPATP00023985001	Contig13947.0.g20	Contig6824.g7291	p53270	o5785	s8152
CLS00530	Contig13947.0.g20	GSPATP00023985001	Contig6824.g7291	o5782	p53266	s8149
CLS00530	Contig13947.0.g20	GSPATP00023985001	Contig6824.g7291	o5783	p53267	s8150
CLS00530	Contig13947.0.g20	GSPATP00023985001	Contig6824.g7291	o5784	p53269	s8151
CLS00530	Contig13947.0.g20	GSPATP00023985001	Contig6824.g7291	o5785	p53270	s8152
CLS00530	Contig6824.g7291	GSPATP00023985001	Contig13947.0.g20	s8149	p53266	o5782
CLS00530	Contig6824.g7291	GSPATP00023985001	Contig13947.0.g20	s8151	p53269	o5784
CLS00530	Contig6824.g7291	GSPATP00023985001	Contig13947.0.g20	s8152	p53270	o5785
CLS00536	GSPATP00011522001	Contig8807.0.1.g80	Contig14761.g15723	p30146	o57164	s17560
CLS00536	Contig8807.0.1.g80	GSPATP00011522001	Contig14761.g15723	o57164	p30146	s17560
CLS00536	Contig14761.g15723	GSPATP00011522001	Contig8807.0.1.g80	s17560	p30146	o57164
CLS00538	GSPATP00013199001	Contig1165.1.g33	Contig7133.g7628	p94253	o2544	s8602
CLS00538	GSPATP00013199001	Contig1165.1.g33	Contig7133.g7628	p94255	o2545	s8603
CLS00538	Contig1165.1.g33	GSPATP00013199001	Contig7133.g7628	o2544	p94253	s8602
CLS00538	Contig1165.1.g33	GSPATP00013199001	Contig7133.g7628	o2545	p94255	s8603
CLS00538	Contig7133.g7628	GSPATP00013199001	Contig1165.1.g33	s8602	p94253	o2544
CLS00538	Contig7133.g7628	GSPATP00013199001	Contig1165.1.g33	s8603	p94255	o2545
CLS00540	GSPATP00019629001	Contig18451.0.g5	Contig14638.g15603	p45000	o40570	s17449
CLS00540	Contig18451.0.g5	GSPATP00019629001	Contig14638.g15603	o40570	p45000	s17449
CLS00540	Contig14638.g15603	GSPATP00019629001	Contig18451.0.g5	s17449	p45000	o40570
CLS00542	GSPATP00037630001	Contig5343.0.g4	Contig15097.g16089	p20646	o21000	s40010
CLS00542	Contig5343.0.g4	GSPATP00037630001	Contig15097.g16089	o21000	p20646	s40010
CLS00542	Contig15097.g16089	GSPATP00037630001	Contig5343.0.g4	s40010	p20646	o21000
CLS00547	GSPATP00029670001	Contig10052.0.g111	Contig6433.g6884	p5238	o26997	s7696
CLS00547	Contig10052.0.g111	GSPATP00029670001	Contig6433.g6884	o26997	p5238	s7696
CLS00547	Contig6433.g6884	GSPATP00029670001	Contig10052.0.g111	s7696	p5238	o26997
CLS00553	GSPATP00023189001	Contig12845.0.g80	Contig9099.g9733	p112513	o31776	s10863
CLS00553	Contig12845.0.g80	GSPATP00023189001	Contig9099.g9733	o31776	p112513	s10863
CLS00553	Contig9099.g9733	GSPATP00023189001	Contig12845.0.g80	s10863	p112513	o31776
CLS00564	GSPATP00024658001	Contig6956.0.g21	Contig11928.g12764	p54242	o22917	s14409
CLS00564	GSPATP00024658001	Contig6956.0.g21	Contig11928.g12764	p54243	o22919	s14411
CLS00564	Contig6956.0.g21	GSPATP00024658001	Contig11928.g12764	o22917	p54242	s14409
CLS00564	Contig6956.0.g21	GSPATP00024658001	Contig11928.g12764	o22919	p54243	s14411
CLS00564	Contig11928.g12764	GSPATP00024658001	Contig6956.0.g21	s14409	p54242	o22917
CLS00564	Contig11928.g12764	GSPATP00024658001	Contig6956.0.g21	s14411	p54243	o22919
CLS00567	GSPATP00017143001	Contig18836.0.g90	Contig4071.g4352	p40380	o11866	s28156
CLS00567	Contig18836.0.g90	GSPATP00017143001	Contig4071.g4352	o11866	p40380	s28156
CLS00567	Contig4071.g4352	GSPATP00017143001	Contig18836.0.g90	s28156	p40380	o11866
CLS00576	GSPATP00015044001	Contig18994.0.g68	Contig14036.g14965	p36278	o41471	s16757
CLS00576	Contig18994.0.g68	GSPATP00015044001	Contig14036.g14965	o41471	p36278	s16757
CLS00576	Contig14036.g14965	GSPATP00015044001	Contig18994.0.g68	s16757	p36278	o41471
CLS00581	GSPATP00010250001	Contig21783.0.g116	Contig6098.g6521	p27287	o15656	s7268
CLS00581	GSPATP00010250001	Contig21783.0.g116	Contig6098.g6521	p27288	o15657	s7269
CLS00581	Contig21783.0.g116	GSPATP00010250001	Contig6098.g6521	o15656	p27287	s7268
CLS00581	Contig21783.0.g116	GSPATP00010250001	Contig6098.g6521	o15657	p27288	s7269
CLS00581	Contig6098.g6521	GSPATP00010250001	Contig21783.0.g116	s7268	p27287	o15656
CLS00581	Contig6098.g6521	GSPATP00010250001	Contig21783.0.g116	s7269	p27288	o15657
CLS00592	GSPATP00013885001	Contig19246.0.g31	Contig11860.g12692	p33787	o12399	s36532
CLS00592	Contig19246.0.g31	GSPATP00013885001	Contig11860.g12692	o12399	p33787	s36532
CLS00592	Contig11860.g12692	GSPATP00013885001	Contig19246.0.g31	s36532	p33787	o12399
CLS00602	GSPATP00025278001	Contig10531.0.g27	Contig19725.g20921	p55092	o822	s23319
CLS00602	GSPATP00025278001	Contig10531.0.g27	Contig19725.g20921	p55094	o823	s23320
CLS00602	Contig10531.0.g27	GSPATP00025278001	Contig19725.g20921	o822	p55092	s23319
CLS00602	Contig10531.0.g27	GSPATP00025278001	Contig19725.g20921	o823	p55094	s23320
CLS00602	Contig19725.g20921	GSPATP00025278001	Contig10531.0.g27	s23319	p55092	o822
CLS00602	Contig19725.g20921	GSPATP00025278001	Contig10531.0.g27	s23320	p55094	o823
CLS00612	GSPATP00034123001	Contig22150.0.g7	Contig14277.g15204	p13926	o46722	s39151
CLS00612	Contig22150.0.g7	GSPATP00034123001	Contig14277.g15204	o46722	p13926	s39151
CLS00612	Contig14277.g15204	GSPATP00034123001	Contig22150.0.g7	s39151	p13926	o46722
CLS00628	GSPATP00018081001	Contig5706.0.g40	Contig6620.g7079	p41891	o21421	s7943
CLS00628	GSPATP00018081001	Contig5706.0.g40	Contig6620.g7079	p41893	o21422	s7944
CLS00628	Contig5706.0.g40	GSPATP00018081001	Contig6620.g7079	o21421	p41891	s7943
CLS00628	Contig6620.g7079	GSPATP00018081001	Contig5706.0.g40	s7943	p41891	o21421
CLS00634	GSPATP00010636001	Contig15909.0.g95	Contig14264.g15189	p89318	o8378	s17024
CLS00634	Contig15909.0.g95	GSPATP00010636001	Contig14264.g15189	o8378	p89318	s17024
CLS00634	Contig14264.g15189	GSPATP00010636001	Contig15909.0.g95	s17024	p89318	o8378
CLS00649	GSPATP00016254001	Contig14465.0.g80	Contig17320.g18439	p99611	o34527	s20593
CLS00649	GSPATP00016254001	Contig14465.0.g80	Contig17320.g18439	p99612	o34528	s20594
CLS00649	Contig14465.0.g80	GSPATP00016254001	Contig17320.g18439	o34527	p99611	s20593
CLS00649	Contig14465.0.g80	GSPATP00016254001	Contig17320.g18439	o34528	p99612	s20594
CLS00649	Contig17320.g18439	GSPATP00016254001	Contig14465.0.g80	s20593	p99611	o34527
CLS00649	Contig17320.g18439	GSPATP00016254001	Contig14465.0.g80	s20594	p99612	o34528
CLS00658	GSPATP00027106001	Contig393.0.g115	Contig7604.g8106	p58622	o50193	s9170
CLS00658	GSPATP00027106001	Contig393.0.g115	Contig7604.g8106	p58623	o50194	s9171
CLS00658	Contig393.0.g115	GSPATP00027106001	Contig7604.g8106	o50193	p58622	s9170
CLS00658	Contig393.0.g115	GSPATP00027106001	Contig7604.g8106	o50194	p58623	s9171
CLS00658	Contig7604.g8106	GSPATP00027106001	Contig393.0.g115	s9170	p58622	o50193
CLS00658	Contig7604.g8106	GSPATP00027106001	Contig393.0.g115	s9171	p58623	o50194
CLS00662	GSPATP00025833001	Contig1689.0.g14	Contig15404.g16425	p117697	o38390	s18355
CLS00662	Contig1689.0.g14	GSPATP00025833001	Contig15404.g16425	o38390	p117697	s18355
CLS00662	Contig15404.g16425	GSPATP00025833001	Contig1689.0.g14	s18355	p117697	o38390
CLS00663	GSPATP00029943001	Contig21307.0.g5	Contig14588.g15542	p66619	o45230	s17383
CLS00663	Contig21307.0.g5	GSPATP00029943001	Contig14588.g15542	o45230	p66619	s17383
CLS00663	Contig14588.g15542	GSPATP00029943001	Contig21307.0.g5	s17383	p66619	o45230
CLS00668	GSPATP00034305001	Contig21676.0.g24	Contig13333.g14234	p14159	o15477	s16062
CLS00668	Contig21676.0.g24	GSPATP00034305001	Contig13333.g14234	o15477	p14159	s16062
CLS00668	Contig13333.g14234	GSPATP00034305001	Contig21676.0.g24	s16062	p14159	o15477
CLS00677	GSPATP00016710001	Contig1408.1.g83	Contig8307.g8859	p100329	o33847	s32716
CLS00677	Contig1408.1.g83	GSPATP00016710001	Contig8307.g8859	o33847	p100329	s32716
CLS00677	Contig8307.g8859	GSPATP00016710001	Contig1408.1.g83	s32716	p100329	o33847
CLS00686	GSPATP00027256001	Contig22499.0.g6	Contig12389.g13228	p58823	o16698	s14959
CLS00686	Contig22499.0.g6	GSPATP00027256001	Contig12389.g13228	o16698	p58823	s14959
CLS00686	Contig12389.g13228	GSPATP00027256001	Contig22499.0.g6	s14959	p58823	o16698
CLS00688	GSPATP00028404001	Contig22064.0.g10	Contig7520.g8029	p2834	o16175	s31793
CLS00688	Contig22064.0.g10	GSPATP00028404001	Contig7520.g8029	o16175	p2834	s31793
CLS00688	Contig7520.g8029	GSPATP00028404001	Contig22064.0.g10	s31793	p2834	o16175
CLS00692	GSPATP00015236001	Contig8848.0.2.g4	Contig15054.g16038	p36599	o57213	s39934
CLS00692	GSPATP00015236001	Contig8848.0.2.g4	Contig15054.g16038	p36602	o57214	s39935
CLS00692	Contig8848.0.2.g4	GSPATP00015236001	Contig15054.g16038	o57213	p36599	s39934
CLS00692	Contig8848.0.2.g4	GSPATP00015236001	Contig15054.g16038	o57214	p36602	s39935
CLS00692	Contig15054.g16038	GSPATP00015236001	Contig8848.0.2.g4	s39934	p36599	o57213
CLS00692	Contig15054.g16038	GSPATP00015236001	Contig8848.0.2.g4	s39935	p36602	o57214
CLS00704	GSPATP00034835001	Contig13266.0.g81	Contig6332.g6783	p14886	o32495	s7569
CLS00704	Contig13266.0.g81	GSPATP00034835001	Contig6332.g6783	o32495	p14886	s7569
CLS00704	Contig6332.g6783	GSPATP00034835001	Contig13266.0.g81	s7569	p14886	o32495
CLS00705	GSPATP00028201001	Contig20698.0.g67	Contig6471.g6923	p63100	o14172	s30683
CLS00705	GSPATP00028201001	Contig20698.0.g67	Contig6471.g6923	p63101	o14173	s30684
CLS00705	Contig20698.0.g67	GSPATP00028201001	Contig6471.g6923	o14172	p63100	s30683
CLS00705	Contig20698.0.g67	GSPATP00028201001	Contig6471.g6923	o14173	p63101	s30684
CLS00705	Contig6471.g6923	GSPATP00028201001	Contig20698.0.g67	s30683	p63100	o14172
CLS00705	Contig6471.g6923	GSPATP00028201001	Contig20698.0.g67	s30684	p63101	o14173
CLS00707	GSPATP00037007001	Contig21639.0.g27	Contig12293.g13132	p80192	o45779	s36950
CLS00707	Contig21639.0.g27	GSPATP00037007001	Contig12293.g13132	o45779	p80192	s36950
CLS00707	Contig12293.g13132	GSPATP00037007001	Contig21639.0.g27	s36950	p80192	o45779
CLS00719	GSPATP00020009001	Contig9085.0.g108	Contig16048.g17098	p106889	o25563	s40976
CLS00719	Contig9085.0.g108	GSPATP00020009001	Contig16048.g17098	o25563	p106889	s40976
CLS00719	Contig16048.g17098	GSPATP00020009001	Contig9085.0.g108	s40976	p106889	o25563
CLS00720	GSPATP00006197001	Contig16734.0.g67	Contig6513.g6976	p74355	o38134	s7846
CLS00720	GSPATP00006197001	Contig16734.0.g67	Contig6513.g6976	p74357	o38136	s7847
CLS00720	Contig16734.0.g67	GSPATP00006197001	Contig6513.g6976	o38134	p74355	s7846
CLS00720	Contig16734.0.g67	GSPATP00006197001	Contig6513.g6976	o38136	p74357	s7847
CLS00720	Contig6513.g6976	GSPATP00006197001	Contig16734.0.g67	s7846	p74355	o38134
CLS00720	Contig6513.g6976	GSPATP00006197001	Contig16734.0.g67	s7847	p74357	o38136
CLS00728	GSPATP00020712001	Contig20196.0.1.g12	Contig11498.g12310	p107957	o43478	s36186
CLS00728	Contig20196.0.1.g12	GSPATP00020712001	Contig11498.g12310	o43478	p107957	s36186
CLS00728	Contig11498.g12310	GSPATP00020712001	Contig20196.0.1.g12	s36186	p107957	o43478
CLS00729	GSPATP00010980001	Contig10301.0.g58	Contig11411.g12203	p28411	o458	s13702
CLS00729	Contig10301.0.g58	GSPATP00010980001	Contig11411.g12203	o458	p28411	s13702
CLS00729	Contig11411.g12203	GSPATP00010980001	Contig10301.0.g58	s13702	p28411	o458
CLS00736	GSPATP00028464001	Contig10505.0.g60	Contig14910.g15884	p2915	o27736	s17749
CLS00736	GSPATP00028464001	Contig10505.0.g60	Contig14910.g15884	p2916	o27737	s17750
CLS00736	Contig10505.0.g60	GSPATP00028464001	Contig14910.g15884	o27736	p2915	s17749
CLS00736	Contig10505.0.g60	GSPATP00028464001	Contig14910.g15884	o27737	p2916	s17750
CLS00736	Contig14910.g15884	GSPATP00028464001	Contig10505.0.g60	s17749	p2915	o27736
CLS00736	Contig14910.g15884	GSPATP00028464001	Contig10505.0.g60	s17750	p2916	o27737
CLS00745	GSPATP00014287001	Contig9708.0.g81	Contig9916.g10609	p96596	o58676	s11896
CLS00745	GSPATP00014287001	Contig9708.0.g81	Contig9916.g10609	p96598	o58678	s11898
CLS00745	Contig9708.0.g81	GSPATP00014287001	Contig9916.g10609	o58676	p96596	s11896
CLS00745	Contig9708.0.g81	GSPATP00014287001	Contig9916.g10609	o58678	p96598	s11898
CLS00745	Contig9916.g10609	GSPATP00014287001	Contig9708.0.g81	s11896	p96596	o58676
CLS00745	Contig9916.g10609	GSPATP00014287001	Contig9708.0.g81	s11898	p96598	o58678
CLS00746	Contig11639.0.g69	GSPATP00010698001	Contig19727.g20924	o29675	p89413	s23331
CLS00747	GSPATP00011564001	Contig21451.0.g87	Contig13027.g13889	p91703	o45471	s15676
CLS00747	Contig21451.0.g87	GSPATP00011564001	Contig13027.g13889	o45471	p91703	s15676
CLS00747	Contig13027.g13889	GSPATP00011564001	Contig21451.0.g87	s15676	p91703	o45471
CLS00748	GSPATP00019998001	Contig2007.0.g76	Contig7877.g8405	p106866	o43255	s9502
CLS00748	Contig2007.0.g76	GSPATP00019998001	Contig7877.g8405	o43255	p106866	s9502
CLS00748	Contig7877.g8405	GSPATP00019998001	Contig2007.0.g76	s9502	p106866	o43255
CLS00762	GSPATP00011393001	Contig22736.0.g93	Contig5301.g5675	p91444	o47447	s29462
CLS00762	Contig22736.0.g93	GSPATP00011393001	Contig5301.g5675	o47447	p91444	s29462
CLS00762	Contig5301.g5675	GSPATP00011393001	Contig22736.0.g93	s29462	p91444	o47447
CLS00768	GSPATP00026271001	Contig3705.0.g61	Contig16817.g17916	p118335	o49895	s41878
CLS00768	Contig3705.0.g61	GSPATP00026271001	Contig16817.g17916	o49895	p118335	s41878
CLS00768	Contig16817.g17916	GSPATP00026271001	Contig3705.0.g61	s41878	p118335	o49895
CLS00770	GSPATP00009939001	Contig19270.0.0.g39	Contig17247.g18366	p26847	o41920	s42257
CLS00770	Contig19270.0.0.g39	GSPATP00009939001	Contig17247.g18366	o41920	p26847	s42257
CLS00770	Contig17247.g18366	GSPATP00009939001	Contig19270.0.0.g39	s42257	p26847	o41920
CLS00775	GSPATP00009630001	Contig1296.0.g12	Contig8800.g9403	p87770	o4376	s33274
CLS00775	Contig1296.0.g12	GSPATP00009630001	Contig8800.g9403	o4376	p87770	s33274
CLS00775	Contig8800.g9403	GSPATP00009630001	Contig1296.0.g12	s33274	p87770	o4376
CLS00778	GSPATP00036880001	Contig18995.0.g70	Contig10729.g11479	p80013	o41474	s12808
CLS00778	Contig18995.0.g70	GSPATP00036880001	Contig10729.g11479	o41474	p80013	s12808
CLS00778	Contig10729.g11479	GSPATP00036880001	Contig18995.0.g70	s12808	p80013	o41474
CLS00781	GSPATP00020499001	Contig845.1.g5	Contig16918.g18021	p107638	o24751	s20089
CLS00781	GSPATP00020499001	Contig845.1.g5	Contig16918.g18021	p107639	o24752	s20090
CLS00781	Contig845.1.g5	GSPATP00020499001	Contig16918.g18021	o24751	p107638	s20089
CLS00781	Contig845.1.g5	GSPATP00020499001	Contig16918.g18021	o24752	p107639	s20090
CLS00781	Contig16918.g18021	GSPATP00020499001	Contig845.1.g5	s20089	p107638	o24751
CLS00781	Contig16918.g18021	GSPATP00020499001	Contig845.1.g5	s20090	p107639	o24752
CLS00782	GSPATP00016605001	Contig17578.0.g72	Contig9018.g9643	p100130	o10344	s33513
CLS00782	GSPATP00016605001	Contig17578.0.g72	Contig9018.g9643	p100131	o10345	s33514
CLS00782	Contig17578.0.g72	GSPATP00016605001	Contig9018.g9643	o10344	p100130	s33513
CLS00782	Contig17578.0.g72	GSPATP00016605001	Contig9018.g9643	o10345	p100131	s33514
CLS00782	Contig9018.g9643	GSPATP00016605001	Contig17578.0.g72	s33513	p100130	o10344
CLS00782	Contig9018.g9643	GSPATP00016605001	Contig17578.0.g72	s33514	p100131	o10345
CLS00791	GSPATP00029648001	Contig19882.0.g6	Contig9769.g10445	p66135	o13148	s11707
CLS00791	Contig19882.0.g6	GSPATP00029648001	Contig9769.g10445	o13148	p66135	s11707
CLS00791	Contig9769.g10445	GSPATP00029648001	Contig19882.0.g6	s11707	p66135	o13148
CLS00800	GSPATP00012117001	Contig9402.0.g21	Contig7054.g7547	p31147	o26035	s8511
CLS00800	Contig9402.0.g21	GSPATP00012117001	Contig7054.g7547	o26035	p31147	s8511
CLS00800	Contig7054.g7547	GSPATP00012117001	Contig9402.0.g21	s8511	p31147	o26035
CLS00817	GSPATP00037958001	Contig6862.0.g20	Contig18864.g20015	p82083	o54415	s43894
CLS00817	Contig6862.0.g20	GSPATP00037958001	Contig18864.g20015	o54415	p82083	s43894
CLS00817	Contig18864.g20015	GSPATP00037958001	Contig6862.0.g20	s43894	p82083	o54415
CLS00818	GSPATP00036057001	Contig22056.0.g49	Contig14977.g15962	p17173	o16155	s39858
CLS00818	Contig22056.0.g49	GSPATP00036057001	Contig14977.g15962	o16155	p17173	s39858
CLS00818	Contig14977.g15962	GSPATP00036057001	Contig22056.0.g49	s39858	p17173	o16155
CLS00820	GSPATP00035008001	Contig22793.0.0.g90	Contig6595.g7055	p15077	o47502	s30836
CLS00820	Contig22793.0.0.g90	GSPATP00035008001	Contig6595.g7055	o47502	p15077	s30836
CLS00820	Contig6595.g7055	GSPATP00035008001	Contig22793.0.0.g90	s30836	p15077	o47502
CLS00836	GSPATP00007498001	Contig7313.0.g36	Contig7851.g8372	p21904	o23399	s32093
CLS00836	GSPATP00007498001	Contig7313.0.g36	Contig7851.g8372	p21905	o23400	s32094
CLS00836	Contig7313.0.g36	GSPATP00007498001	Contig7851.g8372	o23399	p21904	s32093
CLS00836	Contig7313.0.g36	GSPATP00007498001	Contig7851.g8372	o23400	p21905	s32094
CLS00836	Contig7851.g8372	GSPATP00007498001	Contig7313.0.g36	s32093	p21904	o23399
CLS00836	Contig7851.g8372	GSPATP00007498001	Contig7313.0.g36	s32094	p21905	o23400
CLS00847	GSPATP00028308001	Contig16068.0.g63	Contig13111.g13977	p2666	o37146	s37884
CLS00847	Contig16068.0.g63	GSPATP00028308001	Contig13111.g13977	o37146	p2666	s37884
CLS00847	Contig13111.g13977	GSPATP00028308001	Contig16068.0.g63	s37882	p2663	o37144
CLS00847	Contig13111.g13977	GSPATP00028308001	Contig16068.0.g63	s37884	p2666	o37146
CLS00852	GSPATP00034416001	Contig22633.0.g46	Contig9024.g9649	p14318	o47316	s33525
CLS00852	Contig22633.0.g46	GSPATP00034416001	Contig9024.g9649	o47316	p14318	s33525
CLS00852	Contig9024.g9649	GSPATP00034416001	Contig22633.0.g46	s33525	p14318	o47316
CLS00859	GSPATP00031156001	Contig15371.0.0.g43	Contig5042.g5398	p69222	o7689	s29149
CLS00859	Contig15371.0.0.g43	GSPATP00031156001	Contig5042.g5398	o7689	p69222	s29149
CLS00859	Contig5042.g5398	GSPATP00031156001	Contig15371.0.0.g43	s29149	p69222	o7689
CLS00860	GSPATP00004758001	Contig190.1.g68	Contig18087.g19227	p4255	o12082	s43125
CLS00860	Contig190.1.g68	GSPATP00004758001	Contig18087.g19227	o12082	p4255	s43125
CLS00860	Contig18087.g19227	GSPATP00004758001	Contig190.1.g68	s43125	p4255	o12082
CLS00869	GSPATP00031823001	Contig1072.0.g14	Contig18389.g19529	p70169	o1091	s21740
CLS00869	GSPATP00031823001	Contig1072.0.g14	Contig18389.g19529	p70171	o1093	s21742
CLS00869	GSPATP00031823001	Contig1072.0.g14	Contig18389.g19529	p70172	o1094	s21743
CLS00869	GSPATP00031823001	Contig1072.0.g14	Contig18389.g19529	p70173	o1096	s21745
CLS00869	Contig1072.0.g14	GSPATP00031823001	Contig18389.g19529	o1091	p70169	s21740
CLS00869	Contig1072.0.g14	GSPATP00031823001	Contig18389.g19529	o1093	p70171	s21742
CLS00869	Contig1072.0.g14	GSPATP00031823001	Contig18389.g19529	o1094	p70172	s21743
CLS00869	Contig1072.0.g14	GSPATP00031823001	Contig18389.g19529	o1096	p70173	s21745
CLS00869	Contig18389.g19529	GSPATP00031823001	Contig1072.0.g14	s21740	p70169	o1091
CLS00869	Contig18389.g19529	GSPATP00031823001	Contig1072.0.g14	s21742	p70171	o1093
CLS00869	Contig18389.g19529	GSPATP00031823001	Contig1072.0.g14	s21743	p70172	o1094
CLS00869	Contig18389.g19529	GSPATP00031823001	Contig1072.0.g14	s21745	p70173	o1096
CLS00890	GSPATP00008410001	Contig12.0.g76	Contig18952.g20101	p85771	o30336	s43959
CLS00890	Contig12.0.g76	GSPATP00008410001	Contig18952.g20101	o30336	p85771	s43959
CLS00890	Contig18952.g20101	GSPATP00008410001	Contig12.0.g76	s43959	p85771	o30336
CLS00892	GSPATP00033179001	Contig291.1.g69	Contig6188.g6616	p11927	o18153	s30363
CLS00892	Contig291.1.g69	GSPATP00033179001	Contig6188.g6616	o18153	p11927	s30363
CLS00892	Contig6188.g6616	GSPATP00033179001	Contig291.1.g69	s30363	p11927	o18153
CLS00894	GSPATP00007268001	Contig22695.0.g48	Contig13656.g14565	p81395	o47400	s38501
CLS00894	Contig22695.0.g48	GSPATP00007268001	Contig13656.g14565	o47400	p81395	s38501
CLS00894	Contig13656.g14565	GSPATP00007268001	Contig22695.0.g48	s38501	p81395	o47400
CLS00895	GSPATP00006429001	Contig5227.0.g53	Contig12932.g13800	p15690	o20865	s15584
CLS00895	Contig5227.0.g53	GSPATP00006429001	Contig12932.g13800	o20865	p15690	s15584
CLS00895	Contig12932.g13800	GSPATP00006429001	Contig5227.0.g53	s15584	p15690	o20865
CLS00896	GSPATP00026285001	Contig11826.0.g61	Contig15719.g16751	p118352	o2770	s18705
CLS00896	Contig11826.0.g61	GSPATP00026285001	Contig15719.g16751	o2770	p118352	s18705
CLS00896	Contig15719.g16751	GSPATP00026285001	Contig11826.0.g61	s18705	p118352	o2770
CLS00901	GSPATP00004499001	Contig861.1.g24	Contig13264.g14153	p1363	o25009	s15949
CLS00901	Contig861.1.g24	GSPATP00004499001	Contig13264.g14153	o25009	p1363	s15949
CLS00901	Contig13264.g14153	GSPATP00004499001	Contig861.1.g24	s15949	p1363	o25009
CLS00915	GSPATP00020125001	Contig19359.0.g114	Contig6290.g6734	p45744	o42084	s30492
CLS00915	Contig19359.0.g114	GSPATP00020125001	Contig6290.g6734	o42084	p45744	s30492
CLS00915	Contig6290.g6734	GSPATP00020125001	Contig19359.0.g114	s30492	p45744	o42084
CLS00929	GSPATP00034581001	Contig7273.0.g45	Contig9272.g9914	p75375	o23346	s11090
CLS00929	Contig7273.0.g45	GSPATP00034581001	Contig9272.g9914	o23346	p75375	s11090
CLS00929	Contig9272.g9914	GSPATP00034581001	Contig7273.0.g45	s11090	p75375	o23346
CLS00931	GSPATP00008478001	Contig22564.0.g70	Contig7039.g7533	p24522	o16761	s8499
CLS00931	Contig22564.0.g70	GSPATP00008478001	Contig7039.g7533	o16761	p24522	s8499
CLS00931	Contig7039.g7533	GSPATP00008478001	Contig22564.0.g70	s8499	p24522	o16761
CLS00940	GSPATP00034354001	Contig17366.0.g58	Contig8593.g9166	p14228	o39073	s10338
CLS00940	GSPATP00034354001	Contig17366.0.g58	Contig8593.g9166	p14229	o39074	s10339
CLS00940	Contig17366.0.g58	GSPATP00034354001	Contig8593.g9166	o39073	p14228	s10338
CLS00940	Contig17366.0.g58	GSPATP00034354001	Contig8593.g9166	o39074	p14229	s10339
CLS00940	Contig8593.g9166	GSPATP00034354001	Contig17366.0.g58	s10338	p14228	o39073
CLS00940	Contig8593.g9166	GSPATP00034354001	Contig17366.0.g58	s10339	p14229	o39074
CLS00947	GSPATP00015584001	Contig5693.0.g33	Contig19459.g20635	p37149	o21404	s23018
CLS00947	Contig5693.0.g33	GSPATP00015584001	Contig19459.g20635	o21404	p37149	s23018
CLS00947	Contig19459.g20635	GSPATP00015584001	Contig5693.0.g33	s23018	p37149	o21404
CLS00972	GSPATP00005020001	Contig13445.0.g101	Contig4912.g5252	p65611	o32807	s29012
CLS00972	Contig13445.0.g101	GSPATP00005020001	Contig4912.g5252	o32807	p65611	s29012
CLS00972	Contig4912.g5252	GSPATP00005020001	Contig13445.0.g101	s29012	p65611	o32807
CLS00975	GSPATP00008669001	Contig22039.0.g109	Contig12783.g13634	p86189	o16117	s15379
CLS00975	Contig22039.0.g109	GSPATP00008669001	Contig12783.g13634	o16117	p86189	s15379
CLS00975	Contig12783.g13634	GSPATP00008669001	Contig22039.0.g109	s15379	p86189	o16117
CLS00992	GSPATP00004885001	Contig2793.0.g103	Contig10426.g11119	p4474	o48484	s12407
CLS00992	Contig2793.0.g103	GSPATP00004885001	Contig10426.g11119	o48484	p4474	s12407
CLS00992	Contig10426.g11119	GSPATP00004885001	Contig2793.0.g103	s12407	p4474	o48484
CLS00994	GSPATP00021767001	Contig12475.0.g1	Contig5276.g5654	p49089	o31117	s6333
CLS00994	Contig12475.0.g1	GSPATP00021767001	Contig5276.g5654	o31117	p49089	s6333
CLS00994	Contig5276.g5654	GSPATP00021767001	Contig12475.0.g1	s6333	p49089	o31117
CLS00997	GSPATP00033750001	Contig17686.0.g40	Contig11025.g11780	p12804	o10478	s35733
CLS00997	Contig17686.0.g40	GSPATP00033750001	Contig11025.g11780	o10478	p12804	s35733
CLS00997	Contig11025.g11780	GSPATP00033750001	Contig17686.0.g40	s35733	p12804	o10478
CLS01000	GSPATP00015541001	Contig21034.0.g40	Contig9833.g10517	p37080	o44824	s34530
CLS01000	Contig21034.0.g40	GSPATP00015541001	Contig9833.g10517	o44824	p37080	s34530
CLS01000	Contig9833.g10517	GSPATP00015541001	Contig21034.0.g40	s34530	p37080	o44824
CLS01022	GSPATP00007244001	Contig2890.0.g87	Contig14491.g15441	p81370	o18132	s17280
CLS01022	Contig2890.0.g87	GSPATP00007244001	Contig14491.g15441	o18132	p81370	s17280
CLS01022	Contig14491.g15441	GSPATP00007244001	Contig2890.0.g87	s17280	p81370	o18132
CLS01024	GSPATP00021216001	Contig16946.0.g34	Contig6382.g6833	p108682	o9589	s7623
CLS01024	Contig16946.0.g34	GSPATP00021216001	Contig6382.g6833	o9589	p108682	s7623
CLS01024	Contig6382.g6833	GSPATP00021216001	Contig16946.0.g34	s7623	p108682	o9589
CLS01028	GSPATP00021736001	Contig18702.0.g87	Contig4417.g4723	p49032	o40957	s5269
CLS01028	Contig18702.0.g87	GSPATP00021736001	Contig4417.g4723	o40957	p49032	s5269
CLS01028	Contig4417.g4723	GSPATP00021736001	Contig18702.0.g87	s5269	p49032	o40957
CLS05090	Contig6993.g7481	GSPATP00026956001	Contig17166.0.g71	s8417	p119414	o9853
CLS05096	GSPATP00028626001	Contig22585.0.g103	Contig9708.g10385	p63785	o16770	s34377
CLS05096	Contig22585.0.g103	GSPATP00028626001	Contig9708.g10385	o16770	p63785	s34377
CLS05096	Contig9708.g10385	GSPATP00028626001	Contig22585.0.g103	s34377	p63785	o16770
CLS05123	GSPATP00027694001	Contig716.0.g25	Contig16769.g17864	p1795	o54732	s41834
CLS05123	GSPATP00027694001	Contig716.0.g25	Contig16769.g17864	p1796	o54733	s41835
CLS05123	Contig716.0.g25	GSPATP00027694001	Contig16769.g17864	o54733	p1796	s41835
CLS05123	Contig16769.g17864	GSPATP00027694001	Contig716.0.g25	s41835	p1796	o54733
CLS05139	GSPATP00033705001	Contig22126.0.g42	Contig19521.g20693	p12731	o46679	s44566
CLS05139	GSPATP00033705001	Contig22126.0.g42	Contig19521.g20693	p12732	o46680	s44567
CLS05139	Contig22126.0.g42	GSPATP00033705001	Contig19521.g20693	o46679	p12731	s44566
CLS05139	Contig22126.0.g42	GSPATP00033705001	Contig19521.g20693	o46680	p12732	s44567
CLS05139	Contig19521.g20693	GSPATP00033705001	Contig22126.0.g42	s44566	p12731	o46679
CLS05139	Contig19521.g20693	GSPATP00033705001	Contig22126.0.g42	s44567	p12732	o46680
CLS05145	GSPATP00032678001	Contig17239.0.g42	Contig12190.g13022	p11147	o9932	s36866
CLS05145	Contig17239.0.g42	GSPATP00032678001	Contig12190.g13022	o9932	p11147	s36866
CLS05145	Contig12190.g13022	GSPATP00032678001	Contig17239.0.g42	s36866	p11147	o9932
CLS05150	GSPATP00032707001	Contig19374.0.g86	Contig16811.g17906	p72074	o42103	s41867
CLS05150	Contig19374.0.g86	GSPATP00032707001	Contig16811.g17906	o42103	p72074	s41867
CLS05150	Contig16811.g17906	GSPATP00032707001	Contig19374.0.g86	s41867	p72074	o42103
CLS05153	GSPATP00029016001	Contig22653.0.g27	Contig8435.g8993	p64540	o16862	s10154
CLS05153	Contig22653.0.g27	GSPATP00029016001	Contig8435.g8993	o16862	p64540	s10154
CLS05153	Contig8435.g8993	GSPATP00029016001	Contig22653.0.g27	s10154	p64540	o16862
CLS05177	GSPATP00028934001	Contig21752.0.g20	Contig19712.g20902	p3520	o45986	s23301
CLS05177	GSPATP00028934001	Contig21752.0.g20	Contig19712.g20902	p3521	o45987	s23302
CLS05177	Contig21752.0.g20	GSPATP00028934001	Contig19712.g20902	o45986	p3520	s23301
CLS05177	Contig21752.0.g20	GSPATP00028934001	Contig19712.g20902	o45987	p3521	s23302
CLS05177	Contig19712.g20902	GSPATP00028934001	Contig21752.0.g20	s23301	p3520	o45986
CLS05177	Contig19712.g20902	GSPATP00028934001	Contig21752.0.g20	s23302	p3521	o45987
CLS05188	GSPATP00029873001	Contig19123.0.g76	Contig7016.g7511	p66520	o12207	s31313
CLS05188	GSPATP00029873001	Contig19123.0.g76	Contig7016.g7511	p66521	o12208	s31314
CLS05188	Contig19123.0.g76	GSPATP00029873001	Contig7016.g7511	o12208	p66521	s31314
CLS05188	Contig7016.g7511	GSPATP00029873001	Contig19123.0.g76	s31314	p66521	o12208
CLS05207	GSPATP00029794001	Contig2735.0.g121	Contig8273.g8823	p66384	o17934	s9986
CLS05207	Contig2735.0.g121	GSPATP00029794001	Contig8273.g8823	o17934	p66384	s9986
CLS05207	Contig8273.g8823	GSPATP00029794001	Contig2735.0.g121	s9986	p66384	o17934
CLS05214	GSPATP00029926001	Contig21914.0.g49	Contig6317.g6770	p5621	o15845	s30527
CLS05214	Contig21914.0.g49	GSPATP00029926001	Contig6317.g6770	o15845	p5621	s30527
CLS05214	Contig6317.g6770	GSPATP00029926001	Contig21914.0.g49	s30527	p5621	o15845
CLS05214	Contig6317.g6770	GSPATP00029926001	Contig21914.0.g49	s30529	p5624	o15847
CLS05275	GSPATP00034442001	Contig9261.0.g81	Contig9735.g10414	p14377	o57875	s11683
CLS05275	Contig9261.0.g81	GSPATP00034442001	Contig9735.g10414	o57875	p14377	s11683
CLS05275	Contig9735.g10414	GSPATP00034442001	Contig9261.0.g81	s11683	p14377	o57875
CLS05294	GSPATP00031950001	Contig1440.1.g130	Contig13740.g14657	p70429	o34407	s16473
CLS05294	Contig1440.1.g130	GSPATP00031950001	Contig13740.g14657	o34407	p70429	s16473
CLS05294	Contig13740.g14657	GSPATP00031950001	Contig1440.1.g130	s16473	p70429	o34407
CLS05313	GSPATP00034828001	Contig21006.0.0.g94	Contig10571.g11286	p14871	o14616	s35300
CLS05313	GSPATP00034828001	Contig21006.0.0.g94	Contig10571.g11286	p14872	o14617	s35301
CLS05313	Contig21006.0.0.g94	GSPATP00034828001	Contig10571.g11286	o14616	p14871	s35300
CLS05313	Contig21006.0.0.g94	GSPATP00034828001	Contig10571.g11286	o14617	p14872	s35301
CLS05313	Contig10571.g11286	GSPATP00034828001	Contig21006.0.0.g94	s35300	p14871	o14616
CLS05313	Contig10571.g11286	GSPATP00034828001	Contig21006.0.0.g94	s35301	p14872	o14617
CLS05323	GSPATP00032380001	Contig7568.0.g98	Contig13118.g13988	p70984	o55287	s15770
CLS05323	Contig7568.0.g98	GSPATP00032380001	Contig13118.g13988	o55287	p70984	s15770
CLS05326	GSPATP00039066001	Contig18962.0.g37	Contig14442.g15384	p121242	o41402	s17227
CLS05326	Contig18962.0.g37	GSPATP00039066001	Contig14442.g15384	o41402	p121242	s17227
CLS05326	Contig14442.g15384	GSPATP00039066001	Contig18962.0.g37	s17227	p121242	o41402
CLS05367	GSPATP00033459001	Contig8321.0.g46	Contig8276.g8826	p73245	o56436	s32656
CLS05367	Contig8321.0.g46	GSPATP00033459001	Contig8276.g8826	o56436	p73245	s32656
CLS05367	Contig8276.g8826	GSPATP00033459001	Contig8321.0.g46	s32656	p73245	o56436
CLS05385	GSPATP00036874001	Contig19089.0.g58	Contig18343.g19490	p19026	o41596	s43421
CLS05385	GSPATP00036874001	Contig19089.0.g58	Contig18343.g19490	p19027	o41597	s43422
CLS05385	Contig19089.0.g58	GSPATP00036874001	Contig18343.g19490	o41596	p19026	s43421
CLS05385	Contig18343.g19490	GSPATP00036874001	Contig19089.0.g58	s43421	p19026	o41596
CLS05390	GSPATP00034215001	Contig367.1.g37	Contig10690.g11436	p74925	o49800	s12783
CLS05390	Contig367.1.g37	GSPATP00034215001	Contig10690.g11436	o49800	p74925	s12783
CLS05390	Contig10690.g11436	GSPATP00034215001	Contig367.1.g37	s12783	p74925	o49800
CLS05421	GSPATP00034930001	Contig239.1.g136	Contig16159.g17221	p75938	o17433	s41129
CLS05421	Contig239.1.g136	GSPATP00034930001	Contig16159.g17221	o17433	p75938	s41129
CLS05421	Contig16159.g17221	GSPATP00034930001	Contig239.1.g136	s41129	p75938	o17433
CLS05437	GSPATP00036532001	Contig7544.0.1.g28	Contig8734.g9327	p79475	o55255	s33198
CLS05437	Contig7544.0.1.g28	GSPATP00036532001	Contig8734.g9327	o55255	p79475	s33198
CLS05437	Contig8734.g9327	GSPATP00036532001	Contig7544.0.1.g28	s33198	p79475	o55255
CLS05452	GSPATP00036019001	Contig7403.0.g67	Contig15928.g16983	p17110	o55046	s40901
CLS05452	Contig7403.0.g67	GSPATP00036019001	Contig15928.g16983	o55046	p17110	s40901
CLS05452	Contig15928.g16983	GSPATP00036019001	Contig7403.0.g67	s40901	p17110	o55046
CLS05490	GSPATP00039581001	Contig10393.0.g62	Contig9790.g10470	p103287	o582	s11735
CLS05490	Contig10393.0.g62	GSPATP00039581001	Contig9790.g10470	o582	p103287	s11735
CLS05490	Contig9790.g10470	GSPATP00039581001	Contig10393.0.g62	s11735	p103287	o582
CLS05496	GSPATP00037942001	Contig11547.0.g91	Contig4420.g4727	p21147	o29505	s5283
CLS05496	Contig11547.0.g91	GSPATP00037942001	Contig4420.g4727	o29505	p21147	s5283
CLS05496	Contig4420.g4727	GSPATP00037942001	Contig11547.0.g91	s5283	p21147	o29505
CLS05502	GSPATP00038159001	Contig20283.0.g52	Contig19732.g20934	p21423	o13664	s44778
CLS05502	Contig20283.0.g52	GSPATP00038159001	Contig19732.g20934	o13664	p21423	s44778
CLS05502	Contig19732.g20934	GSPATP00038159001	Contig20283.0.g52	s44778	p21423	o13664
CLS01035	GSPATP00027995001	Contig15239.0.g117	Contig5479.g5855	p62811	o7538	s29652
CLS01035	GSPATP00027995001	Contig15239.0.g117	Contig5479.g5855	p62812	o7539	s29653
CLS01035	Contig15239.0.g117	GSPATP00027995001	Contig5479.g5855	o7538	p62811	s29652
CLS01035	Contig15239.0.g117	GSPATP00027995001	Contig5479.g5855	o7539	p62812	s29653
CLS01035	Contig5479.g5855	GSPATP00027995001	Contig15239.0.g117	s29652	p62811	o7538
CLS01035	Contig5479.g5855	GSPATP00027995001	Contig15239.0.g117	s29653	p62812	o7539
CLS01047	GSPATP00016887001	Contig2439.0.g80	Contig4341.g4649	p101159	o17517	s5204
CLS01047	Contig2439.0.g80	GSPATP00016887001	Contig4341.g4649	o17517	p101159	s5204
CLS01047	Contig4341.g4649	GSPATP00016887001	Contig2439.0.g80	s5204	p101159	o17517
CLS01054	GSPATP00023703001	Contig19852.0.g30	Contig15385.g16398	p113897	o13098	s18323
CLS01054	Contig19852.0.g30	GSPATP00023703001	Contig15385.g16398	o13098	p113897	s18323
CLS01054	Contig15385.g16398	GSPATP00023703001	Contig19852.0.g30	s18323	p113897	o13098
CLS01060	GSPATP00018489001	Contig1164.1.g32	Contig7106.g7595	p103723	o2498	s8570
CLS01060	Contig1164.1.g32	GSPATP00018489001	Contig7106.g7595	o2498	p103723	s8570
CLS01060	Contig7106.g7595	GSPATP00018489001	Contig1164.1.g32	s8570	p103723	o2498
CLS01063	GSPATP00021943001	Contig6560.0.g89	Contig13861.g14790	p49382	o22377	s38741
CLS01063	GSPATP00021943001	Contig6560.0.g89	Contig13861.g14790	p49384	o22380	s38744
CLS01063	Contig6560.0.g89	GSPATP00021943001	Contig13861.g14790	o22377	p49382	s38741
CLS01063	Contig6560.0.g89	GSPATP00021943001	Contig13861.g14790	o22380	p49384	s38744
CLS01063	Contig13861.g14790	GSPATP00021943001	Contig6560.0.g89	s38741	p49382	o22377
CLS01063	Contig13861.g14790	GSPATP00021943001	Contig6560.0.g89	s38744	p49384	o22380
CLS01064	GSPATP00012988001	Contig20321.0.g101	Contig15527.g16546	p32410	o13701	s18514
CLS01064	Contig20321.0.g101	GSPATP00012988001	Contig15527.g16546	o13701	p32410	s18514
CLS01064	Contig15527.g16546	GSPATP00012988001	Contig20321.0.g101	s18514	p32410	o13701
CLS01065	Contig17883.0.g112	GSPATP00019766001	Contig15084.g16073	o39803	p106494	s39984
CLS01072	GSPATP00008705001	Contig18343.0.g85	Contig5512.g5900	p24930	o11270	s29705
CLS01072	Contig18343.0.g85	GSPATP00008705001	Contig5512.g5900	o11270	p24930	s29705
CLS01072	Contig5512.g5900	GSPATP00008705001	Contig18343.0.g85	s29705	p24930	o11270
CLS01081	GSPATP00021351001	Contig4964.0.g30	Contig4761.g5091	p108883	o51622	s5712
CLS01081	Contig4964.0.g30	GSPATP00021351001	Contig4761.g5091	o51622	p108883	s5712
CLS01081	Contig4761.g5091	GSPATP00021351001	Contig4964.0.g30	s5712	p108883	o51622
CLS01092	GSPATP00019334001	Contig7420.0.g17	Contig19687.g20881	p44544	o23502	s23276
CLS01092	Contig7420.0.g17	GSPATP00019334001	Contig19687.g20881	o23502	p44544	s23276
CLS01092	Contig19687.g20881	GSPATP00019334001	Contig7420.0.g17	s23276	p44544	o23502
CLS01102	GSPATP00011589001	Contig11297.0.g96	Contig10051.g10741	p30232	o29095	s12041
CLS01102	GSPATP00011589001	Contig11297.0.g96	Contig10051.g10741	p30233	o29096	s12042
CLS01102	GSPATP00011589001	Contig11297.0.g96	Contig10051.g10741	p30236	o29097	s12043
CLS01102	Contig11297.0.g96	GSPATP00011589001	Contig10051.g10741	o29095	p30232	s12041
CLS01102	Contig11297.0.g96	GSPATP00011589001	Contig10051.g10741	o29096	p30233	s12042
CLS01102	Contig11297.0.g96	GSPATP00011589001	Contig10051.g10741	o29097	p30236	s12043
CLS01102	Contig10051.g10741	GSPATP00011589001	Contig11297.0.g96	s12041	p30232	o29095
CLS01102	Contig10051.g10741	GSPATP00011589001	Contig11297.0.g96	s12042	p30233	o29096
CLS01102	Contig10051.g10741	GSPATP00011589001	Contig11297.0.g96	s12043	p30236	o29097
CLS01110	GSPATP00016536001	Contig9279.0.0.g16	Contig11841.g12658	p38685	o57937	s14269
CLS01110	Contig9279.0.0.g16	GSPATP00016536001	Contig11841.g12658	o57937	p38685	s14269
CLS01110	Contig11841.g12658	GSPATP00016536001	Contig9279.0.0.g16	s14269	p38685	o57937
CLS01115	GSPATP00009326001	Contig293.1.g73	Contig19124.g20281	p25803	o48687	s44110
CLS01115	GSPATP00009326001	Contig293.1.g73	Contig19124.g20281	p25807	o48688	s44111
CLS01115	Contig293.1.g73	GSPATP00009326001	Contig19124.g20281	o48687	p25803	s44110
CLS01115	Contig293.1.g73	GSPATP00009326001	Contig19124.g20281	o48688	p25807	s44111
CLS01115	Contig19124.g20281	GSPATP00009326001	Contig293.1.g73	s44110	p25803	o48687
CLS01115	Contig19124.g20281	GSPATP00009326001	Contig293.1.g73	s44111	p25807	o48688
CLS01119	GSPATP00037839001	Contig21046.0.g14	Contig15073.g16063	p81930	o14650	s17940
CLS01119	Contig21046.0.g14	GSPATP00037839001	Contig15073.g16063	o14650	p81930	s17940
CLS01119	Contig15073.g16063	GSPATP00037839001	Contig21046.0.g14	s17940	p81930	o14650
CLS01139	GSPATP00026423001	Contig1353.1.g15	Contig4627.g4941	p118566	o5201	s5546
CLS01139	Contig1353.1.g15	GSPATP00026423001	Contig4627.g4941	o5201	p118566	s5546
CLS01139	Contig4627.g4941	GSPATP00026423001	Contig1353.1.g15	s5546	p118566	o5201
CLS01142	GSPATP00014725001	Contig15496.0.g43	Contig15044.g16027	p35745	o36133	s39926
CLS01142	Contig15496.0.g43	GSPATP00014725001	Contig15044.g16027	o36133	p35745	s39926
CLS01142	Contig15044.g16027	GSPATP00014725001	Contig15496.0.g43	s39926	p35745	o36133
CLS01147	GSPATP00011807001	Contig10910.0.g97	Contig16144.g17199	p92082	o1358	s41092
CLS01147	GSPATP00011807001	Contig10910.0.g97	Contig16144.g17199	p92083	o1359	s41093
CLS01147	Contig10910.0.g97	GSPATP00011807001	Contig16144.g17199	o1358	p92082	s41092
CLS01147	Contig10910.0.g97	GSPATP00011807001	Contig16144.g17199	o1359	p92083	s41093
CLS01147	Contig16144.g17199	GSPATP00011807001	Contig10910.0.g97	s41092	p92082	o1358
CLS01147	Contig16144.g17199	GSPATP00011807001	Contig10910.0.g97	s41093	p92083	o1359
CLS01160	GSPATP00017676001	Contig13714.0.g6	Contig14457.g15401	p102418	o33324	s39343
CLS01160	Contig13714.0.g6	GSPATP00017676001	Contig14457.g15401	o33324	p102418	s39343
CLS01160	Contig14457.g15401	GSPATP00017676001	Contig13714.0.g6	s39343	p102418	o33324
CLS01163	GSPATP00022130001	Contig17326.0.g22	Contig16215.g17273	p49660	o39027	s19224
CLS01163	Contig17326.0.g22	GSPATP00022130001	Contig16215.g17273	o39027	p49660	s19224
CLS01163	Contig16215.g17273	GSPATP00022130001	Contig17326.0.g22	s19224	p49660	o39027
CLS01178	GSPATP00024249001	Contig14550.0.g51	Contig11917.g12751	p53697	o6584	s36591
CLS01178	GSPATP00024249001	Contig14550.0.g51	Contig11917.g12751	p53698	o6585	s36592
CLS01178	Contig14550.0.g51	GSPATP00024249001	Contig11917.g12751	o6585	p53698	s36592
CLS01178	Contig11917.g12751	GSPATP00024249001	Contig14550.0.g51	s36592	p53698	o6585
CLS01182	GSPATP00009080001	Contig7825.0.g34	Contig17062.g18177	p86855	o23983	s20281
CLS01182	Contig7825.0.g34	GSPATP00009080001	Contig17062.g18177	o23983	p86855	s20281
CLS01182	Contig17062.g18177	GSPATP00009080001	Contig7825.0.g34	s20281	p86855	o23983
CLS01197	GSPATP00034461001	Contig5079.0.g1	Contig8198.g8747	p75223	o51789	s32571
CLS01197	Contig5079.0.g1	GSPATP00034461001	Contig8198.g8747	o51789	p75223	s32571
CLS01197	Contig8198.g8747	GSPATP00034461001	Contig5079.0.g1	s32571	p75223	o51789
CLS01206	GSPATP00008275001	Contig12013.0.g58	Contig4640.g4958	p24192	o3090	s5551
CLS01206	Contig12013.0.g58	GSPATP00008275001	Contig4640.g4958	o3090	p24192	s5551
CLS01206	Contig4640.g4958	GSPATP00008275001	Contig12013.0.g58	s5551	p24192	o3090
CLS01214	GSPATP00026755001	Contig22626.0.g41	Contig6877.g7360	p58007	o16830	s31174
CLS01214	Contig22626.0.g41	GSPATP00026755001	Contig6877.g7360	o16830	p58007	s31174
CLS01214	Contig6877.g7360	GSPATP00026755001	Contig22626.0.g41	s31174	p58007	o16830
CLS01220	GSPATP00034087001	Contig10657.0.g36	Contig17178.g18300	p13870	o28069	s42200
CLS01220	Contig10657.0.g36	GSPATP00034087001	Contig17178.g18300	o28069	p13870	s42200
CLS01220	Contig17178.g18300	GSPATP00034087001	Contig10657.0.g36	s42200	p13870	o28069
CLS01233	GSPATP00039579001	Contig3164.0.g43	Contig9941.g10624	p42146	o18481	s11909
CLS01233	Contig3164.0.g43	GSPATP00039579001	Contig9941.g10624	o18481	p42146	s11909
CLS01233	Contig9941.g10624	GSPATP00039579001	Contig3164.0.g43	s11909	p42146	o18481
CLS01247	GSPATP00020363001	Contig16948.0.0.g28	Contig18170.g19315	p46109	o38509	s21535
CLS01247	Contig16948.0.0.g28	GSPATP00020363001	Contig18170.g19315	o38509	p46109	s21535
CLS01247	Contig18170.g19315	GSPATP00020363001	Contig16948.0.0.g28	s21535	p46109	o38509
CLS01257	GSPATP00026758001	Contig1126.1.g113	Contig6412.g6859	p119124	o29049	s7657
CLS01257	Contig1126.1.g113	GSPATP00026758001	Contig6412.g6859	o29049	p119124	s7657
CLS01257	Contig6412.g6859	GSPATP00026758001	Contig1126.1.g113	s7657	p119124	o29049
CLS01260	GSPATP00016881001	Contig22207.0.g77	Contig16017.g17072	p39984	o46798	s40964
CLS01260	Contig22207.0.g77	GSPATP00016881001	Contig16017.g17072	o46798	p39984	s40964
CLS01260	Contig16017.g17072	GSPATP00016881001	Contig22207.0.g77	s40964	p39984	o46798
CLS01261	GSPATP00012659001	Contig15848.0.g104	Contig16939.g18043	p93330	o36740	s42015
CLS01261	Contig15848.0.g104	GSPATP00012659001	Contig16939.g18043	o36740	p93330	s42015
CLS01261	Contig16939.g18043	GSPATP00012659001	Contig15848.0.g104	s42015	p93330	o36740
CLS01262	GSPATP00023253001	Contig7793.0.g5	Contig12063.g12898	p112626	o23941	s36728
CLS01262	Contig7793.0.g5	GSPATP00023253001	Contig12063.g12898	o23941	p112626	s36728
CLS01262	Contig12063.g12898	GSPATP00023253001	Contig7793.0.g5	s36728	p112626	o23941
CLS01277	GSPATP00019159001	Contig14421.0.0.g95	Contig17740.g18863	p43568	o6398	s42765
CLS01277	Contig14421.0.0.g95	GSPATP00019159001	Contig17740.g18863	o6398	p43568	s42765
CLS01277	Contig17740.g18863	GSPATP00019159001	Contig14421.0.0.g95	s42765	p43568	o6398
CLS01278	GSPATP00010663001	Contig10954.0.g62	Contig15528.g16547	p89345	o1445	s40429
CLS01278	Contig10954.0.g62	GSPATP00010663001	Contig15528.g16547	o1445	p89345	s40429
CLS01278	Contig15528.g16547	GSPATP00010663001	Contig10954.0.g62	s40429	p89345	o1445
CLS01279	GSPATP00019271001	Contig9298.0.g115	Contig13723.g14635	p44435	o25906	s16463
CLS01279	Contig9298.0.g115	GSPATP00019271001	Contig13723.g14635	o25906	p44435	s16463
CLS01279	Contig13723.g14635	GSPATP00019271001	Contig9298.0.g115	s16463	p44435	o25906
CLS01298	GSPATP00004959001	Contig15976.0.g76	Contig12931.g13796	p65510	o8447	s15570
CLS01298	Contig15976.0.g76	GSPATP00004959001	Contig12931.g13796	o8447	p65510	s15570
CLS01298	Contig12931.g13796	GSPATP00004959001	Contig15976.0.g76	s15570	p65510	o8447
CLS01305	GSPATP00013592001	Contig16247.0.0.g95	Contig8579.g9152	p94848	o8759	s33015
CLS01305	Contig16247.0.0.g95	GSPATP00013592001	Contig8579.g9152	o8759	p94848	s33015
CLS01305	Contig8579.g9152	GSPATP00013592001	Contig16247.0.0.g95	s33015	p94848	o8759
CLS01317	GSPATP00011293001	Contig19277.0.g32	Contig4386.g4686	p29697	o41935	s28461
CLS01317	Contig19277.0.g32	GSPATP00011293001	Contig4386.g4686	o41935	p29697	s28461
CLS01317	Contig4386.g4686	GSPATP00011293001	Contig19277.0.g32	s28461	p29697	o41935
CLS01323	GSPATP00037040001	Contig19209.0.g81	Contig4451.g4748	p80218	o41797	s5308
CLS01323	Contig19209.0.g81	GSPATP00037040001	Contig4451.g4748	o41797	p80218	s5308
CLS01323	Contig4451.g4748	GSPATP00037040001	Contig19209.0.g81	s5308	p80218	o41797
CLS01326	GSPATP00016102001	Contig11991.0.g79	Contig12746.g13595	p99389	o3048	s37449
CLS01326	GSPATP00016102001	Contig11991.0.g79	Contig12746.g13595	p99391	o3050	s37451
CLS01326	Contig11991.0.g79	GSPATP00016102001	Contig12746.g13595	o3048	p99389	s37449
CLS01326	Contig11991.0.g79	GSPATP00016102001	Contig12746.g13595	o3050	p99391	s37451
CLS01326	Contig12746.g13595	GSPATP00016102001	Contig11991.0.g79	s37449	p99389	o3048
CLS01326	Contig12746.g13595	GSPATP00016102001	Contig11991.0.g79	s37451	p99391	o3050
CLS01344	GSPATP00007974001	Contig19688.0.g99	Contig16724.g17818	p23722	o12959	s41788
CLS01344	GSPATP00007974001	Contig19688.0.g99	Contig16724.g17818	p23723	o12960	s41789
CLS01344	Contig19688.0.g99	GSPATP00007974001	Contig16724.g17818	o12959	p23722	s41788
CLS01344	Contig19688.0.g99	GSPATP00007974001	Contig16724.g17818	o12960	p23723	s41789
CLS01344	Contig16724.g17818	GSPATP00007974001	Contig19688.0.g99	s41788	p23722	o12959
CLS01344	Contig16724.g17818	GSPATP00007974001	Contig19688.0.g99	s41789	p23723	o12960
CLS01363	GSPATP00030395001	Contig12409.0.0.g14	Contig9395.g10041	p6352	o31001	s33938
CLS01363	GSPATP00030395001	Contig12409.0.0.g14	Contig9395.g10041	p6353	o31002	s33939
CLS01363	Contig12409.0.0.g14	GSPATP00030395001	Contig9395.g10041	o31001	p6352	s33938
CLS01363	Contig12409.0.0.g14	GSPATP00030395001	Contig9395.g10041	o31002	p6353	s33939
CLS01363	Contig9395.g10041	GSPATP00030395001	Contig12409.0.0.g14	s33938	p6352	o31001
CLS01363	Contig9395.g10041	GSPATP00030395001	Contig12409.0.0.g14	s33939	p6353	o31002
CLS01371	GSPATP00012890001	Contig21964.0.g21	Contig16081.g17140	p93731	o46364	s19121
CLS01371	Contig21964.0.g21	GSPATP00012890001	Contig16081.g17140	o46364	p93731	s19121
CLS01371	Contig16081.g17140	GSPATP00012890001	Contig21964.0.g21	s19121	p93731	o46364
CLS01378	GSPATP00027034001	Contig7433.0.g81	Contig13674.g14578	p119503	o23547	s38529
CLS01378	Contig7433.0.g81	GSPATP00027034001	Contig13674.g14578	o23547	p119503	s38529
CLS01378	Contig13674.g14578	GSPATP00027034001	Contig7433.0.g81	s38529	p119503	o23547
CLS01387	GSPATP00021316001	Contig2560.0.g99	Contig18496.g19654	p47570	o48171	s21947
CLS01387	Contig2560.0.g99	GSPATP00021316001	Contig18496.g19654	o48171	p47570	s21947
CLS01387	Contig18496.g19654	GSPATP00021316001	Contig2560.0.g99	s21947	p47570	o48171
CLS01402	GSPATP00008408001	Contig11918.0.g16	Contig10863.g11605	p85763	o30164	s12966
CLS01402	Contig11918.0.g16	GSPATP00008408001	Contig10863.g11605	o30164	p85763	s12966
CLS01402	Contig10863.g11605	GSPATP00008408001	Contig11918.0.g16	s12966	p85763	o30164
CLS01406	GSPATP00035904001	Contig15787.0.g79	Contig15857.g16907	p16911	o36621	s40816
CLS01406	Contig15787.0.g79	GSPATP00035904001	Contig15857.g16907	o36621	p16911	s40816
CLS01406	Contig15787.0.g79	GSPATP00035904001	Contig15857.g16907	o36622	p16912	s40817
CLS01406	Contig15857.g16907	GSPATP00035904001	Contig15787.0.g79	s40816	p16911	o36621
CLS01407	GSPATP00023525001	Contig18308.0.g1	Contig14521.g15471	p51777	o11206	s39426
CLS01407	Contig18308.0.g1	GSPATP00023525001	Contig14521.g15471	o11206	p51777	s39426
CLS01407	Contig14521.g15471	GSPATP00023525001	Contig18308.0.g1	s39426	p51777	o11206
CLS01408	GSPATP00031143001	Contig22561.0.g34	Contig12222.g13061	p8166	o16756	s14767
CLS01408	Contig22561.0.g34	GSPATP00031143001	Contig12222.g13061	o16756	p8166	s14767
CLS01408	Contig12222.g13061	GSPATP00031143001	Contig22561.0.g34	s14767	p8166	o16756
CLS01411	GSPATP00018343001	Contig22185.0.g98	Contig4267.g4571	p103520	o46765	s5114
CLS01411	Contig22185.0.g98	GSPATP00018343001	Contig4267.g4571	o46765	p103520	s5114
CLS01411	Contig4267.g4571	GSPATP00018343001	Contig22185.0.g98	s5114	p103520	o46765
CLS01420	GSPATP00009030001	Contig713.1.g94	Contig15899.g16948	p86775	o23098	s18890
CLS01420	Contig713.1.g94	GSPATP00009030001	Contig15899.g16948	o23098	p86775	s18890
CLS01420	Contig15899.g16948	GSPATP00009030001	Contig713.1.g94	s18890	p86775	o23098
CLS01435	GSPATP00024437001	Contig8459.0.g70	Contig5710.g6107	p53932	o24760	s29900
CLS01435	Contig8459.0.g70	GSPATP00024437001	Contig5710.g6107	o24760	p53932	s29900
CLS01441	GSPATP00026400001	Contig5181.0.g87	Contig6351.g6806	p118527	o20824	s30571
CLS01441	Contig5181.0.g87	GSPATP00026400001	Contig6351.g6806	o20824	p118527	s30571
CLS01441	Contig6351.g6806	GSPATP00026400001	Contig5181.0.g87	s30571	p118527	o20824
CLS01453	GSPATP00013523001	Contig15468.0.0.g66	Contig4418.g4725	p94738	o36079	s5275
CLS01453	Contig15468.0.0.g66	GSPATP00013523001	Contig4418.g4725	o36079	p94738	s5275
CLS01453	Contig4418.g4725	GSPATP00013523001	Contig15468.0.0.g66	s5275	p94738	o36079
CLS01459	GSPATP00015697001	Contig4612.0.g74	Contig6830.g7298	p98693	o51096	s8164
CLS01459	Contig4612.0.g74	GSPATP00015697001	Contig6830.g7298	o51096	p98693	s8164
CLS01459	Contig6830.g7298	GSPATP00015697001	Contig4612.0.g74	s8164	p98693	o51096
CLS01478	GSPATP00004747001	Contig1632.0.g106	Contig11815.g12631	p65170	o37509	s14224
CLS01478	Contig1632.0.g106	GSPATP00004747001	Contig11815.g12631	o37509	p65170	s14224
CLS01478	Contig11815.g12631	GSPATP00004747001	Contig1632.0.g106	s14224	p65170	o37509
CLS01501	GSPATP00031212001	Contig1052.1.g19	Contig18532.g19688	p8262	o27780	s21954
CLS01501	Contig1052.1.g19	GSPATP00031212001	Contig18532.g19688	o27780	p8262	s21954
CLS01501	Contig18532.g19688	GSPATP00031212001	Contig1052.1.g19	s21954	p8262	o27780
CLS01550	GSPATP00004164001	Contig11776.0.g80	Contig18220.g19357	p117399	o29932	s43256
CLS01550	Contig11776.0.g80	GSPATP00004164001	Contig18220.g19357	o29932	p117399	s43256
CLS01550	Contig18220.g19357	GSPATP00004164001	Contig11776.0.g80	s43256	p117399	o29932
CLS01571	GSPATP00028016001	Contig4448.0.g28	Contig14907.g15880	p2258	o50885	s17744
CLS01571	Contig4448.0.g28	GSPATP00028016001	Contig14907.g15880	o50885	p2258	s17744
CLS01571	Contig14907.g15880	GSPATP00028016001	Contig4448.0.g28	s17744	p2258	o50885
CLS01589	GSPATP00005849001	Contig22606.0.g41	Contig7572.g8080	p73775	o47264	s31839
CLS01589	Contig22606.0.g41	GSPATP00005849001	Contig7572.g8080	o47264	p73775	s31839
CLS01589	Contig7572.g8080	GSPATP00005849001	Contig22606.0.g41	s31839	p73775	o47264
CLS01600	GSPATP00030086001	Contig9515.0.g104	Contig8284.g8838	p66812	o26204	s32669
CLS01600	Contig9515.0.g104	GSPATP00030086001	Contig8284.g8838	o26204	p66812	s32669
CLS01600	Contig8284.g8838	GSPATP00030086001	Contig9515.0.g104	s32669	p66812	o26204
CLS01705	Contig8204.g8759	GSPATP00034464001	Contig6294.0.g16	s32591	p14410	o53580
CLS01714	GSPATP00014228001	Contig863.1.g26	Contig8875.g9481	p35018	o56819	s33350
CLS01714	Contig863.1.g26	GSPATP00014228001	Contig8875.g9481	o56819	p35018	s33350
CLS01714	Contig8875.g9481	GSPATP00014228001	Contig863.1.g26	s33350	p35018	o56819
CLS01717	GSPATP00026639001	Contig14240.0.g63	Contig10274.g10960	p57862	o34169	s12258
CLS01717	Contig14240.0.g63	GSPATP00026639001	Contig10274.g10960	o34169	p57862	s12258
CLS01717	Contig10274.g10960	GSPATP00026639001	Contig14240.0.g63	s12258	p57862	o34169
CLS01803	GSPATP00024068001	Contig12280.0.g23	Contig17857.g18979	p53415	o30798	s42878
CLS01803	Contig17857.g18979	GSPATP00024068001	Contig12280.0.g23	s42878	p53415	o30798
CLS01826	GSPATP00030416001	Contig21999.0.g128	Contig6136.g6562	p67353	o46433	s7308
CLS01826	GSPATP00030416001	Contig21999.0.g128	Contig6136.g6562	p67354	o46434	s7309
CLS01826	Contig21999.0.g128	GSPATP00030416001	Contig6136.g6562	o46433	p67353	s7308
CLS01826	Contig21999.0.g128	GSPATP00030416001	Contig6136.g6562	o46434	p67354	s7309
CLS01826	Contig6136.g6562	GSPATP00030416001	Contig21999.0.g128	s7308	p67353	o46433
CLS01826	Contig6136.g6562	GSPATP00030416001	Contig21999.0.g128	s7309	p67354	o46434
CLS01847	GSPATP00007475001	Contig8853.0.g82	Contig14277.g15205	p21869	o25291	s17035
CLS01847	Contig8853.0.g82	GSPATP00007475001	Contig14277.g15205	o25291	p21869	s17035
CLS01847	Contig14277.g15205	GSPATP00007475001	Contig8853.0.g82	s17035	p21869	o25291
CLS01847	Contig14277.g15205	GSPATP00007475001	Contig8853.0.g82	s17037	p21870	o25294
CLS01864	GSPATP00011303001	Contig794.1.g84	Contig12077.g12914	p91291	o55878	s14599
CLS01864	Contig794.1.g84	GSPATP00011303001	Contig12077.g12914	o55878	p91291	s14599
CLS01864	Contig794.1.g84	GSPATP00011303001	Contig12077.g12914	o55879	p91292	s14600
CLS01864	Contig12077.g12914	GSPATP00011303001	Contig794.1.g84	s14599	p91291	o55878
CLS01864	Contig12077.g12914	GSPATP00011303001	Contig794.1.g84	s14600	p91292	o55879
CLS01872	GSPATP00032996001	Contig16218.0.g101	Contig17784.g18903	p11629	o8722	s42790
CLS01872	GSPATP00032996001	Contig16218.0.g101	Contig17784.g18903	p11630	o8723	s42791
CLS01872	Contig16218.0.g101	GSPATP00032996001	Contig17784.g18903	o8722	p11629	s42790
CLS01872	Contig16218.0.g101	GSPATP00032996001	Contig17784.g18903	o8723	p11630	s42791
CLS01872	Contig17784.g18903	GSPATP00032996001	Contig16218.0.g101	s42790	p11629	o8722
CLS01872	Contig17784.g18903	GSPATP00032996001	Contig16218.0.g101	s42791	p11630	o8723
CLS01901	GSPATP00015126001	Contig1196.1.g75	Contig4986.g5337	p97796	o2997	s6008
CLS01901	Contig1196.1.g75	GSPATP00015126001	Contig4986.g5337	o2997	p97796	s6008
CLS01901	Contig4986.g5337	GSPATP00015126001	Contig1196.1.g75	s6008	p97796	o2997
CLS01910	GSPATP00010853001	Contig22621.0.g36	Contig16913.g18015	p89621	o47286	s41967
CLS01910	Contig22621.0.g36	GSPATP00010853001	Contig16913.g18015	o47286	p89621	s41967
CLS01910	Contig16913.g18015	GSPATP00010853001	Contig22621.0.g36	s41967	p89621	o47286
CLS01939	GSPATP00011604001	Contig3596.0.g89	Contig10766.g11521	p91771	o49722	s35528
CLS01939	Contig3596.0.g89	GSPATP00011604001	Contig10766.g11521	o49722	p91771	s35528
CLS01939	Contig10766.g11521	GSPATP00011604001	Contig3596.0.g89	s35528	p91771	o49722
CLS01971	GSPATP00008814001	Contig22198.0.g120	Contig12604.g13445	p25090	o16409	s15172
CLS01971	GSPATP00008814001	Contig22198.0.g120	Contig12604.g13445	p25092	o16411	s15174
CLS01971	Contig22198.0.g120	GSPATP00008814001	Contig12604.g13445	o16409	p25090	s15172
CLS01971	Contig22198.0.g120	GSPATP00008814001	Contig12604.g13445	o16411	p25092	s15174
CLS01971	Contig12604.g13445	GSPATP00008814001	Contig22198.0.g120	s15172	p25090	o16409
CLS01971	Contig12604.g13445	GSPATP00008814001	Contig22198.0.g120	s15174	p25092	o16411
CLS01978	GSPATP00037793001	Contig19017.0.g59	Contig7685.g8194	p81888	o41513	s9260
CLS01978	Contig19017.0.g59	GSPATP00037793001	Contig7685.g8194	o41513	p81888	s9260
CLS01978	Contig7685.g8194	GSPATP00037793001	Contig19017.0.g59	s9260	p81888	o41513
CLS01991	GSPATP00007150001	Contig5706.0.g39	Contig6620.g7078	p81210	o52647	s30852
CLS01991	Contig5706.0.g39	GSPATP00007150001	Contig6620.g7078	o52647	p81210	s30852
CLS01991	Contig6620.g7078	GSPATP00007150001	Contig5706.0.g39	s30852	p81210	o52647
CLS01993	GSPATP00009680001	Contig19263.0.g53	Contig7068.g7563	p26373	o41904	s31344
CLS01993	Contig19263.0.g53	GSPATP00009680001	Contig7068.g7563	o41904	p26373	s31344
CLS01993	Contig7068.g7563	GSPATP00009680001	Contig19263.0.g53	s31344	p26373	o41904
CLS01999	GSPATP00023058001	Contig2091.0.g106	Contig18269.g19414	p112276	o44629	s21645
CLS01999	Contig2091.0.g106	GSPATP00023058001	Contig18269.g19414	o44629	p112276	s21645
CLS01999	Contig18269.g19414	GSPATP00023058001	Contig2091.0.g106	s21645	p112276	o44629
CLS02038	GSPATP00004592001	Contig22604.0.g37	Contig16415.g17479	p1511	o16789	s41437
CLS02038	Contig22604.0.g37	GSPATP00004592001	Contig16415.g17479	o16789	p1511	s41437
CLS02038	Contig16415.g17479	GSPATP00004592001	Contig22604.0.g37	s41437	p1511	o16789
CLS02039	GSPATP00015092001	Contig18067.0.g83	Contig12257.g13092	p97754	o10955	s36932
CLS02039	Contig18067.0.g83	GSPATP00015092001	Contig12257.g13092	o10955	p97754	s36932
CLS02039	Contig12257.g13092	GSPATP00015092001	Contig18067.0.g83	s36932	p97754	o10955
CLS02046	GSPATP00034382001	Contig18982.0.g94	Contig14174.g15103	p75150	o41435	s16909
CLS02046	Contig18982.0.g94	GSPATP00034382001	Contig14174.g15103	o41435	p75150	s16909
CLS02046	Contig14174.g15103	GSPATP00034382001	Contig18982.0.g94	s16909	p75150	o41435
CLS02096	GSPATP00028868001	Contig8054.0.g61	Contig6200.g6629	p3449	o56050	s7413
CLS02096	Contig8054.0.g61	GSPATP00028868001	Contig6200.g6629	o56050	p3449	s7413
CLS02096	Contig6200.g6629	GSPATP00028868001	Contig8054.0.g61	s7413	p3449	o56050
CLS02132	GSPATP00015043001	Contig4414.0.g90	Contig13508.g14418	p97687	o19933	s38352
CLS02132	Contig4414.0.g90	GSPATP00015043001	Contig13508.g14418	o19933	p97687	s38352
CLS02132	Contig13508.g14418	GSPATP00015043001	Contig4414.0.g90	s38352	p97687	o19933
CLS02138	GSPATP00020786001	Contig22527.0.g94	Contig9703.g10380	p108058	o16739	s34374
CLS02138	Contig22527.0.g94	GSPATP00020786001	Contig9703.g10380	o16739	p108058	s34374
CLS02138	Contig9703.g10380	GSPATP00020786001	Contig22527.0.g94	s34374	p108058	o16739
CLS02172	GSPATP00035109001	Contig1001.1.g74	Contig9985.g10680	p15204	o26899	s11990
CLS02172	Contig1001.1.g74	GSPATP00035109001	Contig9985.g10680	o26899	p15204	s11990
CLS02172	Contig9985.g10680	GSPATP00035109001	Contig1001.1.g74	s11990	p15204	o26899
CLS02178	GSPATP00037308001	Contig14313.0.g86	Contig19510.g20681	p19618	o34307	s23079
CLS02178	Contig14313.0.g86	GSPATP00037308001	Contig19510.g20681	o34307	p19618	s23079
CLS02178	Contig19510.g20681	GSPATP00037308001	Contig14313.0.g86	s23079	p19618	o34307
CLS02181	GSPATP00008624001	Contig20658.0.g50	Contig10470.g11176	p24810	o44238	s35211
CLS02181	Contig20658.0.g50	GSPATP00008624001	Contig10470.g11176	o44238	p24810	s35211
CLS02181	Contig10470.g11176	GSPATP00008624001	Contig20658.0.g50	s35211	p24810	o44238
CLS02207	GSPATP00021887001	Contig20661.0.g89	Contig5318.g5693	p49269	o14120	s6377
CLS02207	Contig20661.0.g89	GSPATP00021887001	Contig5318.g5693	o14120	p49269	s6377
CLS02207	Contig5318.g5693	GSPATP00021887001	Contig20661.0.g89	s6377	p49269	o14120
CLS02222	Contig2963.0.g18	GSPATP00017453001	Contig4272.g4577	o18228	p102068	s28353
CLS02257	GSPATP00015260001	Contig731.1.g124	Contig17291.g18416	p36625	o54925	s42297
CLS02257	GSPATP00015260001	Contig731.1.g124	Contig17291.g18416	p36627	o54926	s42298
CLS02257	Contig731.1.g124	GSPATP00015260001	Contig17291.g18416	o54925	p36625	s42297
CLS02257	Contig731.1.g124	GSPATP00015260001	Contig17291.g18416	o54926	p36627	s42298
CLS02257	Contig17291.g18416	GSPATP00015260001	Contig731.1.g124	s42297	p36625	o54925
CLS02257	Contig17291.g18416	GSPATP00015260001	Contig731.1.g124	s42298	p36627	o54926
CLS02286	GSPATP00018754001	Contig19960.0.g51	Contig12631.g13478	p104115	o13256	s15213
CLS02286	Contig19960.0.g51	GSPATP00018754001	Contig12631.g13478	o13256	p104115	s15213
CLS02286	Contig12631.g13478	GSPATP00018754001	Contig19960.0.g51	s15213	p104115	o13256
CLS02341	GSPATP00036519001	Contig8929.0.g14	Contig6349.g6803	p18448	o57323	s7583
CLS02341	Contig8929.0.g14	GSPATP00036519001	Contig6349.g6803	o57323	p18448	s7583
CLS02341	Contig6349.g6803	GSPATP00036519001	Contig8929.0.g14	s7583	p18448	o57323
CLS02353	GSPATP00013166001	Contig21436.0.g4	Contig10097.g10788	p94212	o15169	s12081
CLS02353	GSPATP00013166001	Contig21436.0.g4	Contig10097.g10788	p94213	o15170	s12082
CLS02353	GSPATP00013166001	Contig21436.0.g4	Contig10097.g10788	p94214	o15171	s12083
CLS02353	Contig21436.0.g4	GSPATP00013166001	Contig10097.g10788	o15169	p94212	s12081
CLS02353	Contig21436.0.g4	GSPATP00013166001	Contig10097.g10788	o15170	p94213	s12082
CLS02353	Contig21436.0.g4	GSPATP00013166001	Contig10097.g10788	o15171	p94214	s12083
CLS02353	Contig10097.g10788	GSPATP00013166001	Contig21436.0.g4	s12081	p94212	o15169
CLS02353	Contig10097.g10788	GSPATP00013166001	Contig21436.0.g4	s12082	p94213	o15170
CLS02353	Contig10097.g10788	GSPATP00013166001	Contig21436.0.g4	s12083	p94214	o15171
CLS02358	GSPATP00036081001	Contig19147.0.g91	Contig13305.g14196	p78212	o12246	s16003
CLS02358	Contig19147.0.g91	GSPATP00036081001	Contig13305.g14196	o12246	p78212	s16003
CLS02358	Contig13305.g14196	GSPATP00036081001	Contig19147.0.g91	s16003	p78212	o12246
CLS02364	GSPATP00008610001	Contig9448.0.g86	Contig13650.g14555	p24788	o26103	s38483
CLS02364	Contig9448.0.g86	GSPATP00008610001	Contig13650.g14555	o26103	p24788	s38483
CLS02364	Contig13650.g14555	GSPATP00008610001	Contig9448.0.g86	s38483	p24788	o26103
CLS02366	GSPATP00038086001	Contig3796.0.g33	Contig9632.g10297	p82292	o50008	s11520
CLS02366	Contig3796.0.g33	GSPATP00038086001	Contig9632.g10297	o50008	p82292	s11520
CLS02366	Contig9632.g10297	GSPATP00038086001	Contig3796.0.g33	s11520	p82292	o50008
CLS02383	GSPATP00024760001	Contig3935.0.g97	Contig12931.g13796	p115499	o19386	s15574
CLS02383	Contig3935.0.g97	GSPATP00024760001	Contig12931.g13796	o19386	p115499	s15574
CLS02383	Contig12931.g13796	GSPATP00024760001	Contig3935.0.g97	s15574	p115499	o19386
CLS02424	GSPATP00017275001	Contig4273.0.g23	Contig14474.g15426	p101792	o50657	s17267
CLS02424	GSPATP00017275001	Contig4273.0.g23	Contig14474.g15426	p101793	o50658	s17268
CLS02424	Contig4273.0.g23	GSPATP00017275001	Contig14474.g15426	o50657	p101792	s17267
CLS02424	Contig14474.g15426	GSPATP00017275001	Contig4273.0.g23	s17267	p101792	o50657
CLS02456	GSPATP00014275001	Contig11102.0.g101	Contig7636.g8153	p96566	o28818	s9222
CLS02456	Contig11102.0.g101	GSPATP00014275001	Contig7636.g8153	o28818	p96566	s9222
CLS02456	Contig7636.g8153	GSPATP00014275001	Contig11102.0.g101	s9222	p96566	o28818
CLS02577	GSPATP00028006001	Contig22041.0.g31	Contig7215.g7728	p62826	o46551	s8714
CLS02577	Contig22041.0.g31	GSPATP00028006001	Contig7215.g7728	o46551	p62826	s8714
CLS02577	Contig7215.g7728	GSPATP00028006001	Contig22041.0.g31	s8714	p62826	o46551
CLS02578	GSPATP00023100001	Contig8046.0.g46	Contig16147.g17202	p51077	o56043	s41103
CLS02578	Contig8046.0.g46	GSPATP00023100001	Contig16147.g17202	o56043	p51077	s41103
CLS02578	Contig16147.g17202	GSPATP00023100001	Contig8046.0.g46	s41103	p51077	o56043
CLS02583	GSPATP00019723001	Contig2886.0.g78	Contig15218.g16211	p106426	o48609	s18100
CLS02583	Contig2886.0.g78	GSPATP00019723001	Contig15218.g16211	o48609	p106426	s18100
CLS02583	Contig15218.g16211	GSPATP00019723001	Contig2886.0.g78	s18100	p106426	o48609
CLS02658	GSPATP00029804001	Contig18508.0.g43	Contig6362.g6819	p5451	o40634	s7615
CLS02658	Contig18508.0.g43	GSPATP00029804001	Contig6362.g6819	o40634	p5451	s7615
CLS02658	Contig6362.g6819	GSPATP00029804001	Contig18508.0.g43	s7615	p5451	o40634
CLS02663	GSPATP00017379001	Contig11125.0.g68	Contig5051.g5411	p101943	o28840	s29177
CLS02663	Contig11125.0.g68	GSPATP00017379001	Contig5051.g5411	o28840	p101943	s29177
CLS02663	Contig5051.g5411	GSPATP00017379001	Contig11125.0.g68	s29177	p101943	o28840
CLS02680	GSPATP00027864001	Contig17998.0.g14	Contig5486.g5866	p2017	o39935	s29665
CLS02680	GSPATP00027864001	Contig17998.0.g14	Contig5486.g5866	p2020	o39936	s29666
CLS02680	Contig17998.0.g14	GSPATP00027864001	Contig5486.g5866	o39935	p2017	s29665
CLS02680	Contig17998.0.g14	GSPATP00027864001	Contig5486.g5866	o39936	p2020	s29666
CLS02680	Contig5486.g5866	GSPATP00027864001	Contig17998.0.g14	s29665	p2017	o39935
CLS02680	Contig5486.g5866	GSPATP00027864001	Contig17998.0.g14	s29666	p2020	o39936
CLS02689	GSPATP00005375001	Contig18711.0.g38	Contig4456.g4753	p68746	o11662	s5316
CLS02689	GSPATP00005375001	Contig18711.0.g38	Contig4456.g4753	p68747	o11663	s5317
CLS02689	Contig18711.0.g38	GSPATP00005375001	Contig4456.g4753	o11662	p68746	s5316
CLS02689	Contig18711.0.g38	GSPATP00005375001	Contig4456.g4753	o11663	p68747	s5317
CLS02689	Contig4456.g4753	GSPATP00005375001	Contig18711.0.g38	s5316	p68746	o11662
CLS02689	Contig4456.g4753	GSPATP00005375001	Contig18711.0.g38	s5317	p68747	o11663
CLS02697	GSPATP00009968001	Contig7800.0.g34	Contig19237.g20398	p88248	o23959	s22766
CLS02697	Contig7800.0.g34	GSPATP00009968001	Contig19237.g20398	o23959	p88248	s22766
CLS02697	Contig19237.g20398	GSPATP00009968001	Contig7800.0.g34	s22766	p88248	o23959
CLS02713	GSPATP00006865001	Contig9906.0.1.g90	Contig8921.g9533	p18199	o26755	s33401
CLS02713	Contig9906.0.1.g90	GSPATP00006865001	Contig8921.g9533	o26755	p18199	s33401
CLS02713	Contig8921.g9533	GSPATP00006865001	Contig9906.0.1.g90	s33401	p18199	o26755
CLS02727	GSPATP00008587001	Contig18484.0.g74	Contig18629.g19794	p86060	o40596	s22053
CLS02727	Contig18484.0.g74	GSPATP00008587001	Contig18629.g19794	o40596	p86060	s22053
CLS02727	Contig18629.g19794	GSPATP00008587001	Contig18484.0.g74	s22053	p86060	o40596
CLS02735	GSPATP00031210001	Contig13091.0.g112	Contig14580.g15532	p8259	o4586	s17375
CLS02735	GSPATP00031210001	Contig13091.0.g112	Contig14580.g15532	p8260	o4588	s17377
CLS02735	Contig13091.0.g112	GSPATP00031210001	Contig14580.g15532	o4586	p8259	s17375
CLS02735	Contig13091.0.g112	GSPATP00031210001	Contig14580.g15532	o4588	p8260	s17377
CLS02735	Contig14580.g15532	GSPATP00031210001	Contig13091.0.g112	s17375	p8259	o4586
CLS02735	Contig14580.g15532	GSPATP00031210001	Contig13091.0.g112	s17377	p8260	o4588
CLS02771	GSPATP00006776001	Contig452.1.g20	Contig19205.g20362	p79026	o20065	s44189
CLS02771	Contig452.1.g20	GSPATP00006776001	Contig19205.g20362	o20065	p79026	s44189
CLS02771	Contig19205.g20362	GSPATP00006776001	Contig452.1.g20	s44189	p79026	o20065
CLS02774	GSPATP00033527001	Contig1934.0.g32	Contig12118.g12954	p12458	o12496	s36792
CLS02774	Contig1934.0.g32	GSPATP00033527001	Contig12118.g12954	o12496	p12458	s36792
CLS02774	Contig12118.g12954	GSPATP00033527001	Contig1934.0.g32	s36792	p12458	o12496
CLS02821	GSPATP00037850001	Contig2091.0.g107	Contig8887.g9496	p81941	o14481	s33366
CLS02821	GSPATP00037850001	Contig2091.0.g107	Contig8887.g9496	p81942	o14483	s33368
CLS02821	Contig2091.0.g107	GSPATP00037850001	Contig8887.g9496	o14481	p81941	s33366
CLS02821	Contig2091.0.g107	GSPATP00037850001	Contig8887.g9496	o14483	p81942	s33368
CLS02821	Contig8887.g9496	GSPATP00037850001	Contig2091.0.g107	s33366	p81941	o14481
CLS02821	Contig8887.g9496	GSPATP00037850001	Contig2091.0.g107	s33368	p81942	o14483
CLS02859	GSPATP00038317001	Contig22869.0.g61	Contig19000.g20155	p83165	o47607	s44018
CLS02859	Contig22869.0.g61	GSPATP00038317001	Contig19000.g20155	o47607	p83165	s44018
CLS02859	Contig19000.g20155	GSPATP00038317001	Contig22869.0.g61	s44018	p83165	o47607
CLS02865	GSPATP00004048001	Contig11357.0.g94	Contig13669.g14575	p117201	o29170	s38527
CLS02865	Contig11357.0.g94	GSPATP00004048001	Contig13669.g14575	o29170	p117201	s38527
CLS02865	Contig13669.g14575	GSPATP00004048001	Contig11357.0.g94	s38527	p117201	o29170
CLS02868	Contig11782.0.g14	GSPATP00038204001	Contig11424.g12229	o29944	p82497	s13744
CLS02886	Contig3143.0.g81	GSPATP00032382001	Contig15193.g16183	o18453	p10127	s40108
CLS02930	GSPATP00011771001	Contig6244.0.g75	Contig12917.g13775	p92023	o53511	s37646
CLS02930	Contig6244.0.g75	GSPATP00011771001	Contig12917.g13775	o53511	p92023	s37646
CLS02930	Contig12917.g13775	GSPATP00011771001	Contig6244.0.g75	s37646	p92023	o53511
CLS02977	GSPATP00030393001	Contig144.0.g19	Contig11933.g12772	p67317	o6350	s14434
CLS02977	Contig144.0.g19	GSPATP00030393001	Contig11933.g12772	o6350	p67317	s14434
CLS02977	Contig11933.g12772	GSPATP00030393001	Contig144.0.g19	s14434	p67317	o6350
CLS02988	GSPATP00030806001	Contig5272.0.g84	Contig8995.g9617	p67999	o20912	s33475
CLS02988	Contig5272.0.g84	GSPATP00030806001	Contig8995.g9617	o20912	p67999	s33475
CLS02988	Contig8995.g9617	GSPATP00030806001	Contig5272.0.g84	s33475	p67999	o20912
CLS03007	GSPATP00007193001	Contig3521.0.g38	Contig9821.g10504	p20381	o49606	s34496
CLS03007	Contig3521.0.g38	GSPATP00007193001	Contig9821.g10504	o49606	p20381	s34496
CLS03007	Contig9821.g10504	GSPATP00007193001	Contig3521.0.g38	s34496	p20381	o49606
CLS03053	GSPATP00016612001	Contig3701.0.g58	Contig4597.g4913	p38814	o49882	s5526
CLS03053	Contig3701.0.g58	GSPATP00016612001	Contig4597.g4913	o49882	p38814	s5526
CLS03053	Contig4597.g4913	GSPATP00016612001	Contig3701.0.g58	s5526	p38814	o49882
CLS03054	GSPATP00004045001	Contig13074.0.g35	Contig5499.g5888	p56143	o32158	s6608
CLS03054	Contig13074.0.g35	GSPATP00004045001	Contig5499.g5888	o32158	p56143	s6608
CLS03054	Contig5499.g5888	GSPATP00004045001	Contig13074.0.g35	s6608	p56143	o32158
CLS03069	GSPATP00008699001	Contig16511.0.g45	Contig6258.g6692	p86223	o37808	s7481
CLS03069	Contig16511.0.g45	GSPATP00008699001	Contig6258.g6692	o37808	p86223	s7481
CLS03069	Contig6258.g6692	GSPATP00008699001	Contig16511.0.g45	s7481	p86223	o37808
CLS03087	GSPATP00018191001	Contig11914.0.g15	Contig10435.g11132	p103195	o30152	s12425
CLS03189	GSPATP00016689001	Contig22342.0.g93	Contig18019.g19153	p100301	o16562	s21400
CLS03189	Contig22342.0.g93	GSPATP00016689001	Contig18019.g19153	o16562	p100301	s21400
CLS03189	Contig18019.g19153	GSPATP00016689001	Contig22342.0.g93	s21400	p100301	o16562
CLS03192	GSPATP00027110001	Contig13400.0.g78	Contig11112.g11876	p58626	o32778	s13301
CLS03192	Contig13400.0.g78	GSPATP00027110001	Contig11112.g11876	o32778	p58626	s13301
CLS03192	Contig11112.g11876	GSPATP00027110001	Contig13400.0.g78	s13301	p58626	o32778
CLS03227	GSPATP00035566001	Contig622.0.g52	Contig19823.g21021	p16435	o53473	s23406
CLS03227	Contig622.0.g52	GSPATP00035566001	Contig19823.g21021	o53473	p16435	s23406
CLS03227	Contig19823.g21021	GSPATP00035566001	Contig622.0.g52	s23406	p16435	o53473
CLS03232	Contig709.1.g91	GSPATP00004757001	Contig4112.g4402	o54647	p65182	s4955
