# Supplementary material for: Evolution of the Exon-Intron Structure in Ciliate Genomes
Source: PLoS One. 2016 Sep 7;11(9):e0161476. doi: 10.1371/journal.pone.0161476 (PMC5014332; doi:10.1371/journal.pone.0161476)
Supplement: S2 File — Tables include COG IDs, protein IDs, and corresponding intron IDs. Conserved introns were identified as described in Methods (“Identification of conserved introns”). (ZIP) [file pone.0161476.s006.zip › Cistrons__Paramecium_Stylonychia_Tetrahymena.csv]

CLS04171	GSPATP00011993001	TTHERM_00196010	Contig15314.g16313	p92408	t5554	s18207
CLS04171	TTHERM_00196010	GSPATP00011993001	Contig15314.g16313	t5550	p92404	s18204
CLS04171	TTHERM_00196010	GSPATP00011993001	Contig15314.g16313	t5553	p92406	s18206
CLS04171	TTHERM_00196010	GSPATP00011993001	Contig15314.g16313	t5554	p92408	s18207
CLS04171	Contig15314.g16313	GSPATP00011993001	TTHERM_00196010	s18207	p92408	t5554
CLS04185	GSPATP00015535001	TTHERM_00563900	Contig12880.g13748	p98431	t84613	s37614
CLS04185	TTHERM_00563900	GSPATP00015535001	Contig12880.g13748	t84613	p98431	s37614
CLS04185	Contig12880.g13748	GSPATP00015535001	TTHERM_00563900	s37614	p98431	t84613
CLS04199	GSPATP00016963001	TTHERM_00348650	Contig16434.g17502	p40119	t79142	s41478
CLS04199	TTHERM_00348650	GSPATP00016963001	Contig16434.g17502	t79142	p40119	s41478
CLS04199	Contig16434.g17502	GSPATP00016963001	TTHERM_00348650	s41478	p40119	t79142
CLS04212	GSPATP00016455001	TTHERM_00023910	Contig4079.g4362	p38532	t1060	s28162
CLS04212	TTHERM_00023910	GSPATP00016455001	Contig4079.g4362	t1060	p38532	s28162
CLS04212	Contig4079.g4362	GSPATP00016455001	TTHERM_00023910	s28162	p38532	t1060
CLS04285	GSPATP00013566001	TTHERM_00835010	Contig11379.g12161	p94809	t58026	s13656
CLS04285	TTHERM_00835010	GSPATP00013566001	Contig11379.g12161	t58026	p94809	s13656
CLS04285	Contig11379.g12161	GSPATP00013566001	TTHERM_00835010	s13656	p94809	t58026
CLS04315	TTHERM_00365370	GSPATP00013850001	Contig9356.g10007	t91070	p95194	s33902
CLS04364	GSPATP00014362001	TTHERM_00425880	Contig11776.g12590	p96712	t50865	s14164
CLS04364	TTHERM_00425880	GSPATP00014362001	Contig11776.g12590	t50865	p96712	s14164
CLS04364	Contig11776.g12590	GSPATP00014362001	TTHERM_00425880	s14164	p96712	t50865
CLS04375	GSPATP00038102001	TTHERM_00658850	Contig9630.g10295	p21333	t85463	s11516
CLS04375	TTHERM_00658850	GSPATP00038102001	Contig9630.g10295	t85463	p21333	s11516
CLS04375	Contig9630.g10295	GSPATP00038102001	TTHERM_00658850	s11516	p21333	t85463
CLS04384	GSPATP00031731001	TTHERM_00918510	Contig12724.g13578	p70041	t89837	s37432
CLS04384	TTHERM_00918510	GSPATP00031731001	Contig12724.g13578	t89837	p70041	s37432
CLS04384	Contig12724.g13578	GSPATP00031731001	TTHERM_00918510	s37432	p70041	t89837
CLS04407	GSPATP00015696001	TTHERM_00703540	Contig5340.g5714	p98690	t1564	s6396
CLS04407	GSPATP00015696001	TTHERM_00703540	Contig5340.g5714	p98691	t1565	s6397
CLS04407	TTHERM_00703540	GSPATP00015696001	Contig5340.g5714	t1564	p98690	s6396
CLS04407	TTHERM_00703540	GSPATP00015696001	Contig5340.g5714	t1565	p98691	s6397
CLS04407	Contig5340.g5714	GSPATP00015696001	TTHERM_00703540	s6396	p98690	t1564
CLS04407	Contig5340.g5714	GSPATP00015696001	TTHERM_00703540	s6397	p98691	t1565
CLS04413	GSPATP00015805001	TTHERM_00522490	Contig18496.g19651	p37472	t31570	s21938
CLS04413	GSPATP00015805001	TTHERM_00522490	Contig18496.g19651	p37473	t31571	s21939
CLS04413	TTHERM_00522490	GSPATP00015805001	Contig18496.g19651	t31570	p37472	s21938
CLS04413	TTHERM_00522490	GSPATP00015805001	Contig18496.g19651	t31571	p37473	s21939
CLS04413	Contig18496.g19651	GSPATP00015805001	TTHERM_00522490	s21938	p37472	t31570
CLS04413	Contig18496.g19651	GSPATP00015805001	TTHERM_00522490	s21939	p37473	t31571
CLS04426	GSPATP00016071001	TTHERM_00836680	Contig13394.g14295	p99357	t37118	s16121
CLS04426	TTHERM_00836680	GSPATP00016071001	Contig13394.g14295	t37118	p99357	s16121
CLS04426	Contig13394.g14295	GSPATP00016071001	TTHERM_00836680	s16121	p99357	t37118
CLS04434	GSPATP00034301001	TTHERM_00985010	Contig18179.g19326	p75022	t7960	s43242
CLS04434	TTHERM_00985010	GSPATP00034301001	Contig18179.g19326	t7960	p75022	s43242
CLS04434	Contig18179.g19326	GSPATP00034301001	TTHERM_00985010	s43242	p75022	t7960
CLS04437	GSPATP00034326001	TTHERM_00455230	Contig13327.g14224	p75076	t82182	s16033
CLS04437	GSPATP00034326001	TTHERM_00455230	Contig13327.g14224	p75080	t82195	s16035
CLS04437	TTHERM_00455230	GSPATP00034326001	Contig13327.g14224	t82182	p75076	s16033
CLS04437	TTHERM_00455230	GSPATP00034326001	Contig13327.g14224	t82195	p75080	s16035
CLS04437	Contig13327.g14224	GSPATP00034326001	TTHERM_00455230	s16033	p75076	t82182
CLS04437	Contig13327.g14224	GSPATP00034326001	TTHERM_00455230	s16035	p75080	t82195
CLS04451	GSPATP00016856001	TTHERM_00136230	Contig4506.g4818	p101113	t23634	s28564
CLS04451	TTHERM_00136230	GSPATP00016856001	Contig4506.g4818	t23634	p101113	s28564
CLS04451	Contig4506.g4818	GSPATP00016856001	TTHERM_00136230	s28564	p101113	t23634
CLS04456	GSPATP00017016001	TTHERM_00137870	Contig11285.g12061	p101364	t76119	s13553
CLS04456	TTHERM_00137870	GSPATP00017016001	Contig11285.g12061	t76119	p101364	s13553
CLS04456	Contig11285.g12061	GSPATP00017016001	TTHERM_00137870	s13553	p101364	t76119
CLS04475	GSPATP00018566001	TTHERM_00444320	Contig18247.g19389	p103809	t26566	s21603
CLS04475	TTHERM_00444320	GSPATP00018566001	Contig18247.g19389	t26566	p103809	s21603
CLS04475	Contig18247.g19389	GSPATP00018566001	TTHERM_00444320	s21603	p103809	t26566
CLS04494	GSPATP00017299001	TTHERM_00391400	Contig18402.g19544	p40629	t93962	s21773
CLS04494	TTHERM_00391400	GSPATP00017299001	Contig18402.g19544	t93962	p40629	s21773
CLS04494	Contig18402.g19544	GSPATP00017299001	TTHERM_00391400	s21773	p40629	t93962
CLS04509	TTHERM_00794120	GSPATP00027185001	Contig9667.g10338	t3043	p119798	s34310
CLS04530	GSPATP00017736001	TTHERM_00379060	Contig5922.g6348	p41402	t49805	s30168
CLS04530	TTHERM_00379060	GSPATP00017736001	Contig5922.g6348	t49805	p41402	s30168
CLS04530	Contig5922.g6348	GSPATP00017736001	TTHERM_00379060	s30168	p41402	t49805
CLS04558	Contig8284.g8839	GSPATP00018041001	TTHERM_00059260	s32676	p103004	t28109
CLS04568	GSPATP00018125001	TTHERM_00885860	Contig12495.g13333	p103094	t48272	s37208
CLS04568	TTHERM_00885860	GSPATP00018125001	Contig12495.g13333	t48272	p103094	s37208
CLS04568	Contig12495.g13333	GSPATP00018125001	TTHERM_00885860	s37208	p103094	t48272
CLS04590	GSPATP00035039001	TTHERM_00579270	Contig18192.g19336	p15118	t35529	s21561
CLS04590	TTHERM_00579270	GSPATP00035039001	Contig18192.g19336	t35529	p15118	s21561
CLS04590	Contig18192.g19336	GSPATP00035039001	TTHERM_00579270	s21561	p15118	t35529
CLS04636	GSPATP00033859001	TTHERM_00146310	Contig16163.g17227	p13576	t78890	s41131
CLS04636	TTHERM_00146310	GSPATP00033859001	Contig16163.g17227	t78890	p13576	s41131
CLS04636	Contig16163.g17227	GSPATP00033859001	TTHERM_00146310	s41131	p13576	t78890
CLS04677	GSPATP00022300001	TTHERM_00691900	Contig14090.g15021	p49942	t16236	s16838
CLS04677	GSPATP00022300001	TTHERM_00691900	Contig14090.g15021	p49943	t16237	s16839
CLS04677	TTHERM_00691900	GSPATP00022300001	Contig14090.g15021	t16236	p49942	s16838
CLS04677	TTHERM_00691900	GSPATP00022300001	Contig14090.g15021	t16237	p49943	s16839
CLS04677	Contig14090.g15021	GSPATP00022300001	TTHERM_00691900	s16838	p49942	t16236
CLS04677	Contig14090.g15021	GSPATP00022300001	TTHERM_00691900	s16839	p49943	t16237
CLS04682	GSPATP00022344001	TTHERM_01107240	Contig19404.g20579	p49991	t38975	s44460
CLS04682	GSPATP00022344001	TTHERM_01107240	Contig19404.g20579	p49994	t38978	s44461
CLS04682	TTHERM_01107240	GSPATP00022344001	Contig19404.g20579	t38975	p49991	s44460
CLS04682	TTHERM_01107240	GSPATP00022344001	Contig19404.g20579	t38978	p49994	s44461
CLS04682	Contig19404.g20579	GSPATP00022344001	TTHERM_01107240	s44460	p49991	t38975
CLS04682	Contig19404.g20579	GSPATP00022344001	TTHERM_01107240	s44461	p49994	t38978
CLS04687	GSPATP00020191001	TTHERM_00689970	Contig19093.g20245	p45847	t36274	s22592
CLS04687	GSPATP00020191001	TTHERM_00689970	Contig19093.g20245	p45848	t36275	s22593
CLS04687	TTHERM_00689970	GSPATP00020191001	Contig19093.g20245	t36274	p45847	s22592
CLS04687	TTHERM_00689970	GSPATP00020191001	Contig19093.g20245	t36275	p45848	s22593
CLS04687	Contig19093.g20245	GSPATP00020191001	TTHERM_00689970	s22592	p45847	t36274
CLS04687	Contig19093.g20245	GSPATP00020191001	TTHERM_00689970	s22593	p45848	t36275
CLS04703	GSPATP00020386001	TTHERM_00483660	Contig11497.g12308	p46150	t32272	s13866
CLS04703	TTHERM_00483660	GSPATP00020386001	Contig11497.g12308	t32272	p46150	s13866
CLS04703	Contig11497.g12308	GSPATP00020386001	TTHERM_00483660	s13866	p46150	t32272
CLS04705	GSPATP00020421001	TTHERM_00427420	Contig17125.g18245	p46206	t50966	s20370
CLS04705	TTHERM_00427420	GSPATP00020421001	Contig17125.g18245	t50966	p46206	s20370
CLS04705	Contig17125.g18245	GSPATP00020421001	TTHERM_00427420	s20370	p46206	t50966
CLS04719	GSPATP00020650001	TTHERM_01337340	Contig16900.g18000	p46548	t39033	s20071
CLS04719	TTHERM_01337340	GSPATP00020650001	Contig16900.g18000	t39033	p46548	s20071
CLS04719	Contig16900.g18000	GSPATP00020650001	TTHERM_01337340	s20071	p46548	t39033
CLS04726	GSPATP00020703001	TTHERM_00456900	Contig8908.g9521	p46642	t30021	s10655
CLS04726	TTHERM_00456900	GSPATP00020703001	Contig8908.g9521	t30021	p46642	s10655
CLS04748	GSPATP00020889001	TTHERM_00522810	Contig14834.g15804	p46947	t31651	s39729
CLS04748	TTHERM_00522810	GSPATP00020889001	Contig14834.g15804	t31651	p46947	s39729
CLS04748	Contig14834.g15804	GSPATP00020889001	TTHERM_00522810	s39729	p46947	t31651
CLS04762	GSPATP00021039001	TTHERM_00853080	Contig15102.g16099	p47170	t100881	s40037
CLS04762	TTHERM_00853080	GSPATP00021039001	Contig15102.g16099	t100881	p47170	s40037
CLS04762	Contig15102.g16099	GSPATP00021039001	TTHERM_00853080	s40037	p47170	t100881
CLS04806	GSPATP00021732001	TTHERM_00112390	Contig6721.g7190	p110099	t93111	s8035
CLS04806	TTHERM_00112390	GSPATP00021732001	Contig6721.g7190	t93111	p110099	s8035
CLS04806	Contig6721.g7190	GSPATP00021732001	TTHERM_00112390	s8035	p110099	t93111
CLS04863	GSPATP00029700001	TTHERM_01020690	Contig15850.g16897	p66224	t90092	s40790
CLS04863	TTHERM_01020690	GSPATP00029700001	Contig15850.g16897	t90092	p66224	s40790
CLS04863	Contig15850.g16897	GSPATP00029700001	TTHERM_01020690	s40790	p66224	t90092
CLS04875	GSPATP00023012001	TTHERM_00120920	Contig10746.g11495	p50978	t93451	s12832
CLS04875	TTHERM_00120920	GSPATP00023012001	Contig10746.g11495	t93451	p50978	s12832
CLS04875	Contig10746.g11495	GSPATP00023012001	TTHERM_00120920	s12832	p50978	t93451
CLS04890	GSPATP00025775001	TTHERM_00316160	Contig15239.g16233	p117614	t18867	s18118
CLS04890	TTHERM_00316160	GSPATP00025775001	Contig15239.g16233	t18867	p117614	s18118
CLS04890	Contig15239.g16233	GSPATP00025775001	TTHERM_00316160	s18118	p117614	t18867
CLS04904	GSPATP00023498001	TTHERM_00540310	Contig15946.g16997	p51733	t34490	s40905
CLS04904	GSPATP00023498001	TTHERM_00540310	Contig15946.g16997	p51734	t34491	s40906
CLS04904	TTHERM_00540310	GSPATP00023498001	Contig15946.g16997	t34490	p51733	s40905
CLS04904	TTHERM_00540310	GSPATP00023498001	Contig15946.g16997	t34491	p51734	s40906
CLS04904	Contig15946.g16997	GSPATP00023498001	TTHERM_00540310	s40905	p51733	t34490
CLS04904	Contig15946.g16997	GSPATP00023498001	TTHERM_00540310	s40906	p51734	t34491
CLS04947	GSPATP00024025001	TTHERM_00411530	Contig4337.g4643	p114350	t82831	s28407
CLS04947	TTHERM_00411530	GSPATP00024025001	Contig4337.g4643	t82831	p114350	s28407
CLS04947	Contig4337.g4643	GSPATP00024025001	TTHERM_00411530	s28407	p114350	t82831
CLS05002	GSPATP00031542001	TTHERM_00339610	Contig9423.g10083	p69765	t72853	s11280
CLS05002	TTHERM_00339610	GSPATP00031542001	Contig9423.g10083	t72853	p69765	s11280
CLS05002	Contig9423.g10083	GSPATP00031542001	TTHERM_00339610	s11280	p69765	t72853
CLS05006	GSPATP00025380001	TTHERM_00819600	Contig16722.g17816	p55233	t57127	s19841
CLS05006	GSPATP00025380001	TTHERM_00819600	Contig16722.g17816	p55235	t57129	s19843
CLS05006	TTHERM_00819600	GSPATP00025380001	Contig16722.g17816	t57127	p55233	s19841
CLS05006	TTHERM_00819600	GSPATP00025380001	Contig16722.g17816	t57129	p55235	s19843
CLS05006	Contig16722.g17816	GSPATP00025380001	TTHERM_00819600	s19843	p55235	t57129
CLS05010	GSPATP00031648001	TTHERM_01188400	Contig14758.g15718	p8992	t65846	s39669
CLS05010	TTHERM_01188400	GSPATP00031648001	Contig14758.g15718	t65846	p8992	s39669
CLS05010	Contig14758.g15718	GSPATP00031648001	TTHERM_01188400	s39669	p8992	t65846
CLS05012	Contig15228.g16221	GSPATP00025497001	TTHERM_00581510	s40147	p55466	t45802
CLS05027	GSPATP00030893001	TTHERM_00474790	Contig12613.g13456	p68152	t28953	s15188
CLS05027	TTHERM_00474790	GSPATP00030893001	Contig12613.g13456	t28953	p68152	s15188
CLS05027	Contig12613.g13456	GSPATP00030893001	TTHERM_00474790	s15188	p68152	t28953
CLS05038	GSPATP00026097001	TTHERM_00252430	Contig4766.g5102	p57051	t64197	s28842
CLS05038	TTHERM_00252430	GSPATP00026097001	Contig4766.g5102	t64197	p57051	s28842
CLS05038	Contig4766.g5102	GSPATP00026097001	TTHERM_00252430	s28842	p57051	t64197
CLS05046	GSPATP00039596001	TTHERM_00392920	Contig11118.g11886	p103308	t93884	s13319
CLS05046	GSPATP00039596001	TTHERM_00392920	Contig11118.g11886	p103309	t93885	s13320
CLS05046	TTHERM_00392920	GSPATP00039596001	Contig11118.g11886	t93884	p103308	s13319
CLS05046	TTHERM_00392920	GSPATP00039596001	Contig11118.g11886	t93885	p103309	s13320
CLS05046	Contig11118.g11886	GSPATP00039596001	TTHERM_00392920	s13319	p103308	t93884
CLS05046	Contig11118.g11886	GSPATP00039596001	TTHERM_00392920	s13320	p103309	t93885
CLS05049	GSPATP00026012001	TTHERM_00648910	Contig11456.g12256	p56944	t69313	s13771
CLS05049	TTHERM_00648910	GSPATP00026012001	Contig11456.g12256	t69313	p56944	s13771
CLS05049	Contig11456.g12256	GSPATP00026012001	TTHERM_00648910	s13771	p56944	t69313
CLS05068	GSPATP00026511001	TTHERM_00590080	Contig17798.g18920	p57676	t33977	s21109
CLS05068	TTHERM_00590080	GSPATP00026511001	Contig17798.g18920	t33977	p57676	s21109
CLS05068	Contig17798.g18920	GSPATP00026511001	TTHERM_00590080	s21109	p57676	t33977
CLS05085	GSPATP00028906001	TTHERM_00338110	Contig5162.g5531	p3484	t19660	s29292
CLS05085	TTHERM_00338110	GSPATP00028906001	Contig5162.g5531	t19660	p3484	s29292
CLS05085	Contig5162.g5531	GSPATP00028906001	TTHERM_00338110	s29292	p3484	t19660
CLS05096	GSPATP00028626001	TTHERM_00151250	Contig9708.g10385	p63785	t24775	s34377
CLS05096	TTHERM_00151250	GSPATP00028626001	Contig9708.g10385	t24775	p63785	s34377
CLS05096	Contig9708.g10385	GSPATP00028626001	TTHERM_00151250	s34377	p63785	t24775
CLS05097	GSPATP00028623001	TTHERM_00564500	Contig9961.g10644	p3162	t84793	s11938
CLS05097	TTHERM_00564500	GSPATP00028623001	Contig9961.g10644	t84793	p3162	s11938
CLS05097	Contig9961.g10644	GSPATP00028623001	TTHERM_00564500	s11938	p3162	t84793
CLS05101	GSPATP00027190001	TTHERM_00441970	Contig9105.g9740	p119813	t17498	s10878
CLS05101	GSPATP00027190001	TTHERM_00441970	Contig9105.g9740	p119814	t17499	s10879
CLS05101	TTHERM_00441970	GSPATP00027190001	Contig9105.g9740	t17498	p119813	s10878
CLS05101	TTHERM_00441970	GSPATP00027190001	Contig9105.g9740	t17499	p119814	s10879
CLS05101	Contig9105.g9740	GSPATP00027190001	TTHERM_00441970	s10878	p119813	t17498
CLS05101	Contig9105.g9740	GSPATP00027190001	TTHERM_00441970	s10879	p119814	t17499
CLS05123	GSPATP00027694001	TTHERM_00670590	Contig16769.g17864	p1796	t34949	s41835
CLS05123	TTHERM_00670590	GSPATP00027694001	Contig16769.g17864	t34948	p1795	s41834
CLS05123	TTHERM_00670590	GSPATP00027694001	Contig16769.g17864	t34949	p1796	s41835
CLS05123	Contig16769.g17864	GSPATP00027694001	TTHERM_00670590	s41834	p1795	t34948
CLS05123	Contig16769.g17864	GSPATP00027694001	TTHERM_00670590	s41835	p1796	t34949
CLS05139	GSPATP00033705001	TTHERM_00382110	Contig19521.g20693	p12732	t102601	s44567
CLS05139	TTHERM_00382110	GSPATP00033705001	Contig19521.g20693	t102601	p12732	s44567
CLS05139	Contig19521.g20693	GSPATP00033705001	TTHERM_00382110	s44567	p12732	t102601
CLS05150	GSPATP00032707001	TTHERM_00494900	Contig16811.g17906	p72074	t29827	s41867
CLS05150	TTHERM_00494900	GSPATP00032707001	Contig16811.g17906	t29827	p72074	s41867
CLS05150	Contig16811.g17906	GSPATP00032707001	TTHERM_00494900	s41867	p72074	t29827
CLS05153	GSPATP00029016001	TTHERM_00591560	Contig8435.g8993	p64540	t85804	s10154
CLS05153	TTHERM_00591560	GSPATP00029016001	Contig8435.g8993	t85804	p64540	s10154
CLS05153	Contig8435.g8993	GSPATP00029016001	TTHERM_00591560	s10154	p64540	t85804
CLS05171	Contig15780.g16821	GSPATP00028847001	TTHERM_00294810	s18785	p64238	t21160
CLS05177	GSPATP00028934001	TTHERM_00079230	Contig19712.g20902	p3520	t98523	s23301
CLS05177	GSPATP00028934001	TTHERM_00079230	Contig19712.g20902	p3521	t98524	s23302
CLS05177	TTHERM_00079230	GSPATP00028934001	Contig19712.g20902	t98523	p3520	s23301
CLS05177	TTHERM_00079230	GSPATP00028934001	Contig19712.g20902	t98524	p3521	s23302
CLS05177	Contig19712.g20902	GSPATP00028934001	TTHERM_00079230	s23301	p3520	t98523
CLS05177	Contig19712.g20902	GSPATP00028934001	TTHERM_00079230	s23302	p3521	t98524
CLS05188	GSPATP00029873001	TTHERM_00658950	Contig7016.g7511	p66520	t33476	s31313
CLS05188	GSPATP00029873001	TTHERM_00658950	Contig7016.g7511	p66521	t33477	s31314
CLS05188	TTHERM_00658950	GSPATP00029873001	Contig7016.g7511	t33476	p66520	s31313
CLS05188	TTHERM_00658950	GSPATP00029873001	Contig7016.g7511	t33477	p66521	s31314
CLS05188	Contig7016.g7511	GSPATP00029873001	TTHERM_00658950	s31313	p66520	t33476
CLS05188	Contig7016.g7511	GSPATP00029873001	TTHERM_00658950	s31314	p66521	t33477
CLS05214	GSPATP00029926001	TTHERM_00752170	Contig6317.g6770	p5621	t56240	s30527
CLS05214	GSPATP00029926001	TTHERM_00752170	Contig6317.g6770	p5623	t56241	s30528
CLS05214	GSPATP00029926001	TTHERM_00752170	Contig6317.g6770	p5624	t56242	s30529
CLS05214	TTHERM_00752170	GSPATP00029926001	Contig6317.g6770	t56240	p5621	s30527
CLS05214	TTHERM_00752170	GSPATP00029926001	Contig6317.g6770	t56241	p5623	s30528
CLS05214	TTHERM_00752170	GSPATP00029926001	Contig6317.g6770	t56242	p5624	s30529
CLS05214	Contig6317.g6770	GSPATP00029926001	TTHERM_00752170	s30527	p5621	t56240
CLS05214	Contig6317.g6770	GSPATP00029926001	TTHERM_00752170	s30528	p5623	t56241
CLS05214	Contig6317.g6770	GSPATP00029926001	TTHERM_00752170	s30529	p5624	t56242
CLS05223	GSPATP00032253001	TTHERM_00140960	Contig8418.g8974	p9934	t25601	s32825
CLS05223	GSPATP00032253001	TTHERM_00140960	Contig8418.g8974	p9938	t25606	s32827
CLS05223	TTHERM_00140960	GSPATP00032253001	Contig8418.g8974	t25601	p9934	s32825
CLS05223	TTHERM_00140960	GSPATP00032253001	Contig8418.g8974	t25606	p9938	s32827
CLS05223	Contig8418.g8974	GSPATP00032253001	TTHERM_00140960	s32825	p9934	t25601
CLS05223	Contig8418.g8974	GSPATP00032253001	TTHERM_00140960	s32827	p9938	t25606
CLS05232	GSPATP00035446001	TTHERM_00492460	Contig3961.g4240	p77327	t29507	s4723
CLS05232	TTHERM_00492460	GSPATP00035446001	Contig3961.g4240	t29507	p77327	s4723
CLS05232	Contig3961.g4240	GSPATP00035446001	TTHERM_00492460	s4723	p77327	t29507
CLS05244	GSPATP00030407001	TTHERM_00334360	Contig15012.g15997	p6371	t72552	s39903
CLS05244	TTHERM_00334360	GSPATP00030407001	Contig15012.g15997	t72552	p6371	s39903
CLS05244	Contig15012.g15997	GSPATP00030407001	TTHERM_00334360	s39903	p6371	t72552
CLS05275	GSPATP00034442001	TTHERM_00424610	Contig9735.g10414	p14377	t50809	s11683
CLS05275	TTHERM_00424610	GSPATP00034442001	Contig9735.g10414	t50809	p14377	s11683
CLS05275	Contig9735.g10414	GSPATP00034442001	TTHERM_00424610	s11683	p14377	t50809
CLS05281	GSPATP00031480001	TTHERM_00446120	Contig7545.g8055	p69649	t26757	s9079
CLS05281	TTHERM_00446120	GSPATP00031480001	Contig7545.g8055	t26757	p69649	s9079
CLS05281	Contig7545.g8055	GSPATP00031480001	TTHERM_00446120	s9079	p69649	t26757
CLS05294	GSPATP00031950001	TTHERM_00161200	Contig13740.g14657	p70429	t46915	s16473
CLS05294	TTHERM_00161200	GSPATP00031950001	Contig13740.g14657	t46915	p70429	s16473
CLS05294	Contig13740.g14657	GSPATP00031950001	TTHERM_00161200	s16473	p70429	t46915
CLS05307	GSPATP00034794001	TTHERM_01220370	Contig12182.g13015	p14804	t12939	s14705
CLS05307	TTHERM_01220370	GSPATP00034794001	Contig12182.g13015	t12939	p14804	s14705
CLS05307	Contig12182.g13015	GSPATP00034794001	TTHERM_01220370	s14705	p14804	t12939
CLS05313	GSPATP00034828001	TTHERM_00370910	Contig10571.g11286	p14872	t74455	s35301
CLS05313	TTHERM_00370910	GSPATP00034828001	Contig10571.g11286	t74454	p14871	s35300
CLS05313	TTHERM_00370910	GSPATP00034828001	Contig10571.g11286	t74455	p14872	s35301
CLS05313	Contig10571.g11286	GSPATP00034828001	TTHERM_00370910	s35301	p14872	t74455
CLS05323	GSPATP00032380001	TTHERM_00294800	Contig13118.g13988	p70984	t21181	s15770
CLS05382	GSPATP00034101001	TTHERM_00248430	Contig10207.g10901	p74768	t9866	s12196
CLS05382	GSPATP00034101001	TTHERM_00248430	Contig10207.g10901	p74770	t9868	s12197
CLS05382	TTHERM_00248430	GSPATP00034101001	Contig10207.g10901	t9866	p74768	s12196
CLS05382	TTHERM_00248430	GSPATP00034101001	Contig10207.g10901	t9868	p74770	s12197
CLS05382	Contig10207.g10901	GSPATP00034101001	TTHERM_00248430	s12196	p74768	t9866
CLS05382	Contig10207.g10901	GSPATP00034101001	TTHERM_00248430	s12197	p74770	t9868
CLS05385	GSPATP00036874001	TTHERM_00467959	Contig18343.g19490	p19026	t29317	s43421
CLS05385	TTHERM_00467959	GSPATP00036874001	Contig18343.g19490	t29317	p19026	s43421
CLS05385	Contig18343.g19490	GSPATP00036874001	TTHERM_00467959	s43421	p19026	t29317
CLS05421	GSPATP00034930001	TTHERM_00136040	Contig16159.g17221	p75938	t76358	s41129
CLS05421	TTHERM_00136040	GSPATP00034930001	Contig16159.g17221	t76358	p75938	s41129
CLS05421	Contig16159.g17221	GSPATP00034930001	TTHERM_00136040	s41129	p75938	t76358
CLS05452	GSPATP00036019001	TTHERM_00790950	Contig15928.g16983	p17110	t2976	s40901
CLS05452	TTHERM_00790950	GSPATP00036019001	Contig15928.g16983	t2976	p17110	s40901
CLS05452	Contig15928.g16983	GSPATP00036019001	TTHERM_00790950	s40901	p17110	t2976
CLS05490	GSPATP00039581001	TTHERM_00070740	Contig9790.g10470	p103287	t80583	s11735
CLS05490	TTHERM_00070740	GSPATP00039581001	Contig9790.g10470	t80583	p103287	s11735
CLS05490	Contig9790.g10470	GSPATP00039581001	TTHERM_00070740	s11735	p103287	t80583
CLS05496	GSPATP00037942001	TTHERM_00440610	Contig4420.g4727	p21147	t81193	s5283
CLS05496	TTHERM_00440610	GSPATP00037942001	Contig4420.g4727	t81193	p21147	s5283
CLS05496	Contig4420.g4727	GSPATP00037942001	TTHERM_00440610	s5283	p21147	t81193
CLS00012	GSPATP00016599001	TTHERM_00189080	Contig11773.g12586	p100120	t22899	s36420
CLS00012	TTHERM_00189080	GSPATP00016599001	Contig11773.g12586	t22899	p100120	s36420
CLS00012	Contig11773.g12586	GSPATP00016599001	TTHERM_00189080	s36420	p100120	t22899
CLS00021	GSPATP00031699001	TTHERM_00895780	Contig17519.g18643	p69990	t58867	s42531
CLS00021	GSPATP00031699001	TTHERM_00895780	Contig17519.g18643	p69991	t58878	s42533
CLS00021	TTHERM_00895780	GSPATP00031699001	Contig17519.g18643	t58867	p69990	s42531
CLS00021	TTHERM_00895780	GSPATP00031699001	Contig17519.g18643	t58878	p69991	s42533
CLS00021	Contig17519.g18643	GSPATP00031699001	TTHERM_00895780	s42531	p69990	t58867
CLS00021	Contig17519.g18643	GSPATP00031699001	TTHERM_00895780	s42533	p69991	t58878
CLS00035	GSPATP00024511001	TTHERM_00129050	Contig12228.g13071	p115151	t76680	s36921
CLS00035	TTHERM_00129050	GSPATP00024511001	Contig12228.g13071	t76680	p115151	s36921
CLS00035	Contig12228.g13071	GSPATP00024511001	TTHERM_00129050	s36921	p115151	t76680
CLS00039	GSPATP00005927001	TTHERM_00456790	Contig10592.g11310	p13106	t82347	s35337
CLS00039	GSPATP00005927001	TTHERM_00456790	Contig10592.g11310	p13107	t82348	s35338
CLS00039	GSPATP00005927001	TTHERM_00456790	Contig10592.g11310	p13108	t82349	s35339
CLS00039	TTHERM_00456790	GSPATP00005927001	Contig10592.g11310	t82347	p13106	s35337
CLS00039	TTHERM_00456790	GSPATP00005927001	Contig10592.g11310	t82348	p13107	s35338
CLS00039	TTHERM_00456790	GSPATP00005927001	Contig10592.g11310	t82349	p13108	s35339
CLS00039	Contig10592.g11310	GSPATP00005927001	TTHERM_00456790	s35337	p13106	t82347
CLS00039	Contig10592.g11310	GSPATP00005927001	TTHERM_00456790	s35338	p13107	t82348
CLS00039	Contig10592.g11310	GSPATP00005927001	TTHERM_00456790	s35339	p13108	t82349
CLS00042	GSPATP00036783001	TTHERM_00663980	Contig16894.g17994	p18840	t36019	s20062
CLS00042	TTHERM_00663980	GSPATP00036783001	Contig16894.g17994	t36019	p18840	s20062
CLS00042	Contig16894.g17994	GSPATP00036783001	TTHERM_00663980	s20062	p18840	t36019
CLS00045	Contig11309.g12084	GSPATP00012095001	TTHERM_00040430	s13563	p92527	t97758
CLS00049	GSPATP00011016001	TTHERM_00390040	Contig10696.g11451	p28471	t50266	s35470
CLS00049	TTHERM_00390040	GSPATP00011016001	Contig10696.g11451	t50266	p28471	s35470
CLS00049	Contig10696.g11451	GSPATP00011016001	TTHERM_00390040	s35470	p28471	t50266
CLS00063	GSPATP00035757001	TTHERM_00670600	Contig7148.g7656	p77751	t34965	s8633
CLS00063	TTHERM_00670600	GSPATP00035757001	Contig7148.g7656	t34965	p77751	s8633
CLS00063	Contig7148.g7656	GSPATP00035757001	TTHERM_00670600	s8633	p77751	t34965
CLS00066	GSPATP00038069001	TTHERM_00624780	Contig17947.g19076	p82265	t42754	s42968
CLS00066	GSPATP00038069001	TTHERM_00624780	Contig17947.g19076	p82266	t42757	s42969
CLS00066	TTHERM_00624780	GSPATP00038069001	Contig17947.g19076	t42754	p82265	s42968
CLS00066	TTHERM_00624780	GSPATP00038069001	Contig17947.g19076	t42757	p82266	s42969
CLS00066	Contig17947.g19076	GSPATP00038069001	TTHERM_00624780	s42968	p82265	t42754
CLS00066	Contig17947.g19076	GSPATP00038069001	TTHERM_00624780	s42969	p82266	t42757
CLS00075	GSPATP00021102001	TTHERM_01043060	Contig7165.g7671	p47248	t40096	s31489
CLS00075	TTHERM_01043060	GSPATP00021102001	Contig7165.g7671	t40096	p47248	s31489
CLS00075	Contig7165.g7671	GSPATP00021102001	TTHERM_01043060	s31489	p47248	t40096
CLS00085	GSPATP00023002001	TTHERM_00016490	Contig16108.g17166	p50963	t54650	s41050
CLS00085	TTHERM_00016490	GSPATP00023002001	Contig16108.g17166	t54650	p50963	s41050
CLS00085	Contig16108.g17166	GSPATP00023002001	TTHERM_00016490	s41050	p50963	t54650
CLS00086	GSPATP00016401001	TTHERM_00035580	Contig14174.g15102	p38451	t97367	s16906
CLS00086	TTHERM_00035580	GSPATP00016401001	Contig14174.g15102	t97367	p38451	s16906
CLS00086	Contig14174.g15102	GSPATP00016401001	TTHERM_00035580	s16906	p38451	t97367
CLS00094	GSPATP00033860001	TTHERM_01123830	Contig16110.g17168	p74409	t100726	s41053
CLS00094	GSPATP00033860001	TTHERM_01123830	Contig16110.g17168	p74411	t100728	s41054
CLS00094	GSPATP00033860001	TTHERM_01123830	Contig16110.g17168	p74412	t100729	s41055
CLS00094	GSPATP00033860001	TTHERM_01123830	Contig16110.g17168	p74413	t100730	s41056
CLS00094	TTHERM_01123830	GSPATP00033860001	Contig16110.g17168	t100726	p74409	s41053
CLS00094	TTHERM_01123830	GSPATP00033860001	Contig16110.g17168	t100728	p74411	s41054
CLS00094	TTHERM_01123830	GSPATP00033860001	Contig16110.g17168	t100729	p74412	s41055
CLS00094	TTHERM_01123830	GSPATP00033860001	Contig16110.g17168	t100730	p74413	s41056
CLS00094	Contig16110.g17168	GSPATP00033860001	TTHERM_01123830	s41053	p74409	t100726
CLS00094	Contig16110.g17168	GSPATP00033860001	TTHERM_01123830	s41054	p74411	t100728
CLS00094	Contig16110.g17168	GSPATP00033860001	TTHERM_01123830	s41055	p74412	t100729
CLS00094	Contig16110.g17168	GSPATP00033860001	TTHERM_01123830	s41056	p74413	t100730
CLS00098	GSPATP00005325001	TTHERM_00161210	Contig10247.g10936	p68665	t98814	s12227
CLS00098	GSPATP00005325001	TTHERM_00161210	Contig10247.g10936	p68666	t98815	s12228
CLS00098	TTHERM_00161210	GSPATP00005325001	Contig10247.g10936	t98814	p68665	s12227
CLS00098	TTHERM_00161210	GSPATP00005325001	Contig10247.g10936	t98815	p68666	s12228
CLS00098	Contig10247.g10936	GSPATP00005325001	TTHERM_00161210	s12227	p68665	t98814
CLS00098	Contig10247.g10936	GSPATP00005325001	TTHERM_00161210	s12228	p68666	t98815
CLS00102	GSPATP00038474001	TTHERM_00334590	Contig9007.g9630	p83451	t72620	s33497
CLS00104	GSPATP00024017001	TTHERM_00138449	Contig13795.g14711	p53327	t23354	s38644
CLS00104	TTHERM_00138449	GSPATP00024017001	Contig13795.g14711	t23354	p53327	s38644
CLS00104	Contig13795.g14711	GSPATP00024017001	TTHERM_00138449	s38644	p53327	t23354
CLS00130	Contig18242.g19383	GSPATP00038085001	TTHERM_00077710	s43284	p21322	t46521
CLS00138	GSPATP00031797001	TTHERM_00564100	Contig9176.g9817	p9223	t32648	s10977
CLS00138	TTHERM_00564100	GSPATP00031797001	Contig9176.g9817	t32648	p9223	s10977
CLS00138	Contig9176.g9817	GSPATP00031797001	TTHERM_00564100	s10977	p9223	t32648
CLS00141	GSPATP00038463001	TTHERM_00476880	Contig8089.g8625	p22265	t84313	s9743
CLS00141	TTHERM_00476880	GSPATP00038463001	Contig8089.g8625	t84313	p22265	s9743
CLS00141	Contig8089.g8625	GSPATP00038463001	TTHERM_00476880	s9743	p22265	t84313
CLS00150	GSPATP00012160001	TTHERM_00571860	Contig9960.g10643	p92607	t40890	s11933
CLS00150	GSPATP00012160001	TTHERM_00571860	Contig9960.g10643	p92608	t40891	s11934
CLS00150	TTHERM_00571860	GSPATP00012160001	Contig9960.g10643	t40890	p92607	s11933
CLS00150	TTHERM_00571860	GSPATP00012160001	Contig9960.g10643	t40891	p92608	s11934
CLS00150	Contig9960.g10643	GSPATP00012160001	TTHERM_00571860	s11933	p92607	t40890
CLS00150	Contig9960.g10643	GSPATP00012160001	TTHERM_00571860	s11934	p92608	t40891
CLS00151	GSPATP00038946001	TTHERM_00193900	Contig14305.g15240	p121083	t59177	s39173
CLS00151	TTHERM_00193900	GSPATP00038946001	Contig14305.g15240	t59177	p121083	s39173
CLS00151	Contig14305.g15240	GSPATP00038946001	TTHERM_00193900	s39173	p121083	t59177
CLS00170	GSPATP00012750001	TTHERM_00653620	Contig12936.g13802	p32141	t96842	s37679
CLS00170	TTHERM_00653620	GSPATP00012750001	Contig12936.g13802	t96842	p32141	s37679
CLS00170	Contig12936.g13802	GSPATP00012750001	TTHERM_00653620	s37679	p32141	t96842
CLS00173	GSPATP00015650001	TTHERM_01085550	Contig8842.g9445	p98622	t39288	s10596
CLS00173	TTHERM_01085550	GSPATP00015650001	Contig8842.g9445	t39288	p98622	s10596
CLS00173	Contig8842.g9445	GSPATP00015650001	TTHERM_01085550	s10596	p98622	t39288
CLS00184	GSPATP00017666001	TTHERM_00825190	Contig7119.g7607	p41265	t17957	s31415
CLS00184	TTHERM_00825190	GSPATP00017666001	Contig7119.g7607	t17957	p41265	s31415
CLS00184	Contig7119.g7607	GSPATP00017666001	TTHERM_00825190	s31415	p41265	t17957
CLS00195	GSPATP00033536001	TTHERM_00194500	Contig11751.g12566	p73391	t59321	s36414
CLS00195	TTHERM_00194500	GSPATP00033536001	Contig11751.g12566	t59321	p73391	s36414
CLS00195	Contig11751.g12566	GSPATP00033536001	TTHERM_00194500	s36414	p73391	t59321
CLS00207	GSPATP00026089001	TTHERM_00112410	Contig13846.g14773	p118059	t41516	s16578
CLS00207	TTHERM_00112410	GSPATP00026089001	Contig13846.g14773	t41516	p118059	s16578
CLS00207	Contig13846.g14773	GSPATP00026089001	TTHERM_00112410	s16578	p118059	t41516
CLS00225	GSPATP00035614001	TTHERM_00571670	Contig14918.g15901	p16494	t92458	s17777
CLS00225	TTHERM_00571670	GSPATP00035614001	Contig14918.g15901	t92458	p16494	s17777
CLS00225	Contig14918.g15901	GSPATP00035614001	TTHERM_00571670	s17777	p16494	t92458
CLS00227	GSPATP00015947001	TTHERM_00353370	Contig18241.g19381	p99124	t26175	s43280
CLS00227	TTHERM_00353370	GSPATP00015947001	Contig18241.g19381	t26175	p99124	s43280
CLS00227	Contig18241.g19381	GSPATP00015947001	TTHERM_00353370	s43280	p99124	t26175
CLS00255	GSPATP00031820001	TTHERM_00420030	Contig18685.g19846	p70162	t16984	s43721
CLS00255	TTHERM_00420030	GSPATP00031820001	Contig18685.g19846	t16984	p70162	s43721
CLS00255	Contig18685.g19846	GSPATP00031820001	TTHERM_00420030	s43721	p70162	t16984
CLS00258	GSPATP00033102001	TTHERM_00160690	Contig4179.g4465	p11818	t98908	s5003
CLS00258	TTHERM_00160690	GSPATP00033102001	Contig4179.g4465	t98908	p11818	s5003
CLS00258	Contig4179.g4465	GSPATP00033102001	TTHERM_00160690	s5003	p11818	t98908
CLS00265	GSPATP00012505001	TTHERM_00794540	Contig5019.g5370	p31732	t3160	s29111
CLS00265	TTHERM_00794540	GSPATP00012505001	Contig5019.g5370	t3160	p31732	s29111
CLS00265	Contig5019.g5370	GSPATP00012505001	TTHERM_00794540	s29111	p31732	t3160
CLS00278	GSPATP00028811001	TTHERM_00716270	Contig14846.g15816	p3367	t16071	s39749
CLS00278	TTHERM_00716270	GSPATP00028811001	Contig14846.g15816	t16071	p3367	s39749
CLS00278	Contig14846.g15816	GSPATP00028811001	TTHERM_00716270	s39749	p3367	t16071
CLS00281	GSPATP00009208001	TTHERM_01344720	Contig11787.g12604	p87049	t67815	s14179
CLS00281	GSPATP00009208001	TTHERM_01344720	Contig11787.g12604	p87051	t67821	s14180
CLS00281	TTHERM_01344720	GSPATP00009208001	Contig11787.g12604	t67815	p87049	s14179
CLS00281	TTHERM_01344720	GSPATP00009208001	Contig11787.g12604	t67821	p87051	s14180
CLS00281	Contig11787.g12604	GSPATP00009208001	TTHERM_01344720	s14179	p87049	t67815
CLS00281	Contig11787.g12604	GSPATP00009208001	TTHERM_01344720	s14180	p87051	t67821
CLS00282	GSPATP00036117001	TTHERM_00762930	Contig19273.g20431	p78290	t36681	s44298
CLS00282	GSPATP00036117001	TTHERM_00762930	Contig19273.g20431	p78291	t36682	s44299
CLS00282	TTHERM_00762930	GSPATP00036117001	Contig19273.g20431	t36681	p78290	s44298
CLS00282	TTHERM_00762930	GSPATP00036117001	Contig19273.g20431	t36682	p78291	s44299
CLS00282	Contig19273.g20431	GSPATP00036117001	TTHERM_00762930	s44298	p78290	t36681
CLS00282	Contig19273.g20431	GSPATP00036117001	TTHERM_00762930	s44299	p78291	t36682
CLS00286	GSPATP00013516001	TTHERM_01109770	Contig4853.g5191	p33207	t91343	s5834
CLS00286	TTHERM_01109770	GSPATP00013516001	Contig4853.g5191	t91343	p33207	s5834
CLS00286	Contig4853.g5191	GSPATP00013516001	TTHERM_01109770	s5834	p33207	t91343
CLS00295	TTHERM_00411810	GSPATP00009009001	Contig14918.g15902	t30786	p86730	s39835
CLS00305	GSPATP00004660001	TTHERM_00766530	Contig10492.g11197	p4106	t88286	s35227
CLS00305	TTHERM_00766530	GSPATP00004660001	Contig10492.g11197	t88286	p4106	s35227
CLS00305	Contig10492.g11197	GSPATP00004660001	TTHERM_00766530	s35227	p4106	t88286
CLS00308	GSPATP00036680001	TTHERM_00188930	Contig11222.g11983	p18681	t22842	s13435
CLS00308	GSPATP00036680001	TTHERM_00188930	Contig11222.g11983	p18686	t22848	s13437
CLS00308	TTHERM_00188930	GSPATP00036680001	Contig11222.g11983	t22842	p18681	s13435
CLS00308	TTHERM_00188930	GSPATP00036680001	Contig11222.g11983	t22848	p18686	s13437
CLS00308	Contig11222.g11983	GSPATP00036680001	TTHERM_00188930	s13435	p18681	t22842
CLS00308	Contig11222.g11983	GSPATP00036680001	TTHERM_00188930	s13437	p18686	t22848
CLS00310	GSPATP00039196001	TTHERM_00339640	Contig19445.g20616	p60090	t19719	s22986
CLS00310	GSPATP00039196001	TTHERM_00339640	Contig19445.g20616	p60091	t19721	s22987
CLS00310	GSPATP00039196001	TTHERM_00339640	Contig19445.g20616	p60092	t19722	s22988
CLS00310	TTHERM_00339640	GSPATP00039196001	Contig19445.g20616	t19719	p60090	s22986
CLS00310	TTHERM_00339640	GSPATP00039196001	Contig19445.g20616	t19721	p60091	s22987
CLS00310	TTHERM_00339640	GSPATP00039196001	Contig19445.g20616	t19722	p60092	s22988
CLS00310	Contig19445.g20616	GSPATP00039196001	TTHERM_00339640	s22986	p60090	t19719
CLS00310	Contig19445.g20616	GSPATP00039196001	TTHERM_00339640	s22987	p60091	t19721
CLS00310	Contig19445.g20616	GSPATP00039196001	TTHERM_00339640	s22988	p60092	t19722
CLS00320	GSPATP00030564001	TTHERM_00559720	Contig5134.g5507	p67623	t32314	s6170
CLS00320	TTHERM_00559720	GSPATP00030564001	Contig5134.g5507	t32314	p67623	s6170
CLS00320	Contig5134.g5507	GSPATP00030564001	TTHERM_00559720	s6170	p67623	t32314
CLS00329	GSPATP00017347001	TTHERM_00292070	Contig12829.g13690	p101881	t72477	s37558
CLS00329	TTHERM_00292070	GSPATP00017347001	Contig12829.g13690	t72477	p101881	s37558
CLS00329	Contig12829.g13690	GSPATP00017347001	TTHERM_00292070	s37558	p101881	t72477
CLS00330	GSPATP00011255001	TTHERM_00499570	Contig4368.g4671	p29636	t31149	s28440
CLS00330	TTHERM_00499570	GSPATP00011255001	Contig4368.g4671	t31149	p29636	s28440
CLS00330	Contig4368.g4671	GSPATP00011255001	TTHERM_00499570	s28440	p29636	t31149
CLS00341	GSPATP00033688001	TTHERM_00522160	Contig8068.g8606	p73551	t31466	s32401
CLS00341	TTHERM_00522160	GSPATP00033688001	Contig8068.g8606	t31466	p73551	s32401
CLS00341	Contig8068.g8606	GSPATP00033688001	TTHERM_00522160	s32401	p73551	t31466
CLS00349	GSPATP00009860001	TTHERM_00267910	Contig9346.g9989	p26678	t20070	s11209
CLS00349	TTHERM_00267910	GSPATP00009860001	Contig9346.g9989	t20070	p26678	s11209
CLS00349	Contig9346.g9989	GSPATP00009860001	TTHERM_00267910	s11209	p26678	t20070
CLS00358	GSPATP00032716001	TTHERM_00304170	Contig18084.g19220	p11215	t22320	s43117
CLS00358	TTHERM_00304170	GSPATP00032716001	Contig18084.g19220	t22320	p11215	s43117
CLS00358	Contig18084.g19220	GSPATP00032716001	TTHERM_00304170	s43117	p11215	t22320
CLS00362	GSPATP00018994001	TTHERM_00024460	Contig6306.g6750	p104541	t54798	s7531
CLS00362	TTHERM_00024460	GSPATP00018994001	Contig6306.g6750	t54798	p104541	s7531
CLS00362	Contig6306.g6750	GSPATP00018994001	TTHERM_00024460	s7531	p104541	t54798
CLS00384	GSPATP00022979001	TTHERM_00703960	Contig9095.g9727	p50928	t55231	s33628
CLS00384	TTHERM_00703960	GSPATP00022979001	Contig9095.g9727	t55231	p50928	s33628
CLS00384	Contig9095.g9727	GSPATP00022979001	TTHERM_00703960	s33628	p50928	t55231
CLS00385	GSPATP00037887001	TTHERM_00408760	Contig16932.g18040	p81986	t30534	s20131
CLS00385	TTHERM_00408760	GSPATP00037887001	Contig16932.g18040	t30534	p81986	s20131
CLS00385	Contig16932.g18040	GSPATP00037887001	TTHERM_00408760	s20131	p81986	t30534
CLS00389	GSPATP00026397001	TTHERM_00688660	Contig15401.g16418	p57537	t36219	s18351
CLS00389	TTHERM_00688660	GSPATP00026397001	Contig15401.g16418	t36219	p57537	s18351
CLS00389	Contig15401.g16418	GSPATP00026397001	TTHERM_00688660	s18351	p57537	t36219
CLS00391	GSPATP00014012001	TTHERM_00001320	Contig12228.g13070	p96222	t87	s14796
CLS00391	TTHERM_00001320	GSPATP00014012001	Contig12228.g13070	t87	p96222	s14796
CLS00391	Contig12228.g13070	GSPATP00014012001	TTHERM_00001320	s14796	p96222	t87
CLS00416	GSPATP00009319001	TTHERM_00865300	Contig7207.g7716	p87210	t89426	s31527
CLS00416	TTHERM_00865300	GSPATP00009319001	Contig7207.g7716	t89426	p87210	s31527
CLS00416	Contig7207.g7716	GSPATP00009319001	TTHERM_00865300	s31527	p87210	t89426
CLS00417	GSPATP00027589001	TTHERM_00426360	Contig16428.g17494	p62196	t103952	s19473
CLS00417	TTHERM_00426360	GSPATP00027589001	Contig16428.g17494	t103952	p62196	s19473
CLS00417	Contig16428.g17494	GSPATP00027589001	TTHERM_00426360	s19473	p62196	t103952
CLS00428	GSPATP00032166001	TTHERM_00579320	Contig13260.g14146	p70700	t87073	s15946
CLS00428	TTHERM_00579320	GSPATP00032166001	Contig13260.g14146	t87073	p70700	s15946
CLS00428	Contig13260.g14146	GSPATP00032166001	TTHERM_00579320	s15946	p70700	t87073
CLS00435	GSPATP00032871001	TTHERM_00227220	Contig18047.g19181	p11438	t8448	s43066
CLS00435	GSPATP00032871001	TTHERM_00227220	Contig18047.g19181	p11439	t8449	s43067
CLS00435	GSPATP00032871001	TTHERM_00227220	Contig18047.g19181	p11443	t8458	s43068
CLS00435	TTHERM_00227220	GSPATP00032871001	Contig18047.g19181	t8448	p11438	s43066
CLS00435	TTHERM_00227220	GSPATP00032871001	Contig18047.g19181	t8449	p11439	s43067
CLS00435	TTHERM_00227220	GSPATP00032871001	Contig18047.g19181	t8458	p11443	s43068
CLS00435	Contig18047.g19181	GSPATP00032871001	TTHERM_00227220	s43066	p11438	t8448
CLS00435	Contig18047.g19181	GSPATP00032871001	TTHERM_00227220	s43067	p11439	t8449
CLS00435	Contig18047.g19181	GSPATP00032871001	TTHERM_00227220	s43068	p11443	t8458
CLS00440	GSPATP00014397001	TTHERM_00494250	Contig5190.g5561	p35231	t29717	s29313
CLS00440	GSPATP00014397001	TTHERM_00494250	Contig5190.g5561	p35234	t29720	s29314
CLS00440	TTHERM_00494250	GSPATP00014397001	Contig5190.g5561	t29717	p35231	s29313
CLS00440	TTHERM_00494250	GSPATP00014397001	Contig5190.g5561	t29720	p35234	s29314
CLS00440	Contig5190.g5561	GSPATP00014397001	TTHERM_00494250	s29313	p35231	t29717
CLS00440	Contig5190.g5561	GSPATP00014397001	TTHERM_00494250	s29314	p35234	t29720
CLS00445	GSPATP00034535001	TTHERM_00467690	Contig19523.g20696	p75314	t29250	s23104
CLS00445	TTHERM_00467690	GSPATP00034535001	Contig19523.g20696	t29250	p75314	s23104
CLS00445	Contig19523.g20696	GSPATP00034535001	TTHERM_00467690	s23104	p75314	t29250
CLS00461	GSPATP00009932001	TTHERM_01016020	Contig15192.g16182	p88190	t37562	s40101
CLS00461	TTHERM_01016020	GSPATP00009932001	Contig15192.g16182	t37562	p88190	s40101
CLS00461	Contig15192.g16182	GSPATP00009932001	TTHERM_01016020	s40101	p88190	t37562
CLS00466	GSPATP00009797001	TTHERM_00139660	Contig4956.g5295	p87986	t23269	s5961
CLS00466	TTHERM_00139660	GSPATP00009797001	Contig4956.g5295	t23269	p87986	s5961
CLS00466	Contig4956.g5295	GSPATP00009797001	TTHERM_00139660	s5961	p87986	t23269
CLS00477	GSPATP00020151001	TTHERM_00297199	Contig19204.g20361	p107160	t73683	s44183
CLS00477	TTHERM_00297199	GSPATP00020151001	Contig19204.g20361	t73683	p107160	s44183
CLS00477	Contig19204.g20361	GSPATP00020151001	TTHERM_00297199	s44183	p107160	t73683
CLS00490	GSPATP00022341001	TTHERM_00227800	Contig12085.g12928	p49986	t62358	s36768
CLS00490	TTHERM_00227800	GSPATP00022341001	Contig12085.g12928	t62358	p49986	s36768
CLS00490	Contig12085.g12928	GSPATP00022341001	TTHERM_00227800	s36768	p49986	t62358
CLS00495	GSPATP00037432001	TTHERM_01093530	Contig4596.g4911	p19820	t91586	s5522
CLS00495	TTHERM_01093530	GSPATP00037432001	Contig4596.g4911	t91586	p19820	s5522
CLS00495	Contig4596.g4911	GSPATP00037432001	TTHERM_01093530	s5522	p19820	t91586
CLS00500	GSPATP00025935001	TTHERM_00697370	Contig18125.g19271	p56814	t94599	s43178
CLS00500	TTHERM_00697370	GSPATP00025935001	Contig18125.g19271	t94599	p56814	s43178
CLS00500	Contig18125.g19271	GSPATP00025935001	TTHERM_00697370	s43178	p56814	t94599
CLS00505	GSPATP00012047001	TTHERM_01020820	Contig15732.g16764	p31031	t38491	s18713
CLS00505	TTHERM_01020820	GSPATP00012047001	Contig15732.g16764	t38491	p31031	s18713
CLS00505	Contig15732.g16764	GSPATP00012047001	TTHERM_01020820	s18713	p31031	t38491
CLS00508	GSPATP00034800001	TTHERM_00942950	Contig9526.g10186	p14817	t7330	s11405
CLS00509	GSPATP00019302001	TTHERM_00467760	Contig9313.g9952	p44488	t29269	s11156
CLS00509	GSPATP00019302001	TTHERM_00467760	Contig9313.g9952	p44489	t29270	s11157
CLS00509	TTHERM_00467760	GSPATP00019302001	Contig9313.g9952	t29269	p44488	s11156
CLS00509	TTHERM_00467760	GSPATP00019302001	Contig9313.g9952	t29270	p44489	s11157
CLS00509	Contig9313.g9952	GSPATP00019302001	TTHERM_00467760	s11156	p44488	t29269
CLS00509	Contig9313.g9952	GSPATP00019302001	TTHERM_00467760	s11157	p44489	t29270
CLS00513	GSPATP00004849001	TTHERM_00833840	Contig17076.g18200	p65343	t58018	s20322
CLS00513	TTHERM_00833840	GSPATP00004849001	Contig17076.g18200	t58018	p65343	s20322
CLS00513	Contig17076.g18200	GSPATP00004849001	TTHERM_00833840	s20322	p65343	t58018
CLS00521	TTHERM_00283850	GSPATP00027380001	Contig4387.g4687	t21999	p120069	s28465
CLS00530	GSPATP00023985001	TTHERM_00335890	Contig6824.g7291	p53266	t72708	s8149
CLS00530	GSPATP00023985001	TTHERM_00335890	Contig6824.g7291	p53269	t72712	s8151
CLS00530	GSPATP00023985001	TTHERM_00335890	Contig6824.g7291	p53270	t72713	s8152
CLS00530	TTHERM_00335890	GSPATP00023985001	Contig6824.g7291	t72708	p53266	s8149
CLS00530	TTHERM_00335890	GSPATP00023985001	Contig6824.g7291	t72712	p53269	s8151
CLS00530	TTHERM_00335890	GSPATP00023985001	Contig6824.g7291	t72713	p53270	s8152
CLS00530	Contig6824.g7291	GSPATP00023985001	TTHERM_00335890	s8149	p53266	t72708
CLS00530	Contig6824.g7291	GSPATP00023985001	TTHERM_00335890	s8151	p53269	t72712
CLS00530	Contig6824.g7291	GSPATP00023985001	TTHERM_00335890	s8152	p53270	t72713
CLS00533	GSPATP00019959001	TTHERM_00781030	Contig16945.g18048	p106820	t87886	s20133
CLS00533	TTHERM_00781030	GSPATP00019959001	Contig16945.g18048	t87886	p106820	s20133
CLS00533	Contig16945.g18048	GSPATP00019959001	TTHERM_00781030	s20133	p106820	t87886
CLS00538	GSPATP00013199001	TTHERM_00418580	Contig7133.g7628	p94253	t48079	s8602
CLS00538	TTHERM_00418580	GSPATP00013199001	Contig7133.g7628	t48079	p94253	s8602
CLS00538	Contig7133.g7628	GSPATP00013199001	TTHERM_00418580	s8602	p94253	t48079
CLS00540	GSPATP00019629001	TTHERM_01014790	Contig14638.g15603	p45000	t89104	s17449
CLS00540	TTHERM_01014790	GSPATP00019629001	Contig14638.g15603	t89104	p45000	s17449
CLS00540	Contig14638.g15603	GSPATP00019629001	TTHERM_01014790	s17449	p45000	t89104
CLS00542	GSPATP00037630001	TTHERM_00459320	Contig15097.g16089	p20646	t30132	s40010
CLS00542	TTHERM_00459320	GSPATP00037630001	Contig15097.g16089	t30132	p20646	s40010
CLS00542	Contig15097.g16089	GSPATP00037630001	TTHERM_00459320	s40010	p20646	t30132
CLS00547	GSPATP00029670001	TTHERM_00295120	Contig6433.g6884	p5238	t21091	s7696
CLS00547	TTHERM_00295120	GSPATP00029670001	Contig6433.g6884	t21091	p5238	s7696
CLS00547	Contig6433.g6884	GSPATP00029670001	TTHERM_00295120	s7696	p5238	t21091
CLS00553	GSPATP00023189001	TTHERM_00105320	Contig9099.g9733	p112512	t105203	s10862
CLS00553	GSPATP00023189001	TTHERM_00105320	Contig9099.g9733	p112513	t105204	s10863
CLS00553	GSPATP00023189001	TTHERM_00105320	Contig9099.g9733	p112515	t105208	s10865
CLS00553	TTHERM_00105320	GSPATP00023189001	Contig9099.g9733	t105204	p112513	s10863
CLS00553	TTHERM_00105320	GSPATP00023189001	Contig9099.g9733	t105208	p112515	s10865
CLS00553	Contig9099.g9733	GSPATP00023189001	TTHERM_00105320	s10863	p112513	t105204
CLS00553	Contig9099.g9733	GSPATP00023189001	TTHERM_00105320	s10865	p112515	t105208
CLS00564	GSPATP00024658001	TTHERM_00431330	Contig11928.g12764	p54242	t99986	s14409
CLS00564	TTHERM_00431330	GSPATP00024658001	Contig11928.g12764	t99986	p54242	s14409
CLS00564	Contig11928.g12764	GSPATP00024658001	TTHERM_00431330	s14409	p54242	t99986
CLS00576	GSPATP00015044001	TTHERM_00248390	Contig14036.g14965	p36278	t63377	s16757
CLS00576	TTHERM_00248390	GSPATP00015044001	Contig14036.g14965	t63377	p36278	s16757
CLS00576	Contig14036.g14965	GSPATP00015044001	TTHERM_00248390	s16757	p36278	t63377
CLS00581	GSPATP00010250001	TTHERM_00471260	Contig6098.g6521	p27287	t71502	s7268
CLS00581	GSPATP00010250001	TTHERM_00471260	Contig6098.g6521	p27288	t71503	s7269
CLS00581	TTHERM_00471260	GSPATP00010250001	Contig6098.g6521	t71502	p27287	s7268
CLS00581	TTHERM_00471260	GSPATP00010250001	Contig6098.g6521	t71503	p27288	s7269
CLS00581	Contig6098.g6521	GSPATP00010250001	TTHERM_00471260	s7268	p27287	t71502
CLS00581	Contig6098.g6521	GSPATP00010250001	TTHERM_00471260	s7269	p27288	t71503
CLS00592	GSPATP00013885001	TTHERM_00075670	Contig11860.g12692	p33787	t46340	s36532
CLS00592	TTHERM_00075670	GSPATP00013885001	Contig11860.g12692	t46340	p33787	s36532
CLS00592	Contig11860.g12692	GSPATP00013885001	TTHERM_00075670	s36532	p33787	t46340
CLS00600	GSPATP00008838001	TTHERM_00378600	Contig12922.g13780	p86479	t102491	s37652
CLS00600	TTHERM_00378600	GSPATP00008838001	Contig12922.g13780	t102491	p86479	s37652
CLS00600	Contig12922.g13780	GSPATP00008838001	TTHERM_00378600	s37652	p86479	t102491
CLS00602	GSPATP00025278001	TTHERM_00802470	Contig19725.g20921	p55094	t91712	s23320
CLS00602	TTHERM_00802470	GSPATP00025278001	Contig19725.g20921	t91712	p55094	s23320
CLS00602	Contig19725.g20921	GSPATP00025278001	TTHERM_00802470	s23320	p55094	t91712
CLS00619	Contig15344.g16358	GSPATP00011431001	TTHERM_00538910	s18285	p91497	t86090
CLS00628	GSPATP00018081001	TTHERM_00974270	Contig6620.g7079	p41891	t7743	s7943
CLS00628	TTHERM_00974270	GSPATP00018081001	Contig6620.g7079	t7743	p41891	s7943
CLS00628	TTHERM_00974270	GSPATP00018081001	Contig6620.g7079	t7745	p41893	s7944
CLS00628	Contig6620.g7079	GSPATP00018081001	TTHERM_00974270	s7943	p41891	t7743
CLS00649	GSPATP00016254001	TTHERM_00149798	Contig17320.g18439	p99612	t24674	s20594
CLS00649	TTHERM_00149798	GSPATP00016254001	Contig17320.g18439	t24674	p99612	s20594
CLS00649	Contig17320.g18439	GSPATP00016254001	TTHERM_00149798	s20593	p99611	t24673
CLS00649	Contig17320.g18439	GSPATP00016254001	TTHERM_00149798	s20594	p99612	t24674
CLS00658	GSPATP00027106001	TTHERM_00225740	Contig7604.g8106	p58623	t62233	s9171
CLS00658	TTHERM_00225740	GSPATP00027106001	Contig7604.g8106	t62233	p58623	s9171
CLS00658	Contig7604.g8106	GSPATP00027106001	TTHERM_00225740	s9171	p58623	t62233
CLS00663	GSPATP00029943001	TTHERM_01251210	Contig14588.g15542	p66619	t13453	s17383
CLS00663	TTHERM_01251210	GSPATP00029943001	Contig14588.g15542	t13453	p66619	s17383
CLS00663	Contig14588.g15542	GSPATP00029943001	TTHERM_01251210	s17383	p66619	t13453
CLS00668	GSPATP00034305001	TTHERM_01125140	Contig13333.g14234	p14159	t65305	s16062
CLS00668	TTHERM_01125140	GSPATP00034305001	Contig13333.g14234	t65305	p14159	s16062
CLS00668	Contig13333.g14234	GSPATP00034305001	TTHERM_01125140	s16062	p14159	t65305
CLS00677	GSPATP00016710001	TTHERM_00295080	Contig8307.g8859	p100329	t21098	s32716
CLS00677	TTHERM_00295080	GSPATP00016710001	Contig8307.g8859	t21098	p100329	s32716
CLS00677	Contig8307.g8859	GSPATP00016710001	TTHERM_00295080	s32716	p100329	t21098
CLS00686	GSPATP00027256001	TTHERM_01106150	Contig12389.g13228	p58823	t91262	t91263	s14959
CLS00686	TTHERM_01106150	GSPATP00027256001	Contig12389.g13228	t91262	p58823	s14959
CLS00686	TTHERM_01106150	GSPATP00027256001	Contig12389.g13228	t91263	p58823	s14959
CLS00686	Contig12389.g13228	GSPATP00027256001	TTHERM_01106150	s14959	p58823	t91262	t91263
CLS00688	GSPATP00028404001	TTHERM_00245150	Contig7520.g8029	p2834	t63179	s31793
CLS00688	TTHERM_00245150	GSPATP00028404001	Contig7520.g8029	t63179	p2834	s31793
CLS00688	Contig7520.g8029	GSPATP00028404001	TTHERM_00245150	s31793	p2834	t63179
CLS00692	GSPATP00015236001	TTHERM_00137920	Contig15054.g16038	p36599	t23482	s39934
CLS00692	TTHERM_00137920	GSPATP00015236001	Contig15054.g16038	t23482	p36599	s39934
CLS00692	Contig15054.g16038	GSPATP00015236001	TTHERM_00137920	s39934	p36599	t23482
CLS00696	GSPATP00025167001	TTHERM_00784410	Contig11010.g11763	p116081	t94044	s13163
CLS00696	TTHERM_00784410	GSPATP00025167001	Contig11010.g11763	t94044	p116081	s13163
CLS00696	Contig11010.g11763	GSPATP00025167001	TTHERM_00784410	s13163	p116081	t94044
CLS00704	GSPATP00034835001	TTHERM_00713190	Contig6332.g6783	p14886	t55372	s7569
CLS00704	TTHERM_00713190	GSPATP00034835001	Contig6332.g6783	t55372	p14886	s7569
CLS00704	Contig6332.g6783	GSPATP00034835001	TTHERM_00713190	s7569	p14886	t55372
CLS00705	GSPATP00028201001	TTHERM_00487030	Contig6471.g6923	p63100	t70249	s30683
CLS00705	GSPATP00028201001	TTHERM_00487030	Contig6471.g6923	p63101	t70250	s30684
CLS00705	TTHERM_00487030	GSPATP00028201001	Contig6471.g6923	t70249	p63100	s30683
CLS00705	TTHERM_00487030	GSPATP00028201001	Contig6471.g6923	t70250	p63101	s30684
CLS00705	Contig6471.g6923	GSPATP00028201001	TTHERM_00487030	s30683	p63100	t70249
CLS00705	Contig6471.g6923	GSPATP00028201001	TTHERM_00487030	s30684	p63101	t70250
CLS00707	GSPATP00037007001	TTHERM_00218910	Contig12293.g13132	p80192	t25267	s36950
CLS00707	TTHERM_00218910	GSPATP00037007001	Contig12293.g13132	t25267	p80192	s36950
CLS00707	Contig12293.g13132	GSPATP00037007001	TTHERM_00218910	s36950	p80192	t25267
CLS00719	GSPATP00020009001	TTHERM_00804750	Contig16048.g17098	p106889	t40311	s40976
CLS00719	TTHERM_00804750	GSPATP00020009001	Contig16048.g17098	t40311	p106889	s40976
CLS00719	Contig16048.g17098	GSPATP00020009001	TTHERM_00804750	s40976	p106889	t40311
CLS00720	GSPATP00006197001	TTHERM_00476670	Contig6513.g6976	p74355	t84248	s7846
CLS00720	TTHERM_00476670	GSPATP00006197001	Contig6513.g6976	t84248	p74355	s7846
CLS00720	Contig6513.g6976	GSPATP00006197001	TTHERM_00476670	s7846	p74355	t84248
CLS00724	GSPATP00006350001	TTHERM_00499510	Contig17888.g19016	p15566	t31132	s21208
CLS00724	TTHERM_00499510	GSPATP00006350001	Contig17888.g19016	t31132	p15566	s21208
CLS00724	Contig17888.g19016	GSPATP00006350001	TTHERM_00499510	s21208	p15566	t31132
CLS00728	GSPATP00020712001	TTHERM_00267890	Contig11498.g12310	p107956	t73106	s36185
CLS00728	GSPATP00020712001	TTHERM_00267890	Contig11498.g12310	p107957	t73107	s36186
CLS00728	TTHERM_00267890	GSPATP00020712001	Contig11498.g12310	t73106	p107956	s36185
CLS00728	TTHERM_00267890	GSPATP00020712001	Contig11498.g12310	t73107	p107957	s36186
CLS00728	Contig11498.g12310	GSPATP00020712001	TTHERM_00267890	s36185	p107956	t73106
CLS00728	Contig11498.g12310	GSPATP00020712001	TTHERM_00267890	s36186	p107957	t73107
CLS00729	GSPATP00010980001	TTHERM_00145360	Contig11411.g12203	p28411	t78662	s13702
CLS00729	TTHERM_00145360	GSPATP00010980001	Contig11411.g12203	t78662	p28411	s13702
CLS00729	Contig11411.g12203	GSPATP00010980001	TTHERM_00145360	s13702	p28411	t78662
CLS00736	GSPATP00028464001	TTHERM_00421160	Contig14910.g15884	p2915	t69909	s17749
CLS00736	GSPATP00028464001	TTHERM_00421160	Contig14910.g15884	p2916	t69911	s17750
CLS00736	TTHERM_00421160	GSPATP00028464001	Contig14910.g15884	t69909	p2915	s17749
CLS00736	TTHERM_00421160	GSPATP00028464001	Contig14910.g15884	t69911	p2916	s17750
CLS00736	Contig14910.g15884	GSPATP00028464001	TTHERM_00421160	s17749	p2915	t69909
CLS00736	Contig14910.g15884	GSPATP00028464001	TTHERM_00421160	s17750	p2916	t69911
CLS00744	TTHERM_00151190	GSPATP00022988001	Contig4484.g4785	t77485	p50950	s5339
CLS00745	GSPATP00014287001	TTHERM_00378550	Contig9916.g10609	p96596	t49636	s11896
CLS00745	GSPATP00014287001	TTHERM_00378550	Contig9916.g10609	p96598	t49639	s11898
CLS00745	TTHERM_00378550	GSPATP00014287001	Contig9916.g10609	t49636	p96596	s11896
CLS00745	TTHERM_00378550	GSPATP00014287001	Contig9916.g10609	t49639	p96598	s11898
CLS00745	Contig9916.g10609	GSPATP00014287001	TTHERM_00378550	s11896	p96596	t49636
CLS00745	Contig9916.g10609	GSPATP00014287001	TTHERM_00378550	s11898	p96598	t49639
CLS00746	TTHERM_00136060	GSPATP00010698001	Contig19727.g20924	t76347	p89413	s23331
CLS00747	GSPATP00011564001	TTHERM_00353450	Contig13027.g13889	p91703	t26152	s15676
CLS00747	TTHERM_00353450	GSPATP00011564001	Contig13027.g13889	t26152	p91703	s15676
CLS00747	Contig13027.g13889	GSPATP00011564001	TTHERM_00353450	s15676	p91703	t26152
CLS00748	GSPATP00019998001	TTHERM_00069210	Contig7877.g8405	p106866	t27871	s9502
CLS00748	TTHERM_00069210	GSPATP00019998001	Contig7877.g8405	t27871	p106866	s9502
CLS00748	Contig7877.g8405	GSPATP00019998001	TTHERM_00069210	s9502	p106866	t27871
CLS00762	GSPATP00011393001	TTHERM_00316530	Contig5301.g5675	p91444	t18964	s29462
CLS00762	TTHERM_00316530	GSPATP00011393001	Contig5301.g5675	t18964	p91444	s29462
CLS00762	Contig5301.g5675	GSPATP00011393001	TTHERM_00316530	s29462	p91444	t18964
CLS00768	GSPATP00026271001	TTHERM_00467310	Contig16817.g17916	p118335	t29200	s41878
CLS00768	TTHERM_00467310	GSPATP00026271001	Contig16817.g17916	t29200	p118335	s41878
CLS00768	Contig16817.g17916	GSPATP00026271001	TTHERM_00467310	s41878	p118335	t29200
CLS00770	GSPATP00009939001	TTHERM_00621410	Contig17247.g18366	p26845	t105837	s42256
CLS00770	GSPATP00009939001	TTHERM_00621410	Contig17247.g18366	p26847	t105841	s42257
CLS00770	TTHERM_00621410	GSPATP00009939001	Contig17247.g18366	t105837	p26845	s42256
CLS00770	TTHERM_00621410	GSPATP00009939001	Contig17247.g18366	t105841	p26847	s42257
CLS00770	Contig17247.g18366	GSPATP00009939001	TTHERM_00621410	s42256	p26845	t105837
CLS00770	Contig17247.g18366	GSPATP00009939001	TTHERM_00621410	s42257	p26847	t105841
CLS00775	GSPATP00009630001	TTHERM_00114360	Contig8800.g9403	p87770	t93247	s33274
CLS00775	TTHERM_00114360	GSPATP00009630001	Contig8800.g9403	t93247	p87770	s33274
CLS00775	Contig8800.g9403	GSPATP00009630001	TTHERM_00114360	s33274	p87770	t93247
CLS00778	GSPATP00036880001	TTHERM_00036960	Contig10729.g11479	p80013	t97426	s12808
CLS00778	TTHERM_00036960	GSPATP00036880001	Contig10729.g11479	t97426	p80013	s12808
CLS00778	Contig10729.g11479	GSPATP00036880001	TTHERM_00036960	s12808	p80013	t97426
CLS00781	GSPATP00020499001	TTHERM_00522630	Contig16918.g18021	p107638	t31611	s20089
CLS00781	GSPATP00020499001	TTHERM_00522630	Contig16918.g18021	p107639	t31612	s20090
CLS00781	TTHERM_00522630	GSPATP00020499001	Contig16918.g18021	t31611	p107638	s20089
CLS00781	TTHERM_00522630	GSPATP00020499001	Contig16918.g18021	t31612	p107639	s20090
CLS00781	Contig16918.g18021	GSPATP00020499001	TTHERM_00522630	s20089	p107638	t31611
CLS00781	Contig16918.g18021	GSPATP00020499001	TTHERM_00522630	s20090	p107639	t31612
CLS00782	GSPATP00016605001	TTHERM_00189530	Contig9018.g9643	p100130	t75619	s33513
CLS00782	GSPATP00016605001	TTHERM_00189530	Contig9018.g9643	p100131	t75621	s33514
CLS00782	TTHERM_00189530	GSPATP00016605001	Contig9018.g9643	t75619	p100130	s33513
CLS00782	TTHERM_00189530	GSPATP00016605001	Contig9018.g9643	t75621	p100131	s33514
CLS00782	Contig9018.g9643	GSPATP00016605001	TTHERM_00189530	s33513	p100130	t75619
CLS00782	Contig9018.g9643	GSPATP00016605001	TTHERM_00189530	s33514	p100131	t75621
CLS00797	GSPATP00022435001	TTHERM_00540100	Contig10089.g10780	p111291	t86136	s34785
CLS00797	GSPATP00022435001	TTHERM_00540100	Contig10089.g10780	p111294	t86139	s34788
CLS00797	TTHERM_00540100	GSPATP00022435001	Contig10089.g10780	t86136	p111291	s34785
CLS00797	Contig10089.g10780	GSPATP00022435001	TTHERM_00540100	s34785	p111291	t86136
CLS00800	GSPATP00012117001	TTHERM_00852990	Contig7054.g7547	p31147	t100846	s8511
CLS00800	TTHERM_00852990	GSPATP00012117001	Contig7054.g7547	t100846	p31147	s8511
CLS00800	Contig7054.g7547	GSPATP00012117001	TTHERM_00852990	s8511	p31147	t100846
CLS00801	GSPATP00027201001	TTHERM_01097960	Contig7211.g7722	p119837	t94508	s31535
CLS00801	TTHERM_01097960	GSPATP00027201001	Contig7211.g7722	t94508	p119837	s31535
CLS00801	Contig7211.g7722	GSPATP00027201001	TTHERM_01097960	s31535	p119837	t94508
CLS00806	GSPATP00029051001	TTHERM_00564240	Contig9979.g10669	p3718	t32696	s34667
CLS00806	TTHERM_00564240	GSPATP00029051001	Contig9979.g10669	t32696	p3718	s34667
CLS00806	Contig9979.g10669	GSPATP00029051001	TTHERM_00564240	s34667	p3718	t32696
CLS00813	GSPATP00006354001	TTHERM_00391300	Contig13360.g14255	p76600	t42430	s16094
CLS00813	TTHERM_00391300	GSPATP00006354001	Contig13360.g14255	t42430	p76600	s16094
CLS00813	Contig13360.g14255	GSPATP00006354001	TTHERM_00391300	s16094	p76600	t42430
CLS00817	GSPATP00037958001	TTHERM_00441950	Contig18864.g20015	p82083	t70352	s43894
CLS00818	GSPATP00036057001	TTHERM_00455650	Contig14977.g15962	p17173	t29928	s39858
CLS00818	TTHERM_00455650	GSPATP00036057001	Contig14977.g15962	t29928	p17173	s39858
CLS00818	Contig14977.g15962	GSPATP00036057001	TTHERM_00455650	s39858	p17173	t29928
CLS00824	GSPATP00022098001	TTHERM_00523010	Contig7528.g8037	p110709	t31727	s31802
CLS00824	TTHERM_00523010	GSPATP00022098001	Contig7528.g8037	t31727	p110709	s31802
CLS00824	Contig7528.g8037	GSPATP00022098001	TTHERM_00523010	s31802	p110709	t31727
CLS00836	GSPATP00007498001	TTHERM_00780660	Contig7851.g8372	p21904	t87946	s32093
CLS00836	GSPATP00007498001	TTHERM_00780660	Contig7851.g8372	p21905	t87948	s32094
CLS00836	TTHERM_00780660	GSPATP00007498001	Contig7851.g8372	t87946	p21904	s32093
CLS00836	TTHERM_00780660	GSPATP00007498001	Contig7851.g8372	t87948	p21905	s32094
CLS00836	Contig7851.g8372	GSPATP00007498001	TTHERM_00780660	s32093	p21904	t87946
CLS00836	Contig7851.g8372	GSPATP00007498001	TTHERM_00780660	s32094	p21905	t87948
CLS00847	GSPATP00028308001	TTHERM_00865310	Contig13111.g13977	p2663	t89418	s37882
CLS00847	GSPATP00028308001	TTHERM_00865310	Contig13111.g13977	p2666	t89421	s37884
CLS00847	TTHERM_00865310	GSPATP00028308001	Contig13111.g13977	t89418	p2663	s37882
CLS00847	TTHERM_00865310	GSPATP00028308001	Contig13111.g13977	t89421	p2666	s37884
CLS00847	Contig13111.g13977	GSPATP00028308001	TTHERM_00865310	s37882	p2663	t89418
CLS00847	Contig13111.g13977	GSPATP00028308001	TTHERM_00865310	s37884	p2666	t89421
CLS00854	GSPATP00007362001	TTHERM_00525130	Contig13947.g14882	p21668	t84937	s16694
CLS00854	TTHERM_00525130	GSPATP00007362001	Contig13947.g14882	t84937	p21668	s16694
CLS00854	Contig13947.g14882	GSPATP00007362001	TTHERM_00525130	s16694	p21668	t84937
CLS00859	GSPATP00031156001	TTHERM_00079720	Contig5042.g5398	p69222	t98580	s29149
CLS00859	TTHERM_00079720	GSPATP00031156001	Contig5042.g5398	t98580	p69222	s29149
CLS00859	Contig5042.g5398	GSPATP00031156001	TTHERM_00079720	s29149	p69222	t98580
CLS00860	GSPATP00004758001	TTHERM_00266490	Contig18087.g19227	p4255	t19937	s43125
CLS00860	TTHERM_00266490	GSPATP00004758001	Contig18087.g19227	t19937	p4255	s43125
CLS00860	Contig18087.g19227	GSPATP00004758001	TTHERM_00266490	s43125	p4255	t19937
CLS00869	GSPATP00031823001	TTHERM_01016070	Contig18389.g19529	p70169	t88899	s21740
CLS00869	GSPATP00031823001	TTHERM_01016070	Contig18389.g19529	p70171	t88901	s21742
CLS00869	GSPATP00031823001	TTHERM_01016070	Contig18389.g19529	p70172	t88902	s21743
CLS00869	GSPATP00031823001	TTHERM_01016070	Contig18389.g19529	p70173	t88903	s21745
CLS00869	TTHERM_01016070	GSPATP00031823001	Contig18389.g19529	t88899	p70169	s21740
CLS00869	TTHERM_01016070	GSPATP00031823001	Contig18389.g19529	t88901	p70171	s21742
CLS00869	TTHERM_01016070	GSPATP00031823001	Contig18389.g19529	t88902	p70172	s21743
CLS00869	TTHERM_01016070	GSPATP00031823001	Contig18389.g19529	t88903	p70173	s21745
CLS00869	Contig18389.g19529	GSPATP00031823001	TTHERM_01016070	s21740	p70169	t88899
CLS00869	Contig18389.g19529	GSPATP00031823001	TTHERM_01016070	s21742	p70171	t88901
CLS00869	Contig18389.g19529	GSPATP00031823001	TTHERM_01016070	s21743	p70172	t88902
CLS00869	Contig18389.g19529	GSPATP00031823001	TTHERM_01016070	s21745	p70173	t88903
CLS00884	Contig6487.g6937	GSPATP00020863001	TTHERM_01055410	s7800	p46908	t91811
CLS00887	GSPATP00033252001	TTHERM_01084190	Contig4958.g5297	p72916	t39770	s5964
CLS00887	TTHERM_01084190	GSPATP00033252001	Contig4958.g5297	t39770	p72916	s5964
CLS00887	Contig4958.g5297	GSPATP00033252001	TTHERM_01084190	s5964	p72916	t39770
CLS00890	GSPATP00008410001	TTHERM_00526760	Contig18952.g20101	p85771	t85005	s43959
CLS00890	TTHERM_00526760	GSPATP00008410001	Contig18952.g20101	t85005	p85771	s43959
CLS00890	Contig18952.g20101	GSPATP00008410001	TTHERM_00526760	s43959	p85771	t85005
CLS00893	Contig10957.g11720	GSPATP00030941001	TTHERM_01194650	s35685	p68852	t65959
CLS00895	GSPATP00006429001	TTHERM_01345810	Contig12932.g13800	p15690	t40020	s15584
CLS00895	TTHERM_01345810	GSPATP00006429001	Contig12932.g13800	t40020	p15690	s15584
CLS00895	Contig12932.g13800	GSPATP00006429001	TTHERM_01345810	s15584	p15690	t40020
CLS00896	GSPATP00026285001	TTHERM_00263309	Contig15719.g16751	p118352	t64890	s18705
CLS00896	TTHERM_00263309	GSPATP00026285001	Contig15719.g16751	t64890	p118352	s18705
CLS00896	Contig15719.g16751	GSPATP00026285001	TTHERM_00263309	s18705	p118352	t64890
CLS00898	GSPATP00010922001	TTHERM_00446430	Contig8123.g8660	p89724	t79660	s9780
CLS00898	TTHERM_00446430	GSPATP00010922001	Contig8123.g8660	t79660	p89724	s9780
CLS00898	Contig8123.g8660	GSPATP00010922001	TTHERM_00446430	s9780	p89724	t79660
CLS00901	GSPATP00004499001	TTHERM_00297140	Contig13264.g14153	p1363	t73690	s15949
CLS00901	TTHERM_00297140	GSPATP00004499001	Contig13264.g14153	t73690	p1363	s15949
CLS00901	Contig13264.g14153	GSPATP00004499001	TTHERM_00297140	s15949	p1363	t73690
CLS00912	GSPATP00010951001	TTHERM_00377310	Contig12184.g13016	p28375	t102433	s14707
CLS00912	GSPATP00010951001	TTHERM_00377310	Contig12184.g13016	p28376	t102434	s14708
CLS00912	GSPATP00010951001	TTHERM_00377310	Contig12184.g13016	p28378	t102436	s14709
CLS00912	GSPATP00010951001	TTHERM_00377310	Contig12184.g13016	p28379	t102438	s14711
CLS00912	TTHERM_00377310	GSPATP00010951001	Contig12184.g13016	t102433	p28375	s14707
CLS00912	TTHERM_00377310	GSPATP00010951001	Contig12184.g13016	t102434	p28376	s14708
CLS00912	TTHERM_00377310	GSPATP00010951001	Contig12184.g13016	t102436	p28378	s14709
CLS00912	TTHERM_00377310	GSPATP00010951001	Contig12184.g13016	t102438	p28379	s14711
CLS00912	Contig12184.g13016	GSPATP00010951001	TTHERM_00377310	s14707	p28375	t102433
CLS00912	Contig12184.g13016	GSPATP00010951001	TTHERM_00377310	s14708	p28376	t102434
CLS00912	Contig12184.g13016	GSPATP00010951001	TTHERM_00377310	s14709	p28378	t102436
CLS00912	Contig12184.g13016	GSPATP00010951001	TTHERM_00377310	s14711	p28379	t102438
CLS00915	GSPATP00020125001	TTHERM_00023950	Contig6290.g6734	p45744	t1067	s30492
CLS00915	TTHERM_00023950	GSPATP00020125001	Contig6290.g6734	t1067	p45744	s30492
CLS00915	Contig6290.g6734	GSPATP00020125001	TTHERM_00023950	s30492	p45744	t1067
CLS00924	GSPATP00011153001	TTHERM_00497660	Contig10584.g11300	p91006	t83120	s35319
CLS00924	TTHERM_00497660	GSPATP00011153001	Contig10584.g11300	t83120	p91006	s35319
CLS00924	Contig10584.g11300	GSPATP00011153001	TTHERM_00497660	s35319	p91006	t83120
CLS00929	GSPATP00034581001	TTHERM_00444670	Contig9272.g9914	p75375	t79427	s11090
CLS00929	TTHERM_00444670	GSPATP00034581001	Contig9272.g9914	t79427	p75375	s11090
CLS00929	Contig9272.g9914	GSPATP00034581001	TTHERM_00444670	s11090	p75375	t79427
CLS00931	GSPATP00008478001	TTHERM_00444510	Contig7039.g7533	p24522	t79399	s8499
CLS00931	TTHERM_00444510	GSPATP00008478001	Contig7039.g7533	t79399	p24522	s8499
CLS00931	Contig7039.g7533	GSPATP00008478001	TTHERM_00444510	s8499	p24522	t79399
CLS00940	GSPATP00034354001	TTHERM_00221140	Contig8593.g9166	p14229	t78210	s10339
CLS00940	TTHERM_00221140	GSPATP00034354001	Contig8593.g9166	t78210	p14229	s10339
CLS00940	Contig8593.g9166	GSPATP00034354001	TTHERM_00221140	s10339	p14229	t78210
CLS00947	GSPATP00015584001	TTHERM_00659070	Contig19459.g20635	p37149	t85501	s23018
CLS00947	TTHERM_00659070	GSPATP00015584001	Contig19459.g20635	t85501	p37149	s23018
CLS00947	Contig19459.g20635	GSPATP00015584001	TTHERM_00659070	s23018	p37149	t85501
CLS00961	GSPATP00025685001	TTHERM_00471920	Contig16075.g17132	p55777	t71627	s41019
CLS00961	TTHERM_00471920	GSPATP00025685001	Contig16075.g17132	t71627	p55777	s41019
CLS00961	Contig16075.g17132	GSPATP00025685001	TTHERM_00471920	s41019	p55777	t71627
CLS00968	GSPATP00021957001	TTHERM_00140780	Contig7268.g7772	p49423	t78249	s31589
CLS00968	TTHERM_00140780	GSPATP00021957001	Contig7268.g7772	t78249	p49423	s31589
CLS00968	Contig7268.g7772	GSPATP00021957001	TTHERM_00140780	s31589	p49423	t78249
CLS00969	GSPATP00024852001	TTHERM_00004830	Contig5564.g5953	p115631	t269	s6668
CLS00969	TTHERM_00004830	GSPATP00024852001	Contig5564.g5953	t269	p115631	s6668
CLS00969	Contig5564.g5953	GSPATP00024852001	TTHERM_00004830	s6668	p115631	t269
CLS00970	GSPATP00004636001	TTHERM_00074280	Contig7680.g8189	p4055	t98111	s31942
CLS00970	TTHERM_00074280	GSPATP00004636001	Contig7680.g8189	t98111	p4055	s31942
CLS00970	Contig7680.g8189	GSPATP00004636001	TTHERM_00074280	s31942	p4055	t98111
CLS00988	GSPATP00035134001	TTHERM_00624660	Contig16610.g17690	p76267	t42725	s19684
CLS00988	TTHERM_00624660	GSPATP00035134001	Contig16610.g17690	t42725	p76267	s19684
CLS00988	Contig16610.g17690	GSPATP00035134001	TTHERM_00624660	s19684	p76267	t42725
CLS00992	GSPATP00004885001	TTHERM_00068140	Contig10426.g11119	p4474	t27895	s12407
CLS00992	TTHERM_00068140	GSPATP00004885001	Contig10426.g11119	t27895	p4474	s12407
CLS00992	Contig10426.g11119	GSPATP00004885001	TTHERM_00068140	s12407	p4474	t27895
CLS00994	GSPATP00021767001	TTHERM_01347910	Contig5276.g5654	p49089	t67860	s6333
CLS00994	TTHERM_01347910	GSPATP00021767001	Contig5276.g5654	t67860	p49089	s6333
CLS00994	Contig5276.g5654	GSPATP00021767001	TTHERM_01347910	s6333	p49089	t67860
CLS00997	GSPATP00033750001	TTHERM_00616340	Contig11025.g11780	p12803	t33695	s35732
CLS00997	GSPATP00033750001	TTHERM_00616340	Contig11025.g11780	p12804	t33696	s35733
CLS00997	TTHERM_00616340	GSPATP00033750001	Contig11025.g11780	t33695	p12803	s35732
CLS00997	TTHERM_00616340	GSPATP00033750001	Contig11025.g11780	t33696	p12804	s35733
CLS00997	Contig11025.g11780	GSPATP00033750001	TTHERM_00616340	s35732	p12803	t33695
CLS00997	Contig11025.g11780	GSPATP00033750001	TTHERM_00616340	s35733	p12804	t33696
CLS01000	GSPATP00015541001	TTHERM_00149630	Contig9833.g10517	p37080	t77360	s34530
CLS01000	TTHERM_00149630	GSPATP00015541001	Contig9833.g10517	t77360	p37080	s34530
CLS01000	Contig9833.g10517	GSPATP00015541001	TTHERM_00149630	s34530	p37080	t77360
CLS01022	GSPATP00007244001	TTHERM_00037219	Contig14491.g15441	p81370	t97484	s17280
CLS01022	TTHERM_00037219	GSPATP00007244001	Contig14491.g15441	t97484	p81370	s17280
CLS01022	Contig14491.g15441	GSPATP00007244001	TTHERM_00037219	s17280	p81370	t97484
CLS01024	GSPATP00021216001	TTHERM_00494730	Contig6382.g6833	p108682	t82151	s7623
CLS01024	TTHERM_00494730	GSPATP00021216001	Contig6382.g6833	t82151	p108682	s7623
CLS01024	Contig6382.g6833	GSPATP00021216001	TTHERM_00494730	s7623	p108682	t82151
CLS01028	GSPATP00021736001	TTHERM_00562810	Contig4417.g4723	p49032	t32600	s5269
CLS01028	TTHERM_00562810	GSPATP00021736001	Contig4417.g4723	t32600	p49032	s5269
CLS01028	Contig4417.g4723	GSPATP00021736001	TTHERM_00562810	s5269	p49032	t32600
CLS01035	GSPATP00027995001	TTHERM_00316290	Contig5479.g5855	p62811	t18912	s29652
CLS01035	TTHERM_00316290	GSPATP00027995001	Contig5479.g5855	t18912	p62811	s29652
CLS01035	Contig5479.g5855	GSPATP00027995001	TTHERM_00316290	s29652	p62811	t18912
CLS01035	Contig5479.g5855	GSPATP00027995001	TTHERM_00316290	s29653	p62812	t18913
CLS01047	GSPATP00016887001	TTHERM_00426220	Contig4341.g4649	p101159	t50940	s5204
CLS01047	TTHERM_00426220	GSPATP00016887001	Contig4341.g4649	t50940	p101159	s5204
CLS01047	Contig4341.g4649	GSPATP00016887001	TTHERM_00426220	s5204	p101159	t50940
CLS01058	GSPATP00014938001	TTHERM_00148730	Contig4037.g4322	p97519	t24427	s28123
CLS01058	TTHERM_00148730	GSPATP00014938001	Contig4037.g4322	t24427	p97519	s28123
CLS01058	Contig4037.g4322	GSPATP00014938001	TTHERM_00148730	s28123	p97519	t24427
CLS01060	GSPATP00018489001	TTHERM_00548030	Contig7106.g7595	p103723	t86334	s8570
CLS01060	TTHERM_00548030	GSPATP00018489001	Contig7106.g7595	t86334	p103723	s8570
CLS01060	Contig7106.g7595	GSPATP00018489001	TTHERM_00548030	s8570	p103723	t86334
CLS01063	GSPATP00021943001	TTHERM_01085570	Contig13861.g14790	p49382	t39295	s38741
CLS01063	TTHERM_01085570	GSPATP00021943001	Contig13861.g14790	t39295	p49382	s38741
CLS01063	Contig13861.g14790	GSPATP00021943001	TTHERM_01085570	s38741	p49382	t39295
CLS01064	GSPATP00012988001	TTHERM_01000190	Contig15527.g16546	p32410	t94792	s18514
CLS01064	TTHERM_01000190	GSPATP00012988001	Contig15527.g16546	t94792	p32410	s18514
CLS01064	Contig15527.g16546	GSPATP00012988001	TTHERM_01000190	s18514	p32410	t94792
CLS01066	GSPATP00037835001	TTHERM_00189270	Contig6056.g6481	p20990	t75580	s7219
CLS01066	TTHERM_00189270	GSPATP00037835001	Contig6056.g6481	t75580	p20990	s7219
CLS01066	Contig6056.g6481	GSPATP00037835001	TTHERM_00189270	s7219	p20990	t75580
CLS01072	GSPATP00008705001	TTHERM_00434070	Contig5512.g5900	p24930	t47826	s29705
CLS01072	TTHERM_00434070	GSPATP00008705001	Contig5512.g5900	t47826	p24930	s29705
CLS01072	Contig5512.g5900	GSPATP00008705001	TTHERM_00434070	s29705	p24930	t47826
CLS01081	GSPATP00021351001	TTHERM_00149400	Contig4761.g5091	p108884	t24578	s5713
CLS01081	Contig4761.g5091	GSPATP00021351001	TTHERM_00149400	s5713	p108884	t24578
CLS01102	GSPATP00011589001	TTHERM_00077080	Contig10051.g10741	p30232	t98298	s12041
CLS01102	TTHERM_00077080	GSPATP00011589001	Contig10051.g10741	t98298	p30232	s12041
CLS01102	Contig10051.g10741	GSPATP00011589001	TTHERM_00077080	s12041	p30232	t98298
CLS01104	GSPATP00019399001	TTHERM_00143720	Contig19055.g20202	p44667	t78520	s44061
CLS01104	TTHERM_00143720	GSPATP00019399001	Contig19055.g20202	t78520	p44667	s44061
CLS01104	Contig19055.g20202	GSPATP00019399001	TTHERM_00143720	s44061	p44667	t78520
CLS01110	GSPATP00016536001	TTHERM_00717780	Contig11841.g12658	p38685	t98032	s14269
CLS01110	TTHERM_00717780	GSPATP00016536001	Contig11841.g12658	t98032	p38685	s14269
CLS01110	Contig11841.g12658	GSPATP00016536001	TTHERM_00717780	s14269	p38685	t98032
CLS01115	GSPATP00009326001	TTHERM_00112640	Contig19124.g20281	p25803	t41622	s44110
CLS01115	GSPATP00009326001	TTHERM_00112640	Contig19124.g20281	p25807	t41631	s44111
CLS01115	TTHERM_00112640	GSPATP00009326001	Contig19124.g20281	t41622	p25803	s44110
CLS01115	TTHERM_00112640	GSPATP00009326001	Contig19124.g20281	t41631	p25807	s44111
CLS01115	Contig19124.g20281	GSPATP00009326001	TTHERM_00112640	s44110	p25803	t41622
CLS01115	Contig19124.g20281	GSPATP00009326001	TTHERM_00112640	s44111	p25807	t41631
CLS01119	GSPATP00037839001	TTHERM_00487110	Contig15073.g16063	p81930	t17460	s17940
CLS01119	TTHERM_00487110	GSPATP00037839001	Contig15073.g16063	t17460	p81930	s17940
CLS01119	Contig15073.g16063	GSPATP00037839001	TTHERM_00487110	s17940	p81930	t17460
CLS01142	GSPATP00014725001	TTHERM_00444240	Contig15044.g16027	p35745	t26559	s39926
CLS01142	TTHERM_00444240	GSPATP00014725001	Contig15044.g16027	t26559	p35745	s39926
CLS01142	Contig15044.g16027	GSPATP00014725001	TTHERM_00444240	s39926	p35745	t26559
CLS01143	GSPATP00031053001	TTHERM_00433420	Contig18445.g19583	p69068	t99956	s21833
CLS01143	GSPATP00031053001	TTHERM_00433420	Contig18445.g19583	p69070	t99958	s21835
CLS01143	GSPATP00031053001	TTHERM_00433420	Contig18445.g19583	p69071	t99960	s21836
CLS01143	TTHERM_00433420	GSPATP00031053001	Contig18445.g19583	t99956	p69068	s21833
CLS01143	TTHERM_00433420	GSPATP00031053001	Contig18445.g19583	t99958	p69070	s21835
CLS01143	TTHERM_00433420	GSPATP00031053001	Contig18445.g19583	t99960	p69071	s21836
CLS01143	Contig18445.g19583	GSPATP00031053001	TTHERM_00433420	s21833	p69068	t99956
CLS01143	Contig18445.g19583	GSPATP00031053001	TTHERM_00433420	s21835	p69070	t99958
CLS01143	Contig18445.g19583	GSPATP00031053001	TTHERM_00433420	s21836	p69071	t99960
CLS01147	GSPATP00011807001	TTHERM_00623060	Contig16144.g17199	p92082	t42652	s41092
CLS01147	GSPATP00011807001	TTHERM_00623060	Contig16144.g17199	p92083	t42653	s41093
CLS01147	TTHERM_00623060	GSPATP00011807001	Contig16144.g17199	t42652	p92082	s41092
CLS01147	TTHERM_00623060	GSPATP00011807001	Contig16144.g17199	t42653	p92083	s41093
CLS01147	Contig16144.g17199	GSPATP00011807001	TTHERM_00623060	s41092	p92082	t42652
CLS01147	Contig16144.g17199	GSPATP00011807001	TTHERM_00623060	s41093	p92083	t42653
CLS01160	GSPATP00017676001	TTHERM_01345800	Contig14457.g15401	p102418	t91542	s39343
CLS01160	TTHERM_01345800	GSPATP00017676001	Contig14457.g15401	t91542	p102418	s39343
CLS01160	Contig14457.g15401	GSPATP00017676001	TTHERM_01345800	s39343	p102418	t91542
CLS01163	GSPATP00022130001	TTHERM_00189450	Contig16215.g17273	p49660	t22984	s19224
CLS01163	TTHERM_00189450	GSPATP00022130001	Contig16215.g17273	t22984	p49660	s19224
CLS01163	Contig16215.g17273	GSPATP00022130001	TTHERM_00189450	s19224	p49660	t22984
CLS01178	GSPATP00024249001	TTHERM_00627000	Contig11917.g12751	p53697	t43509	s36591
CLS01178	GSPATP00024249001	TTHERM_00627000	Contig11917.g12751	p53698	t43510	s36592
CLS01178	TTHERM_00627000	GSPATP00024249001	Contig11917.g12751	t43509	p53697	s36591
CLS01178	TTHERM_00627000	GSPATP00024249001	Contig11917.g12751	t43510	p53698	s36592
CLS01178	Contig11917.g12751	GSPATP00024249001	TTHERM_00627000	s36591	p53697	t43509
CLS01178	Contig11917.g12751	GSPATP00024249001	TTHERM_00627000	s36592	p53698	t43510
CLS01182	GSPATP00009080001	TTHERM_00194260	Contig17062.g18177	p86855	t59241	s20281
CLS01182	TTHERM_00194260	GSPATP00009080001	Contig17062.g18177	t59241	p86855	s20281
CLS01182	Contig17062.g18177	GSPATP00009080001	TTHERM_00194260	s20281	p86855	t59241
CLS01195	GSPATP00017449001	TTHERM_00249810	Contig14467.g15413	p40870	t10573	s39364
CLS01195	TTHERM_00249810	GSPATP00017449001	Contig14467.g15413	t10573	p40870	s39364
CLS01195	Contig14467.g15413	GSPATP00017449001	TTHERM_00249810	s39364	p40870	t10573
CLS01197	GSPATP00034461001	TTHERM_00780530	Contig8198.g8747	p75223	t36448	s32571
CLS01197	TTHERM_00780530	GSPATP00034461001	Contig8198.g8747	t36448	p75223	s32571
CLS01197	Contig8198.g8747	GSPATP00034461001	TTHERM_00780530	s32571	p75223	t36448
CLS01206	GSPATP00008275001	TTHERM_00205170	Contig4640.g4958	p24192	t60407	s5551
CLS01206	TTHERM_00205170	GSPATP00008275001	Contig4640.g4958	t60407	p24192	s5551
CLS01206	Contig4640.g4958	GSPATP00008275001	TTHERM_00205170	s5551	p24192	t60407
CLS01214	GSPATP00026755001	TTHERM_00145490	Contig6877.g7360	p58007	t78676	s31174
CLS01214	TTHERM_00145490	GSPATP00026755001	Contig6877.g7360	t78676	p58007	s31174
CLS01214	Contig6877.g7360	GSPATP00026755001	TTHERM_00145490	s31174	p58007	t78676
CLS01220	GSPATP00034087001	TTHERM_00112800	Contig17178.g18300	p13870	t41642	s42200
CLS01220	TTHERM_00112800	GSPATP00034087001	Contig17178.g18300	t41642	p13870	s42200
CLS01220	Contig17178.g18300	GSPATP00034087001	TTHERM_00112800	s42200	p13870	t41642
CLS01247	GSPATP00020363001	TTHERM_00487150	Contig18170.g19315	p46109	t17473	s21535
CLS01247	TTHERM_00487150	GSPATP00020363001	Contig18170.g19315	t17473	p46109	s21535
CLS01247	Contig18170.g19315	GSPATP00020363001	TTHERM_00487150	s21535	p46109	t17473
CLS01250	GSPATP00023395001	TTHERM_00756460	Contig9853.g10533	p112831	t37080	s11806
CLS01250	TTHERM_00756460	GSPATP00023395001	Contig9853.g10533	t37080	p112831	s11806
CLS01250	Contig9853.g10533	GSPATP00023395001	TTHERM_00756460	s11806	p112831	t37080
CLS01257	GSPATP00026758001	TTHERM_00820660	Contig6412.g6859	p119124	t57135	s7657
CLS01257	TTHERM_00820660	GSPATP00026758001	Contig6412.g6859	t57135	p119124	s7657
CLS01257	Contig6412.g6859	GSPATP00026758001	TTHERM_00820660	s7657	p119124	t57135
CLS01260	GSPATP00016881001	TTHERM_01345760	Contig16017.g17072	p39984	t40004	s40964
CLS01260	TTHERM_01345760	GSPATP00016881001	Contig16017.g17072	t40004	p39984	s40964
CLS01260	Contig16017.g17072	GSPATP00016881001	TTHERM_01345760	s40964	p39984	t40004
CLS01262	GSPATP00023253001	TTHERM_00848090	Contig12063.g12898	p112626	t4505	s36728
CLS01262	TTHERM_00848090	GSPATP00023253001	Contig12063.g12898	t4505	p112626	s36728
CLS01262	Contig12063.g12898	GSPATP00023253001	TTHERM_00848090	s36728	p112626	t4505
CLS01269	GSPATP00019503001	TTHERM_00467790	Contig10345.g11036	p106116	t29274	s12341
CLS01269	GSPATP00019503001	TTHERM_00467790	Contig10345.g11036	p106117	t29275	s12342
CLS01269	TTHERM_00467790	GSPATP00019503001	Contig10345.g11036	t29274	p106116	s12341
CLS01269	TTHERM_00467790	GSPATP00019503001	Contig10345.g11036	t29275	p106117	s12342
CLS01269	Contig10345.g11036	GSPATP00019503001	TTHERM_00467790	s12341	p106116	t29274
CLS01269	Contig10345.g11036	GSPATP00019503001	TTHERM_00467790	s12342	p106117	t29275
CLS01277	GSPATP00019159001	TTHERM_01079130	Contig17740.g18863	p43568	t100217	s42765
CLS01277	TTHERM_01079130	GSPATP00019159001	Contig17740.g18863	t100217	p43568	s42765
CLS01277	Contig17740.g18863	GSPATP00019159001	TTHERM_01079130	s42765	p43568	t100217
CLS01278	GSPATP00010663001	TTHERM_00469100	Contig15528.g16547	p89345	t29343	s40429
CLS01278	TTHERM_00469100	GSPATP00010663001	Contig15528.g16547	t29343	p89345	s40429
CLS01278	Contig15528.g16547	GSPATP00010663001	TTHERM_00469100	s40429	p89345	t29343
CLS01279	GSPATP00019271001	TTHERM_00348240	Contig13723.g14635	p44435	t79242	s16463
CLS01279	TTHERM_00348240	GSPATP00019271001	Contig13723.g14635	t79242	p44435	s16463
CLS01279	Contig13723.g14635	GSPATP00019271001	TTHERM_00348240	s16463	p44435	t79242
CLS01298	GSPATP00004959001	TTHERM_00421140	Contig12931.g13796	p65510	t69903	s15570
CLS01298	TTHERM_00421140	GSPATP00004959001	Contig12931.g13796	t69903	p65510	s15570
CLS01298	Contig12931.g13796	GSPATP00004959001	TTHERM_00421140	s15570	p65510	t69903
CLS01320	GSPATP00015004001	TTHERM_00299830	Contig7882.g8415	p36210	t20475	s32142
CLS01320	GSPATP00015004001	TTHERM_00299830	Contig7882.g8415	p36211	t20477	s32143
CLS01320	TTHERM_00299830	GSPATP00015004001	Contig7882.g8415	t20475	p36210	s32142
CLS01320	TTHERM_00299830	GSPATP00015004001	Contig7882.g8415	t20477	p36211	s32143
CLS01320	Contig7882.g8415	GSPATP00015004001	TTHERM_00299830	s32142	p36210	t20475
CLS01320	Contig7882.g8415	GSPATP00015004001	TTHERM_00299830	s32143	p36211	t20477
CLS01323	GSPATP00037040001	TTHERM_00773210	Contig4451.g4748	p80218	t16518	s5308
CLS01323	TTHERM_00773210	GSPATP00037040001	Contig4451.g4748	t16518	p80218	s5308
CLS01323	Contig4451.g4748	GSPATP00037040001	TTHERM_00773210	s5308	p80218	t16518
CLS01326	GSPATP00016102001	TTHERM_00348390	Contig12746.g13595	p99391	t79185	s37451
CLS01326	TTHERM_00348390	GSPATP00016102001	Contig12746.g13595	t79185	p99391	s37451
CLS01326	Contig12746.g13595	GSPATP00016102001	TTHERM_00348390	s37451	p99391	t79185
CLS01344	GSPATP00007974001	TTHERM_01020680	Contig16724.g17818	p23722	t38447	s41788
CLS01344	GSPATP00007974001	TTHERM_01020680	Contig16724.g17818	p23723	t38448	s41789
CLS01344	TTHERM_01020680	GSPATP00007974001	Contig16724.g17818	t38447	p23722	s41788
CLS01344	TTHERM_01020680	GSPATP00007974001	Contig16724.g17818	t38448	p23723	s41789
CLS01344	Contig16724.g17818	GSPATP00007974001	TTHERM_01020680	s41788	p23722	t38447
CLS01344	Contig16724.g17818	GSPATP00007974001	TTHERM_01020680	s41789	p23723	t38448
CLS01363	GSPATP00030395001	TTHERM_00079490	Contig9395.g10041	p6352	t46707	s33938
CLS01363	GSPATP00030395001	TTHERM_00079490	Contig9395.g10041	p6353	t46708	s33939
CLS01363	TTHERM_00079490	GSPATP00030395001	Contig9395.g10041	t46707	p6352	s33938
CLS01363	TTHERM_00079490	GSPATP00030395001	Contig9395.g10041	t46708	p6353	s33939
CLS01363	Contig9395.g10041	GSPATP00030395001	TTHERM_00079490	s33938	p6352	t46707
CLS01363	Contig9395.g10041	GSPATP00030395001	TTHERM_00079490	s33939	p6353	t46708
CLS01371	GSPATP00012890001	TTHERM_00492850	Contig16081.g17140	p93731	t81988	s19121
CLS01371	TTHERM_00492850	GSPATP00012890001	Contig16081.g17140	t81988	p93731	s19121
CLS01371	Contig16081.g17140	GSPATP00012890001	TTHERM_00492850	s19121	p93731	t81988
CLS01378	GSPATP00027034001	TTHERM_00470650	Contig13674.g14578	p119503	t18566	s38529
CLS01378	TTHERM_00470650	GSPATP00027034001	Contig13674.g14578	t18566	p119503	s38529
CLS01378	Contig13674.g14578	GSPATP00027034001	TTHERM_00470650	s38529	p119503	t18566
CLS01387	GSPATP00021316001	TTHERM_00196250	Contig18496.g19654	p47570	t5617	s21947
CLS01387	TTHERM_00196250	GSPATP00021316001	Contig18496.g19654	t5617	p47570	s21947
CLS01387	Contig18496.g19654	GSPATP00021316001	TTHERM_00196250	s21947	p47570	t5617
CLS01402	GSPATP00008408001	TTHERM_00160930	Contig10863.g11605	p85762	t98875	s12965
CLS01402	GSPATP00008408001	TTHERM_00160930	Contig10863.g11605	p85763	t98876	s12966
CLS01402	TTHERM_00160930	GSPATP00008408001	Contig10863.g11605	t98875	p85762	s12965
CLS01402	TTHERM_00160930	GSPATP00008408001	Contig10863.g11605	t98876	p85763	s12966
CLS01402	Contig10863.g11605	GSPATP00008408001	TTHERM_00160930	s12965	p85762	t98875
CLS01402	Contig10863.g11605	GSPATP00008408001	TTHERM_00160930	s12966	p85763	t98876
CLS01406	TTHERM_00112530	GSPATP00035904001	Contig15857.g16907	t41572	p16911	s40816
CLS01407	GSPATP00023525001	TTHERM_01188360	Contig14521.g15471	p51777	t65839	s39426
CLS01407	TTHERM_01188360	GSPATP00023525001	Contig14521.g15471	t65839	p51777	s39426
CLS01407	Contig14521.g15471	GSPATP00023525001	TTHERM_01188360	s39426	p51777	t65839
CLS01408	GSPATP00031143001	TTHERM_00283330	Contig12222.g13061	p8166	t21912	s14767
CLS01408	TTHERM_00283330	GSPATP00031143001	Contig12222.g13061	t21912	p8166	s14767
CLS01408	Contig12222.g13061	GSPATP00031143001	TTHERM_00283330	s14767	p8166	t21912
CLS01411	GSPATP00018343001	TTHERM_00681730	Contig4267.g4571	p103517	t35618	s5111
CLS01411	GSPATP00018343001	TTHERM_00681730	Contig4267.g4571	p103520	t35621	s5114
CLS01411	TTHERM_00681730	GSPATP00018343001	Contig4267.g4571	t35618	p103517	s5111
CLS01411	TTHERM_00681730	GSPATP00018343001	Contig4267.g4571	t35621	p103520	s5114
CLS01411	Contig4267.g4571	GSPATP00018343001	TTHERM_00681730	s5111	p103517	t35618
CLS01411	Contig4267.g4571	GSPATP00018343001	TTHERM_00681730	s5114	p103520	t35621
CLS01420	GSPATP00009030001	TTHERM_00439320	Contig15899.g16948	p86775	t28467	s18890
CLS01420	TTHERM_00439320	GSPATP00009030001	Contig15899.g16948	t28467	p86775	s18890
CLS01423	GSPATP00029442001	TTHERM_00194150	Contig14495.g15445	p4912	t5276	s17283
CLS01423	TTHERM_00194150	GSPATP00029442001	Contig14495.g15445	t5276	p4912	s17283
CLS01423	Contig14495.g15445	GSPATP00029442001	TTHERM_00194150	s17283	p4912	t5276
CLS01432	GSPATP00018468001	TTHERM_00145780	Contig18477.g19618	p42560	t25947	s43520
CLS01432	TTHERM_00145780	GSPATP00018468001	Contig18477.g19618	t25947	p42560	s43520
CLS01432	Contig18477.g19618	GSPATP00018468001	TTHERM_00145780	s43520	p42560	t25947
CLS01453	GSPATP00013523001	TTHERM_00657240	Contig4418.g4725	p94738	t33316	s5275
CLS01453	TTHERM_00657240	GSPATP00013523001	Contig4418.g4725	t33316	p94738	s5275
CLS01453	Contig4418.g4725	GSPATP00013523001	TTHERM_00657240	s5275	p94738	t33316
CLS01459	GSPATP00015697001	TTHERM_00202890	Contig6830.g7298	p98693	t6812	s8164
CLS01459	TTHERM_00202890	GSPATP00015697001	Contig6830.g7298	t6812	p98693	s8164
CLS01459	Contig6830.g7298	GSPATP00015697001	TTHERM_00202890	s8164	p98693	t6812
CLS01473	GSPATP00011561001	TTHERM_00112470	Contig6432.g6883	p91698	t93120	s7691
CLS01473	GSPATP00011561001	TTHERM_00112470	Contig6432.g6883	p91699	t93121	s7692
CLS01473	TTHERM_00112470	GSPATP00011561001	Contig6432.g6883	t93120	p91698	s7691
CLS01473	TTHERM_00112470	GSPATP00011561001	Contig6432.g6883	t93121	p91699	s7692
CLS01473	Contig6432.g6883	GSPATP00011561001	TTHERM_00112470	s7691	p91698	t93120
CLS01473	Contig6432.g6883	GSPATP00011561001	TTHERM_00112470	s7692	p91699	t93121
CLS03254	GSPATP00022018001	TTHERM_00535700	Contig4498.g4802	p49516	t84053	s28551
CLS03254	TTHERM_00535700	GSPATP00022018001	Contig4498.g4802	t84053	p49516	s28551
CLS03254	Contig4498.g4802	GSPATP00022018001	TTHERM_00535700	s28551	p49516	t84053
CLS03262	GSPATP00011160001	TTHERM_00773340	Contig16962.g18066	p29493	t69127	s20150
CLS03262	TTHERM_00773340	GSPATP00011160001	Contig16962.g18066	t69127	p29493	s20150
CLS03262	Contig16962.g18066	GSPATP00011160001	TTHERM_00773340	s20150	p29493	t69127
CLS03271	TTHERM_00442140	GSPATP00019851001	Contig4431.g4731	t70409	p45315	s28508
CLS03275	GSPATP00010122001	TTHERM_00535210	Contig19388.g20551	p27075	t31782	s44417
CLS03275	TTHERM_00535210	GSPATP00010122001	Contig19388.g20551	t31782	p27075	s44417
CLS03275	Contig19388.g20551	GSPATP00010122001	TTHERM_00535210	s44417	p27075	t31782
CLS03282	GSPATP00024663001	TTHERM_00443120	Contig15663.g16687	p54264	t70615	s40567
CLS03282	TTHERM_00443120	GSPATP00024663001	Contig15663.g16687	t70615	p54264	s40567
CLS03282	Contig15663.g16687	GSPATP00024663001	TTHERM_00443120	s40566	p54262	t70614
CLS03282	Contig15663.g16687	GSPATP00024663001	TTHERM_00443120	s40567	p54264	t70615
CLS03305	GSPATP00019014001	TTHERM_00474480	Contig7132.g7624	p104578	t81507	s31439
CLS03305	TTHERM_00474480	GSPATP00019014001	Contig7132.g7624	t81507	p104578	s31439
CLS03305	Contig7132.g7624	GSPATP00019014001	TTHERM_00474480	s31439	p104578	t81507
CLS03308	TTHERM_00486400	GSPATP00004602001	Contig6310.g6756	t70105	p62115	s30511
CLS03421	GSPATP00022422001	TTHERM_00348630	Contig18713.g19873	p50119	t79147	s43744
CLS03421	GSPATP00022422001	TTHERM_00348630	Contig18713.g19873	p50120	t79148	s43745
CLS03421	TTHERM_00348630	GSPATP00022422001	Contig18713.g19873	t79147	p50119	s43744
CLS03421	TTHERM_00348630	GSPATP00022422001	Contig18713.g19873	t79148	p50120	s43745
CLS03421	Contig18713.g19873	GSPATP00022422001	TTHERM_00348630	s43744	p50119	t79147
CLS03421	Contig18713.g19873	GSPATP00022422001	TTHERM_00348630	s43745	p50120	t79148
CLS03459	TTHERM_00564150	GSPATP00005270001	Contig4500.g4807	t84703	p68587	s5382
CLS03470	GSPATP00025185001	TTHERM_00502380	Contig4275.g4583	p54949	t31325	s28363
CLS03470	TTHERM_00502380	GSPATP00025185001	Contig4275.g4583	t31325	p54949	s28363
CLS03470	Contig4275.g4583	GSPATP00025185001	TTHERM_00502380	s28363	p54949	t31325
CLS03515	GSPATP00005631001	TTHERM_00193860	Contig18842.g19991	p10460	t5219	s43857
CLS03515	TTHERM_00193860	GSPATP00005631001	Contig18842.g19991	t5219	p10460	s43857
CLS03515	Contig18842.g19991	GSPATP00005631001	TTHERM_00193860	s43857	p10460	t5219
CLS03529	GSPATP00005706001	TTHERM_01132890	Contig16692.g17787	p10592	t12055	s19819
CLS03529	TTHERM_01132890	GSPATP00005706001	Contig16692.g17787	t12055	p10592	s19819
CLS03529	Contig16692.g17787	GSPATP00005706001	TTHERM_01132890	s19819	p10592	t12055
CLS03531	GSPATP00032364001	TTHERM_00692970	Contig4663.g4975	p10093	t38216	s5558
CLS03531	TTHERM_00692970	GSPATP00032364001	Contig4663.g4975	t38216	p10093	s5558
CLS03531	Contig4663.g4975	GSPATP00032364001	TTHERM_00692970	s5558	p10093	t38216
CLS03602	GSPATP00025843001	TTHERM_00295610	Contig8788.g9382	p56647	t20956	s10544
CLS03602	GSPATP00025843001	TTHERM_00295610	Contig8788.g9382	p56649	t20957	s10545
CLS03602	TTHERM_00295610	GSPATP00025843001	Contig8788.g9382	t20956	p56647	s10544
CLS03602	TTHERM_00295610	GSPATP00025843001	Contig8788.g9382	t20957	p56649	s10545
CLS03602	Contig8788.g9382	GSPATP00025843001	TTHERM_00295610	s10544	p56647	t20956
CLS03602	Contig8788.g9382	GSPATP00025843001	TTHERM_00295610	s10545	p56649	t20957
CLS03671	GSPATP00006878001	TTHERM_00145910	Contig13673.g14577	p79212	t25973	s16381
CLS03671	TTHERM_00145910	GSPATP00006878001	Contig13673.g14577	t25973	p79212	s16381
CLS03671	Contig13673.g14577	GSPATP00006878001	TTHERM_00145910	s16381	p79212	t25973
CLS03682	GSPATP00013178001	TTHERM_00637660	Contig18404.g19546	p32730	t106297	s43445
CLS03682	GSPATP00013178001	TTHERM_00637660	Contig18404.g19546	p32732	t106307	s43449
CLS03682	TTHERM_00637660	GSPATP00013178001	Contig18404.g19546	t106297	p32730	s43445
CLS03682	TTHERM_00637660	GSPATP00013178001	Contig18404.g19546	t106307	p32732	s43449
CLS03682	Contig18404.g19546	GSPATP00013178001	TTHERM_00637660	s43445	p32730	t106297
CLS03682	Contig18404.g19546	GSPATP00013178001	TTHERM_00637660	s43449	p32732	t106307
CLS03685	Contig19448.g20620	GSPATP00007019001	TTHERM_00382120	s44497	p80985	t102605
CLS03752	GSPATP00007505001	TTHERM_00399210	Contig4098.g4386	p21927	t30250	s28185
CLS03752	TTHERM_00399210	GSPATP00007505001	Contig4098.g4386	t30250	p21927	s28185
CLS03752	Contig4098.g4386	GSPATP00007505001	TTHERM_00399210	s28185	p21927	t30250
CLS03754	GSPATP00015208001	TTHERM_00787070	Contig5439.g5813	p97932	t90001	s6520
CLS03754	TTHERM_00787070	GSPATP00015208001	Contig5439.g5813	t90001	p97932	s6520
CLS03754	Contig5439.g5813	GSPATP00015208001	TTHERM_00787070	s6520	p97932	t90001
CLS03823	GSPATP00008730001	TTHERM_00695750	Contig6694.g7161	p86266	t94673	s8003
CLS03823	TTHERM_00695750	GSPATP00008730001	Contig6694.g7161	t94673	p86266	s8003
CLS03823	Contig6694.g7161	GSPATP00008730001	TTHERM_00695750	s8003	p86266	t94673
CLS03854	GSPATP00012981001	TTHERM_00106940	Contig12222.g13060	p93909	t52142	s36915
CLS03854	TTHERM_00106940	GSPATP00012981001	Contig12222.g13060	t52142	p93909	s36915
CLS03854	Contig12222.g13060	GSPATP00012981001	TTHERM_00106940	s36915	p93909	t52142
CLS03869	GSPATP00008578001	TTHERM_00320510	Contig4105.g4394	p86040	t14533	s28209
CLS03869	TTHERM_00320510	GSPATP00008578001	Contig4105.g4394	t14533	p86040	s28209
CLS03869	Contig4105.g4394	GSPATP00008578001	TTHERM_00320510	s28209	p86040	t14533
CLS03879	GSPATP00008698001	TTHERM_00758860	Contig18587.g19751	p24915	t94890	s22010
CLS03879	TTHERM_00758860	GSPATP00008698001	Contig18587.g19751	t94890	p24915	s22010
CLS03879	Contig18587.g19751	GSPATP00008698001	TTHERM_00758860	s22010	p24915	t94890
CLS03886	GSPATP00008722001	TTHERM_00780870	Contig18451.g19588	p24947	t87922	s21848
CLS03886	TTHERM_00780870	GSPATP00008722001	Contig18451.g19588	t87922	p24947	s21848
CLS03886	Contig18451.g19588	GSPATP00008722001	TTHERM_00780870	s21848	p24947	t87922
CLS03888	GSPATP00008736001	TTHERM_00193750	Contig8251.g8796	p24972	t59114	s9960
CLS03888	TTHERM_00193750	GSPATP00008736001	Contig8251.g8796	t59114	p24972	s9960
CLS03888	Contig8251.g8796	GSPATP00008736001	TTHERM_00193750	s9960	p24972	t59114
CLS03900	GSPATP00008829001	TTHERM_00802450	Contig5121.g5485	p86462	t91699	s29248
CLS03900	TTHERM_00802450	GSPATP00008829001	Contig5121.g5485	t91699	p86462	s29248
CLS03900	Contig5121.g5485	GSPATP00008829001	TTHERM_00802450	s29248	p86462	t91699
CLS03934	GSPATP00009243001	TTHERM_00813040	Contig16166.g17230	p25684	t3561	s19203
CLS03934	TTHERM_00813040	GSPATP00009243001	Contig16166.g17230	t3561	p25684	s19203
CLS03934	Contig16166.g17230	GSPATP00009243001	TTHERM_00813040	s19203	p25684	t3561
CLS03938	GSPATP00019787001	TTHERM_00188480	Contig18585.g19749	p106523	t22816	s22008
CLS03938	TTHERM_00188480	GSPATP00019787001	Contig18585.g19749	t22816	p106523	s22008
CLS03938	Contig18585.g19749	GSPATP00019787001	TTHERM_00188480	s22008	p106523	t22816
CLS04050	GSPATP00010461001	TTHERM_00622660	Contig8267.g8815	p89010	t42581	s32645
CLS04050	TTHERM_00622660	GSPATP00010461001	Contig8267.g8815	t42580	p89009	s32644
CLS04050	TTHERM_00622660	GSPATP00010461001	Contig8267.g8815	t42581	p89010	s32645
CLS04050	Contig8267.g8815	GSPATP00010461001	TTHERM_00622660	s32645	p89010	t42581
CLS04079	GSPATP00019551001	TTHERM_00105450	Contig17556.g18674	p44875	t52026	s42568
CLS04079	GSPATP00019551001	TTHERM_00105450	Contig17556.g18674	p44876	t52027	s42569
CLS04079	TTHERM_00105450	GSPATP00019551001	Contig17556.g18674	t52026	p44875	s42568
CLS04079	TTHERM_00105450	GSPATP00019551001	Contig17556.g18674	t52027	p44876	s42569
CLS04079	Contig17556.g18674	GSPATP00019551001	TTHERM_00105450	s42568	p44875	t52026
CLS04079	Contig17556.g18674	GSPATP00019551001	TTHERM_00105450	s42569	p44876	t52027
CLS04095	GSPATP00014319001	TTHERM_00827030	Contig18081.g19216	p96652	t57817	s43114
CLS04095	TTHERM_00827030	GSPATP00014319001	Contig18081.g19216	t57817	p96652	s43114
CLS04095	Contig18081.g19216	GSPATP00014319001	TTHERM_00827030	s43114	p96652	t57817
CLS04131	GSPATP00011495001	TTHERM_00133450	Contig17660.g18783	p30083	t23865	s20975
CLS04131	TTHERM_00133450	GSPATP00011495001	Contig17660.g18783	t23865	p30083	s20975
CLS04131	Contig17660.g18783	GSPATP00011495001	TTHERM_00133450	s20975	p30083	t23865
CLS04140	GSPATP00011287001	TTHERM_01179850	Contig14724.g15680	p91261	t65792	s39628
CLS04140	TTHERM_01179850	GSPATP00011287001	Contig14724.g15680	t65792	p91261	s39628
CLS04140	Contig14724.g15680	GSPATP00011287001	TTHERM_01179850	s39628	p91261	t65792
CLS04151	GSPATP00011670001	TTHERM_00149290	Contig11318.g12094	p30391	t77333	s13579
CLS04151	GSPATP00011670001	TTHERM_00149290	Contig11318.g12094	p30392	t77335	s13582
CLS04151	TTHERM_00149290	GSPATP00011670001	Contig11318.g12094	t77333	p30391	s13579
CLS04151	TTHERM_00149290	GSPATP00011670001	Contig11318.g12094	t77335	p30392	s13582
CLS04151	Contig11318.g12094	GSPATP00011670001	TTHERM_00149290	s13579	p30391	t77333
CLS04151	Contig11318.g12094	GSPATP00011670001	TTHERM_00149290	s13582	p30392	t77335
CLS04159	GSPATP00021391001	TTHERM_00221180	Contig5051.g5410	p47696	t25557	s29175
CLS04159	TTHERM_00221180	GSPATP00021391001	Contig5051.g5410	t25557	p47696	s29175
CLS04159	Contig5051.g5410	GSPATP00021391001	TTHERM_00221180	s29175	p47696	t25557
