# Supplementary material for: Evolution of the Exon-Intron Structure in Ciliate Genomes
Source: PLoS One. 2016 Sep 7;11(9):e0161476. doi: 10.1371/journal.pone.0161476 (PMC5014332; doi:10.1371/journal.pone.0161476)
Supplement: S2 File — Tables include COG IDs, protein IDs, and corresponding intron IDs. Conserved introns were identified as described in Methods (“Identification of conserved introns”). (ZIP) [file pone.0161476.s006.zip › Cistrons__Paramecium_Tetrahymena.csv]

CLS01189	GSPATP00034179001	TTHERM_00375120	p14020	t74265
CLS01189	TTHERM_00375120	GSPATP00034179001	t74265	p14020
CLS01190	GSPATP00006747001	TTHERM_00486070	p78973	t17294
CLS01190	GSPATP00006747001	TTHERM_00486070	p78975	t17302
CLS01190	TTHERM_00486070	GSPATP00006747001	t17294	p78973
CLS01190	TTHERM_00486070	GSPATP00006747001	t17302	p78975
CLS01191	GSPATP00006613001	TTHERM_01207630	p17786	t66125
CLS01191	GSPATP00006613001	TTHERM_01207630	p17787	t66127
CLS01191	GSPATP00006613001	TTHERM_01207630	p17788	t66129
CLS01191	GSPATP00006613001	TTHERM_01207630	p17789	t66131
CLS01191	TTHERM_01207630	GSPATP00006613001	t66125	p17786
CLS01191	TTHERM_01207630	GSPATP00006613001	t66127	p17787
CLS01191	TTHERM_01207630	GSPATP00006613001	t66129	p17788
CLS01191	TTHERM_01207630	GSPATP00006613001	t66131	p17789
CLS01192	GSPATP00017786001	TTHERM_00343670	p41480	t74901
CLS01192	TTHERM_00343670	GSPATP00017786001	t74901	p41480
CLS01195	GSPATP00017449001	TTHERM_00249810	p40870	t10573
CLS01195	GSPATP00017449001	TTHERM_00249810	p40872	t10583
CLS01195	TTHERM_00249810	GSPATP00017449001	t10573	p40870
CLS01195	TTHERM_00249810	GSPATP00017449001	t10583	p40872
CLS01197	GSPATP00034461001	TTHERM_00780530	p75223	t36448
CLS01197	GSPATP00034461001	TTHERM_00780530	p75224	t36450
CLS01197	TTHERM_00780530	GSPATP00034461001	t36448	p75223
CLS01197	TTHERM_00780530	GSPATP00034461001	t36450	p75224
CLS01198	GSPATP00023219001	TTHERM_01369760	p112566	t68021
CLS01198	GSPATP00023219001	TTHERM_01369760	p112567	t68026
CLS01198	TTHERM_01369760	GSPATP00023219001	t68021	p112566
CLS01198	TTHERM_01369760	GSPATP00023219001	t68026	p112567
CLS01199	GSPATP00018783001	TTHERM_00551090	p43086	t52288
CLS01199	GSPATP00018783001	TTHERM_00551090	p43087	t52290
CLS01199	GSPATP00018783001	TTHERM_00551090	p43088	t52291
CLS01199	TTHERM_00551090	GSPATP00018783001	t52288	p43086
CLS01199	TTHERM_00551090	GSPATP00018783001	t52290	p43087
CLS01199	TTHERM_00551090	GSPATP00018783001	t52291	p43088
CLS01200	GSPATP00009157001	TTHERM_00437600	p25569	t28706
CLS01200	GSPATP00009157001	TTHERM_00437600	p25570	t28709
CLS01200	TTHERM_00437600	GSPATP00009157001	t28706	p25569
CLS01200	TTHERM_00437600	GSPATP00009157001	t28709	p25570
CLS01201	GSPATP00012440001	TTHERM_00406590	p31655	t30483
CLS01201	TTHERM_00406590	GSPATP00012440001	t30483	p31655
CLS01202	GSPATP00036531001	TTHERM_01104920	p18484	t65102
CLS01202	TTHERM_01104920	GSPATP00036531001	t65102	p18484
CLS01203	GSPATP00013534001	TTHERM_00470570	p94750	t18555
CLS01203	TTHERM_00470570	GSPATP00013534001	t18555	p94750
CLS01206	GSPATP00008275001	TTHERM_00205170	p24192	t60407
CLS01206	TTHERM_00205170	GSPATP00008275001	t60407	p24192
CLS01208	GSPATP00032400001	TTHERM_01079140	p10153	t48034
CLS01208	TTHERM_01079140	GSPATP00032400001	t48034	p10153
CLS01209	GSPATP00011313001	TTHERM_00193950	p29743	t5240
CLS01209	TTHERM_00193950	GSPATP00011313001	t5240	p29743
CLS01212	GSPATP00006972001	TTHERM_00683300	p80926	t35726
CLS01212	GSPATP00006972001	TTHERM_00683300	p80927	t35727
CLS01212	TTHERM_00683300	GSPATP00006972001	t35726	p80926
CLS01212	TTHERM_00683300	GSPATP00006972001	t35727	p80927
CLS01213	GSPATP00004504001	TTHERM_00463800	p1376	t43813
CLS01213	GSPATP00004504001	TTHERM_00463800	p1377	t43816
CLS01213	TTHERM_00463800	GSPATP00004504001	t43813	p1376
CLS01213	TTHERM_00463800	GSPATP00004504001	t43816	p1377
CLS01214	GSPATP00026755001	TTHERM_00145490	p58007	t78676
CLS01214	GSPATP00026755001	TTHERM_00145490	p58008	t78677
CLS01214	TTHERM_00145490	GSPATP00026755001	t78676	p58007
CLS01214	TTHERM_00145490	GSPATP00026755001	t78677	p58008
CLS01215	GSPATP00008824001	TTHERM_00133690	p25110	t23820
CLS01215	TTHERM_00133690	GSPATP00008824001	t23820	p25110
CLS01216	GSPATP00008815001	TTHERM_00487020	p25097	t70242
CLS01216	GSPATP00008815001	TTHERM_00487020	p25100	t70246
CLS01216	TTHERM_00487020	GSPATP00008815001	t70242	p25097
CLS01216	TTHERM_00487020	GSPATP00008815001	t70246	p25100
CLS01217	GSPATP00012195001	TTHERM_01109950	p92663	t91405
CLS01217	GSPATP00012195001	TTHERM_01109950	p92664	t91407
CLS01217	GSPATP00012195001	TTHERM_01109950	p92665	t91408
CLS01217	TTHERM_01109950	GSPATP00012195001	t91405	p92663
CLS01217	TTHERM_01109950	GSPATP00012195001	t91407	p92664
CLS01217	TTHERM_01109950	GSPATP00012195001	t91408	p92665
CLS01219	GSPATP00025418001	TTHERM_00492320	p55307	t81899
CLS01219	TTHERM_00492320	GSPATP00025418001	t81899	p55307
CLS01220	GSPATP00034087001	TTHERM_00112800	p13870	t41642
CLS01220	GSPATP00034087001	TTHERM_00112800	p13872	t41644
CLS01220	GSPATP00034087001	TTHERM_00112800	p13873	t41645
CLS01220	GSPATP00034087001	TTHERM_00112800	p13874	t41646
CLS01220	TTHERM_00112800	GSPATP00034087001	t41642	p13870
CLS01220	TTHERM_00112800	GSPATP00034087001	t41644	p13872
CLS01220	TTHERM_00112800	GSPATP00034087001	t41645	p13873
CLS01220	TTHERM_00112800	GSPATP00034087001	t41646	p13874
CLS01221	GSPATP00035327001	TTHERM_00449540	p16122	t92709
CLS01221	GSPATP00035327001	TTHERM_00449540	p16124	t92722
CLS01221	GSPATP00035327001	TTHERM_00449540	p16126	t92726
CLS01221	TTHERM_00449540	GSPATP00035327001	t92709	p16122
CLS01221	TTHERM_00449540	GSPATP00035327001	t92722	p16124
CLS01221	TTHERM_00449540	GSPATP00035327001	t92726	p16126
CLS01222	GSPATP00038073001	TTHERM_00118700	p82274	t93424
CLS01222	TTHERM_00118700	GSPATP00038073001	t93424	p82274
CLS01224	GSPATP00004546001	TTHERM_00997720	p62026	t62149
CLS01224	TTHERM_00997720	GSPATP00004546001	t62149	p62026
CLS01226	GSPATP00021599001	TTHERM_00579230	p109896	t35491
CLS01226	TTHERM_00579230	GSPATP00021599001	t35491	p109896
CLS01230	GSPATP00034594001	TTHERM_00575420	p75397	t93055
CLS01230	GSPATP00034594001	TTHERM_00575420	p75399	t93056
CLS01230	GSPATP00034594001	TTHERM_00575420	p75400	t93061
CLS01230	TTHERM_00575420	GSPATP00034594001	t93055	p75397
CLS01230	TTHERM_00575420	GSPATP00034594001	t93056	p75399
CLS01230	TTHERM_00575420	GSPATP00034594001	t93061	p75400
CLS01232	GSPATP00033077001	TTHERM_00188670	p11760	t75427
CLS01232	TTHERM_00188670	GSPATP00033077001	t75427	p11760
CLS01233	GSPATP00039579001	TTHERM_00426100	p42146	t50901
CLS01233	GSPATP00039579001	TTHERM_00426100	p42147	t50903
CLS01233	GSPATP00039579001	TTHERM_00426100	p42148	t50907
CLS01233	TTHERM_00426100	GSPATP00039579001	t50901	p42146
CLS01233	TTHERM_00426100	GSPATP00039579001	t50903	p42147
CLS01233	TTHERM_00426100	GSPATP00039579001	t50907	p42148
CLS01236	GSPATP00035763001	TTHERM_00079300	p77763	t98539
CLS01236	GSPATP00035763001	TTHERM_00079300	p77765	t98544
CLS01236	TTHERM_00079300	GSPATP00035763001	t98539	p77763
CLS01236	TTHERM_00079300	GSPATP00035763001	t98544	p77765
CLS01237	GSPATP00034196001	TTHERM_00120930	p14039	t93457
CLS01237	TTHERM_00120930	GSPATP00034196001	t93457	p14039
CLS01239	GSPATP00026804001	TTHERM_00945200	p58077	t60873
CLS01239	TTHERM_00945200	GSPATP00026804001	t60873	p58077
CLS01240	GSPATP00004703001	TTHERM_00216030	p4174	t24998
CLS01240	GSPATP00004703001	TTHERM_00216030	p4175	t25006
CLS01240	GSPATP00004703001	TTHERM_00216030	p4176	t25007
CLS01240	TTHERM_00216030	GSPATP00004703001	t24998	p4174
CLS01240	TTHERM_00216030	GSPATP00004703001	t25006	p4175
CLS01240	TTHERM_00216030	GSPATP00004703001	t25007	p4176
CLS01244	GSPATP00034030001	TTHERM_00522650	p74696	t83808
CLS01244	TTHERM_00522650	GSPATP00034030001	t83808	p74696
CLS01247	GSPATP00020363001	TTHERM_00487150	p46104	t17467
CLS01247	GSPATP00020363001	TTHERM_00487150	p46106	t17471
CLS01247	GSPATP00020363001	TTHERM_00487150	p46109	t17473
CLS01247	GSPATP00020363001	TTHERM_00487150	p46110	t17474
CLS01247	TTHERM_00487150	GSPATP00020363001	t17471	p46106
CLS01247	TTHERM_00487150	GSPATP00020363001	t17473	p46109
CLS01247	TTHERM_00487150	GSPATP00020363001	t17474	p46110
CLS01250	GSPATP00023395001	TTHERM_00756460	p112830	t37079
CLS01250	GSPATP00023395001	TTHERM_00756460	p112831	t37080
CLS01250	TTHERM_00756460	GSPATP00023395001	t37079	p112830
CLS01250	TTHERM_00756460	GSPATP00023395001	t37080	p112831
CLS01252	GSPATP00016170001	TTHERM_00316180	p99480	t18872
CLS01252	GSPATP00016170001	TTHERM_00316180	p99484	t18878
CLS01252	TTHERM_00316180	GSPATP00016170001	t18872	p99480
CLS01252	TTHERM_00316180	GSPATP00016170001	t18878	p99484
CLS01253	GSPATP00009160001	TTHERM_00275750	p86962	t20237
CLS01253	TTHERM_00275750	GSPATP00009160001	t20237	p86962
CLS01254	GSPATP00031461001	TTHERM_00498220	p8694	t83262
CLS01254	TTHERM_00498220	GSPATP00031461001	t83262	p8694
CLS01255	GSPATP00015070001	TTHERM_01309090	p36334	t14400
CLS01255	TTHERM_01309090	GSPATP00015070001	t14400	p36334
CLS01256	GSPATP00005012001	TTHERM_00476510	p65585	t32107
CLS01256	GSPATP00005012001	TTHERM_00476510	p65587	t32111
CLS01256	TTHERM_00476510	GSPATP00005012001	t32107	p65585
CLS01256	TTHERM_00476510	GSPATP00005012001	t32111	p65587
CLS01257	GSPATP00026758001	TTHERM_00820660	p119124	t57135
CLS01257	GSPATP00026758001	TTHERM_00820660	p119125	t57136
CLS01257	TTHERM_00820660	GSPATP00026758001	t57135	p119124
CLS01257	TTHERM_00820660	GSPATP00026758001	t57136	p119125
CLS01259	GSPATP00008103001	TTHERM_01345750	p23913	t39992
CLS01259	GSPATP00008103001	TTHERM_01345750	p23915	t40000
CLS01259	TTHERM_01345750	GSPATP00008103001	t39992	p23913
CLS01259	TTHERM_01345750	GSPATP00008103001	t40000	p23915
CLS01260	GSPATP00016881001	TTHERM_01345760	p39984	t40004
CLS01260	TTHERM_01345760	GSPATP00016881001	t40004	p39984
CLS01261	GSPATP00012659001	TTHERM_01092470	p93331	t94429
CLS01261	GSPATP00012659001	TTHERM_01092470	p93332	t94430
CLS01261	TTHERM_01092470	GSPATP00012659001	t94429	p93331
CLS01261	TTHERM_01092470	GSPATP00012659001	t94430	p93332
CLS01262	GSPATP00023253001	TTHERM_00848090	p112626	t4505
CLS01262	GSPATP00023253001	TTHERM_00848090	p112627	t4506
CLS01262	TTHERM_00848090	GSPATP00023253001	t4505	p112626
CLS01262	TTHERM_00848090	GSPATP00023253001	t4506	p112627
CLS01264	GSPATP00025025001	TTHERM_00375130	p115875	t21276
CLS01264	GSPATP00025025001	TTHERM_00375130	p115877	t21279
CLS01264	TTHERM_00375130	GSPATP00025025001	t21276	p115875
CLS01264	TTHERM_00375130	GSPATP00025025001	t21279	p115877
CLS01267	GSPATP00008820001	TTHERM_01005160	p86441	t90186
CLS01267	TTHERM_01005160	GSPATP00008820001	t90186	p86441
CLS01269	GSPATP00019503001	TTHERM_00467790	p106116	t29274
CLS01269	GSPATP00019503001	TTHERM_00467790	p106117	t29275
CLS01269	GSPATP00019503001	TTHERM_00467790	p106118	t29277
CLS01269	TTHERM_00467790	GSPATP00019503001	t29274	p106116
CLS01269	TTHERM_00467790	GSPATP00019503001	t29275	p106117
CLS01269	TTHERM_00467790	GSPATP00019503001	t29277	p106118
CLS01271	GSPATP00020367001	TTHERM_00284020	p46115	t22011
CLS01271	GSPATP00020367001	TTHERM_00284020	p46117	t22015
CLS01271	TTHERM_00284020	GSPATP00020367001	t22011	p46115
CLS01271	TTHERM_00284020	GSPATP00020367001	t22015	p46117
CLS01274	GSPATP00028192001	TTHERM_00530360	p63085	t71038
CLS01274	TTHERM_00530360	GSPATP00028192001	t71038	p63085
CLS01277	GSPATP00019159001	TTHERM_01079130	p43568	t100217
CLS01277	TTHERM_01079130	GSPATP00019159001	t100217	p43568
CLS01278	GSPATP00010663001	TTHERM_00469100	p89345	t29343
CLS01278	GSPATP00010663001	TTHERM_00469100	p89346	t29344
CLS01278	GSPATP00010663001	TTHERM_00469100	p89347	t29346
CLS01278	GSPATP00010663001	TTHERM_00469100	p89350	t29349
CLS01278	TTHERM_00469100	GSPATP00010663001	t29343	p89345
CLS01278	TTHERM_00469100	GSPATP00010663001	t29344	p89346
CLS01278	TTHERM_00469100	GSPATP00010663001	t29346	p89347
CLS01278	TTHERM_00469100	GSPATP00010663001	t29349	p89350
CLS01279	GSPATP00019271001	TTHERM_00348240	p44435	t79242
CLS01279	GSPATP00019271001	TTHERM_00348240	p44436	t79243
CLS01279	TTHERM_00348240	GSPATP00019271001	t79242	p44435
CLS01279	TTHERM_00348240	GSPATP00019271001	t79243	p44436
CLS01280	GSPATP00028009001	TTHERM_00420710	p2245	t69774
CLS01280	GSPATP00028009001	TTHERM_00420710	p2246	t69776
CLS01280	GSPATP00028009001	TTHERM_00420710	p2247	t69779
CLS01280	TTHERM_00420710	GSPATP00028009001	t69774	p2245
CLS01280	TTHERM_00420710	GSPATP00028009001	t69776	p2246
CLS01280	TTHERM_00420710	GSPATP00028009001	t69779	p2247
CLS01281	GSPATP00006881001	TTHERM_00721640	p79216	t55538
CLS01281	GSPATP00006881001	TTHERM_00721640	p79217	t55539
CLS01281	TTHERM_00721640	GSPATP00006881001	t55538	p79216
CLS01281	TTHERM_00721640	GSPATP00006881001	t55539	p79217
CLS01288	GSPATP00021809001	TTHERM_00755940	p110259	t88431
CLS01288	TTHERM_00755940	GSPATP00021809001	t88431	p110259
CLS01289	GSPATP00038851001	TTHERM_01000180	p59640	t43127
CLS01289	GSPATP00038851001	TTHERM_01000180	p59641	t43128
CLS01289	GSPATP00038851001	TTHERM_01000180	p59642	t43130
CLS01289	GSPATP00038851001	TTHERM_01000180	p59643	t43132
CLS01289	TTHERM_01000180	GSPATP00038851001	t43127	p59640
CLS01289	TTHERM_01000180	GSPATP00038851001	t43128	p59641
CLS01289	TTHERM_01000180	GSPATP00038851001	t43130	p59642
CLS01289	TTHERM_01000180	GSPATP00038851001	t43132	p59643
CLS01290	GSPATP00014481001	TTHERM_01109800	p35333	t91351
CLS01290	TTHERM_01109800	GSPATP00014481001	t91351	p35333
CLS01293	GSPATP00035188001	TTHERM_00122160	p15322	t41905
CLS01293	TTHERM_00122160	GSPATP00035188001	t41905	p15322
CLS01294	GSPATP00025896001	TTHERM_00723390	p117778	t68422
CLS01294	GSPATP00025896001	TTHERM_00723390	p117779	t68424
CLS01294	GSPATP00025896001	TTHERM_00723390	p117780	t68425
CLS01294	TTHERM_00723390	GSPATP00025896001	t68422	p117778
CLS01294	TTHERM_00723390	GSPATP00025896001	t68424	p117779
CLS01294	TTHERM_00723390	GSPATP00025896001	t68425	p117780
CLS01295	GSPATP00036640001	TTHERM_00777310	p79683	t56558
CLS01295	TTHERM_00777310	GSPATP00036640001	t56558	p79683
CLS01296	GSPATP00009915001	TTHERM_00193660	p88156	t59092
CLS01296	GSPATP00009915001	TTHERM_00193660	p88157	t59094
CLS01296	TTHERM_00193660	GSPATP00009915001	t59092	p88156
CLS01296	TTHERM_00193660	GSPATP00009915001	t59094	p88157
CLS01298	GSPATP00004959001	TTHERM_00421140	p65510	t69903
CLS01298	TTHERM_00421140	GSPATP00004959001	t69903	p65510
CLS01299	GSPATP00012181001	TTHERM_00401940	p92633	t30355
CLS01299	GSPATP00012181001	TTHERM_00401940	p92634	t30358
CLS01299	GSPATP00012181001	TTHERM_00401940	p92635	t30360
CLS01299	TTHERM_00401940	GSPATP00012181001	t30355	p92633
CLS01299	TTHERM_00401940	GSPATP00012181001	t30358	p92634
CLS01299	TTHERM_00401940	GSPATP00012181001	t30360	p92635
CLS01300	GSPATP00023696001	TTHERM_00688800	p52807	t87816
CLS01300	TTHERM_00688800	GSPATP00023696001	t87816	p52807
CLS01302	GSPATP00029515001	TTHERM_01046950	p5019	t9955
CLS01302	TTHERM_01046950	GSPATP00029515001	t9955	p5019
CLS01304	GSPATP00008314001	TTHERM_00260700	p24256	t64730
CLS01304	GSPATP00008314001	TTHERM_00260700	p24258	t64731
CLS01304	TTHERM_00260700	GSPATP00008314001	t64730	p24256
CLS01304	TTHERM_00260700	GSPATP00008314001	t64731	p24258
CLS00004	GSPATP00032426001	TTHERM_00218410	p10186	t77872
CLS00004	GSPATP00032426001	TTHERM_00218410	p10187	t77873
CLS00004	GSPATP00032426001	TTHERM_00218410	p10189	t77876
CLS00004	TTHERM_00218410	GSPATP00032426001	t77872	p10186
CLS00004	TTHERM_00218410	GSPATP00032426001	t77873	p10187
CLS00004	TTHERM_00218410	GSPATP00032426001	t77876	p10189
CLS00007	GSPATP00013088001	TTHERM_00118600	p32602	t93401
CLS00007	GSPATP00013088001	TTHERM_00118600	p32603	t93404
CLS00007	GSPATP00013088001	TTHERM_00118600	p32604	t93405
CLS00007	TTHERM_00118600	GSPATP00013088001	t93401	p32602
CLS00007	TTHERM_00118600	GSPATP00013088001	t93404	p32603
CLS00007	TTHERM_00118600	GSPATP00013088001	t93405	p32604
CLS00010	GSPATP00014529001	TTHERM_01020700	p96991	t38456
CLS00010	TTHERM_01020700	GSPATP00014529001	t38456	p96991
CLS00012	GSPATP00016599001	TTHERM_00189080	p100118	t22898
CLS00012	GSPATP00016599001	TTHERM_00189080	p100120	t22899
CLS00012	GSPATP00016599001	TTHERM_00189080	p100121	t22900
CLS00012	TTHERM_00189080	GSPATP00016599001	t22898	p100118
CLS00012	TTHERM_00189080	GSPATP00016599001	t22899	p100120
CLS00012	TTHERM_00189080	GSPATP00016599001	t22900	p100121
CLS00013	GSPATP00005504001	TTHERM_00760190	p10275	t15809
CLS00013	GSPATP00005504001	TTHERM_00760190	p10276	t15810
CLS00013	GSPATP00005504001	TTHERM_00760190	p10277	t15811
CLS00013	GSPATP00005504001	TTHERM_00760190	p10279	t15816
CLS00013	GSPATP00005504001	TTHERM_00760190	p10280	t15817
CLS00013	TTHERM_00760190	GSPATP00005504001	t15809	p10275
CLS00013	TTHERM_00760190	GSPATP00005504001	t15810	p10276
CLS00013	TTHERM_00760190	GSPATP00005504001	t15811	p10277
CLS00013	TTHERM_00760190	GSPATP00005504001	t15816	p10279
CLS00013	TTHERM_00760190	GSPATP00005504001	t15817	p10280
CLS00014	GSPATP00017617001	TTHERM_00145440	p102309	t25855
CLS00014	GSPATP00017617001	TTHERM_00145440	p102310	t25856
CLS00014	GSPATP00017617001	TTHERM_00145440	p102311	t25859
CLS00014	GSPATP00017617001	TTHERM_00145440	p102312	t25860
CLS00014	TTHERM_00145440	GSPATP00017617001	t25855	p102309
CLS00014	TTHERM_00145440	GSPATP00017617001	t25856	p102310
CLS00014	TTHERM_00145440	GSPATP00017617001	t25859	p102311
CLS00014	TTHERM_00145440	GSPATP00017617001	t25860	p102312
CLS00015	GSPATP00024974001	TTHERM_00151210	p54672	t77491
CLS00015	TTHERM_00151210	GSPATP00024974001	t77491	p54672
CLS00016	GSPATP00030007001	TTHERM_00194680	p5725	t5443
CLS00016	GSPATP00030007001	TTHERM_00194680	p5726	t5444
CLS00016	GSPATP00030007001	TTHERM_00194680	p5727	t5446
CLS00016	TTHERM_00194680	GSPATP00030007001	t5443	p5725
CLS00016	TTHERM_00194680	GSPATP00030007001	t5444	p5726
CLS00016	TTHERM_00194680	GSPATP00030007001	t5446	p5727
CLS00018	GSPATP00033754001	TTHERM_00758830	p12815	t43239
CLS00018	GSPATP00033754001	TTHERM_00758830	p12816	t43240
CLS00018	TTHERM_00758830	GSPATP00033754001	t43239	p12815
CLS00018	TTHERM_00758830	GSPATP00033754001	t43240	p12816
CLS00020	GSPATP00016500001	TTHERM_01289150	p38626	t14021
CLS00020	TTHERM_01289150	GSPATP00016500001	t14021	p38626
CLS00021	GSPATP00031699001	TTHERM_00895780	p69988	t58864
CLS00021	GSPATP00031699001	TTHERM_00895780	p69989	t58865
CLS00021	GSPATP00031699001	TTHERM_00895780	p69990	t58867
CLS00021	GSPATP00031699001	TTHERM_00895780	p69991	t58878
CLS00021	TTHERM_00895780	GSPATP00031699001	t58864	p69988
CLS00021	TTHERM_00895780	GSPATP00031699001	t58865	p69989
CLS00021	TTHERM_00895780	GSPATP00031699001	t58867	p69990
CLS00021	TTHERM_00895780	GSPATP00031699001	t58878	p69991
CLS00023	GSPATP00031730001	TTHERM_00471090	p70037	t71483
CLS00023	GSPATP00031730001	TTHERM_00471090	p70039	t71484
CLS00023	TTHERM_00471090	GSPATP00031730001	t71483	p70037
CLS00023	TTHERM_00471090	GSPATP00031730001	t71484	p70039
CLS00024	GSPATP00030222001	TTHERM_00077450	p6118	t46483
CLS00024	GSPATP00030222001	TTHERM_00077450	p6119	t46485
CLS00024	GSPATP00030222001	TTHERM_00077450	p6120	t46486
CLS00024	TTHERM_00077450	GSPATP00030222001	t46483	p6118
CLS00024	TTHERM_00077450	GSPATP00030222001	t46485	p6119
CLS00024	TTHERM_00077450	GSPATP00030222001	t46486	p6120
CLS00027	GSPATP00027743001	TTHERM_00053800	p62442	t28387
CLS00027	TTHERM_00053800	GSPATP00027743001	t28387	p62442
CLS00030	GSPATP00016363001	TTHERM_00053920	p99773	t81114
CLS00030	GSPATP00016363001	TTHERM_00053920	p99774	t81115
CLS00030	TTHERM_00053920	GSPATP00016363001	t81114	p99773
CLS00030	TTHERM_00053920	GSPATP00016363001	t81115	p99774
CLS00031	GSPATP00020517001	TTHERM_00414440	p107672	t48204
CLS00031	TTHERM_00414440	GSPATP00020517001	t48204	p107672
CLS00035	GSPATP00024511001	TTHERM_00129050	p115151	t76680
CLS00035	TTHERM_00129050	GSPATP00024511001	t76680	p115151
CLS00036	GSPATP00011366001	TTHERM_00537300	p91402	t84169
CLS00036	GSPATP00011366001	TTHERM_00537300	p91403	t84170
CLS00036	GSPATP00011366001	TTHERM_00537300	p91404	t84171
CLS00036	GSPATP00011366001	TTHERM_00537300	p91405	t84173
CLS00036	GSPATP00011366001	TTHERM_00537300	p91406	t84175
CLS00036	GSPATP00011366001	TTHERM_00537300	p91407	t84176
CLS00036	TTHERM_00537300	GSPATP00011366001	t84169	p91402
CLS00036	TTHERM_00537300	GSPATP00011366001	t84170	p91403
CLS00036	TTHERM_00537300	GSPATP00011366001	t84171	p91404
CLS00036	TTHERM_00537300	GSPATP00011366001	t84173	p91405
CLS00036	TTHERM_00537300	GSPATP00011366001	t84175	p91406
CLS00036	TTHERM_00537300	GSPATP00011366001	t84176	p91407
CLS00037	GSPATP00024587001	TTHERM_00471929	p115306	t71631
CLS00037	GSPATP00024587001	TTHERM_00471929	p115307	t71632
CLS00037	GSPATP00024587001	TTHERM_00471929	p115308	t71634
CLS00037	GSPATP00024587001	TTHERM_00471929	p115309	t71635
CLS00037	TTHERM_00471929	GSPATP00024587001	t71631	p115306
CLS00037	TTHERM_00471929	GSPATP00024587001	t71632	p115307
CLS00037	TTHERM_00471929	GSPATP00024587001	t71634	p115308
CLS00037	TTHERM_00471929	GSPATP00024587001	t71635	p115309
CLS00038	GSPATP00019618001	TTHERM_00794470	p106286	t56824
CLS00038	TTHERM_00794470	GSPATP00019618001	t56824	p106286
CLS00039	GSPATP00005927001	TTHERM_00456790	p13106	t82347
CLS00039	GSPATP00005927001	TTHERM_00456790	p13107	t82348
CLS00039	GSPATP00005927001	TTHERM_00456790	p13108	t82349
CLS00039	TTHERM_00456790	GSPATP00005927001	t82347	p13106
CLS00039	TTHERM_00456790	GSPATP00005927001	t82348	p13107
CLS00039	TTHERM_00456790	GSPATP00005927001	t82349	p13108
CLS00040	GSPATP00032102001	TTHERM_00670209	p70628	t86654
CLS00040	GSPATP00032102001	TTHERM_00670209	p70629	t86655
CLS00040	TTHERM_00670209	GSPATP00032102001	t86654	p70628
CLS00040	TTHERM_00670209	GSPATP00032102001	t86655	p70629
CLS00041	GSPATP00038179001	TTHERM_00670320	p21449	t86675
CLS00041	TTHERM_00670320	GSPATP00038179001	t86675	p21449
CLS00042	GSPATP00036783001	TTHERM_00663980	p18840	t36019
CLS00042	GSPATP00036783001	TTHERM_00663980	p18841	t36021
CLS00042	GSPATP00036783001	TTHERM_00663980	p18842	t36022
CLS00042	GSPATP00036783001	TTHERM_00663980	p18844	t36024
CLS00042	GSPATP00036783001	TTHERM_00663980	p18845	t36025
CLS00042	TTHERM_00663980	GSPATP00036783001	t36019	p18840
CLS00042	TTHERM_00663980	GSPATP00036783001	t36021	p18841
CLS00042	TTHERM_00663980	GSPATP00036783001	t36022	p18842
CLS00042	TTHERM_00663980	GSPATP00036783001	t36024	p18844
CLS00042	TTHERM_00663980	GSPATP00036783001	t36025	p18845
CLS00044	GSPATP00013187001	TTHERM_00410130	p32745	t82734
CLS00044	GSPATP00013187001	TTHERM_00410130	p32746	t82735
CLS00044	TTHERM_00410130	GSPATP00013187001	t82734	p32745
CLS00044	TTHERM_00410130	GSPATP00013187001	t82735	p32746
CLS00045	GSPATP00012095001	TTHERM_00040430	p92527	t97758
CLS00045	TTHERM_00040430	GSPATP00012095001	t97758	p92527
CLS00049	GSPATP00011016001	TTHERM_00390040	p28471	t50266
CLS00049	GSPATP00011016001	TTHERM_00390040	p28473	t50268
CLS00049	GSPATP00011016001	TTHERM_00390040	p28475	t50269
CLS00049	TTHERM_00390040	GSPATP00011016001	t50266	p28471
CLS00049	TTHERM_00390040	GSPATP00011016001	t50268	p28473
CLS00049	TTHERM_00390040	GSPATP00011016001	t50269	p28475
CLS00052	GSPATP00012197001	TTHERM_00704010	p31272	t1689
CLS00052	GSPATP00012197001	TTHERM_00704010	p31273	t1690
CLS00052	TTHERM_00704010	GSPATP00012197001	t1689	p31272
CLS00052	TTHERM_00704010	GSPATP00012197001	t1690	p31273
CLS00055	GSPATP00038300001	TTHERM_00976490	p22101	t7802
CLS00055	GSPATP00038300001	TTHERM_00976490	p22102	t7804
CLS00055	TTHERM_00976490	GSPATP00038300001	t7802	p22101
CLS00055	TTHERM_00976490	GSPATP00038300001	t7804	p22102
CLS00056	GSPATP00028418001	TTHERM_01034340	p63461	t62873
CLS00056	TTHERM_01034340	GSPATP00028418001	t62873	p63461
CLS00058	GSPATP00029840001	TTHERM_01467280	p5503	t102791
CLS00058	TTHERM_01467280	GSPATP00029840001	t102791	p5503
CLS00059	GSPATP00021229001	TTHERM_00408720	p108693	t30511
CLS00059	GSPATP00021229001	TTHERM_00408720	p108694	t30512
CLS00059	GSPATP00021229001	TTHERM_00408720	p108695	t30515
CLS00059	TTHERM_00408720	GSPATP00021229001	t30511	p108693
CLS00059	TTHERM_00408720	GSPATP00021229001	t30512	p108694
CLS00059	TTHERM_00408720	GSPATP00021229001	t30515	p108695
CLS00060	GSPATP00032184001	TTHERM_00016600	p70715	t1006
CLS00060	GSPATP00032184001	TTHERM_00016600	p70717	t1008
CLS00060	TTHERM_00016600	GSPATP00032184001	t1006	p70715
CLS00060	TTHERM_00016600	GSPATP00032184001	t1008	p70717
CLS00061	GSPATP00036461001	TTHERM_01028770	p79371	t9217
CLS00061	GSPATP00036461001	TTHERM_01028770	p79372	t9220
CLS00061	TTHERM_01028770	GSPATP00036461001	t9217	p79371
CLS00061	TTHERM_01028770	GSPATP00036461001	t9220	p79372
CLS00062	GSPATP00037099001	TTHERM_00013290	p19349	t54449
CLS00062	GSPATP00037099001	TTHERM_00013290	p19350	t54450
CLS00062	GSPATP00037099001	TTHERM_00013290	p19353	t54452
CLS00062	TTHERM_00013290	GSPATP00037099001	t54449	p19349
CLS00062	TTHERM_00013290	GSPATP00037099001	t54450	p19350
CLS00062	TTHERM_00013290	GSPATP00037099001	t54452	p19353
CLS00063	GSPATP00035757001	TTHERM_00670600	p77749	t34953
CLS00063	GSPATP00035757001	TTHERM_00670600	p77751	t34965
CLS00063	GSPATP00035757001	TTHERM_00670600	p77752	t34966
CLS00063	TTHERM_00670600	GSPATP00035757001	t34953	p77749
CLS00063	TTHERM_00670600	GSPATP00035757001	t34965	p77751
CLS00063	TTHERM_00670600	GSPATP00035757001	t34966	p77752
CLS00064	GSPATP00027872001	TTHERM_00037050	p2034	t97452
CLS00064	GSPATP00027872001	TTHERM_00037050	p2035	t97454
CLS00064	GSPATP00027872001	TTHERM_00037050	p2036	t97455
CLS00064	TTHERM_00037050	GSPATP00027872001	t97452	p2034
CLS00064	TTHERM_00037050	GSPATP00027872001	t97454	p2035
CLS00064	TTHERM_00037050	GSPATP00027872001	t97455	p2036
CLS00066	GSPATP00038069001	TTHERM_00624780	p82265	t42754
CLS00066	GSPATP00038069001	TTHERM_00624780	p82266	t42757
CLS00066	GSPATP00038069001	TTHERM_00624780	p82267	t42761
CLS00066	TTHERM_00624780	GSPATP00038069001	t42754	p82265
CLS00066	TTHERM_00624780	GSPATP00038069001	t42757	p82266
CLS00066	TTHERM_00624780	GSPATP00038069001	t42761	p82267
CLS00069	GSPATP00011426001	TTHERM_00219470	p29948	t78043
CLS00069	GSPATP00011426001	TTHERM_00219470	p29949	t78044
CLS00069	TTHERM_00219470	GSPATP00011426001	t78043	p29948
CLS00069	TTHERM_00219470	GSPATP00011426001	t78044	p29949
CLS00070	GSPATP00004815001	TTHERM_00073170	p65297	t98091
CLS00070	GSPATP00004815001	TTHERM_00073170	p65301	t98094
CLS00070	TTHERM_00073170	GSPATP00004815001	t98091	p65297
CLS00070	TTHERM_00073170	GSPATP00004815001	t98094	p65301
CLS00071	GSPATP00036726001	TTHERM_00924270	p79816	t6083
CLS00071	GSPATP00036726001	TTHERM_00924270	p79817	t6084
CLS00071	TTHERM_00924270	GSPATP00036726001	t6083	p79816
CLS00071	TTHERM_00924270	GSPATP00036726001	t6084	p79817
CLS00072	GSPATP00005667001	TTHERM_00136219	p10512	t23641
CLS00072	GSPATP00005667001	TTHERM_00136219	p10514	t23647
CLS00072	TTHERM_00136219	GSPATP00005667001	t23641	p10512
CLS00072	TTHERM_00136219	GSPATP00005667001	t23647	p10514
CLS00073	GSPATP00031814001	TTHERM_00492840	p9251	t81981
CLS00073	GSPATP00031814001	TTHERM_00492840	p9252	t81982
CLS00073	GSPATP00031814001	TTHERM_00492840	p9253	t81983
CLS00073	TTHERM_00492840	GSPATP00031814001	t81981	p9251
CLS00073	TTHERM_00492840	GSPATP00031814001	t81982	p9252
CLS00073	TTHERM_00492840	GSPATP00031814001	t81983	p9253
CLS00075	GSPATP00021102001	TTHERM_01043060	p47248	t40096
CLS00075	TTHERM_01043060	GSPATP00021102001	t40096	p47248
CLS00076	GSPATP00004745001	TTHERM_00659130	p4230	t33502
CLS00076	TTHERM_00659130	GSPATP00004745001	t33502	p4230
CLS00078	GSPATP00027203001	TTHERM_00585310	p58729	t16440
CLS00078	GSPATP00027203001	TTHERM_00585310	p58730	t16442
CLS00078	TTHERM_00585310	GSPATP00027203001	t16440	p58729
CLS00078	TTHERM_00585310	GSPATP00027203001	t16442	p58730
CLS00080	GSPATP00009823001	TTHERM_00118630	p88032	t41844
CLS00080	TTHERM_00118630	GSPATP00009823001	t41844	p88032
CLS00082	GSPATP00008237001	TTHERM_00649260	p24125	t69402
CLS00082	GSPATP00008237001	TTHERM_00649260	p24126	t69403
CLS00082	GSPATP00008237001	TTHERM_00649260	p24128	t69405
CLS00082	GSPATP00008237001	TTHERM_00649260	p24129	t69406
CLS00082	GSPATP00008237001	TTHERM_00649260	p24130	t69407
CLS00082	TTHERM_00649260	GSPATP00008237001	t69402	p24125
CLS00082	TTHERM_00649260	GSPATP00008237001	t69403	p24126
CLS00082	TTHERM_00649260	GSPATP00008237001	t69405	p24128
CLS00082	TTHERM_00649260	GSPATP00008237001	t69406	p24129
CLS00082	TTHERM_00649260	GSPATP00008237001	t69407	p24130
CLS00085	GSPATP00023002001	TTHERM_00016490	p50963	t54650
CLS00085	GSPATP00023002001	TTHERM_00016490	p50964	t54651
CLS00085	TTHERM_00016490	GSPATP00023002001	t54650	p50963
CLS00085	TTHERM_00016490	GSPATP00023002001	t54651	p50964
CLS00086	GSPATP00016401001	TTHERM_00035580	p38451	t97367
CLS00086	GSPATP00016401001	TTHERM_00035580	p38452	t97368
CLS00086	GSPATP00016401001	TTHERM_00035580	p38454	t97369
CLS00086	TTHERM_00035580	GSPATP00016401001	t97367	p38451
CLS00086	TTHERM_00035580	GSPATP00016401001	t97368	p38452
CLS00086	TTHERM_00035580	GSPATP00016401001	t97369	p38454
CLS00091	GSPATP00038588001	TTHERM_00446510	p120408	t26852
CLS00091	TTHERM_00446510	GSPATP00038588001	t26852	p120408
CLS00094	GSPATP00033860001	TTHERM_01123830	p74409	t100726
CLS00094	GSPATP00033860001	TTHERM_01123830	p74410	t100727
CLS00094	GSPATP00033860001	TTHERM_01123830	p74411	t100728
CLS00094	GSPATP00033860001	TTHERM_01123830	p74412	t100729
CLS00094	GSPATP00033860001	TTHERM_01123830	p74413	t100730
CLS00094	TTHERM_01123830	GSPATP00033860001	t100726	p74409
CLS00094	TTHERM_01123830	GSPATP00033860001	t100727	p74410
CLS00094	TTHERM_01123830	GSPATP00033860001	t100728	p74411
CLS00094	TTHERM_01123830	GSPATP00033860001	t100729	p74412
CLS00094	TTHERM_01123830	GSPATP00033860001	t100730	p74413
CLS00096	GSPATP00008338001	TTHERM_00312200	p85641	t91950
CLS00096	TTHERM_00312200	GSPATP00008338001	t91950	p85641
CLS00098	GSPATP00005325001	TTHERM_00161210	p68665	t98814
CLS00098	GSPATP00005325001	TTHERM_00161210	p68666	t98815
CLS00098	GSPATP00005325001	TTHERM_00161210	p68667	t98816
CLS00098	TTHERM_00161210	GSPATP00005325001	t98814	p68665
CLS00098	TTHERM_00161210	GSPATP00005325001	t98815	p68666
CLS00098	TTHERM_00161210	GSPATP00005325001	t98816	p68667
CLS00099	GSPATP00028245001	TTHERM_00475360	p2587	t29052
CLS00099	GSPATP00028245001	TTHERM_00475360	p2588	t29054
CLS00099	TTHERM_00475360	GSPATP00028245001	t29052	p2587
CLS00099	TTHERM_00475360	GSPATP00028245001	t29054	p2588
CLS00100	GSPATP00005387001	TTHERM_00494500	p7764	t82119
CLS00100	TTHERM_00494500	GSPATP00005387001	t82119	p7764
CLS00101	GSPATP00034002001	TTHERM_00218320	p74644	t25090
CLS00101	TTHERM_00218320	GSPATP00034002001	t25090	p74644
CLS00102	GSPATP00038474001	TTHERM_00334590	p83450	t72618
CLS00102	GSPATP00038474001	TTHERM_00334590	p83451	t72620
CLS00102	GSPATP00038474001	TTHERM_00334590	p83452	t72626
CLS00102	TTHERM_00334590	GSPATP00038474001	t72618	p83450
CLS00102	TTHERM_00334590	GSPATP00038474001	t72620	p83451
CLS00102	TTHERM_00334590	GSPATP00038474001	t72626	p83452
CLS00104	GSPATP00024017001	TTHERM_00138449	p53324	t23342
CLS00104	GSPATP00024017001	TTHERM_00138449	p53327	t23354
CLS00104	GSPATP00024017001	TTHERM_00138449	p53328	t23356
CLS00104	TTHERM_00138449	GSPATP00024017001	t23342	p53324
CLS00104	TTHERM_00138449	GSPATP00024017001	t23345	p53325
CLS00104	TTHERM_00138449	GSPATP00024017001	t23354	p53327
CLS00104	TTHERM_00138449	GSPATP00024017001	t23356	p53328
CLS00105	GSPATP00034170001	TTHERM_00784570	p13993	t42494
CLS00105	GSPATP00034170001	TTHERM_00784570	p13994	t42498
CLS00105	TTHERM_00784570	GSPATP00034170001	t42494	p13993
CLS00105	TTHERM_00784570	GSPATP00034170001	t42498	p13994
CLS00106	GSPATP00017661001	TTHERM_00502240	p41250	t31250
CLS00106	GSPATP00017661001	TTHERM_00502240	p41251	t31251
CLS00106	GSPATP00017661001	TTHERM_00502240	p41252	t31253
CLS00106	GSPATP00017661001	TTHERM_00502240	p41254	t31255
CLS00106	TTHERM_00502240	GSPATP00017661001	t31250	p41250
CLS00106	TTHERM_00502240	GSPATP00017661001	t31251	p41251
CLS00106	TTHERM_00502240	GSPATP00017661001	t31253	p41252
CLS00106	TTHERM_00502240	GSPATP00017661001	t31254	p41253
CLS00106	TTHERM_00502240	GSPATP00017661001	t31255	p41254
CLS00108	GSPATP00005668001	TTHERM_00540299	p71424	t34483
CLS00108	TTHERM_00540299	GSPATP00005668001	t34483	p71424
CLS00113	GSPATP00013560001	TTHERM_00850570	p94797	t89365
CLS00113	TTHERM_00850570	GSPATP00013560001	t89365	p94797
CLS00117	GSPATP00032377001	TTHERM_00531900	p70980	t99244
CLS00117	TTHERM_00531900	GSPATP00032377001	t99244	p70980
CLS00120	GSPATP00008720001	TTHERM_00765330	p24944	t88254
CLS00120	TTHERM_00765330	GSPATP00008720001	t88254	p24944
CLS00123	GSPATP00033844001	TTHERM_00773760	p13542	t16666
CLS00123	GSPATP00033844001	TTHERM_00773760	p13543	t16671
CLS00123	TTHERM_00773760	GSPATP00033844001	t16666	p13542
CLS00123	TTHERM_00773760	GSPATP00033844001	t16671	p13543
CLS00125	GSPATP00004426001	TTHERM_00188910	p1236	t75515
CLS00125	TTHERM_00188910	GSPATP00004426001	t75515	p1236
CLS00126	GSPATP00011718001	TTHERM_00267990	p91922	t20075
CLS00126	GSPATP00011718001	TTHERM_00267990	p91923	t20076
CLS00126	TTHERM_00267990	GSPATP00011718001	t20075	p91922
CLS00126	TTHERM_00267990	GSPATP00011718001	t20076	p91923
CLS00127	GSPATP00008636001	TTHERM_00633530	p86129	t52837
CLS00127	GSPATP00008636001	TTHERM_00633530	p86131	t52843
CLS00127	GSPATP00008636001	TTHERM_00633530	p86132	t52845
CLS00127	TTHERM_00633530	GSPATP00008636001	t52837	p86129
CLS00127	TTHERM_00633530	GSPATP00008636001	t52843	p86131
CLS00127	TTHERM_00633530	GSPATP00008636001	t52845	p86132
CLS00128	GSPATP00038655001	TTHERM_00584850	p59416	t68956
CLS00128	GSPATP00038655001	TTHERM_00584850	p59421	t68960
CLS00128	GSPATP00038655001	TTHERM_00584850	p59422	t68962
CLS00128	TTHERM_00584850	GSPATP00038655001	t68956	p59416
CLS00128	TTHERM_00584850	GSPATP00038655001	t68960	p59421
CLS00128	TTHERM_00584850	GSPATP00038655001	t68962	p59422
CLS00129	GSPATP00005697001	TTHERM_00497800	p10566	t83152
CLS00129	TTHERM_00497800	GSPATP00005697001	t83152	p10566
CLS00129	TTHERM_00497800	GSPATP00005697001	t83156	p10569
CLS00130	GSPATP00038085001	TTHERM_00077710	p21321	t46520
CLS00130	GSPATP00038085001	TTHERM_00077710	p21322	t46521
CLS00130	GSPATP00038085001	TTHERM_00077710	p21324	t46525
CLS00130	TTHERM_00077710	GSPATP00038085001	t46520	p21321
CLS00130	TTHERM_00077710	GSPATP00038085001	t46521	p21322
CLS00130	TTHERM_00077710	GSPATP00038085001	t46525	p21324
CLS00131	GSPATP00034714001	TTHERM_00923120	p75618	t59972
CLS00131	GSPATP00034714001	TTHERM_00923120	p75620	t59976
CLS00131	GSPATP00034714001	TTHERM_00923120	p75621	t59978
CLS00131	TTHERM_00923120	GSPATP00034714001	t59972	p75618
CLS00131	TTHERM_00923120	GSPATP00034714001	t59976	p75620
CLS00131	TTHERM_00923120	GSPATP00034714001	t59978	p75621
CLS00135	GSPATP00027974001	TTHERM_00377250	p62771	t102414
CLS00135	GSPATP00027974001	TTHERM_00377250	p62772	t102419
CLS00135	TTHERM_00377250	GSPATP00027974001	t102414	p62771
CLS00135	TTHERM_00377250	GSPATP00027974001	t102419	p62772
CLS00137	GSPATP00034795001	TTHERM_00415660	p75746	t100453
CLS00137	TTHERM_00415660	GSPATP00034795001	t100453	p75746
CLS00138	GSPATP00031797001	TTHERM_00564100	p9223	t32648
CLS00138	TTHERM_00564100	GSPATP00031797001	t32648	p9223
CLS00140	GSPATP00011192001	TTHERM_00266570	p29550	t19973
CLS00140	TTHERM_00266570	GSPATP00011192001	t19973	p29550
CLS00141	GSPATP00038463001	TTHERM_00476880	p22264	t84312
CLS00141	GSPATP00038463001	TTHERM_00476880	p22265	t84313
CLS00141	TTHERM_00476880	GSPATP00038463001	t84312	p22264
CLS00141	TTHERM_00476880	GSPATP00038463001	t84313	p22265
CLS00142	GSPATP00013309001	TTHERM_00344030	p94413	t22174
CLS00142	TTHERM_00344030	GSPATP00013309001	t22174	p94413
CLS00143	GSPATP00019558001	TTHERM_00997610	p44888	t62131
CLS00143	TTHERM_00997610	GSPATP00019558001	t62131	p44888
CLS00145	GSPATP00005633001	TTHERM_00727630	p71350	t36497
CLS00145	TTHERM_00727630	GSPATP00005633001	t36497	p71350
CLS00150	GSPATP00012160001	TTHERM_00571860	p92607	t40890
CLS00150	GSPATP00012160001	TTHERM_00571860	p92608	t40891
CLS00150	GSPATP00012160001	TTHERM_00571860	p92612	t40896
CLS00150	TTHERM_00571860	GSPATP00012160001	t40890	p92607
CLS00150	TTHERM_00571860	GSPATP00012160001	t40891	p92608
CLS00150	TTHERM_00571860	GSPATP00012160001	t40896	p92612
CLS00151	GSPATP00038946001	TTHERM_00193900	p121082	t59176
CLS00151	GSPATP00038946001	TTHERM_00193900	p121083	t59177
CLS00151	TTHERM_00193900	GSPATP00038946001	t59176	p121082
CLS00151	TTHERM_00193900	GSPATP00038946001	t59177	p121083
CLS00153	GSPATP00006484001	TTHERM_00497120	p15797	t30872
CLS00153	TTHERM_00497120	GSPATP00006484001	t30872	p15797
CLS00155	GSPATP00024002001	TTHERM_01222590	p114317	t12981
CLS00155	GSPATP00024002001	TTHERM_01222590	p114319	t12983
CLS00155	TTHERM_01222590	GSPATP00024002001	t12981	p114317
CLS00155	TTHERM_01222590	GSPATP00024002001	t12983	p114319
CLS00158	GSPATP00017564001	TTHERM_00214710	p41074	t60499
CLS00158	GSPATP00017564001	TTHERM_00214710	p41076	t60509
CLS00158	TTHERM_00214710	GSPATP00017564001	t60499	p41074
CLS00158	TTHERM_00214710	GSPATP00017564001	t60509	p41076
CLS00161	GSPATP00021708001	TTHERM_00564170	p48990	t32670
CLS00161	GSPATP00021708001	TTHERM_00564170	p48991	t32673
CLS00161	GSPATP00021708001	TTHERM_00564170	p48992	t32676
CLS00161	TTHERM_00564170	GSPATP00021708001	t32670	p48990
CLS00161	TTHERM_00564170	GSPATP00021708001	t32673	p48991
CLS00161	TTHERM_00564170	GSPATP00021708001	t32676	p48992
CLS00162	GSPATP00012867001	TTHERM_00492380	p32270	t29457
CLS00162	GSPATP00012867001	TTHERM_00492380	p32271	t29458
CLS00162	TTHERM_00492380	GSPATP00012867001	t29457	p32270
CLS00162	TTHERM_00492380	GSPATP00012867001	t29458	p32271
CLS00163	GSPATP00031175001	TTHERM_00024050	p8215	t1087
CLS00163	GSPATP00031175001	TTHERM_00024050	p8216	t1092
CLS00163	GSPATP00031175001	TTHERM_00024050	p8218	t1096
CLS00163	TTHERM_00024050	GSPATP00031175001	t1087	p8215
CLS00163	TTHERM_00024050	GSPATP00031175001	t1092	p8216
CLS00163	TTHERM_00024050	GSPATP00031175001	t1096	p8218
CLS00165	GSPATP00026665001	TTHERM_00220740	p57894	t25483
CLS00165	TTHERM_00220740	GSPATP00026665001	t25483	p57894
CLS00167	GSPATP00006685001	TTHERM_00941410	p17915	t60700
CLS00167	TTHERM_00941410	GSPATP00006685001	t60700	p17915
CLS00168	GSPATP00005985001	TTHERM_00190830	p13197	t23043
CLS00168	TTHERM_00190830	GSPATP00005985001	t23043	p13197
CLS00170	GSPATP00012750001	TTHERM_00653620	p32139	t96840
CLS00170	GSPATP00012750001	TTHERM_00653620	p32140	t96841
CLS00170	GSPATP00012750001	TTHERM_00653620	p32141	t96842
CLS00170	TTHERM_00653620	GSPATP00012750001	t96840	p32139
CLS00170	TTHERM_00653620	GSPATP00012750001	t96841	p32140
CLS00170	TTHERM_00653620	GSPATP00012750001	t96842	p32141
CLS00173	GSPATP00015650001	TTHERM_01085550	p98622	t39288
CLS00173	GSPATP00015650001	TTHERM_01085550	p98624	t39289
CLS00173	TTHERM_01085550	GSPATP00015650001	t39288	p98622
CLS00173	TTHERM_01085550	GSPATP00015650001	t39289	p98624
CLS00177	GSPATP00004254001	TTHERM_00343570	p950	t74885
CLS00177	TTHERM_00343570	GSPATP00004254001	t74885	p950
CLS00178	GSPATP00033409001	TTHERM_00823820	p73138	t17884
CLS00178	TTHERM_00823820	GSPATP00033409001	t17884	p73138
CLS00180	GSPATP00017015001	TTHERM_00442760	p40201	t70498
CLS00180	GSPATP00017015001	TTHERM_00442760	p40202	t70505
CLS00180	TTHERM_00442760	GSPATP00017015001	t70498	p40201
CLS00180	TTHERM_00442760	GSPATP00017015001	t70505	p40202
CLS00183	GSPATP00017241001	TTHERM_00433480	p101741	t47875
CLS00183	TTHERM_00433480	GSPATP00017241001	t47875	p101741
CLS00184	GSPATP00017666001	TTHERM_00825190	p41263	t17955
CLS00184	GSPATP00017666001	TTHERM_00825190	p41264	t17956
CLS00184	GSPATP00017666001	TTHERM_00825190	p41265	t17957
CLS00184	GSPATP00017666001	TTHERM_00825190	p41267	t17963
CLS00184	GSPATP00017666001	TTHERM_00825190	p41268	t17964
CLS00184	TTHERM_00825190	GSPATP00017666001	t17955	p41263
CLS00184	TTHERM_00825190	GSPATP00017666001	t17956	p41264
CLS00184	TTHERM_00825190	GSPATP00017666001	t17957	p41265
CLS00184	TTHERM_00825190	GSPATP00017666001	t17963	p41267
CLS00184	TTHERM_00825190	GSPATP00017666001	t17964	p41268
CLS00186	GSPATP00012928001	TTHERM_00122290	p93800	t41924
CLS00186	TTHERM_00122290	GSPATP00012928001	t41924	p93800
CLS00187	GSPATP00022578001	TTHERM_00333230	p111501	t19530
CLS00187	GSPATP00022578001	TTHERM_00333230	p111503	t19532
CLS00187	TTHERM_00333230	GSPATP00022578001	t19530	p111501
CLS00187	TTHERM_00333230	GSPATP00022578001	t19532	p111503
CLS00189	GSPATP00008490001	TTHERM_00248450	p24550	t63391
CLS00189	GSPATP00008490001	TTHERM_00248450	p24551	t63392
CLS00189	TTHERM_00248450	GSPATP00008490001	t63391	p24550
CLS00189	TTHERM_00248450	GSPATP00008490001	t63392	p24551
CLS00190	GSPATP00032405001	TTHERM_00577080	p71005	t41325
CLS00190	GSPATP00032405001	TTHERM_00577080	p71008	t41329
CLS00190	TTHERM_00577080	GSPATP00032405001	t41325	p71005
CLS00190	TTHERM_00577080	GSPATP00032405001	t41329	p71008
CLS00195	GSPATP00033536001	TTHERM_00194500	p73391	t59321
CLS00195	TTHERM_00194500	GSPATP00033536001	t59321	p73391
CLS00199	GSPATP00011763001	TTHERM_00036980	p30579	t97432
CLS00199	GSPATP00011763001	TTHERM_00036980	p30581	t97435
CLS00199	TTHERM_00036980	GSPATP00011763001	t97432	p30579
CLS00199	TTHERM_00036980	GSPATP00011763001	t97435	p30581
CLS00200	GSPATP00036124001	TTHERM_00486790	p17287	t70168
CLS00200	GSPATP00036124001	TTHERM_00486790	p17290	t70171
CLS00200	GSPATP00036124001	TTHERM_00486790	p17291	t70172
CLS00200	GSPATP00036124001	TTHERM_00486790	p17292	t70173
CLS00200	TTHERM_00486790	GSPATP00036124001	t70168	p17287
CLS00200	TTHERM_00486790	GSPATP00036124001	t70171	p17290
CLS00200	TTHERM_00486790	GSPATP00036124001	t70172	p17291
CLS00200	TTHERM_00486790	GSPATP00036124001	t70173	p17292
CLS00201	GSPATP00005963001	TTHERM_00023990	p73976	t1076
CLS00201	TTHERM_00023990	GSPATP00005963001	t1076	p73976
CLS00203	GSPATP00017423001	TTHERM_00194650	p102030	t5439
CLS00203	TTHERM_00194650	GSPATP00017423001	t5439	p102030
CLS00205	GSPATP00006431001	TTHERM_00195900	p15701	t5499
CLS00205	TTHERM_00195900	GSPATP00006431001	t5499	p15701
CLS00206	GSPATP00013701001	TTHERM_00194030	p33532	t5255
CLS00206	GSPATP00013701001	TTHERM_00194030	p33533	t5257
CLS00206	TTHERM_00194030	GSPATP00013701001	t5255	p33532
CLS00206	TTHERM_00194030	GSPATP00013701001	t5257	p33533
CLS00207	GSPATP00026089001	TTHERM_00112410	p118058	t41515
CLS00207	GSPATP00026089001	TTHERM_00112410	p118059	t41516
CLS00207	GSPATP00026089001	TTHERM_00112410	p118063	t41519
CLS00207	TTHERM_00112410	GSPATP00026089001	t41515	p118058
CLS00207	TTHERM_00112410	GSPATP00026089001	t41516	p118059
CLS00207	TTHERM_00112410	GSPATP00026089001	t41519	p118063
CLS00209	GSPATP00032900001	TTHERM_00285290	p11504	t19217
CLS00209	GSPATP00032900001	TTHERM_00285290	p11507	t19219
CLS00209	GSPATP00032900001	TTHERM_00285290	p11508	t19220
CLS00209	TTHERM_00285290	GSPATP00032900001	t19217	p11504
CLS00209	TTHERM_00285290	GSPATP00032900001	t19219	p11507
CLS00209	TTHERM_00285290	GSPATP00032900001	t19220	p11508
CLS00211	GSPATP00015464001	TTHERM_01151550	p98346	t97810
CLS00211	TTHERM_01151550	GSPATP00015464001	t97810	p98346
CLS00217	GSPATP00006445001	TTHERM_00561799	p76736	t84595
CLS00217	GSPATP00006445001	TTHERM_00561799	p76737	t84597
CLS00217	TTHERM_00561799	GSPATP00006445001	t84595	p76736
CLS00217	TTHERM_00561799	GSPATP00006445001	t84597	p76737
CLS00218	GSPATP00013690001	TTHERM_00857910	p33512	t58300
CLS00218	GSPATP00013690001	TTHERM_00857910	p33513	t58301
CLS00218	GSPATP00013690001	TTHERM_00857910	p33514	t58303
CLS00218	TTHERM_00857910	GSPATP00013690001	t58300	p33512
CLS00218	TTHERM_00857910	GSPATP00013690001	t58301	p33513
CLS00218	TTHERM_00857910	GSPATP00013690001	t58303	p33514
CLS00219	GSPATP00014302001	TTHERM_00134970	p96636	t23724
CLS00219	TTHERM_00134970	GSPATP00014302001	t23724	p96636
CLS00221	GSPATP00038737001	TTHERM_00418280	p59530	t100355
CLS00221	TTHERM_00418280	GSPATP00038737001	t100355	p59530
CLS00222	GSPATP00013292001	TTHERM_00144900	p94382	t25746
CLS00222	TTHERM_00144900	GSPATP00013292001	t25746	p94382
CLS00223	GSPATP00013367001	TTHERM_00013480	p33009	t730
CLS00223	GSPATP00013367001	TTHERM_00013480	p33010	t732
CLS00223	TTHERM_00013480	GSPATP00013367001	t730	p33009
CLS00223	TTHERM_00013480	GSPATP00013367001	t732	p33010
CLS00224	GSPATP00033748001	TTHERM_00486310	p73634	t17323
CLS00224	GSPATP00033748001	TTHERM_00486310	p73635	t17326
CLS00224	TTHERM_00486310	GSPATP00033748001	t17323	p73634
CLS00224	TTHERM_00486310	GSPATP00033748001	t17326	p73635
CLS00225	GSPATP00035614001	TTHERM_00571670	p16493	t92456
CLS00225	GSPATP00035614001	TTHERM_00571670	p16494	t92458
CLS00225	GSPATP00035614001	TTHERM_00571670	p16495	t92459
CLS00225	TTHERM_00571670	GSPATP00035614001	t92456	p16493
CLS00225	TTHERM_00571670	GSPATP00035614001	t92458	p16494
CLS00225	TTHERM_00571670	GSPATP00035614001	t92459	p16495
CLS00227	GSPATP00015947001	TTHERM_00353370	p99122	t26169
CLS00227	GSPATP00015947001	TTHERM_00353370	p99123	t26171
CLS00227	GSPATP00015947001	TTHERM_00353370	p99124	t26175
CLS00227	TTHERM_00353370	GSPATP00015947001	t26169	p99122
CLS00227	TTHERM_00353370	GSPATP00015947001	t26171	p99123
CLS00227	TTHERM_00353370	GSPATP00015947001	t26175	p99124
CLS00228	GSPATP00032643001	TTHERM_00766490	p71967	t36808
CLS00228	TTHERM_00766490	GSPATP00032643001	t36808	p71967
CLS00229	GSPATP00010694001	TTHERM_00289380	p89402	t19381
CLS00229	GSPATP00010694001	TTHERM_00289380	p89403	t19382
CLS00229	TTHERM_00289380	GSPATP00010694001	t19381	p89402
CLS00229	TTHERM_00289380	GSPATP00010694001	t19382	p89403
CLS00230	GSPATP00016095001	TTHERM_00559700	p99371	t84455
CLS00230	TTHERM_00559700	GSPATP00016095001	t84455	p99371
CLS00231	GSPATP00011182001	TTHERM_00723540	p91065	t15786
CLS00231	TTHERM_00723540	GSPATP00011182001	t15786	p91065
CLS00232	GSPATP00020493001	TTHERM_00600790	p107621	t18512
CLS00232	TTHERM_00600790	GSPATP00020493001	t18512	p107621
CLS00234	GSPATP00014509001	TTHERM_00382160	p96952	t102612
CLS00234	TTHERM_00382160	GSPATP00014509001	t102612	p96952
CLS00237	GSPATP00013144001	TTHERM_00455490	p32679	t29883
CLS00237	TTHERM_00455490	GSPATP00013144001	t29883	p32679
CLS00241	GSPATP00019057001	TTHERM_00137550	p104634	t23597
CLS00241	GSPATP00019057001	TTHERM_00137550	p104635	t23598
CLS00241	GSPATP00019057001	TTHERM_00137550	p104637	t23602
CLS00241	TTHERM_00137550	GSPATP00019057001	t23597	p104634
CLS00241	TTHERM_00137550	GSPATP00019057001	t23598	p104635
CLS00241	TTHERM_00137550	GSPATP00019057001	t23602	p104637
CLS00243	GSPATP00011074001	TTHERM_00193890	p90866	t59168
CLS00243	GSPATP00011074001	TTHERM_00193890	p90867	t59169
CLS00243	GSPATP00011074001	TTHERM_00193890	p90868	t59174
CLS00243	TTHERM_00193890	GSPATP00011074001	t59168	p90866
CLS00243	TTHERM_00193890	GSPATP00011074001	t59169	p90867
CLS00243	TTHERM_00193890	GSPATP00011074001	t59174	p90868
CLS00244	GSPATP00017221001	TTHERM_00530130	p40484	t70969
CLS00244	GSPATP00017221001	TTHERM_00530130	p40485	t70974
CLS00244	TTHERM_00530130	GSPATP00017221001	t70969	p40484
CLS00244	TTHERM_00530130	GSPATP00017221001	t70974	p40485
CLS00247	GSPATP00015617001	TTHERM_00136220	p98567	t23650
CLS00247	GSPATP00015617001	TTHERM_00136220	p98569	t23652
CLS00247	TTHERM_00136220	GSPATP00015617001	t23650	p98567
CLS00247	TTHERM_00136220	GSPATP00015617001	t23652	p98569
CLS00248	GSPATP00030999001	TTHERM_00370700	p68981	t74532
CLS00248	GSPATP00030999001	TTHERM_00370700	p68982	t74537
CLS00248	GSPATP00030999001	TTHERM_00370700	p68983	t74538
CLS00248	TTHERM_00370700	GSPATP00030999001	t74532	p68981
CLS00248	TTHERM_00370700	GSPATP00030999001	t74537	p68982
CLS00248	TTHERM_00370700	GSPATP00030999001	t74538	p68983
CLS00249	GSPATP00034602001	TTHERM_00370900	p14579	t74461
CLS00249	TTHERM_00370900	GSPATP00034602001	t74461	p14579
CLS00250	GSPATP00015986001	TTHERM_00721150	p99201	t55431
CLS00250	TTHERM_00721150	GSPATP00015986001	t55431	p99201
CLS00252	GSPATP00022253001	TTHERM_00268070	p110989	t20104
CLS00252	TTHERM_00268070	GSPATP00022253001	t20104	p110989
CLS00254	GSPATP00028953001	TTHERM_00013360	p64432	t700
CLS00254	GSPATP00028953001	TTHERM_00013360	p64433	t701
CLS00254	TTHERM_00013360	GSPATP00028953001	t700	p64432
CLS00254	TTHERM_00013360	GSPATP00028953001	t701	p64433
CLS00255	GSPATP00031820001	TTHERM_00420030	p70161	t16983
CLS00255	GSPATP00031820001	TTHERM_00420030	p70162	t16984
CLS00255	TTHERM_00420030	GSPATP00031820001	t16983	p70161
CLS00255	TTHERM_00420030	GSPATP00031820001	t16984	p70162
CLS00257	GSPATP00032753001	TTHERM_00378960	p11274	t49783
CLS00257	TTHERM_00378960	GSPATP00032753001	t49783	p11274
CLS00258	GSPATP00033102001	TTHERM_00160690	p11818	t98908
CLS00258	TTHERM_00160690	GSPATP00033102001	t98908	p11818
CLS00259	GSPATP00034989001	TTHERM_00694540	p76025	t89676
CLS00259	GSPATP00034989001	TTHERM_00694540	p76027	t89682
CLS00259	TTHERM_00694540	GSPATP00034989001	t89676	p76025
CLS00259	TTHERM_00694540	GSPATP00034989001	t89682	p76027
CLS00264	GSPATP00027895001	TTHERM_01107480	p2087	t90672
CLS00264	TTHERM_01107480	GSPATP00027895001	t90672	p2087
CLS00265	GSPATP00012505001	TTHERM_00794540	p31728	t3155
CLS00265	GSPATP00012505001	TTHERM_00794540	p31729	t3156
CLS00265	GSPATP00012505001	TTHERM_00794540	p31732	t3160
CLS00265	TTHERM_00794540	GSPATP00012505001	t3155	p31728
CLS00265	TTHERM_00794540	GSPATP00012505001	t3156	p31729
CLS00265	TTHERM_00794540	GSPATP00012505001	t3160	p31732
CLS00271	GSPATP00004603001	TTHERM_00773690	p1535	t16633
CLS00271	TTHERM_00773690	GSPATP00004603001	t16633	p1535
CLS00273	GSPATP00028058001	TTHERM_00145340	p2314	t25827
CLS00273	TTHERM_00145340	GSPATP00028058001	t25827	p2314
CLS00278	GSPATP00028811001	TTHERM_00716270	p3367	t16071
CLS00278	TTHERM_00716270	GSPATP00028811001	t16071	p3367
CLS00279	GSPATP00008125001	TTHERM_00316170	p85266	t71717
CLS00279	TTHERM_00316170	GSPATP00008125001	t71717	p85266
CLS00280	GSPATP00035671001	TTHERM_00145830	p16583	t78845
CLS00280	TTHERM_00145830	GSPATP00035671001	t78845	p16583
CLS00281	GSPATP00009208001	TTHERM_01344720	p87049	t67815
CLS00281	GSPATP00009208001	TTHERM_01344720	p87051	t67821
CLS00281	GSPATP00009208001	TTHERM_01344720	p87052	t67823
CLS00281	TTHERM_01344720	GSPATP00009208001	t67815	p87049
CLS00281	TTHERM_01344720	GSPATP00009208001	t67821	p87051
CLS00281	TTHERM_01344720	GSPATP00009208001	t67823	p87052
CLS00282	GSPATP00036117001	TTHERM_00762930	p78290	t36681
CLS00282	GSPATP00036117001	TTHERM_00762930	p78291	t36682
CLS00282	GSPATP00036117001	TTHERM_00762930	p78292	t36683
CLS00282	GSPATP00036117001	TTHERM_00762930	p78294	t36684
CLS00282	GSPATP00036117001	TTHERM_00762930	p78295	t36688
CLS00282	TTHERM_00762930	GSPATP00036117001	t36681	p78290
CLS00282	TTHERM_00762930	GSPATP00036117001	t36682	p78291
CLS00282	TTHERM_00762930	GSPATP00036117001	t36683	p78292
CLS00282	TTHERM_00762930	GSPATP00036117001	t36684	p78294
CLS00282	TTHERM_00762930	GSPATP00036117001	t36688	p78295
CLS00285	GSPATP00024584001	TTHERM_00865050	p115302	t89476
CLS00285	GSPATP00024584001	TTHERM_00865050	p115303	t89477
CLS00285	TTHERM_00865050	GSPATP00024584001	t89476	p115302
CLS00285	TTHERM_00865050	GSPATP00024584001	t89477	p115303
CLS00286	GSPATP00013516001	TTHERM_01109770	p33207	t91343
CLS00286	GSPATP00013516001	TTHERM_01109770	p33208	t91344
CLS00286	TTHERM_01109770	GSPATP00013516001	t91343	p33207
CLS00286	TTHERM_01109770	GSPATP00013516001	t91344	p33208
CLS00290	GSPATP00019960001	TTHERM_01054200	p45480	t63591
CLS00290	GSPATP00019960001	TTHERM_01054200	p45481	t63594
CLS00290	GSPATP00019960001	TTHERM_01054200	p45482	t63596
CLS00290	TTHERM_01054200	GSPATP00019960001	t63591	p45480
CLS00290	TTHERM_01054200	GSPATP00019960001	t63594	p45481
CLS00290	TTHERM_01054200	GSPATP00019960001	t63596	p45482
CLS00292	GSPATP00017804001	TTHERM_01005260	p102626	t38593
CLS00292	TTHERM_01005260	GSPATP00017804001	t38593	p102626
CLS00295	GSPATP00009009001	TTHERM_00411810	p86730	t30786
CLS00295	TTHERM_00411810	GSPATP00009009001	t30786	p86730
CLS00296	GSPATP00006157001	TTHERM_00310470	p74259	t75228
CLS00296	TTHERM_00310470	GSPATP00006157001	t75228	p74259
CLS00297	GSPATP00011857001	TTHERM_00334410	p30723	t72590
CLS00297	TTHERM_00334410	GSPATP00011857001	t72590	p30723
CLS00298	GSPATP00036525001	TTHERM_00218670	p18465	t25188
CLS00298	GSPATP00036525001	TTHERM_00218670	p18467	t25196
CLS00298	TTHERM_00218670	GSPATP00036525001	t25188	p18465
CLS00298	TTHERM_00218670	GSPATP00036525001	t25196	p18467
CLS00299	GSPATP00033499001	TTHERM_00347970	p12411	t26496
CLS00299	GSPATP00033499001	TTHERM_00347970	p12416	t26501
CLS00299	TTHERM_00347970	GSPATP00033499001	t26496	p12411
CLS00299	TTHERM_00347970	GSPATP00033499001	t26501	p12416
CLS00300	GSPATP00027191001	TTHERM_00688300	p119822	t87689
CLS00300	GSPATP00027191001	TTHERM_00688300	p119823	t87690
CLS00300	TTHERM_00688300	GSPATP00027191001	t87689	p119822
CLS00300	TTHERM_00688300	GSPATP00027191001	t87690	p119823
CLS00301	GSPATP00020667001	TTHERM_00823690	p107884	t70629
CLS00301	GSPATP00020667001	TTHERM_00823690	p107886	t70630
CLS00301	TTHERM_00823690	GSPATP00020667001	t70629	p107884
CLS00301	TTHERM_00823690	GSPATP00020667001	t70630	p107886
CLS00302	GSPATP00005267001	TTHERM_00705080	p68579	t88605
CLS00302	TTHERM_00705080	GSPATP00005267001	t88605	p68579
CLS00303	GSPATP00022531001	TTHERM_00141040	p50264	t78320
CLS00303	TTHERM_00141040	GSPATP00022531001	t78320	p50264
CLS00304	GSPATP00007687001	TTHERM_00578720	p83718	t35389
CLS00304	GSPATP00007687001	TTHERM_00578720	p83719	t35390
CLS00304	GSPATP00007687001	TTHERM_00578720	p83720	t35391
CLS00304	GSPATP00007687001	TTHERM_00578720	p83721	t35392
CLS00304	GSPATP00007687001	TTHERM_00578720	p83723	t35394
CLS00304	TTHERM_00578720	GSPATP00007687001	t35389	p83718
CLS00304	TTHERM_00578720	GSPATP00007687001	t35390	p83719
CLS00304	TTHERM_00578720	GSPATP00007687001	t35391	p83720
CLS00304	TTHERM_00578720	GSPATP00007687001	t35392	p83721
CLS00304	TTHERM_00578720	GSPATP00007687001	t35394	p83723
CLS00305	GSPATP00004660001	TTHERM_00766530	p4105	t88285
CLS00305	GSPATP00004660001	TTHERM_00766530	p4106	t88286
CLS00305	GSPATP00004660001	TTHERM_00766530	p4107	t88288
CLS00305	GSPATP00004660001	TTHERM_00766530	p4108	t88290
CLS00305	GSPATP00004660001	TTHERM_00766530	p4109	t88292
CLS00305	GSPATP00004660001	TTHERM_00766530	p4110	t88295
CLS00305	TTHERM_00766530	GSPATP00004660001	t88285	p4105
CLS00305	TTHERM_00766530	GSPATP00004660001	t88286	p4106
CLS00305	TTHERM_00766530	GSPATP00004660001	t88288	p4107
CLS00305	TTHERM_00766530	GSPATP00004660001	t88290	p4108
CLS00305	TTHERM_00766530	GSPATP00004660001	t88292	p4109
CLS00305	TTHERM_00766530	GSPATP00004660001	t88295	p4110
CLS00307	GSPATP00033455001	TTHERM_00225780	p73231	t8317
CLS00307	GSPATP00033455001	TTHERM_00225780	p73232	t8318
CLS00307	GSPATP00033455001	TTHERM_00225780	p73233	t8328
CLS00307	TTHERM_00225780	GSPATP00033455001	t8317	p73231
CLS00307	TTHERM_00225780	GSPATP00033455001	t8318	p73232
CLS00307	TTHERM_00225780	GSPATP00033455001	t8328	p73233
CLS00308	GSPATP00036680001	TTHERM_00188930	p18681	t22842
CLS00308	GSPATP00036680001	TTHERM_00188930	p18682	t22843
CLS00308	GSPATP00036680001	TTHERM_00188930	p18683	t22844
CLS00308	GSPATP00036680001	TTHERM_00188930	p18684	t22847
CLS00308	GSPATP00036680001	TTHERM_00188930	p18686	t22848
CLS00308	TTHERM_00188930	GSPATP00036680001	t22842	p18681
CLS00308	TTHERM_00188930	GSPATP00036680001	t22843	p18682
CLS00308	TTHERM_00188930	GSPATP00036680001	t22844	p18683
CLS00308	TTHERM_00188930	GSPATP00036680001	t22847	p18684
CLS00308	TTHERM_00188930	GSPATP00036680001	t22848	p18686
CLS00310	GSPATP00039196001	TTHERM_00339640	p60090	t19719
CLS00310	GSPATP00039196001	TTHERM_00339640	p60091	t19721
CLS00310	GSPATP00039196001	TTHERM_00339640	p60092	t19722
CLS00310	GSPATP00039196001	TTHERM_00339640	p60095	t19725
CLS00310	TTHERM_00339640	GSPATP00039196001	t19719	p60090
CLS00310	TTHERM_00339640	GSPATP00039196001	t19721	p60091
CLS00310	TTHERM_00339640	GSPATP00039196001	t19722	p60092
CLS00310	TTHERM_00339640	GSPATP00039196001	t19725	p60095
CLS00311	GSPATP00024914001	TTHERM_00821870	p54604	t90323
CLS00311	GSPATP00024914001	TTHERM_00821870	p54605	t90325
CLS00311	GSPATP00024914001	TTHERM_00821870	p54606	t90326
CLS00311	TTHERM_00821870	GSPATP00024914001	t90323	p54604
CLS00311	TTHERM_00821870	GSPATP00024914001	t90325	p54605
CLS00311	TTHERM_00821870	GSPATP00024914001	t90326	p54606
CLS00316	GSPATP00010393001	TTHERM_00313520	p27532	t92272
CLS00316	GSPATP00010393001	TTHERM_00313520	p27534	t92276
CLS00316	TTHERM_00313520	GSPATP00010393001	t92272	p27532
CLS00316	TTHERM_00313520	GSPATP00010393001	t92276	p27534
CLS00318	GSPATP00028865001	TTHERM_00218940	p64259	t25272
CLS00318	GSPATP00028865001	TTHERM_00218940	p64261	t25274
CLS00318	GSPATP00028865001	TTHERM_00218940	p64262	t25280
CLS00318	TTHERM_00218940	GSPATP00028865001	t25272	p64259
CLS00318	TTHERM_00218940	GSPATP00028865001	t25274	p64261
CLS00318	TTHERM_00218940	GSPATP00028865001	t25280	p64262
CLS00319	GSPATP00017788001	TTHERM_00219180	p102594	t25346
CLS00319	TTHERM_00219180	GSPATP00017788001	t25346	p102594
CLS00320	GSPATP00030564001	TTHERM_00559720	p67623	t32314
CLS00320	TTHERM_00559720	GSPATP00030564001	t32314	p67623
CLS00321	GSPATP00006150001	TTHERM_01143900	p74245	t65509
CLS00321	TTHERM_01143900	GSPATP00006150001	t65509	p74245
CLS00322	GSPATP00009291001	TTHERM_00537429	p87173	t32071
CLS00322	GSPATP00009291001	TTHERM_00537429	p87174	t32073
CLS00322	GSPATP00009291001	TTHERM_00537429	p87175	t32075
CLS00322	TTHERM_00537429	GSPATP00009291001	t32071	p87173
CLS00322	TTHERM_00537429	GSPATP00009291001	t32073	p87174
CLS00322	TTHERM_00537429	GSPATP00009291001	t32075	p87175
CLS00323	GSPATP00021788001	TTHERM_00112510	p49128	t93136
CLS00323	GSPATP00021788001	TTHERM_00112510	p49129	t93137
CLS00323	GSPATP00021788001	TTHERM_00112510	p49130	t93140
CLS00323	GSPATP00021788001	TTHERM_00112510	p49131	t93142
CLS00323	TTHERM_00112510	GSPATP00021788001	t93136	p49128
CLS00323	TTHERM_00112510	GSPATP00021788001	t93137	p49129
CLS00323	TTHERM_00112510	GSPATP00021788001	t93140	p49130
CLS00323	TTHERM_00112510	GSPATP00021788001	t93142	p49131
CLS00325	GSPATP00017598001	TTHERM_00474738	p41165	t28942
CLS00325	TTHERM_00474738	GSPATP00017598001	t28942	p41165
CLS00327	GSPATP00037335001	TTHERM_00541460	p80639	t34649
CLS00327	GSPATP00037335001	TTHERM_00541460	p80640	t34652
CLS00327	TTHERM_00541460	GSPATP00037335001	t34649	p80639
CLS00327	TTHERM_00541460	GSPATP00037335001	t34652	p80640
CLS00329	GSPATP00017347001	TTHERM_00292070	p101881	t72477
CLS00329	GSPATP00017347001	TTHERM_00292070	p101882	t72480
CLS00329	TTHERM_00292070	GSPATP00017347001	t72477	p101881
CLS00329	TTHERM_00292070	GSPATP00017347001	t72480	p101882
CLS00330	GSPATP00011255001	TTHERM_00499570	p29634	t31143
CLS00330	GSPATP00011255001	TTHERM_00499570	p29635	t31147
CLS00330	GSPATP00011255001	TTHERM_00499570	p29636	t31149
CLS00330	TTHERM_00499570	GSPATP00011255001	t31143	p29634
CLS00330	TTHERM_00499570	GSPATP00011255001	t31147	p29635
CLS00330	TTHERM_00499570	GSPATP00011255001	t31149	p29636
CLS00333	GSPATP00024229001	TTHERM_00470810	p53663	t18588
CLS00333	GSPATP00024229001	TTHERM_00470810	p53664	t18590
CLS00333	GSPATP00024229001	TTHERM_00470810	p53665	t18592
CLS00333	TTHERM_00470810	GSPATP00024229001	t18588	p53663
CLS00333	TTHERM_00470810	GSPATP00024229001	t18590	p53664
CLS00333	TTHERM_00470810	GSPATP00024229001	t18592	p53665
CLS00334	GSPATP00030141001	TTHERM_00219110	p5994	t25311
CLS00334	GSPATP00030141001	TTHERM_00219110	p5996	t25313
CLS00334	TTHERM_00219110	GSPATP00030141001	t25311	p5994
CLS00334	TTHERM_00219110	GSPATP00030141001	t25313	p5996
CLS00335	GSPATP00028877001	TTHERM_00492720	p3453	t29551
CLS00335	TTHERM_00492720	GSPATP00028877001	t29551	p3453
CLS00340	GSPATP00037751001	TTHERM_00444800	p20850	t26688
CLS00340	GSPATP00037751001	TTHERM_00444800	p20851	t26689
CLS00340	TTHERM_00444800	GSPATP00037751001	t26688	p20850
CLS00340	TTHERM_00444800	GSPATP00037751001	t26689	p20851
CLS00341	GSPATP00033688001	TTHERM_00522160	p73551	t31466
CLS00341	TTHERM_00522160	GSPATP00033688001	t31466	p73551
CLS00343	GSPATP00025615001	TTHERM_00590370	p55654	t34024
CLS00343	GSPATP00025615001	TTHERM_00590370	p55655	t34026
CLS00343	TTHERM_00590370	GSPATP00025615001	t34024	p55654
CLS00343	TTHERM_00590370	GSPATP00025615001	t34026	p55655
CLS00344	GSPATP00007595001	TTHERM_00624710	p22050	t42734
CLS00344	GSPATP00007595001	TTHERM_00624710	p22051	t42743
CLS00344	GSPATP00007595001	TTHERM_00624710	p22052	t42744
CLS00344	TTHERM_00624710	GSPATP00007595001	t42734	p22050
CLS00344	TTHERM_00624710	GSPATP00007595001	t42743	p22051
CLS00344	TTHERM_00624710	GSPATP00007595001	t42744	p22052
CLS00348	GSPATP00030260001	TTHERM_00080020	p6162	t46810
CLS00348	GSPATP00030260001	TTHERM_00080020	p6163	t46811
CLS00348	GSPATP00030260001	TTHERM_00080020	p6166	t46818
CLS00348	GSPATP00030260001	TTHERM_00080020	p6167	t46820
CLS00348	TTHERM_00080020	GSPATP00030260001	t46810	p6162
CLS00348	TTHERM_00080020	GSPATP00030260001	t46811	p6163
CLS00348	TTHERM_00080020	GSPATP00030260001	t46818	p6166
CLS00348	TTHERM_00080020	GSPATP00030260001	t46820	p6167
CLS00349	GSPATP00009860001	TTHERM_00267910	p26678	t20070
CLS00349	GSPATP00009860001	TTHERM_00267910	p26679	t20073
CLS00349	TTHERM_00267910	GSPATP00009860001	t20070	p26678
CLS00349	TTHERM_00267910	GSPATP00009860001	t20073	p26679
CLS00355	GSPATP00008840001	TTHERM_00475329	p25136	t29044
CLS00355	TTHERM_00475329	GSPATP00008840001	t29044	p25136
CLS03608	GSPATP00009670001	TTHERM_00101150	p87814	t51788
CLS03608	TTHERM_00101150	GSPATP00009670001	t51788	p87814
CLS03610	GSPATP00011147001	TTHERM_00497570	p29469	t83094
CLS03610	GSPATP00011147001	TTHERM_00497570	p29470	t83095
CLS03610	TTHERM_00497570	GSPATP00011147001	t83094	p29469
CLS03610	TTHERM_00497570	GSPATP00011147001	t83095	p29470
CLS03611	GSPATP00009678001	TTHERM_00077420	p87824	t98371
CLS03611	GSPATP00009678001	TTHERM_00077420	p87826	t98372
CLS03611	TTHERM_00077420	GSPATP00009678001	t98371	p87824
CLS03611	TTHERM_00077420	GSPATP00009678001	t98372	p87826
CLS03612	GSPATP00011155001	TTHERM_00865360	p29479	t37966
CLS03612	GSPATP00011155001	TTHERM_00865360	p29480	t37967
CLS03612	GSPATP00011155001	TTHERM_00865360	p29481	t37968
CLS03612	GSPATP00011155001	TTHERM_00865360	p29483	t37969
CLS03612	TTHERM_00865360	GSPATP00011155001	t37966	p29479
CLS03612	TTHERM_00865360	GSPATP00011155001	t37967	p29480
CLS03612	TTHERM_00865360	GSPATP00011155001	t37968	p29481
CLS03612	TTHERM_00865360	GSPATP00011155001	t37969	p29483
CLS03613	GSPATP00006383001	TTHERM_00760350	p76647	t15866
CLS03613	TTHERM_00760350	GSPATP00006383001	t15866	p76647
CLS03614	GSPATP00006400001	TTHERM_00189160	p15631	t75563
CLS03614	TTHERM_00189160	GSPATP00006400001	t75563	p15631
CLS03615	GSPATP00011480001	TTHERM_00649210	p91572	t69386
CLS03615	GSPATP00011480001	TTHERM_00649210	p91573	t69387
CLS03615	GSPATP00011480001	TTHERM_00649210	p91574	t69388
CLS03615	GSPATP00011480001	TTHERM_00649210	p91575	t69389
CLS03615	GSPATP00011480001	TTHERM_00649210	p91576	t69391
CLS03615	TTHERM_00649210	GSPATP00011480001	t69386	p91572
CLS03615	TTHERM_00649210	GSPATP00011480001	t69387	p91573
CLS03615	TTHERM_00649210	GSPATP00011480001	t69388	p91574
CLS03615	TTHERM_00649210	GSPATP00011480001	t69389	p91575
CLS03615	TTHERM_00649210	GSPATP00011480001	t69391	p91576
CLS03616	GSPATP00006414001	TTHERM_00790540	p15672	t2942
CLS03616	TTHERM_00790540	GSPATP00006414001	t2942	p15672
CLS03619	GSPATP00006432001	TTHERM_01015990	p76712	t88877
CLS03619	TTHERM_01015990	GSPATP00006432001	t88877	p76712
CLS03621	GSPATP00011461001	TTHERM_01179880	p30026	t12442
CLS03621	GSPATP00011461001	TTHERM_01179880	p30028	t12445
CLS03621	TTHERM_01179880	GSPATP00011461001	t12442	p30026
CLS03621	TTHERM_01179880	GSPATP00011461001	t12445	p30028
CLS03621	TTHERM_01179880	GSPATP00011461001	t12447	p30029
CLS03624	GSPATP00006458001	TTHERM_00309940	p76751	t22621
CLS03624	TTHERM_00309940	GSPATP00006458001	t22621	p76751
CLS03625	GSPATP00006506001	TTHERM_00649420	p15829	t69441
CLS03625	GSPATP00006506001	TTHERM_00649420	p15830	t69443
CLS03625	TTHERM_00649420	GSPATP00006506001	t69441	p15829
CLS03625	TTHERM_00649420	GSPATP00006506001	t69443	p15830
CLS03626	GSPATP00011269001	TTHERM_00188700	p29655	t75434
CLS03626	GSPATP00011269001	TTHERM_00188700	p29656	t75435
CLS03626	GSPATP00011269001	TTHERM_00188700	p29657	t75436
CLS03626	GSPATP00011269001	TTHERM_00188700	p29658	t75438
CLS03626	GSPATP00011269001	TTHERM_00188700	p29659	t75440
CLS03626	TTHERM_00188700	GSPATP00011269001	t75434	p29655
CLS03626	TTHERM_00188700	GSPATP00011269001	t75435	p29656
CLS03626	TTHERM_00188700	GSPATP00011269001	t75436	p29657
CLS03626	TTHERM_00188700	GSPATP00011269001	t75438	p29658
CLS03626	TTHERM_00188700	GSPATP00011269001	t75440	p29659
CLS03629	GSPATP00021612001	TTHERM_00040380	p109921	t45673
CLS03629	GSPATP00021612001	TTHERM_00040380	p109923	t45675
CLS03629	TTHERM_00040380	GSPATP00021612001	t45673	p109921
CLS03629	TTHERM_00040380	GSPATP00021612001	t45675	p109923
CLS03633	GSPATP00009832001	TTHERM_00765320	p88046	t36776
CLS03633	GSPATP00009832001	TTHERM_00765320	p88047	t36778
CLS03633	TTHERM_00765320	GSPATP00009832001	t36778	p88047
CLS03634	GSPATP00009835001	TTHERM_00030500	p88049	t97152
CLS03634	GSPATP00009835001	TTHERM_00030500	p88053	t97160
CLS03634	GSPATP00009835001	TTHERM_00030500	p88055	t97162
CLS03634	GSPATP00009835001	TTHERM_00030500	p88057	t97164
CLS03634	TTHERM_00030500	GSPATP00009835001	t97152	p88049
CLS03634	TTHERM_00030500	GSPATP00009835001	t97160	p88053
CLS03634	TTHERM_00030500	GSPATP00009835001	t97162	p88055
CLS03634	TTHERM_00030500	GSPATP00009835001	t97164	p88057
CLS03636	GSPATP00009840001	TTHERM_00295310	p88069	t21031
CLS03636	TTHERM_00295310	GSPATP00009840001	t21031	p88069
CLS03637	GSPATP00006560001	TTHERM_00584840	p76931	t68953
CLS03637	TTHERM_00584840	GSPATP00006560001	t68953	p76931
CLS03640	TTHERM_00316150	GSPATP00006603001	t71713	p17756
CLS03641	GSPATP00006606001	TTHERM_01220340	p78730	t66198
CLS03641	TTHERM_01220340	GSPATP00006606001	t66198	p78730
CLS03645	GSPATP00012722001	TTHERM_00077200	p93409	t98342
CLS03645	GSPATP00012722001	TTHERM_00077200	p93410	t98343
CLS03645	TTHERM_00077200	GSPATP00012722001	t98342	p93409
CLS03645	TTHERM_00077200	GSPATP00012722001	t98343	p93410
CLS03647	GSPATP00006659001	TTHERM_00442480	p78804	t70450
CLS03647	GSPATP00006659001	TTHERM_00442480	p78806	t70454
CLS03647	TTHERM_00442480	GSPATP00006659001	t70450	p78804
CLS03647	TTHERM_00442480	GSPATP00006659001	t70454	p78806
CLS03649	GSPATP00006682001	TTHERM_00406600	p78856	t30488
CLS03649	GSPATP00006682001	TTHERM_00406600	p78857	t30489
CLS03649	TTHERM_00406600	GSPATP00006682001	t30488	p78856
CLS03649	TTHERM_00406600	GSPATP00006682001	t30489	p78857
CLS03651	GSPATP00006691001	TTHERM_01443840	p78874	t49452
CLS03651	GSPATP00006691001	TTHERM_01443840	p78875	t49453
CLS03651	TTHERM_01443840	GSPATP00006691001	t49452	p78874
CLS03651	TTHERM_01443840	GSPATP00006691001	t49453	p78875
CLS03653	GSPATP00006711001	TTHERM_00442380	p78902	t17614
CLS03653	TTHERM_00442380	GSPATP00006711001	t17614	p78902
CLS03654	GSPATP00006714001	TTHERM_01108530	p78905	t90746
CLS03654	TTHERM_01108530	GSPATP00006714001	t90746	p78905
CLS03655	GSPATP00006722001	TTHERM_00522240	p78928	t31492
CLS03655	GSPATP00006722001	TTHERM_00522240	p78929	t31495
CLS03655	TTHERM_00522240	GSPATP00006722001	t31492	p78928
CLS03655	TTHERM_00522240	GSPATP00006722001	t31495	p78929
CLS03656	GSPATP00006727001	TTHERM_00649490	p17988	t69449
CLS03656	TTHERM_00649490	GSPATP00006727001	t69449	p17988
CLS03657	GSPATP00006739001	TTHERM_00196350	p18010	t5629
CLS03657	GSPATP00006739001	TTHERM_00196350	p18012	t5631
CLS03657	GSPATP00006739001	TTHERM_00196350	p18015	t5632
CLS03657	GSPATP00006739001	TTHERM_00196350	p18016	t5633
CLS03657	TTHERM_00196350	GSPATP00006739001	t5629	p18010
CLS03657	TTHERM_00196350	GSPATP00006739001	t5631	p18012
CLS03657	TTHERM_00196350	GSPATP00006739001	t5632	p18015
CLS03657	TTHERM_00196350	GSPATP00006739001	t5633	p18016
CLS03671	GSPATP00006878001	TTHERM_00145910	p79212	t25973
CLS03671	GSPATP00006878001	TTHERM_00145910	p79213	t25975
CLS03671	GSPATP00006878001	TTHERM_00145910	p79214	t25977
CLS03671	TTHERM_00145910	GSPATP00006878001	t25973	p79212
CLS03671	TTHERM_00145910	GSPATP00006878001	t25975	p79213
CLS03671	TTHERM_00145910	GSPATP00006878001	t25977	p79214
CLS03672	GSPATP00006893001	TTHERM_00590510	p18237	t34054
CLS03672	TTHERM_00590510	GSPATP00006893001	t34054	p18237
CLS03673	GSPATP00031212001	TTHERM_00535750	p8262	t84081
CLS03673	GSPATP00031212001	TTHERM_00535750	p8263	t84083
CLS03673	GSPATP00031212001	TTHERM_00535750	p8264	t84084
CLS03673	GSPATP00031212001	TTHERM_00535750	p8267	t84086
CLS03673	TTHERM_00535750	GSPATP00031212001	t84081	p8262
CLS03673	TTHERM_00535750	GSPATP00031212001	t84083	p8263
CLS03673	TTHERM_00535750	GSPATP00031212001	t84084	p8264
CLS03673	TTHERM_00535750	GSPATP00031212001	t84086	p8267
CLS03675	GSPATP00016720001	TTHERM_00013500	p38964	t54490
CLS03675	GSPATP00016720001	TTHERM_00013500	p38965	t54491
CLS03675	TTHERM_00013500	GSPATP00016720001	t54490	p38964
CLS03675	TTHERM_00013500	GSPATP00016720001	t54491	p38965
CLS03679	GSPATP00006951001	TTHERM_00977730	p80889	t61493
CLS03679	TTHERM_00977730	GSPATP00006951001	t61493	p80889
CLS03682	GSPATP00013178001	TTHERM_00637660	p32730	t106297
CLS03682	GSPATP00013178001	TTHERM_00637660	p32732	t106307
CLS03682	TTHERM_00637660	GSPATP00013178001	t106297	p32730
CLS03682	TTHERM_00637660	GSPATP00013178001	t106307	p32732
CLS03684	GSPATP00007000001	TTHERM_00641080	p20031	t53115
CLS03684	GSPATP00007000001	TTHERM_00641080	p20032	t53117
CLS03684	GSPATP00007000001	TTHERM_00641080	p20033	t53119
CLS03684	TTHERM_00641080	GSPATP00007000001	t53115	p20031
CLS03684	TTHERM_00641080	GSPATP00007000001	t53117	p20032
CLS03684	TTHERM_00641080	GSPATP00007000001	t53119	p20033
CLS03685	GSPATP00007019001	TTHERM_00382120	p80984	t102603
CLS03685	GSPATP00007019001	TTHERM_00382120	p80985	t102605
CLS03685	GSPATP00007019001	TTHERM_00382120	p80987	t102607
CLS03685	TTHERM_00382120	GSPATP00007019001	t102603	p80984
CLS03685	TTHERM_00382120	GSPATP00007019001	t102605	p80985
CLS03685	TTHERM_00382120	GSPATP00007019001	t102607	p80987
CLS03686	GSPATP00016641001	TTHERM_01078050	p38851	t100190
CLS03686	TTHERM_01078050	GSPATP00016641001	t100190	p38851
CLS03687	GSPATP00007026001	TTHERM_00131180	p20093	t76503
CLS03687	TTHERM_00131180	GSPATP00007026001	t76503	p20093
CLS03689	GSPATP00007028001	TTHERM_00637810	p20097	t106388
CLS03689	TTHERM_00637810	GSPATP00007028001	t106388	p20097
CLS03690	GSPATP00007042001	TTHERM_00463240	p81019	t43684
CLS03690	TTHERM_00463240	GSPATP00007042001	t43684	p81019
CLS03691	GSPATP00016621001	TTHERM_00220950	p38831	t25519
CLS03691	TTHERM_00220950	GSPATP00016621001	t25519	p38831
CLS03694	GSPATP00016612001	TTHERM_00633570	p38814	t106068
CLS03694	GSPATP00016612001	TTHERM_00633570	p38815	t106069
CLS03694	TTHERM_00633570	GSPATP00016612001	t106068	p38814
CLS03694	TTHERM_00633570	GSPATP00016612001	t106069	p38815
CLS03695	GSPATP00013233001	TTHERM_00999050	p32804	t94772
CLS03695	GSPATP00013233001	TTHERM_00999050	p32805	t94773
CLS03695	TTHERM_00999050	GSPATP00013233001	t94772	p32804
CLS03695	TTHERM_00999050	GSPATP00013233001	t94773	p32805
CLS03696	GSPATP00021389001	TTHERM_00760790	p108932	t15942
CLS03696	TTHERM_00760790	GSPATP00021389001	t15942	p108932
CLS03697	GSPATP00007075001	TTHERM_00575550	p20191	t41443
CLS03697	GSPATP00007075001	TTHERM_00575550	p20192	t41444
CLS03697	GSPATP00007075001	TTHERM_00575550	p20193	t41445
CLS03697	TTHERM_00575550	GSPATP00007075001	t41443	p20191
CLS03697	TTHERM_00575550	GSPATP00007075001	t41444	p20192
CLS03697	TTHERM_00575550	GSPATP00007075001	t41445	p20193
CLS03698	GSPATP00013248001	TTHERM_00420230	p94310	t17007
CLS03698	TTHERM_00420230	GSPATP00013248001	t17007	p94310
CLS03701	GSPATP00007100001	TTHERM_00467800	p20223	t29284
CLS03703	GSPATP00007105001	TTHERM_00530270	p20238	t71027
CLS03703	GSPATP00007105001	TTHERM_00530270	p20241	t71035
CLS03703	TTHERM_00530270	GSPATP00007105001	t71027	p20238
CLS03703	TTHERM_00530270	GSPATP00007105001	t71035	p20241
CLS03705	GSPATP00016554001	TTHERM_00011020	p100037	t54168
CLS03705	TTHERM_00011020	GSPATP00016554001	t54168	p100037
CLS03706	GSPATP00007117001	TTHERM_01035670	p20263	t9357
CLS03706	GSPATP00007117001	TTHERM_01035670	p20264	t9360
CLS03706	TTHERM_01035670	GSPATP00007117001	t9357	p20263
CLS03706	TTHERM_01035670	GSPATP00007117001	t9360	p20264
CLS03708	GSPATP00016539001	TTHERM_00529770	p38700	t70887
CLS03708	TTHERM_00529770	GSPATP00016539001	t70887	p38700
CLS03709	GSPATP00007131001	TTHERM_00106960	p81178	t105373
CLS03709	GSPATP00007131001	TTHERM_00106960	p81179	t105376
CLS03709	TTHERM_00106960	GSPATP00007131001	t105373	p81178
CLS03709	TTHERM_00106960	GSPATP00007131001	t105376	p81179
CLS03712	GSPATP00016494001	TTHERM_00460540	p38613	t43582
CLS03712	TTHERM_00460540	GSPATP00016494001	t43582	p38613
CLS03713	GSPATP00007189001	TTHERM_00774810	p81248	t2791
CLS03713	GSPATP00007189001	TTHERM_00774810	p81253	t2822
CLS03713	TTHERM_00774810	GSPATP00007189001	t2791	p81248
CLS03713	TTHERM_00774810	GSPATP00007189001	t2822	p81253
CLS03716	GSPATP00038231001	TTHERM_00471410	p82549	t71523
CLS03716	GSPATP00038231001	TTHERM_00471410	p82550	t71524
CLS03716	TTHERM_00471410	GSPATP00038231001	t71523	p82549
CLS03716	TTHERM_00471410	GSPATP00038231001	t71524	p82550
CLS03717	GSPATP00038234001	TTHERM_00426010	p21509	t50899
CLS03717	TTHERM_00426010	GSPATP00038234001	t50899	p21509
CLS03722	GSPATP00007250001	TTHERM_00728910	p81373	t36603
CLS03722	TTHERM_00728910	GSPATP00007250001	t36603	p81373
CLS03723	GSPATP00038256001	TTHERM_00614690	p82589	t33511
CLS03723	GSPATP00038256001	TTHERM_00614690	p82590	t33514
CLS03723	GSPATP00038256001	TTHERM_00614690	p82591	t33517
CLS03723	TTHERM_00614690	GSPATP00038256001	t33511	p82589
CLS03723	TTHERM_00614690	GSPATP00038256001	t33514	p82590
CLS03723	TTHERM_00614690	GSPATP00038256001	t33517	p82591
CLS03724	GSPATP00007256001	TTHERM_00161660	p20452	t46840
CLS03724	TTHERM_00161660	GSPATP00007256001	t46840	p20452
CLS03725	GSPATP00038261001	TTHERM_00994160	p21527	t61957
CLS03725	GSPATP00038261001	TTHERM_00994160	p21528	t61959
CLS03725	TTHERM_00994160	GSPATP00038261001	t61957	p21527
CLS03725	TTHERM_00994160	GSPATP00038261001	t61959	p21528
CLS03727	GSPATP00034832001	TTHERM_00209430	p14879	t60449
CLS03727	TTHERM_00209430	GSPATP00034832001	t60449	p14879
CLS03730	GSPATP00015045001	TTHERM_00158290	p36282	t47058
CLS03730	GSPATP00015045001	TTHERM_00158290	p36283	t47060
CLS03730	GSPATP00015045001	TTHERM_00158290	p36285	t47064
CLS03730	TTHERM_00158290	GSPATP00015045001	t47058	p36282
CLS03730	TTHERM_00158290	GSPATP00015045001	t47060	p36283
CLS03730	TTHERM_00158290	GSPATP00015045001	t47064	p36285
CLS03734	GSPATP00015294001	TTHERM_00264890	p98097	t64944
CLS03734	TTHERM_00264890	GSPATP00015294001	t64944	p98097
CLS03735	GSPATP00007406001	TTHERM_01093500	p21739	t91580
CLS03735	GSPATP00007406001	TTHERM_01093500	p21740	t91582
CLS03735	TTHERM_01093500	GSPATP00007406001	t91580	p21739
CLS03735	TTHERM_01093500	GSPATP00007406001	t91582	p21740
CLS03738	GSPATP00015273001	TTHERM_00194660	p36648	t59397
CLS03738	TTHERM_00194660	GSPATP00015273001	t59397	p36648
CLS03739	GSPATP00007443001	TTHERM_00117580	p21801	t41833
CLS03739	GSPATP00007443001	TTHERM_00117580	p21802	t41834
CLS03739	TTHERM_00117580	GSPATP00007443001	t41833	p21801
CLS03739	TTHERM_00117580	GSPATP00007443001	t41834	p21802
CLS03740	GSPATP00015266001	TTHERM_01179920	p36635	t12463
CLS03740	TTHERM_01179920	GSPATP00015266001	t12463	p36635
CLS03741	GSPATP00031694001	TTHERM_00464930	p69971	t29093
CLS03741	TTHERM_00464930	GSPATP00031694001	t29093	p69971
CLS03744	GSPATP00015246001	TTHERM_00158430	p98004	t47044
CLS03744	GSPATP00015246001	TTHERM_00158430	p98006	t47047
CLS03744	TTHERM_00158430	GSPATP00015246001	t47044	p98004
CLS03744	TTHERM_00158430	GSPATP00015246001	t47047	p98006
CLS03746	GSPATP00025816001	TTHERM_00518580	p117670	t33289
CLS03746	GSPATP00025816001	TTHERM_00518580	p117671	t33290
CLS03746	GSPATP00025816001	TTHERM_00518580	p117672	t33292
CLS03746	TTHERM_00518580	GSPATP00025816001	t33289	p117670
CLS03746	TTHERM_00518580	GSPATP00025816001	t33290	p117671
CLS03746	TTHERM_00518580	GSPATP00025816001	t33292	p117672
CLS03751	GSPATP00015214001	TTHERM_00670700	p36568	t34986
CLS03751	TTHERM_00670700	GSPATP00015214001	t34986	p36568
CLS03752	GSPATP00007505001	TTHERM_00399210	p21926	t30248
CLS03752	GSPATP00007505001	TTHERM_00399210	p21927	t30250
CLS03752	GSPATP00007505001	TTHERM_00399210	p21929	t30258
CLS03752	TTHERM_00399210	GSPATP00007505001	t30248	p21926
CLS03752	TTHERM_00399210	GSPATP00007505001	t30250	p21927
CLS03752	TTHERM_00399210	GSPATP00007505001	t30258	p21929
CLS03753	GSPATP00015209001	TTHERM_00225810	p36551	t62242
CLS03753	TTHERM_00225810	GSPATP00015209001	t62242	p36551
CLS03754	GSPATP00015208001	TTHERM_00787070	p97931	t89999
CLS03754	GSPATP00015208001	TTHERM_00787070	p97932	t90001
CLS03754	GSPATP00015208001	TTHERM_00787070	p97933	t90004
CLS03754	TTHERM_00787070	GSPATP00015208001	t89999	p97931
CLS03754	TTHERM_00787070	GSPATP00015208001	t90001	p97932
CLS03754	TTHERM_00787070	GSPATP00015208001	t90004	p97933
CLS03759	GSPATP00027861001	TTHERM_00293370	p62611	t21250
CLS03759	GSPATP00027861001	TTHERM_00293370	p62613	t21253
CLS03759	GSPATP00027861001	TTHERM_00293370	p62614	t21254
CLS03759	TTHERM_00293370	GSPATP00027861001	t21253	p62613
CLS03759	TTHERM_00293370	GSPATP00027861001	t21254	p62614
CLS03760	GSPATP00007556001	TTHERM_00616390	p83004	t33712
CLS03760	GSPATP00007556001	TTHERM_00616390	p83005	t33713
CLS03760	TTHERM_00616390	GSPATP00007556001	t33712	p83004
CLS03760	TTHERM_00616390	GSPATP00007556001	t33713	p83005
CLS03768	GSPATP00015126001	TTHERM_01068180	p97796	t63745
CLS03768	TTHERM_01068180	GSPATP00015126001	t63745	p97796
CLS03772	GSPATP00007626001	TTHERM_00691420	p22417	t16165
CLS03772	TTHERM_00691420	GSPATP00007626001	t16165	p22417
CLS03774	GSPATP00007629001	TTHERM_00784530	p22421	t94030
CLS03774	GSPATP00007629001	TTHERM_00784530	p22422	t94031
CLS03774	GSPATP00007629001	TTHERM_00784530	p22423	t94032
CLS03774	GSPATP00007629001	TTHERM_00784530	p22424	t94033
CLS03774	GSPATP00007629001	TTHERM_00784530	p22425	t94034
CLS03774	GSPATP00007629001	TTHERM_00784530	p22426	t94035
CLS03774	TTHERM_00784530	GSPATP00007629001	t94030	p22421
CLS03774	TTHERM_00784530	GSPATP00007629001	t94031	p22422
CLS03774	TTHERM_00784530	GSPATP00007629001	t94032	p22423
CLS03774	TTHERM_00784530	GSPATP00007629001	t94033	p22424
CLS03774	TTHERM_00784530	GSPATP00007629001	t94034	p22425
CLS03774	TTHERM_00784530	GSPATP00007629001	t94035	p22426
CLS03775	GSPATP00021553001	TTHERM_00145500	p109183	t78681
CLS03775	GSPATP00021553001	TTHERM_00145500	p109184	t78686
CLS03775	GSPATP00021553001	TTHERM_00145500	p109187	t78700
CLS03775	TTHERM_00145500	GSPATP00021553001	t78681	p109183
CLS03775	TTHERM_00145500	GSPATP00021553001	t78686	p109184
CLS03775	TTHERM_00145500	GSPATP00021553001	t78700	p109187
CLS03776	GSPATP00021546001	TTHERM_00197860	p109171	t6492
CLS03776	GSPATP00021546001	TTHERM_00197860	p109172	t6493
CLS03776	GSPATP00021546001	TTHERM_00197860	p109174	t6495
CLS03776	TTHERM_00197860	GSPATP00021546001	t6492	p109171
CLS03776	TTHERM_00197860	GSPATP00021546001	t6493	p109172
CLS03776	TTHERM_00197860	GSPATP00021546001	t6495	p109174
CLS03778	GSPATP00007643001	TTHERM_00438860	p83652	t28604
CLS03778	GSPATP00007643001	TTHERM_00438860	p83653	t28605
CLS03778	TTHERM_00438860	GSPATP00007643001	t28604	p83652
CLS03778	TTHERM_00438860	GSPATP00007643001	t28605	p83653
CLS03781	GSPATP00007650001	TTHERM_00614670	p83668	t85520
CLS03781	GSPATP00007650001	TTHERM_00614670	p83669	t85521
CLS03781	TTHERM_00614670	GSPATP00007650001	t85520	p83668
CLS03781	TTHERM_00614670	GSPATP00007650001	t85521	p83669
CLS03791	GSPATP00007718001	TTHERM_00586540	p83766	t85618
CLS03791	GSPATP00007718001	TTHERM_00586540	p83767	t85620
CLS03791	GSPATP00007718001	TTHERM_00586540	p83768	t85621
CLS03791	TTHERM_00586540	GSPATP00007718001	t85618	p83766
CLS03791	TTHERM_00586540	GSPATP00007718001	t85620	p83767
CLS03791	TTHERM_00586540	GSPATP00007718001	t85621	p83768
CLS03793	GSPATP00007724001	TTHERM_00443100	p83779	t17786
CLS03793	TTHERM_00443100	GSPATP00007724001	t17786	p83779
CLS03796	GSPATP00029687001	TTHERM_00161050	p5266	t46932
CLS03796	GSPATP00029687001	TTHERM_00161050	p5267	t46934
CLS03796	GSPATP00029687001	TTHERM_00161050	p5268	t46936
CLS03796	GSPATP00029687001	TTHERM_00161050	p5270	t46937
CLS03796	TTHERM_00161050	GSPATP00029687001	t46932	p5266
CLS03796	TTHERM_00161050	GSPATP00029687001	t46934	p5267
CLS03796	TTHERM_00161050	GSPATP00029687001	t46936	p5268
CLS03796	TTHERM_00161050	GSPATP00029687001	t46937	p5270
CLS03800	GSPATP00029641001	TTHERM_00112790	p66123	t93201
CLS03800	TTHERM_00112790	GSPATP00029641001	t93201	p66123
CLS03801	GSPATP00023078001	TTHERM_00622680	p112316	t42592
CLS03801	TTHERM_00622680	GSPATP00023078001	t42592	p112316
CLS03804	GSPATP00021337001	TTHERM_00320440	p47615	t14529
CLS03804	TTHERM_00320440	GSPATP00021337001	t14529	p47615
CLS03812	GSPATP00008015001	TTHERM_00127270	p23798	t76797
CLS03812	GSPATP00008015001	TTHERM_00127270	p23800	t76800
CLS03812	TTHERM_00127270	GSPATP00008015001	t76797	p23798
CLS03812	TTHERM_00127270	GSPATP00008015001	t76800	p23800
CLS03819	GSPATP00008700001	TTHERM_01119500	p86227	t11900
CLS03819	TTHERM_01119500	GSPATP00008700001	t11900	p86227
CLS03820	GSPATP00008139001	TTHERM_00193560	p85296	t59070
CLS03820	GSPATP00008139001	TTHERM_00193560	p85297	t59072
CLS03820	TTHERM_00193560	GSPATP00008139001	t59070	p85296
CLS03820	TTHERM_00193560	GSPATP00008139001	t59072	p85297
CLS03822	GSPATP00008154001	TTHERM_00523059	p23980	t31761
CLS03822	TTHERM_00523059	GSPATP00008154001	t31761	p23980
CLS03823	GSPATP00008730001	TTHERM_00695750	p86266	t94673
CLS03823	TTHERM_00695750	GSPATP00008730001	t94673	p86266
CLS03824	GSPATP00009926001	TTHERM_00582290	p88179	t45915
CLS03824	GSPATP00009926001	TTHERM_00582290	p88180	t45916
CLS03824	TTHERM_00582290	GSPATP00009926001	t45915	p88179
CLS03824	TTHERM_00582290	GSPATP00009926001	t45916	p88180
CLS03830	GSPATP00011881001	TTHERM_00787360	p92215	t90038
CLS03830	GSPATP00011881001	TTHERM_00787360	p92216	t90039
CLS03830	GSPATP00011881001	TTHERM_00787360	p92217	t90040
CLS03830	GSPATP00011881001	TTHERM_00787360	p92218	t90041
CLS03830	GSPATP00011881001	TTHERM_00787360	p92219	t90042
CLS03830	GSPATP00011881001	TTHERM_00787360	p92220	t90043
CLS03830	GSPATP00011881001	TTHERM_00787360	p92221	t90044
CLS03830	TTHERM_00787360	GSPATP00011881001	t90038	p92215
CLS03830	TTHERM_00787360	GSPATP00011881001	t90039	p92216
CLS03830	TTHERM_00787360	GSPATP00011881001	t90040	p92217
CLS03830	TTHERM_00787360	GSPATP00011881001	t90041	p92218
CLS03830	TTHERM_00787360	GSPATP00011881001	t90042	p92219
CLS03830	TTHERM_00787360	GSPATP00011881001	t90043	p92220
CLS03830	TTHERM_00787360	GSPATP00011881001	t90044	p92221
CLS03834	GSPATP00008233001	TTHERM_00522420	p24112	t83749
CLS03834	GSPATP00008233001	TTHERM_00522420	p24115	t83755
CLS03834	TTHERM_00522420	GSPATP00008233001	t83749	p24112
CLS03834	TTHERM_00522420	GSPATP00008233001	t83755	p24115
CLS03837	GSPATP00019490001	TTHERM_00773130	p44769	t16513
CLS03837	TTHERM_00773130	GSPATP00019490001	t16513	p44769
CLS03838	GSPATP00008272001	TTHERM_00572130	p85523	t40846
CLS03838	TTHERM_00572130	GSPATP00008272001	t40846	p85523
CLS03842	GSPATP00015891001	TTHERM_00431340	p37612	t99977
CLS03842	TTHERM_00431340	GSPATP00015891001	t99977	p37612
CLS03843	GSPATP00009903001	TTHERM_00885770	p26778	t48255
CLS03843	GSPATP00009903001	TTHERM_00885770	p26779	t48256
CLS03843	GSPATP00009903001	TTHERM_00885770	p26781	t48259
CLS03843	TTHERM_00885770	GSPATP00009903001	t48255	p26778
CLS03843	TTHERM_00885770	GSPATP00009903001	t48256	p26779
CLS03843	TTHERM_00885770	GSPATP00009903001	t48259	p26781
CLS03845	GSPATP00013073001	TTHERM_00191860	p94040	t23197
CLS03845	TTHERM_00191860	GSPATP00013073001	t23197	p94040
CLS03848	GSPATP00008396001	TTHERM_00752160	p85746	t2544
CLS03848	TTHERM_00752160	GSPATP00008396001	t2544	p85746
CLS03850	GSPATP00008412001	TTHERM_00220600	p85781	t78078
CLS03850	TTHERM_00220600	GSPATP00008412001	t78078	p85781
CLS03851	GSPATP00008414001	TTHERM_00522300	p85792	t31508
CLS03851	GSPATP00008414001	TTHERM_00522300	p85793	t31509
CLS03851	TTHERM_00522300	GSPATP00008414001	t31508	p85792
CLS03851	TTHERM_00522300	GSPATP00008414001	t31509	p85793
CLS03854	GSPATP00012981001	TTHERM_00106940	p93909	t52142
CLS03854	TTHERM_00106940	GSPATP00012981001	t52142	p93909
CLS03856	GSPATP00017461001	TTHERM_00145790	p102089	t25955
CLS03856	GSPATP00017461001	TTHERM_00145790	p102091	t25957
CLS03856	GSPATP00017461001	TTHERM_00145790	p102092	t25958
CLS03856	TTHERM_00145790	GSPATP00017461001	t25955	p102089
CLS03856	TTHERM_00145790	GSPATP00017461001	t25957	p102091
CLS03856	TTHERM_00145790	GSPATP00017461001	t25958	p102092
CLS03858	GSPATP00015726001	TTHERM_00500790	p98752	t83371
CLS03858	GSPATP00015726001	TTHERM_00500790	p98753	t83372
CLS03858	TTHERM_00500790	GSPATP00015726001	t83371	p98752
CLS03858	TTHERM_00500790	GSPATP00015726001	t83372	p98753
CLS03866	GSPATP00008558001	TTHERM_00471279	p24710	t71512
CLS03866	TTHERM_00471279	GSPATP00008558001	t71512	p24710
CLS03867	GSPATP00030189001	TTHERM_00160860	p6065	t46961
CLS03869	GSPATP00008578001	TTHERM_00320510	p86039	t14532
CLS03869	GSPATP00008578001	TTHERM_00320510	p86040	t14533
CLS03869	GSPATP00008578001	TTHERM_00320510	p86041	t14534
CLS03869	GSPATP00008578001	TTHERM_00320510	p86042	t14535
CLS03869	GSPATP00008578001	TTHERM_00320510	p86043	t14538
CLS03869	GSPATP00008578001	TTHERM_00320510	p86044	t14539
CLS03869	TTHERM_00320510	GSPATP00008578001	t14532	p86039
CLS03869	TTHERM_00320510	GSPATP00008578001	t14533	p86040
CLS03869	TTHERM_00320510	GSPATP00008578001	t14534	p86041
CLS03869	TTHERM_00320510	GSPATP00008578001	t14535	p86042
CLS03869	TTHERM_00320510	GSPATP00008578001	t14538	p86043
CLS03869	TTHERM_00320510	GSPATP00008578001	t14539	p86044
CLS03871	GSPATP00008603001	TTHERM_00148790	p24774	t24440
CLS03871	TTHERM_00148790	GSPATP00008603001	t24440	p24774
CLS03872	GSPATP00008764001	TTHERM_00670860	p25023	t86768
CLS03872	GSPATP00008764001	TTHERM_00670860	p25024	t86769
CLS03872	GSPATP00008764001	TTHERM_00670860	p25025	t86770
CLS03872	GSPATP00008764001	TTHERM_00670860	p25026	t86771
CLS03872	GSPATP00008764001	TTHERM_00670860	p25027	t86773
CLS03872	TTHERM_00670860	GSPATP00008764001	t86768	p25023
CLS03872	TTHERM_00670860	GSPATP00008764001	t86769	p25024
CLS03872	TTHERM_00670860	GSPATP00008764001	t86770	p25025
CLS03872	TTHERM_00670860	GSPATP00008764001	t86771	p25026
CLS03872	TTHERM_00670860	GSPATP00008764001	t86773	p25027
CLS03873	GSPATP00008616001	TTHERM_00462989	p86110	t95375
CLS03873	GSPATP00008616001	TTHERM_00462989	p86111	t95376
CLS03873	TTHERM_00462989	GSPATP00008616001	t95375	p86110
CLS03873	TTHERM_00462989	GSPATP00008616001	t95376	p86111
CLS03875	GSPATP00008637001	TTHERM_00554360	p86134	t105611
CLS03875	GSPATP00008637001	TTHERM_00554360	p86135	t105612
CLS03875	GSPATP00008637001	TTHERM_00554360	p86136	t105616
CLS03875	TTHERM_00554360	GSPATP00008637001	t105611	p86134
CLS03875	TTHERM_00554360	GSPATP00008637001	t105612	p86135
CLS03875	TTHERM_00554360	GSPATP00008637001	t105616	p86136
CLS03876	GSPATP00008648001	TTHERM_00716250	p24836	t16067
CLS03876	GSPATP00008648001	TTHERM_00716250	p24837	t16068
CLS03876	GSPATP00008648001	TTHERM_00716250	p24838	t16069
CLS03876	TTHERM_00716250	GSPATP00008648001	t16067	p24836
CLS03876	TTHERM_00716250	GSPATP00008648001	t16068	p24837
CLS03876	TTHERM_00716250	GSPATP00008648001	t16069	p24838
CLS03879	GSPATP00008698001	TTHERM_00758860	p24912	t94888
CLS03879	GSPATP00008698001	TTHERM_00758860	p24913	t94889
CLS03879	GSPATP00008698001	TTHERM_00758860	p24915	t94890
CLS03879	GSPATP00008698001	TTHERM_00758860	p24916	t94892
CLS03879	GSPATP00008698001	TTHERM_00758860	p24917	t94893
CLS03879	TTHERM_00758860	GSPATP00008698001	t94888	p24912
CLS03879	TTHERM_00758860	GSPATP00008698001	t94889	p24913
CLS03879	TTHERM_00758860	GSPATP00008698001	t94890	p24915
CLS03879	TTHERM_00758860	GSPATP00008698001	t94892	p24916
CLS03879	TTHERM_00758860	GSPATP00008698001	t94893	p24917
CLS03885	GSPATP00017779001	TTHERM_00196590	p41473	t59575
CLS03885	TTHERM_00196590	GSPATP00017779001	t59575	p41473
CLS03886	GSPATP00008722001	TTHERM_00780870	p24947	t87922
CLS03886	GSPATP00008722001	TTHERM_00780870	p24948	t87923
CLS03886	TTHERM_00780870	GSPATP00008722001	t87922	p24947
CLS03886	TTHERM_00780870	GSPATP00008722001	t87923	p24948
CLS03888	GSPATP00008736001	TTHERM_00193750	p24971	t59113
CLS03888	GSPATP00008736001	TTHERM_00193750	p24972	t59114
CLS03888	TTHERM_00193750	GSPATP00008736001	t59113	p24971
CLS03888	TTHERM_00193750	GSPATP00008736001	t59114	p24972
CLS03891	GSPATP00008759001	TTHERM_00850630	p86307	t37948
CLS03891	GSPATP00008759001	TTHERM_00850630	p86308	t37949
CLS03891	TTHERM_00850630	GSPATP00008759001	t37948	p86307
CLS03891	TTHERM_00850630	GSPATP00008759001	t37949	p86308
CLS03892	GSPATP00008776001	TTHERM_00992800	p25032	t8054
CLS03892	GSPATP00008776001	TTHERM_00992800	p25033	t8055
CLS03892	TTHERM_00992800	GSPATP00008776001	t8054	p25032
CLS03892	TTHERM_00992800	GSPATP00008776001	t8055	p25033
CLS03894	GSPATP00008781001	TTHERM_00550880	p86366	t105471
CLS03894	TTHERM_00550880	GSPATP00008781001	t105471	p86366
CLS03896	GSPATP00008809001	TTHERM_01145010	p25079	t12168
CLS03896	GSPATP00008809001	TTHERM_01145010	p25082	t12174
CLS03896	TTHERM_01145010	GSPATP00008809001	t12168	p25079
CLS03896	TTHERM_01145010	GSPATP00008809001	t12174	p25082
CLS03897	GSPATP00008811001	TTHERM_01104910	p25086	t65094
CLS03897	GSPATP00008811001	TTHERM_01104910	p25087	t65099
CLS03897	TTHERM_01104910	GSPATP00008811001	t65094	p25086
CLS03897	TTHERM_01104910	GSPATP00008811001	t65099	p25087
CLS03899	GSPATP00008814001	TTHERM_00473150	p25090	t81412
CLS03899	GSPATP00008814001	TTHERM_00473150	p25091	t81413
CLS03899	GSPATP00008814001	TTHERM_00473150	p25093	t81415
CLS03899	TTHERM_00473150	GSPATP00008814001	t81412	p25090
CLS03899	TTHERM_00473150	GSPATP00008814001	t81413	p25091
CLS03899	TTHERM_00473150	GSPATP00008814001	t81415	p25093
CLS03900	GSPATP00008829001	TTHERM_00802450	p86462	t91699
CLS03900	GSPATP00008829001	TTHERM_00802450	p86464	t91702
CLS03900	TTHERM_00802450	GSPATP00008829001	t91699	p86462
CLS03900	TTHERM_00802450	GSPATP00008829001	t91702	p86464
CLS03901	GSPATP00008836001	TTHERM_00338090	p86476	t19655
CLS03901	GSPATP00008836001	TTHERM_00338090	p86477	t19658
CLS03901	TTHERM_00338090	GSPATP00008836001	t19655	p86476
CLS03901	TTHERM_00338090	GSPATP00008836001	t19658	p86477
CLS03903	GSPATP00008852001	TTHERM_00267880	p25149	t20068
CLS03903	TTHERM_00267880	GSPATP00008852001	t20068	p25149
CLS03905	GSPATP00038860001	TTHERM_00833830	p120904	t4355
CLS03905	TTHERM_00833830	GSPATP00038860001	t4355	p120904
CLS03910	GSPATP00008891001	TTHERM_00537180	p86559	t32024
CLS03910	TTHERM_00537180	GSPATP00008891001	t32024	p86559
CLS03911	GSPATP00008913001	TTHERM_00716020	p86600	t68674
CLS03911	GSPATP00008913001	TTHERM_00716020	p86603	t68675
CLS03911	TTHERM_00716020	GSPATP00008913001	t68674	p86600
CLS03911	TTHERM_00716020	GSPATP00008913001	t68675	p86603
CLS03916	GSPATP00025283001	TTHERM_00703660	p116265	t1594
CLS03916	GSPATP00025283001	TTHERM_00703660	p116266	t1596
CLS03916	TTHERM_00703660	GSPATP00025283001	t1594	p116265
CLS03916	TTHERM_00703660	GSPATP00025283001	t1596	p116266
CLS03924	GSPATP00009095001	TTHERM_00193520	p86879	t59037
CLS03924	TTHERM_00193520	GSPATP00009095001	t59037	p86879
CLS03927	GSPATP00009156001	TTHERM_00532030	p86952	t47318
CLS03927	TTHERM_00532030	GSPATP00009156001	t47318	p86952
CLS03932	GSPATP00009231001	TTHERM_00491030	p87098	t51618
CLS03932	TTHERM_00491030	GSPATP00009231001	t51618	p87098
CLS03933	GSPATP00009242001	TTHERM_00760400	p25680	t15883
CLS03933	TTHERM_00760400	GSPATP00009242001	t15883	p25680
CLS03934	GSPATP00009243001	TTHERM_00813040	p25683	t3560
CLS03934	TTHERM_00813040	GSPATP00009243001	t3560	p25683
CLS03935	GSPATP00020065001	TTHERM_00294640	p107025	t74144
CLS03935	GSPATP00020065001	TTHERM_00294640	p107026	t74145
CLS03935	GSPATP00020065001	TTHERM_00294640	p107027	t74146
CLS03935	TTHERM_00294640	GSPATP00020065001	t74144	p107025
CLS03935	TTHERM_00294640	GSPATP00020065001	t74145	p107026
CLS03935	TTHERM_00294640	GSPATP00020065001	t74146	p107027
CLS03937	GSPATP00019768001	TTHERM_00141130	p106497	t25641
CLS03937	TTHERM_00141130	GSPATP00019768001	t25641	p106497
CLS03938	GSPATP00019787001	TTHERM_00188480	p106522	t22815
CLS03938	GSPATP00019787001	TTHERM_00188480	p106523	t22816
CLS03938	GSPATP00019787001	TTHERM_00188480	p106524	t22817
CLS03938	GSPATP00019787001	TTHERM_00188480	p106525	t22818
CLS03938	TTHERM_00188480	GSPATP00019787001	t22815	p106522
CLS03938	TTHERM_00188480	GSPATP00019787001	t22816	p106523
CLS03938	TTHERM_00188480	GSPATP00019787001	t22817	p106524
CLS03938	TTHERM_00188480	GSPATP00019787001	t22818	p106525
CLS03939	GSPATP00009292001	TTHERM_00691670	p25764	t68827
CLS03939	GSPATP00009292001	TTHERM_00691670	p25766	t68828
CLS03939	TTHERM_00691670	GSPATP00009292001	t68827	p25764
CLS03939	TTHERM_00691670	GSPATP00009292001	t68828	p25766
CLS03943	GSPATP00010972001	TTHERM_00549600	p28393	t34546
CLS03943	GSPATP00010972001	TTHERM_00549600	p28395	t34548
CLS03943	TTHERM_00549600	GSPATP00010972001	t34546	p28393
CLS03943	TTHERM_00549600	GSPATP00010972001	t34548	p28395
CLS03944	GSPATP00009327001	TTHERM_00585510	p87221	t16482
CLS03944	TTHERM_00585510	GSPATP00009327001	t16482	p87221
CLS03945	GSPATP00009328001	TTHERM_00923140	p25811	t6042
CLS03945	TTHERM_00923140	GSPATP00009328001	t6042	p25811
CLS03949	GSPATP00019838001	TTHERM_00716080	p106614	t68697
CLS03949	GSPATP00019838001	TTHERM_00716080	p106615	t68698
CLS03949	TTHERM_00716080	GSPATP00019838001	t68697	p106614
CLS03949	TTHERM_00716080	GSPATP00019838001	t68698	p106615
CLS03950	GSPATP00018967001	TTHERM_00765280	p43312	t36760
CLS03950	GSPATP00018967001	TTHERM_00765280	p43313	t36761
CLS03950	GSPATP00018967001	TTHERM_00765280	p43316	t36765
CLS03950	GSPATP00018967001	TTHERM_00765280	p43317	t36766
CLS03950	GSPATP00018967001	TTHERM_00765280	p43318	t36767
CLS03950	TTHERM_00765280	GSPATP00018967001	t36760	p43312
CLS03950	TTHERM_00765280	GSPATP00018967001	t36761	p43313
CLS03950	TTHERM_00765280	GSPATP00018967001	t36765	p43316
CLS03950	TTHERM_00765280	GSPATP00018967001	t36766	p43317
CLS03950	TTHERM_00765280	GSPATP00018967001	t36767	p43318
CLS03952	GSPATP00019840001	TTHERM_00070750	p45304	t80577
CLS03952	GSPATP00019840001	TTHERM_00070750	p45305	t80578
CLS03952	GSPATP00019840001	TTHERM_00070750	p45307	t80579
CLS03952	TTHERM_00070750	GSPATP00019840001	t80577	p45304
CLS03952	TTHERM_00070750	GSPATP00019840001	t80578	p45305
CLS03952	TTHERM_00070750	GSPATP00019840001	t80579	p45307
CLS03955	GSPATP00009393001	TTHERM_00537430	p25891	t32082
CLS03955	GSPATP00009393001	TTHERM_00537430	p25892	t32083
CLS03955	GSPATP00009393001	TTHERM_00537430	p25894	t32084
CLS03955	TTHERM_00537430	GSPATP00009393001	t32082	p25891
CLS03955	TTHERM_00537430	GSPATP00009393001	t32083	p25892
CLS03955	TTHERM_00537430	GSPATP00009393001	t32084	p25894
CLS03956	GSPATP00019875001	TTHERM_00941420	p45363	t60706
CLS03956	TTHERM_00941420	GSPATP00019875001	t60706	p45363
CLS03958	GSPATP00009416001	TTHERM_00460470	p87377	t43566
CLS03958	TTHERM_00460470	GSPATP00009416001	t43566	p87377
CLS03959	GSPATP00021845001	TTHERM_01109949	p49204	t39881
CLS03959	GSPATP00021845001	TTHERM_01109949	p49206	t39884
CLS03959	GSPATP00021845001	TTHERM_01109949	p49208	t39889
CLS03959	GSPATP00021845001	TTHERM_01109949	p49209	t39892
CLS03959	TTHERM_01109949	GSPATP00021845001	t39881	p49204
CLS03959	TTHERM_01109949	GSPATP00021845001	t39884	p49206
CLS03959	TTHERM_01109949	GSPATP00021845001	t39889	p49208
CLS03959	TTHERM_01109949	GSPATP00021845001	t39892	p49209
CLS03963	GSPATP00009443001	TTHERM_00727840	p25960	t36573
CLS03963	GSPATP00009443001	TTHERM_00727840	p25961	t36574
CLS03963	GSPATP00009443001	TTHERM_00727840	p25962	t36575
CLS03963	GSPATP00009443001	TTHERM_00727840	p25963	t36576
CLS03963	GSPATP00009443001	TTHERM_00727840	p25964	t36577
CLS03963	GSPATP00009443001	TTHERM_00727840	p25965	t36578
CLS03963	TTHERM_00727840	GSPATP00009443001	t36573	p25960
CLS03963	TTHERM_00727840	GSPATP00009443001	t36574	p25961
CLS03963	TTHERM_00727840	GSPATP00009443001	t36575	p25962
CLS03963	TTHERM_00727840	GSPATP00009443001	t36576	p25963
CLS03963	TTHERM_00727840	GSPATP00009443001	t36577	p25964
CLS03963	TTHERM_00727840	GSPATP00009443001	t36578	p25965
CLS03964	GSPATP00019914001	TTHERM_00316860	p106748	t71872
CLS03964	TTHERM_00316860	GSPATP00019914001	t71872	p106748
CLS03968	GSPATP00009460001	TTHERM_01026350	p87472	t9187
CLS03968	GSPATP00009460001	TTHERM_01026350	p87473	t9188
CLS03968	TTHERM_01026350	GSPATP00009460001	t9187	p87472
CLS03968	TTHERM_01026350	GSPATP00009460001	t9188	p87473
CLS03974	GSPATP00009513001	TTHERM_00411600	p87550	t82848
CLS03974	GSPATP00009513001	TTHERM_00411600	p87552	t82851
CLS03974	GSPATP00009513001	TTHERM_00411600	p87553	t82852
CLS03974	TTHERM_00411600	GSPATP00009513001	t82848	p87550
CLS03974	TTHERM_00411600	GSPATP00009513001	t82851	p87552
CLS03974	TTHERM_00411600	GSPATP00009513001	t82852	p87553
CLS03975	GSPATP00009521001	TTHERM_00691410	p87564	t68768
CLS03975	TTHERM_00691410	GSPATP00009521001	t68768	p87564
CLS03981	GSPATP00009602001	TTHERM_00577130	p87707	t41301
CLS03981	TTHERM_00577130	GSPATP00009602001	t41301	p87707
CLS03982	GSPATP00009631001	TTHERM_00467510	p26248	t29226
CLS03982	GSPATP00009631001	TTHERM_00467510	p26249	t29227
CLS03982	GSPATP00009631001	TTHERM_00467510	p26250	t29228
CLS03982	TTHERM_00467510	GSPATP00009631001	t29226	p26248
CLS03982	TTHERM_00467510	GSPATP00009631001	t29227	p26249
CLS03982	TTHERM_00467510	GSPATP00009631001	t29228	p26250
CLS03986	GSPATP00009711001	TTHERM_00155360	p87877	t99153
CLS03986	TTHERM_00155360	GSPATP00009711001	t99153	p87877
CLS03987	GSPATP00009713001	TTHERM_00703330	p26422	t1472
CLS03987	TTHERM_00703330	GSPATP00009713001	t1472	p26422
CLS03988	GSPATP00033467001	TTHERM_00260730	p73262	t11232
CLS03988	TTHERM_00260730	GSPATP00033467001	t11232	p73262
CLS04000	GSPATP00009922001	TTHERM_00688540	p88170	t87761
CLS04000	TTHERM_00688540	GSPATP00009922001	t87761	p88170
CLS04003	GSPATP00009940001	TTHERM_01248900	p88200	t13405
CLS04003	TTHERM_01248900	GSPATP00009940001	t13405	p88200
CLS04006	GSPATP00027278001	TTHERM_00112440	p58856	t41539
CLS04006	GSPATP00027278001	TTHERM_00112440	p58857	t41540
CLS04006	TTHERM_00112440	GSPATP00027278001	t41539	p58856
CLS04006	TTHERM_00112440	GSPATP00027278001	t41540	p58857
CLS04007	GSPATP00009970001	TTHERM_00410120	p88251	t82724
CLS04007	GSPATP00009970001	TTHERM_00410120	p88252	t82729
CLS04007	TTHERM_00410120	GSPATP00009970001	t82724	p88251
CLS04007	TTHERM_00410120	GSPATP00009970001	t82729	p88252
CLS04011	GSPATP00010011001	TTHERM_00245350	p88334	t9531
CLS04011	TTHERM_00245350	GSPATP00010011001	t9531	p88334
CLS04012	GSPATP00014880001	TTHERM_00494110	p97450	t29669
CLS04012	GSPATP00014880001	TTHERM_00494110	p97451	t29671
CLS04012	TTHERM_00494110	GSPATP00014880001	t29669	p97450
CLS04012	TTHERM_00494110	GSPATP00014880001	t29671	p97451
CLS04013	GSPATP00010065001	TTHERM_00624620	p88444	t42713
CLS04013	TTHERM_00624620	GSPATP00010065001	t42713	p88444
CLS04014	GSPATP00010067001	TTHERM_00616270	p27004	t33681
CLS04014	TTHERM_00616270	GSPATP00010067001	t33681	p27004
CLS04019	GSPATP00033533001	TTHERM_00463170	p73386	t95447
CLS04019	GSPATP00033533001	TTHERM_00463170	p73389	t95469
CLS04019	TTHERM_00463170	GSPATP00033533001	t95447	p73386
CLS04019	TTHERM_00463170	GSPATP00033533001	t95469	p73389
CLS04023	GSPATP00033504001	TTHERM_00035070	p12421	t97291
CLS04023	GSPATP00033504001	TTHERM_00035070	p12422	t97292
CLS04023	GSPATP00033504001	TTHERM_00035070	p12423	t97293
CLS04023	TTHERM_00035070	GSPATP00033504001	t97291	p12421
CLS04023	TTHERM_00035070	GSPATP00033504001	t97292	p12422
CLS04023	TTHERM_00035070	GSPATP00033504001	t97293	p12423
CLS04025	GSPATP00010228001	TTHERM_00158510	p27247	t47027
CLS04025	TTHERM_00158510	GSPATP00010228001	t47027	p27247
CLS04027	GSPATP00010245001	TTHERM_00409100	p27280	t30600
CLS04027	TTHERM_00409100	GSPATP00010245001	t30600	p27280
CLS04033	GSPATP00033444001	TTHERM_00283790	p73208	t74752
CLS04033	TTHERM_00283790	GSPATP00033444001	t74752	p73208
CLS04039	GSPATP00019360001	TTHERM_00716100	p44593	t16012
CLS04039	TTHERM_00716100	GSPATP00019360001	t16012	p44593
CLS04042	GSPATP00010374001	TTHERM_00191340	p27506	t75760
CLS04042	GSPATP00010374001	TTHERM_00191340	p27508	t75762
CLS04042	TTHERM_00191340	GSPATP00010374001	t75760	p27506
CLS04042	TTHERM_00191340	GSPATP00010374001	t75762	p27508
CLS04048	GSPATP00010457001	TTHERM_00442450	p89002	t17626
CLS04048	TTHERM_00442450	GSPATP00010457001	t17626	p89002
CLS04050	GSPATP00010461001	TTHERM_00622660	p89008	t42579
CLS04050	GSPATP00010461001	TTHERM_00622660	p89009	t42580
CLS04050	GSPATP00010461001	TTHERM_00622660	p89010	t42581
CLS04050	GSPATP00010461001	TTHERM_00622660	p89011	t42583
CLS04050	TTHERM_00622660	GSPATP00010461001	t42579	p89008
CLS04050	TTHERM_00622660	GSPATP00010461001	t42580	p89009
CLS04050	TTHERM_00622660	GSPATP00010461001	t42581	p89010
CLS04051	GSPATP00016468001	TTHERM_00554600	p38558	t105622
CLS04051	GSPATP00016468001	TTHERM_00554600	p38559	t105623
CLS04051	GSPATP00016468001	TTHERM_00554600	p38562	t105633
CLS04051	TTHERM_00554600	GSPATP00016468001	t105622	p38558
CLS04051	TTHERM_00554600	GSPATP00016468001	t105623	p38559
CLS04051	TTHERM_00554600	GSPATP00016468001	t105633	p38562
CLS04059	GSPATP00019670001	TTHERM_01005130	p106355	t38551
CLS04059	GSPATP00019670001	TTHERM_01005130	p106356	t38552
CLS04059	GSPATP00019670001	TTHERM_01005130	p106357	t38554
CLS04059	TTHERM_01005130	GSPATP00019670001	t38551	p106355
CLS04059	TTHERM_01005130	GSPATP00019670001	t38552	p106356
CLS04059	TTHERM_01005130	GSPATP00019670001	t38554	p106357
CLS04060	GSPATP00017882001	TTHERM_00703810	p102758	t55198
CLS04060	GSPATP00017882001	TTHERM_00703810	p102761	t55201
CLS04060	GSPATP00017882001	TTHERM_00703810	p102762	t55202
CLS04060	TTHERM_00703810	GSPATP00017882001	t55198	p102758
CLS04060	TTHERM_00703810	GSPATP00017882001	t55201	p102761
CLS04060	TTHERM_00703810	GSPATP00017882001	t55202	p102762
CLS04063	GSPATP00010576001	TTHERM_00490928	p89233	t51580
CLS04063	GSPATP00010576001	TTHERM_00490928	p89236	t51582
CLS04063	GSPATP00010576001	TTHERM_00490928	p89238	t51583
CLS04063	TTHERM_00490928	GSPATP00010576001	t51580	p89233
CLS04063	TTHERM_00490928	GSPATP00010576001	t51582	p89236
CLS04063	TTHERM_00490928	GSPATP00010576001	t51583	p89238
CLS04064	GSPATP00031056001	TTHERM_01004940	p8009	t38504
CLS04064	TTHERM_01004940	GSPATP00031056001	t38504	p8009
CLS04065	GSPATP00010596001	TTHERM_00551120	p27801	t105498
CLS04065	GSPATP00010596001	TTHERM_00551120	p27802	t105500
CLS04065	GSPATP00010596001	TTHERM_00551120	p27803	t105501
CLS04065	TTHERM_00551120	GSPATP00010596001	t105498	p27801
CLS04065	TTHERM_00551120	GSPATP00010596001	t105500	p27802
CLS04065	TTHERM_00551120	GSPATP00010596001	t105501	p27803
CLS04066	GSPATP00035845001	TTHERM_00633520	p16802	t106057
CLS04066	GSPATP00035845001	TTHERM_00633520	p16803	t106058
CLS04066	TTHERM_00633520	GSPATP00035845001	t106057	p16802
CLS04066	TTHERM_00633520	GSPATP00035845001	t106058	p16803
CLS04067	GSPATP00010600001	TTHERM_00794020	p89265	t56741
CLS04067	GSPATP00010600001	TTHERM_00794020	p89266	t56748
CLS04067	TTHERM_00794020	GSPATP00010600001	t56741	p89265
CLS04067	TTHERM_00794020	GSPATP00010600001	t56748	p89266
CLS04069	GSPATP00010607001	TTHERM_00502340	p27829	t83478
CLS04069	GSPATP00010607001	TTHERM_00502340	p27830	t83479
CLS04069	GSPATP00010607001	TTHERM_00502340	p27832	t83481
CLS04069	GSPATP00010607001	TTHERM_00502340	p27833	t83483
CLS04069	GSPATP00010607001	TTHERM_00502340	p27834	t83484
CLS04069	GSPATP00010607001	TTHERM_00502340	p27835	t83487
CLS04069	TTHERM_00502340	GSPATP00010607001	t83478	p27829
CLS04069	TTHERM_00502340	GSPATP00010607001	t83479	p27830
CLS04069	TTHERM_00502340	GSPATP00010607001	t83481	p27832
CLS04069	TTHERM_00502340	GSPATP00010607001	t83483	p27833
CLS04069	TTHERM_00502340	GSPATP00010607001	t83484	p27834
CLS04069	TTHERM_00502340	GSPATP00010607001	t83487	p27835
CLS04072	GSPATP00010629001	TTHERM_00526410	p27871	t32953
CLS04072	GSPATP00010629001	TTHERM_00526410	p27872	t32955
CLS04072	TTHERM_00526410	GSPATP00010629001	t32953	p27871
CLS04072	TTHERM_00526410	GSPATP00010629001	t32955	p27872
CLS04076	GSPATP00019571001	TTHERM_01099210	p44915	t11585
CLS04076	TTHERM_01099210	GSPATP00019571001	t11585	p44915
CLS04077	GSPATP00019556001	TTHERM_00756000	p106197	t88436
CLS04077	TTHERM_00756000	GSPATP00019556001	t88436	p106197
CLS04078	GSPATP00010669001	TTHERM_00316020	p89356	t71691
CLS04078	GSPATP00010669001	TTHERM_00316020	p89357	t71692
CLS04078	TTHERM_00316020	GSPATP00010669001	t71691	p89356
CLS04078	TTHERM_00316020	GSPATP00010669001	t71692	p89357
CLS04079	GSPATP00019551001	TTHERM_00105450	p44875	t52026
CLS04079	GSPATP00019551001	TTHERM_00105450	p44876	t52027
CLS04079	GSPATP00019551001	TTHERM_00105450	p44878	t52031
CLS04079	GSPATP00019551001	TTHERM_00105450	p44879	t52032
CLS04079	TTHERM_00105450	GSPATP00019551001	t52026	p44875
CLS04079	TTHERM_00105450	GSPATP00019551001	t52027	p44876
CLS04079	TTHERM_00105450	GSPATP00019551001	t52031	p44878
CLS04079	TTHERM_00105450	GSPATP00019551001	t52032	p44879
CLS04080	GSPATP00012507001	TTHERM_00260720	p31737	t64737
CLS04080	GSPATP00012507001	TTHERM_00260720	p31738	t64738
CLS04080	TTHERM_00260720	GSPATP00012507001	t64737	p31737
CLS04080	TTHERM_00260720	GSPATP00012507001	t64738	p31738
CLS04083	GSPATP00010730001	TTHERM_00339720	p28007	t19746
CLS04083	TTHERM_00339720	GSPATP00010730001	t19746	p28007
CLS04084	GSPATP00012550001	TTHERM_00486390	p93186	t17339
CLS04084	TTHERM_00486390	GSPATP00012550001	t17339	p93186
CLS04087	GSPATP00010748001	TTHERM_00773470	p28046	t16556
CLS04087	GSPATP00010748001	TTHERM_00773470	p28049	t16562
CLS04087	TTHERM_00773470	GSPATP00010748001	t16556	p28046
CLS04087	TTHERM_00773470	GSPATP00010748001	t16562	p28049
CLS04091	GSPATP00010776001	TTHERM_00703380	p28087	t1481
CLS04091	GSPATP00010776001	TTHERM_00703380	p28090	t1486
CLS04091	TTHERM_00703380	GSPATP00010776001	t1481	p28087
CLS04091	TTHERM_00703380	GSPATP00010776001	t1486	p28090
CLS04092	GSPATP00014278001	TTHERM_00492350	p35075	t29434
CLS04092	TTHERM_00492350	GSPATP00014278001	t29434	p35075
CLS04094	GSPATP00014316001	TTHERM_00101200	p96648	t105024
CLS04094	GSPATP00014316001	TTHERM_00101200	p96649	t105025
CLS04094	TTHERM_00101200	GSPATP00014316001	t105024	p96648
CLS04094	TTHERM_00101200	GSPATP00014316001	t105025	p96649
CLS04095	GSPATP00014319001	TTHERM_00827030	p96651	t57816
CLS04095	GSPATP00014319001	TTHERM_00827030	p96652	t57817
CLS04095	TTHERM_00827030	GSPATP00014319001	t57816	p96651
CLS04095	TTHERM_00827030	GSPATP00014319001	t57817	p96652
CLS04096	GSPATP00010831001	TTHERM_00773790	p28151	t69241
CLS04096	GSPATP00010831001	TTHERM_00773790	p28154	t69249
CLS04096	GSPATP00010831001	TTHERM_00773790	p28155	t69251
CLS04096	TTHERM_00773790	GSPATP00010831001	t69241	p28151
CLS04096	TTHERM_00773790	GSPATP00010831001	t69249	p28154
CLS04096	TTHERM_00773790	GSPATP00010831001	t69251	p28155
CLS04097	GSPATP00010832001	TTHERM_00446570	p89607	t26874
CLS04097	TTHERM_00446570	GSPATP00010832001	t26874	p89607
CLS04098	GSPATP00010843001	TTHERM_00923030	p28185	t6010
CLS04098	GSPATP00010843001	TTHERM_00923030	p28186	t6011
CLS04098	TTHERM_00923030	GSPATP00010843001	t6010	p28185
CLS04098	TTHERM_00923030	GSPATP00010843001	t6011	p28186
CLS04100	GSPATP00010870001	TTHERM_00307710	p28221	t22549
CLS04100	TTHERM_00307710	GSPATP00010870001	t22549	p28221
CLS04102	GSPATP00014387001	TTHERM_00219510	p96750	t78063
CLS04102	GSPATP00014387001	TTHERM_00219510	p96751	t78067
CLS04102	TTHERM_00219510	GSPATP00014387001	t78063	p96750
CLS04102	TTHERM_00219510	GSPATP00014387001	t78067	p96751
CLS04103	GSPATP00014389001	TTHERM_00295210	p35217	t73956
CLS04103	GSPATP00014389001	TTHERM_00295210	p35218	t73957
CLS04103	GSPATP00014389001	TTHERM_00295210	p35219	t73958
CLS04103	TTHERM_00295210	GSPATP00014389001	t73956	p35217
CLS04103	TTHERM_00295210	GSPATP00014389001	t73957	p35218
CLS04103	TTHERM_00295210	GSPATP00014389001	t73958	p35219
CLS04104	GSPATP00010893001	TTHERM_01005150	p28260	t90180
CLS04104	TTHERM_01005150	GSPATP00010893001	t90180	p28260
CLS04115	GSPATP00011005001	TTHERM_00295640	p89863	t73883
CLS04115	GSPATP00011005001	TTHERM_00295640	p89864	t73884
CLS04115	TTHERM_00295640	GSPATP00011005001	t73883	p89863
CLS04115	TTHERM_00295640	GSPATP00011005001	t73884	p89864
CLS04117	GSPATP00014498001	TTHERM_00298320	p96929	t20314
CLS04117	TTHERM_00298320	GSPATP00014498001	t20314	p96929
CLS04119	GSPATP00032393001	TTHERM_00535929	p10140	t31924
CLS04119	GSPATP00032393001	TTHERM_00535929	p10141	t31928
CLS04119	TTHERM_00535929	GSPATP00032393001	t31924	p10140
CLS04119	TTHERM_00535929	GSPATP00032393001	t31928	p10141
CLS04120	GSPATP00029397001	TTHERM_00112400	p4824	t41507
CLS04120	GSPATP00029397001	TTHERM_00112400	p4825	t41510
CLS04120	GSPATP00029397001	TTHERM_00112400	p4826	t41511
CLS04120	TTHERM_00112400	GSPATP00029397001	t41507	p4824
CLS04120	TTHERM_00112400	GSPATP00029397001	t41510	p4825
CLS04120	TTHERM_00112400	GSPATP00029397001	t41511	p4826
CLS04122	GSPATP00011059001	TTHERM_01050440	p90838	t63449
CLS04122	TTHERM_01050440	GSPATP00011059001	t63449	p90838
CLS04127	GSPATP00011534001	TTHERM_00160960	p91634	t46951
CLS04127	TTHERM_00160960	GSPATP00011534001	t46951	p91634
CLS04128	GSPATP00011156001	TTHERM_00657530	p91014	t85410
CLS04128	TTHERM_00657530	GSPATP00011156001	t85410	p91014
CLS04129	GSPATP00011165001	TTHERM_00106890	p91026	t52134
CLS04129	GSPATP00011165001	TTHERM_00106890	p91027	t52137
CLS04129	TTHERM_00106890	GSPATP00011165001	t52134	p91026
CLS04129	TTHERM_00106890	GSPATP00011165001	t52137	p91027
CLS04131	GSPATP00011495001	TTHERM_00133450	p30083	t23865
CLS04131	GSPATP00011495001	TTHERM_00133450	p30084	t23867
CLS04131	TTHERM_00133450	GSPATP00011495001	t23865	p30083
CLS04131	TTHERM_00133450	GSPATP00011495001	t23867	p30084
CLS04132	GSPATP00011471001	TTHERM_00138170	p30041	t76042
CLS04132	GSPATP00011471001	TTHERM_00138170	p30042	t76043
CLS04132	GSPATP00011471001	TTHERM_00138170	p30043	t76044
CLS04132	GSPATP00011471001	TTHERM_00138170	p30044	t76045
CLS04132	GSPATP00011471001	TTHERM_00138170	p30045	t76047
CLS04132	GSPATP00011471001	TTHERM_00138170	p30046	t76048
CLS04132	TTHERM_00138170	GSPATP00011471001	t76042	p30041
CLS04132	TTHERM_00138170	GSPATP00011471001	t76043	p30042
CLS04132	TTHERM_00138170	GSPATP00011471001	t76044	p30043
CLS04132	TTHERM_00138170	GSPATP00011471001	t76045	p30044
CLS04132	TTHERM_00138170	GSPATP00011471001	t76047	p30045
CLS04132	TTHERM_00138170	GSPATP00011471001	t76048	p30046
CLS04137	GSPATP00011261001	TTHERM_00449090	p91204	t41138
CLS04137	TTHERM_00449090	GSPATP00011261001	t41138	p91204
CLS04138	GSPATP00011265001	TTHERM_00219230	p91223	t25372
CLS04138	GSPATP00011265001	TTHERM_00219230	p91224	t25373
CLS04138	TTHERM_00219230	GSPATP00011265001	t25372	p91223
CLS04138	TTHERM_00219230	GSPATP00011265001	t25373	p91224
CLS04140	GSPATP00011287001	TTHERM_01179850	p91261	t65792
CLS04140	GSPATP00011287001	TTHERM_01179850	p91262	t65794
CLS04140	GSPATP00011287001	TTHERM_01179850	p91263	t65795
CLS04140	TTHERM_01179850	GSPATP00011287001	t65792	p91261
CLS04140	TTHERM_01179850	GSPATP00011287001	t65794	p91262
CLS04140	TTHERM_01179850	GSPATP00011287001	t65795	p91263
CLS04142	GSPATP00011294001	TTHERM_01108700	p29701	t39158
CLS04142	GSPATP00011294001	TTHERM_01108700	p29704	t39164
CLS04142	TTHERM_01108700	GSPATP00011294001	t39158	p29701
CLS04142	TTHERM_01108700	GSPATP00011294001	t39164	p29704
CLS04144	GSPATP00038386001	TTHERM_00190930	p22193	t23063
CLS04144	GSPATP00038386001	TTHERM_00190930	p22195	t23064
CLS04144	TTHERM_00190930	GSPATP00038386001	t23063	p22193
CLS04144	TTHERM_00190930	GSPATP00038386001	t23064	p22195
CLS04145	GSPATP00038387001	TTHERM_00626980	p22197	t43517
CLS04145	GSPATP00038387001	TTHERM_00626980	p22198	t43518
CLS04145	TTHERM_00626980	GSPATP00038387001	t43517	p22197
CLS04145	TTHERM_00626980	GSPATP00038387001	t43518	p22198
CLS04147	GSPATP00011350001	TTHERM_00586530	p91368	t85614
CLS04147	TTHERM_00586530	GSPATP00011350001	t85614	p91368
CLS04151	GSPATP00011670001	TTHERM_00149290	p30391	t77333
CLS04151	GSPATP00011670001	TTHERM_00149290	p30392	t77335
CLS04151	TTHERM_00149290	GSPATP00011670001	t77333	p30391
CLS04151	TTHERM_00149290	GSPATP00011670001	t77335	p30392
CLS04152	GSPATP00011678001	TTHERM_01054250	p30413	t63623
CLS04152	TTHERM_01054250	GSPATP00011678001	t63623	p30413
CLS04156	GSPATP00011734001	TTHERM_00486720	p30507	t17393
CLS04156	GSPATP00011734001	TTHERM_00486720	p30508	t17394
CLS04156	TTHERM_00486720	GSPATP00011734001	t17393	p30507
CLS04156	TTHERM_00486720	GSPATP00011734001	t17394	p30508
CLS04157	GSPATP00026729001	TTHERM_00971840	p119087	t37867
CLS04157	GSPATP00026729001	TTHERM_00971840	p119088	t37868
CLS04157	TTHERM_00971840	GSPATP00026729001	t37867	p119087
CLS04157	TTHERM_00971840	GSPATP00026729001	t37868	p119088
CLS04159	GSPATP00021391001	TTHERM_00221180	p47696	t25557
CLS04159	GSPATP00021391001	TTHERM_00221180	p47699	t25564
CLS04159	GSPATP00021391001	TTHERM_00221180	p47701	t25566
CLS04159	TTHERM_00221180	GSPATP00021391001	t25557	p47696
CLS04159	TTHERM_00221180	GSPATP00021391001	t25564	p47699
CLS04159	TTHERM_00221180	GSPATP00021391001	t25566	p47701
CLS04162	GSPATP00011835001	TTHERM_01213910	p30686	t95218
CLS04162	GSPATP00011835001	TTHERM_01213910	p30687	t95219
CLS04162	GSPATP00011835001	TTHERM_01213910	p30688	t95220
CLS04162	TTHERM_01213910	GSPATP00011835001	t95218	p30686
CLS04162	TTHERM_01213910	GSPATP00011835001	t95219	p30687
CLS04162	TTHERM_01213910	GSPATP00011835001	t95220	p30688
CLS04164	GSPATP00011873001	TTHERM_01084120	p92202	t39743
CLS04164	TTHERM_01084120	GSPATP00011873001	t39743	p92202
CLS04166	GSPATP00011950001	TTHERM_00424730	p30882	t103850
CLS04166	TTHERM_00424730	GSPATP00011950001	t103850	p30882
CLS04168	GSPATP00036463001	TTHERM_00657390	p18359	t33355
CLS04168	GSPATP00036463001	TTHERM_00657390	p18360	t33356
CLS04168	TTHERM_00657390	GSPATP00036463001	t33355	p18359
CLS04168	TTHERM_00657390	GSPATP00036463001	t33356	p18360
CLS04171	GSPATP00011993001	TTHERM_00196010	p92404	t5550
CLS04171	GSPATP00011993001	TTHERM_00196010	p92405	t5551
CLS04171	GSPATP00011993001	TTHERM_00196010	p92408	t5554
CLS04171	GSPATP00011993001	TTHERM_00196010	p92410	t5556
CLS04171	GSPATP00011993001	TTHERM_00196010	p92412	t5559
CLS04171	TTHERM_00196010	GSPATP00011993001	t5550	p92404
CLS04171	TTHERM_00196010	GSPATP00011993001	t5551	p92405
CLS04171	TTHERM_00196010	GSPATP00011993001	t5553	p92406
CLS04171	TTHERM_00196010	GSPATP00011993001	t5554	p92408
CLS04171	TTHERM_00196010	GSPATP00011993001	t5556	p92410
CLS04171	TTHERM_00196010	GSPATP00011993001	t5559	p92412
CLS04172	GSPATP00018750001	TTHERM_00502260	p104098	t31269
CLS04172	GSPATP00018750001	TTHERM_00502260	p104099	t31270
CLS04172	TTHERM_00502260	GSPATP00018750001	t31269	p104098
CLS04172	TTHERM_00502260	GSPATP00018750001	t31270	p104099
CLS04173	GSPATP00012019001	TTHERM_00522180	p30994	t31479
CLS04173	GSPATP00012019001	TTHERM_00522180	p30995	t31481
CLS04173	TTHERM_00522180	GSPATP00012019001	t31479	p30994
CLS04173	TTHERM_00522180	GSPATP00012019001	t31481	p30995
CLS04174	GSPATP00015450001	TTHERM_00095560	p98316	t104681
CLS04174	TTHERM_00095560	GSPATP00015450001	t104681	p98316
CLS04175	GSPATP00012036001	TTHERM_00414230	p31016	t48224
CLS04175	TTHERM_00414230	GSPATP00012036001	t48224	p31016
CLS04176	GSPATP00032518001	TTHERM_00474440	p10877	t28892
CLS04176	TTHERM_00474440	GSPATP00032518001	t28892	p10877
CLS04177	GSPATP00016802001	TTHERM_00471030	p39837	t18648
CLS04177	TTHERM_00471030	GSPATP00016802001	t18648	p39837
CLS04178	GSPATP00012062001	TTHERM_00263440	p31056	t11377
CLS04178	GSPATP00012062001	TTHERM_00263440	p31057	t11378
CLS04178	GSPATP00012062001	TTHERM_00263440	p31058	t11380
CLS04178	TTHERM_00263440	GSPATP00012062001	t11377	p31056
CLS04178	TTHERM_00263440	GSPATP00012062001	t11378	p31057
CLS04178	TTHERM_00263440	GSPATP00012062001	t11380	p31058
CLS04179	GSPATP00012069001	TTHERM_00155580	p31081	t99136
CLS04179	TTHERM_00155580	GSPATP00012069001	t99136	p31081
CLS04184	GSPATP00035629001	TTHERM_00494830	p16513	t82160
CLS04184	TTHERM_00494830	GSPATP00035629001	t82160	p16513
[truncated: 3,265 more rows]
[truncated: 1 more columns]
