# Supplementary material for: Evolution of the Exon-Intron Structure in Ciliate Genomes
Source: PLoS One. 2016 Sep 7;11(9):e0161476. doi: 10.1371/journal.pone.0161476 (PMC5014332; doi:10.1371/journal.pone.0161476)
Supplement: S2 File — Tables include COG IDs, protein IDs, and corresponding intron IDs. Conserved introns were identified as described in Methods (“Identification of conserved introns”). (ZIP) [file pone.0161476.s006.zip › Cistrons__Paramecium_Tetrahymena_Ichtiophtirius.csv]

CLS01256	GSPATP00005012001	TTHERM_00476510	IMG5_145440	p65585	t32107	i21705
CLS01256	TTHERM_00476510	GSPATP00005012001	IMG5_145440	t32107	p65585	i21705
CLS01256	IMG5_145440	GSPATP00005012001	TTHERM_00476510	i21705	p65585	t32107
CLS01257	GSPATP00026758001	TTHERM_00820660	IMG5_062210	p119124	t57135	i16286
CLS01257	GSPATP00026758001	TTHERM_00820660	IMG5_062210	p119125	t57136	i16287
CLS01257	TTHERM_00820660	GSPATP00026758001	IMG5_062210	t57135	p119124	i16286
CLS01257	TTHERM_00820660	GSPATP00026758001	IMG5_062210	t57136	p119125	i16287
CLS01257	IMG5_062210	GSPATP00026758001	TTHERM_00820660	i16286	p119124	t57135
CLS01257	IMG5_062210	GSPATP00026758001	TTHERM_00820660	i16287	p119125	t57136
CLS01259	GSPATP00008103001	TTHERM_01345750	IMG5_013690	p23913	t39992	i14249
CLS01259	TTHERM_01345750	GSPATP00008103001	IMG5_013690	t39992	p23913	i14249
CLS01259	IMG5_013690	GSPATP00008103001	TTHERM_01345750	i14249	p23913	t39992
CLS01260	GSPATP00016881001	TTHERM_01345760	IMG5_013680	p39984	t40004	i14244
CLS01260	TTHERM_01345760	GSPATP00016881001	IMG5_013680	t40004	p39984	i14244
CLS01260	IMG5_013680	GSPATP00016881001	TTHERM_01345760	i14244	p39984	t40004
CLS01261	GSPATP00012659001	TTHERM_01092470	IMG5_051740	p93332	t94430	i15638
CLS01261	TTHERM_01092470	GSPATP00012659001	IMG5_051740	t94430	p93332	i15638
CLS01261	IMG5_051740	GSPATP00012659001	TTHERM_01092470	i15638	p93332	t94430
CLS01262	GSPATP00023253001	TTHERM_00848090	IMG5_051610	p112626	t4505	i15610
CLS01262	GSPATP00023253001	TTHERM_00848090	IMG5_051610	p112627	t4506	i15611
CLS01262	TTHERM_00848090	GSPATP00023253001	IMG5_051610	t4505	p112626	i15610
CLS01262	TTHERM_00848090	GSPATP00023253001	IMG5_051610	t4506	p112627	i15611
CLS01262	IMG5_051610	GSPATP00023253001	TTHERM_00848090	i15610	p112626	t4505
CLS01262	IMG5_051610	GSPATP00023253001	TTHERM_00848090	i15611	p112627	t4506
CLS01264	GSPATP00025025001	TTHERM_00375130	IMG5_051650	p115875	t21276	i2257
CLS01264	GSPATP00025025001	TTHERM_00375130	IMG5_051650	p115877	t21279	i2260
CLS01264	TTHERM_00375130	GSPATP00025025001	IMG5_051650	t21276	p115875	i2257
CLS01264	TTHERM_00375130	GSPATP00025025001	IMG5_051650	t21279	p115877	i2260
CLS01264	IMG5_051650	GSPATP00025025001	TTHERM_00375130	i2257	p115875	t21276
CLS01264	IMG5_051650	GSPATP00025025001	TTHERM_00375130	i2260	p115877	t21279
CLS01269	GSPATP00019503001	TTHERM_00467790	IMG5_166730	p106116	t29274	i23589
CLS01269	GSPATP00019503001	TTHERM_00467790	IMG5_166730	p106117	t29275	i23590
CLS01269	GSPATP00019503001	TTHERM_00467790	IMG5_166730	p106118	t29277	i23592
CLS01269	TTHERM_00467790	GSPATP00019503001	IMG5_166730	t29274	p106116	i23589
CLS01269	TTHERM_00467790	GSPATP00019503001	IMG5_166730	t29275	p106117	i23590
CLS01269	TTHERM_00467790	GSPATP00019503001	IMG5_166730	t29277	p106118	i23592
CLS01269	IMG5_166730	GSPATP00019503001	TTHERM_00467790	i23589	p106116	t29274
CLS01269	IMG5_166730	GSPATP00019503001	TTHERM_00467790	i23590	p106117	t29275
CLS01269	IMG5_166730	GSPATP00019503001	TTHERM_00467790	i23592	p106118	t29277
CLS01271	GSPATP00020367001	TTHERM_00284020	IMG5_163240	p46115	t22011	i9608
CLS01271	TTHERM_00284020	GSPATP00020367001	IMG5_163240	t22011	p46115	i9608
CLS01271	IMG5_163240	GSPATP00020367001	TTHERM_00284020	i9608	p46115	t22011
CLS01274	GSPATP00028192001	TTHERM_00530360	IMG5_163210	p63085	t71038	i9600
CLS01274	TTHERM_00530360	GSPATP00028192001	IMG5_163210	t71038	p63085	i9600
CLS01274	IMG5_163210	GSPATP00028192001	TTHERM_00530360	i9600	p63085	t71038
CLS01277	GSPATP00019159001	TTHERM_01079130	IMG5_091170	p43568	t100217	i17647
CLS01277	TTHERM_01079130	GSPATP00019159001	IMG5_091170	t100217	p43568	i17647
CLS01277	IMG5_091170	GSPATP00019159001	TTHERM_01079130	i17647	p43568	t100217
CLS01278	GSPATP00010663001	TTHERM_00469100	IMG5_090980	p89345	t29343	i17573
CLS01278	GSPATP00010663001	TTHERM_00469100	IMG5_090980	p89346	t29344	i17574
CLS01278	GSPATP00010663001	TTHERM_00469100	IMG5_090980	p89347	t29346	i17576
CLS01278	GSPATP00010663001	TTHERM_00469100	IMG5_090980	p89350	t29349	i17579
CLS01278	TTHERM_00469100	GSPATP00010663001	IMG5_090980	t29343	p89345	i17573
CLS01278	TTHERM_00469100	GSPATP00010663001	IMG5_090980	t29344	p89346	i17574
CLS01278	TTHERM_00469100	GSPATP00010663001	IMG5_090980	t29346	p89347	i17576
CLS01278	TTHERM_00469100	GSPATP00010663001	IMG5_090980	t29349	p89350	i17579
CLS01278	IMG5_090980	GSPATP00010663001	TTHERM_00469100	i17573	p89345	t29343
CLS01278	IMG5_090980	GSPATP00010663001	TTHERM_00469100	i17574	p89346	t29344
CLS01278	IMG5_090980	GSPATP00010663001	TTHERM_00469100	i17576	p89347	t29346
CLS01278	IMG5_090980	GSPATP00010663001	TTHERM_00469100	i17579	p89350	t29349
CLS01279	GSPATP00019271001	TTHERM_00348240	IMG5_090990	p44435	t79242	i4145
CLS01279	GSPATP00019271001	TTHERM_00348240	IMG5_090990	p44436	t79243	i4146
CLS01279	TTHERM_00348240	GSPATP00019271001	IMG5_090990	t79242	p44435	i4145
CLS01279	TTHERM_00348240	GSPATP00019271001	IMG5_090990	t79243	p44436	i4146
CLS01279	IMG5_090990	GSPATP00019271001	TTHERM_00348240	i4145	p44435	t79242
CLS01279	IMG5_090990	GSPATP00019271001	TTHERM_00348240	i4146	p44436	t79243
CLS01280	GSPATP00028009001	TTHERM_00420710	IMG5_090950	p2245	t69774	i4139
CLS01280	GSPATP00028009001	TTHERM_00420710	IMG5_090950	p2246	t69776	i4141
CLS01280	GSPATP00028009001	TTHERM_00420710	IMG5_090950	p2247	t69779	i4143
CLS01280	TTHERM_00420710	GSPATP00028009001	IMG5_090950	t69774	p2245	i4139
CLS01280	TTHERM_00420710	GSPATP00028009001	IMG5_090950	t69776	p2246	i4141
CLS01280	TTHERM_00420710	GSPATP00028009001	IMG5_090950	t69779	p2247	i4143
CLS01280	IMG5_090950	GSPATP00028009001	TTHERM_00420710	i4139	p2245	t69774
CLS01280	IMG5_090950	GSPATP00028009001	TTHERM_00420710	i4141	p2246	t69776
CLS01280	IMG5_090950	GSPATP00028009001	TTHERM_00420710	i4143	p2247	t69779
CLS01281	GSPATP00006881001	TTHERM_00721640	IMG5_091130	p79216	t55538	i17633
CLS01281	GSPATP00006881001	TTHERM_00721640	IMG5_091130	p79217	t55539	i17634
CLS01281	TTHERM_00721640	GSPATP00006881001	IMG5_091130	t55538	p79216	i17633
CLS01281	TTHERM_00721640	GSPATP00006881001	IMG5_091130	t55539	p79217	i17634
CLS01281	IMG5_091130	GSPATP00006881001	TTHERM_00721640	i17633	p79216	t55538
CLS01281	IMG5_091130	GSPATP00006881001	TTHERM_00721640	i17634	p79217	t55539
CLS01289	GSPATP00038851001	TTHERM_01000180	IMG5_179200	p59642	t43130	i24643
CLS01289	GSPATP00038851001	TTHERM_01000180	IMG5_179200	p59643	t43132	i24645
CLS01289	TTHERM_01000180	GSPATP00038851001	IMG5_179200	t43130	p59642	i24643
CLS01289	TTHERM_01000180	GSPATP00038851001	IMG5_179200	t43132	p59643	i24645
CLS01289	IMG5_179200	GSPATP00038851001	TTHERM_01000180	i24643	p59642	t43130
CLS01289	IMG5_179200	GSPATP00038851001	TTHERM_01000180	i24645	p59643	t43132
CLS01290	GSPATP00014481001	TTHERM_01109800	IMG5_156660	p35333	t91351	i9103
CLS01290	TTHERM_01109800	GSPATP00014481001	IMG5_156660	t91351	p35333	i9103
CLS01290	IMG5_156660	GSPATP00014481001	TTHERM_01109800	i9103	p35333	t91351
CLS01294	GSPATP00025896001	TTHERM_00723390	IMG5_136500	p117778	t68422	i7711
CLS01294	GSPATP00025896001	TTHERM_00723390	IMG5_136500	p117779	t68424	i7713
CLS01294	GSPATP00025896001	TTHERM_00723390	IMG5_136500	p117780	t68425	i7714
CLS01294	TTHERM_00723390	GSPATP00025896001	IMG5_136500	t68422	p117778	i7711
CLS01294	TTHERM_00723390	GSPATP00025896001	IMG5_136500	t68424	p117779	i7713
CLS01294	TTHERM_00723390	GSPATP00025896001	IMG5_136500	t68425	p117780	i7714
CLS01294	IMG5_136500	GSPATP00025896001	TTHERM_00723390	i7711	p117778	t68422
CLS01294	IMG5_136500	GSPATP00025896001	TTHERM_00723390	i7713	p117779	t68424
CLS01294	IMG5_136500	GSPATP00025896001	TTHERM_00723390	i7714	p117780	t68425
CLS01296	GSPATP00009915001	TTHERM_00193660	IMG5_136450	p88156	t59092	i7697
CLS01296	GSPATP00009915001	TTHERM_00193660	IMG5_136450	p88157	t59094	i7699
CLS01296	TTHERM_00193660	GSPATP00009915001	IMG5_136450	t59092	p88156	i7697
CLS01296	TTHERM_00193660	GSPATP00009915001	IMG5_136450	t59094	p88157	i7699
CLS01296	IMG5_136450	GSPATP00009915001	TTHERM_00193660	i7697	p88156	t59092
CLS01296	IMG5_136450	GSPATP00009915001	TTHERM_00193660	i7699	p88157	t59094
CLS01298	GSPATP00004959001	TTHERM_00421140	IMG5_101980	p65510	t69903	i4859
CLS01298	TTHERM_00421140	GSPATP00004959001	IMG5_101980	t69903	p65510	i4859
CLS01298	IMG5_101980	GSPATP00004959001	TTHERM_00421140	i4859	p65510	t69903
CLS01299	GSPATP00012181001	TTHERM_00401940	IMG5_176950	p92634	t30358	i10785
CLS01299	GSPATP00012181001	TTHERM_00401940	IMG5_176950	p92635	t30360	i10787
CLS01299	TTHERM_00401940	GSPATP00012181001	IMG5_176950	t30358	p92634	i10785
CLS01299	TTHERM_00401940	GSPATP00012181001	IMG5_176950	t30360	p92635	i10787
CLS01299	IMG5_176950	GSPATP00012181001	TTHERM_00401940	i10785	p92634	t30358
CLS01299	IMG5_176950	GSPATP00012181001	TTHERM_00401940	i10787	p92635	t30360
CLS01300	GSPATP00023696001	TTHERM_00688800	IMG5_063650	p52807	t87816	i16413
CLS01300	TTHERM_00688800	GSPATP00023696001	IMG5_063650	t87816	p52807	i16413
CLS01300	IMG5_063650	GSPATP00023696001	TTHERM_00688800	i16413	p52807	t87816
CLS01302	GSPATP00029515001	TTHERM_01046950	IMG5_132430	p5019	t9955	i7414
CLS01302	TTHERM_01046950	GSPATP00029515001	IMG5_132430	t9955	p5019	i7414
CLS01302	IMG5_132430	GSPATP00029515001	TTHERM_01046950	i7414	p5019	t9955
CLS01304	GSPATP00008314001	TTHERM_00260700	IMG5_051080	p24258	t64731	i15556
CLS01304	TTHERM_00260700	GSPATP00008314001	IMG5_051080	t64731	p24258	i15556
CLS01304	IMG5_051080	GSPATP00008314001	TTHERM_00260700	i15556	p24258	t64731
CLS00004	GSPATP00032426001	TTHERM_00218410	IMG5_189190	p10186	t77872	i25592
CLS00004	GSPATP00032426001	TTHERM_00218410	IMG5_189190	p10187	t77873	i25593
CLS00004	GSPATP00032426001	TTHERM_00218410	IMG5_189190	p10189	t77876	i25596
CLS00004	TTHERM_00218410	GSPATP00032426001	IMG5_189190	t77872	p10186	i25592
CLS00004	TTHERM_00218410	GSPATP00032426001	IMG5_189190	t77873	p10187	i25593
CLS00004	TTHERM_00218410	GSPATP00032426001	IMG5_189190	t77876	p10189	i25596
CLS00004	IMG5_189190	GSPATP00032426001	TTHERM_00218410	i25592	p10186	t77872
CLS00004	IMG5_189190	GSPATP00032426001	TTHERM_00218410	i25593	p10187	t77873
CLS00004	IMG5_189190	GSPATP00032426001	TTHERM_00218410	i25596	p10189	t77876
CLS00010	GSPATP00014529001	TTHERM_01020700	IMG5_137550	p96991	t38456	i21224
CLS00010	TTHERM_01020700	GSPATP00014529001	IMG5_137550	t38456	p96991	i21224
CLS00010	IMG5_137550	GSPATP00014529001	TTHERM_01020700	i21224	p96991	t38456
CLS00012	GSPATP00016599001	TTHERM_00189080	IMG5_137740	p100118	t22898	i21238
CLS00012	GSPATP00016599001	TTHERM_00189080	IMG5_137740	p100120	t22899	i21239
CLS00012	GSPATP00016599001	TTHERM_00189080	IMG5_137740	p100121	t22900	i21240
CLS00012	TTHERM_00189080	GSPATP00016599001	IMG5_137740	t22898	p100118	i21238
CLS00012	TTHERM_00189080	GSPATP00016599001	IMG5_137740	t22899	p100120	i21239
CLS00012	TTHERM_00189080	GSPATP00016599001	IMG5_137740	t22900	p100121	i21240
CLS00012	IMG5_137740	GSPATP00016599001	TTHERM_00189080	i21238	p100118	t22898
CLS00012	IMG5_137740	GSPATP00016599001	TTHERM_00189080	i21239	p100120	t22899
CLS00012	IMG5_137740	GSPATP00016599001	TTHERM_00189080	i21240	p100121	t22900
CLS00013	GSPATP00005504001	TTHERM_00760190	IMG5_137730	p10275	t15809	i7799
CLS00013	GSPATP00005504001	TTHERM_00760190	IMG5_137730	p10276	t15810	i7800
CLS00013	GSPATP00005504001	TTHERM_00760190	IMG5_137730	p10277	t15811	i7801
CLS00013	GSPATP00005504001	TTHERM_00760190	IMG5_137730	p10279	t15816	i7806
CLS00013	TTHERM_00760190	GSPATP00005504001	IMG5_137730	t15809	p10275	i7799
CLS00013	TTHERM_00760190	GSPATP00005504001	IMG5_137730	t15810	p10276	i7800
CLS00013	TTHERM_00760190	GSPATP00005504001	IMG5_137730	t15811	p10277	i7801
CLS00013	TTHERM_00760190	GSPATP00005504001	IMG5_137730	t15816	p10279	i7806
CLS00013	IMG5_137730	GSPATP00005504001	TTHERM_00760190	i7799	p10275	t15809
CLS00013	IMG5_137730	GSPATP00005504001	TTHERM_00760190	i7800	p10276	t15810
CLS00013	IMG5_137730	GSPATP00005504001	TTHERM_00760190	i7801	p10277	t15811
CLS00013	IMG5_137730	GSPATP00005504001	TTHERM_00760190	i7806	p10279	t15816
CLS00015	GSPATP00024974001	TTHERM_00151210	IMG5_151520	p54672	t77491	i8593
CLS00015	TTHERM_00151210	GSPATP00024974001	IMG5_151520	t77491	p54672	i8593
CLS00015	IMG5_151520	GSPATP00024974001	TTHERM_00151210	i8593	p54672	t77491
CLS00016	GSPATP00030007001	TTHERM_00194680	IMG5_151600	p5726	t5444	i8601
CLS00016	GSPATP00030007001	TTHERM_00194680	IMG5_151600	p5727	t5446	i8603
CLS00016	TTHERM_00194680	GSPATP00030007001	IMG5_151600	t5444	p5726	i8601
CLS00016	TTHERM_00194680	GSPATP00030007001	IMG5_151600	t5446	p5727	i8603
CLS00016	IMG5_151600	GSPATP00030007001	TTHERM_00194680	i8601	p5726	t5444
CLS00016	IMG5_151600	GSPATP00030007001	TTHERM_00194680	i8603	p5727	t5446
CLS00020	GSPATP00016500001	TTHERM_01289150	IMG5_173780	p38626	t14021	i10563
CLS00020	TTHERM_01289150	GSPATP00016500001	IMG5_173780	t14021	p38626	i10563
CLS00020	IMG5_173780	GSPATP00016500001	TTHERM_01289150	i10563	p38626	t14021
CLS00021	GSPATP00031699001	TTHERM_00895780	IMG5_173760	p69989	t58865	i24277
CLS00021	GSPATP00031699001	TTHERM_00895780	IMG5_173760	p69990	t58867	i24279
CLS00021	GSPATP00031699001	TTHERM_00895780	IMG5_173760	p69991	t58878	i24280
CLS00021	TTHERM_00895780	GSPATP00031699001	IMG5_173760	t58865	p69989	i24277
CLS00021	TTHERM_00895780	GSPATP00031699001	IMG5_173760	t58867	p69990	i24279
CLS00021	TTHERM_00895780	GSPATP00031699001	IMG5_173760	t58878	p69991	i24280
CLS00021	IMG5_173760	GSPATP00031699001	TTHERM_00895780	i24277	p69989	t58865
CLS00021	IMG5_173760	GSPATP00031699001	TTHERM_00895780	i24279	p69990	t58867
CLS00021	IMG5_173760	GSPATP00031699001	TTHERM_00895780	i24280	p69991	t58878
CLS00023	GSPATP00031730001	TTHERM_00471090	IMG5_106670	p70037	t71483	i5236
CLS00023	GSPATP00031730001	TTHERM_00471090	IMG5_106670	p70039	t71484	i5237
CLS00023	TTHERM_00471090	GSPATP00031730001	IMG5_106670	t71483	p70037	i5236
CLS00023	TTHERM_00471090	GSPATP00031730001	IMG5_106670	t71484	p70039	i5237
CLS00023	IMG5_106670	GSPATP00031730001	TTHERM_00471090	i5236	p70037	t71483
CLS00023	IMG5_106670	GSPATP00031730001	TTHERM_00471090	i5237	p70039	t71484
CLS00024	GSPATP00030222001	TTHERM_00077450	IMG5_139100	p6118	t46483	i21312
CLS00024	GSPATP00030222001	TTHERM_00077450	IMG5_139100	p6119	t46485	i21314
CLS00024	GSPATP00030222001	TTHERM_00077450	IMG5_139100	p6120	t46486	i21315
CLS00024	TTHERM_00077450	GSPATP00030222001	IMG5_139100	t46483	p6118	i21312
CLS00024	TTHERM_00077450	GSPATP00030222001	IMG5_139100	t46485	p6119	i21314
CLS00024	TTHERM_00077450	GSPATP00030222001	IMG5_139100	t46486	p6120	i21315
CLS00024	IMG5_139100	GSPATP00030222001	TTHERM_00077450	i21312	p6118	t46483
CLS00024	IMG5_139100	GSPATP00030222001	TTHERM_00077450	i21314	p6119	t46485
CLS00024	IMG5_139100	GSPATP00030222001	TTHERM_00077450	i21315	p6120	t46486
CLS00031	GSPATP00020517001	TTHERM_00414440	IMG5_162090	p107672	t48204	i9514
CLS00031	TTHERM_00414440	GSPATP00020517001	IMG5_162090	t48204	p107672	i9514
CLS00031	IMG5_162090	GSPATP00020517001	TTHERM_00414440	i9514	p107672	t48204
CLS00035	GSPATP00024511001	TTHERM_00129050	IMG5_201980	p115151	t76680	i26878
CLS00035	TTHERM_00129050	GSPATP00024511001	IMG5_201980	t76680	p115151	i26878
CLS00035	IMG5_201980	GSPATP00024511001	TTHERM_00129050	i26878	p115151	t76680
CLS00036	GSPATP00011366001	TTHERM_00537300	IMG5_201930	p91402	t84169	i26861
CLS00036	GSPATP00011366001	TTHERM_00537300	IMG5_201930	p91403	t84170	i26862
CLS00036	GSPATP00011366001	TTHERM_00537300	IMG5_201930	p91404	t84171	i26863
CLS00036	GSPATP00011366001	TTHERM_00537300	IMG5_201930	p91405	t84173	i26865
CLS00036	GSPATP00011366001	TTHERM_00537300	IMG5_201930	p91406	t84175	i26867
CLS00036	GSPATP00011366001	TTHERM_00537300	IMG5_201930	p91407	t84176	i26868
CLS00036	TTHERM_00537300	GSPATP00011366001	IMG5_201930	t84169	p91402	i26861
CLS00036	TTHERM_00537300	GSPATP00011366001	IMG5_201930	t84170	p91403	i26862
CLS00036	TTHERM_00537300	GSPATP00011366001	IMG5_201930	t84171	p91404	i26863
CLS00036	TTHERM_00537300	GSPATP00011366001	IMG5_201930	t84173	p91405	i26865
CLS00036	TTHERM_00537300	GSPATP00011366001	IMG5_201930	t84175	p91406	i26867
CLS00036	TTHERM_00537300	GSPATP00011366001	IMG5_201930	t84176	p91407	i26868
CLS00036	IMG5_201930	GSPATP00011366001	TTHERM_00537300	i26861	p91402	t84169
CLS00036	IMG5_201930	GSPATP00011366001	TTHERM_00537300	i26862	p91403	t84170
CLS00036	IMG5_201930	GSPATP00011366001	TTHERM_00537300	i26863	p91404	t84171
CLS00036	IMG5_201930	GSPATP00011366001	TTHERM_00537300	i26865	p91405	t84173
CLS00036	IMG5_201930	GSPATP00011366001	TTHERM_00537300	i26867	p91406	t84175
CLS00036	IMG5_201930	GSPATP00011366001	TTHERM_00537300	i26868	p91407	t84176
CLS00037	GSPATP00024587001	TTHERM_00471929	IMG5_202010	p115307	t71632	i13027
CLS00037	GSPATP00024587001	TTHERM_00471929	IMG5_202010	p115308	t71634	i13029
CLS00037	GSPATP00024587001	TTHERM_00471929	IMG5_202010	p115309	t71635	i13030
CLS00037	TTHERM_00471929	GSPATP00024587001	IMG5_202010	t71632	p115307	i13027
CLS00037	TTHERM_00471929	GSPATP00024587001	IMG5_202010	t71634	p115308	i13029
CLS00037	TTHERM_00471929	GSPATP00024587001	IMG5_202010	t71635	p115309	i13030
CLS00037	IMG5_202010	GSPATP00024587001	TTHERM_00471929	i13027	p115307	t71632
CLS00037	IMG5_202010	GSPATP00024587001	TTHERM_00471929	i13029	p115308	t71634
CLS00037	IMG5_202010	GSPATP00024587001	TTHERM_00471929	i13030	p115309	t71635
CLS00038	GSPATP00019618001	TTHERM_00794470	IMG5_202120	p106286	t56824	i13048
CLS00038	TTHERM_00794470	GSPATP00019618001	IMG5_202120	t56824	p106286	i13048
CLS00038	IMG5_202120	GSPATP00019618001	TTHERM_00794470	i13048	p106286	t56824
CLS00039	GSPATP00005927001	TTHERM_00456790	IMG5_176490	p13106	t82347	i24453
CLS00039	GSPATP00005927001	TTHERM_00456790	IMG5_176490	p13107	t82348	i24454
CLS00039	GSPATP00005927001	TTHERM_00456790	IMG5_176490	p13108	t82349	i24455
CLS00039	TTHERM_00456790	GSPATP00005927001	IMG5_176490	t82347	p13106	i24453
CLS00039	TTHERM_00456790	GSPATP00005927001	IMG5_176490	t82348	p13107	i24454
CLS00039	TTHERM_00456790	GSPATP00005927001	IMG5_176490	t82349	p13108	i24455
CLS00039	IMG5_176490	GSPATP00005927001	TTHERM_00456790	i24453	p13106	t82347
CLS00039	IMG5_176490	GSPATP00005927001	TTHERM_00456790	i24454	p13107	t82348
CLS00039	IMG5_176490	GSPATP00005927001	TTHERM_00456790	i24455	p13108	t82349
CLS00040	GSPATP00032102001	TTHERM_00670209	IMG5_176470	p70628	t86654	i10765
CLS00040	GSPATP00032102001	TTHERM_00670209	IMG5_176470	p70629	t86655	i10766
CLS00040	TTHERM_00670209	GSPATP00032102001	IMG5_176470	t86654	p70628	i10765
CLS00040	TTHERM_00670209	GSPATP00032102001	IMG5_176470	t86655	p70629	i10766
CLS00040	IMG5_176470	GSPATP00032102001	TTHERM_00670209	i10765	p70628	t86654
CLS00040	IMG5_176470	GSPATP00032102001	TTHERM_00670209	i10766	p70629	t86655
CLS00041	GSPATP00038179001	TTHERM_00670320	IMG5_176460	p21449	t86675	i24451
CLS00041	TTHERM_00670320	GSPATP00038179001	IMG5_176460	t86675	p21449	i24451
CLS00041	IMG5_176460	GSPATP00038179001	TTHERM_00670320	i24451	p21449	t86675
CLS00042	GSPATP00036783001	TTHERM_00663980	IMG5_176550	p18840	t36019	i24468
CLS00042	GSPATP00036783001	TTHERM_00663980	IMG5_176550	p18841	t36021	i24470
CLS00042	GSPATP00036783001	TTHERM_00663980	IMG5_176550	p18842	t36022	i24471
CLS00042	GSPATP00036783001	TTHERM_00663980	IMG5_176550	p18844	t36024	i24473
CLS00042	GSPATP00036783001	TTHERM_00663980	IMG5_176550	p18845	t36025	i24474
CLS00042	TTHERM_00663980	GSPATP00036783001	IMG5_176550	t36019	p18840	i24468
CLS00042	TTHERM_00663980	GSPATP00036783001	IMG5_176550	t36021	p18841	i24470
CLS00042	TTHERM_00663980	GSPATP00036783001	IMG5_176550	t36022	p18842	i24471
CLS00042	TTHERM_00663980	GSPATP00036783001	IMG5_176550	t36024	p18844	i24473
CLS00042	TTHERM_00663980	GSPATP00036783001	IMG5_176550	t36025	p18845	i24474
CLS00042	IMG5_176550	GSPATP00036783001	TTHERM_00663980	i24468	p18840	t36019
CLS00042	IMG5_176550	GSPATP00036783001	TTHERM_00663980	i24470	p18841	t36021
CLS00042	IMG5_176550	GSPATP00036783001	TTHERM_00663980	i24471	p18842	t36022
CLS00042	IMG5_176550	GSPATP00036783001	TTHERM_00663980	i24473	p18844	t36024
CLS00042	IMG5_176550	GSPATP00036783001	TTHERM_00663980	i24474	p18845	t36025
CLS00044	GSPATP00013187001	TTHERM_00410130	IMG5_015030	p32745	t82734	i930
CLS00044	GSPATP00013187001	TTHERM_00410130	IMG5_015030	p32746	t82735	i931
CLS00044	TTHERM_00410130	GSPATP00013187001	IMG5_015030	t82734	p32745	i930
CLS00044	TTHERM_00410130	GSPATP00013187001	IMG5_015030	t82735	p32746	i931
CLS00044	IMG5_015030	GSPATP00013187001	TTHERM_00410130	i930	p32745	t82734
CLS00044	IMG5_015030	GSPATP00013187001	TTHERM_00410130	i931	p32746	t82735
CLS00045	GSPATP00012095001	TTHERM_00040430	IMG5_199910	p92527	t97758	i12759
CLS00045	TTHERM_00040430	GSPATP00012095001	IMG5_199910	t97758	p92527	i12759
CLS00045	IMG5_199910	GSPATP00012095001	TTHERM_00040430	i12759	p92527	t97758
CLS00049	GSPATP00011016001	TTHERM_00390040	IMG5_021310	p28471	t50266	i14529
CLS00049	GSPATP00011016001	TTHERM_00390040	IMG5_021310	p28475	t50269	i14530
CLS00049	TTHERM_00390040	GSPATP00011016001	IMG5_021310	t50266	p28471	i14529
CLS00049	TTHERM_00390040	GSPATP00011016001	IMG5_021310	t50269	p28475	i14530
CLS00049	IMG5_021310	GSPATP00011016001	TTHERM_00390040	i14529	p28471	t50266
CLS00049	IMG5_021310	GSPATP00011016001	TTHERM_00390040	i14530	p28475	t50269
CLS00052	GSPATP00012197001	TTHERM_00704010	IMG5_196650	p31272	t1689	i26289
CLS00052	GSPATP00012197001	TTHERM_00704010	IMG5_196650	p31273	t1690	i26290
CLS00052	TTHERM_00704010	GSPATP00012197001	IMG5_196650	t1689	p31272	i26289
CLS00052	TTHERM_00704010	GSPATP00012197001	IMG5_196650	t1690	p31273	i26290
CLS00052	IMG5_196650	GSPATP00012197001	TTHERM_00704010	i26289	p31272	t1689
CLS00052	IMG5_196650	GSPATP00012197001	TTHERM_00704010	i26290	p31273	t1690
CLS00055	GSPATP00038300001	TTHERM_00976490	IMG5_196670	p22101	t7802	i26300
CLS00055	GSPATP00038300001	TTHERM_00976490	IMG5_196670	p22102	t7804	i26302
CLS00055	TTHERM_00976490	GSPATP00038300001	IMG5_196670	t7802	p22101	i26300
CLS00055	TTHERM_00976490	GSPATP00038300001	IMG5_196670	t7804	p22102	i26302
CLS00055	IMG5_196670	GSPATP00038300001	TTHERM_00976490	i26300	p22101	t7802
CLS00055	IMG5_196670	GSPATP00038300001	TTHERM_00976490	i26302	p22102	t7804
CLS00056	GSPATP00028418001	TTHERM_01034340	IMG5_196600	p63461	t62873	i12500
CLS00056	TTHERM_01034340	GSPATP00028418001	IMG5_196600	t62873	p63461	i12500
CLS00056	IMG5_196600	GSPATP00028418001	TTHERM_01034340	i12500	p63461	t62873
CLS00058	GSPATP00029840001	TTHERM_01467280	IMG5_196590	p5503	t102791	i12497
CLS00058	TTHERM_01467280	GSPATP00029840001	IMG5_196590	t102791	p5503	i12497
CLS00058	IMG5_196590	GSPATP00029840001	TTHERM_01467280	i12497	p5503	t102791
CLS00059	GSPATP00021229001	TTHERM_00408720	IMG5_192300	p108694	t30512	i12088
CLS00059	GSPATP00021229001	TTHERM_00408720	IMG5_192300	p108695	t30515	i12090
CLS00059	TTHERM_00408720	GSPATP00021229001	IMG5_192300	t30512	p108694	i12088
CLS00059	TTHERM_00408720	GSPATP00021229001	IMG5_192300	t30515	p108695	i12090
CLS00059	IMG5_192300	GSPATP00021229001	TTHERM_00408720	i12088	p108694	t30512
CLS00059	IMG5_192300	GSPATP00021229001	TTHERM_00408720	i12090	p108695	t30515
CLS00060	GSPATP00032184001	TTHERM_00016600	IMG5_100320	p70717	t1008	i4700
CLS00060	TTHERM_00016600	GSPATP00032184001	IMG5_100320	t1008	p70717	i4700
CLS00060	IMG5_100320	GSPATP00032184001	TTHERM_00016600	i4700	p70717	t1008
CLS00061	GSPATP00036461001	TTHERM_01028770	IMG5_100140	p79371	t9217	i4662
CLS00061	TTHERM_01028770	GSPATP00036461001	IMG5_100140	t9217	p79371	i4662
CLS00061	IMG5_100140	GSPATP00036461001	TTHERM_01028770	i4662	p79371	t9217
CLS00062	GSPATP00037099001	TTHERM_00013290	IMG5_100310	p19349	t54449	i4694
CLS00062	GSPATP00037099001	TTHERM_00013290	IMG5_100310	p19350	t54450	i4695
CLS00062	GSPATP00037099001	TTHERM_00013290	IMG5_100310	p19353	t54452	i4696
CLS00062	TTHERM_00013290	GSPATP00037099001	IMG5_100310	t54449	p19349	i4694
CLS00062	TTHERM_00013290	GSPATP00037099001	IMG5_100310	t54450	p19350	i4695
CLS00062	TTHERM_00013290	GSPATP00037099001	IMG5_100310	t54452	p19353	i4696
CLS00062	IMG5_100310	GSPATP00037099001	TTHERM_00013290	i4694	p19349	t54449
CLS00062	IMG5_100310	GSPATP00037099001	TTHERM_00013290	i4695	p19350	t54450
CLS00062	IMG5_100310	GSPATP00037099001	TTHERM_00013290	i4696	p19353	t54452
CLS00063	GSPATP00035757001	TTHERM_00670600	IMG5_100480	p77751	t34965	i18263
CLS00063	GSPATP00035757001	TTHERM_00670600	IMG5_100480	p77752	t34966	i18264
CLS00063	TTHERM_00670600	GSPATP00035757001	IMG5_100480	t34965	p77751	i18263
CLS00063	TTHERM_00670600	GSPATP00035757001	IMG5_100480	t34966	p77752	i18264
CLS00063	IMG5_100480	GSPATP00035757001	TTHERM_00670600	i18263	p77751	t34965
CLS00063	IMG5_100480	GSPATP00035757001	TTHERM_00670600	i18264	p77752	t34966
CLS00064	GSPATP00027872001	TTHERM_00037050	IMG5_100420	p2034	t97452	i4716
CLS00064	GSPATP00027872001	TTHERM_00037050	IMG5_100420	p2035	t97454	i4718
CLS00064	GSPATP00027872001	TTHERM_00037050	IMG5_100420	p2036	t97455	i4719
CLS00064	TTHERM_00037050	GSPATP00027872001	IMG5_100420	t97452	p2034	i4716
CLS00064	TTHERM_00037050	GSPATP00027872001	IMG5_100420	t97454	p2035	i4718
CLS00064	TTHERM_00037050	GSPATP00027872001	IMG5_100420	t97455	p2036	i4719
CLS00064	IMG5_100420	GSPATP00027872001	TTHERM_00037050	i4716	p2034	t97452
CLS00064	IMG5_100420	GSPATP00027872001	TTHERM_00037050	i4718	p2035	t97454
CLS00064	IMG5_100420	GSPATP00027872001	TTHERM_00037050	i4719	p2036	t97455
CLS00066	GSPATP00038069001	TTHERM_00624780	IMG5_100490	p82265	t42754	i4732
CLS00066	GSPATP00038069001	TTHERM_00624780	IMG5_100490	p82266	t42757	i4735
CLS00066	GSPATP00038069001	TTHERM_00624780	IMG5_100490	p82267	t42761	i4739
CLS00066	TTHERM_00624780	GSPATP00038069001	IMG5_100490	t42754	p82265	i4732
CLS00066	TTHERM_00624780	GSPATP00038069001	IMG5_100490	t42757	p82266	i4735
CLS00066	TTHERM_00624780	GSPATP00038069001	IMG5_100490	t42761	p82267	i4739
CLS00066	IMG5_100490	GSPATP00038069001	TTHERM_00624780	i4732	p82265	t42754
CLS00066	IMG5_100490	GSPATP00038069001	TTHERM_00624780	i4735	p82266	t42757
CLS00066	IMG5_100490	GSPATP00038069001	TTHERM_00624780	i4739	p82267	t42761
CLS00069	GSPATP00011426001	TTHERM_00219470	IMG5_100390	p29948	t78043	i4708
CLS00069	GSPATP00011426001	TTHERM_00219470	IMG5_100390	p29949	t78044	i4709
CLS00069	TTHERM_00219470	GSPATP00011426001	IMG5_100390	t78043	p29948	i4708
CLS00069	TTHERM_00219470	GSPATP00011426001	IMG5_100390	t78044	p29949	i4709
CLS00069	IMG5_100390	GSPATP00011426001	TTHERM_00219470	i4708	p29948	t78043
CLS00069	IMG5_100390	GSPATP00011426001	TTHERM_00219470	i4709	p29949	t78044
CLS00070	GSPATP00004815001	TTHERM_00073170	IMG5_100340	p65297	t98091	i18227
CLS00070	GSPATP00004815001	TTHERM_00073170	IMG5_100340	p65301	t98094	i18230
CLS00070	TTHERM_00073170	GSPATP00004815001	IMG5_100340	t98091	p65297	i18227
CLS00070	TTHERM_00073170	GSPATP00004815001	IMG5_100340	t98094	p65301	i18230
CLS00070	IMG5_100340	GSPATP00004815001	TTHERM_00073170	i18227	p65297	t98091
CLS00070	IMG5_100340	GSPATP00004815001	TTHERM_00073170	i18230	p65301	t98094
CLS00071	GSPATP00036726001	TTHERM_00924270	IMG5_191370	p79817	t6084	i12057
CLS00071	TTHERM_00924270	GSPATP00036726001	IMG5_191370	t6084	p79817	i12057
CLS00071	IMG5_191370	GSPATP00036726001	TTHERM_00924270	i12057	p79817	t6084
CLS00073	GSPATP00031814001	TTHERM_00492840	IMG5_183420	p9251	t81981	i24986
CLS00073	GSPATP00031814001	TTHERM_00492840	IMG5_183420	p9252	t81982	i24987
CLS00073	GSPATP00031814001	TTHERM_00492840	IMG5_183420	p9253	t81983	i24988
CLS00073	TTHERM_00492840	GSPATP00031814001	IMG5_183420	t81981	p9251	i24986
CLS00073	TTHERM_00492840	GSPATP00031814001	IMG5_183420	t81982	p9252	i24987
CLS00073	TTHERM_00492840	GSPATP00031814001	IMG5_183420	t81983	p9253	i24988
CLS00073	IMG5_183420	GSPATP00031814001	TTHERM_00492840	i24986	p9251	t81981
CLS00073	IMG5_183420	GSPATP00031814001	TTHERM_00492840	i24987	p9252	t81982
CLS00073	IMG5_183420	GSPATP00031814001	TTHERM_00492840	i24988	p9253	t81983
CLS00075	GSPATP00021102001	TTHERM_01043060	IMG5_183550	p47248	t40096	i25005
CLS00075	TTHERM_01043060	GSPATP00021102001	IMG5_183550	t40096	p47248	i25005
CLS00075	IMG5_183550	GSPATP00021102001	TTHERM_01043060	i25005	p47248	t40096
CLS00076	GSPATP00004745001	TTHERM_00659130	IMG5_183470	p4231	t33504	i11301
CLS00080	GSPATP00009823001	TTHERM_00118630	IMG5_183540	p88032	t41844	i11312
CLS00080	TTHERM_00118630	GSPATP00009823001	IMG5_183540	t41844	p88032	i11312
CLS00080	IMG5_183540	GSPATP00009823001	TTHERM_00118630	i11312	p88032	t41844
CLS00082	GSPATP00008237001	TTHERM_00649260	IMG5_093060	p24125	t69402	i17779
CLS00082	GSPATP00008237001	TTHERM_00649260	IMG5_093060	p24130	t69407	i17782
CLS00082	TTHERM_00649260	GSPATP00008237001	IMG5_093060	t69402	p24125	i17779
CLS00082	TTHERM_00649260	GSPATP00008237001	IMG5_093060	t69407	p24130	i17782
CLS00082	IMG5_093060	GSPATP00008237001	TTHERM_00649260	i17779	p24125	t69402
CLS00082	IMG5_093060	GSPATP00008237001	TTHERM_00649260	i17782	p24130	t69407
CLS00086	GSPATP00016401001	TTHERM_00035580	IMG5_107670	p38451	t97367	i18965
CLS00086	GSPATP00016401001	TTHERM_00035580	IMG5_107670	p38452	t97368	i18966
CLS00086	GSPATP00016401001	TTHERM_00035580	IMG5_107670	p38454	t97369	i18967
CLS00086	TTHERM_00035580	GSPATP00016401001	IMG5_107670	t97367	p38451	i18965
CLS00086	TTHERM_00035580	GSPATP00016401001	IMG5_107670	t97368	p38452	i18966
CLS00086	TTHERM_00035580	GSPATP00016401001	IMG5_107670	t97369	p38454	i18967
CLS00086	IMG5_107670	GSPATP00016401001	TTHERM_00035580	i18965	p38451	t97367
CLS00086	IMG5_107670	GSPATP00016401001	TTHERM_00035580	i18966	p38452	t97368
CLS00086	IMG5_107670	GSPATP00016401001	TTHERM_00035580	i18967	p38454	t97369
CLS00091	GSPATP00038588001	TTHERM_00446510	IMG5_112760	p120408	t26852	i19308
CLS00091	TTHERM_00446510	GSPATP00038588001	IMG5_112760	t26852	p120408	i19308
CLS00091	IMG5_112760	GSPATP00038588001	TTHERM_00446510	i19308	p120408	t26852
CLS00094	GSPATP00033860001	TTHERM_01123830	IMG5_181510	p74409	t100726	i11118
CLS00094	GSPATP00033860001	TTHERM_01123830	IMG5_181510	p74410	t100727	i11119
CLS00094	GSPATP00033860001	TTHERM_01123830	IMG5_181510	p74411	t100728	i11120
CLS00094	GSPATP00033860001	TTHERM_01123830	IMG5_181510	p74412	t100729	i11121
CLS00094	TTHERM_01123830	GSPATP00033860001	IMG5_181510	t100726	p74409	i11118
CLS00094	TTHERM_01123830	GSPATP00033860001	IMG5_181510	t100727	p74410	i11119
CLS00094	TTHERM_01123830	GSPATP00033860001	IMG5_181510	t100728	p74411	i11120
CLS00094	TTHERM_01123830	GSPATP00033860001	IMG5_181510	t100729	p74412	i11121
CLS00094	IMG5_181510	GSPATP00033860001	TTHERM_01123830	i11118	p74409	t100726
CLS00094	IMG5_181510	GSPATP00033860001	TTHERM_01123830	i11119	p74410	t100727
CLS00094	IMG5_181510	GSPATP00033860001	TTHERM_01123830	i11120	p74411	t100728
CLS00094	IMG5_181510	GSPATP00033860001	TTHERM_01123830	i11121	p74412	t100729
CLS00096	GSPATP00008338001	TTHERM_00312200	IMG5_181480	p85641	t91950	i24850
CLS00096	TTHERM_00312200	GSPATP00008338001	IMG5_181480	t91950	p85641	i24850
CLS00096	IMG5_181480	GSPATP00008338001	TTHERM_00312200	i24850	p85641	t91950
CLS00098	GSPATP00005325001	TTHERM_00161210	IMG5_181470	p68665	t98814	i24846
CLS00098	GSPATP00005325001	TTHERM_00161210	IMG5_181470	p68666	t98815	i24847
CLS00098	GSPATP00005325001	TTHERM_00161210	IMG5_181470	p68667	t98816	i24848
CLS00098	TTHERM_00161210	GSPATP00005325001	IMG5_181470	t98814	p68665	i24846
CLS00098	TTHERM_00161210	GSPATP00005325001	IMG5_181470	t98815	p68666	i24847
CLS00098	TTHERM_00161210	GSPATP00005325001	IMG5_181470	t98816	p68667	i24848
CLS00098	IMG5_181470	GSPATP00005325001	TTHERM_00161210	i24846	p68665	t98814
CLS00098	IMG5_181470	GSPATP00005325001	TTHERM_00161210	i24847	p68666	t98815
CLS00098	IMG5_181470	GSPATP00005325001	TTHERM_00161210	i24848	p68667	t98816
CLS00099	GSPATP00028245001	TTHERM_00475360	IMG5_181020	p2587	t29052	i11019
CLS00099	TTHERM_00475360	GSPATP00028245001	IMG5_181020	t29051	p2586	i11018
CLS00099	TTHERM_00475360	GSPATP00028245001	IMG5_181020	t29052	p2587	i11019
CLS00099	TTHERM_00475360	GSPATP00028245001	IMG5_181020	t29054	p2588	i11021
CLS00099	IMG5_181020	GSPATP00028245001	TTHERM_00475360	i11019	p2587	t29052
CLS00100	GSPATP00005387001	TTHERM_00494500	IMG5_181570	p7764	t82119	i11136
CLS00100	TTHERM_00494500	GSPATP00005387001	IMG5_181570	t82119	p7764	i11136
CLS00100	IMG5_181570	GSPATP00005387001	TTHERM_00494500	i11136	p7764	t82119
CLS00101	GSPATP00034002001	TTHERM_00218320	IMG5_181410	p74644	t25090	i24831
CLS00101	TTHERM_00218320	GSPATP00034002001	IMG5_181410	t25090	p74644	i24831
CLS00101	IMG5_181410	GSPATP00034002001	TTHERM_00218320	i24831	p74644	t25090
CLS00102	GSPATP00038474001	TTHERM_00334590	IMG5_181520	p83451	t72620	i24860
CLS00102	TTHERM_00334590	GSPATP00038474001	IMG5_181520	t72620	p83451	i24860
CLS00102	IMG5_181520	GSPATP00038474001	TTHERM_00334590	i24860	p83451	t72620
CLS00104	GSPATP00024017001	TTHERM_00138449	IMG5_181490	p53327	t23354	i24853
CLS00104	TTHERM_00138449	GSPATP00024017001	IMG5_181490	t23354	p53327	i24853
CLS00104	IMG5_181490	GSPATP00024017001	TTHERM_00138449	i24853	p53327	t23354
CLS00106	GSPATP00017661001	TTHERM_00502240	IMG5_011390	p41250	t31250	i14117
CLS00106	GSPATP00017661001	TTHERM_00502240	IMG5_011390	p41251	t31251	i14118
CLS00106	GSPATP00017661001	TTHERM_00502240	IMG5_011390	p41252	t31253	i14120
CLS00106	GSPATP00017661001	TTHERM_00502240	IMG5_011390	p41254	t31255	i14122
CLS00106	TTHERM_00502240	GSPATP00017661001	IMG5_011390	t31250	p41250	i14117
CLS00106	TTHERM_00502240	GSPATP00017661001	IMG5_011390	t31251	p41251	i14118
CLS00106	TTHERM_00502240	GSPATP00017661001	IMG5_011390	t31253	p41252	i14120
CLS00106	TTHERM_00502240	GSPATP00017661001	IMG5_011390	t31254	p41253	i14121
CLS00106	TTHERM_00502240	GSPATP00017661001	IMG5_011390	t31255	p41254	i14122
CLS00106	IMG5_011390	GSPATP00017661001	TTHERM_00502240	i14117	p41250	t31250
CLS00106	IMG5_011390	GSPATP00017661001	TTHERM_00502240	i14118	p41251	t31251
CLS00106	IMG5_011390	GSPATP00017661001	TTHERM_00502240	i14120	p41252	t31253
CLS00106	IMG5_011390	GSPATP00017661001	TTHERM_00502240	i14121	p41253	t31254
CLS00106	IMG5_011390	GSPATP00017661001	TTHERM_00502240	i14122	p41254	t31255
CLS00113	GSPATP00013560001	TTHERM_00850570	IMG5_009800	p94797	t89365	i717
CLS00113	TTHERM_00850570	GSPATP00013560001	IMG5_009800	t89365	p94797	i717
CLS00113	IMG5_009800	GSPATP00013560001	TTHERM_00850570	i717	p94797	t89365
CLS00117	GSPATP00032377001	TTHERM_00531900	IMG5_009760	p70980	t99244	i14023
CLS00117	TTHERM_00531900	GSPATP00032377001	IMG5_009760	t99244	p70980	i14023
CLS00117	IMG5_009760	GSPATP00032377001	TTHERM_00531900	i14023	p70980	t99244
CLS00120	GSPATP00008720001	TTHERM_00765330	IMG5_094500	p24944	t88254	i17836
CLS00120	TTHERM_00765330	GSPATP00008720001	IMG5_094500	t88254	p24944	i17836
CLS00120	IMG5_094500	GSPATP00008720001	TTHERM_00765330	i17836	p24944	t88254
CLS00123	GSPATP00033844001	TTHERM_00773760	IMG5_094380	p13542	t16666	i17828
CLS00123	GSPATP00033844001	TTHERM_00773760	IMG5_094380	p13543	t16671	i17833
CLS00123	TTHERM_00773760	GSPATP00033844001	IMG5_094380	t16666	p13542	i17828
CLS00123	TTHERM_00773760	GSPATP00033844001	IMG5_094380	t16671	p13543	i17833
CLS00123	IMG5_094380	GSPATP00033844001	TTHERM_00773760	i17828	p13542	t16666
CLS00123	IMG5_094380	GSPATP00033844001	TTHERM_00773760	i17833	p13543	t16671
CLS00125	GSPATP00004426001	TTHERM_00188910	IMG5_001810	p1236	t75515	i202
CLS00125	TTHERM_00188910	GSPATP00004426001	IMG5_001810	t75515	p1236	i202
CLS00125	IMG5_001810	GSPATP00004426001	TTHERM_00188910	i202	p1236	t75515
CLS00127	GSPATP00008636001	TTHERM_00633530	IMG5_001770	p86131	t52843	i195
CLS00127	GSPATP00008636001	TTHERM_00633530	IMG5_001770	p86132	t52845	i197
CLS00127	TTHERM_00633530	GSPATP00008636001	IMG5_001770	t52843	p86131	i195
CLS00127	TTHERM_00633530	GSPATP00008636001	IMG5_001770	t52845	p86132	i197
CLS00127	IMG5_001770	GSPATP00008636001	TTHERM_00633530	i195	p86131	t52843
CLS00127	IMG5_001770	GSPATP00008636001	TTHERM_00633530	i197	p86132	t52845
CLS00128	GSPATP00038655001	TTHERM_00584850	IMG5_102550	p59421	t68960	i18452
CLS00128	GSPATP00038655001	TTHERM_00584850	IMG5_102550	p59422	t68962	i18454
CLS00128	TTHERM_00584850	GSPATP00038655001	IMG5_102550	t68960	p59421	i18452
CLS00128	TTHERM_00584850	GSPATP00038655001	IMG5_102550	t68962	p59422	i18454
CLS00128	IMG5_102550	GSPATP00038655001	TTHERM_00584850	i18452	p59421	t68960
CLS00128	IMG5_102550	GSPATP00038655001	TTHERM_00584850	i18454	p59422	t68962
CLS00129	GSPATP00005697001	TTHERM_00497800	IMG5_102670	p10566	t83152	i4940
CLS00129	TTHERM_00497800	GSPATP00005697001	IMG5_102670	t83152	p10566	i4940
CLS00129	IMG5_102670	GSPATP00005697001	TTHERM_00497800	i4940	p10566	t83152
CLS00129	IMG5_102670	GSPATP00005697001	TTHERM_00497800	i4943	p10569	t83156
CLS00130	GSPATP00038085001	TTHERM_00077710	IMG5_102570	p21321	t46520	i18461
CLS00130	GSPATP00038085001	TTHERM_00077710	IMG5_102570	p21322	t46521	i18463
CLS00130	GSPATP00038085001	TTHERM_00077710	IMG5_102570	p21324	t46525	i18467
CLS00130	TTHERM_00077710	GSPATP00038085001	IMG5_102570	t46520	p21321	i18461
CLS00130	TTHERM_00077710	GSPATP00038085001	IMG5_102570	t46521	p21322	i18463
CLS00130	TTHERM_00077710	GSPATP00038085001	IMG5_102570	t46525	p21324	i18467
CLS00130	IMG5_102570	GSPATP00038085001	TTHERM_00077710	i18461	p21321	t46520
CLS00130	IMG5_102570	GSPATP00038085001	TTHERM_00077710	i18463	p21322	t46521
CLS00130	IMG5_102570	GSPATP00038085001	TTHERM_00077710	i18467	p21324	t46525
CLS00131	GSPATP00034714001	TTHERM_00923120	IMG5_102560	p75620	t59976	i18457
CLS00131	GSPATP00034714001	TTHERM_00923120	IMG5_102560	p75621	t59978	i18459
CLS00131	TTHERM_00923120	GSPATP00034714001	IMG5_102560	t59976	p75620	i18457
CLS00131	TTHERM_00923120	GSPATP00034714001	IMG5_102560	t59978	p75621	i18459
CLS00131	IMG5_102560	GSPATP00034714001	TTHERM_00923120	i18457	p75620	t59976
CLS00131	IMG5_102560	GSPATP00034714001	TTHERM_00923120	i18459	p75621	t59978
CLS00135	GSPATP00027974001	TTHERM_00377250	IMG5_192770	p62771	t102414	i12110
CLS00135	TTHERM_00377250	GSPATP00027974001	IMG5_192770	t102414	p62771	i12110
CLS00135	IMG5_192770	GSPATP00027974001	TTHERM_00377250	i12110	p62771	t102414
CLS00137	GSPATP00034795001	TTHERM_00415660	IMG5_192790	p75746	t100453	i25848
CLS00137	TTHERM_00415660	GSPATP00034795001	IMG5_192790	t100453	p75746	i25848
CLS00137	IMG5_192790	GSPATP00034795001	TTHERM_00415660	i25848	p75746	t100453
CLS00138	GSPATP00031797001	TTHERM_00564100	IMG5_192890	p9223	t32648	i12120
CLS00138	TTHERM_00564100	GSPATP00031797001	IMG5_192890	t32648	p9223	i12120
CLS00138	IMG5_192890	GSPATP00031797001	TTHERM_00564100	i12120	p9223	t32648
CLS00140	TTHERM_00266570	GSPATP00011192001	IMG5_192780	t19968	p29547	i25833
CLS00141	GSPATP00038463001	TTHERM_00476880	IMG5_110770	p22265	t84313	i5540
CLS00141	TTHERM_00476880	GSPATP00038463001	IMG5_110770	t84313	p22265	i5540
CLS00141	IMG5_110770	GSPATP00038463001	TTHERM_00476880	i5540	p22265	t84313
CLS00143	GSPATP00019558001	TTHERM_00997610	IMG5_175510	p44888	t62131	i10666
CLS00143	TTHERM_00997610	GSPATP00019558001	IMG5_175510	t62131	p44888	i10666
CLS00143	IMG5_175510	GSPATP00019558001	TTHERM_00997610	i10666	p44888	t62131
CLS00145	GSPATP00005633001	TTHERM_00727630	IMG5_161340	p71350	t36497	i23175
CLS00145	TTHERM_00727630	GSPATP00005633001	IMG5_161340	t36497	p71350	i23175
CLS00145	IMG5_161340	GSPATP00005633001	TTHERM_00727630	i23175	p71350	t36497
CLS00150	GSPATP00012160001	TTHERM_00571860	IMG5_124890	p92607	t40890	i6812
CLS00150	GSPATP00012160001	TTHERM_00571860	IMG5_124890	p92608	t40891	i6813
CLS00150	TTHERM_00571860	GSPATP00012160001	IMG5_124890	t40890	p92607	i6812
CLS00150	TTHERM_00571860	GSPATP00012160001	IMG5_124890	t40891	p92608	i6813
CLS00150	IMG5_124890	GSPATP00012160001	TTHERM_00571860	i6812	p92607	t40890
CLS00150	IMG5_124890	GSPATP00012160001	TTHERM_00571860	i6813	p92608	t40891
CLS00151	GSPATP00038946001	TTHERM_00193900	IMG5_124930	p121083	t59177	i6819
CLS00151	TTHERM_00193900	GSPATP00038946001	IMG5_124930	t59177	p121083	i6819
CLS00151	IMG5_124930	GSPATP00038946001	TTHERM_00193900	i6819	p121083	t59177
CLS00153	GSPATP00006484001	TTHERM_00497120	IMG5_163600	p15797	t30872	i23340
CLS00153	TTHERM_00497120	GSPATP00006484001	IMG5_163600	t30872	p15797	i23340
CLS00153	IMG5_163600	GSPATP00006484001	TTHERM_00497120	i23340	p15797	t30872
CLS00155	GSPATP00024002001	TTHERM_01222590	IMG5_163650	p114319	t12983	i23349
CLS00155	TTHERM_01222590	GSPATP00024002001	IMG5_163650	t12983	p114319	i23349
CLS00155	IMG5_163650	GSPATP00024002001	TTHERM_01222590	i23349	p114319	t12983
CLS00158	GSPATP00017564001	TTHERM_00214710	IMG5_141110	p41076	t60509	i7959
CLS00158	TTHERM_00214710	GSPATP00017564001	IMG5_141110	t60509	p41076	i7959
CLS00158	IMG5_141110	GSPATP00017564001	TTHERM_00214710	i7959	p41076	t60509
CLS00161	GSPATP00021708001	TTHERM_00564170	IMG5_070720	p48990	t32670	i16771
CLS00161	GSPATP00021708001	TTHERM_00564170	IMG5_070720	p48991	t32673	i16773
CLS00161	TTHERM_00564170	GSPATP00021708001	IMG5_070720	t32670	p48990	i16771
CLS00161	TTHERM_00564170	GSPATP00021708001	IMG5_070720	t32673	p48991	i16773
CLS00161	IMG5_070720	GSPATP00021708001	TTHERM_00564170	i16771	p48990	t32670
CLS00161	IMG5_070720	GSPATP00021708001	TTHERM_00564170	i16773	p48991	t32673
CLS00162	GSPATP00012867001	TTHERM_00492380	IMG5_070780	p32270	t29457	i16793
CLS00162	GSPATP00012867001	TTHERM_00492380	IMG5_070780	p32271	t29458	i16794
CLS00162	TTHERM_00492380	GSPATP00012867001	IMG5_070780	t29457	p32270	i16793
CLS00162	TTHERM_00492380	GSPATP00012867001	IMG5_070780	t29458	p32271	i16794
CLS00162	IMG5_070780	GSPATP00012867001	TTHERM_00492380	i16793	p32270	t29457
CLS00162	IMG5_070780	GSPATP00012867001	TTHERM_00492380	i16794	p32271	t29458
CLS00163	GSPATP00031175001	TTHERM_00024050	IMG5_070440	p8213	t1086	i3300
CLS00163	GSPATP00031175001	TTHERM_00024050	IMG5_070440	p8215	t1087	i3301
CLS00163	TTHERM_00024050	GSPATP00031175001	IMG5_070440	t1087	p8215	i3301
CLS00163	IMG5_070440	GSPATP00031175001	TTHERM_00024050	i3301	p8215	t1087
CLS00163	IMG5_070440	GSPATP00031175001	TTHERM_00024050	i3304	p8216	t1092
CLS00165	GSPATP00026665001	TTHERM_00220740	IMG5_070810	p57894	t25483	i16805
CLS00167	GSPATP00006685001	TTHERM_00941410	IMG5_070750	p17915	t60700	i3339
CLS00167	TTHERM_00941410	GSPATP00006685001	IMG5_070750	t60700	p17915	i3339
CLS00167	IMG5_070750	GSPATP00006685001	TTHERM_00941410	i3339	p17915	t60700
CLS00168	GSPATP00005985001	TTHERM_00190830	IMG5_070740	p13197	t23043	i16784
CLS00168	TTHERM_00190830	GSPATP00005985001	IMG5_070740	t23043	p13197	i16784
CLS00168	IMG5_070740	GSPATP00005985001	TTHERM_00190830	i16784	p13197	t23043
CLS00170	GSPATP00012750001	TTHERM_00653620	IMG5_202310	p32139	t96840	i13072
CLS00170	GSPATP00012750001	TTHERM_00653620	IMG5_202310	p32140	t96841	i13073
CLS00170	GSPATP00012750001	TTHERM_00653620	IMG5_202310	p32141	t96842	i13074
CLS00170	TTHERM_00653620	GSPATP00012750001	IMG5_202310	t96840	p32139	i13072
CLS00170	TTHERM_00653620	GSPATP00012750001	IMG5_202310	t96841	p32140	i13073
CLS00170	TTHERM_00653620	GSPATP00012750001	IMG5_202310	t96842	p32141	i13074
CLS00170	IMG5_202310	GSPATP00012750001	TTHERM_00653620	i13072	p32139	t96840
CLS00170	IMG5_202310	GSPATP00012750001	TTHERM_00653620	i13073	p32140	t96841
CLS00170	IMG5_202310	GSPATP00012750001	TTHERM_00653620	i13074	p32141	t96842
CLS00173	GSPATP00015650001	TTHERM_01085550	IMG5_202290	p98622	t39288	i13068
CLS00173	GSPATP00015650001	TTHERM_01085550	IMG5_202290	p98624	t39289	i13069
CLS00173	TTHERM_01085550	GSPATP00015650001	IMG5_202290	t39288	p98622	i13068
CLS00173	TTHERM_01085550	GSPATP00015650001	IMG5_202290	t39289	p98624	i13069
CLS00173	IMG5_202290	GSPATP00015650001	TTHERM_01085550	i13068	p98622	t39288
CLS00173	IMG5_202290	GSPATP00015650001	TTHERM_01085550	i13069	p98624	t39289
CLS00180	GSPATP00017015001	TTHERM_00442760	IMG5_049590	p40201	t70498	i15477
CLS00180	TTHERM_00442760	GSPATP00017015001	IMG5_049590	t70498	p40201	i15477
CLS00180	IMG5_049590	GSPATP00017015001	TTHERM_00442760	i15477	p40201	t70498
CLS00184	GSPATP00017666001	TTHERM_00825190	IMG5_182300	p41263	t17955	i11190
CLS00184	GSPATP00017666001	TTHERM_00825190	IMG5_182300	p41264	t17956	i11191
CLS00184	GSPATP00017666001	TTHERM_00825190	IMG5_182300	p41267	t17963	i11196
CLS00184	TTHERM_00825190	GSPATP00017666001	IMG5_182300	t17955	p41263	i11190
CLS00184	TTHERM_00825190	GSPATP00017666001	IMG5_182300	t17956	p41264	i11191
CLS00184	TTHERM_00825190	GSPATP00017666001	IMG5_182300	t17963	p41267	i11196
CLS00184	TTHERM_00825190	GSPATP00017666001	IMG5_182300	t17964	p41268	i11197
CLS00184	IMG5_182300	GSPATP00017666001	TTHERM_00825190	i11190	p41263	t17955
CLS00184	IMG5_182300	GSPATP00017666001	TTHERM_00825190	i11191	p41264	t17956
CLS00184	IMG5_182300	GSPATP00017666001	TTHERM_00825190	i11196	p41267	t17963
CLS00187	GSPATP00022578001	TTHERM_00333230	IMG5_182240	p111503	t19532	i11186
CLS00187	TTHERM_00333230	GSPATP00022578001	IMG5_182240	t19532	p111503	i11186
CLS00187	IMG5_182240	GSPATP00022578001	TTHERM_00333230	i11186	p111503	t19532
CLS00189	GSPATP00008490001	TTHERM_00248450	IMG5_015150	p24551	t63392	i936
CLS00189	TTHERM_00248450	GSPATP00008490001	IMG5_015150	t63392	p24551	i936
CLS00189	IMG5_015150	GSPATP00008490001	TTHERM_00248450	i936	p24551	t63392
CLS00190	GSPATP00032405001	TTHERM_00577080	IMG5_168340	p71005	t41325	i10088
CLS00190	GSPATP00032405001	TTHERM_00577080	IMG5_168340	p71008	t41329	i10090
CLS00190	TTHERM_00577080	GSPATP00032405001	IMG5_168340	t41325	p71005	i10088
CLS00190	TTHERM_00577080	GSPATP00032405001	IMG5_168340	t41329	p71008	i10090
CLS00190	IMG5_168340	GSPATP00032405001	TTHERM_00577080	i10088	p71005	t41325
CLS00190	IMG5_168340	GSPATP00032405001	TTHERM_00577080	i10090	p71008	t41329
CLS00195	GSPATP00033536001	TTHERM_00194500	IMG5_168700	p73391	t59321	i10154
CLS00195	TTHERM_00194500	GSPATP00033536001	IMG5_168700	t59321	p73391	i10154
CLS00195	IMG5_168700	GSPATP00033536001	TTHERM_00194500	i10154	p73391	t59321
CLS00200	GSPATP00036124001	TTHERM_00486790	IMG5_168710	p17291	t70172	i10162
CLS00200	TTHERM_00486790	GSPATP00036124001	IMG5_168710	t70172	p17291	i10162
CLS00200	TTHERM_00486790	GSPATP00036124001	IMG5_168710	t70173	p17292	i10163
CLS00200	IMG5_168710	GSPATP00036124001	TTHERM_00486790	i10162	p17291	t70172
CLS00203	GSPATP00017423001	TTHERM_00194650	IMG5_168630	p102030	t5439	i23752
CLS00203	TTHERM_00194650	GSPATP00017423001	IMG5_168630	t5439	p102030	i23752
CLS00203	IMG5_168630	GSPATP00017423001	TTHERM_00194650	i23752	p102030	t5439
CLS00206	GSPATP00013701001	TTHERM_00194030	IMG5_127460	p33532	t5255	i20497
CLS00206	GSPATP00013701001	TTHERM_00194030	IMG5_127460	p33533	t5257	i20499
CLS00206	TTHERM_00194030	GSPATP00013701001	IMG5_127460	t5255	p33532	i20497
CLS00206	TTHERM_00194030	GSPATP00013701001	IMG5_127460	t5257	p33533	i20499
CLS00206	IMG5_127460	GSPATP00013701001	TTHERM_00194030	i20497	p33532	t5255
CLS00206	IMG5_127460	GSPATP00013701001	TTHERM_00194030	i20499	p33533	t5257
CLS00207	GSPATP00026089001	TTHERM_00112410	IMG5_127350	p118058	t41515	i6991
CLS00207	GSPATP00026089001	TTHERM_00112410	IMG5_127350	p118059	t41516	i6992
CLS00207	TTHERM_00112410	GSPATP00026089001	IMG5_127350	t41515	p118058	i6991
CLS00207	TTHERM_00112410	GSPATP00026089001	IMG5_127350	t41516	p118059	i6992
CLS00207	IMG5_127350	GSPATP00026089001	TTHERM_00112410	i6991	p118058	t41515
CLS00207	IMG5_127350	GSPATP00026089001	TTHERM_00112410	i6992	p118059	t41516
CLS00209	GSPATP00032900001	TTHERM_00285290	IMG5_127400	p11504	t19217	i20485
CLS00209	GSPATP00032900001	TTHERM_00285290	IMG5_127400	p11507	t19219	i20487
CLS00209	GSPATP00032900001	TTHERM_00285290	IMG5_127400	p11508	t19220	i20488
CLS00209	TTHERM_00285290	GSPATP00032900001	IMG5_127400	t19217	p11504	i20485
CLS00209	TTHERM_00285290	GSPATP00032900001	IMG5_127400	t19219	p11507	i20487
CLS00209	TTHERM_00285290	GSPATP00032900001	IMG5_127400	t19220	p11508	i20488
CLS00209	IMG5_127400	GSPATP00032900001	TTHERM_00285290	i20485	p11504	t19217
CLS00209	IMG5_127400	GSPATP00032900001	TTHERM_00285290	i20487	p11507	t19219
CLS00209	IMG5_127400	GSPATP00032900001	TTHERM_00285290	i20488	p11508	t19220
CLS00217	GSPATP00006445001	TTHERM_00561799	IMG5_113130	p76736	t84595	i5655
CLS00217	GSPATP00006445001	TTHERM_00561799	IMG5_113130	p76737	t84597	i5657
CLS00217	TTHERM_00561799	GSPATP00006445001	IMG5_113130	t84595	p76736	i5655
CLS00217	TTHERM_00561799	GSPATP00006445001	IMG5_113130	t84597	p76737	i5657
CLS00217	IMG5_113130	GSPATP00006445001	TTHERM_00561799	i5655	p76736	t84595
CLS00217	IMG5_113130	GSPATP00006445001	TTHERM_00561799	i5657	p76737	t84597
CLS00218	GSPATP00013690001	TTHERM_00857910	IMG5_113110	p33512	t58300	i19319
CLS00218	TTHERM_00857910	GSPATP00013690001	IMG5_113110	t58300	p33512	i19319
CLS00218	IMG5_113110	GSPATP00013690001	TTHERM_00857910	i19319	p33512	t58300
CLS00219	GSPATP00014302001	TTHERM_00134970	IMG5_074360	p96636	t23724	i16939
CLS00219	TTHERM_00134970	GSPATP00014302001	IMG5_074360	t23724	p96636	i16939
CLS00219	IMG5_074360	GSPATP00014302001	TTHERM_00134970	i16939	p96636	t23724
CLS00221	GSPATP00038737001	TTHERM_00418280	IMG5_037830	p59530	t100355	i15164
CLS00221	TTHERM_00418280	GSPATP00038737001	IMG5_037830	t100355	p59530	i15164
CLS00221	IMG5_037830	GSPATP00038737001	TTHERM_00418280	i15164	p59530	t100355
CLS00222	GSPATP00013292001	TTHERM_00144900	IMG5_132320	p94381	t25744	i7407
CLS00223	GSPATP00013367001	TTHERM_00013480	IMG5_008700	p33009	t730	i655
CLS00223	TTHERM_00013480	GSPATP00013367001	IMG5_008700	t730	p33009	i655
CLS00223	IMG5_008700	GSPATP00013367001	TTHERM_00013480	i655	p33009	t730
CLS00224	GSPATP00033748001	TTHERM_00486310	IMG5_054710	p73634	t17323	i2390
CLS00224	GSPATP00033748001	TTHERM_00486310	IMG5_054710	p73635	t17326	i2393
CLS00224	TTHERM_00486310	GSPATP00033748001	IMG5_054710	t17323	p73634	i2390
CLS00224	TTHERM_00486310	GSPATP00033748001	IMG5_054710	t17326	p73635	i2393
CLS00224	IMG5_054710	GSPATP00033748001	TTHERM_00486310	i2390	p73634	t17323
CLS00224	IMG5_054710	GSPATP00033748001	TTHERM_00486310	i2393	p73635	t17326
CLS00225	GSPATP00035614001	TTHERM_00571670	IMG5_054730	p16493	t92456	i15753
CLS00225	GSPATP00035614001	TTHERM_00571670	IMG5_054730	p16494	t92458	i15755
CLS00225	GSPATP00035614001	TTHERM_00571670	IMG5_054730	p16495	t92459	i15756
CLS00225	TTHERM_00571670	GSPATP00035614001	IMG5_054730	t92456	p16493	i15753
CLS00225	TTHERM_00571670	GSPATP00035614001	IMG5_054730	t92458	p16494	i15755
CLS00225	TTHERM_00571670	GSPATP00035614001	IMG5_054730	t92459	p16495	i15756
CLS00225	IMG5_054730	GSPATP00035614001	TTHERM_00571670	i15753	p16493	t92456
CLS00225	IMG5_054730	GSPATP00035614001	TTHERM_00571670	i15755	p16494	t92458
CLS00225	IMG5_054730	GSPATP00035614001	TTHERM_00571670	i15756	p16495	t92459
CLS00227	GSPATP00015947001	TTHERM_00353370	IMG5_186780	p99124	t26175	i25370
CLS00227	TTHERM_00353370	GSPATP00015947001	IMG5_186780	t26175	p99124	i25370
CLS00227	IMG5_186780	GSPATP00015947001	TTHERM_00353370	i25370	p99124	t26175
CLS00228	GSPATP00032643001	TTHERM_00766490	IMG5_186690	p71967	t36808	i11547
CLS00228	TTHERM_00766490	GSPATP00032643001	IMG5_186690	t36808	p71967	i11547
CLS00228	IMG5_186690	GSPATP00032643001	TTHERM_00766490	i11547	p71967	t36808
CLS00229	GSPATP00010694001	TTHERM_00289380	IMG5_186670	p89402	t19381	i25341
CLS00229	GSPATP00010694001	TTHERM_00289380	IMG5_186670	p89403	t19382	i25342
CLS00229	TTHERM_00289380	GSPATP00010694001	IMG5_186670	t19381	p89402	i25341
CLS00229	TTHERM_00289380	GSPATP00010694001	IMG5_186670	t19382	p89403	i25342
CLS00229	IMG5_186670	GSPATP00010694001	TTHERM_00289380	i25341	p89402	t19381
CLS00229	IMG5_186670	GSPATP00010694001	TTHERM_00289380	i25342	p89403	t19382
CLS00232	GSPATP00020493001	TTHERM_00600790	IMG5_170450	p107621	t18512	i23952
CLS00232	TTHERM_00600790	GSPATP00020493001	IMG5_170450	t18512	p107621	i23952
CLS00232	IMG5_170450	GSPATP00020493001	TTHERM_00600790	i23952	p107621	t18512
CLS00233	GSPATP00011528001	TTHERM_00221020	IMG5_185630	p30154	t78153	i11485
CLS00233	TTHERM_00221020	GSPATP00011528001	IMG5_185630	t78153	p30154	i11485
CLS00233	IMG5_185630	GSPATP00011528001	TTHERM_00221020	i11485	p30154	t78153
CLS00234	GSPATP00014509001	TTHERM_00382160	IMG5_185750	p96952	t102612	i11510
CLS00234	TTHERM_00382160	GSPATP00014509001	IMG5_185750	t102612	p96952	i11510
CLS00234	IMG5_185750	GSPATP00014509001	TTHERM_00382160	i11510	p96952	t102612
CLS00241	GSPATP00019057001	TTHERM_00137550	IMG5_185690	p104634	t23597	i11492
CLS00241	GSPATP00019057001	TTHERM_00137550	IMG5_185690	p104635	t23598	i11493
CLS00241	GSPATP00019057001	TTHERM_00137550	IMG5_185690	p104637	t23602	i11497
CLS00241	TTHERM_00137550	GSPATP00019057001	IMG5_185690	t23597	p104634	i11492
CLS00241	TTHERM_00137550	GSPATP00019057001	IMG5_185690	t23598	p104635	i11493
CLS00241	TTHERM_00137550	GSPATP00019057001	IMG5_185690	t23602	p104637	i11497
CLS00241	IMG5_185690	GSPATP00019057001	TTHERM_00137550	i11492	p104634	t23597
CLS00241	IMG5_185690	GSPATP00019057001	TTHERM_00137550	i11493	p104635	t23598
CLS00241	IMG5_185690	GSPATP00019057001	TTHERM_00137550	i11497	p104637	t23602
CLS00243	GSPATP00011074001	TTHERM_00193890	IMG5_185530	p90866	t59168	i11475
CLS00243	GSPATP00011074001	TTHERM_00193890	IMG5_185530	p90867	t59169	i11476
CLS00243	GSPATP00011074001	TTHERM_00193890	IMG5_185530	p90868	t59174	i11481
CLS00243	TTHERM_00193890	GSPATP00011074001	IMG5_185530	t59168	p90866	i11475
CLS00243	TTHERM_00193890	GSPATP00011074001	IMG5_185530	t59169	p90867	i11476
CLS00243	TTHERM_00193890	GSPATP00011074001	IMG5_185530	t59174	p90868	i11481
CLS00243	IMG5_185530	GSPATP00011074001	TTHERM_00193890	i11475	p90866	t59168
CLS00243	IMG5_185530	GSPATP00011074001	TTHERM_00193890	i11476	p90867	t59169
CLS00243	IMG5_185530	GSPATP00011074001	TTHERM_00193890	i11481	p90868	t59174
CLS00244	GSPATP00017221001	TTHERM_00530130	IMG5_185520	p40484	t70969	i25211
CLS00244	GSPATP00017221001	TTHERM_00530130	IMG5_185520	p40485	t70974	i25215
CLS00244	TTHERM_00530130	GSPATP00017221001	IMG5_185520	t70969	p40484	i25211
CLS00244	TTHERM_00530130	GSPATP00017221001	IMG5_185520	t70974	p40485	i25215
CLS00244	IMG5_185520	GSPATP00017221001	TTHERM_00530130	i25211	p40484	t70969
CLS00244	IMG5_185520	GSPATP00017221001	TTHERM_00530130	i25215	p40485	t70974
CLS00247	GSPATP00015617001	TTHERM_00136220	IMG5_185720	p98567	t23650	i11504
CLS00247	GSPATP00015617001	TTHERM_00136220	IMG5_185720	p98569	t23652	i11507
CLS00247	TTHERM_00136220	GSPATP00015617001	IMG5_185720	t23650	p98567	i11504
CLS00247	TTHERM_00136220	GSPATP00015617001	IMG5_185720	t23652	p98569	i11507
CLS00247	IMG5_185720	GSPATP00015617001	TTHERM_00136220	i11504	p98567	t23650
CLS00247	IMG5_185720	GSPATP00015617001	TTHERM_00136220	i11507	p98569	t23652
CLS00248	GSPATP00030999001	TTHERM_00370700	IMG5_126270	p68981	t74532	i20441
CLS00248	GSPATP00030999001	TTHERM_00370700	IMG5_126270	p68982	t74537	i20443
CLS00248	GSPATP00030999001	TTHERM_00370700	IMG5_126270	p68983	t74538	i20444
CLS00248	TTHERM_00370700	GSPATP00030999001	IMG5_126270	t74532	p68981	i20441
CLS00248	TTHERM_00370700	GSPATP00030999001	IMG5_126270	t74537	p68982	i20443
CLS00248	TTHERM_00370700	GSPATP00030999001	IMG5_126270	t74538	p68983	i20444
CLS00248	IMG5_126270	GSPATP00030999001	TTHERM_00370700	i20441	p68981	t74532
CLS00248	IMG5_126270	GSPATP00030999001	TTHERM_00370700	i20443	p68982	t74537
CLS00248	IMG5_126270	GSPATP00030999001	TTHERM_00370700	i20444	p68983	t74538
CLS00250	GSPATP00015986001	TTHERM_00721150	IMG5_126280	p99201	t55431	i20446
CLS00250	TTHERM_00721150	GSPATP00015986001	IMG5_126280	t55431	p99201	i20446
CLS00250	IMG5_126280	GSPATP00015986001	TTHERM_00721150	i20446	p99201	t55431
CLS00252	GSPATP00022253001	TTHERM_00268070	IMG5_174430	p110989	t20104	i24333
CLS00252	TTHERM_00268070	GSPATP00022253001	IMG5_174430	t20104	p110989	i24333
CLS00252	IMG5_174430	GSPATP00022253001	TTHERM_00268070	i24333	p110989	t20104
CLS00254	GSPATP00028953001	TTHERM_00013360	IMG5_174360	p64432	t700	i24323
CLS00254	TTHERM_00013360	GSPATP00028953001	IMG5_174360	t700	p64432	i24323
CLS00254	IMG5_174360	GSPATP00028953001	TTHERM_00013360	i24323	p64432	t700
CLS00255	GSPATP00031820001	TTHERM_00420030	IMG5_063460	p70161	t16983	i2976
CLS00255	GSPATP00031820001	TTHERM_00420030	IMG5_063460	p70162	t16984	i2977
CLS00255	TTHERM_00420030	GSPATP00031820001	IMG5_063460	t16983	p70161	i2976
CLS00255	TTHERM_00420030	GSPATP00031820001	IMG5_063460	t16984	p70162	i2977
CLS00255	IMG5_063460	GSPATP00031820001	TTHERM_00420030	i2976	p70161	t16983
CLS00255	IMG5_063460	GSPATP00031820001	TTHERM_00420030	i2977	p70162	t16984
CLS00258	GSPATP00033102001	TTHERM_00160690	IMG5_153440	p11818	t98908	i22481
CLS00258	TTHERM_00160690	GSPATP00033102001	IMG5_153440	t98908	p11818	i22481
CLS00258	IMG5_153440	GSPATP00033102001	TTHERM_00160690	i22481	p11818	t98908
CLS00265	GSPATP00012505001	TTHERM_00794540	IMG5_003380	p31728	t3155	i345
CLS00265	GSPATP00012505001	TTHERM_00794540	IMG5_003380	p31729	t3156	i346
CLS00265	TTHERM_00794540	GSPATP00012505001	IMG5_003380	t3155	p31728	i345
CLS00265	TTHERM_00794540	GSPATP00012505001	IMG5_003380	t3156	p31729	i346
CLS00265	IMG5_003380	GSPATP00012505001	TTHERM_00794540	i345	p31728	t3155
CLS00265	IMG5_003380	GSPATP00012505001	TTHERM_00794540	i346	p31729	t3156
CLS00271	GSPATP00004603001	TTHERM_00773690	IMG5_152900	p1535	t16633	i22394
CLS00271	TTHERM_00773690	GSPATP00004603001	IMG5_152900	t16633	p1535	i22394
CLS00271	IMG5_152900	GSPATP00004603001	TTHERM_00773690	i22394	p1535	t16633
CLS00278	GSPATP00028811001	TTHERM_00716270	IMG5_142840	p3367	t16071	i8026
CLS00278	TTHERM_00716270	GSPATP00028811001	IMG5_142840	t16071	p3367	i8026
CLS00278	IMG5_142840	GSPATP00028811001	TTHERM_00716270	i8026	p3367	t16071
CLS00279	GSPATP00008125001	TTHERM_00316170	IMG5_089160	p85266	t71717	i4082
CLS00279	TTHERM_00316170	GSPATP00008125001	IMG5_089160	t71717	p85266	i4082
CLS00279	IMG5_089160	GSPATP00008125001	TTHERM_00316170	i4082	p85266	t71717
CLS00280	GSPATP00035671001	TTHERM_00145830	IMG5_033670	p16583	t78845	i15032
CLS00280	TTHERM_00145830	GSPATP00035671001	IMG5_033670	t78845	p16583	i15032
CLS00280	IMG5_033670	GSPATP00035671001	TTHERM_00145830	i15032	p16583	t78845
CLS00281	GSPATP00009208001	TTHERM_01344720	IMG5_033560	p87049	t67815	i15024
CLS00281	GSPATP00009208001	TTHERM_01344720	IMG5_033560	p87051	t67821	i15028
CLS00281	GSPATP00009208001	TTHERM_01344720	IMG5_033560	p87052	t67823	i15030
CLS00281	TTHERM_01344720	GSPATP00009208001	IMG5_033560	t67815	p87049	i15024
CLS00281	TTHERM_01344720	GSPATP00009208001	IMG5_033560	t67821	p87051	i15028
CLS00281	TTHERM_01344720	GSPATP00009208001	IMG5_033560	t67823	p87052	i15030
CLS00281	IMG5_033560	GSPATP00009208001	TTHERM_01344720	i15024	p87049	t67815
CLS00281	IMG5_033560	GSPATP00009208001	TTHERM_01344720	i15028	p87051	t67821
CLS00281	IMG5_033560	GSPATP00009208001	TTHERM_01344720	i15030	p87052	t67823
CLS00282	GSPATP00036117001	TTHERM_00762930	IMG5_117000	p78290	t36681	i19647
CLS00282	GSPATP00036117001	TTHERM_00762930	IMG5_117000	p78294	t36684	i19649
CLS00282	TTHERM_00762930	GSPATP00036117001	IMG5_117000	t36681	p78290	i19647
CLS00282	TTHERM_00762930	GSPATP00036117001	IMG5_117000	t36684	p78294	i19649
CLS00282	IMG5_117000	GSPATP00036117001	TTHERM_00762930	i19647	p78290	t36681
CLS00282	IMG5_117000	GSPATP00036117001	TTHERM_00762930	i19649	p78294	t36684
CLS00285	GSPATP00024584001	TTHERM_00865050	IMG5_000570	p115302	t89476	i13388
CLS00285	GSPATP00024584001	TTHERM_00865050	IMG5_000570	p115303	t89477	i13389
CLS00285	TTHERM_00865050	GSPATP00024584001	IMG5_000570	t89476	p115302	i13388
CLS00285	TTHERM_00865050	GSPATP00024584001	IMG5_000570	t89477	p115303	i13389
CLS00285	IMG5_000570	GSPATP00024584001	TTHERM_00865050	i13388	p115302	t89476
CLS00285	IMG5_000570	GSPATP00024584001	TTHERM_00865050	i13389	p115303	t89477
CLS00286	GSPATP00013516001	TTHERM_01109770	IMG5_000700	p33207	t91343	i13428
CLS00286	GSPATP00013516001	TTHERM_01109770	IMG5_000700	p33208	t91344	i13429
CLS00286	TTHERM_01109770	GSPATP00013516001	IMG5_000700	t91343	p33207	i13428
CLS00286	TTHERM_01109770	GSPATP00013516001	IMG5_000700	t91344	p33208	i13429
CLS00286	IMG5_000700	GSPATP00013516001	TTHERM_01109770	i13428	p33207	t91343
CLS00286	IMG5_000700	GSPATP00013516001	TTHERM_01109770	i13429	p33208	t91344
CLS00290	GSPATP00019960001	TTHERM_01054200	IMG5_001300	p45480	t63591	i128
CLS00290	GSPATP00019960001	TTHERM_01054200	IMG5_001300	p45481	t63594	i131
CLS00290	GSPATP00019960001	TTHERM_01054200	IMG5_001300	p45482	t63596	i132
CLS00290	TTHERM_01054200	GSPATP00019960001	IMG5_001300	t63591	p45480	i128
CLS00290	TTHERM_01054200	GSPATP00019960001	IMG5_001300	t63594	p45481	i131
CLS00290	TTHERM_01054200	GSPATP00019960001	IMG5_001300	t63596	p45482	i132
CLS00290	IMG5_001300	GSPATP00019960001	TTHERM_01054200	i128	p45480	t63591
CLS00290	IMG5_001300	GSPATP00019960001	TTHERM_01054200	i131	p45481	t63594
CLS00290	IMG5_001300	GSPATP00019960001	TTHERM_01054200	i132	p45482	t63596
CLS00292	GSPATP00017804001	TTHERM_01005260	IMG5_001200	p102626	t38593	i104
CLS00292	TTHERM_01005260	GSPATP00017804001	IMG5_001200	t38593	p102626	i104
CLS00292	IMG5_001200	GSPATP00017804001	TTHERM_01005260	i104	p102626	t38593
CLS00295	GSPATP00009009001	TTHERM_00411810	IMG5_000530	p86730	t30786	i13382
CLS00295	TTHERM_00411810	GSPATP00009009001	IMG5_000530	t30786	p86730	i13382
CLS00295	IMG5_000530	GSPATP00009009001	TTHERM_00411810	i13382	p86730	t30786
CLS00298	GSPATP00036525001	TTHERM_00218670	IMG5_000490	p18465	t25188	i13365
CLS00298	TTHERM_00218670	GSPATP00036525001	IMG5_000490	t25188	p18465	i13365
CLS00298	IMG5_000490	GSPATP00036525001	TTHERM_00218670	i13365	p18465	t25188
CLS00299	GSPATP00033499001	TTHERM_00347970	IMG5_000660	p12416	t26501	i13417
CLS00299	TTHERM_00347970	GSPATP00033499001	IMG5_000660	t26501	p12416	i13417
CLS00299	IMG5_000660	GSPATP00033499001	TTHERM_00347970	i13417	p12416	t26501
CLS00300	GSPATP00027191001	TTHERM_00688300	IMG5_001050	p119822	t87689	i13490
CLS00300	GSPATP00027191001	TTHERM_00688300	IMG5_001050	p119823	t87690	i13491
CLS00300	TTHERM_00688300	GSPATP00027191001	IMG5_001050	t87689	p119822	i13490
CLS00300	TTHERM_00688300	GSPATP00027191001	IMG5_001050	t87690	p119823	i13491
CLS00300	IMG5_001050	GSPATP00027191001	TTHERM_00688300	i13490	p119822	t87689
CLS00300	IMG5_001050	GSPATP00027191001	TTHERM_00688300	i13491	p119823	t87690
CLS00301	GSPATP00020667001	TTHERM_00823690	IMG5_001350	p107886	t70630	i150
CLS00301	TTHERM_00823690	GSPATP00020667001	IMG5_001350	t70630	p107886	i150
CLS00301	IMG5_001350	GSPATP00020667001	TTHERM_00823690	i150	p107886	t70630
CLS00304	GSPATP00007687001	TTHERM_00578720	IMG5_000500	p83718	t35389	i15
CLS00304	TTHERM_00578720	GSPATP00007687001	IMG5_000500	t35389	p83718	i15
CLS00304	IMG5_000500	GSPATP00007687001	TTHERM_00578720	i15	p83718	t35389
CLS00304	IMG5_000500	GSPATP00007687001	TTHERM_00578720	i16	p83723	t35394
CLS00305	GSPATP00004660001	TTHERM_00766530	IMG5_000620	p4105	t88285	i13396
CLS00305	GSPATP00004660001	TTHERM_00766530	IMG5_000620	p4106	t88286	i13397
CLS00305	GSPATP00004660001	TTHERM_00766530	IMG5_000620	p4108	t88290	i13400
CLS00305	GSPATP00004660001	TTHERM_00766530	IMG5_000620	p4110	t88295	i13404
CLS00305	TTHERM_00766530	GSPATP00004660001	IMG5_000620	t88285	p4105	i13396
CLS00305	TTHERM_00766530	GSPATP00004660001	IMG5_000620	t88286	p4106	i13397
CLS00305	TTHERM_00766530	GSPATP00004660001	IMG5_000620	t88290	p4108	i13400
CLS00305	TTHERM_00766530	GSPATP00004660001	IMG5_000620	t88295	p4110	i13404
CLS00305	IMG5_000620	GSPATP00004660001	TTHERM_00766530	i13396	p4105	t88285
CLS00305	IMG5_000620	GSPATP00004660001	TTHERM_00766530	i13397	p4106	t88286
CLS00305	IMG5_000620	GSPATP00004660001	TTHERM_00766530	i13400	p4108	t88290
CLS00305	IMG5_000620	GSPATP00004660001	TTHERM_00766530	i13404	p4110	t88295
CLS00307	GSPATP00033455001	TTHERM_00225780	IMG5_119250	p73232	t8318	i6205
CLS00307	GSPATP00033455001	TTHERM_00225780	IMG5_119250	p73233	t8328	i6212
CLS00307	TTHERM_00225780	GSPATP00033455001	IMG5_119250	t8318	p73232	i6205
CLS00307	TTHERM_00225780	GSPATP00033455001	IMG5_119250	t8328	p73233	i6212
CLS00307	IMG5_119250	GSPATP00033455001	TTHERM_00225780	i6205	p73232	t8318
CLS00307	IMG5_119250	GSPATP00033455001	TTHERM_00225780	i6212	p73233	t8328
CLS00308	GSPATP00036680001	TTHERM_00188930	IMG5_119290	p18681	t22842	i6222
CLS00308	GSPATP00036680001	TTHERM_00188930	IMG5_119290	p18683	t22844	i6223
CLS00308	GSPATP00036680001	TTHERM_00188930	IMG5_119290	p18686	t22848	i6226
CLS00308	TTHERM_00188930	GSPATP00036680001	IMG5_119290	t22842	p18681	i6222
CLS00308	TTHERM_00188930	GSPATP00036680001	IMG5_119290	t22844	p18683	i6223
CLS00308	TTHERM_00188930	GSPATP00036680001	IMG5_119290	t22848	p18686	i6226
CLS00308	IMG5_119290	GSPATP00036680001	TTHERM_00188930	i6222	p18681	t22842
CLS00308	IMG5_119290	GSPATP00036680001	TTHERM_00188930	i6223	p18683	t22844
CLS00308	IMG5_119290	GSPATP00036680001	TTHERM_00188930	i6226	p18686	t22848
CLS00316	GSPATP00010393001	TTHERM_00313520	IMG5_194070	p27532	t92272	i25957
CLS00316	TTHERM_00313520	GSPATP00010393001	IMG5_194070	t92272	p27532	i25957
CLS00316	IMG5_194070	GSPATP00010393001	TTHERM_00313520	i25957	p27532	t92272
CLS00318	GSPATP00028865001	TTHERM_00218940	IMG5_194180	p64259	t25272	i25979
CLS00318	GSPATP00028865001	TTHERM_00218940	IMG5_194180	p64261	t25274	i25981
CLS00318	GSPATP00028865001	TTHERM_00218940	IMG5_194180	p64262	t25280	i25984
CLS00318	TTHERM_00218940	GSPATP00028865001	IMG5_194180	t25272	p64259	i25979
CLS00318	TTHERM_00218940	GSPATP00028865001	IMG5_194180	t25274	p64261	i25981
CLS00318	TTHERM_00218940	GSPATP00028865001	IMG5_194180	t25280	p64262	i25984
CLS00318	IMG5_194180	GSPATP00028865001	TTHERM_00218940	i25979	p64259	t25272
CLS00318	IMG5_194180	GSPATP00028865001	TTHERM_00218940	i25981	p64261	t25274
CLS00318	IMG5_194180	GSPATP00028865001	TTHERM_00218940	i25984	p64262	t25280
CLS00320	GSPATP00030564001	TTHERM_00559720	IMG5_123400	p67623	t32314	i20190
CLS00320	TTHERM_00559720	GSPATP00030564001	IMG5_123400	t32314	p67623	i20190
CLS00320	IMG5_123400	GSPATP00030564001	TTHERM_00559720	i20190	p67623	t32314
CLS00321	GSPATP00006150001	TTHERM_01143900	IMG5_056220	p74245	t65509	i15895
CLS00321	TTHERM_01143900	GSPATP00006150001	IMG5_056220	t65509	p74245	i15895
CLS00321	IMG5_056220	GSPATP00006150001	TTHERM_01143900	i15895	p74245	t65509
CLS00322	GSPATP00009291001	TTHERM_00537429	IMG5_056200	p87173	t32071	i15889
CLS00322	GSPATP00009291001	TTHERM_00537429	IMG5_056200	p87174	t32073	i15891
CLS00322	GSPATP00009291001	TTHERM_00537429	IMG5_056200	p87175	t32075	i15892
CLS00322	TTHERM_00537429	GSPATP00009291001	IMG5_056200	t32071	p87173	i15889
CLS00322	TTHERM_00537429	GSPATP00009291001	IMG5_056200	t32073	p87174	i15891
CLS00322	TTHERM_00537429	GSPATP00009291001	IMG5_056200	t32075	p87175	i15892
CLS00322	IMG5_056200	GSPATP00009291001	TTHERM_00537429	i15889	p87173	t32071
CLS00322	IMG5_056200	GSPATP00009291001	TTHERM_00537429	i15891	p87174	t32073
CLS00322	IMG5_056200	GSPATP00009291001	TTHERM_00537429	i15892	p87175	t32075
CLS00323	GSPATP00021788001	TTHERM_00112510	IMG5_056180	p49128	t93136	i2461
CLS00323	GSPATP00021788001	TTHERM_00112510	IMG5_056180	p49130	t93140	i2462
CLS00323	GSPATP00021788001	TTHERM_00112510	IMG5_056180	p49131	t93142	i2464
CLS00323	TTHERM_00112510	GSPATP00021788001	IMG5_056180	t93136	p49128	i2461
CLS00323	TTHERM_00112510	GSPATP00021788001	IMG5_056180	t93140	p49130	i2462
CLS00323	TTHERM_00112510	GSPATP00021788001	IMG5_056180	t93142	p49131	i2464
CLS00323	IMG5_056180	GSPATP00021788001	TTHERM_00112510	i2461	p49128	t93136
CLS00323	IMG5_056180	GSPATP00021788001	TTHERM_00112510	i2462	p49130	t93140
CLS00323	IMG5_056180	GSPATP00021788001	TTHERM_00112510	i2464	p49131	t93142
CLS00325	GSPATP00017598001	TTHERM_00474738	IMG5_090120	p41165	t28942	i17536
CLS00325	TTHERM_00474738	GSPATP00017598001	IMG5_090120	t28942	p41165	i17536
CLS00325	IMG5_090120	GSPATP00017598001	TTHERM_00474738	i17536	p41165	t28942
CLS00327	GSPATP00037335001	TTHERM_00541460	IMG5_113400	p80639	t34649	i19347
CLS00327	GSPATP00037335001	TTHERM_00541460	IMG5_113400	p80640	t34652	i19350
CLS00327	TTHERM_00541460	GSPATP00037335001	IMG5_113400	t34649	p80639	i19347
CLS00327	TTHERM_00541460	GSPATP00037335001	IMG5_113400	t34652	p80640	i19350
CLS00327	IMG5_113400	GSPATP00037335001	TTHERM_00541460	i19347	p80639	t34649
CLS00327	IMG5_113400	GSPATP00037335001	TTHERM_00541460	i19350	p80640	t34652
CLS00329	GSPATP00017347001	TTHERM_00292070	IMG5_113420	p101881	t72477	i19359
CLS00329	GSPATP00017347001	TTHERM_00292070	IMG5_113420	p101882	t72480	i19362
CLS00329	TTHERM_00292070	GSPATP00017347001	IMG5_113420	t72477	p101881	i19359
CLS00329	TTHERM_00292070	GSPATP00017347001	IMG5_113420	t72480	p101882	i19362
CLS00329	IMG5_113420	GSPATP00017347001	TTHERM_00292070	i19359	p101881	t72477
CLS00329	IMG5_113420	GSPATP00017347001	TTHERM_00292070	i19362	p101882	t72480
CLS00330	GSPATP00011255001	TTHERM_00499570	IMG5_018870	p29634	t31143	i14399
CLS00330	GSPATP00011255001	TTHERM_00499570	IMG5_018870	p29635	t31147	i14402
CLS00330	GSPATP00011255001	TTHERM_00499570	IMG5_018870	p29636	t31149	i14404
CLS00330	TTHERM_00499570	GSPATP00011255001	IMG5_018870	t31143	p29634	i14399
CLS00330	TTHERM_00499570	GSPATP00011255001	IMG5_018870	t31147	p29635	i14402
CLS00330	TTHERM_00499570	GSPATP00011255001	IMG5_018870	t31149	p29636	i14404
CLS00330	IMG5_018870	GSPATP00011255001	TTHERM_00499570	i14399	p29634	t31143
CLS00330	IMG5_018870	GSPATP00011255001	TTHERM_00499570	i14402	p29635	t31147
CLS00330	IMG5_018870	GSPATP00011255001	TTHERM_00499570	i14404	p29636	t31149
CLS00333	GSPATP00024229001	TTHERM_00470810	IMG5_173330	p53663	t18588	i24221
CLS00333	GSPATP00024229001	TTHERM_00470810	IMG5_173330	p53664	t18590	i24223
CLS00333	GSPATP00024229001	TTHERM_00470810	IMG5_173330	p53665	t18592	i24225
CLS00333	TTHERM_00470810	GSPATP00024229001	IMG5_173330	t18588	p53663	i24221
CLS00333	TTHERM_00470810	GSPATP00024229001	IMG5_173330	t18590	p53664	i24223
CLS00333	TTHERM_00470810	GSPATP00024229001	IMG5_173330	t18592	p53665	i24225
CLS00333	IMG5_173330	GSPATP00024229001	TTHERM_00470810	i24221	p53663	t18588
CLS00333	IMG5_173330	GSPATP00024229001	TTHERM_00470810	i24223	p53664	t18590
CLS00333	IMG5_173330	GSPATP00024229001	TTHERM_00470810	i24225	p53665	t18592
CLS00334	GSPATP00030141001	TTHERM_00219110	IMG5_173290	p5994	t25311	i10498
CLS00334	TTHERM_00219110	GSPATP00030141001	IMG5_173290	t25311	p5994	i10498
CLS00334	IMG5_173290	GSPATP00030141001	TTHERM_00219110	i10498	p5994	t25311
CLS00340	GSPATP00037751001	TTHERM_00444800	IMG5_066070	p20850	t26688	i3123
CLS00340	GSPATP00037751001	TTHERM_00444800	IMG5_066070	p20851	t26689	i3124
CLS00340	TTHERM_00444800	GSPATP00037751001	IMG5_066070	t26688	p20850	i3123
CLS00340	TTHERM_00444800	GSPATP00037751001	IMG5_066070	t26689	p20851	i3124
CLS00340	IMG5_066070	GSPATP00037751001	TTHERM_00444800	i3123	p20850	t26688
CLS00340	IMG5_066070	GSPATP00037751001	TTHERM_00444800	i3124	p20851	t26689
CLS00341	GSPATP00033688001	TTHERM_00522160	IMG5_066000	p73551	t31466	i3113
CLS00341	TTHERM_00522160	GSPATP00033688001	IMG5_066000	t31466	p73551	i3113
CLS00341	IMG5_066000	GSPATP00033688001	TTHERM_00522160	i3113	p73551	t31466
CLS00343	GSPATP00025615001	TTHERM_00590370	IMG5_066010	p55654	t34024	i16514
CLS00343	TTHERM_00590370	GSPATP00025615001	IMG5_066010	t34024	p55654	i16514
CLS00343	IMG5_066010	GSPATP00025615001	TTHERM_00590370	i16514	p55654	t34024
CLS00344	GSPATP00007595001	TTHERM_00624710	IMG5_151930	p22051	t42743	i22322
CLS00344	GSPATP00007595001	TTHERM_00624710	IMG5_151930	p22052	t42744	i22323
CLS00344	TTHERM_00624710	GSPATP00007595001	IMG5_151930	t42743	p22051	i22322
CLS00344	TTHERM_00624710	GSPATP00007595001	IMG5_151930	t42744	p22052	i22323
CLS00344	IMG5_151930	GSPATP00007595001	TTHERM_00624710	i22316	p22050	t42734
CLS00344	IMG5_151930	GSPATP00007595001	TTHERM_00624710	i22322	p22051	t42743
CLS00344	IMG5_151930	GSPATP00007595001	TTHERM_00624710	i22323	p22052	t42744
CLS00348	GSPATP00030260001	TTHERM_00080020	IMG5_167730	p6163	t46811	i23663
CLS00348	GSPATP00030260001	TTHERM_00080020	IMG5_167730	p6167	t46820	i23668
CLS00348	TTHERM_00080020	GSPATP00030260001	IMG5_167730	t46810	p6162	i23662
CLS00348	TTHERM_00080020	GSPATP00030260001	IMG5_167730	t46811	p6163	i23663
CLS00348	TTHERM_00080020	GSPATP00030260001	IMG5_167730	t46820	p6167	i23668
CLS00348	IMG5_167730	GSPATP00030260001	TTHERM_00080020	i23663	p6163	t46811
CLS00348	IMG5_167730	GSPATP00030260001	TTHERM_00080020	i23668	p6167	t46820
CLS00349	GSPATP00009860001	TTHERM_00267910	IMG5_054580	p26678	t20070	i15735
CLS00349	TTHERM_00267910	GSPATP00009860001	IMG5_054580	t20070	p26678	i15735
CLS00349	IMG5_054580	GSPATP00009860001	TTHERM_00267910	i15735	p26678	t20070
CLS00355	GSPATP00008840001	TTHERM_00475329	IMG5_159680	p25136	t29044	i9308
CLS00355	TTHERM_00475329	GSPATP00008840001	IMG5_159680	t29044	p25136	i9308
CLS00355	IMG5_159680	GSPATP00008840001	TTHERM_00475329	i9308	p25136	t29044
CLS00622	GSPATP00017693001	TTHERM_00584690	IMG5_174910	p102436	t16285	i24354
CLS00622	GSPATP00017693001	TTHERM_00584690	IMG5_174910	p102437	t16286	i24356
CLS00622	TTHERM_00584690	GSPATP00017693001	IMG5_174910	t16285	p102436	i24354
CLS00622	TTHERM_00584690	GSPATP00017693001	IMG5_174910	t16286	p102437	i24356
CLS00622	IMG5_174910	GSPATP00017693001	TTHERM_00584690	i24354	p102436	t16285
CLS00622	IMG5_174910	GSPATP00017693001	TTHERM_00584690	i24356	p102437	t16286
CLS00625	GSPATP00032532001	TTHERM_00145510	IMG5_175070	p10898	t78703	i24369
CLS00625	TTHERM_00145510	GSPATP00032532001	IMG5_175070	t78703	p10898	i24369
CLS00625	IMG5_175070	GSPATP00032532001	TTHERM_00145510	i24369	p10898	t78703
CLS00628	GSPATP00018081001	TTHERM_00974270	IMG5_006080	p41890	t7742	i570
CLS00628	GSPATP00018081001	TTHERM_00974270	IMG5_006080	p41891	t7743	i571
CLS00628	GSPATP00018081001	TTHERM_00974270	IMG5_006080	p41892	t7744	i572
CLS00628	GSPATP00018081001	TTHERM_00974270	IMG5_006080	p41893	t7745	i573
CLS00628	TTHERM_00974270	GSPATP00018081001	IMG5_006080	t7742	p41890	i570
CLS00628	TTHERM_00974270	GSPATP00018081001	IMG5_006080	t7743	p41891	i571
CLS00628	TTHERM_00974270	GSPATP00018081001	IMG5_006080	t7744	p41892	i572
CLS00628	TTHERM_00974270	GSPATP00018081001	IMG5_006080	t7745	p41893	i573
CLS00628	IMG5_006080	GSPATP00018081001	TTHERM_00974270	i570	p41890	t7742
CLS00628	IMG5_006080	GSPATP00018081001	TTHERM_00974270	i571	p41891	t7743
CLS00628	IMG5_006080	GSPATP00018081001	TTHERM_00974270	i572	p41892	t7744
CLS00628	IMG5_006080	GSPATP00018081001	TTHERM_00974270	i573	p41893	t7745
CLS00630	GSPATP00025729001	TTHERM_00487090	IMG5_006010	p56438	t70253	i561
CLS00630	TTHERM_00487090	GSPATP00025729001	IMG5_006010	t70253	p56438	i561
CLS00630	IMG5_006010	GSPATP00025729001	TTHERM_00487090	i561	p56438	t70253
CLS00631	GSPATP00022305001	TTHERM_00298530	IMG5_189790	p111083	t20435	i11930
CLS00631	GSPATP00022305001	TTHERM_00298530	IMG5_189790	p111085	t20437	i11932
CLS00631	TTHERM_00298530	GSPATP00022305001	IMG5_189790	t20435	p111083	i11930
CLS00631	TTHERM_00298530	GSPATP00022305001	IMG5_189790	t20437	p111085	i11932
CLS00631	IMG5_189790	GSPATP00022305001	TTHERM_00298530	i11930	p111083	t20435
CLS00631	IMG5_189790	GSPATP00022305001	TTHERM_00298530	i11932	p111085	t20437
CLS00633	GSPATP00020120001	TTHERM_00825540	IMG5_126140	p107113	t70822	i20437
CLS00633	GSPATP00020120001	TTHERM_00825540	IMG5_126140	p107114	t70824	i20438
CLS00633	TTHERM_00825540	GSPATP00020120001	IMG5_126140	t70822	p107113	i20437
CLS00633	TTHERM_00825540	GSPATP00020120001	IMG5_126140	t70824	p107114	i20438
CLS00633	IMG5_126140	GSPATP00020120001	TTHERM_00825540	i20437	p107113	t70822
CLS00633	IMG5_126140	GSPATP00020120001	TTHERM_00825540	i20438	p107114	t70824
CLS00634	GSPATP00010636001	TTHERM_00538950	IMG5_095580	p89317	t86102	i17897
CLS00634	GSPATP00010636001	TTHERM_00538950	IMG5_095580	p89320	t86105	i17899
CLS00634	GSPATP00010636001	TTHERM_00538950	IMG5_095580	p89321	t86108	i17902
CLS00634	TTHERM_00538950	GSPATP00010636001	IMG5_095580	t86102	p89317	i17897
CLS00634	TTHERM_00538950	GSPATP00010636001	IMG5_095580	t86105	p89320	i17899
CLS00634	TTHERM_00538950	GSPATP00010636001	IMG5_095580	t86108	p89321	i17902
CLS00634	IMG5_095580	GSPATP00010636001	TTHERM_00538950	i17897	p89317	t86102
CLS00634	IMG5_095580	GSPATP00010636001	TTHERM_00538950	i17899	p89320	t86105
CLS00634	IMG5_095580	GSPATP00010636001	TTHERM_00538950	i17902	p89321	t86108
CLS00637	GSPATP00022887001	TTHERM_00538810	IMG5_128800	p50798	t34350	i20557
CLS00637	GSPATP00022887001	TTHERM_00538810	IMG5_128800	p50800	t34351	i20558
CLS00637	TTHERM_00538810	GSPATP00022887001	IMG5_128800	t34350	p50798	i20557
CLS00637	TTHERM_00538810	GSPATP00022887001	IMG5_128800	t34351	p50800	i20558
CLS00637	IMG5_128800	GSPATP00022887001	TTHERM_00538810	i20557	p50798	t34350
CLS00637	IMG5_128800	GSPATP00022887001	TTHERM_00538810	i20558	p50800	t34351
CLS00638	GSPATP00027866001	TTHERM_00317210	IMG5_128820	p62620	t19078	i7107
CLS00638	TTHERM_00317210	GSPATP00027866001	IMG5_128820	t19078	p62620	i7107
CLS00638	IMG5_128820	GSPATP00027866001	TTHERM_00317210	i7107	p62620	t19078
CLS00639	GSPATP00038843001	TTHERM_00760320	IMG5_128900	p59629	t15856	i7117
CLS00639	TTHERM_00760320	GSPATP00038843001	IMG5_128900	t15856	p59629	i7117
CLS00639	IMG5_128900	GSPATP00038843001	TTHERM_00760320	i7117	p59629	t15856
CLS00641	GSPATP00004688001	TTHERM_00690030	IMG5_128880	p4150	t36289	i20571
CLS00641	TTHERM_00690030	GSPATP00004688001	IMG5_128880	t36289	p4150	i20571
CLS00641	IMG5_128880	GSPATP00004688001	TTHERM_00690030	i20571	p4150	t36289
CLS00643	GSPATP00018404001	TTHERM_00492510	IMG5_152110	p103634	t81933	i8659
CLS00643	TTHERM_00492510	GSPATP00018404001	IMG5_152110	t81933	p103634	i8659
CLS00643	IMG5_152110	GSPATP00018404001	TTHERM_00492510	i8659	p103634	t81933
CLS00644	GSPATP00031401001	TTHERM_00218570	IMG5_152180	p8589	t25155	i8673
CLS00644	TTHERM_00218570	GSPATP00031401001	IMG5_152180	t25155	p8589	i8673
CLS00644	IMG5_152180	GSPATP00031401001	TTHERM_00218570	i8673	p8589	t25155
CLS00645	GSPATP00034159001	TTHERM_00927280	IMG5_152160	p74846	t60059	i8669
CLS00645	TTHERM_00927280	GSPATP00034159001	IMG5_152160	t60059	p74846	i8669
CLS00645	IMG5_152160	GSPATP00034159001	TTHERM_00927280	i8669	p74846	t60059
CLS00647	GSPATP00024341001	TTHERM_00492730	IMG5_152220	p114833	t29558	i22349
CLS00647	TTHERM_00492730	GSPATP00024341001	IMG5_152220	t29558	p114833	i22349
CLS00647	IMG5_152220	GSPATP00024341001	TTHERM_00492730	i22349	p114833	t29558
CLS00649	GSPATP00016254001	TTHERM_00149798	IMG5_148560	p99612	t24674	i22036
CLS00649	TTHERM_00149798	GSPATP00016254001	IMG5_148560	t24674	p99612	i22036
CLS00649	IMG5_148560	GSPATP00016254001	TTHERM_00149798	i22036	p99612	t24674
CLS00650	GSPATP00004604001	TTHERM_00494280	IMG5_152210	p1537	t82056	i8676
CLS00650	GSPATP00004604001	TTHERM_00494280	IMG5_152210	p1538	t82057	i8677
CLS00650	GSPATP00004604001	TTHERM_00494280	IMG5_152210	p1539	t82058	i8678
CLS00650	GSPATP00004604001	TTHERM_00494280	IMG5_152210	p1540	t82065	i8684
CLS00650	TTHERM_00494280	GSPATP00004604001	IMG5_152210	t82056	p1537	i8676
CLS00650	TTHERM_00494280	GSPATP00004604001	IMG5_152210	t82057	p1538	i8677
CLS00650	TTHERM_00494280	GSPATP00004604001	IMG5_152210	t82058	p1539	i8678
CLS00650	TTHERM_00494280	GSPATP00004604001	IMG5_152210	t82065	p1540	i8684
CLS00650	IMG5_152210	GSPATP00004604001	TTHERM_00494280	i8676	p1537	t82056
CLS00650	IMG5_152210	GSPATP00004604001	TTHERM_00494280	i8677	p1538	t82057
CLS00650	IMG5_152210	GSPATP00004604001	TTHERM_00494280	i8678	p1539	t82058
CLS00650	IMG5_152210	GSPATP00004604001	TTHERM_00494280	i8684	p1540	t82065
CLS00651	GSPATP00018387001	TTHERM_01043290	IMG5_156360	p103596	t91675	i22786
CLS00651	GSPATP00018387001	TTHERM_01043290	IMG5_156360	p103597	t91676	i22787
CLS00651	TTHERM_01043290	GSPATP00018387001	IMG5_156360	t91675	p103596	i22786
CLS00651	TTHERM_01043290	GSPATP00018387001	IMG5_156360	t91676	p103597	i22787
CLS00651	IMG5_156360	GSPATP00018387001	TTHERM_01043290	i22786	p103596	t91675
CLS00651	IMG5_156360	GSPATP00018387001	TTHERM_01043290	i22787	p103597	t91676
CLS00653	GSPATP00028281001	TTHERM_00529880	IMG5_134540	p2639	t70898	i7603
CLS00653	TTHERM_00529880	GSPATP00028281001	IMG5_134540	t70898	p2639	i7603
CLS00653	IMG5_134540	GSPATP00028281001	TTHERM_00529880	i7603	p2639	t70898
CLS00658	GSPATP00027106001	TTHERM_00225740	IMG5_055840	p58622	t62232	i15840
CLS00658	GSPATP00027106001	TTHERM_00225740	IMG5_055840	p58623	t62233	i15841
CLS00658	GSPATP00027106001	TTHERM_00225740	IMG5_055840	p58624	t62235	i15843
CLS00658	TTHERM_00225740	GSPATP00027106001	IMG5_055840	t62232	p58622	i15840
CLS00658	TTHERM_00225740	GSPATP00027106001	IMG5_055840	t62233	p58623	i15841
CLS00658	TTHERM_00225740	GSPATP00027106001	IMG5_055840	t62235	p58624	i15843
CLS00658	IMG5_055840	GSPATP00027106001	TTHERM_00225740	i15840	p58622	t62232
CLS00658	IMG5_055840	GSPATP00027106001	TTHERM_00225740	i15841	p58623	t62233
CLS00658	IMG5_055840	GSPATP00027106001	TTHERM_00225740	i15843	p58624	t62235
CLS00660	GSPATP00009014001	TTHERM_00473320	IMG5_061790	p86740	t81471	i16267
CLS00660	TTHERM_00473320	GSPATP00009014001	IMG5_061790	t81471	p86740	i16267
CLS00660	IMG5_061790	GSPATP00009014001	TTHERM_00473320	i16267	p86740	t81471
CLS00662	GSPATP00025833001	TTHERM_00628440	IMG5_091770	p117698	t95145	i17679
CLS00662	GSPATP00025833001	TTHERM_00628440	IMG5_091770	p117699	t95146	i17680
CLS00662	TTHERM_00628440	GSPATP00025833001	IMG5_091770	t95145	p117698	i17679
CLS00662	TTHERM_00628440	GSPATP00025833001	IMG5_091770	t95146	p117699	i17680
CLS00662	IMG5_091770	GSPATP00025833001	TTHERM_00628440	i17679	p117698	t95145
CLS00662	IMG5_091770	GSPATP00025833001	TTHERM_00628440	i17680	p117699	t95146
CLS00663	GSPATP00029943001	TTHERM_01251210	IMG5_117560	p66619	t13453	i6010
CLS00663	GSPATP00029943001	TTHERM_01251210	IMG5_117560	p66620	t13454	i6011
CLS00663	TTHERM_01251210	GSPATP00029943001	IMG5_117560	t13453	p66619	i6010
CLS00663	TTHERM_01251210	GSPATP00029943001	IMG5_117560	t13454	p66620	i6011
CLS00663	IMG5_117560	GSPATP00029943001	TTHERM_01251210	i6010	p66619	t13453
CLS00663	IMG5_117560	GSPATP00029943001	TTHERM_01251210	i6011	p66620	t13454
CLS00664	GSPATP00022928001	TTHERM_01042050	IMG5_117590	p112066	t63076	i6019
CLS00664	TTHERM_01042050	GSPATP00022928001	IMG5_117590	t63076	p112066	i6019
CLS00664	IMG5_117590	GSPATP00022928001	TTHERM_01042050	i6019	p112066	t63076
CLS00668	GSPATP00034305001	TTHERM_01125140	IMG5_117500	p14156	t65301	i19683
CLS00668	GSPATP00034305001	TTHERM_01125140	IMG5_117500	p14157	t65302	i19684
CLS00668	GSPATP00034305001	TTHERM_01125140	IMG5_117500	p14159	t65305	i19686
CLS00668	GSPATP00034305001	TTHERM_01125140	IMG5_117500	p14160	t65306	i19687
CLS00668	TTHERM_01125140	GSPATP00034305001	IMG5_117500	t65301	p14156	i19683
CLS00668	TTHERM_01125140	GSPATP00034305001	IMG5_117500	t65302	p14157	i19684
CLS00668	TTHERM_01125140	GSPATP00034305001	IMG5_117500	t65305	p14159	i19686
CLS00668	TTHERM_01125140	GSPATP00034305001	IMG5_117500	t65306	p14160	i19687
CLS00668	IMG5_117500	GSPATP00034305001	TTHERM_01125140	i19683	p14156	t65301
CLS00668	IMG5_117500	GSPATP00034305001	TTHERM_01125140	i19684	p14157	t65302
CLS00668	IMG5_117500	GSPATP00034305001	TTHERM_01125140	i19686	p14159	t65305
CLS00668	IMG5_117500	GSPATP00034305001	TTHERM_01125140	i19687	p14160	t65306
CLS00669	GSPATP00024708001	TTHERM_00193580	IMG5_181870	p115448	t5148	i11160
CLS00669	TTHERM_00193580	GSPATP00024708001	IMG5_181870	t5148	p115448	i11160
CLS00669	IMG5_181870	GSPATP00024708001	TTHERM_00193580	i11160	p115448	t5148
CLS00670	GSPATP00004069001	TTHERM_00492830	IMG5_190750	p117245	t29602	i25733
CLS00670	GSPATP00004069001	TTHERM_00492830	IMG5_190750	p117246	t29603	i25735
CLS00670	TTHERM_00492830	GSPATP00004069001	IMG5_190750	t29602	p117245	i25733
CLS00670	TTHERM_00492830	GSPATP00004069001	IMG5_190750	t29603	p117246	i25735
CLS00670	IMG5_190750	GSPATP00004069001	TTHERM_00492830	i25733	p117245	t29602
CLS00670	IMG5_190750	GSPATP00004069001	TTHERM_00492830	i25735	p117246	t29603
CLS00671	GSPATP00018679001	TTHERM_00787300	IMG5_190620	p103972	t38380	i12005
CLS00671	TTHERM_00787300	GSPATP00018679001	IMG5_190620	t38380	p103972	i12005
CLS00671	IMG5_190620	GSPATP00018679001	TTHERM_00787300	i12005	p103972	t38380
CLS00677	GSPATP00016710001	TTHERM_00295080	IMG5_190760	p100329	t21098	i12028
CLS00677	GSPATP00016710001	TTHERM_00295080	IMG5_190760	p100332	t21100	i12030
CLS00677	TTHERM_00295080	GSPATP00016710001	IMG5_190760	t21098	p100329	i12028
CLS00677	TTHERM_00295080	GSPATP00016710001	IMG5_190760	t21100	p100332	i12030
CLS00677	IMG5_190760	GSPATP00016710001	TTHERM_00295080	i12028	p100329	t21098
CLS00677	IMG5_190760	GSPATP00016710001	TTHERM_00295080	i12030	p100332	t21100
CLS00678	GSPATP00011621001	TTHERM_00653840	IMG5_045930	p91798	t96762	i15281
CLS00678	GSPATP00011621001	TTHERM_00653840	IMG5_045930	p91801	t96768	i15286
CLS00678	TTHERM_00653840	GSPATP00011621001	IMG5_045930	t96762	p91798	i15281
CLS00678	TTHERM_00653840	GSPATP00011621001	IMG5_045930	t96768	p91801	i15286
CLS00678	IMG5_045930	GSPATP00011621001	TTHERM_00653840	i15281	p91798	t96762
CLS00678	IMG5_045930	GSPATP00011621001	TTHERM_00653840	i15286	p91801	t96768
CLS00680	GSPATP00015096001	TTHERM_00670170	IMG5_087880	p36377	t34876	i17425
CLS00680	TTHERM_00670170	GSPATP00015096001	IMG5_087880	t34876	p36377	i17425
CLS00680	IMG5_087880	GSPATP00015096001	TTHERM_00670170	i17425	p36377	t34876
CLS00682	GSPATP00006813001	TTHERM_00143660	IMG5_158080	p79105	t25717	i9204
CLS00682	TTHERM_00143660	GSPATP00006813001	IMG5_158080	t25717	p79105	i9204
CLS00682	IMG5_158080	GSPATP00006813001	TTHERM_00143660	i9204	p79105	t25717
CLS00685	GSPATP00014330001	TTHERM_00683370	IMG5_187420	p35135	t35733	i25429
CLS00685	GSPATP00014330001	TTHERM_00683370	IMG5_187420	p35136	t35734	i25430
CLS00685	TTHERM_00683370	GSPATP00014330001	IMG5_187420	t35733	p35135	i25429
CLS00685	TTHERM_00683370	GSPATP00014330001	IMG5_187420	t35734	p35136	i25430
CLS00685	IMG5_187420	GSPATP00014330001	TTHERM_00683370	i25429	p35135	t35733
CLS00685	IMG5_187420	GSPATP00014330001	TTHERM_00683370	i25430	p35136	t35734
CLS00686	GSPATP00027256001	TTHERM_01106150	IMG5_187270	p58823	t91262	t91263	i11653
CLS00686	TTHERM_01106150	GSPATP00027256001	IMG5_187270	t91262	p58823	i11653
CLS00686	TTHERM_01106150	GSPATP00027256001	IMG5_187270	t91263	p58823	i11653
CLS00686	IMG5_187270	GSPATP00027256001	TTHERM_01106150	i11653	p58823	t91262	t91263
CLS00688	GSPATP00028404001	TTHERM_00245150	IMG5_187350	p2834	t63179	i25424
CLS00688	GSPATP00028404001	TTHERM_00245150	IMG5_187350	p2835	t63183	i25426
CLS00688	TTHERM_00245150	GSPATP00028404001	IMG5_187350	t63179	p2834	i25424
CLS00688	TTHERM_00245150	GSPATP00028404001	IMG5_187350	t63183	p2835	i25426
CLS00688	IMG5_187350	GSPATP00028404001	TTHERM_00245150	i25424	p2834	t63179
CLS00688	IMG5_187350	GSPATP00028404001	TTHERM_00245150	i25426	p2835	t63183
CLS00689	GSPATP00011347001	TTHERM_00522030	IMG5_187120	p91363	t83667	i11597
CLS00689	GSPATP00011347001	TTHERM_00522030	IMG5_187120	p91364	t83668	i11598
CLS00689	GSPATP00011347001	TTHERM_00522030	IMG5_187120	p91366	t83670	i11600
CLS00689	TTHERM_00522030	GSPATP00011347001	IMG5_187120	t83667	p91363	i11597
CLS00689	TTHERM_00522030	GSPATP00011347001	IMG5_187120	t83668	p91364	i11598
CLS00689	TTHERM_00522030	GSPATP00011347001	IMG5_187120	t83670	p91366	i11600
CLS00689	IMG5_187120	GSPATP00011347001	TTHERM_00522030	i11597	p91363	t83667
CLS00689	IMG5_187120	GSPATP00011347001	TTHERM_00522030	i11598	p91364	t83668
CLS00689	IMG5_187120	GSPATP00011347001	TTHERM_00522030	i11600	p91366	t83670
CLS00691	GSPATP00034164001	TTHERM_00614859	IMG5_187330	p74861	t33566	i25422
CLS00691	TTHERM_00614859	GSPATP00034164001	IMG5_187330	t33566	p74861	i25422
CLS00691	IMG5_187330	GSPATP00034164001	TTHERM_00614859	i25422	p74861	t33566
CLS00692	GSPATP00015236001	TTHERM_00137920	IMG5_164930	p36600	t23483	i9729
CLS00692	TTHERM_00137920	GSPATP00015236001	IMG5_164930	t23483	p36600	i9729
CLS00692	IMG5_164930	GSPATP00015236001	TTHERM_00137920	i9729	p36600	t23483
CLS00693	GSPATP00005428001	TTHERM_00379050	IMG5_164710	p7820	t102581	i9698
CLS00693	TTHERM_00379050	GSPATP00005428001	IMG5_164710	t102581	p7820	i9698
CLS00693	IMG5_164710	GSPATP00005428001	TTHERM_00379050	i9698	p7820	t102581
CLS00697	GSPATP00008039001	TTHERM_00590240	IMG5_166370	p23810	t85760	i23542
CLS00697	TTHERM_00590240	GSPATP00008039001	IMG5_166370	t85760	p23810	i23542
CLS00697	IMG5_166370	GSPATP00008039001	TTHERM_00590240	i23542	p23810	t85760
CLS00704	GSPATP00034835001	TTHERM_00713190	IMG5_025390	p14888	t55373	i1456
CLS00704	TTHERM_00713190	GSPATP00034835001	IMG5_025390	t55373	p14888	i1456
CLS00704	IMG5_025390	GSPATP00034835001	TTHERM_00713190	i1456	p14888	t55373
CLS00705	GSPATP00028201001	TTHERM_00487030	IMG5_058680	p63100	t70249	i16055
CLS00705	GSPATP00028201001	TTHERM_00487030	IMG5_058680	p63101	t70250	i16056
CLS00705	TTHERM_00487030	GSPATP00028201001	IMG5_058680	t70249	p63100	i16055
CLS00705	TTHERM_00487030	GSPATP00028201001	IMG5_058680	t70250	p63101	i16056
CLS00705	IMG5_058680	GSPATP00028201001	TTHERM_00487030	i16055	p63100	t70249
CLS00705	IMG5_058680	GSPATP00028201001	TTHERM_00487030	i16056	p63101	t70250
CLS00707	GSPATP00037007001	TTHERM_00218910	IMG5_159370	p80190	t25264	i9293
CLS00707	GSPATP00037007001	TTHERM_00218910	IMG5_159370	p80191	t25266	i9295
CLS00707	GSPATP00037007001	TTHERM_00218910	IMG5_159370	p80192	t25267	i9296
CLS00707	GSPATP00037007001	TTHERM_00218910	IMG5_159370	p80193	t25269	i9298
CLS00707	TTHERM_00218910	GSPATP00037007001	IMG5_159370	t25264	p80190	i9293
CLS00707	TTHERM_00218910	GSPATP00037007001	IMG5_159370	t25266	p80191	i9295
CLS00707	TTHERM_00218910	GSPATP00037007001	IMG5_159370	t25267	p80192	i9296
CLS00707	TTHERM_00218910	GSPATP00037007001	IMG5_159370	t25269	p80193	i9298
CLS00707	IMG5_159370	GSPATP00037007001	TTHERM_00218910	i9293	p80190	t25264
CLS00707	IMG5_159370	GSPATP00037007001	TTHERM_00218910	i9295	p80191	t25266
CLS00707	IMG5_159370	GSPATP00037007001	TTHERM_00218910	i9296	p80192	t25267
CLS00707	IMG5_159370	GSPATP00037007001	TTHERM_00218910	i9298	p80193	t25269
CLS00712	GSPATP00005300001	TTHERM_01119470	IMG5_122930	p68630	t11890	i6625
CLS00712	TTHERM_01119470	GSPATP00005300001	IMG5_122930	t11890	p68630	i6625
CLS00712	IMG5_122930	GSPATP00005300001	TTHERM_01119470	i6625	p68630	t11890
CLS00715	GSPATP00039620001	TTHERM_00781000	IMG5_101270	p103345	t36320	i18371
CLS00715	TTHERM_00781000	GSPATP00039620001	IMG5_101270	t36320	p103345	i18371
CLS00715	IMG5_101270	GSPATP00039620001	TTHERM_00781000	i18371	p103345	t36320
CLS00716	GSPATP00017704001	TTHERM_00194320	IMG5_002000	p41348	t5323	i227
CLS00716	TTHERM_00194320	GSPATP00017704001	IMG5_002000	t5323	p41348	i227
CLS00716	IMG5_002000	GSPATP00017704001	TTHERM_00194320	i227	p41348	t5323
CLS00719	GSPATP00020009001	TTHERM_00804750	IMG5_101200	p106889	t40311	i18344
CLS00719	GSPATP00020009001	TTHERM_00804750	IMG5_101200	p106890	t40312	i18345
CLS00719	TTHERM_00804750	GSPATP00020009001	IMG5_101200	t40311	p106889	i18344
CLS00719	TTHERM_00804750	GSPATP00020009001	IMG5_101200	t40312	p106890	i18345
CLS00719	IMG5_101200	GSPATP00020009001	TTHERM_00804750	i18344	p106889	t40311
CLS00719	IMG5_101200	GSPATP00020009001	TTHERM_00804750	i18345	p106890	t40312
CLS00720	GSPATP00006197001	TTHERM_00476670	IMG5_101240	p74355	t84248	i18355
CLS00720	GSPATP00006197001	TTHERM_00476670	IMG5_101240	p74356	t84249	i18356
CLS00720	GSPATP00006197001	TTHERM_00476670	IMG5_101240	p74358	t84250	i18358
CLS00720	TTHERM_00476670	GSPATP00006197001	IMG5_101240	t84248	p74355	i18355
CLS00720	TTHERM_00476670	GSPATP00006197001	IMG5_101240	t84249	p74356	i18356
CLS00720	TTHERM_00476670	GSPATP00006197001	IMG5_101240	t84250	p74358	i18358
CLS00720	IMG5_101240	GSPATP00006197001	TTHERM_00476670	i18355	p74355	t84248
CLS00720	IMG5_101240	GSPATP00006197001	TTHERM_00476670	i18356	p74356	t84249
CLS00720	IMG5_101240	GSPATP00006197001	TTHERM_00476670	i18358	p74358	t84250
CLS00722	GSPATP00011811001	TTHERM_00462849	IMG5_010440	p92090	t95351	i14047
CLS00722	TTHERM_00462849	GSPATP00011811001	IMG5_010440	t95351	p92090	i14047
CLS00722	IMG5_010440	GSPATP00011811001	TTHERM_00462849	i14047	p92090	t95351
CLS00724	GSPATP00006350001	TTHERM_00499510	IMG5_151370	p15566	t31132	i8581
CLS00724	GSPATP00006350001	TTHERM_00499510	IMG5_151370	p15567	t31133	i8582
CLS00724	GSPATP00006350001	TTHERM_00499510	IMG5_151370	p15568	t31134	i8583
CLS00724	TTHERM_00499510	GSPATP00006350001	IMG5_151370	t31132	p15566	i8581
CLS00724	TTHERM_00499510	GSPATP00006350001	IMG5_151370	t31133	p15567	i8582
CLS00724	TTHERM_00499510	GSPATP00006350001	IMG5_151370	t31134	p15568	i8583
CLS00724	IMG5_151370	GSPATP00006350001	TTHERM_00499510	i8581	p15566	t31132
CLS00724	IMG5_151370	GSPATP00006350001	TTHERM_00499510	i8582	p15567	t31133
CLS00724	IMG5_151370	GSPATP00006350001	TTHERM_00499510	i8583	p15568	t31134
CLS00726	GSPATP00020312001	TTHERM_00275760	IMG5_187830	p46045	t73285	i25469
CLS00726	TTHERM_00275760	GSPATP00020312001	IMG5_187830	t73285	p46045	i25469
CLS00726	IMG5_187830	GSPATP00020312001	TTHERM_00275760	i25469	p46045	t73285
CLS00727	GSPATP00011309001	TTHERM_00275740	IMG5_187840	p29736	t73273	i11741
CLS00727	TTHERM_00275740	GSPATP00011309001	IMG5_187840	t73273	p29736	i11741
CLS00727	IMG5_187840	GSPATP00011309001	TTHERM_00275740	i11741	p29736	t73273
CLS00728	GSPATP00020712001	TTHERM_00267890	IMG5_187800	p107956	t73106	i11726
CLS00728	GSPATP00020712001	TTHERM_00267890	IMG5_187800	p107957	t73107	i11727
CLS00728	TTHERM_00267890	GSPATP00020712001	IMG5_187800	t73106	p107956	i11726
CLS00728	TTHERM_00267890	GSPATP00020712001	IMG5_187800	t73107	p107957	i11727
CLS00728	IMG5_187800	GSPATP00020712001	TTHERM_00267890	i11726	p107956	t73106
CLS00728	IMG5_187800	GSPATP00020712001	TTHERM_00267890	i11727	p107957	t73107
CLS00729	GSPATP00010980001	TTHERM_00145360	IMG5_187850	p28411	t78662	i11748
CLS00729	TTHERM_00145360	GSPATP00010980001	IMG5_187850	t78662	p28411	i11748
CLS00729	IMG5_187850	GSPATP00010980001	TTHERM_00145360	i11748	p28411	t78662
CLS00730	GSPATP00022783001	TTHERM_00614680	IMG5_006460	p111840	t85525	i587
CLS00730	TTHERM_00614680	GSPATP00022783001	IMG5_006460	t85525	p111840	i587
CLS00730	IMG5_006460	GSPATP00022783001	TTHERM_00614680	i586	p111838	t85524
CLS00730	IMG5_006460	GSPATP00022783001	TTHERM_00614680	i587	p111840	t85525
CLS00734	GSPATP00008821001	TTHERM_00136389	IMG5_178400	p86444	t76270	i10860
CLS00734	GSPATP00008821001	TTHERM_00136389	IMG5_178400	p86447	t76273	i10862
CLS00734	TTHERM_00136389	GSPATP00008821001	IMG5_178400	t76270	p86444	i10860
CLS00734	TTHERM_00136389	GSPATP00008821001	IMG5_178400	t76273	p86447	i10862
CLS00734	IMG5_178400	GSPATP00008821001	TTHERM_00136389	i10860	p86444	t76270
CLS00734	IMG5_178400	GSPATP00008821001	TTHERM_00136389	i10862	p86447	t76273
CLS00736	TTHERM_00421160	GSPATP00028464001	IMG5_052140	t69913	p2918	i2282
CLS00738	GSPATP00004453001	TTHERM_00433680	IMG5_138990	p61902	t47863	i21310
CLS00738	TTHERM_00433680	GSPATP00004453001	IMG5_138990	t47863	p61902	i21310
CLS00738	IMG5_138990	GSPATP00004453001	TTHERM_00433680	i21310	p61902	t47863
CLS00741	GSPATP00017521001	TTHERM_00697450	IMG5_170260	p40995	t94589	i10299
CLS00741	TTHERM_00697450	GSPATP00017521001	IMG5_170260	t94589	p40995	i10299
CLS00741	IMG5_170260	GSPATP00017521001	TTHERM_00697450	i10299	p40995	t94589
CLS00742	GSPATP00018042001	TTHERM_00394490	IMG5_024840	p41851	t42199	i1434
CLS00742	TTHERM_00394490	GSPATP00018042001	IMG5_024840	t42199	p41851	i1434
CLS00742	IMG5_024840	GSPATP00018042001	TTHERM_00394490	i1434	p41851	t42199
CLS00744	GSPATP00022988001	TTHERM_00151190	IMG5_024870	p50949	t77484	i1444
CLS00744	GSPATP00022988001	TTHERM_00151190	IMG5_024870	p50950	t77485	i1445
CLS00744	GSPATP00022988001	TTHERM_00151190	IMG5_024870	p50951	t77486	i1446
CLS00744	GSPATP00022988001	TTHERM_00151190	IMG5_024870	p50953	t77488	i1448
CLS00744	TTHERM_00151190	GSPATP00022988001	IMG5_024870	t77484	p50949	i1444
CLS00744	TTHERM_00151190	GSPATP00022988001	IMG5_024870	t77485	p50950	i1445
CLS00744	TTHERM_00151190	GSPATP00022988001	IMG5_024870	t77486	p50951	i1446
CLS00744	TTHERM_00151190	GSPATP00022988001	IMG5_024870	t77488	p50953	i1448
CLS00744	IMG5_024870	GSPATP00022988001	TTHERM_00151190	i1444	p50949	t77484
CLS00744	IMG5_024870	GSPATP00022988001	TTHERM_00151190	i1445	p50950	t77485
CLS00744	IMG5_024870	GSPATP00022988001	TTHERM_00151190	i1446	p50951	t77486
CLS00744	IMG5_024870	GSPATP00022988001	TTHERM_00151190	i1448	p50953	t77488
CLS00745	GSPATP00014287001	TTHERM_00378550	IMG5_186280	p96601	t49653	i25320
CLS00745	TTHERM_00378550	GSPATP00014287001	IMG5_186280	t49653	p96601	i25320
CLS00745	IMG5_186280	GSPATP00014287001	TTHERM_00378550	i25320	p96601	t49653
CLS00746	GSPATP00010698001	TTHERM_00136060	IMG5_186200	p89412	t76346	i25300
CLS00746	GSPATP00010698001	TTHERM_00136060	IMG5_186200	p89413	t76347	i25301
CLS00746	GSPATP00010698001	TTHERM_00136060	IMG5_186200	p89414	t76348	i25302
CLS00746	GSPATP00010698001	TTHERM_00136060	IMG5_186200	p89416	t76350	i25303
CLS00746	GSPATP00010698001	TTHERM_00136060	IMG5_186200	p89418	t76352	i25305
CLS00746	GSPATP00010698001	TTHERM_00136060	IMG5_186200	p89420	t76355	i25308
CLS00746	TTHERM_00136060	GSPATP00010698001	IMG5_186200	t76346	p89412	i25300
CLS00746	TTHERM_00136060	GSPATP00010698001	IMG5_186200	t76347	p89413	i25301
CLS00746	TTHERM_00136060	GSPATP00010698001	IMG5_186200	t76348	p89414	i25302
CLS00746	TTHERM_00136060	GSPATP00010698001	IMG5_186200	t76350	p89416	i25303
CLS00746	TTHERM_00136060	GSPATP00010698001	IMG5_186200	t76352	p89418	i25305
CLS00746	TTHERM_00136060	GSPATP00010698001	IMG5_186200	t76355	p89420	i25308
CLS00746	IMG5_186200	GSPATP00010698001	TTHERM_00136060	i25300	p89412	t76346
CLS00746	IMG5_186200	GSPATP00010698001	TTHERM_00136060	i25301	p89413	t76347
CLS00746	IMG5_186200	GSPATP00010698001	TTHERM_00136060	i25302	p89414	t76348
CLS00746	IMG5_186200	GSPATP00010698001	TTHERM_00136060	i25303	p89416	t76350
CLS00746	IMG5_186200	GSPATP00010698001	TTHERM_00136060	i25305	p89418	t76352
CLS00746	IMG5_186200	GSPATP00010698001	TTHERM_00136060	i25308	p89420	t76355
CLS00747	GSPATP00011564001	TTHERM_00353450	IMG5_186240	p91703	t26152	i11520
CLS00747	GSPATP00011564001	TTHERM_00353450	IMG5_186240	p91704	t26153	i11521
CLS00747	TTHERM_00353450	GSPATP00011564001	IMG5_186240	t26152	p91703	i11520
CLS00747	TTHERM_00353450	GSPATP00011564001	IMG5_186240	t26153	p91704	i11521
CLS00747	IMG5_186240	GSPATP00011564001	TTHERM_00353450	i11520	p91703	t26152
CLS00747	IMG5_186240	GSPATP00011564001	TTHERM_00353450	i11521	p91704	t26153
CLS00748	GSPATP00019998001	TTHERM_00069210	IMG5_186300	p106866	t27871	i25322
CLS00748	GSPATP00019998001	TTHERM_00069210	IMG5_186300	p106867	t27877	i25325
CLS00748	TTHERM_00069210	GSPATP00019998001	IMG5_186300	t27871	p106866	i25322
CLS00748	TTHERM_00069210	GSPATP00019998001	IMG5_186300	t27877	p106867	i25325
CLS00748	IMG5_186300	GSPATP00019998001	TTHERM_00069210	i25322	p106866	t27871
CLS00748	IMG5_186300	GSPATP00019998001	TTHERM_00069210	i25325	p106867	t27877
CLS00749	GSPATP00015300001	TTHERM_00561680	IMG5_145730	p36688	t32563	i8181
CLS00749	TTHERM_00561680	GSPATP00015300001	IMG5_145730	t32563	p36688	i8181
CLS00749	IMG5_145730	GSPATP00015300001	TTHERM_00561680	i8181	p36688	t32563
CLS00751	GSPATP00036797001	TTHERM_00322760	IMG5_145770	p79917	t67333	i8191
CLS00751	GSPATP00036797001	TTHERM_00322760	IMG5_145770	p79918	t67334	i8192
CLS00751	TTHERM_00322760	GSPATP00036797001	IMG5_145770	t67333	p79917	i8191
CLS00751	TTHERM_00322760	GSPATP00036797001	IMG5_145770	t67334	p79918	i8192
CLS00751	IMG5_145770	GSPATP00036797001	TTHERM_00322760	i8191	p79917	t67333
CLS00751	IMG5_145770	GSPATP00036797001	TTHERM_00322760	i8192	p79918	t67334
CLS00752	GSPATP00028011001	TTHERM_00766450	IMG5_145790	p62838	t36792	i21734
CLS00752	TTHERM_00766450	GSPATP00028011001	IMG5_145790	t36792	p62838	i21734
CLS00752	IMG5_145790	GSPATP00028011001	TTHERM_00766450	i21734	p62838	t36792
CLS00754	GSPATP00028471001	TTHERM_00430020	IMG5_145870	p63557	t47947	i21748
CLS00754	GSPATP00028471001	TTHERM_00430020	IMG5_145870	p63559	t47952	i21749
CLS00754	TTHERM_00430020	GSPATP00028471001	IMG5_145870	t47947	p63557	i21748
CLS00754	TTHERM_00430020	GSPATP00028471001	IMG5_145870	t47952	p63559	i21749
CLS00754	IMG5_145870	GSPATP00028471001	TTHERM_00430020	i21748	p63557	t47947
CLS00754	IMG5_145870	GSPATP00028471001	TTHERM_00430020	i21749	p63559	t47952
CLS00757	GSPATP00028416001	TTHERM_00037110	IMG5_156020	p63445	t97468	i9058
CLS00757	GSPATP00028416001	TTHERM_00037110	IMG5_156020	p63446	t97469	i9059
CLS00757	TTHERM_00037110	GSPATP00028416001	IMG5_156020	t97468	p63445	i9058
CLS00757	TTHERM_00037110	GSPATP00028416001	IMG5_156020	t97469	p63446	i9059
CLS00757	IMG5_156020	GSPATP00028416001	TTHERM_00037110	i9058	p63445	t97468
CLS00757	IMG5_156020	GSPATP00028416001	TTHERM_00037110	i9059	p63446	t97469
CLS00760	GSPATP00021922001	TTHERM_00079900	IMG5_180490	p49347	t98616	i24735
CLS00760	GSPATP00021922001	TTHERM_00079900	IMG5_180490	p49348	t98617	i24736
CLS00760	TTHERM_00079900	GSPATP00021922001	IMG5_180490	t98616	p49347	i24735
CLS00760	TTHERM_00079900	GSPATP00021922001	IMG5_180490	t98617	p49348	i24736
CLS00760	IMG5_180490	GSPATP00021922001	TTHERM_00079900	i24735	p49347	t98616
CLS00760	IMG5_180490	GSPATP00021922001	TTHERM_00079900	i24736	p49348	t98617
CLS00764	GSPATP00023526001	TTHERM_00161090	IMG5_125380	p51782	t46925	i20376
CLS00764	TTHERM_00161090	GSPATP00023526001	IMG5_125380	t46923	p51780	i20373
CLS00764	TTHERM_00161090	GSPATP00023526001	IMG5_125380	t46925	p51782	i20376
CLS00764	IMG5_125380	GSPATP00023526001	TTHERM_00161090	i20376	p51782	t46925
CLS00767	GSPATP00031095001	TTHERM_00649010	IMG5_118650	p8081	t69348	i19801
CLS00767	TTHERM_00649010	GSPATP00031095001	IMG5_118650	t69348	p8081	i19801
CLS00767	IMG5_118650	GSPATP00031095001	TTHERM_00649010	i19801	p8081	t69348
CLS00768	GSPATP00026271001	TTHERM_00467310	IMG5_118860	p118335	t29200	i19823
CLS00768	TTHERM_00467310	GSPATP00026271001	IMG5_118860	t29200	p118335	i19823
CLS00768	IMG5_118860	GSPATP00026271001	TTHERM_00467310	i19823	p118335	t29200
CLS00769	GSPATP00037613001	TTHERM_00494570	IMG5_118640	p81589	t82123	i19797
CLS00769	TTHERM_00494570	GSPATP00037613001	IMG5_118640	t82123	p81589	i19797
CLS00769	IMG5_118640	GSPATP00037613001	TTHERM_00494570	i19797	p81589	t82123
CLS00770	GSPATP00009939001	TTHERM_00621410	IMG5_014780	p26846	t105839	i14301
CLS00770	GSPATP00009939001	TTHERM_00621410	IMG5_014780	p26847	t105841	i14303
CLS00770	GSPATP00009939001	TTHERM_00621410	IMG5_014780	p26848	t105842	i14304
CLS00770	TTHERM_00621410	GSPATP00009939001	IMG5_014780	t105839	p26846	i14301
CLS00770	TTHERM_00621410	GSPATP00009939001	IMG5_014780	t105841	p26847	i14303
CLS00770	TTHERM_00621410	GSPATP00009939001	IMG5_014780	t105842	p26848	i14304
CLS00770	IMG5_014780	GSPATP00009939001	TTHERM_00621410	i14301	p26846	t105839
CLS00770	IMG5_014780	GSPATP00009939001	TTHERM_00621410	i14303	p26847	t105841
CLS00770	IMG5_014780	GSPATP00009939001	TTHERM_00621410	i14304	p26848	t105842
CLS00773	GSPATP00023608001	TTHERM_00243800	IMG5_088330	p51936	t63110	i17485
CLS00773	TTHERM_00243800	GSPATP00023608001	IMG5_088330	t63110	p51936	i17485
CLS00773	IMG5_088330	GSPATP00023608001	TTHERM_00243800	i17485	p51936	t63110
CLS00774	GSPATP00034458001	TTHERM_00628720	IMG5_083720	p14401	t95003	i17303
CLS00774	GSPATP00034458001	TTHERM_00628720	IMG5_083720	p14402	t95007	i17306
CLS00774	TTHERM_00628720	GSPATP00034458001	IMG5_083720	t95003	p14401	i17303
CLS00774	TTHERM_00628720	GSPATP00034458001	IMG5_083720	t95007	p14402	i17306
CLS00774	IMG5_083720	GSPATP00034458001	TTHERM_00628720	i17303	p14401	t95003
CLS00774	IMG5_083720	GSPATP00034458001	TTHERM_00628720	i17306	p14402	t95007
CLS00775	GSPATP00009630001	TTHERM_00114360	IMG5_009350	p87773	t93251	i14012
CLS00775	TTHERM_00114360	GSPATP00009630001	IMG5_009350	t93251	p87773	i14012
CLS00775	IMG5_009350	GSPATP00009630001	TTHERM_00114360	i14012	p87773	t93251
CLS00778	GSPATP00036880001	TTHERM_00036960	IMG5_109960	p80013	t97426	i5456
CLS00778	TTHERM_00036960	GSPATP00036880001	IMG5_109960	t97426	p80013	i5456
CLS00778	IMG5_109960	GSPATP00036880001	TTHERM_00036960	i5456	p80013	t97426
CLS00781	GSPATP00020499001	TTHERM_00522630	IMG5_118230	p107638	t31611	i19767
CLS00781	GSPATP00020499001	TTHERM_00522630	IMG5_118230	p107639	t31612	i19768
CLS00781	TTHERM_00522630	GSPATP00020499001	IMG5_118230	t31611	p107638	i19767
CLS00781	TTHERM_00522630	GSPATP00020499001	IMG5_118230	t31612	p107639	i19768
CLS00781	IMG5_118230	GSPATP00020499001	TTHERM_00522630	i19767	p107638	t31611
CLS00781	IMG5_118230	GSPATP00020499001	TTHERM_00522630	i19768	p107639	t31612
CLS00782	GSPATP00016605001	TTHERM_00189530	IMG5_117990	p100131	t75621	i19731
CLS00782	GSPATP00016605001	TTHERM_00189530	IMG5_117990	p100132	t75622	i19732
CLS00782	TTHERM_00189530	GSPATP00016605001	IMG5_117990	t75621	p100131	i19731
CLS00782	TTHERM_00189530	GSPATP00016605001	IMG5_117990	t75622	p100132	i19732
CLS00782	IMG5_117990	GSPATP00016605001	TTHERM_00189530	i19731	p100131	t75621
CLS00782	IMG5_117990	GSPATP00016605001	TTHERM_00189530	i19732	p100132	t75622
CLS00783	GSPATP00027269001	TTHERM_00411610	IMG5_118160	p58842	t82855	i6103
CLS00783	TTHERM_00411610	GSPATP00027269001	IMG5_118160	t82855	p58842	i6103
CLS00783	IMG5_118160	GSPATP00027269001	TTHERM_00411610	i6103	p58842	t82855
CLS00784	GSPATP00025048001	TTHERM_00773330	IMG5_202950	p115896	t69123	i13163
CLS00784	GSPATP00025048001	TTHERM_00773330	IMG5_202950	p115898	t69124	i13165
CLS00784	TTHERM_00773330	GSPATP00025048001	IMG5_202950	t69123	p115896	i13163
CLS00784	TTHERM_00773330	GSPATP00025048001	IMG5_202950	t69124	p115898	i13165
CLS00784	IMG5_202950	GSPATP00025048001	TTHERM_00773330	i13163	p115896	t69123
CLS00784	IMG5_202950	GSPATP00025048001	TTHERM_00773330	i13165	p115898	t69124
CLS00791	GSPATP00029648001	TTHERM_00691170	IMG5_019400	p66135	t16135	i1163
CLS00791	GSPATP00029648001	TTHERM_00691170	IMG5_019400	p66136	t16137	i1164
CLS00791	TTHERM_00691170	GSPATP00029648001	IMG5_019400	t16137	p66136	i1164
CLS00791	IMG5_019400	GSPATP00029648001	TTHERM_00691170	i1164	p66136	t16137
CLS00796	GSPATP00020717001	TTHERM_00474970	IMG5_192460	p107960	t81629	i12108
CLS00796	TTHERM_00474970	GSPATP00020717001	IMG5_192460	t81629	p107960	i12108
CLS00796	IMG5_192460	GSPATP00020717001	TTHERM_00474970	i12108	p107960	t81629
CLS00797	GSPATP00022435001	TTHERM_00540100	IMG5_188140	p111291	t86136	i25490
CLS00797	GSPATP00022435001	TTHERM_00540100	IMG5_188140	p111292	t86137	i25491
CLS00797	GSPATP00022435001	TTHERM_00540100	IMG5_188140	p111293	t86138	i25492
CLS00797	TTHERM_00540100	GSPATP00022435001	IMG5_188140	t86136	p111291	i25490
CLS00797	TTHERM_00540100	GSPATP00022435001	IMG5_188140	t86137	p111292	i25491
CLS00797	TTHERM_00540100	GSPATP00022435001	IMG5_188140	t86138	p111293	i25492
CLS00797	TTHERM_00540100	GSPATP00022435001	IMG5_188140	t86139	p111294	i25493
CLS00797	IMG5_188140	GSPATP00022435001	TTHERM_00540100	i25490	p111291	t86136
CLS00797	IMG5_188140	GSPATP00022435001	TTHERM_00540100	i25491	p111292	t86137
CLS00797	IMG5_188140	GSPATP00022435001	TTHERM_00540100	i25492	p111293	t86138
CLS00798	TTHERM_00697490	GSPATP00019428001	IMG5_195490	t42902	p44690	i12383
CLS00800	GSPATP00012117001	TTHERM_00852990	IMG5_195530	p31147	t100846	i26137
CLS00800	TTHERM_00852990	GSPATP00012117001	IMG5_195530	t100846	p31147	i26137
CLS00800	IMG5_195530	GSPATP00012117001	TTHERM_00852990	i26137	p31147	t100846
CLS00801	GSPATP00027201001	TTHERM_01097960	IMG5_190390	p119837	t94508	i11980
CLS00801	TTHERM_01097960	GSPATP00027201001	IMG5_190390	t94508	p119837	i11980
CLS00801	IMG5_190390	GSPATP00027201001	TTHERM_01097960	i11980	p119837	t94508
CLS00803	GSPATP00019214001	TTHERM_00537320	IMG5_138330	p43678	t84178	i7837
CLS00803	TTHERM_00537320	GSPATP00019214001	IMG5_138330	t84178	p43678	i7837
CLS00803	IMG5_138330	GSPATP00019214001	TTHERM_00537320	i7837	p43678	t84178
CLS00806	GSPATP00029051001	TTHERM_00564240	IMG5_074980	p3717	t32695	i3497
CLS00806	GSPATP00029051001	TTHERM_00564240	IMG5_074980	p3718	t32696	i3498
CLS00806	GSPATP00029051001	TTHERM_00564240	IMG5_074980	p3719	t32697	i3499
CLS00806	GSPATP00029051001	TTHERM_00564240	IMG5_074980	p3721	t32700	i3502
CLS00806	TTHERM_00564240	GSPATP00029051001	IMG5_074980	t32695	p3717	i3497
CLS00806	TTHERM_00564240	GSPATP00029051001	IMG5_074980	t32696	p3718	i3498
CLS00806	TTHERM_00564240	GSPATP00029051001	IMG5_074980	t32697	p3719	i3499
CLS00806	TTHERM_00564240	GSPATP00029051001	IMG5_074980	t32700	p3721	i3502
CLS00806	IMG5_074980	GSPATP00029051001	TTHERM_00564240	i3497	p3717	t32695
CLS00806	IMG5_074980	GSPATP00029051001	TTHERM_00564240	i3498	p3718	t32696
CLS00806	IMG5_074980	GSPATP00029051001	TTHERM_00564240	i3499	p3719	t32697
CLS00806	IMG5_074980	GSPATP00029051001	TTHERM_00564240	i3502	p3721	t32700
CLS00813	GSPATP00006354001	TTHERM_00391300	IMG5_160080	p76600	t42430	i9334
CLS00813	TTHERM_00391300	GSPATP00006354001	IMG5_160080	t42430	p76600	i9334
CLS00813	IMG5_160080	GSPATP00006354001	TTHERM_00391300	i9334	p76600	t42430
CLS00814	GSPATP00036115001	TTHERM_00419810	IMG5_122510	p17271	t69574	i6568
CLS00814	TTHERM_00419810	GSPATP00036115001	IMG5_122510	t69574	p17271	i6568
CLS00814	IMG5_122510	GSPATP00036115001	TTHERM_00419810	i6568	p17271	t69574
CLS00817	GSPATP00037958001	TTHERM_00441950	IMG5_122550	p82085	t70355	i6586
CLS00817	TTHERM_00441950	GSPATP00037958001	IMG5_122550	t70352	p82083	i6583
CLS00817	TTHERM_00441950	GSPATP00037958001	IMG5_122550	t70355	p82085	i6586
CLS00817	IMG5_122550	GSPATP00037958001	TTHERM_00441950	i6583	p82083	t70352
CLS00817	IMG5_122550	GSPATP00037958001	TTHERM_00441950	i6586	p82085	t70355
CLS00820	GSPATP00035008001	TTHERM_01052990	IMG5_043510	p15076	t63568	i1945
CLS00820	TTHERM_01052990	GSPATP00035008001	IMG5_043510	t63568	p15076	i1945
CLS00820	IMG5_043510	GSPATP00035008001	TTHERM_01052990	i1945	p15076	t63568
CLS00820	IMG5_043510	GSPATP00035008001	TTHERM_01052990	i1946	p15079	t63570
CLS00821	GSPATP00023812001	TTHERM_01243470	IMG5_154730	p114071	t13210	i8908
CLS00821	TTHERM_01243470	GSPATP00023812001	IMG5_154730	t13210	p114071	i8908
CLS00821	IMG5_154730	GSPATP00023812001	TTHERM_01243470	i8908	p114071	t13210
CLS00822	GSPATP00014337001	TTHERM_00125620	IMG5_154670	p96672	t24218	i22605
CLS00822	TTHERM_00125620	GSPATP00014337001	IMG5_154670	t24218	p96672	i22605
CLS00822	IMG5_154670	GSPATP00014337001	TTHERM_00125620	i22605	p96672	t24218
CLS00823	GSPATP00019297001	TTHERM_00138370	IMG5_016380	p105756	t76020	i1015
CLS00823	TTHERM_00138370	GSPATP00019297001	IMG5_016380	t76020	p105756	i1015
CLS00823	IMG5_016380	GSPATP00019297001	TTHERM_00138370	i1015	p105756	t76020
CLS00824	GSPATP00022098001	TTHERM_00523010	IMG5_122180	p110709	t31727	i6555
CLS00824	TTHERM_00523010	GSPATP00022098001	IMG5_122180	t31727	p110709	i6555
CLS00824	IMG5_122180	GSPATP00022098001	TTHERM_00523010	i6555	p110709	t31727
CLS00825	GSPATP00038858001	TTHERM_00037340	IMG5_137010	p59652	t97505	i7743
CLS00825	GSPATP00038858001	TTHERM_00037340	IMG5_137010	p59655	t97516	i7746
CLS00825	TTHERM_00037340	GSPATP00038858001	IMG5_137010	t97505	p59652	i7743
CLS00825	TTHERM_00037340	GSPATP00038858001	IMG5_137010	t97516	p59655	i7746
CLS00825	IMG5_137010	GSPATP00038858001	TTHERM_00037340	i7743	p59652	t97505
CLS00825	IMG5_137010	GSPATP00038858001	TTHERM_00037340	i7746	p59655	t97516
CLS00830	GSPATP00029787001	TTHERM_00659120	IMG5_070030	p5418	t85511	i3273
CLS00830	TTHERM_00659120	GSPATP00029787001	IMG5_070030	t85511	p5418	i3273
CLS00830	IMG5_070030	GSPATP00029787001	TTHERM_00659120	i3273	p5418	t85511
CLS00835	GSPATP00026080001	TTHERM_00148750	IMG5_103090	p57026	t77175	i18551
CLS00835	TTHERM_00148750	GSPATP00026080001	IMG5_103090	t77175	p57026	i18551
CLS00835	IMG5_103090	GSPATP00026080001	TTHERM_00148750	i18550	p57025	t77174
CLS00835	IMG5_103090	GSPATP00026080001	TTHERM_00148750	i18551	p57026	t77175
CLS00836	GSPATP00007498001	TTHERM_00780660	IMG5_130520	p21904	t87946	i20723
CLS00836	GSPATP00007498001	TTHERM_00780660	IMG5_130520	p21905	t87948	i20725
CLS00836	TTHERM_00780660	GSPATP00007498001	IMG5_130520	t87946	p21904	i20723
CLS00836	TTHERM_00780660	GSPATP00007498001	IMG5_130520	t87948	p21905	i20725
CLS00836	IMG5_130520	GSPATP00007498001	TTHERM_00780660	i20723	p21904	t87946
CLS00836	IMG5_130520	GSPATP00007498001	TTHERM_00780660	i20725	p21905	t87948
CLS00837	GSPATP00012061001	TTHERM_00328630	IMG5_130470	p92466	t79843	i20706
CLS00837	TTHERM_00328630	GSPATP00012061001	IMG5_130470	t79843	p92466	i20706
CLS00837	IMG5_130470	GSPATP00012061001	TTHERM_00328630	i20706	p92466	t79843
CLS00838	GSPATP00010040001	TTHERM_01000150	IMG5_130530	p88387	t94781	i7285
CLS00838	GSPATP00010040001	TTHERM_01000150	IMG5_130530	p88388	t94782	i7286
CLS00838	GSPATP00010040001	TTHERM_01000150	IMG5_130530	p88389	t94783	i7287
CLS00838	TTHERM_01000150	GSPATP00010040001	IMG5_130530	t94781	p88387	i7285
CLS00838	TTHERM_01000150	GSPATP00010040001	IMG5_130530	t94782	p88388	i7286
CLS00838	TTHERM_01000150	GSPATP00010040001	IMG5_130530	t94783	p88389	i7287
CLS00838	IMG5_130530	GSPATP00010040001	TTHERM_01000150	i7285	p88387	t94781
CLS00838	IMG5_130530	GSPATP00010040001	TTHERM_01000150	i7286	p88388	t94782
CLS00838	IMG5_130530	GSPATP00010040001	TTHERM_01000150	i7287	p88389	t94783
CLS00839	GSPATP00017413001	TTHERM_00378580	IMG5_106340	p40822	t102483	i5199
CLS00839	TTHERM_00378580	GSPATP00017413001	IMG5_106340	t102483	p40822	i5199
CLS00839	IMG5_106340	GSPATP00017413001	TTHERM_00378580	i5199	p40822	t102483
CLS00840	GSPATP00020131001	TTHERM_00370820	IMG5_106360	p107127	t74494	i18806
CLS00840	GSPATP00020131001	TTHERM_00370820	IMG5_106360	p107129	t74505	i18814
CLS00840	TTHERM_00370820	GSPATP00020131001	IMG5_106360	t74494	p107127	i18806
CLS00840	TTHERM_00370820	GSPATP00020131001	IMG5_106360	t74505	p107129	i18814
CLS00840	IMG5_106360	GSPATP00020131001	TTHERM_00370820	i18806	p107127	t74494
CLS00840	IMG5_106360	GSPATP00020131001	TTHERM_00370820	i18814	p107129	t74505
CLS00841	GSPATP00025840001	TTHERM_00107130	IMG5_106520	p117705	t52185	i18842
CLS00841	TTHERM_00107130	GSPATP00025840001	IMG5_106520	t52185	p117705	i18842
CLS00841	IMG5_106520	GSPATP00025840001	TTHERM_00107130	i18842	p117705	t52185
CLS00842	GSPATP00039662001	TTHERM_00931950	IMG5_106300	p42265	t88729	i18796
CLS00842	GSPATP00039662001	TTHERM_00931950	IMG5_106300	p42267	t88731	i18798
CLS00842	TTHERM_00931950	GSPATP00039662001	IMG5_106300	t88729	p42265	i18796
CLS00842	TTHERM_00931950	GSPATP00039662001	IMG5_106300	t88731	p42267	i18798
CLS00842	IMG5_106300	GSPATP00039662001	TTHERM_00931950	i18796	p42265	t88729
CLS00842	IMG5_106300	GSPATP00039662001	TTHERM_00931950	i18798	p42267	t88731
CLS00854	GSPATP00007362001	TTHERM_00525130	IMG5_107370	p21667	t84936	i5271
CLS00854	GSPATP00007362001	TTHERM_00525130	IMG5_107370	p21668	t84937	i5272
CLS00854	GSPATP00007362001	TTHERM_00525130	IMG5_107370	p21669	t84939	i5274
CLS00854	TTHERM_00525130	GSPATP00007362001	IMG5_107370	t84936	p21667	i5271
CLS00854	TTHERM_00525130	GSPATP00007362001	IMG5_107370	t84937	p21668	i5272
CLS00854	TTHERM_00525130	GSPATP00007362001	IMG5_107370	t84939	p21669	i5274
CLS00854	IMG5_107370	GSPATP00007362001	TTHERM_00525130	i5271	p21667	t84936
CLS00854	IMG5_107370	GSPATP00007362001	TTHERM_00525130	i5272	p21668	t84937
CLS00854	IMG5_107370	GSPATP00007362001	TTHERM_00525130	i5274	p21669	t84939
CLS00855	GSPATP00016538001	TTHERM_00621360	IMG5_107580	p38694	t52636	i5296
CLS00855	TTHERM_00621360	GSPATP00016538001	IMG5_107580	t52636	p38694	i5296
CLS00855	IMG5_107580	GSPATP00016538001	TTHERM_00621360	i5296	p38694	t52636
CLS00859	GSPATP00031156001	TTHERM_00079720	IMG5_107450	p69222	t98580	i5281
CLS00859	TTHERM_00079720	GSPATP00031156001	IMG5_107450	t98580	p69222	i5281
CLS00859	IMG5_107450	GSPATP00031156001	TTHERM_00079720	i5281	p69222	t98580
CLS00860	GSPATP00004758001	TTHERM_00266490	IMG5_107290	p4255	t19937	i18890
CLS00860	GSPATP00004758001	TTHERM_00266490	IMG5_107290	p4256	t19938	i18891
CLS00860	GSPATP00004758001	TTHERM_00266490	IMG5_107290	p4258	t19941	i18893
CLS00860	GSPATP00004758001	TTHERM_00266490	IMG5_107290	p4259	t19943	i18894
CLS00860	TTHERM_00266490	GSPATP00004758001	IMG5_107290	t19937	p4255	i18890
CLS00860	TTHERM_00266490	GSPATP00004758001	IMG5_107290	t19938	p4256	i18891
CLS00860	TTHERM_00266490	GSPATP00004758001	IMG5_107290	t19941	p4258	i18893
CLS00860	TTHERM_00266490	GSPATP00004758001	IMG5_107290	t19943	p4259	i18894
CLS00860	IMG5_107290	GSPATP00004758001	TTHERM_00266490	i18890	p4255	t19937
CLS00860	IMG5_107290	GSPATP00004758001	TTHERM_00266490	i18891	p4256	t19938
CLS00860	IMG5_107290	GSPATP00004758001	TTHERM_00266490	i18893	p4258	t19941
CLS00860	IMG5_107290	GSPATP00004758001	TTHERM_00266490	i18894	p4259	t19943
CLS00865	GSPATP00017523001	TTHERM_00426320	IMG5_081380	p40999	t50948	i3760
CLS00865	GSPATP00017523001	TTHERM_00426320	IMG5_081380	p41001	t50950	i3762
CLS00865	TTHERM_00426320	GSPATP00017523001	IMG5_081380	t50948	p40999	i3760
CLS00865	TTHERM_00426320	GSPATP00017523001	IMG5_081380	t50950	p41001	i3762
CLS00865	IMG5_081380	GSPATP00017523001	TTHERM_00426320	i3760	p40999	t50948
CLS00865	IMG5_081380	GSPATP00017523001	TTHERM_00426320	i3762	p41001	t50950
CLS00866	GSPATP00004883001	TTHERM_00382350	IMG5_081360	p4472	t102631	i17235
CLS00866	TTHERM_00382350	GSPATP00004883001	IMG5_081360	t102631	p4472	i17235
CLS00866	IMG5_081360	GSPATP00004883001	TTHERM_00382350	i17235	p4472	t102631
CLS00867	GSPATP00019752001	TTHERM_00426310	IMG5_081370	p45219	t103948	i17238
CLS00867	TTHERM_00426310	GSPATP00019752001	IMG5_081370	t103948	p45219	i17238
CLS00867	IMG5_081370	GSPATP00019752001	TTHERM_00426310	i17238	p45219	t103948
CLS00869	GSPATP00031823001	TTHERM_01016070	IMG5_109220	p70170	t88900	i5425
CLS00869	GSPATP00031823001	TTHERM_01016070	IMG5_109220	p70171	t88901	i5426
CLS00869	GSPATP00031823001	TTHERM_01016070	IMG5_109220	p70172	t88902	i5427
CLS00869	GSPATP00031823001	TTHERM_01016070	IMG5_109220	p70173	t88903	i5428
CLS00869	TTHERM_01016070	GSPATP00031823001	IMG5_109220	t88900	p70170	i5425
CLS00869	TTHERM_01016070	GSPATP00031823001	IMG5_109220	t88901	p70171	i5426
CLS00869	TTHERM_01016070	GSPATP00031823001	IMG5_109220	t88902	p70172	i5427
CLS00869	TTHERM_01016070	GSPATP00031823001	IMG5_109220	t88903	p70173	i5428
CLS00869	IMG5_109220	GSPATP00031823001	TTHERM_01016070	i5425	p70170	t88900
CLS00869	IMG5_109220	GSPATP00031823001	TTHERM_01016070	i5426	p70171	t88901
CLS00869	IMG5_109220	GSPATP00031823001	TTHERM_01016070	i5427	p70172	t88902
CLS00869	IMG5_109220	GSPATP00031823001	TTHERM_01016070	i5428	p70173	t88903
CLS00873	GSPATP00004937001	TTHERM_00443109	IMG5_109010	p4546	t17789	i5395
CLS00873	TTHERM_00443109	GSPATP00004937001	IMG5_109010	t17789	p4546	i5395
CLS00873	IMG5_109010	GSPATP00004937001	TTHERM_00443109	i5395	p4546	t17789
CLS00876	GSPATP00008772001	TTHERM_00388640	IMG5_132850	p25030	t103055	i7463
CLS00876	TTHERM_00388640	GSPATP00008772001	IMG5_132850	t103055	p25030	i7463
CLS00876	IMG5_132850	GSPATP00008772001	TTHERM_00388640	i7463	p25030	t103055
CLS00878	GSPATP00008718001	TTHERM_00497960	IMG5_188660	p86249	t83206	i25522
CLS00878	TTHERM_00497960	GSPATP00008718001	IMG5_188660	t83206	p86249	i25522
CLS00878	IMG5_188660	GSPATP00008718001	TTHERM_00497960	i25522	p86249	t83206
CLS00879	GSPATP00031258001	TTHERM_00797930	IMG5_050700	p69377	t3249	i2206
CLS00879	TTHERM_00797930	GSPATP00031258001	IMG5_050700	t3249	p69377	i2206
CLS00879	IMG5_050700	GSPATP00031258001	TTHERM_00797930	i2206	p69377	t3249
CLS00880	GSPATP00018591001	TTHERM_00509080	IMG5_135810	p42783	t85136	i21131
CLS00880	TTHERM_00509080	GSPATP00018591001	IMG5_135810	t85136	p42783	i21131
CLS00880	IMG5_135810	GSPATP00018591001	TTHERM_00509080	i21131	p42783	t85136
CLS00881	GSPATP00036376001	TTHERM_00648919	IMG5_135820	p78658	t69316	i21134
CLS00881	TTHERM_00648919	GSPATP00036376001	IMG5_135820	t69316	p78658	i21134
CLS00881	IMG5_135820	GSPATP00036376001	TTHERM_00648919	i21134	p78658	t69316
CLS00882	GSPATP00034020001	TTHERM_00452000	IMG5_114150	p74680	t92780	i19378
CLS00882	GSPATP00034020001	TTHERM_00452000	IMG5_114150	p74681	t92782	i19379
CLS00882	TTHERM_00452000	GSPATP00034020001	IMG5_114150	t92780	p74680	i19378
CLS00882	TTHERM_00452000	GSPATP00034020001	IMG5_114150	t92782	p74681	i19379
CLS00882	IMG5_114150	GSPATP00034020001	TTHERM_00452000	i19378	p74680	t92780
CLS00882	IMG5_114150	GSPATP00034020001	TTHERM_00452000	i19379	p74681	t92782
CLS00883	GSPATP00012104001	TTHERM_00077110	IMG5_114170	p31113	t98305	i5705
CLS00883	TTHERM_00077110	GSPATP00012104001	IMG5_114170	t98305	p31113	i5705
CLS00883	IMG5_114170	GSPATP00012104001	TTHERM_00077110	i5705	p31113	t98305
CLS00884	GSPATP00020863001	TTHERM_01055410	IMG5_119990	p46908	t91811	i6300
CLS00884	GSPATP00020863001	TTHERM_01055410	IMG5_119990	p46912	t91815	i6303
CLS00884	GSPATP00020863001	TTHERM_01055410	IMG5_119990	p46914	t91820	i6307
CLS00884	TTHERM_01055410	GSPATP00020863001	IMG5_119990	t91811	p46908	i6300
CLS00884	TTHERM_01055410	GSPATP00020863001	IMG5_119990	t91815	p46912	i6303
CLS00884	TTHERM_01055410	GSPATP00020863001	IMG5_119990	t91820	p46914	i6307
CLS00884	IMG5_119990	GSPATP00020863001	TTHERM_01055410	i6300	p46908	t91811
CLS00884	IMG5_119990	GSPATP00020863001	TTHERM_01055410	i6303	p46912	t91815
CLS00884	IMG5_119990	GSPATP00020863001	TTHERM_01055410	i6307	p46914	t91820
CLS00887	GSPATP00033252001	TTHERM_01084190	IMG5_120000	p72915	t39767	i6312
CLS00887	GSPATP00033252001	TTHERM_01084190	IMG5_120000	p72916	t39770	i6315
CLS00887	TTHERM_01084190	GSPATP00033252001	IMG5_120000	t39767	p72915	i6312
CLS00887	TTHERM_01084190	GSPATP00033252001	IMG5_120000	t39770	p72916	i6315
CLS00887	IMG5_120000	GSPATP00033252001	TTHERM_01084190	i6312	p72915	t39767
CLS00887	IMG5_120000	GSPATP00033252001	TTHERM_01084190	i6315	p72916	t39770
CLS00890	GSPATP00008410001	TTHERM_00526760	IMG5_119940	p85771	t85005	i6284
CLS00890	TTHERM_00526760	GSPATP00008410001	IMG5_119940	t85005	p85771	i6284
CLS00890	IMG5_119940	GSPATP00008410001	TTHERM_00526760	i6284	p85771	t85005
CLS00892	TTHERM_00794070	GSPATP00033179001	IMG5_087020	t3029	p11926	i17404
CLS00892	IMG5_087020	GSPATP00033179001	TTHERM_00794070	i17404	p11926	t3029
CLS00893	GSPATP00030941001	TTHERM_01194650	IMG5_134200	p68852	t65959	i7559
CLS00893	TTHERM_01194650	GSPATP00030941001	IMG5_134200	t65959	p68852	i7559
CLS00893	IMG5_134200	GSPATP00030941001	TTHERM_01194650	i7559	p68852	t65959
CLS00895	GSPATP00006429001	TTHERM_01345810	IMG5_148750	p15690	t40020	i8440
CLS00895	GSPATP00006429001	TTHERM_01345810	IMG5_148750	p15691	t40021	i8441
CLS00895	GSPATP00006429001	TTHERM_01345810	IMG5_148750	p15693	t40022	i8442
CLS00895	GSPATP00006429001	TTHERM_01345810	IMG5_148750	p15694	t40025	i8444
CLS00895	TTHERM_01345810	GSPATP00006429001	IMG5_148750	t40020	p15690	i8440
CLS00895	TTHERM_01345810	GSPATP00006429001	IMG5_148750	t40021	p15691	i8441
CLS00895	TTHERM_01345810	GSPATP00006429001	IMG5_148750	t40022	p15693	i8442
CLS00895	TTHERM_01345810	GSPATP00006429001	IMG5_148750	t40025	p15694	i8444
CLS00895	IMG5_148750	GSPATP00006429001	TTHERM_01345810	i8440	p15690	t40020
CLS00895	IMG5_148750	GSPATP00006429001	TTHERM_01345810	i8441	p15691	t40021
CLS00895	IMG5_148750	GSPATP00006429001	TTHERM_01345810	i8442	p15693	t40022
CLS00895	IMG5_148750	GSPATP00006429001	TTHERM_01345810	i8444	p15694	t40025
CLS00896	GSPATP00026285001	TTHERM_00263309	IMG5_026070	p118351	t64889	i14746
CLS00896	GSPATP00026285001	TTHERM_00263309	IMG5_026070	p118352	t64890	i14747
CLS00896	TTHERM_00263309	GSPATP00026285001	IMG5_026070	t64889	p118351	i14746
CLS00896	TTHERM_00263309	GSPATP00026285001	IMG5_026070	t64890	p118352	i14747
CLS00896	IMG5_026070	GSPATP00026285001	TTHERM_00263309	i14746	p118351	t64889
CLS00896	IMG5_026070	GSPATP00026285001	TTHERM_00263309	i14747	p118352	t64890
CLS00898	GSPATP00010922001	TTHERM_00446430	IMG5_164240	p89724	t79660	i9675
CLS00898	GSPATP00010922001	TTHERM_00446430	IMG5_164240	p89725	t79661	i9676
CLS00898	GSPATP00010922001	TTHERM_00446430	IMG5_164240	p89727	t79668	i9682
CLS00898	TTHERM_00446430	GSPATP00010922001	IMG5_164240	t79660	p89724	i9675
CLS00898	TTHERM_00446430	GSPATP00010922001	IMG5_164240	t79661	p89725	i9676
CLS00898	TTHERM_00446430	GSPATP00010922001	IMG5_164240	t79668	p89727	i9682
CLS00898	IMG5_164240	GSPATP00010922001	TTHERM_00446430	i9675	p89724	t79660
CLS00898	IMG5_164240	GSPATP00010922001	TTHERM_00446430	i9676	p89725	t79661
CLS00898	IMG5_164240	GSPATP00010922001	TTHERM_00446430	i9682	p89727	t79668
CLS00899	GSPATP00007873001	TTHERM_00348780	IMG5_180790	p84031	t26274	i24755
CLS00899	TTHERM_00348780	GSPATP00007873001	IMG5_180790	t26274	p84031	i24755
CLS00899	IMG5_180790	GSPATP00007873001	TTHERM_00348780	i24755	p84031	t26274
CLS00900	GSPATP00033257001	TTHERM_00338210	IMG5_178620	p72931	t72766	i10872
CLS00900	TTHERM_00338210	GSPATP00033257001	IMG5_178620	t72766	p72931	i10872
CLS00900	IMG5_178620	GSPATP00033257001	TTHERM_00338210	i10872	p72931	t72766
CLS00901	GSPATP00004499001	TTHERM_00297140	IMG5_136860	p1362	t73689	i21189
CLS00901	GSPATP00004499001	TTHERM_00297140	IMG5_136860	p1363	t73690	i21190
CLS00901	TTHERM_00297140	GSPATP00004499001	IMG5_136860	t73689	p1362	i21189
CLS00901	TTHERM_00297140	GSPATP00004499001	IMG5_136860	t73690	p1363	i21190
CLS00901	IMG5_136860	GSPATP00004499001	TTHERM_00297140	i21189	p1362	t73689
CLS00901	IMG5_136860	GSPATP00004499001	TTHERM_00297140	i21190	p1363	t73690
CLS00903	GSPATP00024608001	TTHERM_00492440	IMG5_136870	p54181	t81917	i7734
CLS00903	TTHERM_00492440	GSPATP00024608001	IMG5_136870	t81917	p54181	i7734
CLS00903	IMG5_136870	GSPATP00024608001	TTHERM_00492440	i7734	p54181	t81917
CLS00904	GSPATP00005861001	TTHERM_00835350	IMG5_136800	p73793	t4438	i21183
CLS00904	GSPATP00005861001	TTHERM_00835350	IMG5_136800	p73794	t4439	i21184
CLS00904	TTHERM_00835350	GSPATP00005861001	IMG5_136800	t4438	p73793	i21183
CLS00904	TTHERM_00835350	GSPATP00005861001	IMG5_136800	t4439	p73794	i21184
CLS00904	IMG5_136800	GSPATP00005861001	TTHERM_00835350	i21183	p73793	t4438
CLS00904	IMG5_136800	GSPATP00005861001	TTHERM_00835350	i21184	p73794	t4439
CLS00906	GSPATP00016171001	TTHERM_00564080	IMG5_043300	p99486	t32639	i1943
CLS00906	TTHERM_00564080	GSPATP00016171001	IMG5_043300	t32639	p99486	i1943
CLS00906	IMG5_043300	GSPATP00016171001	TTHERM_00564080	i1943	p99486	t32639
CLS00908	GSPATP00007648001	TTHERM_00196380	IMG5_055180	p83660	t5639	i2434
CLS00908	GSPATP00007648001	TTHERM_00196380	IMG5_055180	p83662	t5641	i2436
CLS00908	TTHERM_00196380	GSPATP00007648001	IMG5_055180	t5639	p83660	i2434
CLS00908	TTHERM_00196380	GSPATP00007648001	IMG5_055180	t5641	p83662	i2436
CLS00908	IMG5_055180	GSPATP00007648001	TTHERM_00196380	i2431	p83655	t5635
CLS00908	IMG5_055180	GSPATP00007648001	TTHERM_00196380	i2434	p83660	t5639
CLS00908	IMG5_055180	GSPATP00007648001	TTHERM_00196380	i2436	p83662	t5641
CLS00910	GSPATP00008072001	TTHERM_00024240	IMG5_055010	p85186	t1111	i2411
CLS00910	TTHERM_00024240	GSPATP00008072001	IMG5_055010	t1111	p85186	i2411
CLS00910	IMG5_055010	GSPATP00008072001	TTHERM_00024240	i2411	p85186	t1111
CLS00911	GSPATP00008683001	TTHERM_00670500	IMG5_055090	p86210	t34926	i15790
CLS00911	TTHERM_00670500	GSPATP00008683001	IMG5_055090	t34926	p86210	i15790
CLS00911	IMG5_055090	GSPATP00008683001	TTHERM_00670500	i15790	p86210	t34926
CLS00912	GSPATP00010951001	TTHERM_00377310	IMG5_148090	p28377	t102435	i8353
CLS00912	GSPATP00010951001	TTHERM_00377310	IMG5_148090	p28378	t102436	i8354
CLS00912	GSPATP00010951001	TTHERM_00377310	IMG5_148090	p28379	t102438	i8356
CLS00912	GSPATP00010951001	TTHERM_00377310	IMG5_148090	p28380	t102439	i8357
CLS00912	GSPATP00010951001	TTHERM_00377310	IMG5_148090	p28381	t102440	i8358
CLS00912	TTHERM_00377310	GSPATP00010951001	IMG5_148090	t102435	p28377	i8353
CLS00912	TTHERM_00377310	GSPATP00010951001	IMG5_148090	t102436	p28378	i8354
CLS00912	TTHERM_00377310	GSPATP00010951001	IMG5_148090	t102438	p28379	i8356
CLS00912	TTHERM_00377310	GSPATP00010951001	IMG5_148090	t102439	p28380	i8357
CLS00912	TTHERM_00377310	GSPATP00010951001	IMG5_148090	t102440	p28381	i8358
CLS00912	IMG5_148090	GSPATP00010951001	TTHERM_00377310	i8353	p28377	t102435
CLS00912	IMG5_148090	GSPATP00010951001	TTHERM_00377310	i8354	p28378	t102436
CLS00912	IMG5_148090	GSPATP00010951001	TTHERM_00377310	i8356	p28379	t102438
CLS00912	IMG5_148090	GSPATP00010951001	TTHERM_00377310	i8357	p28380	t102439
CLS00912	IMG5_148090	GSPATP00010951001	TTHERM_00377310	i8358	p28381	t102440
CLS00913	GSPATP00006693001	TTHERM_01004930	IMG5_170920	p17926	t38498	i10347
CLS00913	GSPATP00006693001	TTHERM_01004930	IMG5_170920	p17927	t38500	i10349
CLS00913	GSPATP00006693001	TTHERM_01004930	IMG5_170920	p17929	t38502	i10350
CLS00913	TTHERM_01004930	GSPATP00006693001	IMG5_170920	t38498	p17926	i10347
CLS00913	TTHERM_01004930	GSPATP00006693001	IMG5_170920	t38500	p17927	i10349
CLS00913	TTHERM_01004930	GSPATP00006693001	IMG5_170920	t38502	p17929	i10350
CLS00913	IMG5_170920	GSPATP00006693001	TTHERM_01004930	i10347	p17926	t38498
CLS00913	IMG5_170920	GSPATP00006693001	TTHERM_01004930	i10349	p17927	t38500
CLS00913	IMG5_170920	GSPATP00006693001	TTHERM_01004930	i10350	p17929	t38502
CLS00915	GSPATP00020125001	TTHERM_00023950	IMG5_148080	p45744	t1067	i21988
CLS00915	TTHERM_00023950	GSPATP00020125001	IMG5_148080	t1067	p45744	i21988
CLS00915	IMG5_148080	GSPATP00020125001	TTHERM_00023950	i21988	p45744	t1067
CLS00917	GSPATP00017447001	TTHERM_00220710	IMG5_148070	p102063	t25480	i21986
CLS00917	TTHERM_00220710	GSPATP00017447001	IMG5_148070	t25480	p102063	i21986
CLS00917	IMG5_148070	GSPATP00017447001	TTHERM_00220710	i21986	p102063	t25480
CLS00918	GSPATP00022465001	TTHERM_00148970	IMG5_148030	p50161	t24483	i21975
CLS00918	GSPATP00022465001	TTHERM_00148970	IMG5_148030	p50162	t24485	i21977
CLS00918	GSPATP00022465001	TTHERM_00148970	IMG5_148030	p50163	t24488	i21980
CLS00918	TTHERM_00148970	GSPATP00022465001	IMG5_148030	t24483	p50161	i21975
CLS00918	TTHERM_00148970	GSPATP00022465001	IMG5_148030	t24485	p50162	i21977
CLS00918	TTHERM_00148970	GSPATP00022465001	IMG5_148030	t24488	p50163	i21980
CLS00918	IMG5_148030	GSPATP00022465001	TTHERM_00148970	i21975	p50161	t24483
CLS00918	IMG5_148030	GSPATP00022465001	TTHERM_00148970	i21977	p50162	t24485
CLS00918	IMG5_148030	GSPATP00022465001	TTHERM_00148970	i21980	p50163	t24488
CLS00921	GSPATP00015087001	TTHERM_00310530	IMG5_050470	p36373	t75264	i2192
CLS00921	TTHERM_00310530	GSPATP00015087001	IMG5_050470	t75264	p36373	i2192
CLS00921	IMG5_050470	GSPATP00015087001	TTHERM_00310530	i2192	p36373	t75264
CLS00924	GSPATP00011153001	TTHERM_00497660	IMG5_092610	p91007	t83121	i4201
CLS00924	TTHERM_00497660	GSPATP00011153001	IMG5_092610	t83121	p91007	i4201
CLS00924	IMG5_092610	GSPATP00011153001	TTHERM_00497660	i4201	p91007	t83121
CLS00926	GSPATP00013823001	TTHERM_00941400	IMG5_092570	p95152	t60696	i17723
CLS00926	TTHERM_00941400	GSPATP00013823001	IMG5_092570	t60696	p95152	i17723
CLS00926	IMG5_092570	GSPATP00013823001	TTHERM_00941400	i17723	p95152	t60696
CLS00928	GSPATP00017722001	TTHERM_00926950	IMG5_201270	p102491	t6131	i26770
CLS00928	TTHERM_00926950	GSPATP00017722001	IMG5_201270	t6131	p102491	i26770
CLS00928	IMG5_201270	GSPATP00017722001	TTHERM_00926950	i26770	p102491	t6131
CLS00931	GSPATP00008478001	TTHERM_00444510	IMG5_201600	p24522	t79399	i12946
CLS00931	GSPATP00008478001	TTHERM_00444510	IMG5_201600	p24523	t79400	i12947
CLS00931	TTHERM_00444510	GSPATP00008478001	IMG5_201600	t79399	p24522	i12946
CLS00931	TTHERM_00444510	GSPATP00008478001	IMG5_201600	t79400	p24523	i12947
CLS00931	IMG5_201600	GSPATP00008478001	TTHERM_00444510	i12946	p24522	t79399
CLS00931	IMG5_201600	GSPATP00008478001	TTHERM_00444510	i12947	p24523	t79400
CLS00932	GSPATP00013747001	TTHERM_01093700	IMG5_201770	p33621	t91645	i26845
CLS00932	TTHERM_01093700	GSPATP00013747001	IMG5_201770	t91645	p33621	i26845
CLS00932	IMG5_201770	GSPATP00013747001	TTHERM_01093700	i26845	p33621	t91645
CLS00934	GSPATP00011620001	TTHERM_01262870	IMG5_033320	p30286	t66737	i1727
CLS00934	GSPATP00011620001	TTHERM_01262870	IMG5_033320	p30288	t66739	i1728
CLS00934	TTHERM_01262870	GSPATP00011620001	IMG5_033320	t66737	p30286	i1727
CLS00934	TTHERM_01262870	GSPATP00011620001	IMG5_033320	t66739	p30288	i1728
CLS00934	IMG5_033320	GSPATP00011620001	TTHERM_01262870	i1727	p30286	t66737
CLS00934	IMG5_033320	GSPATP00011620001	TTHERM_01262870	i1728	p30288	t66739
CLS00936	GSPATP00023765001	TTHERM_01068290	IMG5_048710	p52912	t63756	i15405
CLS00936	TTHERM_01068290	GSPATP00023765001	IMG5_048710	t63756	p52912	i15405
CLS00936	IMG5_048710	GSPATP00023765001	TTHERM_01068290	i15405	p52912	t63756
CLS00938	GSPATP00020316001	TTHERM_01260780	IMG5_155500	p46053	t66679	i8991
CLS00938	TTHERM_01260780	GSPATP00020316001	IMG5_155500	t66679	p46053	i8991
CLS00938	IMG5_155500	GSPATP00020316001	TTHERM_01260780	i8991	p46053	t66679
CLS00938	IMG5_155500	GSPATP00020316001	TTHERM_01260780	i8992	p46054	t66680
CLS00944	GSPATP00035051001	TTHERM_00579180	IMG5_162280	p76128	t87036	i9534
CLS00944	TTHERM_00579180	GSPATP00035051001	IMG5_162280	t87036	p76128	i9534
CLS00944	IMG5_162280	GSPATP00035051001	TTHERM_00579180	i9534	p76128	t87036
CLS00945	GSPATP00030943001	TTHERM_00697130	IMG5_162440	p68866	t42985	i23296
CLS00945	TTHERM_00697130	GSPATP00030943001	IMG5_162440	t42985	p68866	i23296
CLS00945	IMG5_162440	GSPATP00030943001	TTHERM_00697130	i23296	p68866	t42985
CLS00947	GSPATP00015584001	TTHERM_00659070	IMG5_169800	p37149	t85501	i10260
CLS00947	TTHERM_00659070	GSPATP00015584001	IMG5_169800	t85501	p37149	i10260
CLS00947	IMG5_169800	GSPATP00015584001	TTHERM_00659070	i10260	p37149	t85501
CLS00948	GSPATP00006586001	TTHERM_00013100	IMG5_077900	p17743	t648	i3634
CLS00948	TTHERM_00013100	GSPATP00006586001	IMG5_077900	t648	p17743	i3634
CLS00948	IMG5_077900	GSPATP00006586001	TTHERM_00013100	i3634	p17743	t648
CLS00952	GSPATP00018760001	TTHERM_00037210	IMG5_085320	p104125	t97481	i3952
CLS00952	TTHERM_00037210	GSPATP00018760001	IMG5_085320	t97481	p104125	i3952
CLS00952	IMG5_085320	GSPATP00018760001	TTHERM_00037210	i3952	p104125	t97481
CLS00954	GSPATP00024147001	TTHERM_00290660	IMG5_147720	p114537	t19417	i8317
CLS00954	TTHERM_00290660	GSPATP00024147001	IMG5_147720	t19417	p114537	i8317
CLS00954	IMG5_147720	GSPATP00024147001	TTHERM_00290660	i8317	p114537	t19417
CLS00958	GSPATP00006419001	TTHERM_00470990	IMG5_009240	p76695	t71457	i680
CLS00960	GSPATP00006568001	TTHERM_00157930	IMG5_021080	p17702	t99064	i1271
CLS00960	TTHERM_00157930	GSPATP00006568001	IMG5_021080	t99064	p17702	i1271
CLS00960	IMG5_021080	GSPATP00006568001	TTHERM_00157930	i1271	p17702	t99064
CLS00961	GSPATP00025685001	TTHERM_00471920	IMG5_021030	p55775	t71625	i1260
CLS00961	GSPATP00025685001	TTHERM_00471920	IMG5_021030	p55777	t71627	i1262
CLS00961	TTHERM_00471920	GSPATP00025685001	IMG5_021030	t71625	p55775	i1260
CLS00961	TTHERM_00471920	GSPATP00025685001	IMG5_021030	t71627	p55777	i1262
CLS00961	IMG5_021030	GSPATP00025685001	TTHERM_00471920	i1260	p55775	t71625
CLS00961	IMG5_021030	GSPATP00025685001	TTHERM_00471920	i1262	p55777	t71627
CLS00962	GSPATP00005060001	TTHERM_00293350	IMG5_200380	p7207	t74228	i12817
CLS00962	TTHERM_00293350	GSPATP00005060001	IMG5_200380	t74228	p7207	i12817
CLS00962	IMG5_200380	GSPATP00005060001	TTHERM_00293350	i12817	p7207	t74228
CLS00965	GSPATP00035274001	TTHERM_00829380	IMG5_115730	p16043	t4306	i5828
CLS00965	TTHERM_00829380	GSPATP00035274001	IMG5_115730	t4306	p16043	i5828
CLS00965	IMG5_115730	GSPATP00035274001	TTHERM_00829380	i5828	p16043	t4306
CLS00967	GSPATP00036550001	TTHERM_00213600	IMG5_099240	p79510	t6966	i4584
CLS00967	GSPATP00036550001	TTHERM_00213600	IMG5_099240	p79511	t6968	i4586
CLS00967	GSPATP00036550001	TTHERM_00213600	IMG5_099240	p79512	t6970	i4587
CLS00967	TTHERM_00213600	GSPATP00036550001	IMG5_099240	t6966	p79510	i4584
CLS00967	TTHERM_00213600	GSPATP00036550001	IMG5_099240	t6968	p79511	i4586
CLS00967	TTHERM_00213600	GSPATP00036550001	IMG5_099240	t6970	p79512	i4587
CLS00967	IMG5_099240	GSPATP00036550001	TTHERM_00213600	i4584	p79510	t6966
CLS00967	IMG5_099240	GSPATP00036550001	TTHERM_00213600	i4586	p79511	t6968
CLS00967	IMG5_099240	GSPATP00036550001	TTHERM_00213600	i4587	p79512	t6970
CLS00968	GSPATP00021957001	TTHERM_00140780	IMG5_099260	p49423	t78249	i18108
CLS00968	GSPATP00021957001	TTHERM_00140780	IMG5_099260	p49424	t78251	i18110
CLS00968	TTHERM_00140780	GSPATP00021957001	IMG5_099260	t78249	p49423	i18108
CLS00968	TTHERM_00140780	GSPATP00021957001	IMG5_099260	t78251	p49424	i18110
CLS00968	IMG5_099260	GSPATP00021957001	TTHERM_00140780	i18108	p49423	t78249
CLS00968	IMG5_099260	GSPATP00021957001	TTHERM_00140780	i18110	p49424	t78251
CLS00969	GSPATP00024852001	TTHERM_00004830	IMG5_099180	p115632	t270	i4563
CLS00969	GSPATP00024852001	TTHERM_00004830	IMG5_099180	p115633	t272	i4565
CLS00969	TTHERM_00004830	GSPATP00024852001	IMG5_099180	t270	p115632	i4563
CLS00969	TTHERM_00004830	GSPATP00024852001	IMG5_099180	t272	p115633	i4565
CLS00969	IMG5_099180	GSPATP00024852001	TTHERM_00004830	i4563	p115632	t270
CLS00969	IMG5_099180	GSPATP00024852001	TTHERM_00004830	i4565	p115633	t272
CLS00970	GSPATP00004636001	TTHERM_00074280	IMG5_099250	p4054	t98110	i18103
CLS00970	TTHERM_00074280	GSPATP00004636001	IMG5_099250	t98110	p4054	i18103
CLS00970	IMG5_099250	GSPATP00004636001	TTHERM_00074280	i18103	p4054	t98110
CLS00977	GSPATP00011081001	TTHERM_01052900	IMG5_194710	p90888	t63545	i26024
CLS00977	TTHERM_01052900	GSPATP00011081001	IMG5_194710	t63545	p90888	i26024
CLS00977	IMG5_194710	GSPATP00011081001	TTHERM_01052900	i26024	p90888	t63545
CLS00981	GSPATP00034062001	TTHERM_00726300	IMG5_118510	p13836	t55774	i6137
CLS00981	TTHERM_00726300	GSPATP00034062001	IMG5_118510	t55774	p13836	i6137
CLS00981	IMG5_118510	GSPATP00034062001	TTHERM_00726300	i6137	p13836	t55774
CLS00983	GSPATP00028314001	TTHERM_00324550	IMG5_100770	p2678	t14788	i18302
CLS00983	TTHERM_00324550	GSPATP00028314001	IMG5_100770	t14788	p2678	i18302
CLS00983	IMG5_100770	GSPATP00028314001	TTHERM_00324550	i18302	p2678	t14788
CLS00984	GSPATP00024451001	TTHERM_00412070	IMG5_100730	p53937	t82924	i18290
CLS00984	GSPATP00024451001	TTHERM_00412070	IMG5_100730	p53938	t82925	i18291
CLS00984	TTHERM_00412070	GSPATP00024451001	IMG5_100730	t82924	p53937	i18290
CLS00984	TTHERM_00412070	GSPATP00024451001	IMG5_100730	t82925	p53938	i18291
CLS00984	IMG5_100730	GSPATP00024451001	TTHERM_00412070	i18290	p53937	t82924
CLS00984	IMG5_100730	GSPATP00024451001	TTHERM_00412070	i18291	p53938	t82925
CLS00986	GSPATP00008575001	TTHERM_00446290	IMG5_170910	p86036	t79635	i23992
CLS00986	GSPATP00008575001	TTHERM_00446290	IMG5_170910	p86037	t79636	i23993
CLS00986	TTHERM_00446290	GSPATP00008575001	IMG5_170910	t79635	p86036	i23992
CLS00986	TTHERM_00446290	GSPATP00008575001	IMG5_170910	t79636	p86037	i23993
CLS00986	IMG5_170910	GSPATP00008575001	TTHERM_00446290	i23992	p86036	t79635
CLS00986	IMG5_170910	GSPATP00008575001	TTHERM_00446290	i23993	p86037	t79636
CLS00987	GSPATP00006710001	TTHERM_00218660	IMG5_170860	p78896	t77907	i23985
CLS00987	GSPATP00006710001	TTHERM_00218660	IMG5_170860	p78897	t77908	i23986
CLS00987	TTHERM_00218660	GSPATP00006710001	IMG5_170860	t77907	p78896	i23985
CLS00987	TTHERM_00218660	GSPATP00006710001	IMG5_170860	t77908	p78897	i23986
CLS00987	IMG5_170860	GSPATP00006710001	TTHERM_00218660	i23985	p78896	t77907
CLS00987	IMG5_170860	GSPATP00006710001	TTHERM_00218660	i23986	p78897	t77908
CLS00988	GSPATP00035134001	TTHERM_00624660	IMG5_183260	p76269	t42729	i11278
CLS00988	TTHERM_00624660	GSPATP00035134001	IMG5_183260	t42729	p76269	i11278
CLS00988	IMG5_183260	GSPATP00035134001	TTHERM_00624660	i11278	p76269	t42729
CLS00994	GSPATP00021767001	TTHERM_01347910	IMG5_172130	p49088	t67859	i24084
CLS00994	GSPATP00021767001	TTHERM_01347910	IMG5_172130	p49089	t67860	i24085
CLS00994	TTHERM_01347910	GSPATP00021767001	IMG5_172130	t67859	p49088	i24084
CLS00994	TTHERM_01347910	GSPATP00021767001	IMG5_172130	t67860	p49089	i24085
CLS00994	IMG5_172130	GSPATP00021767001	TTHERM_01347910	i24084	p49088	t67859
CLS00994	IMG5_172130	GSPATP00021767001	TTHERM_01347910	i24085	p49089	t67860
CLS00996	GSPATP00026133001	TTHERM_00127020	IMG5_197970	p118121	t76833	i12619
CLS00996	TTHERM_00127020	GSPATP00026133001	IMG5_197970	t76833	p118121	i12619
CLS00996	IMG5_197970	GSPATP00026133001	TTHERM_00127020	i12619	p118121	t76833
CLS00997	GSPATP00033750001	TTHERM_00616340	IMG5_051480	p12803	t33695	i2236
CLS00997	GSPATP00033750001	TTHERM_00616340	IMG5_051480	p12804	t33696	i2237
CLS00997	GSPATP00033750001	TTHERM_00616340	IMG5_051480	p12806	t33699	i2239
CLS00997	GSPATP00033750001	TTHERM_00616340	IMG5_051480	p12807	t33701	i2241
CLS00997	GSPATP00033750001	TTHERM_00616340	IMG5_051480	p12810	t33704	i2242
CLS00997	TTHERM_00616340	GSPATP00033750001	IMG5_051480	t33695	p12803	i2236
CLS00997	TTHERM_00616340	GSPATP00033750001	IMG5_051480	t33696	p12804	i2237
CLS00997	TTHERM_00616340	GSPATP00033750001	IMG5_051480	t33699	p12806	i2239
CLS00997	TTHERM_00616340	GSPATP00033750001	IMG5_051480	t33701	p12807	i2241
CLS00997	TTHERM_00616340	GSPATP00033750001	IMG5_051480	t33704	p12810	i2242
CLS00997	IMG5_051480	GSPATP00033750001	TTHERM_00616340	i2236	p12803	t33695
CLS00997	IMG5_051480	GSPATP00033750001	TTHERM_00616340	i2237	p12804	t33696
CLS00997	IMG5_051480	GSPATP00033750001	TTHERM_00616340	i2239	p12806	t33699
CLS00997	IMG5_051480	GSPATP00033750001	TTHERM_00616340	i2241	p12807	t33701
CLS00997	IMG5_051480	GSPATP00033750001	TTHERM_00616340	i2242	p12810	t33704
CLS01000	GSPATP00015541001	TTHERM_00149630	IMG5_041110	p37080	t77360	i1908
CLS01000	TTHERM_00149630	GSPATP00015541001	IMG5_041110	t77360	p37080	i1908
CLS01000	IMG5_041110	GSPATP00015541001	TTHERM_00149630	i1908	p37080	t77360
CLS01004	GSPATP00011384001	TTHERM_00600100	IMG5_019890	p29858	t71262	i1187
CLS01004	TTHERM_00600100	GSPATP00011384001	IMG5_019890	t71262	p29858	i1187
CLS01004	IMG5_019890	GSPATP00011384001	TTHERM_00600100	i1187	p29858	t71262
CLS01006	GSPATP00009889001	TTHERM_00077460	IMG5_059480	p26753	t98374	i16103
CLS01006	TTHERM_00077460	GSPATP00009889001	IMG5_059480	t98374	p26753	i16103
CLS01006	IMG5_059480	GSPATP00009889001	TTHERM_00077460	i16103	p26753	t98374
CLS01009	GSPATP00030405001	TTHERM_00077050	IMG5_115070	p6367	t46390	i19446
CLS01009	TTHERM_00077050	GSPATP00030405001	IMG5_115070	t46390	p6367	i19446
CLS01009	IMG5_115070	GSPATP00030405001	TTHERM_00077050	i19446	p6367	t46390
CLS01010	GSPATP00036529001	TTHERM_00193230	IMG5_115100	p79468	t58978	i19450
CLS01010	GSPATP00036529001	TTHERM_00193230	IMG5_115100	p79470	t58981	i19453
CLS01010	GSPATP00036529001	TTHERM_00193230	IMG5_115100	p79471	t58982	i19454
CLS01010	TTHERM_00193230	GSPATP00036529001	IMG5_115100	t58978	p79468	i19450
CLS01010	TTHERM_00193230	GSPATP00036529001	IMG5_115100	t58981	p79470	i19453
CLS01010	TTHERM_00193230	GSPATP00036529001	IMG5_115100	t58982	p79471	i19454
CLS01010	IMG5_115100	GSPATP00036529001	TTHERM_00193230	i19450	p79468	t58978
CLS01010	IMG5_115100	GSPATP00036529001	TTHERM_00193230	i19453	p79470	t58981
CLS01010	IMG5_115100	GSPATP00036529001	TTHERM_00193230	i19454	p79471	t58982
CLS01011	GSPATP00026376001	TTHERM_00193370	IMG5_115110	p118496	t5099	i5796
CLS01011	TTHERM_00193370	GSPATP00026376001	IMG5_115110	t5099	p118496	i5796
CLS01011	IMG5_115110	GSPATP00026376001	TTHERM_00193370	i5796	p118496	t5099
CLS01013	GSPATP00017954001	TTHERM_00532610	IMG5_115080	p102877	t99410	i5792
CLS01013	TTHERM_00532610	GSPATP00017954001	IMG5_115080	t99410	p102877	i5792
CLS01013	IMG5_115080	GSPATP00017954001	TTHERM_00532610	i5792	p102877	t99410
CLS01022	GSPATP00007244001	TTHERM_00037219	IMG5_179630	p81370	t97484	i10961
CLS01022	TTHERM_00037219	GSPATP00007244001	IMG5_179630	t97484	p81370	i10961
CLS01022	IMG5_179630	GSPATP00007244001	TTHERM_00037219	i10961	p81370	t97484
CLS01024	GSPATP00021216001	TTHERM_00494730	IMG5_023020	p108683	t82152	i1329
CLS01024	TTHERM_00494730	GSPATP00021216001	IMG5_023020	t82151	p108682	i1328
CLS01024	TTHERM_00494730	GSPATP00021216001	IMG5_023020	t82152	p108683	i1329
CLS01024	IMG5_023020	GSPATP00021216001	TTHERM_00494730	i1329	p108683	t82152
CLS01026	GSPATP00027502001	TTHERM_00786930	IMG5_007790	p120261	t38337	i13954
CLS01026	TTHERM_00786930	GSPATP00027502001	IMG5_007790	t38337	p120261	i13954
CLS01026	IMG5_007790	GSPATP00027502001	TTHERM_00786930	i13954	p120261	t38337
CLS01028	GSPATP00021736001	TTHERM_00562810	IMG5_070920	p49032	t32600	i16808
CLS01028	GSPATP00021736001	TTHERM_00562810	IMG5_070920	p49033	t32601	i16809
CLS01028	TTHERM_00562810	GSPATP00021736001	IMG5_070920	t32600	p49032	i16808
CLS01028	TTHERM_00562810	GSPATP00021736001	IMG5_070920	t32601	p49033	i16809
CLS01028	IMG5_070920	GSPATP00021736001	TTHERM_00562810	i16808	p49032	t32600
CLS01028	IMG5_070920	GSPATP00021736001	TTHERM_00562810	i16809	p49033	t32601
CLS01033	GSPATP00026887001	TTHERM_00294930	IMG5_061270	p58230	t74113	i16243
CLS01033	GSPATP00026887001	TTHERM_00294930	IMG5_061270	p58231	t74115	i16246
CLS01033	TTHERM_00294930	GSPATP00026887001	IMG5_061270	t74113	p58230	i16243
CLS01033	TTHERM_00294930	GSPATP00026887001	IMG5_061270	t74115	p58231	i16246
CLS01033	IMG5_061270	GSPATP00026887001	TTHERM_00294930	i16243	p58230	t74113
CLS01033	IMG5_061270	GSPATP00026887001	TTHERM_00294930	i16246	p58231	t74115
CLS01035	GSPATP00027995001	TTHERM_00316290	IMG5_061210	p62812	t18913	i16235
CLS01035	TTHERM_00316290	GSPATP00027995001	IMG5_061210	t18913	p62812	i16235
CLS01035	IMG5_061210	GSPATP00027995001	TTHERM_00316290	i16235	p62812	t18913
CLS01041	GSPATP00037397001	TTHERM_00230970	IMG5_012600	p19756	t8622	i864
CLS01041	TTHERM_00230970	GSPATP00037397001	IMG5_012600	t8622	p19756	i864
CLS01041	IMG5_012600	GSPATP00037397001	TTHERM_00230970	i864	p19756	t8622
CLS01045	GSPATP00018683001	TTHERM_00895820	IMG5_120530	p103981	t58912	i19948
CLS01045	TTHERM_00895820	GSPATP00018683001	IMG5_120530	t58912	p103981	i19948
CLS01045	IMG5_120530	GSPATP00018683001	TTHERM_00895820	i19948	p103981	t58912
CLS01054	GSPATP00023703001	TTHERM_00449570	IMG5_155040	p113899	t92739	i22630
CLS01054	GSPATP00023703001	TTHERM_00449570	IMG5_155040	p113900	t92740	i22631
CLS01054	TTHERM_00449570	GSPATP00023703001	IMG5_155040	t92739	p113899	i22630
CLS01054	TTHERM_00449570	GSPATP00023703001	IMG5_155040	t92740	p113900	i22631
CLS01054	IMG5_155040	GSPATP00023703001	TTHERM_00449570	i22630	p113899	t92739
CLS01054	IMG5_155040	GSPATP00023703001	TTHERM_00449570	i22631	p113900	t92740
CLS01058	GSPATP00014938001	TTHERM_00148730	IMG5_121750	p97517	t24424	i20089
CLS01058	GSPATP00014938001	TTHERM_00148730	IMG5_121750	p97518	t24425	i20090
CLS01058	TTHERM_00148730	GSPATP00014938001	IMG5_121750	t24424	p97517	i20089
CLS01058	TTHERM_00148730	GSPATP00014938001	IMG5_121750	t24425	p97518	i20090
CLS01058	IMG5_121750	GSPATP00014938001	TTHERM_00148730	i20090	p97518	t24425
CLS01062	GSPATP00019077001	TTHERM_01043170	IMG5_123720	p43462	t40103	i20222
CLS01062	GSPATP00019077001	TTHERM_01043170	IMG5_123720	p43464	t40106	i20225
CLS01062	GSPATP00019077001	TTHERM_01043170	IMG5_123720	p43465	t40107	i20226
CLS01062	TTHERM_01043170	GSPATP00019077001	IMG5_123720	t40103	p43462	i20222
CLS01062	TTHERM_01043170	GSPATP00019077001	IMG5_123720	t40106	p43464	i20225
CLS01062	TTHERM_01043170	GSPATP00019077001	IMG5_123720	t40107	p43465	i20226
CLS01062	IMG5_123720	GSPATP00019077001	TTHERM_01043170	i20222	p43462	t40103
CLS01062	IMG5_123720	GSPATP00019077001	TTHERM_01043170	i20225	p43464	t40106
CLS01062	IMG5_123720	GSPATP00019077001	TTHERM_01043170	i20226	p43465	t40107
CLS01064	GSPATP00012988001	TTHERM_01000190	IMG5_123670	p32410	t94792	i6678
CLS01064	GSPATP00012988001	TTHERM_01000190	IMG5_123670	p32411	t94794	i6680
CLS01064	GSPATP00012988001	TTHERM_01000190	IMG5_123670	p32412	t94795	i6681
CLS01064	TTHERM_01000190	GSPATP00012988001	IMG5_123670	t94792	p32410	i6678
CLS01064	TTHERM_01000190	GSPATP00012988001	IMG5_123670	t94794	p32411	i6680
CLS01064	TTHERM_01000190	GSPATP00012988001	IMG5_123670	t94795	p32412	i6681
CLS01064	IMG5_123670	GSPATP00012988001	TTHERM_01000190	i6678	p32410	t94792
CLS01064	IMG5_123670	GSPATP00012988001	TTHERM_01000190	i6680	p32411	t94794
CLS01064	IMG5_123670	GSPATP00012988001	TTHERM_01000190	i6681	p32412	t94795
CLS01066	GSPATP00037835001	TTHERM_00189270	IMG5_173910	p20990	t75580	i10572
CLS01066	GSPATP00037835001	TTHERM_00189270	IMG5_173910	p20993	t75588	i10577
CLS01066	TTHERM_00189270	GSPATP00037835001	IMG5_173910	t75580	p20990	i10572
CLS01066	TTHERM_00189270	GSPATP00037835001	IMG5_173910	t75588	p20993	i10577
CLS01066	IMG5_173910	GSPATP00037835001	TTHERM_00189270	i10572	p20990	t75580
CLS01066	IMG5_173910	GSPATP00037835001	TTHERM_00189270	i10577	p20993	t75588
CLS01071	GSPATP00016532001	TTHERM_00649060	IMG5_149900	p100006	t16731	i22188
CLS01071	GSPATP00016532001	TTHERM_00649060	IMG5_149900	p100007	t16732	i22189
CLS01071	GSPATP00016532001	TTHERM_00649060	IMG5_149900	p100008	t16733	i22190
CLS01071	GSPATP00016532001	TTHERM_00649060	IMG5_149900	p100009	t16735	i22192
CLS01071	TTHERM_00649060	GSPATP00016532001	IMG5_149900	t16731	p100006	i22188
CLS01071	TTHERM_00649060	GSPATP00016532001	IMG5_149900	t16732	p100007	i22189
CLS01071	TTHERM_00649060	GSPATP00016532001	IMG5_149900	t16733	p100008	i22190
CLS01071	TTHERM_00649060	GSPATP00016532001	IMG5_149900	t16735	p100009	i22192
CLS01071	IMG5_149900	GSPATP00016532001	TTHERM_00649060	i22188	p100006	t16731
CLS01071	IMG5_149900	GSPATP00016532001	TTHERM_00649060	i22189	p100007	t16732
CLS01071	IMG5_149900	GSPATP00016532001	TTHERM_00649060	i22190	p100008	t16733
CLS01071	IMG5_149900	GSPATP00016532001	TTHERM_00649060	i22192	p100009	t16735
CLS01072	GSPATP00008705001	TTHERM_00434070	IMG5_184430	p24930	t47826	i11415
CLS01072	GSPATP00008705001	TTHERM_00434070	IMG5_184430	p24931	t47827	i11416
CLS01072	TTHERM_00434070	GSPATP00008705001	IMG5_184430	t47826	p24930	i11415
CLS01072	TTHERM_00434070	GSPATP00008705001	IMG5_184430	t47827	p24931	i11416
CLS01072	IMG5_184430	GSPATP00008705001	TTHERM_00434070	i11415	p24930	t47826
CLS01072	IMG5_184430	GSPATP00008705001	TTHERM_00434070	i11416	p24931	t47827
CLS01073	GSPATP00033903001	TTHERM_00446050	IMG5_184440	p13615	t26736	i25103
CLS01073	TTHERM_00446050	GSPATP00033903001	IMG5_184440	t26736	p13615	i25103
CLS01073	IMG5_184440	GSPATP00033903001	TTHERM_00446050	i25103	p13615	t26736
CLS01074	GSPATP00022849001	TTHERM_00715640	IMG5_184410	p111962	t68577	i11404
CLS01074	TTHERM_00715640	GSPATP00022849001	IMG5_184410	t68577	p111962	i11404
CLS01074	IMG5_184410	GSPATP00022849001	TTHERM_00715640	i11404	p111962	t68577
CLS01078	GSPATP00026509001	TTHERM_00059210	IMG5_010870	p57668	t80886	i14080
CLS01078	TTHERM_00059210	GSPATP00026509001	IMG5_010870	t80886	p57668	i14080
CLS01078	IMG5_010870	GSPATP00026509001	TTHERM_00059210	i14080	p57668	t80886
CLS01079	GSPATP00007017001	TTHERM_00716050	IMG5_010790	p20072	t16003	i14065
CLS01079	TTHERM_00716050	GSPATP00007017001	IMG5_010790	t16003	p20072	i14065
CLS01079	IMG5_010790	GSPATP00007017001	TTHERM_00716050	i14065	p20072	t16003
CLS01081	GSPATP00021351001	TTHERM_00149400	IMG5_197160	p108882	t24574	i12552
CLS01081	GSPATP00021351001	TTHERM_00149400	IMG5_197160	p108885	t24580	i12555
CLS01081	GSPATP00021351001	TTHERM_00149400	IMG5_197160	p108886	t24583	i12557
CLS01081	TTHERM_00149400	GSPATP00021351001	IMG5_197160	t24574	p108882	i12552
CLS01081	TTHERM_00149400	GSPATP00021351001	IMG5_197160	t24580	p108885	i12555
CLS01081	TTHERM_00149400	GSPATP00021351001	IMG5_197160	t24583	p108886	i12557
CLS01081	IMG5_197160	GSPATP00021351001	TTHERM_00149400	i12552	p108882	t24574
CLS01081	IMG5_197160	GSPATP00021351001	TTHERM_00149400	i12555	p108885	t24580
CLS01081	IMG5_197160	GSPATP00021351001	TTHERM_00149400	i12557	p108886	t24583
CLS01082	GSPATP00030133001	TTHERM_00317000	IMG5_026550	p5969	t71914	i1515
CLS01082	GSPATP00030133001	TTHERM_00317000	IMG5_026550	p5970	t71915	i1516
CLS01082	TTHERM_00317000	GSPATP00030133001	IMG5_026550	t71914	p5969	i1515
CLS01082	TTHERM_00317000	GSPATP00030133001	IMG5_026550	t71915	p5970	i1516
CLS01082	IMG5_026550	GSPATP00030133001	TTHERM_00317000	i1515	p5969	t71914
CLS01082	IMG5_026550	GSPATP00030133001	TTHERM_00317000	i1516	p5970	t71915
CLS01087	GSPATP00006732001	TTHERM_00220590	IMG5_167400	p78948	t25463	i10005
CLS01087	TTHERM_00220590	GSPATP00006732001	IMG5_167400	t25463	p78948	i10005
CLS01087	IMG5_167400	GSPATP00006732001	TTHERM_00220590	i10005	p78948	t25463
CLS01092	GSPATP00019334001	TTHERM_00787270	IMG5_108680	p44547	t90026	i5373
CLS01092	TTHERM_00787270	GSPATP00019334001	IMG5_108680	t90026	p44547	i5373
CLS01092	IMG5_108680	GSPATP00019334001	TTHERM_00787270	i5373	p44547	t90026
CLS01097	GSPATP00016054001	TTHERM_00068150	IMG5_048550	p37876	t80760	i15393
CLS01097	TTHERM_00068150	GSPATP00016054001	IMG5_048550	t80760	p37876	i15393
CLS01097	IMG5_048550	GSPATP00016054001	TTHERM_00068150	i15393	p37876	t80760
CLS01101	GSPATP00025138001	TTHERM_00440620	IMG5_124520	p54885	t81173	i6797
CLS01101	TTHERM_00440620	GSPATP00025138001	IMG5_124520	t81173	p54885	i6797
CLS01101	IMG5_124520	GSPATP00025138001	TTHERM_00440620	i6797	p54885	t81173
CLS01102	GSPATP00011589001	TTHERM_00077080	IMG5_124490	p30232	t98298	i20272
CLS01102	TTHERM_00077080	GSPATP00011589001	IMG5_124490	t98298	p30232	i20272
CLS01102	IMG5_124490	GSPATP00011589001	TTHERM_00077080	i20272	p30232	t98298
CLS01103	GSPATP00025727001	TTHERM_00784430	IMG5_148740	p117542	t42510	i8434
CLS01103	GSPATP00025727001	TTHERM_00784430	IMG5_148740	p117543	t42511	i8435
CLS01103	GSPATP00025727001	TTHERM_00784430	IMG5_148740	p117544	t42513	i8437
CLS01103	GSPATP00025727001	TTHERM_00784430	IMG5_148740	p117545	t42514	i8438
CLS01103	TTHERM_00784430	GSPATP00025727001	IMG5_148740	t42510	p117542	i8434
CLS01103	TTHERM_00784430	GSPATP00025727001	IMG5_148740	t42511	p117543	i8435
CLS01103	TTHERM_00784430	GSPATP00025727001	IMG5_148740	t42513	p117544	i8437
CLS01103	TTHERM_00784430	GSPATP00025727001	IMG5_148740	t42514	p117545	i8438
CLS01103	IMG5_148740	GSPATP00025727001	TTHERM_00784430	i8434	p117542	t42510
[truncated: 250 more rows]
