# Supplementary material for: Evolution of the Exon-Intron Structure in Ciliate Genomes
Source: PLoS One. 2016 Sep 7;11(9):e0161476. doi: 10.1371/journal.pone.0161476 (PMC5014332; doi:10.1371/journal.pone.0161476)
Supplement: S2 File — Tables include COG IDs, protein IDs, and corresponding intron IDs. Conserved introns were identified as described in Methods (“Identification of conserved introns”). (ZIP) [file pone.0161476.s006.zip › Cistrons__Paramecium_Tetrahymena_Ichtiophtirius_Oxytricha.csv]

CLS00012	GSPATP00016599001	TTHERM_00189080	IMG5_137740	Contig13038.0.g105	p100120	t22899	i21239	o4504
CLS00012	TTHERM_00189080	GSPATP00016599001	IMG5_137740	Contig13038.0.g105	t22899	p100120	i21239	o4504
CLS00012	IMG5_137740	GSPATP00016599001	TTHERM_00189080	Contig13038.0.g105	i21239	p100120	t22899	o4504
CLS00012	Contig13038.0.g105	GSPATP00016599001	TTHERM_00189080	IMG5_137740	o4504	p100120	t22899	i21239
CLS00021	GSPATP00031699001	TTHERM_00895780	IMG5_173760	Contig10719.0.g52	p69990	t58867	i24279	o1085
CLS00021	TTHERM_00895780	GSPATP00031699001	IMG5_173760	Contig10719.0.g52	t58867	p69990	i24279	o1085
CLS00021	IMG5_173760	GSPATP00031699001	TTHERM_00895780	Contig10719.0.g52	i24279	p69990	t58867	o1085
CLS00021	Contig10719.0.g52	GSPATP00031699001	TTHERM_00895780	IMG5_173760	o1085	p69990	t58867	i24279
CLS00023	Contig980.0.g21	GSPATP00031730001	TTHERM_00471090	IMG5_106670	o58844	p70037	t71483	i5236
CLS00039	GSPATP00005927001	TTHERM_00456790	IMG5_176490	Contig13399.0.g37	p13106	t82347	i24453	o32758
CLS00039	GSPATP00005927001	TTHERM_00456790	IMG5_176490	Contig13399.0.g37	p13107	t82348	i24454	o32759
CLS00039	TTHERM_00456790	GSPATP00005927001	IMG5_176490	Contig13399.0.g37	t82347	p13106	i24453	o32758
CLS00039	TTHERM_00456790	GSPATP00005927001	IMG5_176490	Contig13399.0.g37	t82348	p13107	i24454	o32759
CLS00039	IMG5_176490	GSPATP00005927001	TTHERM_00456790	Contig13399.0.g37	i24453	p13106	t82347	o32758
CLS00039	IMG5_176490	GSPATP00005927001	TTHERM_00456790	Contig13399.0.g37	i24454	p13107	t82348	o32759
CLS00039	Contig13399.0.g37	GSPATP00005927001	TTHERM_00456790	IMG5_176490	o32758	p13106	t82347	i24453
CLS00039	Contig13399.0.g37	GSPATP00005927001	TTHERM_00456790	IMG5_176490	o32759	p13107	t82348	i24454
CLS00049	GSPATP00011016001	TTHERM_00390040	IMG5_021310	Contig5734.0.g8	p28471	t50266	i14529	o21435
CLS00049	TTHERM_00390040	GSPATP00011016001	IMG5_021310	Contig5734.0.g8	t50266	p28471	i14529	o21435
CLS00049	IMG5_021310	GSPATP00011016001	TTHERM_00390040	Contig5734.0.g8	i14529	p28471	t50266	o21435
CLS00049	Contig5734.0.g8	GSPATP00011016001	TTHERM_00390040	IMG5_021310	o21435	p28471	t50266	i14529
CLS00062	GSPATP00037099001	TTHERM_00013290	IMG5_100310	Contig21398.0.g83	p19349	t54449	i4694	o15114
CLS00062	GSPATP00037099001	TTHERM_00013290	IMG5_100310	Contig21398.0.g83	p19350	t54450	i4695	o15115
CLS00062	TTHERM_00013290	GSPATP00037099001	IMG5_100310	Contig21398.0.g83	t54449	p19349	i4694	o15114
CLS00062	TTHERM_00013290	GSPATP00037099001	IMG5_100310	Contig21398.0.g83	t54450	p19350	i4695	o15115
CLS00062	IMG5_100310	GSPATP00037099001	TTHERM_00013290	Contig21398.0.g83	i4694	p19349	t54449	o15114
CLS00062	IMG5_100310	GSPATP00037099001	TTHERM_00013290	Contig21398.0.g83	i4695	p19350	t54450	o15115
CLS00062	Contig21398.0.g83	GSPATP00037099001	TTHERM_00013290	IMG5_100310	o15114	p19349	t54449	i4694
CLS00062	Contig21398.0.g83	GSPATP00037099001	TTHERM_00013290	IMG5_100310	o15115	p19350	t54450	i4695
CLS00066	GSPATP00038069001	TTHERM_00624780	IMG5_100490	Contig5382.0.g35	p82265	t42754	i4732	o21043
CLS00066	GSPATP00038069001	TTHERM_00624780	IMG5_100490	Contig5382.0.g35	p82266	t42757	i4735	o21044
CLS00066	TTHERM_00624780	GSPATP00038069001	IMG5_100490	Contig5382.0.g35	t42754	p82265	i4732	o21043
CLS00066	TTHERM_00624780	GSPATP00038069001	IMG5_100490	Contig5382.0.g35	t42757	p82266	i4735	o21044
CLS00066	IMG5_100490	GSPATP00038069001	TTHERM_00624780	Contig5382.0.g35	i4732	p82265	t42754	o21043
CLS00066	IMG5_100490	GSPATP00038069001	TTHERM_00624780	Contig5382.0.g35	i4735	p82266	t42757	o21044
CLS00066	Contig5382.0.g35	GSPATP00038069001	TTHERM_00624780	IMG5_100490	o21043	p82265	t42754	i4732
CLS00066	Contig5382.0.g35	GSPATP00038069001	TTHERM_00624780	IMG5_100490	o21044	p82266	t42757	i4735
CLS00069	GSPATP00011426001	TTHERM_00219470	IMG5_100390	Contig19761.0.g82	p29948	t78043	i4708	o42765
CLS00069	IMG5_100390	GSPATP00011426001	TTHERM_00219470	Contig19761.0.g82	i4708	p29948	t78043	o42765
CLS00075	GSPATP00021102001	TTHERM_01043060	IMG5_183550	Contig12619.0.g67	p47248	t40096	i25005	o3911
CLS00075	TTHERM_01043060	GSPATP00021102001	IMG5_183550	Contig12619.0.g67	t40096	p47248	i25005	o3911
CLS00075	IMG5_183550	GSPATP00021102001	TTHERM_01043060	Contig12619.0.g67	i25005	p47248	t40096	o3911
CLS00075	Contig12619.0.g67	GSPATP00021102001	TTHERM_01043060	IMG5_183550	o3911	p47248	t40096	i25005
CLS00094	GSPATP00033860001	TTHERM_01123830	IMG5_181510	Contig11285.0.g26	p74409	t100726	i11118	o1929
CLS00094	GSPATP00033860001	TTHERM_01123830	IMG5_181510	Contig11285.0.g26	p74410	t100727	i11119	o1930
CLS00094	GSPATP00033860001	TTHERM_01123830	IMG5_181510	Contig11285.0.g26	p74411	t100728	i11120	o1931
CLS00094	GSPATP00033860001	TTHERM_01123830	IMG5_181510	Contig11285.0.g26	p74412	t100729	i11121	o1932
CLS00094	TTHERM_01123830	GSPATP00033860001	IMG5_181510	Contig11285.0.g26	t100726	p74409	i11118	o1929
CLS00094	TTHERM_01123830	GSPATP00033860001	IMG5_181510	Contig11285.0.g26	t100727	p74410	i11119	o1930
CLS00094	TTHERM_01123830	GSPATP00033860001	IMG5_181510	Contig11285.0.g26	t100728	p74411	i11120	o1931
CLS00094	TTHERM_01123830	GSPATP00033860001	IMG5_181510	Contig11285.0.g26	t100729	p74412	i11121	o1932
CLS00094	IMG5_181510	GSPATP00033860001	TTHERM_01123830	Contig11285.0.g26	i11118	p74409	t100726	o1929
CLS00094	IMG5_181510	GSPATP00033860001	TTHERM_01123830	Contig11285.0.g26	i11119	p74410	t100727	o1930
CLS00094	IMG5_181510	GSPATP00033860001	TTHERM_01123830	Contig11285.0.g26	i11120	p74411	t100728	o1931
CLS00094	IMG5_181510	GSPATP00033860001	TTHERM_01123830	Contig11285.0.g26	i11121	p74412	t100729	o1932
CLS00094	Contig11285.0.g26	GSPATP00033860001	TTHERM_01123830	IMG5_181510	o1929	p74409	t100726	i11118
CLS00094	Contig11285.0.g26	GSPATP00033860001	TTHERM_01123830	IMG5_181510	o1930	p74410	t100727	i11119
CLS00094	Contig11285.0.g26	GSPATP00033860001	TTHERM_01123830	IMG5_181510	o1931	p74411	t100728	i11120
CLS00094	Contig11285.0.g26	GSPATP00033860001	TTHERM_01123830	IMG5_181510	o1932	p74412	t100729	i11121
CLS00098	GSPATP00005325001	TTHERM_00161210	IMG5_181470	Contig1173.0.g62	p68665	t98814	i24846	o29802
CLS00098	GSPATP00005325001	TTHERM_00161210	IMG5_181470	Contig1173.0.g62	p68666	t98815	i24847	o29803
CLS00098	TTHERM_00161210	GSPATP00005325001	IMG5_181470	Contig1173.0.g62	t98814	p68665	i24846	o29802
CLS00098	TTHERM_00161210	GSPATP00005325001	IMG5_181470	Contig1173.0.g62	t98815	p68666	i24847	o29803
CLS00098	IMG5_181470	GSPATP00005325001	TTHERM_00161210	Contig1173.0.g62	i24846	p68665	t98814	o29802
CLS00098	IMG5_181470	GSPATP00005325001	TTHERM_00161210	Contig1173.0.g62	i24847	p68666	t98815	o29803
CLS00098	Contig1173.0.g62	GSPATP00005325001	TTHERM_00161210	IMG5_181470	o29802	p68665	t98814	i24846
CLS00098	Contig1173.0.g62	GSPATP00005325001	TTHERM_00161210	IMG5_181470	o29803	p68666	t98815	i24847
CLS00104	GSPATP00024017001	TTHERM_00138449	IMG5_181490	Contig922.0.g42	p53327	t23354	i24853	o25802
CLS00104	TTHERM_00138449	GSPATP00024017001	IMG5_181490	Contig922.0.g42	t23354	p53327	i24853	o25802
CLS00104	IMG5_181490	GSPATP00024017001	TTHERM_00138449	Contig922.0.g42	i24853	p53327	t23354	o25802
CLS00104	Contig922.0.g42	GSPATP00024017001	TTHERM_00138449	IMG5_181490	o25802	p53327	t23354	i24853
CLS00106	GSPATP00017661001	TTHERM_00502240	IMG5_011390	Contig10252.0.g4	p41251	t31251	i14118	o27313
CLS00106	TTHERM_00502240	GSPATP00017661001	IMG5_011390	Contig10252.0.g4	t31251	p41251	i14118	o27313
CLS00106	IMG5_011390	GSPATP00017661001	TTHERM_00502240	Contig10252.0.g4	i14118	p41251	t31251	o27313
CLS00106	Contig10252.0.g4	GSPATP00017661001	TTHERM_00502240	IMG5_011390	o27313	p41251	t31251	i14118
CLS00123	GSPATP00033844001	TTHERM_00773760	IMG5_094380	Contig17708.0.g29	p13542	t16666	i17828	o39605
CLS00123	TTHERM_00773760	GSPATP00033844001	IMG5_094380	Contig17708.0.g29	t16666	p13542	i17828	o39605
CLS00123	IMG5_094380	GSPATP00033844001	TTHERM_00773760	Contig17708.0.g29	i17828	p13542	t16666	o39605
CLS00123	Contig17708.0.g29	GSPATP00033844001	TTHERM_00773760	IMG5_094380	o39605	p13542	t16666	i17828
CLS00130	GSPATP00038085001	TTHERM_00077710	IMG5_102570	Contig11042.0.g60	p21322	t46521	i18463	o1602
CLS00130	TTHERM_00077710	GSPATP00038085001	IMG5_102570	Contig11042.0.g60	t46521	p21322	i18463	o1602
CLS00130	IMG5_102570	GSPATP00038085001	TTHERM_00077710	Contig11042.0.g60	i18463	p21322	t46521	o1602
CLS00130	Contig11042.0.g60	GSPATP00038085001	TTHERM_00077710	IMG5_102570	o1602	p21322	t46521	i18463
CLS00137	GSPATP00034795001	TTHERM_00415660	IMG5_192790	Contig21557.0.0.g99	p75746	t100453	i25848	o45632
CLS00137	TTHERM_00415660	GSPATP00034795001	IMG5_192790	Contig21557.0.0.g99	t100453	p75746	i25848	o45632
CLS00137	IMG5_192790	GSPATP00034795001	TTHERM_00415660	Contig21557.0.0.g99	i25848	p75746	t100453	o45632
CLS00137	Contig21557.0.0.g99	GSPATP00034795001	TTHERM_00415660	IMG5_192790	o45632	p75746	t100453	i25848
CLS00138	GSPATP00031797001	TTHERM_00564100	IMG5_192890	Contig16959.0.g38	p9223	t32648	i12120	o9607
CLS00138	TTHERM_00564100	GSPATP00031797001	IMG5_192890	Contig16959.0.g38	t32648	p9223	i12120	o9607
CLS00138	IMG5_192890	GSPATP00031797001	TTHERM_00564100	Contig16959.0.g38	i12120	p9223	t32648	o9607
CLS00138	Contig16959.0.g38	GSPATP00031797001	TTHERM_00564100	IMG5_192890	o9607	p9223	t32648	i12120
CLS00141	GSPATP00038463001	TTHERM_00476880	IMG5_110770	Contig10148.0.g41	p22265	t84313	i5540	o27157
CLS00141	TTHERM_00476880	GSPATP00038463001	IMG5_110770	Contig10148.0.g41	t84313	p22265	i5540	o27157
CLS00141	IMG5_110770	GSPATP00038463001	TTHERM_00476880	Contig10148.0.g41	i5540	p22265	t84313	o27157
CLS00141	Contig10148.0.g41	GSPATP00038463001	TTHERM_00476880	IMG5_110770	o27157	p22265	t84313	i5540
CLS00150	GSPATP00012160001	TTHERM_00571860	IMG5_124890	Contig20211.0.g80	p92608	t40891	i6813	o43514
CLS00150	TTHERM_00571860	GSPATP00012160001	IMG5_124890	Contig20211.0.g80	t40891	p92608	i6813	o43514
CLS00150	IMG5_124890	GSPATP00012160001	TTHERM_00571860	Contig20211.0.g80	i6813	p92608	t40891	o43514
CLS00150	Contig20211.0.g80	GSPATP00012160001	TTHERM_00571860	IMG5_124890	o43514	p92608	t40891	i6813
CLS00151	GSPATP00038946001	TTHERM_00193900	IMG5_124930	Contig8850.0.g80	p121083	t59177	i6819	o57222
CLS00151	TTHERM_00193900	GSPATP00038946001	IMG5_124930	Contig8850.0.g80	t59177	p121083	i6819	o57222
CLS00151	IMG5_124930	GSPATP00038946001	TTHERM_00193900	Contig8850.0.g80	i6819	p121083	t59177	o57222
CLS00151	Contig8850.0.g80	GSPATP00038946001	TTHERM_00193900	IMG5_124930	o57222	p121083	t59177	i6819
CLS00167	GSPATP00006685001	TTHERM_00941410	IMG5_070750	Contig21785.0.1.g110	p17915	t60700	i3339	o15662
CLS00167	IMG5_070750	GSPATP00006685001	TTHERM_00941410	Contig21785.0.1.g110	i3339	p17915	t60700	o15662
CLS00170	GSPATP00012750001	TTHERM_00653620	IMG5_202310	Contig22002.0.g104	p32139	t96840	i13072	o46469
CLS00170	GSPATP00012750001	TTHERM_00653620	IMG5_202310	Contig22002.0.g104	p32141	t96842	i13074	o46471
CLS00170	TTHERM_00653620	GSPATP00012750001	IMG5_202310	Contig22002.0.g104	t96840	p32139	i13072	o46469
CLS00170	TTHERM_00653620	GSPATP00012750001	IMG5_202310	Contig22002.0.g104	t96841	p32140	i13073	o46470
CLS00170	TTHERM_00653620	GSPATP00012750001	IMG5_202310	Contig22002.0.g104	t96842	p32141	i13074	o46471
CLS00170	IMG5_202310	GSPATP00012750001	TTHERM_00653620	Contig22002.0.g104	i13072	p32139	t96840	o46469
CLS00170	IMG5_202310	GSPATP00012750001	TTHERM_00653620	Contig22002.0.g104	i13074	p32141	t96842	o46471
CLS00170	Contig22002.0.g104	GSPATP00012750001	TTHERM_00653620	IMG5_202310	o46469	p32139	t96840	i13072
CLS00170	Contig22002.0.g104	GSPATP00012750001	TTHERM_00653620	IMG5_202310	o46471	p32141	t96842	i13074
CLS00173	GSPATP00015650001	TTHERM_01085550	IMG5_202290	Contig9539.0.g56	p98622	t39288	i13068	o58373
CLS00173	TTHERM_01085550	GSPATP00015650001	IMG5_202290	Contig9539.0.g56	t39288	p98622	i13068	o58373
CLS00173	IMG5_202290	GSPATP00015650001	TTHERM_01085550	Contig9539.0.g56	i13068	p98622	t39288	o58373
CLS00173	Contig9539.0.g56	GSPATP00015650001	TTHERM_01085550	IMG5_202290	o58373	p98622	t39288	i13068
CLS00184	GSPATP00017666001	TTHERM_00825190	IMG5_182300	Contig1412.1.g88	p41263	t17955	i11190	o6019
CLS00184	GSPATP00017666001	TTHERM_00825190	IMG5_182300	Contig1412.1.g88	p41264	t17956	i11191	o6020
CLS00184	GSPATP00017666001	TTHERM_00825190	IMG5_182300	Contig1412.1.g88	p41267	t17963	i11196	o6026
CLS00184	TTHERM_00825190	GSPATP00017666001	IMG5_182300	Contig1412.1.g88	t17955	p41263	i11190	o6019
CLS00184	TTHERM_00825190	GSPATP00017666001	IMG5_182300	Contig1412.1.g88	t17956	p41264	i11191	o6020
CLS00184	TTHERM_00825190	GSPATP00017666001	IMG5_182300	Contig1412.1.g88	t17963	p41267	i11196	o6026
CLS00184	IMG5_182300	GSPATP00017666001	TTHERM_00825190	Contig1412.1.g88	i11190	p41263	t17955	o6019
CLS00184	IMG5_182300	GSPATP00017666001	TTHERM_00825190	Contig1412.1.g88	i11191	p41264	t17956	o6020
CLS00184	IMG5_182300	GSPATP00017666001	TTHERM_00825190	Contig1412.1.g88	i11196	p41267	t17963	o6026
CLS00184	Contig1412.1.g88	GSPATP00017666001	TTHERM_00825190	IMG5_182300	o6019	p41263	t17955	i11190
CLS00184	Contig1412.1.g88	GSPATP00017666001	TTHERM_00825190	IMG5_182300	o6020	p41264	t17956	i11191
CLS00184	Contig1412.1.g88	GSPATP00017666001	TTHERM_00825190	IMG5_182300	o6026	p41267	t17963	i11196
CLS00195	GSPATP00033536001	TTHERM_00194500	IMG5_168700	Contig15609.0.g93	p73391	t59321	i10154	o7955
CLS00195	TTHERM_00194500	GSPATP00033536001	IMG5_168700	Contig15609.0.g93	t59321	p73391	i10154	o7955
CLS00195	IMG5_168700	GSPATP00033536001	TTHERM_00194500	Contig15609.0.g93	i10154	p73391	t59321	o7955
CLS00195	Contig15609.0.g93	GSPATP00033536001	TTHERM_00194500	IMG5_168700	o7955	p73391	t59321	i10154
CLS00206	GSPATP00013701001	TTHERM_00194030	IMG5_127460	Contig22443.0.g66	p33533	t5257	i20499	o47066
CLS00206	TTHERM_00194030	GSPATP00013701001	IMG5_127460	Contig22443.0.g66	t5257	p33533	i20499	o47066
CLS00206	IMG5_127460	GSPATP00013701001	TTHERM_00194030	Contig22443.0.g66	i20499	p33533	t5257	o47066
CLS00206	Contig22443.0.g66	GSPATP00013701001	TTHERM_00194030	IMG5_127460	o47066	p33533	t5257	i20499
CLS00207	GSPATP00026089001	TTHERM_00112410	IMG5_127350	Contig12680.0.g79	p118059	t41516	i6992	o31542
CLS00207	TTHERM_00112410	GSPATP00026089001	IMG5_127350	Contig12680.0.g79	t41516	p118059	i6992	o31542
CLS00207	IMG5_127350	GSPATP00026089001	TTHERM_00112410	Contig12680.0.g79	i6992	p118059	t41516	o31542
CLS00207	Contig12680.0.g79	GSPATP00026089001	TTHERM_00112410	IMG5_127350	o31542	p118059	t41516	i6992
CLS00221	GSPATP00038737001	TTHERM_00418280	IMG5_037830	Contig590.1.g76	p59530	t100355	i15164	o52927
CLS00221	TTHERM_00418280	GSPATP00038737001	IMG5_037830	Contig590.1.g76	t100355	p59530	i15164	o52927
CLS00221	IMG5_037830	GSPATP00038737001	TTHERM_00418280	Contig590.1.g76	i15164	p59530	t100355	o52927
CLS00221	Contig590.1.g76	GSPATP00038737001	TTHERM_00418280	IMG5_037830	o52927	p59530	t100355	i15164
CLS00225	GSPATP00035614001	TTHERM_00571670	IMG5_054730	Contig21128.0.g80	p16494	t92458	i15755	o44933
CLS00225	TTHERM_00571670	GSPATP00035614001	IMG5_054730	Contig21128.0.g80	t92458	p16494	i15755	o44933
CLS00225	IMG5_054730	GSPATP00035614001	TTHERM_00571670	Contig21128.0.g80	i15755	p16494	t92458	o44933
CLS00225	Contig21128.0.g80	GSPATP00035614001	TTHERM_00571670	IMG5_054730	o44933	p16494	t92458	i15755
CLS00227	GSPATP00015947001	TTHERM_00353370	IMG5_186780	Contig1262.0.g65	p99124	t26175	i25370	o31430
CLS00227	TTHERM_00353370	GSPATP00015947001	IMG5_186780	Contig1262.0.g65	t26175	p99124	i25370	o31430
CLS00227	IMG5_186780	GSPATP00015947001	TTHERM_00353370	Contig1262.0.g65	i25370	p99124	t26175	o31430
CLS00227	Contig1262.0.g65	GSPATP00015947001	TTHERM_00353370	IMG5_186780	o31430	p99124	t26175	i25370
CLS00244	GSPATP00017221001	TTHERM_00530130	IMG5_185520	Contig6026.0.g55	p40484	t70969	i25211	o53175
CLS00244	TTHERM_00530130	GSPATP00017221001	IMG5_185520	Contig6026.0.g55	t70969	p40484	i25211	o53175
CLS00244	IMG5_185520	GSPATP00017221001	TTHERM_00530130	Contig6026.0.g55	i25211	p40484	t70969	o53175
CLS00244	Contig6026.0.g55	GSPATP00017221001	TTHERM_00530130	IMG5_185520	o53175	p40484	t70969	i25211
CLS00254	GSPATP00028953001	TTHERM_00013360	IMG5_174360	Contig13627.0.g25	p64432	t700	i24323	o33160
CLS00254	TTHERM_00013360	GSPATP00028953001	IMG5_174360	Contig13627.0.g25	t700	p64432	i24323	o33160
CLS00254	IMG5_174360	GSPATP00028953001	TTHERM_00013360	Contig13627.0.g25	i24323	p64432	t700	o33160
CLS00254	Contig13627.0.g25	GSPATP00028953001	TTHERM_00013360	IMG5_174360	o33160	p64432	t700	i24323
CLS00255	GSPATP00031820001	TTHERM_00420030	IMG5_063460	Contig17392.0.g62	p70162	t16984	i2977	o39132
CLS00255	TTHERM_00420030	GSPATP00031820001	IMG5_063460	Contig17392.0.g62	t16984	p70162	i2977	o39132
CLS00255	IMG5_063460	GSPATP00031820001	TTHERM_00420030	Contig17392.0.g62	i2977	p70162	t16984	o39132
CLS00255	Contig17392.0.g62	GSPATP00031820001	TTHERM_00420030	IMG5_063460	o39132	p70162	t16984	i2977
CLS00258	GSPATP00033102001	TTHERM_00160690	IMG5_153440	Contig1266.1.g34	p11818	t98908	i22481	o31491
CLS00258	TTHERM_00160690	GSPATP00033102001	IMG5_153440	Contig1266.1.g34	t98908	p11818	i22481	o31491
CLS00258	IMG5_153440	GSPATP00033102001	TTHERM_00160690	Contig1266.1.g34	i22481	p11818	t98908	o31491
CLS00258	Contig1266.1.g34	GSPATP00033102001	TTHERM_00160690	IMG5_153440	o31491	p11818	t98908	i22481
CLS00265	GSPATP00012505001	TTHERM_00794540	IMG5_003380	Contig10687.0.g75	p31729	t3156	i346	o1045
CLS00265	TTHERM_00794540	GSPATP00012505001	IMG5_003380	Contig10687.0.g75	t3156	p31729	i346	o1045
CLS00265	IMG5_003380	GSPATP00012505001	TTHERM_00794540	Contig10687.0.g75	i346	p31729	t3156	o1045
CLS00265	Contig10687.0.g75	GSPATP00012505001	TTHERM_00794540	IMG5_003380	o1045	p31729	t3156	i346
CLS00278	GSPATP00028811001	TTHERM_00716270	IMG5_142840	Contig18445.0.g39	p3367	t16071	i8026	o11427
CLS00278	TTHERM_00716270	GSPATP00028811001	IMG5_142840	Contig18445.0.g39	t16071	p3367	i8026	o11427
CLS00278	IMG5_142840	GSPATP00028811001	TTHERM_00716270	Contig18445.0.g39	i8026	p3367	t16071	o11427
CLS00278	Contig18445.0.g39	GSPATP00028811001	TTHERM_00716270	IMG5_142840	o11427	p3367	t16071	i8026
CLS00279	GSPATP00008125001	TTHERM_00316170	IMG5_089160	Contig3407.0.1.g48	p85266	t71717	i4082	o49415
CLS00279	TTHERM_00316170	GSPATP00008125001	IMG5_089160	Contig3407.0.1.g48	t71717	p85266	i4082	o49415
CLS00282	GSPATP00036117001	TTHERM_00762930	IMG5_117000	Contig1053.1.g21	p78290	t36681	i19647	o817
CLS00282	GSPATP00036117001	TTHERM_00762930	IMG5_117000	Contig1053.1.g21	p78294	t36684	i19649	o820
CLS00282	TTHERM_00762930	GSPATP00036117001	IMG5_117000	Contig1053.1.g21	t36681	p78290	i19647	o817
CLS00282	TTHERM_00762930	GSPATP00036117001	IMG5_117000	Contig1053.1.g21	t36684	p78294	i19649	o820
CLS00282	IMG5_117000	GSPATP00036117001	TTHERM_00762930	Contig1053.1.g21	i19647	p78290	t36681	o817
CLS00282	IMG5_117000	GSPATP00036117001	TTHERM_00762930	Contig1053.1.g21	i19649	p78294	t36684	o820
CLS00282	Contig1053.1.g21	GSPATP00036117001	TTHERM_00762930	IMG5_117000	o817	p78290	t36681	i19647
CLS00282	Contig1053.1.g21	GSPATP00036117001	TTHERM_00762930	IMG5_117000	o820	p78294	t36684	i19649
CLS00286	GSPATP00013516001	TTHERM_01109770	IMG5_000700	Contig22520.0.g95	p33207	t91343	i13428	o16726
CLS00286	TTHERM_01109770	GSPATP00013516001	IMG5_000700	Contig22520.0.g95	t91343	p33207	i13428	o16726
CLS00286	IMG5_000700	GSPATP00013516001	TTHERM_01109770	Contig22520.0.g95	i13428	p33207	t91343	o16726
CLS00286	Contig22520.0.g95	GSPATP00013516001	TTHERM_01109770	IMG5_000700	o16726	p33207	t91343	i13428
CLS00295	GSPATP00009009001	TTHERM_00411810	IMG5_000530	Contig21128.0.g79	p86730	t30786	i13382	o14798
CLS00295	TTHERM_00411810	GSPATP00009009001	IMG5_000530	Contig21128.0.g79	t30786	p86730	i13382	o14798
CLS00295	IMG5_000530	GSPATP00009009001	TTHERM_00411810	Contig21128.0.g79	i13382	p86730	t30786	o14798
CLS00295	Contig21128.0.g79	GSPATP00009009001	TTHERM_00411810	IMG5_000530	o14798	p86730	t30786	i13382
CLS00305	GSPATP00004660001	TTHERM_00766530	IMG5_000620	Contig14316.0.g82	p4105	t88285	i13396	o34311
CLS00305	GSPATP00004660001	TTHERM_00766530	IMG5_000620	Contig14316.0.g82	p4106	t88286	i13397	o34312
CLS00305	TTHERM_00766530	GSPATP00004660001	IMG5_000620	Contig14316.0.g82	t88285	p4105	i13396	o34311
CLS00305	TTHERM_00766530	GSPATP00004660001	IMG5_000620	Contig14316.0.g82	t88286	p4106	i13397	o34312
CLS00305	IMG5_000620	GSPATP00004660001	TTHERM_00766530	Contig14316.0.g82	i13396	p4105	t88285	o34311
CLS00305	IMG5_000620	GSPATP00004660001	TTHERM_00766530	Contig14316.0.g82	i13397	p4106	t88286	o34312
CLS00305	Contig14316.0.g82	GSPATP00004660001	TTHERM_00766530	IMG5_000620	o34311	p4105	t88285	i13396
CLS00305	Contig14316.0.g82	GSPATP00004660001	TTHERM_00766530	IMG5_000620	o34312	p4106	t88286	i13397
CLS00308	GSPATP00036680001	TTHERM_00188930	IMG5_119290	Contig7339.0.g17	p18681	t22842	i6222	o54958
CLS00308	TTHERM_00188930	GSPATP00036680001	IMG5_119290	Contig7339.0.g17	t22842	p18681	i6222	o54958
CLS00308	IMG5_119290	GSPATP00036680001	TTHERM_00188930	Contig7339.0.g17	i6222	p18681	t22842	o54958
CLS00308	Contig7339.0.g17	GSPATP00036680001	TTHERM_00188930	IMG5_119290	o54958	p18681	t22842	i6222
CLS00318	GSPATP00028865001	TTHERM_00218940	IMG5_194180	Contig8334.0.g39	p64259	t25272	i25979	o24599
CLS00318	TTHERM_00218940	GSPATP00028865001	IMG5_194180	Contig8334.0.g39	t25272	p64259	i25979	o24599
CLS00318	IMG5_194180	GSPATP00028865001	TTHERM_00218940	Contig8334.0.g39	i25979	p64259	t25272	o24599
CLS00318	Contig8334.0.g39	GSPATP00028865001	TTHERM_00218940	IMG5_194180	o24599	p64259	t25272	i25979
CLS00325	GSPATP00017598001	TTHERM_00474738	IMG5_090120	Contig899.1.g81	p41165	t28942	i17536	o25459
CLS00325	TTHERM_00474738	GSPATP00017598001	IMG5_090120	Contig899.1.g81	t28942	p41165	i17536	o25459
CLS00325	IMG5_090120	GSPATP00017598001	TTHERM_00474738	Contig899.1.g81	i17536	p41165	t28942	o25459
CLS00325	Contig899.1.g81	GSPATP00017598001	TTHERM_00474738	IMG5_090120	o25459	p41165	t28942	i17536
CLS00327	GSPATP00037335001	TTHERM_00541460	IMG5_113400	Contig22639.0.g44	p80639	t34649	i19347	o16836
CLS00327	TTHERM_00541460	GSPATP00037335001	IMG5_113400	Contig22639.0.g44	t34649	p80639	i19347	o16836
CLS00327	IMG5_113400	GSPATP00037335001	TTHERM_00541460	Contig22639.0.g44	i19347	p80639	t34649	o16836
CLS00327	Contig22639.0.g44	GSPATP00037335001	TTHERM_00541460	IMG5_113400	o16836	p80639	t34649	i19347
CLS00329	GSPATP00017347001	TTHERM_00292070	IMG5_113420	Contig11427.0.g27	p101881	t72477	i19359	o29281
CLS00329	TTHERM_00292070	GSPATP00017347001	IMG5_113420	Contig11427.0.g27	t72477	p101881	i19359	o29281
CLS00329	IMG5_113420	GSPATP00017347001	TTHERM_00292070	Contig11427.0.g27	i19359	p101881	t72477	o29281
CLS00329	Contig11427.0.g27	GSPATP00017347001	TTHERM_00292070	IMG5_113420	o29281	p101881	t72477	i19359
CLS00330	GSPATP00011255001	TTHERM_00499570	IMG5_018870	Contig1359.1.g24	p29636	t31149	i14404	o33085
CLS00330	TTHERM_00499570	GSPATP00011255001	IMG5_018870	Contig1359.1.g24	t31149	p29636	i14404	o33085
CLS00330	IMG5_018870	GSPATP00011255001	TTHERM_00499570	Contig1359.1.g24	i14404	p29636	t31149	o33085
CLS00330	Contig1359.1.g24	GSPATP00011255001	TTHERM_00499570	IMG5_018870	o33085	p29636	t31149	i14404
CLS00341	GSPATP00033688001	TTHERM_00522160	IMG5_066000	Contig18273.0.1.g60	p73551	t31466	i3113	o11178
CLS00341	TTHERM_00522160	GSPATP00033688001	IMG5_066000	Contig18273.0.1.g60	t31466	p73551	i3113	o11178
CLS00341	IMG5_066000	GSPATP00033688001	TTHERM_00522160	Contig18273.0.1.g60	i3113	p73551	t31466	o11178
CLS00341	Contig18273.0.1.g60	GSPATP00033688001	TTHERM_00522160	IMG5_066000	o11178	p73551	t31466	i3113
CLS00344	GSPATP00007595001	TTHERM_00624710	IMG5_151930	Contig13032.0.0.g100	p22052	t42744	i22323	o4495
CLS00344	TTHERM_00624710	GSPATP00007595001	IMG5_151930	Contig13032.0.0.g100	t42744	p22052	i22323	o4495
CLS00344	IMG5_151930	GSPATP00007595001	TTHERM_00624710	Contig13032.0.0.g100	i22323	p22052	t42744	o4495
CLS00344	Contig13032.0.0.g100	GSPATP00007595001	TTHERM_00624710	IMG5_151930	o4495	p22052	t42744	i22323
CLS00349	GSPATP00009860001	TTHERM_00267910	IMG5_054580	Contig22449.0.g38	p26678	t20070	i15735	o16676
CLS00349	TTHERM_00267910	GSPATP00009860001	IMG5_054580	Contig22449.0.g38	t20070	p26678	i15735	o16676
CLS00349	IMG5_054580	GSPATP00009860001	TTHERM_00267910	Contig22449.0.g38	i15735	p26678	t20070	o16676
CLS00349	Contig22449.0.g38	GSPATP00009860001	TTHERM_00267910	IMG5_054580	o16676	p26678	t20070	i15735
CLS00355	GSPATP00008840001	TTHERM_00475329	IMG5_159680	Contig18594.0.g7	p25136	t29044	i9308	o11566
CLS00355	TTHERM_00475329	GSPATP00008840001	IMG5_159680	Contig18594.0.g7	t29044	p25136	i9308	o11566
CLS00355	IMG5_159680	GSPATP00008840001	TTHERM_00475329	Contig18594.0.g7	i9308	p25136	t29044	o11566
CLS00355	Contig18594.0.g7	GSPATP00008840001	TTHERM_00475329	IMG5_159680	o11566	p25136	t29044	i9308
CLS00367	GSPATP00015599001	TTHERM_00836690	IMG5_126850	Contig22229.0.g58	p37168	t37121	i6950	o46823
CLS00367	IMG5_126850	GSPATP00015599001	TTHERM_00836690	Contig22229.0.g58	i6950	p37168	t37121	o46823
CLS00372	GSPATP00029246001	TTHERM_00219585	IMG5_165480	Contig22693.0.g40	p64939	t25452	i9808	o47396
CLS00372	TTHERM_00219585	GSPATP00029246001	IMG5_165480	Contig22693.0.g40	t25452	p64939	i9808	o47396
CLS00372	IMG5_165480	GSPATP00029246001	TTHERM_00219585	Contig22693.0.g40	i9808	p64939	t25452	o47396
CLS00372	Contig22693.0.g40	GSPATP00029246001	TTHERM_00219585	IMG5_165480	o47396	p64939	t25452	i9808
CLS00377	GSPATP00029628001	TTHERM_00316370	IMG5_199800	Contig16015.0.g40	p5171	t18933	i26595	o8470
CLS00377	TTHERM_00316370	GSPATP00029628001	IMG5_199800	Contig16015.0.g40	t18933	p5171	i26595	o8470
CLS00377	IMG5_199800	GSPATP00029628001	TTHERM_00316370	Contig16015.0.g40	i26595	p5171	t18933	o8470
CLS00377	Contig16015.0.g40	GSPATP00029628001	TTHERM_00316370	IMG5_199800	o8470	p5171	t18933	i26595
CLS00382	GSPATP00015032001	TTHERM_00316600	IMG5_194740	Contig16619.0.g56	p36262	t71820	i26033	o9210
CLS00382	TTHERM_00316600	GSPATP00015032001	IMG5_194740	Contig16619.0.g56	t71820	p36262	i26033	o9210
CLS00382	IMG5_194740	GSPATP00015032001	TTHERM_00316600	Contig16619.0.g56	i26033	p36262	t71820	o9210
CLS00382	Contig16619.0.g56	GSPATP00015032001	TTHERM_00316600	IMG5_194740	o9210	p36262	t71820	i26033
CLS00385	GSPATP00037887001	TTHERM_00408760	IMG5_082850	Contig19043.0.g90	p81986	t30534	i3804	o41546
CLS00385	TTHERM_00408760	GSPATP00037887001	IMG5_082850	Contig19043.0.g90	t30534	p81986	i3804	o41546
CLS00385	IMG5_082850	GSPATP00037887001	TTHERM_00408760	Contig19043.0.g90	i3804	p81986	t30534	o41546
CLS00385	Contig19043.0.g90	GSPATP00037887001	TTHERM_00408760	IMG5_082850	o41546	p81986	t30534	i3804
CLS00391	GSPATP00014012001	TTHERM_00001320	IMG5_121210	Contig18805.0.g13	p96222	t87	i6445	o11794
CLS00391	TTHERM_00001320	GSPATP00014012001	IMG5_121210	Contig18805.0.g13	t87	p96222	i6445	o11794
CLS00391	IMG5_121210	GSPATP00014012001	TTHERM_00001320	Contig18805.0.g13	i6445	p96222	t87	o11794
CLS00391	Contig18805.0.g13	GSPATP00014012001	TTHERM_00001320	IMG5_121210	o11794	p96222	t87	i6445
CLS00416	GSPATP00009319001	TTHERM_00865300	IMG5_061300	Contig11781.0.0.g15	p87210	t89426	i2799	o29940
CLS00416	TTHERM_00865300	GSPATP00009319001	IMG5_061300	Contig11781.0.0.g15	t89426	p87210	i2799	o29940
CLS00416	IMG5_061300	GSPATP00009319001	TTHERM_00865300	Contig11781.0.0.g15	i2799	p87210	t89426	o29940
CLS00416	Contig11781.0.0.g15	GSPATP00009319001	TTHERM_00865300	IMG5_061300	o29940	p87210	t89426	i2799
CLS00417	GSPATP00027589001	TTHERM_00426360	IMG5_058050	Contig5216.0.g46	p62194	t103951	i2587	o51985
CLS00417	TTHERM_00426360	GSPATP00027589001	IMG5_058050	Contig5216.0.g46	t103951	p62194	i2587	o51985
CLS00417	IMG5_058050	GSPATP00027589001	TTHERM_00426360	Contig5216.0.g46	i2587	p62194	t103951	o51985
CLS00417	Contig5216.0.g46	GSPATP00027589001	TTHERM_00426360	IMG5_058050	o51985	p62194	t103951	i2587
CLS00428	GSPATP00032166001	TTHERM_00579320	IMG5_097450	Contig22618.0.g46	p70696	t87068	i4386	o47283
CLS00428	GSPATP00032166001	TTHERM_00579320	IMG5_097450	Contig22618.0.g46	p70697	t87069	i4387	o47284
CLS00428	TTHERM_00579320	GSPATP00032166001	IMG5_097450	Contig22618.0.g46	t87068	p70696	i4386	o47283
CLS00428	TTHERM_00579320	GSPATP00032166001	IMG5_097450	Contig22618.0.g46	t87069	p70697	i4387	o47284
CLS00428	IMG5_097450	GSPATP00032166001	TTHERM_00579320	Contig22618.0.g46	i4386	p70696	t87068	o47283
CLS00428	IMG5_097450	GSPATP00032166001	TTHERM_00579320	Contig22618.0.g46	i4387	p70697	t87069	o47284
CLS00428	Contig22618.0.g46	GSPATP00032166001	TTHERM_00579320	IMG5_097450	o47283	p70696	t87068	i4386
CLS00428	Contig22618.0.g46	GSPATP00032166001	TTHERM_00579320	IMG5_097450	o47284	p70697	t87069	i4387
CLS00435	GSPATP00032871001	TTHERM_00227220	IMG5_149250	Contig20021.0.g84	p11438	t8448	i22118	o43203
CLS00435	GSPATP00032871001	TTHERM_00227220	IMG5_149250	Contig20021.0.g84	p11439	t8449	i22119	o43204
CLS00435	GSPATP00032871001	TTHERM_00227220	IMG5_149250	Contig20021.0.g84	p11443	t8458	i22125	o43205
CLS00435	TTHERM_00227220	GSPATP00032871001	IMG5_149250	Contig20021.0.g84	t8448	p11438	i22118	o43203
CLS00435	TTHERM_00227220	GSPATP00032871001	IMG5_149250	Contig20021.0.g84	t8449	p11439	i22119	o43204
CLS00435	TTHERM_00227220	GSPATP00032871001	IMG5_149250	Contig20021.0.g84	t8458	p11443	i22125	o43205
CLS00435	IMG5_149250	GSPATP00032871001	TTHERM_00227220	Contig20021.0.g84	i22118	p11438	t8448	o43203
CLS00435	IMG5_149250	GSPATP00032871001	TTHERM_00227220	Contig20021.0.g84	i22119	p11439	t8449	o43204
CLS00435	IMG5_149250	GSPATP00032871001	TTHERM_00227220	Contig20021.0.g84	i22125	p11443	t8458	o43205
CLS00435	Contig20021.0.g84	GSPATP00032871001	TTHERM_00227220	IMG5_149250	o43203	p11438	t8448	i22118
CLS00435	Contig20021.0.g84	GSPATP00032871001	TTHERM_00227220	IMG5_149250	o43204	p11439	t8449	i22119
CLS00435	Contig20021.0.g84	GSPATP00032871001	TTHERM_00227220	IMG5_149250	o43205	p11443	t8458	i22125
CLS00438	GSPATP00025153001	TTHERM_00469380	IMG5_015740	Contig10970.0.g31	p116067	t29417	i964	o1475
CLS00438	TTHERM_00469380	GSPATP00025153001	IMG5_015740	Contig10970.0.g31	t29417	p116067	i964	o1475
CLS00438	IMG5_015740	GSPATP00025153001	TTHERM_00469380	Contig10970.0.g31	i964	p116067	t29417	o1475
CLS00438	Contig10970.0.g31	GSPATP00025153001	TTHERM_00469380	IMG5_015740	o1475	p116067	t29417	i964
CLS00445	GSPATP00034535001	TTHERM_00467690	IMG5_005670	Contig9894.0.g51	p75314	t29250	i13827	o58968
CLS00445	TTHERM_00467690	GSPATP00034535001	IMG5_005670	Contig9894.0.g51	t29250	p75314	i13827	o58968
CLS00445	IMG5_005670	GSPATP00034535001	TTHERM_00467690	Contig9894.0.g51	i13827	p75314	t29250	o58968
CLS00445	Contig9894.0.g51	GSPATP00034535001	TTHERM_00467690	IMG5_005670	o58968	p75314	t29250	i13827
CLS00446	GSPATP00009159001	TTHERM_00037060	IMG5_005740	Contig20390.0.g39	p86954	t97459	i536	o43836
CLS00446	TTHERM_00037060	GSPATP00009159001	IMG5_005740	Contig20390.0.g39	t97459	p86954	i536	o43836
CLS00446	IMG5_005740	GSPATP00009159001	TTHERM_00037060	Contig20390.0.g39	i536	p86954	t97459	o43836
CLS00446	Contig20390.0.g39	GSPATP00009159001	TTHERM_00037060	IMG5_005740	o43836	p86954	t97459	i536
CLS00460	GSPATP00024696001	TTHERM_00585250	IMG5_104110	Contig22518.0.g92	p115418	t69016	i5040	o47139
CLS00460	TTHERM_00585250	GSPATP00024696001	IMG5_104110	Contig22518.0.g92	t69016	p115418	i5040	o47139
CLS00460	IMG5_104110	GSPATP00024696001	TTHERM_00585250	Contig22518.0.g92	i5040	p115418	t69016	o47139
CLS00460	Contig22518.0.g92	GSPATP00024696001	TTHERM_00585250	IMG5_104110	o47139	p115418	t69016	i5040
CLS00476	GSPATP00012801001	TTHERM_00194530	IMG5_081240	Contig17588.0.g108	p32184	t5414	i3754	o39414
CLS00476	TTHERM_00194530	GSPATP00012801001	IMG5_081240	Contig17588.0.g108	t5414	p32184	i3754	o39414
CLS00476	IMG5_081240	GSPATP00012801001	TTHERM_00194530	Contig17588.0.g108	i3754	p32184	t5414	o39414
CLS00476	Contig17588.0.g108	GSPATP00012801001	TTHERM_00194530	IMG5_081240	o39414	p32184	t5414	i3754
CLS00488	GSPATP00033675001	TTHERM_00471960	IMG5_193580	Contig9927.0.g7	p12681	t71648	i25913	o26772
CLS00488	TTHERM_00471960	GSPATP00033675001	IMG5_193580	Contig9927.0.g7	t71648	p12681	i25913	o26772
CLS00488	IMG5_193580	GSPATP00033675001	TTHERM_00471960	Contig9927.0.g7	i25913	p12681	t71648	o26772
CLS00488	Contig9927.0.g7	GSPATP00033675001	TTHERM_00471960	IMG5_193580	o26772	p12681	t71648	i25913
CLS00490	GSPATP00022341001	TTHERM_00227800	IMG5_193500	Contig22389.0.g61	p49986	t62358	i25891	o46994
CLS00490	TTHERM_00227800	GSPATP00022341001	IMG5_193500	Contig22389.0.g61	t62358	p49986	i25891	o46994
CLS00490	IMG5_193500	GSPATP00022341001	TTHERM_00227800	Contig22389.0.g61	i25891	p49986	t62358	o46994
CLS00490	Contig22389.0.g61	GSPATP00022341001	TTHERM_00227800	IMG5_193500	o46994	p49986	t62358	i25891
CLS00500	GSPATP00025935001	TTHERM_00697370	IMG5_099510	Contig1471.1.g46	p56817	t94601	i4595	o6850
CLS00500	TTHERM_00697370	GSPATP00025935001	IMG5_099510	Contig1471.1.g46	t94601	p56817	i4595	o6850
CLS00500	IMG5_099510	GSPATP00025935001	TTHERM_00697370	Contig1471.1.g46	i4595	p56817	t94601	o6850
CLS00500	Contig1471.1.g46	GSPATP00025935001	TTHERM_00697370	IMG5_099510	o6850	p56817	t94601	i4595
CLS00505	GSPATP00012047001	TTHERM_01020820	IMG5_148270	Contig14071.0.g9	p31031	t38491	i8374	o33821
CLS00505	TTHERM_01020820	GSPATP00012047001	IMG5_148270	Contig14071.0.g9	t38491	p31031	i8374	o33821
CLS00505	IMG5_148270	GSPATP00012047001	TTHERM_01020820	Contig14071.0.g9	i8374	p31031	t38491	o33821
CLS00505	Contig14071.0.g9	GSPATP00012047001	TTHERM_01020820	IMG5_148270	o33821	p31031	t38491	i8374
CLS00508	TTHERM_00942950	GSPATP00034800001	IMG5_127880	Contig20192.0.g16	t7330	p14817	i7050	o13546
CLS00513	GSPATP00004849001	TTHERM_00833840	IMG5_203960	Contig16871.0.g4	p65343	t58018	i13257	o9510
CLS00513	TTHERM_00833840	GSPATP00004849001	IMG5_203960	Contig16871.0.g4	t58018	p65343	i13257	o9510
CLS00513	IMG5_203960	GSPATP00004849001	TTHERM_00833840	Contig16871.0.g4	i13257	p65343	t58018	o9510
CLS00513	Contig16871.0.g4	GSPATP00004849001	TTHERM_00833840	IMG5_203960	o9510	p65343	t58018	i13257
CLS00519	GSPATP00030838001	TTHERM_00105330	IMG5_204050	Contig12436.0.g46	p7034	t105212	i13263	o3695
CLS00519	TTHERM_00105330	GSPATP00030838001	IMG5_204050	Contig12436.0.g46	t105212	p7034	i13263	o3695
CLS00519	IMG5_204050	GSPATP00030838001	TTHERM_00105330	Contig12436.0.g46	i13263	p7034	t105212	o3695
CLS00519	Contig12436.0.g46	GSPATP00030838001	TTHERM_00105330	IMG5_204050	o3695	p7034	t105212	i13263
CLS00530	GSPATP00023985001	TTHERM_00335890	IMG5_199520	Contig13947.0.g20	p53269	t72712	i26560	o5784
CLS00530	GSPATP00023985001	TTHERM_00335890	IMG5_199520	Contig13947.0.g20	p53270	t72713	i26561	o5785
CLS00530	TTHERM_00335890	GSPATP00023985001	IMG5_199520	Contig13947.0.g20	t72712	p53269	i26560	o5784
CLS00530	TTHERM_00335890	GSPATP00023985001	IMG5_199520	Contig13947.0.g20	t72713	p53270	i26561	o5785
CLS00530	IMG5_199520	GSPATP00023985001	TTHERM_00335890	Contig13947.0.g20	i26560	p53269	t72712	o5784
CLS00530	IMG5_199520	GSPATP00023985001	TTHERM_00335890	Contig13947.0.g20	i26561	p53270	t72713	o5785
CLS00530	Contig13947.0.g20	GSPATP00023985001	TTHERM_00335890	IMG5_199520	o5784	p53269	t72712	i26560
CLS00530	Contig13947.0.g20	GSPATP00023985001	TTHERM_00335890	IMG5_199520	o5785	p53270	t72713	i26561
CLS00540	GSPATP00019629001	TTHERM_01014790	IMG5_041730	Contig18451.0.g5	p45000	t89104	i15202	o40570
CLS00540	TTHERM_01014790	GSPATP00019629001	IMG5_041730	Contig18451.0.g5	t89104	p45000	i15202	o40570
CLS00540	IMG5_041730	GSPATP00019629001	TTHERM_01014790	Contig18451.0.g5	i15202	p45000	t89104	o40570
CLS00540	Contig18451.0.g5	GSPATP00019629001	TTHERM_01014790	IMG5_041730	o40570	p45000	t89104	i15202
CLS00542	GSPATP00037630001	TTHERM_00459320	IMG5_135610	Contig5343.0.g4	p20646	t30132	i7652	o21000
CLS00542	TTHERM_00459320	GSPATP00037630001	IMG5_135610	Contig5343.0.g4	t30132	p20646	i7652	o21000
CLS00545	GSPATP00011024001	TTHERM_00494490	IMG5_203700	Contig15872.0.g107	p28485	t82113	i27043	o36784
CLS00545	TTHERM_00494490	GSPATP00011024001	IMG5_203700	Contig15872.0.g107	t82113	p28485	i27043	o36784
CLS00545	IMG5_203700	GSPATP00011024001	TTHERM_00494490	Contig15872.0.g107	i27043	p28485	t82113	o36784
CLS00545	Contig15872.0.g107	GSPATP00011024001	TTHERM_00494490	IMG5_203700	o36784	p28485	t82113	i27043
CLS00546	GSPATP00012005001	TTHERM_00575360	IMG5_203680	Contig3598.0.1.g92	p30965	t93070	i13222	o49728
CLS00546	TTHERM_00575360	GSPATP00012005001	IMG5_203680	Contig3598.0.1.g92	t93070	p30965	i13222	o49728
CLS00546	IMG5_203680	GSPATP00012005001	TTHERM_00575360	Contig3598.0.1.g92	i13222	p30965	t93070	o49728
CLS00546	Contig3598.0.1.g92	GSPATP00012005001	TTHERM_00575360	IMG5_203680	o49728	p30965	t93070	i13222
CLS00553	GSPATP00023189001	TTHERM_00105320	IMG5_197420	Contig12845.0.g80	p112512	t105203	i12583	o31775
CLS00553	GSPATP00023189001	TTHERM_00105320	IMG5_197420	Contig12845.0.g80	p112513	t105204	i12584	o31776
CLS00553	TTHERM_00105320	GSPATP00023189001	IMG5_197420	Contig12845.0.g80	t105203	p112512	i12583	o31775
CLS00553	TTHERM_00105320	GSPATP00023189001	IMG5_197420	Contig12845.0.g80	t105204	p112513	i12584	o31776
CLS00553	IMG5_197420	GSPATP00023189001	TTHERM_00105320	Contig12845.0.g80	i12583	p112512	t105203	o31775
CLS00553	IMG5_197420	GSPATP00023189001	TTHERM_00105320	Contig12845.0.g80	i12584	p112513	t105204	o31776
CLS00553	Contig12845.0.g80	GSPATP00023189001	TTHERM_00105320	IMG5_197420	o31775	p112512	t105203	i12583
CLS00553	Contig12845.0.g80	GSPATP00023189001	TTHERM_00105320	IMG5_197420	o31776	p112513	t105204	i12584
CLS00560	GSPATP00038908001	TTHERM_00840150	IMG5_057050	Contig12780.0.g53	p59723	t37235	i15952	o31718
CLS00560	TTHERM_00840150	GSPATP00038908001	IMG5_057050	Contig12780.0.g53	t37235	p59723	i15952	o31718
CLS00560	IMG5_057050	GSPATP00038908001	TTHERM_00840150	Contig12780.0.g53	i15952	p59723	t37235	o31718
CLS00560	Contig12780.0.g53	GSPATP00038908001	TTHERM_00840150	IMG5_057050	o31718	p59723	t37235	i15952
CLS00564	GSPATP00024658001	TTHERM_00431330	IMG5_071670	Contig6956.0.g21	p54242	t99986	i3388	o22917
CLS00564	TTHERM_00431330	GSPATP00024658001	IMG5_071670	Contig6956.0.g21	t99986	p54242	i3388	o22917
CLS00564	IMG5_071670	GSPATP00024658001	TTHERM_00431330	Contig6956.0.g21	i3388	p54242	t99986	o22917
CLS00564	Contig6956.0.g21	GSPATP00024658001	TTHERM_00431330	IMG5_071670	o22917	p54242	t99986	i3388
CLS00576	GSPATP00015044001	TTHERM_00248390	IMG5_177130	Contig18994.0.g68	p36278	t63377	i24521	o41471
CLS00576	TTHERM_00248390	GSPATP00015044001	IMG5_177130	Contig18994.0.g68	t63377	p36278	i24521	o41471
CLS00576	IMG5_177130	GSPATP00015044001	TTHERM_00248390	Contig18994.0.g68	i24521	p36278	t63377	o41471
CLS00576	Contig18994.0.g68	GSPATP00015044001	TTHERM_00248390	IMG5_177130	o41471	p36278	t63377	i24521
CLS00581	GSPATP00010250001	TTHERM_00471260	IMG5_106680	Contig21783.0.g116	p27287	t71502	i18851	o15656
CLS00581	GSPATP00010250001	TTHERM_00471260	IMG5_106680	Contig21783.0.g116	p27288	t71503	i18852	o15657
CLS00581	TTHERM_00471260	GSPATP00010250001	IMG5_106680	Contig21783.0.g116	t71502	p27287	i18851	o15656
CLS00581	TTHERM_00471260	GSPATP00010250001	IMG5_106680	Contig21783.0.g116	t71503	p27288	i18852	o15657
CLS00581	IMG5_106680	GSPATP00010250001	TTHERM_00471260	Contig21783.0.g116	i18851	p27287	t71502	o15656
CLS00581	IMG5_106680	GSPATP00010250001	TTHERM_00471260	Contig21783.0.g116	i18852	p27288	t71503	o15657
CLS00581	Contig21783.0.g116	GSPATP00010250001	TTHERM_00471260	IMG5_106680	o15656	p27287	t71502	i18851
CLS00581	Contig21783.0.g116	GSPATP00010250001	TTHERM_00471260	IMG5_106680	o15657	p27288	t71503	i18852
CLS00592	GSPATP00013885001	TTHERM_00075670	IMG5_036490	Contig19246.0.g31	p33787	t46340	i15124	o12399
CLS00592	TTHERM_00075670	GSPATP00013885001	IMG5_036490	Contig19246.0.g31	t46340	p33787	i15124	o12399
CLS00592	IMG5_036490	GSPATP00013885001	TTHERM_00075670	Contig19246.0.g31	i15124	p33787	t46340	o12399
CLS00592	Contig19246.0.g31	GSPATP00013885001	TTHERM_00075670	IMG5_036490	o12399	p33787	t46340	i15124
CLS00602	GSPATP00025278001	TTHERM_00802470	IMG5_166930	Contig10531.0.g27	p55094	t91712	i23616	o823
CLS00602	TTHERM_00802470	GSPATP00025278001	IMG5_166930	Contig10531.0.g27	t91712	p55094	i23616	o823
CLS00602	IMG5_166930	GSPATP00025278001	TTHERM_00802470	Contig10531.0.g27	i23616	p55094	t91712	o823
CLS00602	Contig10531.0.g27	GSPATP00025278001	TTHERM_00802470	IMG5_166930	o823	p55094	t91712	i23616
CLS00619	TTHERM_00538910	GSPATP00011431001	IMG5_062810	Contig4801.0.g31	t86090	p91497	i16354	o51422
CLS00628	GSPATP00018081001	TTHERM_00974270	IMG5_006080	Contig5706.0.g40	p41891	t7743	i571	o21421
CLS00628	GSPATP00018081001	TTHERM_00974270	IMG5_006080	Contig5706.0.g40	p41893	t7745	i573	o21422
CLS00628	TTHERM_00974270	GSPATP00018081001	IMG5_006080	Contig5706.0.g40	t7743	p41891	i571	o21421
CLS00628	IMG5_006080	GSPATP00018081001	TTHERM_00974270	Contig5706.0.g40	i571	p41891	t7743	o21421
CLS00628	IMG5_006080	GSPATP00018081001	TTHERM_00974270	Contig5706.0.g40	i573	p41893	t7745	o21422
CLS00628	Contig5706.0.g40	GSPATP00018081001	TTHERM_00974270	IMG5_006080	o21421	p41891	t7743	i571
CLS00631	GSPATP00022305001	TTHERM_00298530	IMG5_189790	Contig20678.0.g40	p111085	t20437	i11932	o44266
CLS00631	TTHERM_00298530	GSPATP00022305001	IMG5_189790	Contig20678.0.g40	t20437	p111085	i11932	o44266
CLS00631	IMG5_189790	GSPATP00022305001	TTHERM_00298530	Contig20678.0.g40	i11932	p111085	t20437	o44266
CLS00631	Contig20678.0.g40	GSPATP00022305001	TTHERM_00298530	IMG5_189790	o44265	p111084	t20436	i11931
CLS00631	Contig20678.0.g40	GSPATP00022305001	TTHERM_00298530	IMG5_189790	o44266	p111085	t20437	i11932
CLS00633	GSPATP00020120001	TTHERM_00825540	IMG5_126140	Contig14257.0.g64	p107113	t70822	i20437	o34190
CLS00633	TTHERM_00825540	GSPATP00020120001	IMG5_126140	Contig14257.0.g64	t70822	p107113	i20437	o34190
CLS00633	IMG5_126140	GSPATP00020120001	TTHERM_00825540	Contig14257.0.g64	i20437	p107113	t70822	o34190
CLS00633	Contig14257.0.g64	GSPATP00020120001	TTHERM_00825540	IMG5_126140	o34190	p107113	t70822	i20437
CLS00634	GSPATP00010636001	TTHERM_00538950	IMG5_095580	Contig15909.0.g95	p89317	t86102	i17897	o8377
CLS00634	TTHERM_00538950	GSPATP00010636001	IMG5_095580	Contig15909.0.g95	t86102	p89317	i17897	o8377
CLS00634	IMG5_095580	GSPATP00010636001	TTHERM_00538950	Contig15909.0.g95	i17897	p89317	t86102	o8377
CLS00634	Contig15909.0.g95	GSPATP00010636001	TTHERM_00538950	IMG5_095580	o8377	p89317	t86102	i17897
CLS00637	GSPATP00022887001	TTHERM_00538810	IMG5_128800	Contig11967.0.g24	p50798	t34350	i20557	o3019
CLS00637	TTHERM_00538810	GSPATP00022887001	IMG5_128800	Contig11967.0.g24	t34350	p50798	i20557	o3019
CLS00637	IMG5_128800	GSPATP00022887001	TTHERM_00538810	Contig11967.0.g24	i20557	p50798	t34350	o3019
CLS00637	Contig11967.0.g24	GSPATP00022887001	TTHERM_00538810	IMG5_128800	o3019	p50798	t34350	i20557
CLS00641	IMG5_128880	GSPATP00004688001	TTHERM_00690030	Contig457.0.g18	i20571	p4150	t36289	o20115
CLS00643	GSPATP00018404001	TTHERM_00492510	IMG5_152110	Contig2674.0.g38	p103634	t81933	i8659	o48333
CLS00643	TTHERM_00492510	GSPATP00018404001	IMG5_152110	Contig2674.0.g38	t81933	p103634	i8659	o48333
CLS00643	IMG5_152110	GSPATP00018404001	TTHERM_00492510	Contig2674.0.g38	i8659	p103634	t81933	o48333
CLS00643	Contig2674.0.g38	GSPATP00018404001	TTHERM_00492510	IMG5_152110	o48333	p103634	t81933	i8659
CLS00649	GSPATP00016254001	TTHERM_00149798	IMG5_148560	Contig14465.0.g80	p99612	t24674	i22036	o34528
CLS00649	TTHERM_00149798	GSPATP00016254001	IMG5_148560	Contig14465.0.g80	t24674	p99612	i22036	o34528
CLS00649	IMG5_148560	GSPATP00016254001	TTHERM_00149798	Contig14465.0.g80	i22036	p99612	t24674	o34528
CLS00649	Contig14465.0.g80	GSPATP00016254001	TTHERM_00149798	IMG5_148560	o34528	p99612	t24674	i22036
CLS00651	GSPATP00018387001	TTHERM_01043290	IMG5_156360	Contig651.1.g14	p103596	t91675	i22786	o22321
CLS00651	GSPATP00018387001	TTHERM_01043290	IMG5_156360	Contig651.1.g14	p103597	t91676	i22787	o22322
CLS00651	TTHERM_01043290	GSPATP00018387001	IMG5_156360	Contig651.1.g14	t91675	p103596	i22786	o22321
CLS00651	TTHERM_01043290	GSPATP00018387001	IMG5_156360	Contig651.1.g14	t91676	p103597	i22787	o22322
CLS00651	IMG5_156360	GSPATP00018387001	TTHERM_01043290	Contig651.1.g14	i22786	p103596	t91675	o22321
CLS00651	IMG5_156360	GSPATP00018387001	TTHERM_01043290	Contig651.1.g14	i22787	p103597	t91676	o22322
CLS00651	Contig651.1.g14	GSPATP00018387001	TTHERM_01043290	IMG5_156360	o22321	p103596	t91675	i22786
CLS00651	Contig651.1.g14	GSPATP00018387001	TTHERM_01043290	IMG5_156360	o22322	p103597	t91676	i22787
CLS00658	GSPATP00027106001	TTHERM_00225740	IMG5_055840	Contig393.0.g115	p58622	t62232	i15840	o50193
CLS00658	GSPATP00027106001	TTHERM_00225740	IMG5_055840	Contig393.0.g115	p58623	t62233	i15841	o50194
CLS00658	TTHERM_00225740	GSPATP00027106001	IMG5_055840	Contig393.0.g115	t62232	p58622	i15840	o50193
CLS00658	TTHERM_00225740	GSPATP00027106001	IMG5_055840	Contig393.0.g115	t62233	p58623	i15841	o50194
CLS00658	IMG5_055840	GSPATP00027106001	TTHERM_00225740	Contig393.0.g115	i15840	p58622	t62232	o50193
CLS00658	IMG5_055840	GSPATP00027106001	TTHERM_00225740	Contig393.0.g115	i15841	p58623	t62233	o50194
CLS00658	Contig393.0.g115	GSPATP00027106001	TTHERM_00225740	IMG5_055840	o50193	p58622	t62232	i15840
CLS00658	Contig393.0.g115	GSPATP00027106001	TTHERM_00225740	IMG5_055840	o50194	p58623	t62233	i15841
CLS00662	GSPATP00025833001	TTHERM_00628440	IMG5_091770	Contig1689.0.g14	p117698	t95145	i17679	o38391
CLS00662	GSPATP00025833001	TTHERM_00628440	IMG5_091770	Contig1689.0.g14	p117699	t95146	i17680	o38392
CLS00662	TTHERM_00628440	GSPATP00025833001	IMG5_091770	Contig1689.0.g14	t95145	p117698	i17679	o38391
CLS00662	TTHERM_00628440	GSPATP00025833001	IMG5_091770	Contig1689.0.g14	t95146	p117699	i17680	o38392
CLS00662	IMG5_091770	GSPATP00025833001	TTHERM_00628440	Contig1689.0.g14	i17679	p117698	t95145	o38391
CLS00662	IMG5_091770	GSPATP00025833001	TTHERM_00628440	Contig1689.0.g14	i17680	p117699	t95146	o38392
CLS00662	Contig1689.0.g14	GSPATP00025833001	TTHERM_00628440	IMG5_091770	o38391	p117698	t95145	i17679
CLS00662	Contig1689.0.g14	GSPATP00025833001	TTHERM_00628440	IMG5_091770	o38392	p117699	t95146	i17680
CLS00663	GSPATP00029943001	TTHERM_01251210	IMG5_117560	Contig21307.0.g5	p66619	t13453	i6010	o45230
CLS00663	TTHERM_01251210	GSPATP00029943001	IMG5_117560	Contig21307.0.g5	t13453	p66619	i6010	o45230
CLS00663	IMG5_117560	GSPATP00029943001	TTHERM_01251210	Contig21307.0.g5	i6010	p66619	t13453	o45230
CLS00663	Contig21307.0.g5	GSPATP00029943001	TTHERM_01251210	IMG5_117560	o45230	p66619	t13453	i6010
CLS00668	GSPATP00034305001	TTHERM_01125140	IMG5_117500	Contig21676.0.g24	p14159	t65305	i19686	o15477
CLS00668	TTHERM_01125140	GSPATP00034305001	IMG5_117500	Contig21676.0.g24	t65305	p14159	i19686	o15477
CLS00668	IMG5_117500	GSPATP00034305001	TTHERM_01125140	Contig21676.0.g24	i19686	p14159	t65305	o15477
CLS00668	Contig21676.0.g24	GSPATP00034305001	TTHERM_01125140	IMG5_117500	o15477	p14159	t65305	i19686
CLS00677	GSPATP00016710001	TTHERM_00295080	IMG5_190760	Contig1408.1.g83	p100329	t21098	i12028	o33843
CLS00677	TTHERM_00295080	GSPATP00016710001	IMG5_190760	Contig1408.1.g83	t21098	p100329	i12028	o33843
CLS00677	IMG5_190760	GSPATP00016710001	TTHERM_00295080	Contig1408.1.g83	i12028	p100329	t21098	o33843
CLS00677	Contig1408.1.g83	GSPATP00016710001	TTHERM_00295080	IMG5_190760	o33843	p100329	t21098	i12028
CLS00686	GSPATP00027256001	TTHERM_01106150	IMG5_187270	Contig22499.0.g6	p58823	t91262	t91263	i11653	o16698
CLS00686	TTHERM_01106150	GSPATP00027256001	IMG5_187270	Contig22499.0.g6	t91262	p58823	i11653	o16698
CLS00686	TTHERM_01106150	GSPATP00027256001	IMG5_187270	Contig22499.0.g6	t91263	p58823	i11653	o16698
CLS00686	IMG5_187270	GSPATP00027256001	TTHERM_01106150	Contig22499.0.g6	i11653	p58823	t91262	t91263	o16698
CLS00686	Contig22499.0.g6	GSPATP00027256001	TTHERM_01106150	IMG5_187270	o16698	p58823	t91262	t91263	i11653
CLS00688	GSPATP00028404001	TTHERM_00245150	IMG5_187350	Contig22064.0.g10	p2834	t63179	i25424	o16175
CLS00688	TTHERM_00245150	GSPATP00028404001	IMG5_187350	Contig22064.0.g10	t63179	p2834	i25424	o16175
CLS00688	IMG5_187350	GSPATP00028404001	TTHERM_00245150	Contig22064.0.g10	i25424	p2834	t63179	o16175
CLS00688	Contig22064.0.g10	GSPATP00028404001	TTHERM_00245150	IMG5_187350	o16175	p2834	t63179	i25424
CLS00705	GSPATP00028201001	TTHERM_00487030	IMG5_058680	Contig20698.0.g67	p63100	t70249	i16055	o14172
CLS00705	GSPATP00028201001	TTHERM_00487030	IMG5_058680	Contig20698.0.g67	p63101	t70250	i16056	o14173
CLS00705	TTHERM_00487030	GSPATP00028201001	IMG5_058680	Contig20698.0.g67	t70249	p63100	i16055	o14172
CLS00705	TTHERM_00487030	GSPATP00028201001	IMG5_058680	Contig20698.0.g67	t70250	p63101	i16056	o14173
CLS00705	IMG5_058680	GSPATP00028201001	TTHERM_00487030	Contig20698.0.g67	i16055	p63100	t70249	o14172
CLS00705	IMG5_058680	GSPATP00028201001	TTHERM_00487030	Contig20698.0.g67	i16056	p63101	t70250	o14173
CLS00705	Contig20698.0.g67	GSPATP00028201001	TTHERM_00487030	IMG5_058680	o14172	p63100	t70249	i16055
CLS00705	Contig20698.0.g67	GSPATP00028201001	TTHERM_00487030	IMG5_058680	o14173	p63101	t70250	i16056
CLS00707	GSPATP00037007001	TTHERM_00218910	IMG5_159370	Contig21639.0.g27	p80192	t25267	i9296	o45779
CLS00707	TTHERM_00218910	GSPATP00037007001	IMG5_159370	Contig21639.0.g27	t25267	p80192	i9296	o45779
CLS00707	IMG5_159370	GSPATP00037007001	TTHERM_00218910	Contig21639.0.g27	i9296	p80192	t25267	o45779
CLS00707	Contig21639.0.g27	GSPATP00037007001	TTHERM_00218910	IMG5_159370	o45779	p80192	t25267	i9296
CLS00719	GSPATP00020009001	TTHERM_00804750	IMG5_101200	Contig9085.0.g108	p106889	t40311	i18344	o25563
CLS00719	TTHERM_00804750	GSPATP00020009001	IMG5_101200	Contig9085.0.g108	t40311	p106889	i18344	o25563
CLS00719	IMG5_101200	GSPATP00020009001	TTHERM_00804750	Contig9085.0.g108	i18344	p106889	t40311	o25563
CLS00719	Contig9085.0.g108	GSPATP00020009001	TTHERM_00804750	IMG5_101200	o25562	p106888	t40310	i18343
CLS00719	Contig9085.0.g108	GSPATP00020009001	TTHERM_00804750	IMG5_101200	o25563	p106889	t40311	i18344
CLS00720	GSPATP00006197001	TTHERM_00476670	IMG5_101240	Contig16734.0.g67	p74355	t84248	i18355	o38134
CLS00720	TTHERM_00476670	GSPATP00006197001	IMG5_101240	Contig16734.0.g67	t84248	p74355	i18355	o38134
CLS00720	IMG5_101240	GSPATP00006197001	TTHERM_00476670	Contig16734.0.g67	i18355	p74355	t84248	o38134
CLS00720	Contig16734.0.g67	GSPATP00006197001	TTHERM_00476670	IMG5_101240	o38134	p74355	t84248	i18355
CLS00726	GSPATP00020312001	TTHERM_00275760	IMG5_187830	Contig9679.0.g86	p46045	t73285	i25469	o58601
CLS00726	TTHERM_00275760	GSPATP00020312001	IMG5_187830	Contig9679.0.g86	t73285	p46045	i25469	o58601
CLS00726	IMG5_187830	GSPATP00020312001	TTHERM_00275760	Contig9679.0.g86	i25469	p46045	t73285	o58601
CLS00726	Contig9679.0.g86	GSPATP00020312001	TTHERM_00275760	IMG5_187830	o58601	p46045	t73285	i25469
CLS00727	GSPATP00011309001	TTHERM_00275740	IMG5_187840	Contig18542.0.g94	p29736	t73273	i11741	o11512
CLS00727	TTHERM_00275740	GSPATP00011309001	IMG5_187840	Contig18542.0.g94	t73273	p29736	i11741	o11512
CLS00727	IMG5_187840	GSPATP00011309001	TTHERM_00275740	Contig18542.0.g94	i11741	p29736	t73273	o11512
CLS00727	Contig18542.0.g94	GSPATP00011309001	TTHERM_00275740	IMG5_187840	o11512	p29736	t73273	i11741
CLS00728	GSPATP00020712001	TTHERM_00267890	IMG5_187800	Contig20196.0.1.g12	p107957	t73107	i11727	o43478
CLS00728	TTHERM_00267890	GSPATP00020712001	IMG5_187800	Contig20196.0.1.g12	t73107	p107957	i11727	o43478
CLS00728	IMG5_187800	GSPATP00020712001	TTHERM_00267890	Contig20196.0.1.g12	i11727	p107957	t73107	o43478
CLS00728	Contig20196.0.1.g12	GSPATP00020712001	TTHERM_00267890	IMG5_187800	o43478	p107957	t73107	i11727
CLS00729	GSPATP00010980001	TTHERM_00145360	IMG5_187850	Contig10301.0.g58	p28411	t78662	i11748	o458
CLS00729	TTHERM_00145360	GSPATP00010980001	IMG5_187850	Contig10301.0.g58	t78662	p28411	i11748	o458
CLS00729	IMG5_187850	GSPATP00010980001	TTHERM_00145360	Contig10301.0.g58	i11748	p28411	t78662	o458
CLS00729	Contig10301.0.g58	GSPATP00010980001	TTHERM_00145360	IMG5_187850	o458	p28411	t78662	i11748
CLS00734	GSPATP00008821001	TTHERM_00136389	IMG5_178400	Contig18383.0.g108	p86447	t76273	i10862	o40511
CLS00734	TTHERM_00136389	GSPATP00008821001	IMG5_178400	Contig18383.0.g108	t76273	p86447	i10862	o40511
CLS00734	IMG5_178400	GSPATP00008821001	TTHERM_00136389	Contig18383.0.g108	i10862	p86447	t76273	o40511
CLS00734	Contig18383.0.g108	GSPATP00008821001	TTHERM_00136389	IMG5_178400	o40511	p86447	t76273	i10862
CLS00746	GSPATP00010698001	TTHERM_00136060	IMG5_186200	Contig11639.0.g69	p89413	t76347	i25301	o29675
CLS00746	TTHERM_00136060	GSPATP00010698001	IMG5_186200	Contig11639.0.g69	t76347	p89413	i25301	o29675
CLS00746	IMG5_186200	GSPATP00010698001	TTHERM_00136060	Contig11639.0.g69	i25301	p89413	t76347	o29675
CLS00746	Contig11639.0.g69	GSPATP00010698001	TTHERM_00136060	IMG5_186200	o29675	p89413	t76347	i25301
CLS00747	GSPATP00011564001	TTHERM_00353450	IMG5_186240	Contig21451.0.g87	p91703	t26152	i11520	o45471
CLS00747	TTHERM_00353450	GSPATP00011564001	IMG5_186240	Contig21451.0.g87	t26152	p91703	i11520	o45471
CLS00747	IMG5_186240	GSPATP00011564001	TTHERM_00353450	Contig21451.0.g87	i11520	p91703	t26152	o45471
CLS00747	Contig21451.0.g87	GSPATP00011564001	TTHERM_00353450	IMG5_186240	o45471	p91703	t26152	i11520
CLS00748	GSPATP00019998001	TTHERM_00069210	IMG5_186300	Contig2007.0.g76	p106866	t27871	i25322	o43255
CLS00748	TTHERM_00069210	GSPATP00019998001	IMG5_186300	Contig2007.0.g76	t27871	p106866	i25322	o43255
CLS00748	IMG5_186300	GSPATP00019998001	TTHERM_00069210	Contig2007.0.g76	i25322	p106866	t27871	o43255
CLS00748	Contig2007.0.g76	GSPATP00019998001	TTHERM_00069210	IMG5_186300	o43255	p106866	t27871	i25322
CLS00749	GSPATP00015300001	TTHERM_00561680	IMG5_145730	Contig1454.1.g21	p36688	t32563	i8181	o34674
CLS00749	TTHERM_00561680	GSPATP00015300001	IMG5_145730	Contig1454.1.g21	t32563	p36688	i8181	o34674
CLS00749	IMG5_145730	GSPATP00015300001	TTHERM_00561680	Contig1454.1.g21	i8181	p36688	t32563	o34674
CLS00749	Contig1454.1.g21	GSPATP00015300001	TTHERM_00561680	IMG5_145730	o34674	p36688	t32563	i8181
CLS00751	GSPATP00036797001	TTHERM_00322760	IMG5_145770	Contig7897.0.0.g35	p79918	t67334	i8192	o24039
CLS00751	TTHERM_00322760	GSPATP00036797001	IMG5_145770	Contig7897.0.0.g35	t67334	p79918	i8192	o24039
CLS00751	IMG5_145770	GSPATP00036797001	TTHERM_00322760	Contig7897.0.0.g35	i8192	p79918	t67334	o24039
CLS00751	Contig7897.0.0.g35	GSPATP00036797001	TTHERM_00322760	IMG5_145770	o24039	p79918	t67334	i8192
CLS00768	GSPATP00026271001	TTHERM_00467310	IMG5_118860	Contig3705.0.g61	p118335	t29200	i19823	o49895
CLS00768	TTHERM_00467310	GSPATP00026271001	IMG5_118860	Contig3705.0.g61	t29200	p118335	i19823	o49895
CLS00768	IMG5_118860	GSPATP00026271001	TTHERM_00467310	Contig3705.0.g61	i19823	p118335	t29200	o49895
CLS00768	Contig3705.0.g61	GSPATP00026271001	TTHERM_00467310	IMG5_118860	o49895	p118335	t29200	i19823
CLS00770	GSPATP00009939001	TTHERM_00621410	IMG5_014780	Contig19270.0.0.g39	p26847	t105841	i14303	o41920
CLS00770	TTHERM_00621410	GSPATP00009939001	IMG5_014780	Contig19270.0.0.g39	t105841	p26847	i14303	o41920
CLS00770	IMG5_014780	GSPATP00009939001	TTHERM_00621410	Contig19270.0.0.g39	i14303	p26847	t105841	o41920
CLS00770	Contig19270.0.0.g39	GSPATP00009939001	TTHERM_00621410	IMG5_014780	o41920	p26847	t105841	i14303
CLS00774	GSPATP00034458001	TTHERM_00628720	IMG5_083720	Contig17530.0.g100	p14401	t95003	i17303	o10286
CLS00774	TTHERM_00628720	GSPATP00034458001	IMG5_083720	Contig17530.0.g100	t95003	p14401	i17303	o10286
CLS00774	IMG5_083720	GSPATP00034458001	TTHERM_00628720	Contig17530.0.g100	i17303	p14401	t95003	o10286
CLS00774	Contig17530.0.g100	GSPATP00034458001	TTHERM_00628720	IMG5_083720	o10286	p14401	t95003	i17303
CLS00778	GSPATP00036880001	TTHERM_00036960	IMG5_109960	Contig18995.0.g70	p80013	t97426	i5456	o41474
CLS00778	TTHERM_00036960	GSPATP00036880001	IMG5_109960	Contig18995.0.g70	t97426	p80013	i5456	o41474
CLS00778	TTHERM_00036960	GSPATP00036880001	IMG5_109960	Contig18995.0.g70	t97427	p80014	i5457	o41475
CLS00778	IMG5_109960	GSPATP00036880001	TTHERM_00036960	Contig18995.0.g70	i5456	p80013	t97426	o41474
CLS00778	Contig18995.0.g70	GSPATP00036880001	TTHERM_00036960	IMG5_109960	o41474	p80013	t97426	i5456
CLS00781	GSPATP00020499001	TTHERM_00522630	IMG5_118230	Contig845.1.g5	p107638	t31611	i19767	o24751
CLS00781	GSPATP00020499001	TTHERM_00522630	IMG5_118230	Contig845.1.g5	p107639	t31612	i19768	o24752
CLS00781	TTHERM_00522630	GSPATP00020499001	IMG5_118230	Contig845.1.g5	t31611	p107638	i19767	o24751
CLS00781	TTHERM_00522630	GSPATP00020499001	IMG5_118230	Contig845.1.g5	t31612	p107639	i19768	o24752
CLS00781	IMG5_118230	GSPATP00020499001	TTHERM_00522630	Contig845.1.g5	i19767	p107638	t31611	o24751
CLS00781	IMG5_118230	GSPATP00020499001	TTHERM_00522630	Contig845.1.g5	i19768	p107639	t31612	o24752
CLS00781	Contig845.1.g5	GSPATP00020499001	TTHERM_00522630	IMG5_118230	o24751	p107638	t31611	i19767
CLS00781	Contig845.1.g5	GSPATP00020499001	TTHERM_00522630	IMG5_118230	o24752	p107639	t31612	i19768
CLS00782	GSPATP00016605001	TTHERM_00189530	IMG5_117990	Contig17578.0.g72	p100131	t75621	i19731	o10345
CLS00782	TTHERM_00189530	GSPATP00016605001	IMG5_117990	Contig17578.0.g72	t75621	p100131	i19731	o10345
CLS00782	IMG5_117990	GSPATP00016605001	TTHERM_00189530	Contig17578.0.g72	i19731	p100131	t75621	o10345
CLS00782	Contig17578.0.g72	GSPATP00016605001	TTHERM_00189530	IMG5_117990	o10345	p100131	t75621	i19731
CLS00791	GSPATP00029648001	TTHERM_00691170	IMG5_019400	Contig19882.0.g6	p66135	t16135	i1163	o13148
CLS00791	Contig19882.0.g6	GSPATP00029648001	TTHERM_00691170	IMG5_019400	o13148	p66135	t16135	i1163
CLS00796	GSPATP00020717001	TTHERM_00474970	IMG5_192460	Contig775.1.g56	p107960	t81629	i12108	o55570
CLS00796	TTHERM_00474970	GSPATP00020717001	IMG5_192460	Contig775.1.g56	t81629	p107960	i12108	o55570
CLS00796	IMG5_192460	GSPATP00020717001	TTHERM_00474970	Contig775.1.g56	i12108	p107960	t81629	o55570
CLS00796	Contig775.1.g56	GSPATP00020717001	TTHERM_00474970	IMG5_192460	o55570	p107960	t81629	i12108
CLS00800	GSPATP00012117001	TTHERM_00852990	IMG5_195530	Contig9402.0.g21	p31147	t100846	i26137	o26035
CLS00800	TTHERM_00852990	GSPATP00012117001	IMG5_195530	Contig9402.0.g21	t100846	p31147	i26137	o26035
CLS00800	IMG5_195530	GSPATP00012117001	TTHERM_00852990	Contig9402.0.g21	i26137	p31147	t100846	o26035
CLS00800	Contig9402.0.g21	GSPATP00012117001	TTHERM_00852990	IMG5_195530	o26035	p31147	t100846	i26137
CLS00817	TTHERM_00441950	GSPATP00037958001	IMG5_122550	Contig6862.0.g20	t70352	p82083	i6583	o54415
CLS00830	GSPATP00029787001	TTHERM_00659120	IMG5_070030	Contig10081.0.g29	p5418	t85511	i3273	o176
CLS00830	TTHERM_00659120	GSPATP00029787001	IMG5_070030	Contig10081.0.g29	t85511	p5418	i3273	o176
CLS00830	IMG5_070030	GSPATP00029787001	TTHERM_00659120	Contig10081.0.g29	i3273	p5418	t85511	o176
CLS00830	Contig10081.0.g29	GSPATP00029787001	TTHERM_00659120	IMG5_070030	o176	p5418	t85511	i3273
CLS00835	IMG5_103090	GSPATP00026080001	TTHERM_00148750	Contig16596.0.g39	i18550	p57025	t77174	o9184
CLS00836	GSPATP00007498001	TTHERM_00780660	IMG5_130520	Contig7313.0.g36	p21904	t87946	i20723	o23399
CLS00836	GSPATP00007498001	TTHERM_00780660	IMG5_130520	Contig7313.0.g36	p21905	t87948	i20725	o23400
CLS00836	TTHERM_00780660	GSPATP00007498001	IMG5_130520	Contig7313.0.g36	t87946	p21904	i20723	o23399
CLS00836	TTHERM_00780660	GSPATP00007498001	IMG5_130520	Contig7313.0.g36	t87948	p21905	i20725	o23400
CLS00836	IMG5_130520	GSPATP00007498001	TTHERM_00780660	Contig7313.0.g36	i20723	p21904	t87946	o23399
CLS00836	IMG5_130520	GSPATP00007498001	TTHERM_00780660	Contig7313.0.g36	i20725	p21905	t87948	o23400
CLS00836	Contig7313.0.g36	GSPATP00007498001	TTHERM_00780660	IMG5_130520	o23399	p21904	t87946	i20723
CLS00836	Contig7313.0.g36	GSPATP00007498001	TTHERM_00780660	IMG5_130520	o23400	p21905	t87948	i20725
CLS00838	GSPATP00010040001	TTHERM_01000150	IMG5_130530	Contig14256.0.g65	p88388	t94782	i7286	o34183
CLS00838	TTHERM_01000150	GSPATP00010040001	IMG5_130530	Contig14256.0.g65	t94782	p88388	i7286	o34183
CLS00838	IMG5_130530	GSPATP00010040001	TTHERM_01000150	Contig14256.0.g65	i7286	p88388	t94782	o34183
CLS00838	Contig14256.0.g65	GSPATP00010040001	TTHERM_01000150	IMG5_130530	o34183	p88388	t94782	i7286
CLS00842	GSPATP00039662001	TTHERM_00931950	IMG5_106300	Contig17726.0.g111	p42267	t88731	i18798	o10536
CLS00842	TTHERM_00931950	GSPATP00039662001	IMG5_106300	Contig17726.0.g111	t88731	p42267	i18798	o10536
CLS00842	IMG5_106300	GSPATP00039662001	TTHERM_00931950	Contig17726.0.g111	i18798	p42267	t88731	o10536
CLS00842	Contig17726.0.g111	GSPATP00039662001	TTHERM_00931950	IMG5_106300	o10536	p42267	t88731	i18798
CLS00859	GSPATP00031156001	TTHERM_00079720	IMG5_107450	Contig15371.0.0.g43	p69222	t98580	i5281	o7689
CLS00859	TTHERM_00079720	GSPATP00031156001	IMG5_107450	Contig15371.0.0.g43	t98580	p69222	i5281	o7689
CLS00859	IMG5_107450	GSPATP00031156001	TTHERM_00079720	Contig15371.0.0.g43	i5281	p69222	t98580	o7689
CLS00859	Contig15371.0.0.g43	GSPATP00031156001	TTHERM_00079720	IMG5_107450	o7689	p69222	t98580	i5281
CLS00860	GSPATP00004758001	TTHERM_00266490	IMG5_107290	Contig190.1.g68	p4255	t19937	i18890	o12082
CLS00860	TTHERM_00266490	GSPATP00004758001	IMG5_107290	Contig190.1.g68	t19937	p4255	i18890	o12082
CLS00860	IMG5_107290	GSPATP00004758001	TTHERM_00266490	Contig190.1.g68	i18890	p4255	t19937	o12082
CLS00860	Contig190.1.g68	GSPATP00004758001	TTHERM_00266490	IMG5_107290	o12082	p4255	t19937	i18890
CLS00866	GSPATP00004883001	TTHERM_00382350	IMG5_081360	Contig22607.0.g39	p4472	t102631	i17235	o47270
CLS00866	TTHERM_00382350	GSPATP00004883001	IMG5_081360	Contig22607.0.g39	t102631	p4472	i17235	o47270
CLS00866	IMG5_081360	GSPATP00004883001	TTHERM_00382350	Contig22607.0.g39	i17235	p4472	t102631	o47270
CLS00866	Contig22607.0.g39	GSPATP00004883001	TTHERM_00382350	IMG5_081360	o47270	p4472	t102631	i17235
CLS00869	GSPATP00031823001	TTHERM_01016070	IMG5_109220	Contig1072.0.g14	p70171	t88901	i5426	o1093
CLS00869	GSPATP00031823001	TTHERM_01016070	IMG5_109220	Contig1072.0.g14	p70172	t88902	i5427	o1094
CLS00869	GSPATP00031823001	TTHERM_01016070	IMG5_109220	Contig1072.0.g14	p70173	t88903	i5428	o1096
CLS00869	TTHERM_01016070	GSPATP00031823001	IMG5_109220	Contig1072.0.g14	t88901	p70171	i5426	o1093
CLS00869	TTHERM_01016070	GSPATP00031823001	IMG5_109220	Contig1072.0.g14	t88902	p70172	i5427	o1094
CLS00869	TTHERM_01016070	GSPATP00031823001	IMG5_109220	Contig1072.0.g14	t88903	p70173	i5428	o1096
CLS00869	IMG5_109220	GSPATP00031823001	TTHERM_01016070	Contig1072.0.g14	i5426	p70171	t88901	o1093
CLS00869	IMG5_109220	GSPATP00031823001	TTHERM_01016070	Contig1072.0.g14	i5427	p70172	t88902	o1094
CLS00869	IMG5_109220	GSPATP00031823001	TTHERM_01016070	Contig1072.0.g14	i5428	p70173	t88903	o1096
CLS00869	Contig1072.0.g14	GSPATP00031823001	TTHERM_01016070	IMG5_109220	o1093	p70171	t88901	i5426
CLS00869	Contig1072.0.g14	GSPATP00031823001	TTHERM_01016070	IMG5_109220	o1094	p70172	t88902	i5427
CLS00869	Contig1072.0.g14	GSPATP00031823001	TTHERM_01016070	IMG5_109220	o1096	p70173	t88903	i5428
CLS00873	GSPATP00004937001	TTHERM_00443109	IMG5_109010	Contig18332.0.g98	p4546	t17789	i5395	o40458
CLS00873	TTHERM_00443109	GSPATP00004937001	IMG5_109010	Contig18332.0.g98	t17789	p4546	i5395	o40458
CLS00873	IMG5_109010	GSPATP00004937001	TTHERM_00443109	Contig18332.0.g98	i5395	p4546	t17789	o40458
CLS00873	Contig18332.0.g98	GSPATP00004937001	TTHERM_00443109	IMG5_109010	o40458	p4546	t17789	i5395
CLS00887	GSPATP00033252001	TTHERM_01084190	IMG5_120000	Contig18874.0.g91	p72916	t39770	i6315	o41230
CLS00887	TTHERM_01084190	GSPATP00033252001	IMG5_120000	Contig18874.0.g91	t39770	p72916	i6315	o41230
CLS00887	IMG5_120000	GSPATP00033252001	TTHERM_01084190	Contig18874.0.g91	i6315	p72916	t39770	o41230
CLS00887	Contig18874.0.g91	GSPATP00033252001	TTHERM_01084190	IMG5_120000	o41230	p72916	t39770	i6315
CLS00890	GSPATP00008410001	TTHERM_00526760	IMG5_119940	Contig12.0.g76	p85771	t85005	i6284	o30336
CLS00890	TTHERM_00526760	GSPATP00008410001	IMG5_119940	Contig12.0.g76	t85005	p85771	i6284	o30336
CLS00890	IMG5_119940	GSPATP00008410001	TTHERM_00526760	Contig12.0.g76	i6284	p85771	t85005	o30336
CLS00890	Contig12.0.g76	GSPATP00008410001	TTHERM_00526760	IMG5_119940	o30336	p85771	t85005	i6284
CLS00895	GSPATP00006429001	TTHERM_01345810	IMG5_148750	Contig5227.0.g53	p15690	t40020	i8440	o20865
CLS00895	GSPATP00006429001	TTHERM_01345810	IMG5_148750	Contig5227.0.g53	p15694	t40025	i8444	o20869
CLS00895	TTHERM_01345810	GSPATP00006429001	IMG5_148750	Contig5227.0.g53	t40020	p15690	i8440	o20865
CLS00895	TTHERM_01345810	GSPATP00006429001	IMG5_148750	Contig5227.0.g53	t40025	p15694	i8444	o20869
CLS00895	IMG5_148750	GSPATP00006429001	TTHERM_01345810	Contig5227.0.g53	i8440	p15690	t40020	o20865
CLS00895	IMG5_148750	GSPATP00006429001	TTHERM_01345810	Contig5227.0.g53	i8444	p15694	t40025	o20869
CLS00895	Contig5227.0.g53	GSPATP00006429001	TTHERM_01345810	IMG5_148750	o20865	p15690	t40020	i8440
CLS00895	Contig5227.0.g53	GSPATP00006429001	TTHERM_01345810	IMG5_148750	o20869	p15694	t40025	i8444
CLS00896	GSPATP00026285001	TTHERM_00263309	IMG5_026070	Contig11826.0.g61	p118352	t64890	i14747	o2770
CLS00896	TTHERM_00263309	GSPATP00026285001	IMG5_026070	Contig11826.0.g61	t64890	p118352	i14747	o2770
CLS00896	IMG5_026070	GSPATP00026285001	TTHERM_00263309	Contig11826.0.g61	i14747	p118352	t64890	o2770
CLS00896	Contig11826.0.g61	GSPATP00026285001	TTHERM_00263309	IMG5_026070	o2770	p118352	t64890	i14747
CLS00898	GSPATP00010922001	TTHERM_00446430	IMG5_164240	Contig21142.0.g101	p89724	t79660	i9675	o44941
CLS00898	TTHERM_00446430	GSPATP00010922001	IMG5_164240	Contig21142.0.g101	t79660	p89724	i9675	o44941
CLS00898	IMG5_164240	GSPATP00010922001	TTHERM_00446430	Contig21142.0.g101	i9675	p89724	t79660	o44941
CLS00898	Contig21142.0.g101	GSPATP00010922001	TTHERM_00446430	IMG5_164240	o44941	p89724	t79660	i9675
CLS00900	GSPATP00033257001	TTHERM_00338210	IMG5_178620	Contig19269.0.g49	p72931	t72766	i10872	o12435
CLS00900	TTHERM_00338210	GSPATP00033257001	IMG5_178620	Contig19269.0.g49	t72766	p72931	i10872	o12435
CLS00900	IMG5_178620	GSPATP00033257001	TTHERM_00338210	Contig19269.0.g49	i10872	p72931	t72766	o12435
CLS00900	Contig19269.0.g49	GSPATP00033257001	TTHERM_00338210	IMG5_178620	o12435	p72931	t72766	i10872
CLS00901	GSPATP00004499001	TTHERM_00297140	IMG5_136860	Contig861.1.g24	p1363	t73690	i21190	o25009
CLS00901	TTHERM_00297140	GSPATP00004499001	IMG5_136860	Contig861.1.g24	t73690	p1363	i21190	o25009
CLS00901	IMG5_136860	GSPATP00004499001	TTHERM_00297140	Contig861.1.g24	i21190	p1363	t73690	o25009
CLS00901	Contig861.1.g24	GSPATP00004499001	TTHERM_00297140	IMG5_136860	o25009	p1363	t73690	i21190
CLS00915	GSPATP00020125001	TTHERM_00023950	IMG5_148080	Contig19359.0.g114	p45744	t1067	i21988	o42084
CLS00915	TTHERM_00023950	GSPATP00020125001	IMG5_148080	Contig19359.0.g114	t1067	p45744	i21988	o42084
CLS00915	IMG5_148080	GSPATP00020125001	TTHERM_00023950	Contig19359.0.g114	i21988	p45744	t1067	o42084
CLS00915	Contig19359.0.g114	GSPATP00020125001	TTHERM_00023950	IMG5_148080	o42084	p45744	t1067	i21988
CLS00924	GSPATP00011153001	TTHERM_00497660	IMG5_092610	Contig1026.0.g89	p91007	t83121	i4201	o366
CLS00924	TTHERM_00497660	GSPATP00011153001	IMG5_092610	Contig1026.0.g89	t83121	p91007	i4201	o366
CLS00924	IMG5_092610	GSPATP00011153001	TTHERM_00497660	Contig1026.0.g89	i4201	p91007	t83121	o366
CLS00924	Contig1026.0.g89	GSPATP00011153001	TTHERM_00497660	IMG5_092610	o366	p91007	t83121	i4201
CLS00931	GSPATP00008478001	TTHERM_00444510	IMG5_201600	Contig22564.0.g70	p24522	t79399	i12946	o16761
CLS00931	TTHERM_00444510	GSPATP00008478001	IMG5_201600	Contig22564.0.g70	t79399	p24522	i12946	o16761
CLS00931	IMG5_201600	GSPATP00008478001	TTHERM_00444510	Contig22564.0.g70	i12946	p24522	t79399	o16761
CLS00931	Contig22564.0.g70	GSPATP00008478001	TTHERM_00444510	IMG5_201600	o16761	p24522	t79399	i12946
CLS00947	GSPATP00015584001	TTHERM_00659070	IMG5_169800	Contig5693.0.g33	p37149	t85501	i10260	o21404
CLS00947	TTHERM_00659070	GSPATP00015584001	IMG5_169800	Contig5693.0.g33	t85501	p37149	i10260	o21404
CLS00947	IMG5_169800	GSPATP00015584001	TTHERM_00659070	Contig5693.0.g33	i10260	p37149	t85501	o21404
CLS00947	Contig5693.0.g33	GSPATP00015584001	TTHERM_00659070	IMG5_169800	o21404	p37149	t85501	i10260
CLS00967	GSPATP00036550001	TTHERM_00213600	IMG5_099240	Contig21432.0.g8	p79510	t6966	i4584	o15165
CLS00967	GSPATP00036550001	TTHERM_00213600	IMG5_099240	Contig21432.0.g8	p79512	t6970	i4587	o15167
CLS00967	TTHERM_00213600	GSPATP00036550001	IMG5_099240	Contig21432.0.g8	t6966	p79510	i4584	o15165
CLS00967	TTHERM_00213600	GSPATP00036550001	IMG5_099240	Contig21432.0.g8	t6970	p79512	i4587	o15167
CLS00967	IMG5_099240	GSPATP00036550001	TTHERM_00213600	Contig21432.0.g8	i4584	p79510	t6966	o15165
CLS00967	IMG5_099240	GSPATP00036550001	TTHERM_00213600	Contig21432.0.g8	i4587	p79512	t6970	o15167
CLS00967	Contig21432.0.g8	GSPATP00036550001	TTHERM_00213600	IMG5_099240	o15165	p79510	t6966	i4584
CLS00967	Contig21432.0.g8	GSPATP00036550001	TTHERM_00213600	IMG5_099240	o15167	p79512	t6970	i4587
CLS00969	GSPATP00024852001	TTHERM_00004830	IMG5_099180	Contig13068.0.g30	p115632	t270	i4563	o32152
CLS00969	TTHERM_00004830	GSPATP00024852001	IMG5_099180	Contig13068.0.g30	t270	p115632	i4563	o32152
CLS00969	IMG5_099180	GSPATP00024852001	TTHERM_00004830	Contig13068.0.g30	i4563	p115632	t270	o32152
CLS00969	Contig13068.0.g30	GSPATP00024852001	TTHERM_00004830	IMG5_099180	o32152	p115632	t270	i4563
CLS00984	GSPATP00024451001	TTHERM_00412070	IMG5_100730	Contig22082.0.g97	p53937	t82924	i18290	o16223
CLS00984	TTHERM_00412070	GSPATP00024451001	IMG5_100730	Contig22082.0.g97	t82924	p53937	i18290	o16223
CLS00984	IMG5_100730	GSPATP00024451001	TTHERM_00412070	Contig22082.0.g97	i18290	p53937	t82924	o16223
CLS00984	Contig22082.0.g97	GSPATP00024451001	TTHERM_00412070	IMG5_100730	o16223	p53937	t82924	i18290
CLS00994	GSPATP00021767001	TTHERM_01347910	IMG5_172130	Contig12475.0.g1	p49089	t67860	i24085	o31117
CLS00994	TTHERM_01347910	GSPATP00021767001	IMG5_172130	Contig12475.0.g1	t67860	p49089	i24085	o31117
CLS00994	IMG5_172130	GSPATP00021767001	TTHERM_01347910	Contig12475.0.g1	i24085	p49089	t67860	o31117
CLS00994	Contig12475.0.g1	GSPATP00021767001	TTHERM_01347910	IMG5_172130	o31117	p49089	t67860	i24085
CLS00997	GSPATP00033750001	TTHERM_00616340	IMG5_051480	Contig17686.0.g40	p12804	t33696	i2237	o10478
CLS00997	TTHERM_00616340	GSPATP00033750001	IMG5_051480	Contig17686.0.g40	t33696	p12804	i2237	o10478
CLS00997	IMG5_051480	GSPATP00033750001	TTHERM_00616340	Contig17686.0.g40	i2237	p12804	t33696	o10478
CLS00997	Contig17686.0.g40	GSPATP00033750001	TTHERM_00616340	IMG5_051480	o10478	p12804	t33696	i2237
CLS01000	GSPATP00015541001	TTHERM_00149630	IMG5_041110	Contig21034.0.g40	p37080	t77360	i1908	o44824
CLS01000	TTHERM_00149630	GSPATP00015541001	IMG5_041110	Contig21034.0.g40	t77360	p37080	i1908	o44824
CLS01000	IMG5_041110	GSPATP00015541001	TTHERM_00149630	Contig21034.0.g40	i1908	p37080	t77360	o44824
CLS01000	Contig21034.0.g40	GSPATP00015541001	TTHERM_00149630	IMG5_041110	o44824	p37080	t77360	i1908
CLS01022	GSPATP00007244001	TTHERM_00037219	IMG5_179630	Contig2890.0.g87	p81370	t97484	i10961	o18132
CLS01022	TTHERM_00037219	GSPATP00007244001	IMG5_179630	Contig2890.0.g87	t97484	p81370	i10961	o18132
CLS01022	IMG5_179630	GSPATP00007244001	TTHERM_00037219	Contig2890.0.g87	i10961	p81370	t97484	o18132
CLS01022	Contig2890.0.g87	GSPATP00007244001	TTHERM_00037219	IMG5_179630	o18132	p81370	t97484	i10961
CLS01024	TTHERM_00494730	GSPATP00021216001	IMG5_023020	Contig16946.0.g34	t82151	p108682	i1328	o9589
CLS01024	Contig16946.0.g34	GSPATP00021216001	TTHERM_00494730	IMG5_023020	o9589	p108682	t82151	i1328
CLS01028	GSPATP00021736001	TTHERM_00562810	IMG5_070920	Contig18702.0.g87	p49032	t32600	i16808	o40957
CLS01028	TTHERM_00562810	GSPATP00021736001	IMG5_070920	Contig18702.0.g87	t32600	p49032	i16808	o40957
CLS01028	IMG5_070920	GSPATP00021736001	TTHERM_00562810	Contig18702.0.g87	i16808	p49032	t32600	o40957
CLS01028	Contig18702.0.g87	GSPATP00021736001	TTHERM_00562810	IMG5_070920	o40957	p49032	t32600	i16808
CLS01035	Contig15239.0.g117	GSPATP00027995001	TTHERM_00316290	IMG5_061210	o7539	p62812	t18913	i16235
CLS01045	GSPATP00018683001	TTHERM_00895820	IMG5_120530	Contig13459.0.g8	p103981	t58912	i19948	o32831
CLS01045	TTHERM_00895820	GSPATP00018683001	IMG5_120530	Contig13459.0.g8	t58912	p103981	i19948	o32831
CLS01045	IMG5_120530	GSPATP00018683001	TTHERM_00895820	Contig13459.0.g8	i19948	p103981	t58912	o32831
CLS01045	Contig13459.0.g8	GSPATP00018683001	TTHERM_00895820	IMG5_120530	o32831	p103981	t58912	i19948
CLS01064	GSPATP00012988001	TTHERM_01000190	IMG5_123670	Contig20321.0.g101	p32410	t94792	i6678	o13701
CLS01064	TTHERM_01000190	GSPATP00012988001	IMG5_123670	Contig20321.0.g101	t94792	p32410	i6678	o13701
CLS01064	IMG5_123670	GSPATP00012988001	TTHERM_01000190	Contig20321.0.g101	i6678	p32410	t94792	o13701
CLS01064	Contig20321.0.g101	GSPATP00012988001	TTHERM_01000190	IMG5_123670	o13701	p32410	t94792	i6678
CLS01066	GSPATP00037835001	TTHERM_00189270	IMG5_173910	Contig22941.0.g1	p20990	t75580	i10572	o47642
CLS01066	TTHERM_00189270	GSPATP00037835001	IMG5_173910	Contig22941.0.g1	t75580	p20990	i10572	o47642
CLS01066	IMG5_173910	GSPATP00037835001	TTHERM_00189270	Contig22941.0.g1	i10572	p20990	t75580	o47642
CLS01066	Contig22941.0.g1	GSPATP00037835001	TTHERM_00189270	IMG5_173910	o47642	p20990	t75580	i10572
CLS01071	GSPATP00016532001	TTHERM_00649060	IMG5_149900	Contig19918.0.g49	p100006	t16731	i22188	o13203
CLS01071	TTHERM_00649060	GSPATP00016532001	IMG5_149900	Contig19918.0.g49	t16731	p100006	i22188	o13203
CLS01071	IMG5_149900	GSPATP00016532001	TTHERM_00649060	Contig19918.0.g49	i22188	p100006	t16731	o13203
CLS01071	Contig19918.0.g49	GSPATP00016532001	TTHERM_00649060	IMG5_149900	o13203	p100006	t16731	i22188
CLS01072	GSPATP00008705001	TTHERM_00434070	IMG5_184430	Contig18343.0.g85	p24930	t47826	i11415	o11270
CLS01072	TTHERM_00434070	GSPATP00008705001	IMG5_184430	Contig18343.0.g85	t47826	p24930	i11415	o11270
CLS01072	IMG5_184430	GSPATP00008705001	TTHERM_00434070	Contig18343.0.g85	i11415	p24930	t47826	o11270
CLS01072	Contig18343.0.g85	GSPATP00008705001	TTHERM_00434070	IMG5_184430	o11270	p24930	t47826	i11415
CLS01102	GSPATP00011589001	TTHERM_00077080	IMG5_124490	Contig11297.0.g96	p30232	t98298	i20272	o29095
CLS01102	TTHERM_00077080	GSPATP00011589001	IMG5_124490	Contig11297.0.g96	t98298	p30232	i20272	o29095
CLS01102	IMG5_124490	GSPATP00011589001	TTHERM_00077080	Contig11297.0.g96	i20272	p30232	t98298	o29095
CLS01102	Contig11297.0.g96	GSPATP00011589001	TTHERM_00077080	IMG5_124490	o29095	p30232	t98298	i20272
CLS01103	GSPATP00025727001	TTHERM_00784430	IMG5_148740	Contig12242.0.g5	p117542	t42510	i8434	o30732
CLS01103	TTHERM_00784430	GSPATP00025727001	IMG5_148740	Contig12242.0.g5	t42510	p117542	i8434	o30732
CLS01103	IMG5_148740	GSPATP00025727001	TTHERM_00784430	Contig12242.0.g5	i8434	p117542	t42510	o30732
CLS01103	Contig12242.0.g5	GSPATP00025727001	TTHERM_00784430	IMG5_148740	o30732	p117542	t42510	i8434
CLS01110	GSPATP00016536001	TTHERM_00717780	IMG5_167940	Contig9279.0.0.g16	p38684	t98031	i10073	o57936
CLS01110	TTHERM_00717780	GSPATP00016536001	IMG5_167940	Contig9279.0.0.g16	t98031	p38684	i10073	o57936
CLS01110	IMG5_167940	GSPATP00016536001	TTHERM_00717780	Contig9279.0.0.g16	i10073	p38684	t98031	o57936
CLS01110	Contig9279.0.0.g16	GSPATP00016536001	TTHERM_00717780	IMG5_167940	o57936	p38684	t98031	i10073
CLS01115	GSPATP00009326001	TTHERM_00112640	IMG5_022870	Contig293.1.g73	p25807	t41631	i1323	o48688
CLS01115	TTHERM_00112640	GSPATP00009326001	IMG5_022870	Contig293.1.g73	t41631	p25807	i1323	o48688
CLS01115	IMG5_022870	GSPATP00009326001	TTHERM_00112640	Contig293.1.g73	i1323	p25807	t41631	o48688
CLS01115	Contig293.1.g73	GSPATP00009326001	TTHERM_00112640	IMG5_022870	o48688	p25807	t41631	i1323
CLS01119	GSPATP00037839001	TTHERM_00487110	IMG5_066240	Contig21046.0.g14	p81930	t17460	i16537	o14650
CLS01119	TTHERM_00487110	GSPATP00037839001	IMG5_066240	Contig21046.0.g14	t17460	p81930	i16537	o14650
CLS01119	IMG5_066240	GSPATP00037839001	TTHERM_00487110	Contig21046.0.g14	i16537	p81930	t17460	o14650
CLS01119	Contig21046.0.g14	GSPATP00037839001	TTHERM_00487110	IMG5_066240	o14650	p81930	t17460	i16537
CLS01147	GSPATP00011807001	TTHERM_00623060	IMG5_083260	Contig10910.0.g97	p92082	t42652	i3818	o1358
CLS01147	GSPATP00011807001	TTHERM_00623060	IMG5_083260	Contig10910.0.g97	p92083	t42653	i3819	o1359
CLS01147	TTHERM_00623060	GSPATP00011807001	IMG5_083260	Contig10910.0.g97	t42652	p92082	i3818	o1358
CLS01147	TTHERM_00623060	GSPATP00011807001	IMG5_083260	Contig10910.0.g97	t42653	p92083	i3819	o1359
CLS01147	IMG5_083260	GSPATP00011807001	TTHERM_00623060	Contig10910.0.g97	i3818	p92082	t42652	o1358
CLS01147	IMG5_083260	GSPATP00011807001	TTHERM_00623060	Contig10910.0.g97	i3819	p92083	t42653	o1359
CLS01147	Contig10910.0.g97	GSPATP00011807001	TTHERM_00623060	IMG5_083260	o1358	p92082	t42652	i3818
CLS01147	Contig10910.0.g97	GSPATP00011807001	TTHERM_00623060	IMG5_083260	o1359	p92083	t42653	i3819
CLS01153	GSPATP00029587001	TTHERM_00886960	IMG5_007260	Contig10712.0.g47	p5116	t100718	i13928	o28170
CLS01153	TTHERM_00886960	GSPATP00029587001	IMG5_007260	Contig10712.0.g47	t100718	p5116	i13928	o28170
CLS01153	IMG5_007260	GSPATP00029587001	TTHERM_00886960	Contig10712.0.g47	i13928	p5116	t100718	o28170
CLS01153	Contig10712.0.g47	GSPATP00029587001	TTHERM_00886960	IMG5_007260	o28170	p5116	t100718	i13928
CLS01158	GSPATP00015132001	TTHERM_00151580	IMG5_190180	Contig21283.0.g15	p97807	t77570	i25631	o14982
CLS01158	TTHERM_00151580	GSPATP00015132001	IMG5_190180	Contig21283.0.g15	t77570	p97807	i25631	o14982
CLS01158	IMG5_190180	GSPATP00015132001	TTHERM_00151580	Contig21283.0.g15	i25631	p97807	t77570	o14982
CLS01158	Contig21283.0.g15	GSPATP00015132001	TTHERM_00151580	IMG5_190180	o14982	p97807	t77570	i25631
CLS01160	GSPATP00017676001	TTHERM_01345800	IMG5_190290	Contig13714.0.g6	p102418	t91542	i11955	o33324
CLS01160	TTHERM_01345800	GSPATP00017676001	IMG5_190290	Contig13714.0.g6	t91542	p102418	i11955	o33324
CLS01160	IMG5_190290	GSPATP00017676001	TTHERM_01345800	Contig13714.0.g6	i11955	p102418	t91542	o33324
CLS01160	Contig13714.0.g6	GSPATP00017676001	TTHERM_01345800	IMG5_190290	o33324	p102418	t91542	i11955
CLS01169	GSPATP00029879001	TTHERM_00221100	IMG5_095380	Contig14613.0.g86	p5540	t25544	i17889	o6700
CLS01169	TTHERM_00221100	GSPATP00029879001	IMG5_095380	Contig14613.0.g86	t25544	p5540	i17889	o6700
CLS01169	IMG5_095380	GSPATP00029879001	TTHERM_00221100	Contig14613.0.g86	i17889	p5540	t25544	o6700
CLS01169	Contig14613.0.g86	GSPATP00029879001	TTHERM_00221100	IMG5_095380	o6700	p5540	t25544	i17889
CLS01180	GSPATP00015625001	TTHERM_00753300	IMG5_003190	Contig5218.0.g43	p37212	t2594	i325	o20857
CLS01180	TTHERM_00753300	GSPATP00015625001	IMG5_003190	Contig5218.0.g43	t2594	p37212	i325	o20857
CLS01180	IMG5_003190	GSPATP00015625001	TTHERM_00753300	Contig5218.0.g43	i325	p37212	t2594	o20857
CLS01180	Contig5218.0.g43	GSPATP00015625001	TTHERM_00753300	IMG5_003190	o20857	p37212	t2594	i325
CLS01182	GSPATP00009080001	TTHERM_00194260	IMG5_183690	Contig7825.0.g34	p86855	t59241	i11323	o23983
CLS01182	TTHERM_00194260	GSPATP00009080001	IMG5_183690	Contig7825.0.g34	t59241	p86855	i11323	o23983
CLS01182	IMG5_183690	GSPATP00009080001	TTHERM_00194260	Contig7825.0.g34	i11323	p86855	t59241	o23983
CLS01182	Contig7825.0.g34	GSPATP00009080001	TTHERM_00194260	IMG5_183690	o23983	p86855	t59241	i11323
CLS01187	GSPATP00025338001	TTHERM_01094880	IMG5_193710	Contig17698.0.g34	p116348	t94480	i12196	o39570
CLS01187	GSPATP00025338001	TTHERM_01094880	IMG5_193710	Contig17698.0.g34	p116353	t94488	i12200	o39574
CLS01187	TTHERM_01094880	GSPATP00025338001	IMG5_193710	Contig17698.0.g34	t94480	p116348	i12196	o39570
CLS01187	TTHERM_01094880	GSPATP00025338001	IMG5_193710	Contig17698.0.g34	t94488	p116353	i12200	o39574
CLS01187	IMG5_193710	GSPATP00025338001	TTHERM_01094880	Contig17698.0.g34	i12196	p116348	t94480	o39570
CLS01187	IMG5_193710	GSPATP00025338001	TTHERM_01094880	Contig17698.0.g34	i12200	p116353	t94488	o39574
CLS01187	Contig17698.0.g34	GSPATP00025338001	TTHERM_01094880	IMG5_193710	o39570	p116348	t94480	i12196
CLS01187	Contig17698.0.g34	GSPATP00025338001	TTHERM_01094880	IMG5_193710	o39574	p116353	t94488	i12200
CLS01197	GSPATP00034461001	TTHERM_00780530	IMG5_049350	Contig5079.0.g1	p75223	t36448	i15430	o51789
CLS01197	TTHERM_00780530	GSPATP00034461001	IMG5_049350	Contig5079.0.g1	t36448	p75223	i15430	o51789
CLS01197	IMG5_049350	GSPATP00034461001	TTHERM_00780530	Contig5079.0.g1	i15430	p75223	t36448	o51789
CLS01197	Contig5079.0.g1	GSPATP00034461001	TTHERM_00780530	IMG5_049350	o51789	p75223	t36448	i15430
CLS01206	GSPATP00008275001	TTHERM_00205170	IMG5_166160	Contig12013.0.g58	p24192	t60407	i23522	o3090
CLS01206	TTHERM_00205170	GSPATP00008275001	IMG5_166160	Contig12013.0.g58	t60407	p24192	i23522	o3090
CLS01206	IMG5_166160	GSPATP00008275001	TTHERM_00205170	Contig12013.0.g58	i23522	p24192	t60407	o3090
CLS01206	Contig12013.0.g58	GSPATP00008275001	TTHERM_00205170	IMG5_166160	o3090	p24192	t60407	i23522
CLS01214	GSPATP00026755001	TTHERM_00145490	IMG5_161080	Contig22626.0.g41	p58007	t78676	i9435	o16830
CLS01214	TTHERM_00145490	GSPATP00026755001	IMG5_161080	Contig22626.0.g41	t78676	p58007	i9435	o16830
CLS01214	IMG5_161080	GSPATP00026755001	TTHERM_00145490	Contig22626.0.g41	i9435	p58007	t78676	o16830
CLS01214	Contig22626.0.g41	GSPATP00026755001	TTHERM_00145490	IMG5_161080	o16830	p58007	t78676	i9435
CLS01220	GSPATP00034087001	TTHERM_00112800	IMG5_133490	Contig10657.0.g36	p13870	t41642	i20926	o28069
CLS01220	TTHERM_00112800	GSPATP00034087001	IMG5_133490	Contig10657.0.g36	t41642	p13870	i20926	o28069
CLS01220	IMG5_133490	GSPATP00034087001	TTHERM_00112800	Contig10657.0.g36	i20926	p13870	t41642	o28069
CLS01220	Contig10657.0.g36	GSPATP00034087001	TTHERM_00112800	IMG5_133490	o28069	p13870	t41642	i20926
CLS01247	GSPATP00020363001	TTHERM_00487150	IMG5_199770	Contig16948.0.0.g28	p46109	t17473	i12752	o38509
CLS01247	TTHERM_00487150	GSPATP00020363001	IMG5_199770	Contig16948.0.0.g28	t17473	p46109	i12752	o38509
CLS01247	IMG5_199770	GSPATP00020363001	TTHERM_00487150	Contig16948.0.0.g28	i12752	p46109	t17473	o38509
CLS01247	Contig16948.0.0.g28	GSPATP00020363001	TTHERM_00487150	IMG5_199770	o38509	p46109	t17473	i12752
CLS01257	GSPATP00026758001	TTHERM_00820660	IMG5_062210	Contig1126.1.g113	p119124	t57135	i16286	o29049
CLS01257	TTHERM_00820660	GSPATP00026758001	IMG5_062210	Contig1126.1.g113	t57135	p119124	i16286	o29049
CLS01257	IMG5_062210	GSPATP00026758001	TTHERM_00820660	Contig1126.1.g113	i16286	p119124	t57135	o29049
CLS01257	Contig1126.1.g113	GSPATP00026758001	TTHERM_00820660	IMG5_062210	o29049	p119124	t57135	i16286
CLS01260	GSPATP00016881001	TTHERM_01345760	IMG5_013680	Contig22207.0.g77	p39984	t40004	i14244	o46798
CLS01260	TTHERM_01345760	GSPATP00016881001	IMG5_013680	Contig22207.0.g77	t40004	p39984	i14244	o46798
CLS01260	IMG5_013680	GSPATP00016881001	TTHERM_01345760	Contig22207.0.g77	i14244	p39984	t40004	o46798
CLS01260	Contig22207.0.g77	GSPATP00016881001	TTHERM_01345760	IMG5_013680	o46798	p39984	t40004	i14244
CLS01261	GSPATP00012659001	TTHERM_01092470	IMG5_051740	Contig15848.0.g104	p93332	t94430	i15638	o36741
CLS01261	TTHERM_01092470	GSPATP00012659001	IMG5_051740	Contig15848.0.g104	t94430	p93332	i15638	o36741
CLS01261	IMG5_051740	GSPATP00012659001	TTHERM_01092470	Contig15848.0.g104	i15638	p93332	t94430	o36741
CLS01261	Contig15848.0.g104	GSPATP00012659001	TTHERM_01092470	IMG5_051740	o36741	p93332	t94430	i15638
CLS01262	GSPATP00023253001	TTHERM_00848090	IMG5_051610	Contig7793.0.g5	p112626	t4505	i15610	o23941
CLS01262	TTHERM_00848090	GSPATP00023253001	IMG5_051610	Contig7793.0.g5	t4505	p112626	i15610	o23941
CLS01262	IMG5_051610	GSPATP00023253001	TTHERM_00848090	Contig7793.0.g5	i15610	p112626	t4505	o23941
CLS01262	Contig7793.0.g5	GSPATP00023253001	TTHERM_00848090	IMG5_051610	o23941	p112626	t4505	i15610
CLS01277	GSPATP00019159001	TTHERM_01079130	IMG5_091170	Contig14421.0.0.g95	p43568	t100217	i17647	o6398
CLS01277	TTHERM_01079130	GSPATP00019159001	IMG5_091170	Contig14421.0.0.g95	t100217	p43568	i17647	o6398
CLS01277	IMG5_091170	GSPATP00019159001	TTHERM_01079130	Contig14421.0.0.g95	i17647	p43568	t100217	o6398
CLS01277	Contig14421.0.0.g95	GSPATP00019159001	TTHERM_01079130	IMG5_091170	o6398	p43568	t100217	i17647
CLS01278	GSPATP00010663001	TTHERM_00469100	IMG5_090980	Contig10954.0.g62	p89345	t29343	i17573	o1445
CLS01278	TTHERM_00469100	GSPATP00010663001	IMG5_090980	Contig10954.0.g62	t29343	p89345	i17573	o1445
CLS01278	IMG5_090980	GSPATP00010663001	TTHERM_00469100	Contig10954.0.g62	i17573	p89345	t29343	o1445
CLS01278	Contig10954.0.g62	GSPATP00010663001	TTHERM_00469100	IMG5_090980	o1445	p89345	t29343	i17573
CLS01279	GSPATP00019271001	TTHERM_00348240	IMG5_090990	Contig9298.0.g115	p44435	t79242	i4145	o25906
CLS01279	GSPATP00019271001	TTHERM_00348240	IMG5_090990	Contig9298.0.g115	p44436	t79243	i4146	o25907
CLS01279	TTHERM_00348240	GSPATP00019271001	IMG5_090990	Contig9298.0.g115	t79242	p44435	i4145	o25906
CLS01279	TTHERM_00348240	GSPATP00019271001	IMG5_090990	Contig9298.0.g115	t79243	p44436	i4146	o25907
CLS01279	IMG5_090990	GSPATP00019271001	TTHERM_00348240	Contig9298.0.g115	i4145	p44435	t79242	o25906
CLS01279	IMG5_090990	GSPATP00019271001	TTHERM_00348240	Contig9298.0.g115	i4146	p44436	t79243	o25907
CLS01279	Contig9298.0.g115	GSPATP00019271001	TTHERM_00348240	IMG5_090990	o25906	p44435	t79242	i4145
CLS01279	Contig9298.0.g115	GSPATP00019271001	TTHERM_00348240	IMG5_090990	o25907	p44436	t79243	i4146
CLS01290	IMG5_156660	GSPATP00014481001	TTHERM_01109800	Contig18053.0.g1	i9103	p35333	t91351	o10919
CLS01298	GSPATP00004959001	TTHERM_00421140	IMG5_101980	Contig15976.0.g76	p65510	t69903	i4859	o8447
CLS01298	TTHERM_00421140	GSPATP00004959001	IMG5_101980	Contig15976.0.g76	t69903	p65510	i4859	o8447
CLS01298	IMG5_101980	GSPATP00004959001	TTHERM_00421140	Contig15976.0.g76	i4859	p65510	t69903	o8447
CLS01298	Contig15976.0.g76	GSPATP00004959001	TTHERM_00421140	IMG5_101980	o8447	p65510	t69903	i4859
CLS01299	GSPATP00012181001	TTHERM_00401940	IMG5_176950	Contig19930.0.g53	p92635	t30360	i10787	o13217
CLS01299	TTHERM_00401940	GSPATP00012181001	IMG5_176950	Contig19930.0.g53	t30360	p92635	i10787	o13217
CLS01299	IMG5_176950	GSPATP00012181001	TTHERM_00401940	Contig19930.0.g53	i10787	p92635	t30360	o13217
CLS01299	Contig19930.0.g53	GSPATP00012181001	TTHERM_00401940	IMG5_176950	o13217	p92635	t30360	i10787
CLS01300	GSPATP00023696001	TTHERM_00688800	IMG5_063650	Contig15169.0.g19	p52807	t87816	i16413	o35632
CLS01300	TTHERM_00688800	GSPATP00023696001	IMG5_063650	Contig15169.0.g19	t87816	p52807	i16413	o35632
CLS01300	IMG5_063650	GSPATP00023696001	TTHERM_00688800	Contig15169.0.g19	i16413	p52807	t87816	o35632
CLS01300	Contig15169.0.g19	GSPATP00023696001	TTHERM_00688800	IMG5_063650	o35632	p52807	t87816	i16413
CLS01317	GSPATP00011293001	TTHERM_00295590	IMG5_170610	Contig19277.0.g32	p29695	t73889	i23967	o41934
CLS01317	TTHERM_00295590	GSPATP00011293001	IMG5_170610	Contig19277.0.g32	t73889	p29695	i23967	o41934
CLS01317	IMG5_170610	GSPATP00011293001	TTHERM_00295590	Contig19277.0.g32	i23967	p29695	t73889	o41934
CLS01317	Contig19277.0.g32	GSPATP00011293001	TTHERM_00295590	IMG5_170610	o41934	p29695	t73889	i23967
CLS01323	GSPATP00037040001	TTHERM_00773210	IMG5_147250	Contig19209.0.g81	p80218	t16518	i21918	o41797
CLS01323	TTHERM_00773210	GSPATP00037040001	IMG5_147250	Contig19209.0.g81	t16518	p80218	i21918	o41797
CLS01323	IMG5_147250	GSPATP00037040001	TTHERM_00773210	Contig19209.0.g81	i21918	p80218	t16518	o41797
CLS01323	Contig19209.0.g81	GSPATP00037040001	TTHERM_00773210	IMG5_147250	o41797	p80218	t16518	i21918
CLS01324	GSPATP00021333001	TTHERM_00339840	IMG5_147260	Contig19438.0.g5	p108860	t19781	i8291	o42206
CLS01324	TTHERM_00339840	GSPATP00021333001	IMG5_147260	Contig19438.0.g5	t19781	p108860	i8291	o42206
CLS01324	IMG5_147260	GSPATP00021333001	TTHERM_00339840	Contig19438.0.g5	i8291	p108860	t19781	o42206
CLS01324	Contig19438.0.g5	GSPATP00021333001	TTHERM_00339840	IMG5_147260	o42206	p108860	t19781	i8291
CLS01326	GSPATP00016102001	TTHERM_00348390	IMG5_120280	Contig11991.0.g79	p99391	t79185	i6384	o3050
CLS01326	TTHERM_00348390	GSPATP00016102001	IMG5_120280	Contig11991.0.g79	t79185	p99391	i6384	o3050
CLS01326	IMG5_120280	GSPATP00016102001	TTHERM_00348390	Contig11991.0.g79	i6384	p99391	t79185	o3050
CLS01326	Contig11991.0.g79	GSPATP00016102001	TTHERM_00348390	IMG5_120280	o3050	p99391	t79185	i6384
CLS01336	GSPATP00005072001	TTHERM_00318820	IMG5_108560	Contig3735.0.g88	p68297	t19202	i19033	o19165
CLS01336	TTHERM_00318820	GSPATP00005072001	IMG5_108560	Contig3735.0.g88	t19202	p68297	i19033	o19165
CLS01336	IMG5_108560	GSPATP00005072001	TTHERM_00318820	Contig3735.0.g88	i19033	p68297	t19202	o19165
CLS01336	Contig3735.0.g88	GSPATP00005072001	TTHERM_00318820	IMG5_108560	o19165	p68297	t19202	i19033
CLS01344	GSPATP00007974001	TTHERM_01020680	IMG5_187570	Contig19688.0.g99	p23722	t38447	i25437	o12959
CLS01344	GSPATP00007974001	TTHERM_01020680	IMG5_187570	Contig19688.0.g99	p23723	t38448	i25438	o12960
CLS01344	TTHERM_01020680	GSPATP00007974001	IMG5_187570	Contig19688.0.g99	t38447	p23722	i25437	o12959
CLS01344	TTHERM_01020680	GSPATP00007974001	IMG5_187570	Contig19688.0.g99	t38448	p23723	i25438	o12960
CLS01344	IMG5_187570	GSPATP00007974001	TTHERM_01020680	Contig19688.0.g99	i25437	p23722	t38447	o12959
CLS01344	IMG5_187570	GSPATP00007974001	TTHERM_01020680	Contig19688.0.g99	i25438	p23723	t38448	o12960
CLS01344	Contig19688.0.g99	GSPATP00007974001	TTHERM_01020680	IMG5_187570	o12959	p23722	t38447	i25437
CLS01344	Contig19688.0.g99	GSPATP00007974001	TTHERM_01020680	IMG5_187570	o12960	p23723	t38448	i25438
CLS01365	GSPATP00015281001	TTHERM_00705190	IMG5_018160	Contig18162.0.g15	p36665	t88623	i1108	o11040
CLS01365	TTHERM_00705190	GSPATP00015281001	IMG5_018160	Contig18162.0.g15	t88623	p36665	i1108	o11040
CLS01365	IMG5_018160	GSPATP00015281001	TTHERM_00705190	Contig18162.0.g15	i1108	p36665	t88623	o11040
CLS01365	Contig18162.0.g15	GSPATP00015281001	TTHERM_00705190	IMG5_018160	o11040	p36665	t88623	i1108
CLS01371	GSPATP00012890001	TTHERM_00492850	IMG5_149080	Contig21964.0.g21	p93730	t81987	i22096	o46363
CLS01371	GSPATP00012890001	TTHERM_00492850	IMG5_149080	Contig21964.0.g21	p93731	t81988	i22097	o46364
CLS01371	TTHERM_00492850	GSPATP00012890001	IMG5_149080	Contig21964.0.g21	t81987	p93730	i22096	o46363
CLS01371	TTHERM_00492850	GSPATP00012890001	IMG5_149080	Contig21964.0.g21	t81988	p93731	i22097	o46364
CLS01371	IMG5_149080	GSPATP00012890001	TTHERM_00492850	Contig21964.0.g21	i22096	p93730	t81987	o46363
CLS01371	IMG5_149080	GSPATP00012890001	TTHERM_00492850	Contig21964.0.g21	i22097	p93731	t81988	o46364
CLS01371	Contig21964.0.g21	GSPATP00012890001	TTHERM_00492850	IMG5_149080	o46363	p93730	t81987	i22096
CLS01371	Contig21964.0.g21	GSPATP00012890001	TTHERM_00492850	IMG5_149080	o46364	p93731	t81988	i22097
CLS01378	GSPATP00027034001	TTHERM_00470650	IMG5_042470	Contig7433.0.g81	p119503	t18566	i1932	o23547
CLS01378	TTHERM_00470650	GSPATP00027034001	IMG5_042470	Contig7433.0.g81	t18566	p119503	i1932	o23547
CLS01378	IMG5_042470	GSPATP00027034001	TTHERM_00470650	Contig7433.0.g81	i1932	p119503	t18566	o23547
CLS01378	Contig7433.0.g81	GSPATP00027034001	TTHERM_00470650	IMG5_042470	o23547	p119503	t18566	i1932
CLS01384	GSPATP00038383001	TTHERM_00013110	IMG5_162960	Contig15726.0.g39	p83291	t54427	i9585	o8090
CLS01384	TTHERM_00013110	GSPATP00038383001	IMG5_162960	Contig15726.0.g39	t54427	p83291	i9585	o8090
CLS01384	IMG5_162960	GSPATP00038383001	TTHERM_00013110	Contig15726.0.g39	i9585	p83291	t54427	o8090
CLS01384	Contig15726.0.g39	GSPATP00038383001	TTHERM_00013110	IMG5_162960	o8090	p83291	t54427	i9585
CLS01402	GSPATP00008408001	TTHERM_00160930	IMG5_035780	Contig11918.0.g16	p85763	t98876	i15111	o30164
CLS01402	TTHERM_00160930	GSPATP00008408001	IMG5_035780	Contig11918.0.g16	t98876	p85763	i15111	o30164
CLS01402	IMG5_035780	GSPATP00008408001	TTHERM_00160930	Contig11918.0.g16	i15111	p85763	t98876	o30164
CLS01402	Contig11918.0.g16	GSPATP00008408001	TTHERM_00160930	IMG5_035780	o30164	p85763	t98876	i15111
CLS01406	GSPATP00035904001	TTHERM_00112530	IMG5_145140	Contig15787.0.g79	p16911	t41572	i21633	o36621
CLS01406	TTHERM_00112530	GSPATP00035904001	IMG5_145140	Contig15787.0.g79	t41572	p16911	i21633	o36621
CLS01406	IMG5_145140	GSPATP00035904001	TTHERM_00112530	Contig15787.0.g79	i21633	p16911	t41572	o36621
CLS01406	Contig15787.0.g79	GSPATP00035904001	TTHERM_00112530	IMG5_145140	o36621	p16911	t41572	i21633
CLS01406	Contig15787.0.g79	GSPATP00035904001	TTHERM_00112530	IMG5_145140	o36622	p16912	t41573	i21634
CLS01407	GSPATP00023525001	TTHERM_01188360	IMG5_131610	Contig18308.0.g1	p51777	t65839	i7357	o11206
CLS01407	TTHERM_01188360	GSPATP00023525001	IMG5_131610	Contig18308.0.g1	t65839	p51777	i7357	o11206
CLS01407	IMG5_131610	GSPATP00023525001	TTHERM_01188360	Contig18308.0.g1	i7357	p51777	t65839	o11206
CLS01407	Contig18308.0.g1	GSPATP00023525001	TTHERM_01188360	IMG5_131610	o11206	p51777	t65839	i7357
CLS01408	GSPATP00031143001	TTHERM_00283330	IMG5_131630	Contig22561.0.g34	p8166	t21912	i20805	o16756
CLS01408	TTHERM_00283330	GSPATP00031143001	IMG5_131630	Contig22561.0.g34	t21912	p8166	i20805	o16756
CLS01408	IMG5_131630	GSPATP00031143001	TTHERM_00283330	Contig22561.0.g34	i20805	p8166	t21912	o16756
CLS01408	Contig22561.0.g34	GSPATP00031143001	TTHERM_00283330	IMG5_131630	o16756	p8166	t21912	i20805
CLS01411	GSPATP00018343001	TTHERM_00681730	IMG5_121350	Contig22185.0.g98	p103520	t35621	i6456	o46765
CLS01411	TTHERM_00681730	GSPATP00018343001	IMG5_121350	Contig22185.0.g98	t35621	p103520	i6456	o46765
CLS01411	IMG5_121350	GSPATP00018343001	TTHERM_00681730	Contig22185.0.g98	i6456	p103520	t35621	o46765
CLS01411	Contig22185.0.g98	GSPATP00018343001	TTHERM_00681730	IMG5_121350	o46765	p103520	t35621	i6456
CLS01420	GSPATP00009030001	TTHERM_00439320	IMG5_002770	Contig713.1.g94	p86775	t28467	i13661	o23098
CLS01420	TTHERM_00439320	GSPATP00009030001	IMG5_002770	Contig713.1.g94	t28467	p86775	i13661	o23098
CLS01420	IMG5_002770	GSPATP00009030001	TTHERM_00439320	Contig713.1.g94	i13661	p86775	t28467	o23098
CLS01420	Contig713.1.g94	GSPATP00009030001	TTHERM_00439320	IMG5_002770	o23098	p86775	t28467	i13661
CLS01427	GSPATP00014663001	TTHERM_01013160	IMG5_067910	Contig15613.0.g40	p35656	t62613	i16620	o7966
CLS01427	TTHERM_01013160	GSPATP00014663001	IMG5_067910	Contig15613.0.g40	t62613	p35656	i16620	o7966
CLS01427	IMG5_067910	GSPATP00014663001	TTHERM_01013160	Contig15613.0.g40	i16620	p35656	t62613	o7966
CLS01427	Contig15613.0.g40	GSPATP00014663001	TTHERM_01013160	IMG5_067910	o7966	p35656	t62613	i16620
CLS01453	GSPATP00013523001	TTHERM_00657240	IMG5_156230	Contig15468.0.0.g66	p94738	t33316	i22771	o36079
CLS01453	TTHERM_00657240	GSPATP00013523001	IMG5_156230	Contig15468.0.0.g66	t33316	p94738	i22771	o36079
CLS01453	IMG5_156230	GSPATP00013523001	TTHERM_00657240	Contig15468.0.0.g66	i22771	p94738	t33316	o36079
CLS01453	Contig15468.0.0.g66	GSPATP00013523001	TTHERM_00657240	IMG5_156230	o36079	p94738	t33316	i22771
