# Supplementary material for: Evolution of the Exon-Intron Structure in Ciliate Genomes
Source: PLoS One. 2016 Sep 7;11(9):e0161476. doi: 10.1371/journal.pone.0161476 (PMC5014332; doi:10.1371/journal.pone.0161476)
Supplement: S2 File — Tables include COG IDs, protein IDs, and corresponding intron IDs. Conserved introns were identified as described in Methods (“Identification of conserved introns”). (ZIP) [file pone.0161476.s006.zip › Cistrons__Paramecium_Tetrahymena_Ichtiophtirius_Stylonychia.csv]

CLS00012	GSPATP00016599001	TTHERM_00189080	IMG5_137740	Contig11773.g12586	p100120	t22899	i21239	s36420
CLS00012	TTHERM_00189080	GSPATP00016599001	IMG5_137740	Contig11773.g12586	t22899	p100120	i21239	s36420
CLS00012	IMG5_137740	GSPATP00016599001	TTHERM_00189080	Contig11773.g12586	i21239	p100120	t22899	s36420
CLS00012	Contig11773.g12586	GSPATP00016599001	TTHERM_00189080	IMG5_137740	s36420	p100120	t22899	i21239
CLS00021	GSPATP00031699001	TTHERM_00895780	IMG5_173760	Contig17519.g18643	p69990	t58867	i24279	s42531
CLS00021	GSPATP00031699001	TTHERM_00895780	IMG5_173760	Contig17519.g18643	p69991	t58878	i24280	s42533
CLS00021	TTHERM_00895780	GSPATP00031699001	IMG5_173760	Contig17519.g18643	t58867	p69990	i24279	s42531
CLS00021	TTHERM_00895780	GSPATP00031699001	IMG5_173760	Contig17519.g18643	t58878	p69991	i24280	s42533
CLS00021	IMG5_173760	GSPATP00031699001	TTHERM_00895780	Contig17519.g18643	i24279	p69990	t58867	s42531
CLS00021	IMG5_173760	GSPATP00031699001	TTHERM_00895780	Contig17519.g18643	i24280	p69991	t58878	s42533
CLS00021	Contig17519.g18643	GSPATP00031699001	TTHERM_00895780	IMG5_173760	s42531	p69990	t58867	i24279
CLS00021	Contig17519.g18643	GSPATP00031699001	TTHERM_00895780	IMG5_173760	s42533	p69991	t58878	i24280
CLS00035	GSPATP00024511001	TTHERM_00129050	IMG5_201980	Contig12228.g13071	p115151	t76680	i26878	s36921
CLS00035	TTHERM_00129050	GSPATP00024511001	IMG5_201980	Contig12228.g13071	t76680	p115151	i26878	s36921
CLS00035	IMG5_201980	GSPATP00024511001	TTHERM_00129050	Contig12228.g13071	i26878	p115151	t76680	s36921
CLS00035	Contig12228.g13071	GSPATP00024511001	TTHERM_00129050	IMG5_201980	s36921	p115151	t76680	i26878
CLS00039	GSPATP00005927001	TTHERM_00456790	IMG5_176490	Contig10592.g11310	p13106	t82347	i24453	s35337
CLS00039	GSPATP00005927001	TTHERM_00456790	IMG5_176490	Contig10592.g11310	p13107	t82348	i24454	s35338
CLS00039	GSPATP00005927001	TTHERM_00456790	IMG5_176490	Contig10592.g11310	p13108	t82349	i24455	s35339
CLS00039	TTHERM_00456790	GSPATP00005927001	IMG5_176490	Contig10592.g11310	t82347	p13106	i24453	s35337
CLS00039	TTHERM_00456790	GSPATP00005927001	IMG5_176490	Contig10592.g11310	t82348	p13107	i24454	s35338
CLS00039	TTHERM_00456790	GSPATP00005927001	IMG5_176490	Contig10592.g11310	t82349	p13108	i24455	s35339
CLS00039	IMG5_176490	GSPATP00005927001	TTHERM_00456790	Contig10592.g11310	i24453	p13106	t82347	s35337
CLS00039	IMG5_176490	GSPATP00005927001	TTHERM_00456790	Contig10592.g11310	i24454	p13107	t82348	s35338
CLS00039	IMG5_176490	GSPATP00005927001	TTHERM_00456790	Contig10592.g11310	i24455	p13108	t82349	s35339
CLS00039	Contig10592.g11310	GSPATP00005927001	TTHERM_00456790	IMG5_176490	s35337	p13106	t82347	i24453
CLS00039	Contig10592.g11310	GSPATP00005927001	TTHERM_00456790	IMG5_176490	s35338	p13107	t82348	i24454
CLS00039	Contig10592.g11310	GSPATP00005927001	TTHERM_00456790	IMG5_176490	s35339	p13108	t82349	i24455
CLS00042	GSPATP00036783001	TTHERM_00663980	IMG5_176550	Contig16894.g17994	p18840	t36019	i24468	s20062
CLS00042	TTHERM_00663980	GSPATP00036783001	IMG5_176550	Contig16894.g17994	t36019	p18840	i24468	s20062
CLS00042	IMG5_176550	GSPATP00036783001	TTHERM_00663980	Contig16894.g17994	i24468	p18840	t36019	s20062
CLS00042	Contig16894.g17994	GSPATP00036783001	TTHERM_00663980	IMG5_176550	s20062	p18840	t36019	i24468
CLS00045	Contig11309.g12084	GSPATP00012095001	TTHERM_00040430	IMG5_199910	s13563	p92527	t97758	i12759
CLS00049	GSPATP00011016001	TTHERM_00390040	IMG5_021310	Contig10696.g11451	p28471	t50266	i14529	s35470
CLS00049	TTHERM_00390040	GSPATP00011016001	IMG5_021310	Contig10696.g11451	t50266	p28471	i14529	s35470
CLS00049	IMG5_021310	GSPATP00011016001	TTHERM_00390040	Contig10696.g11451	i14529	p28471	t50266	s35470
CLS00049	Contig10696.g11451	GSPATP00011016001	TTHERM_00390040	IMG5_021310	s35470	p28471	t50266	i14529
CLS00063	GSPATP00035757001	TTHERM_00670600	IMG5_100480	Contig7148.g7656	p77751	t34965	i18263	s8633
CLS00063	TTHERM_00670600	GSPATP00035757001	IMG5_100480	Contig7148.g7656	t34965	p77751	i18263	s8633
CLS00063	IMG5_100480	GSPATP00035757001	TTHERM_00670600	Contig7148.g7656	i18263	p77751	t34965	s8633
CLS00063	Contig7148.g7656	GSPATP00035757001	TTHERM_00670600	IMG5_100480	s8633	p77751	t34965	i18263
CLS00066	GSPATP00038069001	TTHERM_00624780	IMG5_100490	Contig17947.g19076	p82265	t42754	i4732	s42968
CLS00066	GSPATP00038069001	TTHERM_00624780	IMG5_100490	Contig17947.g19076	p82266	t42757	i4735	s42969
CLS00066	TTHERM_00624780	GSPATP00038069001	IMG5_100490	Contig17947.g19076	t42754	p82265	i4732	s42968
CLS00066	TTHERM_00624780	GSPATP00038069001	IMG5_100490	Contig17947.g19076	t42757	p82266	i4735	s42969
CLS00066	IMG5_100490	GSPATP00038069001	TTHERM_00624780	Contig17947.g19076	i4732	p82265	t42754	s42968
CLS00066	IMG5_100490	GSPATP00038069001	TTHERM_00624780	Contig17947.g19076	i4735	p82266	t42757	s42969
CLS00066	Contig17947.g19076	GSPATP00038069001	TTHERM_00624780	IMG5_100490	s42968	p82265	t42754	i4732
CLS00066	Contig17947.g19076	GSPATP00038069001	TTHERM_00624780	IMG5_100490	s42969	p82266	t42757	i4735
CLS00075	GSPATP00021102001	TTHERM_01043060	IMG5_183550	Contig7165.g7671	p47248	t40096	i25005	s31489
CLS00075	TTHERM_01043060	GSPATP00021102001	IMG5_183550	Contig7165.g7671	t40096	p47248	i25005	s31489
CLS00075	IMG5_183550	GSPATP00021102001	TTHERM_01043060	Contig7165.g7671	i25005	p47248	t40096	s31489
CLS00075	Contig7165.g7671	GSPATP00021102001	TTHERM_01043060	IMG5_183550	s31489	p47248	t40096	i25005
CLS00086	GSPATP00016401001	TTHERM_00035580	IMG5_107670	Contig14174.g15102	p38451	t97367	i18965	s16906
CLS00086	TTHERM_00035580	GSPATP00016401001	IMG5_107670	Contig14174.g15102	t97367	p38451	i18965	s16906
CLS00086	IMG5_107670	GSPATP00016401001	TTHERM_00035580	Contig14174.g15102	i18965	p38451	t97367	s16906
CLS00086	Contig14174.g15102	GSPATP00016401001	TTHERM_00035580	IMG5_107670	s16906	p38451	t97367	i18965
CLS00094	GSPATP00033860001	TTHERM_01123830	IMG5_181510	Contig16110.g17168	p74409	t100726	i11118	s41053
CLS00094	GSPATP00033860001	TTHERM_01123830	IMG5_181510	Contig16110.g17168	p74411	t100728	i11120	s41054
CLS00094	GSPATP00033860001	TTHERM_01123830	IMG5_181510	Contig16110.g17168	p74412	t100729	i11121	s41055
CLS00094	TTHERM_01123830	GSPATP00033860001	IMG5_181510	Contig16110.g17168	t100726	p74409	i11118	s41053
CLS00094	TTHERM_01123830	GSPATP00033860001	IMG5_181510	Contig16110.g17168	t100728	p74411	i11120	s41054
CLS00094	TTHERM_01123830	GSPATP00033860001	IMG5_181510	Contig16110.g17168	t100729	p74412	i11121	s41055
CLS00094	IMG5_181510	GSPATP00033860001	TTHERM_01123830	Contig16110.g17168	i11118	p74409	t100726	s41053
CLS00094	IMG5_181510	GSPATP00033860001	TTHERM_01123830	Contig16110.g17168	i11120	p74411	t100728	s41054
CLS00094	IMG5_181510	GSPATP00033860001	TTHERM_01123830	Contig16110.g17168	i11121	p74412	t100729	s41055
CLS00094	Contig16110.g17168	GSPATP00033860001	TTHERM_01123830	IMG5_181510	s41053	p74409	t100726	i11118
CLS00094	Contig16110.g17168	GSPATP00033860001	TTHERM_01123830	IMG5_181510	s41054	p74411	t100728	i11120
CLS00094	Contig16110.g17168	GSPATP00033860001	TTHERM_01123830	IMG5_181510	s41055	p74412	t100729	i11121
CLS00098	GSPATP00005325001	TTHERM_00161210	IMG5_181470	Contig10247.g10936	p68665	t98814	i24846	s12227
CLS00098	GSPATP00005325001	TTHERM_00161210	IMG5_181470	Contig10247.g10936	p68666	t98815	i24847	s12228
CLS00098	TTHERM_00161210	GSPATP00005325001	IMG5_181470	Contig10247.g10936	t98814	p68665	i24846	s12227
CLS00098	TTHERM_00161210	GSPATP00005325001	IMG5_181470	Contig10247.g10936	t98815	p68666	i24847	s12228
CLS00098	IMG5_181470	GSPATP00005325001	TTHERM_00161210	Contig10247.g10936	i24846	p68665	t98814	s12227
CLS00098	IMG5_181470	GSPATP00005325001	TTHERM_00161210	Contig10247.g10936	i24847	p68666	t98815	s12228
CLS00098	Contig10247.g10936	GSPATP00005325001	TTHERM_00161210	IMG5_181470	s12227	p68665	t98814	i24846
CLS00098	Contig10247.g10936	GSPATP00005325001	TTHERM_00161210	IMG5_181470	s12228	p68666	t98815	i24847
CLS00102	GSPATP00038474001	TTHERM_00334590	IMG5_181520	Contig9007.g9630	p83451	t72620	i24860	s33497
CLS00102	TTHERM_00334590	GSPATP00038474001	IMG5_181520	Contig9007.g9630	t72620	p83451	i24860	s33497
CLS00102	IMG5_181520	GSPATP00038474001	TTHERM_00334590	Contig9007.g9630	i24860	p83451	t72620	s33497
CLS00102	Contig9007.g9630	GSPATP00038474001	TTHERM_00334590	IMG5_181520	s33497	p83451	t72620	i24860
CLS00104	GSPATP00024017001	TTHERM_00138449	IMG5_181490	Contig13795.g14711	p53327	t23354	i24853	s38644
CLS00104	TTHERM_00138449	GSPATP00024017001	IMG5_181490	Contig13795.g14711	t23354	p53327	i24853	s38644
CLS00104	IMG5_181490	GSPATP00024017001	TTHERM_00138449	Contig13795.g14711	i24853	p53327	t23354	s38644
CLS00104	Contig13795.g14711	GSPATP00024017001	TTHERM_00138449	IMG5_181490	s38644	p53327	t23354	i24853
CLS00130	GSPATP00038085001	TTHERM_00077710	IMG5_102570	Contig18242.g19383	p21322	t46521	i18463	s43284
CLS00130	TTHERM_00077710	GSPATP00038085001	IMG5_102570	Contig18242.g19383	t46521	p21322	i18463	s43284
CLS00130	IMG5_102570	GSPATP00038085001	TTHERM_00077710	Contig18242.g19383	i18463	p21322	t46521	s43284
CLS00130	Contig18242.g19383	GSPATP00038085001	TTHERM_00077710	IMG5_102570	s43284	p21322	t46521	i18463
CLS00138	GSPATP00031797001	TTHERM_00564100	IMG5_192890	Contig9176.g9817	p9223	t32648	i12120	s10977
CLS00138	TTHERM_00564100	GSPATP00031797001	IMG5_192890	Contig9176.g9817	t32648	p9223	i12120	s10977
CLS00138	IMG5_192890	GSPATP00031797001	TTHERM_00564100	Contig9176.g9817	i12120	p9223	t32648	s10977
CLS00138	Contig9176.g9817	GSPATP00031797001	TTHERM_00564100	IMG5_192890	s10977	p9223	t32648	i12120
CLS00141	GSPATP00038463001	TTHERM_00476880	IMG5_110770	Contig8089.g8625	p22265	t84313	i5540	s9743
CLS00141	TTHERM_00476880	GSPATP00038463001	IMG5_110770	Contig8089.g8625	t84313	p22265	i5540	s9743
CLS00141	IMG5_110770	GSPATP00038463001	TTHERM_00476880	Contig8089.g8625	i5540	p22265	t84313	s9743
CLS00141	Contig8089.g8625	GSPATP00038463001	TTHERM_00476880	IMG5_110770	s9743	p22265	t84313	i5540
CLS00150	GSPATP00012160001	TTHERM_00571860	IMG5_124890	Contig9960.g10643	p92607	t40890	i6812	s11933
CLS00150	GSPATP00012160001	TTHERM_00571860	IMG5_124890	Contig9960.g10643	p92608	t40891	i6813	s11934
CLS00150	TTHERM_00571860	GSPATP00012160001	IMG5_124890	Contig9960.g10643	t40890	p92607	i6812	s11933
CLS00150	TTHERM_00571860	GSPATP00012160001	IMG5_124890	Contig9960.g10643	t40891	p92608	i6813	s11934
CLS00150	IMG5_124890	GSPATP00012160001	TTHERM_00571860	Contig9960.g10643	i6812	p92607	t40890	s11933
CLS00150	IMG5_124890	GSPATP00012160001	TTHERM_00571860	Contig9960.g10643	i6813	p92608	t40891	s11934
CLS00150	Contig9960.g10643	GSPATP00012160001	TTHERM_00571860	IMG5_124890	s11933	p92607	t40890	i6812
CLS00150	Contig9960.g10643	GSPATP00012160001	TTHERM_00571860	IMG5_124890	s11934	p92608	t40891	i6813
CLS00151	GSPATP00038946001	TTHERM_00193900	IMG5_124930	Contig14305.g15240	p121083	t59177	i6819	s39173
CLS00151	TTHERM_00193900	GSPATP00038946001	IMG5_124930	Contig14305.g15240	t59177	p121083	i6819	s39173
CLS00151	IMG5_124930	GSPATP00038946001	TTHERM_00193900	Contig14305.g15240	i6819	p121083	t59177	s39173
CLS00151	Contig14305.g15240	GSPATP00038946001	TTHERM_00193900	IMG5_124930	s39173	p121083	t59177	i6819
CLS00170	GSPATP00012750001	TTHERM_00653620	IMG5_202310	Contig12936.g13802	p32141	t96842	i13074	s37679
CLS00170	TTHERM_00653620	GSPATP00012750001	IMG5_202310	Contig12936.g13802	t96842	p32141	i13074	s37679
CLS00170	IMG5_202310	GSPATP00012750001	TTHERM_00653620	Contig12936.g13802	i13074	p32141	t96842	s37679
CLS00170	Contig12936.g13802	GSPATP00012750001	TTHERM_00653620	IMG5_202310	s37679	p32141	t96842	i13074
CLS00173	GSPATP00015650001	TTHERM_01085550	IMG5_202290	Contig8842.g9445	p98622	t39288	i13068	s10596
CLS00173	TTHERM_01085550	GSPATP00015650001	IMG5_202290	Contig8842.g9445	t39288	p98622	i13068	s10596
CLS00173	IMG5_202290	GSPATP00015650001	TTHERM_01085550	Contig8842.g9445	i13068	p98622	t39288	s10596
CLS00173	Contig8842.g9445	GSPATP00015650001	TTHERM_01085550	IMG5_202290	s10596	p98622	t39288	i13068
CLS00195	GSPATP00033536001	TTHERM_00194500	IMG5_168700	Contig11751.g12566	p73391	t59321	i10154	s36414
CLS00195	TTHERM_00194500	GSPATP00033536001	IMG5_168700	Contig11751.g12566	t59321	p73391	i10154	s36414
CLS00195	IMG5_168700	GSPATP00033536001	TTHERM_00194500	Contig11751.g12566	i10154	p73391	t59321	s36414
CLS00195	Contig11751.g12566	GSPATP00033536001	TTHERM_00194500	IMG5_168700	s36414	p73391	t59321	i10154
CLS00207	GSPATP00026089001	TTHERM_00112410	IMG5_127350	Contig13846.g14773	p118059	t41516	i6992	s16578
CLS00207	TTHERM_00112410	GSPATP00026089001	IMG5_127350	Contig13846.g14773	t41516	p118059	i6992	s16578
CLS00207	IMG5_127350	GSPATP00026089001	TTHERM_00112410	Contig13846.g14773	i6992	p118059	t41516	s16578
CLS00207	Contig13846.g14773	GSPATP00026089001	TTHERM_00112410	IMG5_127350	s16578	p118059	t41516	i6992
CLS00225	GSPATP00035614001	TTHERM_00571670	IMG5_054730	Contig14918.g15901	p16494	t92458	i15755	s17777
CLS00225	TTHERM_00571670	GSPATP00035614001	IMG5_054730	Contig14918.g15901	t92458	p16494	i15755	s17777
CLS00225	IMG5_054730	GSPATP00035614001	TTHERM_00571670	Contig14918.g15901	i15755	p16494	t92458	s17777
CLS00225	Contig14918.g15901	GSPATP00035614001	TTHERM_00571670	IMG5_054730	s17777	p16494	t92458	i15755
CLS00227	GSPATP00015947001	TTHERM_00353370	IMG5_186780	Contig18241.g19381	p99124	t26175	i25370	s43280
CLS00227	TTHERM_00353370	GSPATP00015947001	IMG5_186780	Contig18241.g19381	t26175	p99124	i25370	s43280
CLS00227	IMG5_186780	GSPATP00015947001	TTHERM_00353370	Contig18241.g19381	i25370	p99124	t26175	s43280
CLS00227	Contig18241.g19381	GSPATP00015947001	TTHERM_00353370	IMG5_186780	s43280	p99124	t26175	i25370
CLS00255	GSPATP00031820001	TTHERM_00420030	IMG5_063460	Contig18685.g19846	p70162	t16984	i2977	s43721
CLS00255	TTHERM_00420030	GSPATP00031820001	IMG5_063460	Contig18685.g19846	t16984	p70162	i2977	s43721
CLS00255	IMG5_063460	GSPATP00031820001	TTHERM_00420030	Contig18685.g19846	i2977	p70162	t16984	s43721
CLS00255	Contig18685.g19846	GSPATP00031820001	TTHERM_00420030	IMG5_063460	s43721	p70162	t16984	i2977
CLS00258	GSPATP00033102001	TTHERM_00160690	IMG5_153440	Contig4179.g4465	p11818	t98908	i22481	s5003
CLS00258	TTHERM_00160690	GSPATP00033102001	IMG5_153440	Contig4179.g4465	t98908	p11818	i22481	s5003
CLS00258	IMG5_153440	GSPATP00033102001	TTHERM_00160690	Contig4179.g4465	i22481	p11818	t98908	s5003
CLS00258	Contig4179.g4465	GSPATP00033102001	TTHERM_00160690	IMG5_153440	s5003	p11818	t98908	i22481
CLS00278	GSPATP00028811001	TTHERM_00716270	IMG5_142840	Contig14846.g15816	p3367	t16071	i8026	s39749
CLS00278	TTHERM_00716270	GSPATP00028811001	IMG5_142840	Contig14846.g15816	t16071	p3367	i8026	s39749
CLS00278	IMG5_142840	GSPATP00028811001	TTHERM_00716270	Contig14846.g15816	i8026	p3367	t16071	s39749
CLS00278	Contig14846.g15816	GSPATP00028811001	TTHERM_00716270	IMG5_142840	s39749	p3367	t16071	i8026
CLS00279	GSPATP00008125001	TTHERM_00316170	IMG5_089160	Contig11183.g11950	p85266	t71717	i4082	s35872
CLS00279	TTHERM_00316170	GSPATP00008125001	IMG5_089160	Contig11183.g11950	t71717	p85266	i4082	s35872
CLS00281	GSPATP00009208001	TTHERM_01344720	IMG5_033560	Contig11787.g12604	p87049	t67815	i15024	s14179
CLS00281	GSPATP00009208001	TTHERM_01344720	IMG5_033560	Contig11787.g12604	p87051	t67821	i15028	s14180
CLS00281	TTHERM_01344720	GSPATP00009208001	IMG5_033560	Contig11787.g12604	t67815	p87049	i15024	s14179
CLS00281	TTHERM_01344720	GSPATP00009208001	IMG5_033560	Contig11787.g12604	t67821	p87051	i15028	s14180
CLS00281	IMG5_033560	GSPATP00009208001	TTHERM_01344720	Contig11787.g12604	i15024	p87049	t67815	s14179
CLS00281	IMG5_033560	GSPATP00009208001	TTHERM_01344720	Contig11787.g12604	i15028	p87051	t67821	s14180
CLS00281	Contig11787.g12604	GSPATP00009208001	TTHERM_01344720	IMG5_033560	s14179	p87049	t67815	i15024
CLS00281	Contig11787.g12604	GSPATP00009208001	TTHERM_01344720	IMG5_033560	s14180	p87051	t67821	i15028
CLS00282	GSPATP00036117001	TTHERM_00762930	IMG5_117000	Contig19273.g20431	p78290	t36681	i19647	s44298
CLS00282	TTHERM_00762930	GSPATP00036117001	IMG5_117000	Contig19273.g20431	t36681	p78290	i19647	s44298
CLS00282	IMG5_117000	GSPATP00036117001	TTHERM_00762930	Contig19273.g20431	i19647	p78290	t36681	s44298
CLS00282	Contig19273.g20431	GSPATP00036117001	TTHERM_00762930	IMG5_117000	s44298	p78290	t36681	i19647
CLS00286	GSPATP00013516001	TTHERM_01109770	IMG5_000700	Contig4853.g5191	p33207	t91343	i13428	s5834
CLS00286	TTHERM_01109770	GSPATP00013516001	IMG5_000700	Contig4853.g5191	t91343	p33207	i13428	s5834
CLS00286	IMG5_000700	GSPATP00013516001	TTHERM_01109770	Contig4853.g5191	i13428	p33207	t91343	s5834
CLS00286	Contig4853.g5191	GSPATP00013516001	TTHERM_01109770	IMG5_000700	s5834	p33207	t91343	i13428
CLS00295	GSPATP00009009001	TTHERM_00411810	IMG5_000530	Contig14918.g15902	p86730	t30786	i13382	s39835
CLS00295	TTHERM_00411810	GSPATP00009009001	IMG5_000530	Contig14918.g15902	t30786	p86730	i13382	s39835
CLS00295	IMG5_000530	GSPATP00009009001	TTHERM_00411810	Contig14918.g15902	i13382	p86730	t30786	s39835
CLS00295	Contig14918.g15902	GSPATP00009009001	TTHERM_00411810	IMG5_000530	s39835	p86730	t30786	i13382
CLS00305	GSPATP00004660001	TTHERM_00766530	IMG5_000620	Contig10492.g11197	p4106	t88286	i13397	s35227
CLS00305	TTHERM_00766530	GSPATP00004660001	IMG5_000620	Contig10492.g11197	t88286	p4106	i13397	s35227
CLS00305	IMG5_000620	GSPATP00004660001	TTHERM_00766530	Contig10492.g11197	i13397	p4106	t88286	s35227
CLS00305	Contig10492.g11197	GSPATP00004660001	TTHERM_00766530	IMG5_000620	s35227	p4106	t88286	i13397
CLS00308	GSPATP00036680001	TTHERM_00188930	IMG5_119290	Contig11222.g11983	p18681	t22842	i6222	s13435
CLS00308	GSPATP00036680001	TTHERM_00188930	IMG5_119290	Contig11222.g11983	p18686	t22848	i6226	s13437
CLS00308	TTHERM_00188930	GSPATP00036680001	IMG5_119290	Contig11222.g11983	t22842	p18681	i6222	s13435
CLS00308	TTHERM_00188930	GSPATP00036680001	IMG5_119290	Contig11222.g11983	t22848	p18686	i6226	s13437
CLS00308	IMG5_119290	GSPATP00036680001	TTHERM_00188930	Contig11222.g11983	i6222	p18681	t22842	s13435
CLS00308	IMG5_119290	GSPATP00036680001	TTHERM_00188930	Contig11222.g11983	i6226	p18686	t22848	s13437
CLS00308	Contig11222.g11983	GSPATP00036680001	TTHERM_00188930	IMG5_119290	s13435	p18681	t22842	i6222
CLS00308	Contig11222.g11983	GSPATP00036680001	TTHERM_00188930	IMG5_119290	s13437	p18686	t22848	i6226
CLS00320	GSPATP00030564001	TTHERM_00559720	IMG5_123400	Contig5134.g5507	p67623	t32314	i20190	s6170
CLS00320	TTHERM_00559720	GSPATP00030564001	IMG5_123400	Contig5134.g5507	t32314	p67623	i20190	s6170
CLS00320	IMG5_123400	GSPATP00030564001	TTHERM_00559720	Contig5134.g5507	i20190	p67623	t32314	s6170
CLS00320	Contig5134.g5507	GSPATP00030564001	TTHERM_00559720	IMG5_123400	s6170	p67623	t32314	i20190
CLS00329	GSPATP00017347001	TTHERM_00292070	IMG5_113420	Contig12829.g13690	p101881	t72477	i19359	s37558
CLS00329	TTHERM_00292070	GSPATP00017347001	IMG5_113420	Contig12829.g13690	t72477	p101881	i19359	s37558
CLS00329	IMG5_113420	GSPATP00017347001	TTHERM_00292070	Contig12829.g13690	i19359	p101881	t72477	s37558
CLS00329	Contig12829.g13690	GSPATP00017347001	TTHERM_00292070	IMG5_113420	s37558	p101881	t72477	i19359
CLS00330	GSPATP00011255001	TTHERM_00499570	IMG5_018870	Contig4368.g4671	p29636	t31149	i14404	s28440
CLS00330	TTHERM_00499570	GSPATP00011255001	IMG5_018870	Contig4368.g4671	t31149	p29636	i14404	s28440
CLS00330	IMG5_018870	GSPATP00011255001	TTHERM_00499570	Contig4368.g4671	i14404	p29636	t31149	s28440
CLS00330	Contig4368.g4671	GSPATP00011255001	TTHERM_00499570	IMG5_018870	s28440	p29636	t31149	i14404
CLS00341	GSPATP00033688001	TTHERM_00522160	IMG5_066000	Contig8068.g8606	p73551	t31466	i3113	s32401
CLS00341	TTHERM_00522160	GSPATP00033688001	IMG5_066000	Contig8068.g8606	t31466	p73551	i3113	s32401
CLS00341	IMG5_066000	GSPATP00033688001	TTHERM_00522160	Contig8068.g8606	i3113	p73551	t31466	s32401
CLS00341	Contig8068.g8606	GSPATP00033688001	TTHERM_00522160	IMG5_066000	s32401	p73551	t31466	i3113
CLS00349	GSPATP00009860001	TTHERM_00267910	IMG5_054580	Contig9346.g9989	p26678	t20070	i15735	s11209
CLS00349	TTHERM_00267910	GSPATP00009860001	IMG5_054580	Contig9346.g9989	t20070	p26678	i15735	s11209
CLS00349	IMG5_054580	GSPATP00009860001	TTHERM_00267910	Contig9346.g9989	i15735	p26678	t20070	s11209
CLS00349	Contig9346.g9989	GSPATP00009860001	TTHERM_00267910	IMG5_054580	s11209	p26678	t20070	i15735
CLS00362	TTHERM_00024460	GSPATP00018994001	IMG5_178900	Contig6306.g6750	t54798	p104541	i10905	s7531
CLS00362	IMG5_178900	GSPATP00018994001	TTHERM_00024460	Contig6306.g6750	i10905	p104541	t54798	s7531
CLS00385	GSPATP00037887001	TTHERM_00408760	IMG5_082850	Contig16932.g18040	p81986	t30534	i3804	s20131
CLS00385	TTHERM_00408760	GSPATP00037887001	IMG5_082850	Contig16932.g18040	t30534	p81986	i3804	s20131
CLS00385	IMG5_082850	GSPATP00037887001	TTHERM_00408760	Contig16932.g18040	i3804	p81986	t30534	s20131
CLS00385	Contig16932.g18040	GSPATP00037887001	TTHERM_00408760	IMG5_082850	s20131	p81986	t30534	i3804
CLS00391	GSPATP00014012001	TTHERM_00001320	IMG5_121210	Contig12228.g13070	p96222	t87	i6445	s14796
CLS00391	TTHERM_00001320	GSPATP00014012001	IMG5_121210	Contig12228.g13070	t87	p96222	i6445	s14796
CLS00391	IMG5_121210	GSPATP00014012001	TTHERM_00001320	Contig12228.g13070	i6445	p96222	t87	s14796
CLS00391	Contig12228.g13070	GSPATP00014012001	TTHERM_00001320	IMG5_121210	s14796	p96222	t87	i6445
CLS00416	GSPATP00009319001	TTHERM_00865300	IMG5_061300	Contig7207.g7716	p87210	t89426	i2799	s31527
CLS00416	TTHERM_00865300	GSPATP00009319001	IMG5_061300	Contig7207.g7716	t89426	p87210	i2799	s31527
CLS00416	IMG5_061300	GSPATP00009319001	TTHERM_00865300	Contig7207.g7716	i2799	p87210	t89426	s31527
CLS00416	Contig7207.g7716	GSPATP00009319001	TTHERM_00865300	IMG5_061300	s31527	p87210	t89426	i2799
CLS00417	TTHERM_00426360	GSPATP00027589001	IMG5_058050	Contig16428.g17494	t103951	p62194	i2587	s19472
CLS00428	GSPATP00032166001	TTHERM_00579320	IMG5_097450	Contig13260.g14146	p70700	t87073	i4390	s15946
CLS00428	TTHERM_00579320	GSPATP00032166001	IMG5_097450	Contig13260.g14146	t87073	p70700	i4390	s15946
CLS00428	IMG5_097450	GSPATP00032166001	TTHERM_00579320	Contig13260.g14146	i4390	p70700	t87073	s15946
CLS00428	Contig13260.g14146	GSPATP00032166001	TTHERM_00579320	IMG5_097450	s15946	p70700	t87073	i4390
CLS00435	GSPATP00032871001	TTHERM_00227220	IMG5_149250	Contig18047.g19181	p11438	t8448	i22118	s43066
CLS00435	GSPATP00032871001	TTHERM_00227220	IMG5_149250	Contig18047.g19181	p11439	t8449	i22119	s43067
CLS00435	GSPATP00032871001	TTHERM_00227220	IMG5_149250	Contig18047.g19181	p11443	t8458	i22125	s43068
CLS00435	TTHERM_00227220	GSPATP00032871001	IMG5_149250	Contig18047.g19181	t8448	p11438	i22118	s43066
CLS00435	TTHERM_00227220	GSPATP00032871001	IMG5_149250	Contig18047.g19181	t8449	p11439	i22119	s43067
CLS00435	TTHERM_00227220	GSPATP00032871001	IMG5_149250	Contig18047.g19181	t8458	p11443	i22125	s43068
CLS00435	IMG5_149250	GSPATP00032871001	TTHERM_00227220	Contig18047.g19181	i22118	p11438	t8448	s43066
CLS00435	IMG5_149250	GSPATP00032871001	TTHERM_00227220	Contig18047.g19181	i22119	p11439	t8449	s43067
CLS00435	IMG5_149250	GSPATP00032871001	TTHERM_00227220	Contig18047.g19181	i22125	p11443	t8458	s43068
CLS00435	Contig18047.g19181	GSPATP00032871001	TTHERM_00227220	IMG5_149250	s43066	p11438	t8448	i22118
CLS00435	Contig18047.g19181	GSPATP00032871001	TTHERM_00227220	IMG5_149250	s43067	p11439	t8449	i22119
CLS00435	Contig18047.g19181	GSPATP00032871001	TTHERM_00227220	IMG5_149250	s43068	p11443	t8458	i22125
CLS00445	GSPATP00034535001	TTHERM_00467690	IMG5_005670	Contig19523.g20696	p75314	t29250	i13827	s23104
CLS00445	TTHERM_00467690	GSPATP00034535001	IMG5_005670	Contig19523.g20696	t29250	p75314	i13827	s23104
CLS00445	IMG5_005670	GSPATP00034535001	TTHERM_00467690	Contig19523.g20696	i13827	p75314	t29250	s23104
CLS00445	Contig19523.g20696	GSPATP00034535001	TTHERM_00467690	IMG5_005670	s23104	p75314	t29250	i13827
CLS00477	GSPATP00020151001	TTHERM_00297199	IMG5_143850	Contig19204.g20361	p107160	t73683	i8093	s44183
CLS00477	TTHERM_00297199	GSPATP00020151001	IMG5_143850	Contig19204.g20361	t73683	p107160	i8093	s44183
CLS00477	IMG5_143850	GSPATP00020151001	TTHERM_00297199	Contig19204.g20361	i8093	p107160	t73683	s44183
CLS00477	Contig19204.g20361	GSPATP00020151001	TTHERM_00297199	IMG5_143850	s44183	p107160	t73683	i8093
CLS00490	GSPATP00022341001	TTHERM_00227800	IMG5_193500	Contig12085.g12928	p49986	t62358	i25891	s36768
CLS00490	TTHERM_00227800	GSPATP00022341001	IMG5_193500	Contig12085.g12928	t62358	p49986	i25891	s36768
CLS00490	IMG5_193500	GSPATP00022341001	TTHERM_00227800	Contig12085.g12928	i25891	p49986	t62358	s36768
CLS00490	Contig12085.g12928	GSPATP00022341001	TTHERM_00227800	IMG5_193500	s36768	p49986	t62358	i25891
CLS00500	IMG5_099510	GSPATP00025935001	TTHERM_00697370	Contig18125.g19271	i4593	p56814	t94599	s43178
CLS00500	Contig18125.g19271	GSPATP00025935001	TTHERM_00697370	IMG5_099510	s43178	p56814	t94599	i4593
CLS00505	GSPATP00012047001	TTHERM_01020820	IMG5_148270	Contig15732.g16764	p31031	t38491	i8374	s18713
CLS00505	TTHERM_01020820	GSPATP00012047001	IMG5_148270	Contig15732.g16764	t38491	p31031	i8374	s18713
CLS00505	IMG5_148270	GSPATP00012047001	TTHERM_01020820	Contig15732.g16764	i8374	p31031	t38491	s18713
CLS00505	Contig15732.g16764	GSPATP00012047001	TTHERM_01020820	IMG5_148270	s18713	p31031	t38491	i8374
CLS00509	GSPATP00019302001	TTHERM_00467760	IMG5_127950	Contig9313.g9952	p44488	t29269	i7071	s11156
CLS00509	GSPATP00019302001	TTHERM_00467760	IMG5_127950	Contig9313.g9952	p44489	t29270	i7072	s11157
CLS00509	TTHERM_00467760	GSPATP00019302001	IMG5_127950	Contig9313.g9952	t29269	p44488	i7071	s11156
CLS00509	TTHERM_00467760	GSPATP00019302001	IMG5_127950	Contig9313.g9952	t29270	p44489	i7072	s11157
CLS00509	IMG5_127950	GSPATP00019302001	TTHERM_00467760	Contig9313.g9952	i7071	p44488	t29269	s11156
CLS00509	IMG5_127950	GSPATP00019302001	TTHERM_00467760	Contig9313.g9952	i7072	p44489	t29270	s11157
CLS00509	Contig9313.g9952	GSPATP00019302001	TTHERM_00467760	IMG5_127950	s11156	p44488	t29269	i7071
CLS00509	Contig9313.g9952	GSPATP00019302001	TTHERM_00467760	IMG5_127950	s11157	p44489	t29270	i7072
CLS00513	GSPATP00004849001	TTHERM_00833840	IMG5_203960	Contig17076.g18200	p65343	t58018	i13257	s20322
CLS00513	TTHERM_00833840	GSPATP00004849001	IMG5_203960	Contig17076.g18200	t58018	p65343	i13257	s20322
CLS00513	IMG5_203960	GSPATP00004849001	TTHERM_00833840	Contig17076.g18200	i13257	p65343	t58018	s20322
CLS00513	Contig17076.g18200	GSPATP00004849001	TTHERM_00833840	IMG5_203960	s20322	p65343	t58018	i13257
CLS00521	GSPATP00027380001	TTHERM_00283850	IMG5_109590	Contig4387.g4687	p120069	t21999	i19114	s28465
CLS00521	IMG5_109590	GSPATP00027380001	TTHERM_00283850	Contig4387.g4687	i19114	p120069	t21999	s28465
CLS00530	GSPATP00023985001	TTHERM_00335890	IMG5_199520	Contig6824.g7291	p53269	t72712	i26560	s8151
CLS00530	GSPATP00023985001	TTHERM_00335890	IMG5_199520	Contig6824.g7291	p53270	t72713	i26561	s8152
CLS00530	TTHERM_00335890	GSPATP00023985001	IMG5_199520	Contig6824.g7291	t72712	p53269	i26560	s8151
CLS00530	TTHERM_00335890	GSPATP00023985001	IMG5_199520	Contig6824.g7291	t72713	p53270	i26561	s8152
CLS00530	IMG5_199520	GSPATP00023985001	TTHERM_00335890	Contig6824.g7291	i26560	p53269	t72712	s8151
CLS00530	IMG5_199520	GSPATP00023985001	TTHERM_00335890	Contig6824.g7291	i26561	p53270	t72713	s8152
CLS00530	Contig6824.g7291	GSPATP00023985001	TTHERM_00335890	IMG5_199520	s8151	p53269	t72712	i26560
CLS00530	Contig6824.g7291	GSPATP00023985001	TTHERM_00335890	IMG5_199520	s8152	p53270	t72713	i26561
CLS00533	GSPATP00019959001	TTHERM_00781030	IMG5_160910	Contig16945.g18048	p106820	t87886	i23123	s20133
CLS00533	TTHERM_00781030	GSPATP00019959001	IMG5_160910	Contig16945.g18048	t87886	p106820	i23123	s20133
CLS00533	IMG5_160910	GSPATP00019959001	TTHERM_00781030	Contig16945.g18048	i23123	p106820	t87886	s20133
CLS00533	Contig16945.g18048	GSPATP00019959001	TTHERM_00781030	IMG5_160910	s20133	p106820	t87886	i23123
CLS00540	GSPATP00019629001	TTHERM_01014790	IMG5_041730	Contig14638.g15603	p45000	t89104	i15202	s17449
CLS00540	TTHERM_01014790	GSPATP00019629001	IMG5_041730	Contig14638.g15603	t89104	p45000	i15202	s17449
CLS00540	IMG5_041730	GSPATP00019629001	TTHERM_01014790	Contig14638.g15603	i15202	p45000	t89104	s17449
CLS00540	Contig14638.g15603	GSPATP00019629001	TTHERM_01014790	IMG5_041730	s17449	p45000	t89104	i15202
CLS00542	GSPATP00037630001	TTHERM_00459320	IMG5_135610	Contig15097.g16089	p20646	t30132	i7652	s40010
CLS00542	TTHERM_00459320	GSPATP00037630001	IMG5_135610	Contig15097.g16089	t30132	p20646	i7652	s40010
CLS00542	IMG5_135610	GSPATP00037630001	TTHERM_00459320	Contig15097.g16089	i7652	p20646	t30132	s40010
CLS00542	Contig15097.g16089	GSPATP00037630001	TTHERM_00459320	IMG5_135610	s40010	p20646	t30132	i7652
CLS00553	GSPATP00023189001	TTHERM_00105320	IMG5_197420	Contig9099.g9733	p112513	t105204	i12584	s10863
CLS00553	GSPATP00023189001	TTHERM_00105320	IMG5_197420	Contig9099.g9733	p112515	t105208	i12587	s10865
CLS00553	TTHERM_00105320	GSPATP00023189001	IMG5_197420	Contig9099.g9733	t105203	p112512	i12583	s10862
CLS00553	TTHERM_00105320	GSPATP00023189001	IMG5_197420	Contig9099.g9733	t105204	p112513	i12584	s10863
CLS00553	TTHERM_00105320	GSPATP00023189001	IMG5_197420	Contig9099.g9733	t105208	p112515	i12587	s10865
CLS00553	IMG5_197420	GSPATP00023189001	TTHERM_00105320	Contig9099.g9733	i12584	p112513	t105204	s10863
CLS00553	IMG5_197420	GSPATP00023189001	TTHERM_00105320	Contig9099.g9733	i12587	p112515	t105208	s10865
CLS00553	Contig9099.g9733	GSPATP00023189001	TTHERM_00105320	IMG5_197420	s10863	p112513	t105204	i12584
CLS00553	Contig9099.g9733	GSPATP00023189001	TTHERM_00105320	IMG5_197420	s10865	p112515	t105208	i12587
CLS00564	GSPATP00024658001	TTHERM_00431330	IMG5_071670	Contig11928.g12764	p54242	t99986	i3388	s14409
CLS00564	TTHERM_00431330	GSPATP00024658001	IMG5_071670	Contig11928.g12764	t99986	p54242	i3388	s14409
CLS00564	IMG5_071670	GSPATP00024658001	TTHERM_00431330	Contig11928.g12764	i3388	p54242	t99986	s14409
CLS00564	Contig11928.g12764	GSPATP00024658001	TTHERM_00431330	IMG5_071670	s14409	p54242	t99986	i3388
CLS00576	GSPATP00015044001	TTHERM_00248390	IMG5_177130	Contig14036.g14965	p36278	t63377	i24521	s16757
CLS00576	TTHERM_00248390	GSPATP00015044001	IMG5_177130	Contig14036.g14965	t63377	p36278	i24521	s16757
CLS00576	IMG5_177130	GSPATP00015044001	TTHERM_00248390	Contig14036.g14965	i24521	p36278	t63377	s16757
CLS00576	Contig14036.g14965	GSPATP00015044001	TTHERM_00248390	IMG5_177130	s16757	p36278	t63377	i24521
CLS00581	GSPATP00010250001	TTHERM_00471260	IMG5_106680	Contig6098.g6521	p27287	t71502	i18851	s7268
CLS00581	GSPATP00010250001	TTHERM_00471260	IMG5_106680	Contig6098.g6521	p27288	t71503	i18852	s7269
CLS00581	TTHERM_00471260	GSPATP00010250001	IMG5_106680	Contig6098.g6521	t71502	p27287	i18851	s7268
CLS00581	TTHERM_00471260	GSPATP00010250001	IMG5_106680	Contig6098.g6521	t71503	p27288	i18852	s7269
CLS00581	IMG5_106680	GSPATP00010250001	TTHERM_00471260	Contig6098.g6521	i18851	p27287	t71502	s7268
CLS00581	IMG5_106680	GSPATP00010250001	TTHERM_00471260	Contig6098.g6521	i18852	p27288	t71503	s7269
CLS00581	Contig6098.g6521	GSPATP00010250001	TTHERM_00471260	IMG5_106680	s7268	p27287	t71502	i18851
CLS00581	Contig6098.g6521	GSPATP00010250001	TTHERM_00471260	IMG5_106680	s7269	p27288	t71503	i18852
CLS00592	GSPATP00013885001	TTHERM_00075670	IMG5_036490	Contig11860.g12692	p33787	t46340	i15124	s36532
CLS00592	TTHERM_00075670	GSPATP00013885001	IMG5_036490	Contig11860.g12692	t46340	p33787	i15124	s36532
CLS00592	IMG5_036490	GSPATP00013885001	TTHERM_00075670	Contig11860.g12692	i15124	p33787	t46340	s36532
CLS00592	Contig11860.g12692	GSPATP00013885001	TTHERM_00075670	IMG5_036490	s36532	p33787	t46340	i15124
CLS00600	GSPATP00008838001	TTHERM_00378600	IMG5_167150	Contig12922.g13780	p86479	t102491	i9973	s37652
CLS00600	TTHERM_00378600	GSPATP00008838001	IMG5_167150	Contig12922.g13780	t102491	p86479	i9973	s37652
CLS00600	IMG5_167150	GSPATP00008838001	TTHERM_00378600	Contig12922.g13780	i9973	p86479	t102491	s37652
CLS00600	Contig12922.g13780	GSPATP00008838001	TTHERM_00378600	IMG5_167150	s37652	p86479	t102491	i9973
CLS00602	GSPATP00025278001	TTHERM_00802470	IMG5_166930	Contig19725.g20921	p55094	t91712	i23616	s23320
CLS00602	TTHERM_00802470	GSPATP00025278001	IMG5_166930	Contig19725.g20921	t91712	p55094	i23616	s23320
CLS00602	IMG5_166930	GSPATP00025278001	TTHERM_00802470	Contig19725.g20921	i23616	p55094	t91712	s23320
CLS00602	Contig19725.g20921	GSPATP00025278001	TTHERM_00802470	IMG5_166930	s23320	p55094	t91712	i23616
CLS00619	GSPATP00011431001	TTHERM_00538910	IMG5_062810	Contig15344.g16358	p91497	t86090	i16354	s18285
CLS00619	TTHERM_00538910	GSPATP00011431001	IMG5_062810	Contig15344.g16358	t86090	p91497	i16354	s18285
CLS00619	IMG5_062810	GSPATP00011431001	TTHERM_00538910	Contig15344.g16358	i16354	p91497	t86090	s18285
CLS00619	Contig15344.g16358	GSPATP00011431001	TTHERM_00538910	IMG5_062810	s18285	p91497	t86090	i16354
CLS00628	GSPATP00018081001	TTHERM_00974270	IMG5_006080	Contig6620.g7079	p41891	t7743	i571	s7943
CLS00628	GSPATP00018081001	TTHERM_00974270	IMG5_006080	Contig6620.g7079	p41893	t7745	i573	s7944
CLS00628	TTHERM_00974270	GSPATP00018081001	IMG5_006080	Contig6620.g7079	t7743	p41891	i571	s7943
CLS00628	IMG5_006080	GSPATP00018081001	TTHERM_00974270	Contig6620.g7079	i571	p41891	t7743	s7943
CLS00628	IMG5_006080	GSPATP00018081001	TTHERM_00974270	Contig6620.g7079	i573	p41893	t7745	s7944
CLS00628	Contig6620.g7079	GSPATP00018081001	TTHERM_00974270	IMG5_006080	s7943	p41891	t7743	i571
CLS00649	GSPATP00016254001	TTHERM_00149798	IMG5_148560	Contig17320.g18439	p99612	t24674	i22036	s20594
CLS00649	TTHERM_00149798	GSPATP00016254001	IMG5_148560	Contig17320.g18439	t24674	p99612	i22036	s20594
CLS00649	IMG5_148560	GSPATP00016254001	TTHERM_00149798	Contig17320.g18439	i22036	p99612	t24674	s20594
CLS00649	Contig17320.g18439	GSPATP00016254001	TTHERM_00149798	IMG5_148560	s20594	p99612	t24674	i22036
CLS00658	GSPATP00027106001	TTHERM_00225740	IMG5_055840	Contig7604.g8106	p58622	t62232	i15840	s9170
CLS00658	GSPATP00027106001	TTHERM_00225740	IMG5_055840	Contig7604.g8106	p58623	t62233	i15841	s9171
CLS00658	TTHERM_00225740	GSPATP00027106001	IMG5_055840	Contig7604.g8106	t62232	p58622	i15840	s9170
CLS00658	TTHERM_00225740	GSPATP00027106001	IMG5_055840	Contig7604.g8106	t62233	p58623	i15841	s9171
CLS00658	IMG5_055840	GSPATP00027106001	TTHERM_00225740	Contig7604.g8106	i15840	p58622	t62232	s9170
CLS00658	IMG5_055840	GSPATP00027106001	TTHERM_00225740	Contig7604.g8106	i15841	p58623	t62233	s9171
CLS00658	Contig7604.g8106	GSPATP00027106001	TTHERM_00225740	IMG5_055840	s9170	p58622	t62232	i15840
CLS00658	Contig7604.g8106	GSPATP00027106001	TTHERM_00225740	IMG5_055840	s9171	p58623	t62233	i15841
CLS00663	GSPATP00029943001	TTHERM_01251210	IMG5_117560	Contig14588.g15542	p66619	t13453	i6010	s17383
CLS00663	TTHERM_01251210	GSPATP00029943001	IMG5_117560	Contig14588.g15542	t13453	p66619	i6010	s17383
CLS00663	IMG5_117560	GSPATP00029943001	TTHERM_01251210	Contig14588.g15542	i6010	p66619	t13453	s17383
CLS00663	Contig14588.g15542	GSPATP00029943001	TTHERM_01251210	IMG5_117560	s17383	p66619	t13453	i6010
CLS00668	GSPATP00034305001	TTHERM_01125140	IMG5_117500	Contig13333.g14234	p14159	t65305	i19686	s16062
CLS00668	TTHERM_01125140	GSPATP00034305001	IMG5_117500	Contig13333.g14234	t65305	p14159	i19686	s16062
CLS00668	IMG5_117500	GSPATP00034305001	TTHERM_01125140	Contig13333.g14234	i19686	p14159	t65305	s16062
CLS00668	Contig13333.g14234	GSPATP00034305001	TTHERM_01125140	IMG5_117500	s16062	p14159	t65305	i19686
CLS00677	GSPATP00016710001	TTHERM_00295080	IMG5_190760	Contig8307.g8859	p100329	t21098	i12028	s32716
CLS00677	TTHERM_00295080	GSPATP00016710001	IMG5_190760	Contig8307.g8859	t21098	p100329	i12028	s32716
CLS00677	IMG5_190760	GSPATP00016710001	TTHERM_00295080	Contig8307.g8859	i12028	p100329	t21098	s32716
CLS00677	Contig8307.g8859	GSPATP00016710001	TTHERM_00295080	IMG5_190760	s32716	p100329	t21098	i12028
CLS00686	GSPATP00027256001	TTHERM_01106150	IMG5_187270	Contig12389.g13228	p58823	t91262	t91263	i11653	s14959
CLS00686	TTHERM_01106150	GSPATP00027256001	IMG5_187270	Contig12389.g13228	t91262	p58823	i11653	s14959
CLS00686	TTHERM_01106150	GSPATP00027256001	IMG5_187270	Contig12389.g13228	t91263	p58823	i11653	s14959
CLS00686	IMG5_187270	GSPATP00027256001	TTHERM_01106150	Contig12389.g13228	i11653	p58823	t91262	t91263	s14959
CLS00686	Contig12389.g13228	GSPATP00027256001	TTHERM_01106150	IMG5_187270	s14959	p58823	t91262	t91263	i11653
CLS00688	GSPATP00028404001	TTHERM_00245150	IMG5_187350	Contig7520.g8029	p2834	t63179	i25424	s31793
CLS00688	TTHERM_00245150	GSPATP00028404001	IMG5_187350	Contig7520.g8029	t63179	p2834	i25424	s31793
CLS00688	IMG5_187350	GSPATP00028404001	TTHERM_00245150	Contig7520.g8029	i25424	p2834	t63179	s31793
CLS00688	Contig7520.g8029	GSPATP00028404001	TTHERM_00245150	IMG5_187350	s31793	p2834	t63179	i25424
CLS00705	GSPATP00028201001	TTHERM_00487030	IMG5_058680	Contig6471.g6923	p63100	t70249	i16055	s30683
CLS00705	GSPATP00028201001	TTHERM_00487030	IMG5_058680	Contig6471.g6923	p63101	t70250	i16056	s30684
CLS00705	TTHERM_00487030	GSPATP00028201001	IMG5_058680	Contig6471.g6923	t70249	p63100	i16055	s30683
CLS00705	TTHERM_00487030	GSPATP00028201001	IMG5_058680	Contig6471.g6923	t70250	p63101	i16056	s30684
CLS00705	IMG5_058680	GSPATP00028201001	TTHERM_00487030	Contig6471.g6923	i16055	p63100	t70249	s30683
CLS00705	IMG5_058680	GSPATP00028201001	TTHERM_00487030	Contig6471.g6923	i16056	p63101	t70250	s30684
CLS00705	Contig6471.g6923	GSPATP00028201001	TTHERM_00487030	IMG5_058680	s30683	p63100	t70249	i16055
CLS00705	Contig6471.g6923	GSPATP00028201001	TTHERM_00487030	IMG5_058680	s30684	p63101	t70250	i16056
CLS00707	GSPATP00037007001	TTHERM_00218910	IMG5_159370	Contig12293.g13132	p80192	t25267	i9296	s36950
CLS00707	TTHERM_00218910	GSPATP00037007001	IMG5_159370	Contig12293.g13132	t25267	p80192	i9296	s36950
CLS00707	IMG5_159370	GSPATP00037007001	TTHERM_00218910	Contig12293.g13132	i9296	p80192	t25267	s36950
CLS00707	Contig12293.g13132	GSPATP00037007001	TTHERM_00218910	IMG5_159370	s36950	p80192	t25267	i9296
CLS00719	GSPATP00020009001	TTHERM_00804750	IMG5_101200	Contig16048.g17098	p106889	t40311	i18344	s40976
CLS00719	TTHERM_00804750	GSPATP00020009001	IMG5_101200	Contig16048.g17098	t40311	p106889	i18344	s40976
CLS00719	IMG5_101200	GSPATP00020009001	TTHERM_00804750	Contig16048.g17098	i18344	p106889	t40311	s40976
CLS00719	Contig16048.g17098	GSPATP00020009001	TTHERM_00804750	IMG5_101200	s40976	p106889	t40311	i18344
CLS00720	GSPATP00006197001	TTHERM_00476670	IMG5_101240	Contig6513.g6976	p74355	t84248	i18355	s7846
CLS00720	TTHERM_00476670	GSPATP00006197001	IMG5_101240	Contig6513.g6976	t84248	p74355	i18355	s7846
CLS00720	IMG5_101240	GSPATP00006197001	TTHERM_00476670	Contig6513.g6976	i18355	p74355	t84248	s7846
CLS00720	Contig6513.g6976	GSPATP00006197001	TTHERM_00476670	IMG5_101240	s7846	p74355	t84248	i18355
CLS00724	GSPATP00006350001	TTHERM_00499510	IMG5_151370	Contig17888.g19016	p15566	t31132	i8581	s21208
CLS00724	TTHERM_00499510	GSPATP00006350001	IMG5_151370	Contig17888.g19016	t31132	p15566	i8581	s21208
CLS00724	IMG5_151370	GSPATP00006350001	TTHERM_00499510	Contig17888.g19016	i8581	p15566	t31132	s21208
CLS00724	Contig17888.g19016	GSPATP00006350001	TTHERM_00499510	IMG5_151370	s21208	p15566	t31132	i8581
CLS00728	GSPATP00020712001	TTHERM_00267890	IMG5_187800	Contig11498.g12310	p107956	t73106	i11726	s36185
CLS00728	GSPATP00020712001	TTHERM_00267890	IMG5_187800	Contig11498.g12310	p107957	t73107	i11727	s36186
CLS00728	TTHERM_00267890	GSPATP00020712001	IMG5_187800	Contig11498.g12310	t73106	p107956	i11726	s36185
CLS00728	TTHERM_00267890	GSPATP00020712001	IMG5_187800	Contig11498.g12310	t73107	p107957	i11727	s36186
CLS00728	IMG5_187800	GSPATP00020712001	TTHERM_00267890	Contig11498.g12310	i11726	p107956	t73106	s36185
CLS00728	IMG5_187800	GSPATP00020712001	TTHERM_00267890	Contig11498.g12310	i11727	p107957	t73107	s36186
CLS00728	Contig11498.g12310	GSPATP00020712001	TTHERM_00267890	IMG5_187800	s36185	p107956	t73106	i11726
CLS00728	Contig11498.g12310	GSPATP00020712001	TTHERM_00267890	IMG5_187800	s36186	p107957	t73107	i11727
CLS00729	GSPATP00010980001	TTHERM_00145360	IMG5_187850	Contig11411.g12203	p28411	t78662	i11748	s13702
CLS00729	TTHERM_00145360	GSPATP00010980001	IMG5_187850	Contig11411.g12203	t78662	p28411	i11748	s13702
CLS00729	IMG5_187850	GSPATP00010980001	TTHERM_00145360	Contig11411.g12203	i11748	p28411	t78662	s13702
CLS00729	Contig11411.g12203	GSPATP00010980001	TTHERM_00145360	IMG5_187850	s13702	p28411	t78662	i11748
CLS00744	GSPATP00022988001	TTHERM_00151190	IMG5_024870	Contig4484.g4785	p50950	t77485	i1445	s5339
CLS00744	IMG5_024870	GSPATP00022988001	TTHERM_00151190	Contig4484.g4785	i1445	p50950	t77485	s5339
CLS00746	GSPATP00010698001	TTHERM_00136060	IMG5_186200	Contig19727.g20924	p89413	t76347	i25301	s23331
CLS00746	IMG5_186200	GSPATP00010698001	TTHERM_00136060	Contig19727.g20924	i25301	p89413	t76347	s23331
CLS00747	GSPATP00011564001	TTHERM_00353450	IMG5_186240	Contig13027.g13889	p91703	t26152	i11520	s15676
CLS00747	TTHERM_00353450	GSPATP00011564001	IMG5_186240	Contig13027.g13889	t26152	p91703	i11520	s15676
CLS00747	IMG5_186240	GSPATP00011564001	TTHERM_00353450	Contig13027.g13889	i11520	p91703	t26152	s15676
CLS00747	Contig13027.g13889	GSPATP00011564001	TTHERM_00353450	IMG5_186240	s15676	p91703	t26152	i11520
CLS00748	GSPATP00019998001	TTHERM_00069210	IMG5_186300	Contig7877.g8405	p106866	t27871	i25322	s9502
CLS00748	TTHERM_00069210	GSPATP00019998001	IMG5_186300	Contig7877.g8405	t27871	p106866	i25322	s9502
CLS00748	IMG5_186300	GSPATP00019998001	TTHERM_00069210	Contig7877.g8405	i25322	p106866	t27871	s9502
CLS00748	Contig7877.g8405	GSPATP00019998001	TTHERM_00069210	IMG5_186300	s9502	p106866	t27871	i25322
CLS00768	GSPATP00026271001	TTHERM_00467310	IMG5_118860	Contig16817.g17916	p118335	t29200	i19823	s41878
CLS00768	TTHERM_00467310	GSPATP00026271001	IMG5_118860	Contig16817.g17916	t29200	p118335	i19823	s41878
CLS00768	IMG5_118860	GSPATP00026271001	TTHERM_00467310	Contig16817.g17916	i19823	p118335	t29200	s41878
CLS00768	Contig16817.g17916	GSPATP00026271001	TTHERM_00467310	IMG5_118860	s41878	p118335	t29200	i19823
CLS00770	GSPATP00009939001	TTHERM_00621410	IMG5_014780	Contig17247.g18366	p26847	t105841	i14303	s42257
CLS00770	TTHERM_00621410	GSPATP00009939001	IMG5_014780	Contig17247.g18366	t105841	p26847	i14303	s42257
CLS00770	IMG5_014780	GSPATP00009939001	TTHERM_00621410	Contig17247.g18366	i14303	p26847	t105841	s42257
CLS00770	Contig17247.g18366	GSPATP00009939001	TTHERM_00621410	IMG5_014780	s42257	p26847	t105841	i14303
CLS00778	GSPATP00036880001	TTHERM_00036960	IMG5_109960	Contig10729.g11479	p80013	t97426	i5456	s12808
CLS00778	TTHERM_00036960	GSPATP00036880001	IMG5_109960	Contig10729.g11479	t97426	p80013	i5456	s12808
CLS00778	IMG5_109960	GSPATP00036880001	TTHERM_00036960	Contig10729.g11479	i5456	p80013	t97426	s12808
CLS00778	Contig10729.g11479	GSPATP00036880001	TTHERM_00036960	IMG5_109960	s12808	p80013	t97426	i5456
CLS00781	GSPATP00020499001	TTHERM_00522630	IMG5_118230	Contig16918.g18021	p107638	t31611	i19767	s20089
CLS00781	GSPATP00020499001	TTHERM_00522630	IMG5_118230	Contig16918.g18021	p107639	t31612	i19768	s20090
CLS00781	TTHERM_00522630	GSPATP00020499001	IMG5_118230	Contig16918.g18021	t31611	p107638	i19767	s20089
CLS00781	TTHERM_00522630	GSPATP00020499001	IMG5_118230	Contig16918.g18021	t31612	p107639	i19768	s20090
CLS00781	IMG5_118230	GSPATP00020499001	TTHERM_00522630	Contig16918.g18021	i19767	p107638	t31611	s20089
CLS00781	IMG5_118230	GSPATP00020499001	TTHERM_00522630	Contig16918.g18021	i19768	p107639	t31612	s20090
CLS00781	Contig16918.g18021	GSPATP00020499001	TTHERM_00522630	IMG5_118230	s20089	p107638	t31611	i19767
CLS00781	Contig16918.g18021	GSPATP00020499001	TTHERM_00522630	IMG5_118230	s20090	p107639	t31612	i19768
CLS00782	GSPATP00016605001	TTHERM_00189530	IMG5_117990	Contig9018.g9643	p100131	t75621	i19731	s33514
CLS00782	TTHERM_00189530	GSPATP00016605001	IMG5_117990	Contig9018.g9643	t75621	p100131	i19731	s33514
CLS00782	IMG5_117990	GSPATP00016605001	TTHERM_00189530	Contig9018.g9643	i19731	p100131	t75621	s33514
CLS00782	Contig9018.g9643	GSPATP00016605001	TTHERM_00189530	IMG5_117990	s33514	p100131	t75621	i19731
CLS00791	GSPATP00029648001	TTHERM_00691170	IMG5_019400	Contig9769.g10445	p66135	t16135	i1163	s11707
CLS00791	Contig9769.g10445	GSPATP00029648001	TTHERM_00691170	IMG5_019400	s11707	p66135	t16135	i1163
CLS00797	GSPATP00022435001	TTHERM_00540100	IMG5_188140	Contig10089.g10780	p111291	t86136	i25490	s34785
CLS00797	TTHERM_00540100	GSPATP00022435001	IMG5_188140	Contig10089.g10780	t86136	p111291	i25490	s34785
CLS00797	TTHERM_00540100	GSPATP00022435001	IMG5_188140	Contig10089.g10780	t86139	p111294	i25493	s34788
CLS00797	IMG5_188140	GSPATP00022435001	TTHERM_00540100	Contig10089.g10780	i25490	p111291	t86136	s34785
CLS00797	Contig10089.g10780	GSPATP00022435001	TTHERM_00540100	IMG5_188140	s34785	p111291	t86136	i25490
CLS00800	GSPATP00012117001	TTHERM_00852990	IMG5_195530	Contig7054.g7547	p31147	t100846	i26137	s8511
CLS00800	TTHERM_00852990	GSPATP00012117001	IMG5_195530	Contig7054.g7547	t100846	p31147	i26137	s8511
CLS00800	IMG5_195530	GSPATP00012117001	TTHERM_00852990	Contig7054.g7547	i26137	p31147	t100846	s8511
CLS00800	Contig7054.g7547	GSPATP00012117001	TTHERM_00852990	IMG5_195530	s8511	p31147	t100846	i26137
CLS00801	GSPATP00027201001	TTHERM_01097960	IMG5_190390	Contig7211.g7722	p119837	t94508	i11980	s31535
CLS00801	TTHERM_01097960	GSPATP00027201001	IMG5_190390	Contig7211.g7722	t94508	p119837	i11980	s31535
CLS00801	IMG5_190390	GSPATP00027201001	TTHERM_01097960	Contig7211.g7722	i11980	p119837	t94508	s31535
CLS00801	Contig7211.g7722	GSPATP00027201001	TTHERM_01097960	IMG5_190390	s31535	p119837	t94508	i11980
CLS00806	GSPATP00029051001	TTHERM_00564240	IMG5_074980	Contig9979.g10669	p3718	t32696	i3498	s34667
CLS00806	TTHERM_00564240	GSPATP00029051001	IMG5_074980	Contig9979.g10669	t32696	p3718	i3498	s34667
CLS00806	IMG5_074980	GSPATP00029051001	TTHERM_00564240	Contig9979.g10669	i3498	p3718	t32696	s34667
CLS00806	Contig9979.g10669	GSPATP00029051001	TTHERM_00564240	IMG5_074980	s34667	p3718	t32696	i3498
CLS00813	GSPATP00006354001	TTHERM_00391300	IMG5_160080	Contig13360.g14255	p76600	t42430	i9334	s16094
CLS00813	TTHERM_00391300	GSPATP00006354001	IMG5_160080	Contig13360.g14255	t42430	p76600	i9334	s16094
CLS00813	IMG5_160080	GSPATP00006354001	TTHERM_00391300	Contig13360.g14255	i9334	p76600	t42430	s16094
CLS00813	Contig13360.g14255	GSPATP00006354001	TTHERM_00391300	IMG5_160080	s16094	p76600	t42430	i9334
CLS00817	TTHERM_00441950	GSPATP00037958001	IMG5_122550	Contig18864.g20015	t70352	p82083	i6583	s43894
CLS00824	GSPATP00022098001	TTHERM_00523010	IMG5_122180	Contig7528.g8037	p110709	t31727	i6555	s31802
CLS00824	TTHERM_00523010	GSPATP00022098001	IMG5_122180	Contig7528.g8037	t31727	p110709	i6555	s31802
CLS00824	IMG5_122180	GSPATP00022098001	TTHERM_00523010	Contig7528.g8037	i6555	p110709	t31727	s31802
CLS00824	Contig7528.g8037	GSPATP00022098001	TTHERM_00523010	IMG5_122180	s31802	p110709	t31727	i6555
CLS00836	GSPATP00007498001	TTHERM_00780660	IMG5_130520	Contig7851.g8372	p21904	t87946	i20723	s32093
CLS00836	GSPATP00007498001	TTHERM_00780660	IMG5_130520	Contig7851.g8372	p21905	t87948	i20725	s32094
CLS00836	TTHERM_00780660	GSPATP00007498001	IMG5_130520	Contig7851.g8372	t87946	p21904	i20723	s32093
CLS00836	TTHERM_00780660	GSPATP00007498001	IMG5_130520	Contig7851.g8372	t87948	p21905	i20725	s32094
CLS00836	IMG5_130520	GSPATP00007498001	TTHERM_00780660	Contig7851.g8372	i20723	p21904	t87946	s32093
CLS00836	IMG5_130520	GSPATP00007498001	TTHERM_00780660	Contig7851.g8372	i20725	p21905	t87948	s32094
CLS00836	Contig7851.g8372	GSPATP00007498001	TTHERM_00780660	IMG5_130520	s32093	p21904	t87946	i20723
CLS00836	Contig7851.g8372	GSPATP00007498001	TTHERM_00780660	IMG5_130520	s32094	p21905	t87948	i20725
CLS00854	GSPATP00007362001	TTHERM_00525130	IMG5_107370	Contig13947.g14882	p21668	t84937	i5272	s16694
CLS00854	TTHERM_00525130	GSPATP00007362001	IMG5_107370	Contig13947.g14882	t84937	p21668	i5272	s16694
CLS00854	IMG5_107370	GSPATP00007362001	TTHERM_00525130	Contig13947.g14882	i5272	p21668	t84937	s16694
CLS00854	Contig13947.g14882	GSPATP00007362001	TTHERM_00525130	IMG5_107370	s16694	p21668	t84937	i5272
CLS00859	GSPATP00031156001	TTHERM_00079720	IMG5_107450	Contig5042.g5398	p69222	t98580	i5281	s29149
CLS00859	TTHERM_00079720	GSPATP00031156001	IMG5_107450	Contig5042.g5398	t98580	p69222	i5281	s29149
CLS00859	IMG5_107450	GSPATP00031156001	TTHERM_00079720	Contig5042.g5398	i5281	p69222	t98580	s29149
CLS00859	Contig5042.g5398	GSPATP00031156001	TTHERM_00079720	IMG5_107450	s29149	p69222	t98580	i5281
CLS00860	GSPATP00004758001	TTHERM_00266490	IMG5_107290	Contig18087.g19227	p4255	t19937	i18890	s43125
CLS00860	TTHERM_00266490	GSPATP00004758001	IMG5_107290	Contig18087.g19227	t19937	p4255	i18890	s43125
CLS00860	IMG5_107290	GSPATP00004758001	TTHERM_00266490	Contig18087.g19227	i18890	p4255	t19937	s43125
CLS00860	Contig18087.g19227	GSPATP00004758001	TTHERM_00266490	IMG5_107290	s43125	p4255	t19937	i18890
CLS00869	GSPATP00031823001	TTHERM_01016070	IMG5_109220	Contig18389.g19529	p70171	t88901	i5426	s21742
CLS00869	GSPATP00031823001	TTHERM_01016070	IMG5_109220	Contig18389.g19529	p70172	t88902	i5427	s21743
CLS00869	GSPATP00031823001	TTHERM_01016070	IMG5_109220	Contig18389.g19529	p70173	t88903	i5428	s21745
CLS00869	TTHERM_01016070	GSPATP00031823001	IMG5_109220	Contig18389.g19529	t88901	p70171	i5426	s21742
CLS00869	TTHERM_01016070	GSPATP00031823001	IMG5_109220	Contig18389.g19529	t88902	p70172	i5427	s21743
CLS00869	TTHERM_01016070	GSPATP00031823001	IMG5_109220	Contig18389.g19529	t88903	p70173	i5428	s21745
CLS00869	IMG5_109220	GSPATP00031823001	TTHERM_01016070	Contig18389.g19529	i5426	p70171	t88901	s21742
CLS00869	IMG5_109220	GSPATP00031823001	TTHERM_01016070	Contig18389.g19529	i5427	p70172	t88902	s21743
CLS00869	IMG5_109220	GSPATP00031823001	TTHERM_01016070	Contig18389.g19529	i5428	p70173	t88903	s21745
CLS00869	Contig18389.g19529	GSPATP00031823001	TTHERM_01016070	IMG5_109220	s21742	p70171	t88901	i5426
CLS00869	Contig18389.g19529	GSPATP00031823001	TTHERM_01016070	IMG5_109220	s21743	p70172	t88902	i5427
CLS00869	Contig18389.g19529	GSPATP00031823001	TTHERM_01016070	IMG5_109220	s21745	p70173	t88903	i5428
CLS00884	Contig6487.g6937	GSPATP00020863001	TTHERM_01055410	IMG5_119990	s7800	p46908	t91811	i6300
CLS00887	GSPATP00033252001	TTHERM_01084190	IMG5_120000	Contig4958.g5297	p72916	t39770	i6315	s5964
CLS00887	TTHERM_01084190	GSPATP00033252001	IMG5_120000	Contig4958.g5297	t39770	p72916	i6315	s5964
CLS00887	IMG5_120000	GSPATP00033252001	TTHERM_01084190	Contig4958.g5297	i6315	p72916	t39770	s5964
CLS00887	Contig4958.g5297	GSPATP00033252001	TTHERM_01084190	IMG5_120000	s5964	p72916	t39770	i6315
CLS00890	GSPATP00008410001	TTHERM_00526760	IMG5_119940	Contig18952.g20101	p85771	t85005	i6284	s43959
CLS00890	TTHERM_00526760	GSPATP00008410001	IMG5_119940	Contig18952.g20101	t85005	p85771	i6284	s43959
CLS00890	IMG5_119940	GSPATP00008410001	TTHERM_00526760	Contig18952.g20101	i6284	p85771	t85005	s43959
CLS00890	Contig18952.g20101	GSPATP00008410001	TTHERM_00526760	IMG5_119940	s43959	p85771	t85005	i6284
CLS00893	GSPATP00030941001	TTHERM_01194650	IMG5_134200	Contig10957.g11720	p68852	t65959	i7559	s35685
CLS00893	TTHERM_01194650	GSPATP00030941001	IMG5_134200	Contig10957.g11720	t65959	p68852	i7559	s35685
CLS00893	IMG5_134200	GSPATP00030941001	TTHERM_01194650	Contig10957.g11720	i7559	p68852	t65959	s35685
CLS00893	Contig10957.g11720	GSPATP00030941001	TTHERM_01194650	IMG5_134200	s35685	p68852	t65959	i7559
CLS00895	GSPATP00006429001	TTHERM_01345810	IMG5_148750	Contig12932.g13800	p15690	t40020	i8440	s15584
CLS00895	TTHERM_01345810	GSPATP00006429001	IMG5_148750	Contig12932.g13800	t40020	p15690	i8440	s15584
CLS00895	IMG5_148750	GSPATP00006429001	TTHERM_01345810	Contig12932.g13800	i8440	p15690	t40020	s15584
CLS00895	Contig12932.g13800	GSPATP00006429001	TTHERM_01345810	IMG5_148750	s15584	p15690	t40020	i8440
CLS00896	GSPATP00026285001	TTHERM_00263309	IMG5_026070	Contig15719.g16751	p118352	t64890	i14747	s18705
CLS00896	TTHERM_00263309	GSPATP00026285001	IMG5_026070	Contig15719.g16751	t64890	p118352	i14747	s18705
CLS00896	IMG5_026070	GSPATP00026285001	TTHERM_00263309	Contig15719.g16751	i14747	p118352	t64890	s18705
CLS00896	Contig15719.g16751	GSPATP00026285001	TTHERM_00263309	IMG5_026070	s18705	p118352	t64890	i14747
CLS00898	GSPATP00010922001	TTHERM_00446430	IMG5_164240	Contig8123.g8660	p89724	t79660	i9675	s9780
CLS00898	TTHERM_00446430	GSPATP00010922001	IMG5_164240	Contig8123.g8660	t79660	p89724	i9675	s9780
CLS00898	IMG5_164240	GSPATP00010922001	TTHERM_00446430	Contig8123.g8660	i9675	p89724	t79660	s9780
CLS00898	Contig8123.g8660	GSPATP00010922001	TTHERM_00446430	IMG5_164240	s9780	p89724	t79660	i9675
CLS00901	GSPATP00004499001	TTHERM_00297140	IMG5_136860	Contig13264.g14153	p1363	t73690	i21190	s15949
CLS00901	TTHERM_00297140	GSPATP00004499001	IMG5_136860	Contig13264.g14153	t73690	p1363	i21190	s15949
CLS00901	IMG5_136860	GSPATP00004499001	TTHERM_00297140	Contig13264.g14153	i21190	p1363	t73690	s15949
CLS00901	Contig13264.g14153	GSPATP00004499001	TTHERM_00297140	IMG5_136860	s15949	p1363	t73690	i21190
CLS00912	GSPATP00010951001	TTHERM_00377310	IMG5_148090	Contig12184.g13016	p28378	t102436	i8354	s14709
CLS00912	GSPATP00010951001	TTHERM_00377310	IMG5_148090	Contig12184.g13016	p28379	t102438	i8356	s14711
CLS00912	TTHERM_00377310	GSPATP00010951001	IMG5_148090	Contig12184.g13016	t102436	p28378	i8354	s14709
CLS00912	TTHERM_00377310	GSPATP00010951001	IMG5_148090	Contig12184.g13016	t102438	p28379	i8356	s14711
CLS00912	IMG5_148090	GSPATP00010951001	TTHERM_00377310	Contig12184.g13016	i8354	p28378	t102436	s14709
CLS00912	IMG5_148090	GSPATP00010951001	TTHERM_00377310	Contig12184.g13016	i8356	p28379	t102438	s14711
CLS00912	Contig12184.g13016	GSPATP00010951001	TTHERM_00377310	IMG5_148090	s14709	p28378	t102436	i8354
CLS00912	Contig12184.g13016	GSPATP00010951001	TTHERM_00377310	IMG5_148090	s14711	p28379	t102438	i8356
CLS00915	GSPATP00020125001	TTHERM_00023950	IMG5_148080	Contig6290.g6734	p45744	t1067	i21988	s30492
CLS00915	TTHERM_00023950	GSPATP00020125001	IMG5_148080	Contig6290.g6734	t1067	p45744	i21988	s30492
CLS00915	IMG5_148080	GSPATP00020125001	TTHERM_00023950	Contig6290.g6734	i21988	p45744	t1067	s30492
CLS00915	Contig6290.g6734	GSPATP00020125001	TTHERM_00023950	IMG5_148080	s30492	p45744	t1067	i21988
CLS00931	GSPATP00008478001	TTHERM_00444510	IMG5_201600	Contig7039.g7533	p24522	t79399	i12946	s8499
CLS00931	TTHERM_00444510	GSPATP00008478001	IMG5_201600	Contig7039.g7533	t79399	p24522	i12946	s8499
CLS00931	IMG5_201600	GSPATP00008478001	TTHERM_00444510	Contig7039.g7533	i12946	p24522	t79399	s8499
CLS00931	Contig7039.g7533	GSPATP00008478001	TTHERM_00444510	IMG5_201600	s8499	p24522	t79399	i12946
CLS00947	GSPATP00015584001	TTHERM_00659070	IMG5_169800	Contig19459.g20635	p37149	t85501	i10260	s23018
CLS00947	TTHERM_00659070	GSPATP00015584001	IMG5_169800	Contig19459.g20635	t85501	p37149	i10260	s23018
CLS00947	IMG5_169800	GSPATP00015584001	TTHERM_00659070	Contig19459.g20635	i10260	p37149	t85501	s23018
CLS00947	Contig19459.g20635	GSPATP00015584001	TTHERM_00659070	IMG5_169800	s23018	p37149	t85501	i10260
CLS00961	GSPATP00025685001	TTHERM_00471920	IMG5_021030	Contig16075.g17132	p55777	t71627	i1262	s41019
CLS00961	TTHERM_00471920	GSPATP00025685001	IMG5_021030	Contig16075.g17132	t71627	p55777	i1262	s41019
CLS00961	IMG5_021030	GSPATP00025685001	TTHERM_00471920	Contig16075.g17132	i1262	p55777	t71627	s41019
CLS00961	Contig16075.g17132	GSPATP00025685001	TTHERM_00471920	IMG5_021030	s41019	p55777	t71627	i1262
CLS00968	GSPATP00021957001	TTHERM_00140780	IMG5_099260	Contig7268.g7772	p49423	t78249	i18108	s31589
CLS00968	TTHERM_00140780	GSPATP00021957001	IMG5_099260	Contig7268.g7772	t78249	p49423	i18108	s31589
CLS00968	IMG5_099260	GSPATP00021957001	TTHERM_00140780	Contig7268.g7772	i18108	p49423	t78249	s31589
CLS00968	Contig7268.g7772	GSPATP00021957001	TTHERM_00140780	IMG5_099260	s31589	p49423	t78249	i18108
CLS00994	GSPATP00021767001	TTHERM_01347910	IMG5_172130	Contig5276.g5654	p49089	t67860	i24085	s6333
CLS00994	TTHERM_01347910	GSPATP00021767001	IMG5_172130	Contig5276.g5654	t67860	p49089	i24085	s6333
CLS00994	IMG5_172130	GSPATP00021767001	TTHERM_01347910	Contig5276.g5654	i24085	p49089	t67860	s6333
CLS00994	Contig5276.g5654	GSPATP00021767001	TTHERM_01347910	IMG5_172130	s6333	p49089	t67860	i24085
CLS00997	GSPATP00033750001	TTHERM_00616340	IMG5_051480	Contig11025.g11780	p12803	t33695	i2236	s35732
CLS00997	GSPATP00033750001	TTHERM_00616340	IMG5_051480	Contig11025.g11780	p12804	t33696	i2237	s35733
CLS00997	TTHERM_00616340	GSPATP00033750001	IMG5_051480	Contig11025.g11780	t33695	p12803	i2236	s35732
CLS00997	TTHERM_00616340	GSPATP00033750001	IMG5_051480	Contig11025.g11780	t33696	p12804	i2237	s35733
CLS00997	IMG5_051480	GSPATP00033750001	TTHERM_00616340	Contig11025.g11780	i2236	p12803	t33695	s35732
CLS00997	IMG5_051480	GSPATP00033750001	TTHERM_00616340	Contig11025.g11780	i2237	p12804	t33696	s35733
CLS00997	Contig11025.g11780	GSPATP00033750001	TTHERM_00616340	IMG5_051480	s35732	p12803	t33695	i2236
CLS00997	Contig11025.g11780	GSPATP00033750001	TTHERM_00616340	IMG5_051480	s35733	p12804	t33696	i2237
CLS01000	GSPATP00015541001	TTHERM_00149630	IMG5_041110	Contig9833.g10517	p37080	t77360	i1908	s34530
CLS01000	TTHERM_00149630	GSPATP00015541001	IMG5_041110	Contig9833.g10517	t77360	p37080	i1908	s34530
CLS01000	IMG5_041110	GSPATP00015541001	TTHERM_00149630	Contig9833.g10517	i1908	p37080	t77360	s34530
CLS01000	Contig9833.g10517	GSPATP00015541001	TTHERM_00149630	IMG5_041110	s34530	p37080	t77360	i1908
CLS01022	GSPATP00007244001	TTHERM_00037219	IMG5_179630	Contig14491.g15441	p81370	t97484	i10961	s17280
CLS01022	TTHERM_00037219	GSPATP00007244001	IMG5_179630	Contig14491.g15441	t97484	p81370	i10961	s17280
CLS01022	IMG5_179630	GSPATP00007244001	TTHERM_00037219	Contig14491.g15441	i10961	p81370	t97484	s17280
CLS01022	Contig14491.g15441	GSPATP00007244001	TTHERM_00037219	IMG5_179630	s17280	p81370	t97484	i10961
CLS01024	TTHERM_00494730	GSPATP00021216001	IMG5_023020	Contig6382.g6833	t82151	p108682	i1328	s7623
CLS01024	Contig6382.g6833	GSPATP00021216001	TTHERM_00494730	IMG5_023020	s7623	p108682	t82151	i1328
CLS01028	GSPATP00021736001	TTHERM_00562810	IMG5_070920	Contig4417.g4723	p49032	t32600	i16808	s5269
CLS01028	TTHERM_00562810	GSPATP00021736001	IMG5_070920	Contig4417.g4723	t32600	p49032	i16808	s5269
CLS01028	IMG5_070920	GSPATP00021736001	TTHERM_00562810	Contig4417.g4723	i16808	p49032	t32600	s5269
CLS01028	Contig4417.g4723	GSPATP00021736001	TTHERM_00562810	IMG5_070920	s5269	p49032	t32600	i16808
CLS01035	Contig5479.g5855	GSPATP00027995001	TTHERM_00316290	IMG5_061210	s29653	p62812	t18913	i16235
CLS01064	GSPATP00012988001	TTHERM_01000190	IMG5_123670	Contig15527.g16546	p32410	t94792	i6678	s18514
CLS01064	TTHERM_01000190	GSPATP00012988001	IMG5_123670	Contig15527.g16546	t94792	p32410	i6678	s18514
CLS01064	IMG5_123670	GSPATP00012988001	TTHERM_01000190	Contig15527.g16546	i6678	p32410	t94792	s18514
CLS01064	Contig15527.g16546	GSPATP00012988001	TTHERM_01000190	IMG5_123670	s18514	p32410	t94792	i6678
CLS01066	GSPATP00037835001	TTHERM_00189270	IMG5_173910	Contig6056.g6481	p20990	t75580	i10572	s7219
CLS01066	TTHERM_00189270	GSPATP00037835001	IMG5_173910	Contig6056.g6481	t75580	p20990	i10572	s7219
CLS01066	IMG5_173910	GSPATP00037835001	TTHERM_00189270	Contig6056.g6481	i10572	p20990	t75580	s7219
CLS01066	Contig6056.g6481	GSPATP00037835001	TTHERM_00189270	IMG5_173910	s7219	p20990	t75580	i10572
CLS01072	GSPATP00008705001	TTHERM_00434070	IMG5_184430	Contig5512.g5900	p24930	t47826	i11415	s29705
CLS01072	TTHERM_00434070	GSPATP00008705001	IMG5_184430	Contig5512.g5900	t47826	p24930	i11415	s29705
CLS01072	IMG5_184430	GSPATP00008705001	TTHERM_00434070	Contig5512.g5900	i11415	p24930	t47826	s29705
CLS01072	Contig5512.g5900	GSPATP00008705001	TTHERM_00434070	IMG5_184430	s29705	p24930	t47826	i11415
CLS01102	GSPATP00011589001	TTHERM_00077080	IMG5_124490	Contig10051.g10741	p30232	t98298	i20272	s12041
CLS01102	TTHERM_00077080	GSPATP00011589001	IMG5_124490	Contig10051.g10741	t98298	p30232	i20272	s12041
CLS01102	IMG5_124490	GSPATP00011589001	TTHERM_00077080	Contig10051.g10741	i20272	p30232	t98298	s12041
CLS01102	Contig10051.g10741	GSPATP00011589001	TTHERM_00077080	IMG5_124490	s12041	p30232	t98298	i20272
CLS01115	GSPATP00009326001	TTHERM_00112640	IMG5_022870	Contig19124.g20281	p25807	t41631	i1323	s44111
CLS01115	TTHERM_00112640	GSPATP00009326001	IMG5_022870	Contig19124.g20281	t41631	p25807	i1323	s44111
CLS01115	IMG5_022870	GSPATP00009326001	TTHERM_00112640	Contig19124.g20281	i1323	p25807	t41631	s44111
CLS01115	Contig19124.g20281	GSPATP00009326001	TTHERM_00112640	IMG5_022870	s44111	p25807	t41631	i1323
CLS01119	GSPATP00037839001	TTHERM_00487110	IMG5_066240	Contig15073.g16063	p81930	t17460	i16537	s17940
CLS01119	TTHERM_00487110	GSPATP00037839001	IMG5_066240	Contig15073.g16063	t17460	p81930	i16537	s17940
CLS01119	IMG5_066240	GSPATP00037839001	TTHERM_00487110	Contig15073.g16063	i16537	p81930	t17460	s17940
CLS01119	Contig15073.g16063	GSPATP00037839001	TTHERM_00487110	IMG5_066240	s17940	p81930	t17460	i16537
CLS01143	GSPATP00031053001	TTHERM_00433420	IMG5_097000	Contig18445.g19583	p69068	t99956	i17915	s21833
CLS01143	GSPATP00031053001	TTHERM_00433420	IMG5_097000	Contig18445.g19583	p69071	t99960	i17917	s21836
CLS01143	TTHERM_00433420	GSPATP00031053001	IMG5_097000	Contig18445.g19583	t99956	p69068	i17915	s21833
CLS01143	TTHERM_00433420	GSPATP00031053001	IMG5_097000	Contig18445.g19583	t99960	p69071	i17917	s21836
CLS01143	IMG5_097000	GSPATP00031053001	TTHERM_00433420	Contig18445.g19583	i17915	p69068	t99956	s21833
CLS01143	IMG5_097000	GSPATP00031053001	TTHERM_00433420	Contig18445.g19583	i17917	p69071	t99960	s21836
CLS01143	Contig18445.g19583	GSPATP00031053001	TTHERM_00433420	IMG5_097000	s21833	p69068	t99956	i17915
CLS01143	Contig18445.g19583	GSPATP00031053001	TTHERM_00433420	IMG5_097000	s21836	p69071	t99960	i17917
CLS01147	GSPATP00011807001	TTHERM_00623060	IMG5_083260	Contig16144.g17199	p92082	t42652	i3818	s41092
CLS01147	GSPATP00011807001	TTHERM_00623060	IMG5_083260	Contig16144.g17199	p92083	t42653	i3819	s41093
CLS01147	TTHERM_00623060	GSPATP00011807001	IMG5_083260	Contig16144.g17199	t42652	p92082	i3818	s41092
CLS01147	TTHERM_00623060	GSPATP00011807001	IMG5_083260	Contig16144.g17199	t42653	p92083	i3819	s41093
CLS01147	IMG5_083260	GSPATP00011807001	TTHERM_00623060	Contig16144.g17199	i3818	p92082	t42652	s41092
CLS01147	IMG5_083260	GSPATP00011807001	TTHERM_00623060	Contig16144.g17199	i3819	p92083	t42653	s41093
CLS01147	Contig16144.g17199	GSPATP00011807001	TTHERM_00623060	IMG5_083260	s41092	p92082	t42652	i3818
CLS01147	Contig16144.g17199	GSPATP00011807001	TTHERM_00623060	IMG5_083260	s41093	p92083	t42653	i3819
CLS01160	GSPATP00017676001	TTHERM_01345800	IMG5_190290	Contig14457.g15401	p102418	t91542	i11955	s39343
CLS01160	TTHERM_01345800	GSPATP00017676001	IMG5_190290	Contig14457.g15401	t91542	p102418	i11955	s39343
CLS01160	IMG5_190290	GSPATP00017676001	TTHERM_01345800	Contig14457.g15401	i11955	p102418	t91542	s39343
CLS01160	Contig14457.g15401	GSPATP00017676001	TTHERM_01345800	IMG5_190290	s39343	p102418	t91542	i11955
CLS01182	GSPATP00009080001	TTHERM_00194260	IMG5_183690	Contig17062.g18177	p86855	t59241	i11323	s20281
CLS01182	TTHERM_00194260	GSPATP00009080001	IMG5_183690	Contig17062.g18177	t59241	p86855	i11323	s20281
CLS01182	IMG5_183690	GSPATP00009080001	TTHERM_00194260	Contig17062.g18177	i11323	p86855	t59241	s20281
CLS01182	Contig17062.g18177	GSPATP00009080001	TTHERM_00194260	IMG5_183690	s20281	p86855	t59241	i11323
CLS01197	GSPATP00034461001	TTHERM_00780530	IMG5_049350	Contig8198.g8747	p75223	t36448	i15430	s32571
CLS01197	TTHERM_00780530	GSPATP00034461001	IMG5_049350	Contig8198.g8747	t36448	p75223	i15430	s32571
CLS01197	IMG5_049350	GSPATP00034461001	TTHERM_00780530	Contig8198.g8747	i15430	p75223	t36448	s32571
CLS01197	Contig8198.g8747	GSPATP00034461001	TTHERM_00780530	IMG5_049350	s32571	p75223	t36448	i15430
CLS01206	GSPATP00008275001	TTHERM_00205170	IMG5_166160	Contig4640.g4958	p24192	t60407	i23522	s5551
CLS01206	TTHERM_00205170	GSPATP00008275001	IMG5_166160	Contig4640.g4958	t60407	p24192	i23522	s5551
CLS01206	IMG5_166160	GSPATP00008275001	TTHERM_00205170	Contig4640.g4958	i23522	p24192	t60407	s5551
CLS01206	Contig4640.g4958	GSPATP00008275001	TTHERM_00205170	IMG5_166160	s5551	p24192	t60407	i23522
CLS01214	GSPATP00026755001	TTHERM_00145490	IMG5_161080	Contig6877.g7360	p58007	t78676	i9435	s31174
CLS01214	TTHERM_00145490	GSPATP00026755001	IMG5_161080	Contig6877.g7360	t78676	p58007	i9435	s31174
CLS01214	IMG5_161080	GSPATP00026755001	TTHERM_00145490	Contig6877.g7360	i9435	p58007	t78676	s31174
CLS01214	Contig6877.g7360	GSPATP00026755001	TTHERM_00145490	IMG5_161080	s31174	p58007	t78676	i9435
CLS01220	GSPATP00034087001	TTHERM_00112800	IMG5_133490	Contig17178.g18300	p13870	t41642	i20926	s42200
CLS01220	TTHERM_00112800	GSPATP00034087001	IMG5_133490	Contig17178.g18300	t41642	p13870	i20926	s42200
CLS01220	IMG5_133490	GSPATP00034087001	TTHERM_00112800	Contig17178.g18300	i20926	p13870	t41642	s42200
CLS01220	Contig17178.g18300	GSPATP00034087001	TTHERM_00112800	IMG5_133490	s42200	p13870	t41642	i20926
CLS01233	GSPATP00039579001	TTHERM_00426100	IMG5_079480	Contig9941.g10624	p42146	t50901	i17177	s11909
CLS01247	GSPATP00020363001	TTHERM_00487150	IMG5_199770	Contig18170.g19315	p46109	t17473	i12752	s21535
CLS01247	TTHERM_00487150	GSPATP00020363001	IMG5_199770	Contig18170.g19315	t17473	p46109	i12752	s21535
CLS01247	IMG5_199770	GSPATP00020363001	TTHERM_00487150	Contig18170.g19315	i12752	p46109	t17473	s21535
CLS01247	Contig18170.g19315	GSPATP00020363001	TTHERM_00487150	IMG5_199770	s21535	p46109	t17473	i12752
CLS01257	GSPATP00026758001	TTHERM_00820660	IMG5_062210	Contig6412.g6859	p119124	t57135	i16286	s7657
CLS01257	TTHERM_00820660	GSPATP00026758001	IMG5_062210	Contig6412.g6859	t57135	p119124	i16286	s7657
CLS01257	IMG5_062210	GSPATP00026758001	TTHERM_00820660	Contig6412.g6859	i16286	p119124	t57135	s7657
CLS01257	Contig6412.g6859	GSPATP00026758001	TTHERM_00820660	IMG5_062210	s7657	p119124	t57135	i16286
CLS01260	GSPATP00016881001	TTHERM_01345760	IMG5_013680	Contig16017.g17072	p39984	t40004	i14244	s40964
CLS01260	TTHERM_01345760	GSPATP00016881001	IMG5_013680	Contig16017.g17072	t40004	p39984	i14244	s40964
CLS01260	IMG5_013680	GSPATP00016881001	TTHERM_01345760	Contig16017.g17072	i14244	p39984	t40004	s40964
CLS01260	Contig16017.g17072	GSPATP00016881001	TTHERM_01345760	IMG5_013680	s40964	p39984	t40004	i14244
CLS01262	GSPATP00023253001	TTHERM_00848090	IMG5_051610	Contig12063.g12898	p112626	t4505	i15610	s36728
CLS01262	TTHERM_00848090	GSPATP00023253001	IMG5_051610	Contig12063.g12898	t4505	p112626	i15610	s36728
CLS01262	IMG5_051610	GSPATP00023253001	TTHERM_00848090	Contig12063.g12898	i15610	p112626	t4505	s36728
CLS01262	Contig12063.g12898	GSPATP00023253001	TTHERM_00848090	IMG5_051610	s36728	p112626	t4505	i15610
CLS01269	GSPATP00019503001	TTHERM_00467790	IMG5_166730	Contig10345.g11036	p106116	t29274	i23589	s12341
CLS01269	GSPATP00019503001	TTHERM_00467790	IMG5_166730	Contig10345.g11036	p106117	t29275	i23590	s12342
CLS01269	TTHERM_00467790	GSPATP00019503001	IMG5_166730	Contig10345.g11036	t29274	p106116	i23589	s12341
CLS01269	TTHERM_00467790	GSPATP00019503001	IMG5_166730	Contig10345.g11036	t29275	p106117	i23590	s12342
CLS01269	IMG5_166730	GSPATP00019503001	TTHERM_00467790	Contig10345.g11036	i23589	p106116	t29274	s12341
CLS01269	IMG5_166730	GSPATP00019503001	TTHERM_00467790	Contig10345.g11036	i23590	p106117	t29275	s12342
CLS01269	Contig10345.g11036	GSPATP00019503001	TTHERM_00467790	IMG5_166730	s12341	p106116	t29274	i23589
CLS01269	Contig10345.g11036	GSPATP00019503001	TTHERM_00467790	IMG5_166730	s12342	p106117	t29275	i23590
CLS01277	GSPATP00019159001	TTHERM_01079130	IMG5_091170	Contig17740.g18863	p43568	t100217	i17647	s42765
CLS01277	TTHERM_01079130	GSPATP00019159001	IMG5_091170	Contig17740.g18863	t100217	p43568	i17647	s42765
CLS01277	IMG5_091170	GSPATP00019159001	TTHERM_01079130	Contig17740.g18863	i17647	p43568	t100217	s42765
CLS01277	Contig17740.g18863	GSPATP00019159001	TTHERM_01079130	IMG5_091170	s42765	p43568	t100217	i17647
CLS01278	GSPATP00010663001	TTHERM_00469100	IMG5_090980	Contig15528.g16547	p89345	t29343	i17573	s40429
CLS01278	TTHERM_00469100	GSPATP00010663001	IMG5_090980	Contig15528.g16547	t29343	p89345	i17573	s40429
CLS01278	IMG5_090980	GSPATP00010663001	TTHERM_00469100	Contig15528.g16547	i17573	p89345	t29343	s40429
CLS01278	Contig15528.g16547	GSPATP00010663001	TTHERM_00469100	IMG5_090980	s40429	p89345	t29343	i17573
CLS01279	GSPATP00019271001	TTHERM_00348240	IMG5_090990	Contig13723.g14635	p44435	t79242	i4145	s16463
CLS01279	TTHERM_00348240	GSPATP00019271001	IMG5_090990	Contig13723.g14635	t79242	p44435	i4145	s16463
CLS01279	IMG5_090990	GSPATP00019271001	TTHERM_00348240	Contig13723.g14635	i4145	p44435	t79242	s16463
CLS01279	Contig13723.g14635	GSPATP00019271001	TTHERM_00348240	IMG5_090990	s16463	p44435	t79242	i4145
CLS01298	GSPATP00004959001	TTHERM_00421140	IMG5_101980	Contig12931.g13796	p65510	t69903	i4859	s15570
CLS01298	TTHERM_00421140	GSPATP00004959001	IMG5_101980	Contig12931.g13796	t69903	p65510	i4859	s15570
CLS01298	IMG5_101980	GSPATP00004959001	TTHERM_00421140	Contig12931.g13796	i4859	p65510	t69903	s15570
CLS01298	Contig12931.g13796	GSPATP00004959001	TTHERM_00421140	IMG5_101980	s15570	p65510	t69903	i4859
CLS01320	GSPATP00015004001	TTHERM_00299830	IMG5_170690	Contig7882.g8415	p36210	t20475	i10323	s32142
CLS01320	GSPATP00015004001	TTHERM_00299830	IMG5_170690	Contig7882.g8415	p36211	t20477	i10324	s32143
CLS01320	TTHERM_00299830	GSPATP00015004001	IMG5_170690	Contig7882.g8415	t20475	p36210	i10323	s32142
CLS01320	TTHERM_00299830	GSPATP00015004001	IMG5_170690	Contig7882.g8415	t20477	p36211	i10324	s32143
CLS01320	IMG5_170690	GSPATP00015004001	TTHERM_00299830	Contig7882.g8415	i10323	p36210	t20475	s32142
CLS01320	IMG5_170690	GSPATP00015004001	TTHERM_00299830	Contig7882.g8415	i10324	p36211	t20477	s32143
CLS01320	Contig7882.g8415	GSPATP00015004001	TTHERM_00299830	IMG5_170690	s32142	p36210	t20475	i10323
CLS01320	Contig7882.g8415	GSPATP00015004001	TTHERM_00299830	IMG5_170690	s32143	p36211	t20477	i10324
CLS01323	GSPATP00037040001	TTHERM_00773210	IMG5_147250	Contig4451.g4748	p80218	t16518	i21918	s5308
CLS01323	TTHERM_00773210	GSPATP00037040001	IMG5_147250	Contig4451.g4748	t16518	p80218	i21918	s5308
CLS01323	IMG5_147250	GSPATP00037040001	TTHERM_00773210	Contig4451.g4748	i21918	p80218	t16518	s5308
CLS01323	Contig4451.g4748	GSPATP00037040001	TTHERM_00773210	IMG5_147250	s5308	p80218	t16518	i21918
CLS01324	GSPATP00021333001	TTHERM_00339840	IMG5_147260	Contig3948.g4221	p108860	t19781	i8291	s4694
CLS01324	TTHERM_00339840	GSPATP00021333001	IMG5_147260	Contig3948.g4221	t19781	p108860	i8291	s4694
CLS01324	IMG5_147260	GSPATP00021333001	TTHERM_00339840	Contig3948.g4221	i8291	p108860	t19781	s4694
CLS01324	Contig3948.g4221	GSPATP00021333001	TTHERM_00339840	IMG5_147260	s4694	p108860	t19781	i8291
CLS01326	GSPATP00016102001	TTHERM_00348390	IMG5_120280	Contig12746.g13595	p99391	t79185	i6384	s37451
CLS01326	TTHERM_00348390	GSPATP00016102001	IMG5_120280	Contig12746.g13595	t79185	p99391	i6384	s37451
CLS01326	IMG5_120280	GSPATP00016102001	TTHERM_00348390	Contig12746.g13595	i6384	p99391	t79185	s37451
CLS01326	Contig12746.g13595	GSPATP00016102001	TTHERM_00348390	IMG5_120280	s37451	p99391	t79185	i6384
CLS01344	GSPATP00007974001	TTHERM_01020680	IMG5_187570	Contig16724.g17818	p23722	t38447	i25437	s41788
CLS01344	GSPATP00007974001	TTHERM_01020680	IMG5_187570	Contig16724.g17818	p23723	t38448	i25438	s41789
CLS01344	TTHERM_01020680	GSPATP00007974001	IMG5_187570	Contig16724.g17818	t38447	p23722	i25437	s41788
CLS01344	TTHERM_01020680	GSPATP00007974001	IMG5_187570	Contig16724.g17818	t38448	p23723	i25438	s41789
CLS01344	IMG5_187570	GSPATP00007974001	TTHERM_01020680	Contig16724.g17818	i25437	p23722	t38447	s41788
CLS01344	IMG5_187570	GSPATP00007974001	TTHERM_01020680	Contig16724.g17818	i25438	p23723	t38448	s41789
CLS01344	Contig16724.g17818	GSPATP00007974001	TTHERM_01020680	IMG5_187570	s41788	p23722	t38447	i25437
CLS01344	Contig16724.g17818	GSPATP00007974001	TTHERM_01020680	IMG5_187570	s41789	p23723	t38448	i25438
CLS01371	GSPATP00012890001	TTHERM_00492850	IMG5_149080	Contig16081.g17140	p93731	t81988	i22097	s19121
CLS01371	TTHERM_00492850	GSPATP00012890001	IMG5_149080	Contig16081.g17140	t81988	p93731	i22097	s19121
CLS01371	IMG5_149080	GSPATP00012890001	TTHERM_00492850	Contig16081.g17140	i22097	p93731	t81988	s19121
CLS01371	Contig16081.g17140	GSPATP00012890001	TTHERM_00492850	IMG5_149080	s19121	p93731	t81988	i22097
CLS01378	GSPATP00027034001	TTHERM_00470650	IMG5_042470	Contig13674.g14578	p119503	t18566	i1932	s38529
CLS01378	TTHERM_00470650	GSPATP00027034001	IMG5_042470	Contig13674.g14578	t18566	p119503	i1932	s38529
CLS01378	IMG5_042470	GSPATP00027034001	TTHERM_00470650	Contig13674.g14578	i1932	p119503	t18566	s38529
CLS01378	Contig13674.g14578	GSPATP00027034001	TTHERM_00470650	IMG5_042470	s38529	p119503	t18566	i1932
CLS01402	GSPATP00008408001	TTHERM_00160930	IMG5_035780	Contig10863.g11605	p85762	t98875	i15110	s12965
CLS01402	GSPATP00008408001	TTHERM_00160930	IMG5_035780	Contig10863.g11605	p85763	t98876	i15111	s12966
CLS01402	TTHERM_00160930	GSPATP00008408001	IMG5_035780	Contig10863.g11605	t98875	p85762	i15110	s12965
CLS01402	TTHERM_00160930	GSPATP00008408001	IMG5_035780	Contig10863.g11605	t98876	p85763	i15111	s12966
CLS01402	IMG5_035780	GSPATP00008408001	TTHERM_00160930	Contig10863.g11605	i15110	p85762	t98875	s12965
CLS01402	IMG5_035780	GSPATP00008408001	TTHERM_00160930	Contig10863.g11605	i15111	p85763	t98876	s12966
CLS01402	Contig10863.g11605	GSPATP00008408001	TTHERM_00160930	IMG5_035780	s12965	p85762	t98875	i15110
CLS01402	Contig10863.g11605	GSPATP00008408001	TTHERM_00160930	IMG5_035780	s12966	p85763	t98876	i15111
CLS01406	GSPATP00035904001	TTHERM_00112530	IMG5_145140	Contig15857.g16907	p16911	t41572	i21633	s40816
CLS01406	TTHERM_00112530	GSPATP00035904001	IMG5_145140	Contig15857.g16907	t41572	p16911	i21633	s40816
CLS01406	IMG5_145140	GSPATP00035904001	TTHERM_00112530	Contig15857.g16907	i21633	p16911	t41572	s40816
CLS01406	IMG5_145140	GSPATP00035904001	TTHERM_00112530	Contig15857.g16907	i21634	p16912	t41573	s40817
CLS01406	Contig15857.g16907	GSPATP00035904001	TTHERM_00112530	IMG5_145140	s40816	p16911	t41572	i21633
CLS01406	Contig15857.g16907	GSPATP00035904001	TTHERM_00112530	IMG5_145140	s40817	p16912	t41573	i21634
CLS01407	GSPATP00023525001	TTHERM_01188360	IMG5_131610	Contig14521.g15471	p51777	t65839	i7357	s39426
CLS01407	TTHERM_01188360	GSPATP00023525001	IMG5_131610	Contig14521.g15471	t65839	p51777	i7357	s39426
CLS01407	IMG5_131610	GSPATP00023525001	TTHERM_01188360	Contig14521.g15471	i7357	p51777	t65839	s39426
CLS01407	Contig14521.g15471	GSPATP00023525001	TTHERM_01188360	IMG5_131610	s39426	p51777	t65839	i7357
CLS01408	GSPATP00031143001	TTHERM_00283330	IMG5_131630	Contig12222.g13061	p8166	t21912	i20805	s14767
CLS01408	TTHERM_00283330	GSPATP00031143001	IMG5_131630	Contig12222.g13061	t21912	p8166	i20805	s14767
CLS01408	IMG5_131630	GSPATP00031143001	TTHERM_00283330	Contig12222.g13061	i20805	p8166	t21912	s14767
CLS01408	Contig12222.g13061	GSPATP00031143001	TTHERM_00283330	IMG5_131630	s14767	p8166	t21912	i20805
CLS01411	GSPATP00018343001	TTHERM_00681730	IMG5_121350	Contig4267.g4571	p103520	t35621	i6456	s5114
CLS01411	TTHERM_00681730	GSPATP00018343001	IMG5_121350	Contig4267.g4571	t35621	p103520	i6456	s5114
CLS01411	IMG5_121350	GSPATP00018343001	TTHERM_00681730	Contig4267.g4571	i6456	p103520	t35621	s5114
CLS01411	Contig4267.g4571	GSPATP00018343001	TTHERM_00681730	IMG5_121350	s5114	p103520	t35621	i6456
CLS01423	GSPATP00029442001	TTHERM_00194150	IMG5_002700	Contig14495.g15445	p4912	t5276	i13649	s17283
CLS01423	TTHERM_00194150	GSPATP00029442001	IMG5_002700	Contig14495.g15445	t5276	p4912	i13649	s17283
CLS01423	IMG5_002700	GSPATP00029442001	TTHERM_00194150	Contig14495.g15445	i13649	p4912	t5276	s17283
CLS01423	Contig14495.g15445	GSPATP00029442001	TTHERM_00194150	IMG5_002700	s17283	p4912	t5276	i13649
CLS01453	GSPATP00013523001	TTHERM_00657240	IMG5_156230	Contig4418.g4725	p94738	t33316	i22771	s5275
CLS01453	TTHERM_00657240	GSPATP00013523001	IMG5_156230	Contig4418.g4725	t33316	p94738	i22771	s5275
CLS01453	IMG5_156230	GSPATP00013523001	TTHERM_00657240	Contig4418.g4725	i22771	p94738	t33316	s5275
CLS01453	Contig4418.g4725	GSPATP00013523001	TTHERM_00657240	IMG5_156230	s5275	p94738	t33316	i22771
CLS01473	GSPATP00011561001	TTHERM_00112470	IMG5_049040	Contig6432.g6883	p91698	t93120	i2126	s7691
CLS01473	GSPATP00011561001	TTHERM_00112470	IMG5_049040	Contig6432.g6883	p91699	t93121	i2127	s7692
CLS01473	TTHERM_00112470	GSPATP00011561001	IMG5_049040	Contig6432.g6883	t93120	p91698	i2126	s7691
CLS01473	TTHERM_00112470	GSPATP00011561001	IMG5_049040	Contig6432.g6883	t93121	p91699	i2127	s7692
CLS01473	IMG5_049040	GSPATP00011561001	TTHERM_00112470	Contig6432.g6883	i2126	p91698	t93120	s7691
CLS01473	IMG5_049040	GSPATP00011561001	TTHERM_00112470	Contig6432.g6883	i2127	p91699	t93121	s7692
CLS01473	Contig6432.g6883	GSPATP00011561001	TTHERM_00112470	IMG5_049040	s7691	p91698	t93120	i2126
CLS01473	Contig6432.g6883	GSPATP00011561001	TTHERM_00112470	IMG5_049040	s7692	p91699	t93121	i2127
