# Supplementary material for: Evolution of the Exon-Intron Structure in Ciliate Genomes
Source: PLoS One. 2016 Sep 7;11(9):e0161476. doi: 10.1371/journal.pone.0161476 (PMC5014332; doi:10.1371/journal.pone.0161476)
Supplement: S2 File — Tables include COG IDs, protein IDs, and corresponding intron IDs. Conserved introns were identified as described in Methods (“Identification of conserved introns”). (ZIP) [file pone.0161476.s006.zip › Cistrons__Paramecium_Tetrahymena_Oxytricha_Stylonychia.csv]

CLS04687	GSPATP00020191001	TTHERM_00689970	Contig21701.0.g11	Contig19093.g20245	p45847	t36274	o45917	s22592
CLS04687	GSPATP00020191001	TTHERM_00689970	Contig21701.0.g11	Contig19093.g20245	p45848	t36275	o45918	s22593
CLS04687	TTHERM_00689970	GSPATP00020191001	Contig21701.0.g11	Contig19093.g20245	t36274	p45847	o45917	s22592
CLS04687	TTHERM_00689970	GSPATP00020191001	Contig21701.0.g11	Contig19093.g20245	t36275	p45848	o45918	s22593
CLS04687	Contig21701.0.g11	GSPATP00020191001	TTHERM_00689970	Contig19093.g20245	o45917	p45847	t36274	s22592
CLS04687	Contig21701.0.g11	GSPATP00020191001	TTHERM_00689970	Contig19093.g20245	o45918	p45848	t36275	s22593
CLS04687	Contig19093.g20245	GSPATP00020191001	TTHERM_00689970	Contig21701.0.g11	s22592	p45847	t36274	o45917
CLS04687	Contig19093.g20245	GSPATP00020191001	TTHERM_00689970	Contig21701.0.g11	s22593	p45848	t36275	o45918
CLS04705	GSPATP00020421001	TTHERM_00427420	Contig4630.0.g54	Contig17125.g18245	p46206	t50966	o51133	s20370
CLS04705	GSPATP00020421001	TTHERM_00427420	Contig4630.0.g54	Contig17125.g18245	p46207	t50967	o51134	s20371
CLS04705	TTHERM_00427420	GSPATP00020421001	Contig4630.0.g54	Contig17125.g18245	t50966	p46206	o51133	s20370
CLS04705	TTHERM_00427420	GSPATP00020421001	Contig4630.0.g54	Contig17125.g18245	t50967	p46207	o51134	s20371
CLS04705	Contig4630.0.g54	GSPATP00020421001	TTHERM_00427420	Contig17125.g18245	o51133	p46206	t50966	s20370
CLS04705	Contig4630.0.g54	GSPATP00020421001	TTHERM_00427420	Contig17125.g18245	o51134	p46207	t50967	s20371
CLS04705	Contig17125.g18245	GSPATP00020421001	TTHERM_00427420	Contig4630.0.g54	s20370	p46206	t50966	o51133
CLS04705	Contig17125.g18245	GSPATP00020421001	TTHERM_00427420	Contig4630.0.g54	s20371	p46207	t50967	o51134
CLS04748	GSPATP00020889001	TTHERM_00522810	Contig21033.0.g33	Contig14834.g15804	p46947	t31651	o14635	s39729
CLS04748	TTHERM_00522810	GSPATP00020889001	Contig21033.0.g33	Contig14834.g15804	t31651	p46947	o14635	s39729
CLS04748	Contig21033.0.g33	GSPATP00020889001	TTHERM_00522810	Contig14834.g15804	o14635	p46947	t31651	s39729
CLS04748	Contig14834.g15804	GSPATP00020889001	TTHERM_00522810	Contig21033.0.g33	s39729	p46947	t31651	o14635
CLS04762	GSPATP00021039001	TTHERM_00853080	Contig8672.0.g66	Contig15102.g16099	p47170	t100881	o56896	s40037
CLS04762	TTHERM_00853080	GSPATP00021039001	Contig8672.0.g66	Contig15102.g16099	t100881	p47170	o56896	s40037
CLS04762	Contig8672.0.g66	GSPATP00021039001	TTHERM_00853080	Contig15102.g16099	o56896	p47170	t100881	s40037
CLS04762	Contig15102.g16099	GSPATP00021039001	TTHERM_00853080	Contig8672.0.g66	s40037	p47170	t100881	o56896
CLS04875	GSPATP00023012001	TTHERM_00120920	Contig21343.0.g41	Contig10746.g11495	p50978	t93451	o15050	s12832
CLS04875	TTHERM_00120920	GSPATP00023012001	Contig21343.0.g41	Contig10746.g11495	t93451	p50978	o15050	s12832
CLS04875	Contig21343.0.g41	GSPATP00023012001	TTHERM_00120920	Contig10746.g11495	o15050	p50978	t93451	s12832
CLS04875	Contig10746.g11495	GSPATP00023012001	TTHERM_00120920	Contig21343.0.g41	s12832	p50978	t93451	o15050
CLS04890	GSPATP00025775001	TTHERM_00316160	Contig13946.0.g19	Contig15239.g16233	p117614	t18867	o5780	s18118
CLS04890	TTHERM_00316160	GSPATP00025775001	Contig13946.0.g19	Contig15239.g16233	t18867	p117614	o5780	s18118
CLS04890	Contig13946.0.g19	GSPATP00025775001	TTHERM_00316160	Contig15239.g16233	o5780	p117614	t18867	s18118
CLS04890	Contig15239.g16233	GSPATP00025775001	TTHERM_00316160	Contig13946.0.g19	s18118	p117614	t18867	o5780
CLS04904	GSPATP00023498001	TTHERM_00540310	Contig20357.0.g72	Contig15946.g16997	p51733	t34490	o13762	s40905
CLS04904	GSPATP00023498001	TTHERM_00540310	Contig20357.0.g72	Contig15946.g16997	p51734	t34491	o13763	s40906
CLS04904	TTHERM_00540310	GSPATP00023498001	Contig20357.0.g72	Contig15946.g16997	t34490	p51733	o13762	s40905
CLS04904	TTHERM_00540310	GSPATP00023498001	Contig20357.0.g72	Contig15946.g16997	t34491	p51734	o13763	s40906
CLS04904	Contig20357.0.g72	GSPATP00023498001	TTHERM_00540310	Contig15946.g16997	o13762	p51733	t34490	s40905
CLS04904	Contig20357.0.g72	GSPATP00023498001	TTHERM_00540310	Contig15946.g16997	o13763	p51734	t34491	s40906
CLS04904	Contig15946.g16997	GSPATP00023498001	TTHERM_00540310	Contig20357.0.g72	s40905	p51733	t34490	o13762
CLS04904	Contig15946.g16997	GSPATP00023498001	TTHERM_00540310	Contig20357.0.g72	s40906	p51734	t34491	o13763
CLS04947	GSPATP00024025001	TTHERM_00411530	Contig4825.0.g9	Contig4337.g4643	p114350	t82831	o51445	s28407
CLS04947	TTHERM_00411530	GSPATP00024025001	Contig4825.0.g9	Contig4337.g4643	t82831	p114350	o51445	s28407
CLS04947	Contig4825.0.g9	GSPATP00024025001	TTHERM_00411530	Contig4337.g4643	o51445	p114350	t82831	s28407
CLS04947	Contig4337.g4643	GSPATP00024025001	TTHERM_00411530	Contig4825.0.g9	s28407	p114350	t82831	o51445
CLS05002	GSPATP00031542001	TTHERM_00339610	Contig7554.0.g32	Contig9423.g10083	p69765	t72853	o55257	s11280
CLS05002	TTHERM_00339610	GSPATP00031542001	Contig7554.0.g32	Contig9423.g10083	t72853	p69765	o55257	s11280
CLS05002	Contig7554.0.g32	GSPATP00031542001	TTHERM_00339610	Contig9423.g10083	o55257	p69765	t72853	s11280
CLS05002	Contig9423.g10083	GSPATP00031542001	TTHERM_00339610	Contig7554.0.g32	s11280	p69765	t72853	o55257
CLS05012	Contig18095.0.g106	GSPATP00025497001	TTHERM_00581510	Contig15228.g16221	o10985	p55466	t45802	s40147
CLS05012	Contig15228.g16221	GSPATP00025497001	TTHERM_00581510	Contig18095.0.g106	s40147	p55466	t45802	o10985
CLS05018	GSPATP00030780001	TTHERM_00649470	Contig10488.0.g77	Contig19141.g20300	p67971	t16836	o27708	s22657
CLS05018	TTHERM_00649470	GSPATP00030780001	Contig10488.0.g77	Contig19141.g20300	t16836	p67971	o27708	s22657
CLS05018	Contig10488.0.g77	GSPATP00030780001	TTHERM_00649470	Contig19141.g20300	o27708	p67971	t16836	s22657
CLS05018	Contig19141.g20300	GSPATP00030780001	TTHERM_00649470	Contig10488.0.g77	s22657	p67971	t16836	o27708
CLS05038	GSPATP00026097001	TTHERM_00252430	Contig17454.0.g50	Contig4766.g5102	p57051	t64197	o10209	s28842
CLS05038	TTHERM_00252430	GSPATP00026097001	Contig17454.0.g50	Contig4766.g5102	t64197	p57051	o10209	s28842
CLS05038	Contig17454.0.g50	GSPATP00026097001	TTHERM_00252430	Contig4766.g5102	o10209	p57051	t64197	s28842
CLS05038	Contig4766.g5102	GSPATP00026097001	TTHERM_00252430	Contig17454.0.g50	s28842	p57051	t64197	o10209
CLS05046	GSPATP00039596001	TTHERM_00392920	Contig14554.0.g56	Contig11118.g11886	p103308	t93884	o6594	s13319
CLS05046	GSPATP00039596001	TTHERM_00392920	Contig14554.0.g56	Contig11118.g11886	p103309	t93885	o6595	s13320
CLS05046	TTHERM_00392920	GSPATP00039596001	Contig14554.0.g56	Contig11118.g11886	t93884	p103308	o6594	s13319
CLS05046	TTHERM_00392920	GSPATP00039596001	Contig14554.0.g56	Contig11118.g11886	t93885	p103309	o6595	s13320
CLS05046	Contig14554.0.g56	GSPATP00039596001	TTHERM_00392920	Contig11118.g11886	o6594	p103308	t93884	s13319
CLS05046	Contig14554.0.g56	GSPATP00039596001	TTHERM_00392920	Contig11118.g11886	o6595	p103309	t93885	s13320
CLS05046	Contig11118.g11886	GSPATP00039596001	TTHERM_00392920	Contig14554.0.g56	s13319	p103308	t93884	o6594
CLS05046	Contig11118.g11886	GSPATP00039596001	TTHERM_00392920	Contig14554.0.g56	s13320	p103309	t93885	o6595
CLS05049	GSPATP00026012001	TTHERM_00648910	Contig15520.0.g51	Contig11456.g12256	p56944	t69313	o36199	s13771
CLS05049	TTHERM_00648910	GSPATP00026012001	Contig15520.0.g51	Contig11456.g12256	t69313	p56944	o36199	s13771
CLS05049	Contig15520.0.g51	GSPATP00026012001	TTHERM_00648910	Contig11456.g12256	o36199	p56944	t69313	s13771
CLS05049	Contig11456.g12256	GSPATP00026012001	TTHERM_00648910	Contig15520.0.g51	s13771	p56944	t69313	o36199
CLS05085	GSPATP00028906001	TTHERM_00338110	Contig10447.0.g60	Contig5162.g5531	p3484	t19660	o658	s29292
CLS05085	TTHERM_00338110	GSPATP00028906001	Contig10447.0.g60	Contig5162.g5531	t19660	p3484	o658	s29292
CLS05085	Contig10447.0.g60	GSPATP00028906001	TTHERM_00338110	Contig5162.g5531	o658	p3484	t19660	s29292
CLS05085	Contig5162.g5531	GSPATP00028906001	TTHERM_00338110	Contig10447.0.g60	s29292	p3484	t19660	o658
CLS05096	GSPATP00028626001	TTHERM_00151250	Contig22585.0.g103	Contig9708.g10385	p63785	t24775	o16770	s34377
CLS05096	TTHERM_00151250	GSPATP00028626001	Contig22585.0.g103	Contig9708.g10385	t24775	p63785	o16770	s34377
CLS05096	Contig22585.0.g103	GSPATP00028626001	TTHERM_00151250	Contig9708.g10385	o16770	p63785	t24775	s34377
CLS05096	Contig9708.g10385	GSPATP00028626001	TTHERM_00151250	Contig22585.0.g103	s34377	p63785	t24775	o16770
CLS05123	GSPATP00027694001	TTHERM_00670590	Contig716.0.g25	Contig16769.g17864	p1796	t34949	o54733	s41835
CLS05123	TTHERM_00670590	GSPATP00027694001	Contig716.0.g25	Contig16769.g17864	t34949	p1796	o54733	s41835
CLS05123	Contig716.0.g25	GSPATP00027694001	TTHERM_00670590	Contig16769.g17864	o54733	p1796	t34949	s41835
CLS05123	Contig16769.g17864	GSPATP00027694001	TTHERM_00670590	Contig716.0.g25	s41835	p1796	t34949	o54733
CLS05139	GSPATP00033705001	TTHERM_00382110	Contig22126.0.g42	Contig19521.g20693	p12732	t102601	o46680	s44567
CLS05139	TTHERM_00382110	GSPATP00033705001	Contig22126.0.g42	Contig19521.g20693	t102601	p12732	o46680	s44567
CLS05139	Contig22126.0.g42	GSPATP00033705001	TTHERM_00382110	Contig19521.g20693	o46680	p12732	t102601	s44567
CLS05139	Contig19521.g20693	GSPATP00033705001	TTHERM_00382110	Contig22126.0.g42	s44567	p12732	t102601	o46680
CLS05150	GSPATP00032707001	TTHERM_00494900	Contig19374.0.g86	Contig16811.g17906	p72074	t29827	o42103	s41867
CLS05150	TTHERM_00494900	GSPATP00032707001	Contig19374.0.g86	Contig16811.g17906	t29827	p72074	o42103	s41867
CLS05150	Contig19374.0.g86	GSPATP00032707001	TTHERM_00494900	Contig16811.g17906	o42103	p72074	t29827	s41867
CLS05150	Contig16811.g17906	GSPATP00032707001	TTHERM_00494900	Contig19374.0.g86	s41867	p72074	t29827	o42103
CLS05153	GSPATP00029016001	TTHERM_00591560	Contig22653.0.g27	Contig8435.g8993	p64540	t85804	o16862	s10154
CLS05153	TTHERM_00591560	GSPATP00029016001	Contig22653.0.g27	Contig8435.g8993	t85804	p64540	o16862	s10154
CLS05153	Contig22653.0.g27	GSPATP00029016001	TTHERM_00591560	Contig8435.g8993	o16862	p64540	t85804	s10154
CLS05153	Contig8435.g8993	GSPATP00029016001	TTHERM_00591560	Contig22653.0.g27	s10154	p64540	t85804	o16862
CLS05177	GSPATP00028934001	TTHERM_00079230	Contig21752.0.g20	Contig19712.g20902	p3520	t98523	o45986	s23301
CLS05177	GSPATP00028934001	TTHERM_00079230	Contig21752.0.g20	Contig19712.g20902	p3521	t98524	o45987	s23302
CLS05177	TTHERM_00079230	GSPATP00028934001	Contig21752.0.g20	Contig19712.g20902	t98523	p3520	o45986	s23301
CLS05177	TTHERM_00079230	GSPATP00028934001	Contig21752.0.g20	Contig19712.g20902	t98524	p3521	o45987	s23302
CLS05177	Contig21752.0.g20	GSPATP00028934001	TTHERM_00079230	Contig19712.g20902	o45986	p3520	t98523	s23301
CLS05177	Contig21752.0.g20	GSPATP00028934001	TTHERM_00079230	Contig19712.g20902	o45987	p3521	t98524	s23302
CLS05177	Contig19712.g20902	GSPATP00028934001	TTHERM_00079230	Contig21752.0.g20	s23301	p3520	t98523	o45986
CLS05177	Contig19712.g20902	GSPATP00028934001	TTHERM_00079230	Contig21752.0.g20	s23302	p3521	t98524	o45987
CLS05188	GSPATP00029873001	TTHERM_00658950	Contig19123.0.g76	Contig7016.g7511	p66520	t33476	o12207	s31313
CLS05188	GSPATP00029873001	TTHERM_00658950	Contig19123.0.g76	Contig7016.g7511	p66521	t33477	o12208	s31314
CLS05188	TTHERM_00658950	GSPATP00029873001	Contig19123.0.g76	Contig7016.g7511	t33477	p66521	o12208	s31314
CLS05188	Contig19123.0.g76	GSPATP00029873001	TTHERM_00658950	Contig7016.g7511	o12208	p66521	t33477	s31314
CLS05188	Contig7016.g7511	GSPATP00029873001	TTHERM_00658950	Contig19123.0.g76	s31314	p66521	t33477	o12208
CLS05214	GSPATP00029926001	TTHERM_00752170	Contig21914.0.g49	Contig6317.g6770	p5621	t56240	o15845	s30527
CLS05214	GSPATP00029926001	TTHERM_00752170	Contig21914.0.g49	Contig6317.g6770	p5623	t56241	o15846	s30528
CLS05214	TTHERM_00752170	GSPATP00029926001	Contig21914.0.g49	Contig6317.g6770	t56240	p5621	o15845	s30527
CLS05214	TTHERM_00752170	GSPATP00029926001	Contig21914.0.g49	Contig6317.g6770	t56241	p5623	o15846	s30528
CLS05214	TTHERM_00752170	GSPATP00029926001	Contig21914.0.g49	Contig6317.g6770	t56242	p5624	o15847	s30529
CLS05214	Contig21914.0.g49	GSPATP00029926001	TTHERM_00752170	Contig6317.g6770	o15845	p5621	t56240	s30527
CLS05214	Contig21914.0.g49	GSPATP00029926001	TTHERM_00752170	Contig6317.g6770	o15846	p5623	t56241	s30528
CLS05214	Contig6317.g6770	GSPATP00029926001	TTHERM_00752170	Contig21914.0.g49	s30527	p5621	t56240	o15845
CLS05214	Contig6317.g6770	GSPATP00029926001	TTHERM_00752170	Contig21914.0.g49	s30528	p5623	t56241	o15846
CLS05214	Contig6317.g6770	GSPATP00029926001	TTHERM_00752170	Contig21914.0.g49	s30529	p5624	t56242	o15847
CLS05275	GSPATP00034442001	TTHERM_00424610	Contig9261.0.g81	Contig9735.g10414	p14377	t50809	o57875	s11683
CLS05275	TTHERM_00424610	GSPATP00034442001	Contig9261.0.g81	Contig9735.g10414	t50809	p14377	o57875	s11683
CLS05275	Contig9261.0.g81	GSPATP00034442001	TTHERM_00424610	Contig9735.g10414	o57875	p14377	t50809	s11683
CLS05275	Contig9735.g10414	GSPATP00034442001	TTHERM_00424610	Contig9261.0.g81	s11683	p14377	t50809	o57875
CLS05294	GSPATP00031950001	TTHERM_00161200	Contig1440.1.g130	Contig13740.g14657	p70429	t46915	o34407	s16473
CLS05294	TTHERM_00161200	GSPATP00031950001	Contig1440.1.g130	Contig13740.g14657	t46915	p70429	o34407	s16473
CLS05294	Contig1440.1.g130	GSPATP00031950001	TTHERM_00161200	Contig13740.g14657	o34407	p70429	t46915	s16473
CLS05294	Contig13740.g14657	GSPATP00031950001	TTHERM_00161200	Contig1440.1.g130	s16473	p70429	t46915	o34407
CLS05313	GSPATP00034828001	TTHERM_00370910	Contig21006.0.0.g94	Contig10571.g11286	p14872	t74455	o14617	s35301
CLS05313	TTHERM_00370910	GSPATP00034828001	Contig21006.0.0.g94	Contig10571.g11286	t74454	p14871	o14616	s35300
CLS05313	TTHERM_00370910	GSPATP00034828001	Contig21006.0.0.g94	Contig10571.g11286	t74455	p14872	o14617	s35301
CLS05313	Contig21006.0.0.g94	GSPATP00034828001	TTHERM_00370910	Contig10571.g11286	o14617	p14872	t74455	s35301
CLS05313	Contig10571.g11286	GSPATP00034828001	TTHERM_00370910	Contig21006.0.0.g94	s35301	p14872	t74455	o14617
CLS05323	GSPATP00032380001	TTHERM_00294800	Contig7568.0.g98	Contig13118.g13988	p70984	t21181	o55287	s15770
CLS05323	Contig7568.0.g98	GSPATP00032380001	TTHERM_00294800	Contig13118.g13988	o55287	p70984	t21181	s15770
CLS05382	GSPATP00034101001	TTHERM_00248430	Contig18844.0.g103	Contig10207.g10901	p74770	t9868	o41182	s12197
CLS05382	TTHERM_00248430	GSPATP00034101001	Contig18844.0.g103	Contig10207.g10901	t9868	p74770	o41182	s12197
CLS05382	Contig18844.0.g103	GSPATP00034101001	TTHERM_00248430	Contig10207.g10901	o41182	p74770	t9868	s12197
CLS05382	Contig10207.g10901	GSPATP00034101001	TTHERM_00248430	Contig18844.0.g103	s12197	p74770	t9868	o41182
CLS05385	GSPATP00036874001	TTHERM_00467959	Contig19089.0.g58	Contig18343.g19490	p19026	t29317	o41596	s43421
CLS05385	TTHERM_00467959	GSPATP00036874001	Contig19089.0.g58	Contig18343.g19490	t29317	p19026	o41596	s43421
CLS05385	Contig19089.0.g58	GSPATP00036874001	TTHERM_00467959	Contig18343.g19490	o41596	p19026	t29317	s43421
CLS05385	Contig18343.g19490	GSPATP00036874001	TTHERM_00467959	Contig19089.0.g58	s43421	p19026	t29317	o41596
CLS05421	GSPATP00034930001	TTHERM_00136040	Contig239.1.g136	Contig16159.g17221	p75938	t76358	o17433	s41129
CLS05421	TTHERM_00136040	GSPATP00034930001	Contig239.1.g136	Contig16159.g17221	t76358	p75938	o17433	s41129
CLS05421	Contig239.1.g136	GSPATP00034930001	TTHERM_00136040	Contig16159.g17221	o17433	p75938	t76358	s41129
CLS05421	Contig16159.g17221	GSPATP00034930001	TTHERM_00136040	Contig239.1.g136	s41129	p75938	t76358	o17433
CLS05452	GSPATP00036019001	TTHERM_00790950	Contig7403.0.g67	Contig15928.g16983	p17110	t2976	o55046	s40901
CLS05452	TTHERM_00790950	GSPATP00036019001	Contig7403.0.g67	Contig15928.g16983	t2976	p17110	o55046	s40901
CLS05452	Contig7403.0.g67	GSPATP00036019001	TTHERM_00790950	Contig15928.g16983	o55046	p17110	t2976	s40901
CLS05452	Contig15928.g16983	GSPATP00036019001	TTHERM_00790950	Contig7403.0.g67	s40901	p17110	t2976	o55046
CLS05490	GSPATP00039581001	TTHERM_00070740	Contig10393.0.g62	Contig9790.g10470	p103287	t80583	o582	s11735
CLS05490	TTHERM_00070740	GSPATP00039581001	Contig10393.0.g62	Contig9790.g10470	t80583	p103287	o582	s11735
CLS05490	Contig10393.0.g62	GSPATP00039581001	TTHERM_00070740	Contig9790.g10470	o582	p103287	t80583	s11735
CLS05490	Contig9790.g10470	GSPATP00039581001	TTHERM_00070740	Contig10393.0.g62	s11735	p103287	t80583	o582
CLS05496	GSPATP00037942001	TTHERM_00440610	Contig11547.0.g91	Contig4420.g4727	p21147	t81193	o29505	s5283
CLS05496	TTHERM_00440610	GSPATP00037942001	Contig11547.0.g91	Contig4420.g4727	t81193	p21147	o29505	s5283
CLS05496	Contig11547.0.g91	GSPATP00037942001	TTHERM_00440610	Contig4420.g4727	o29505	p21147	t81193	s5283
CLS05496	Contig4420.g4727	GSPATP00037942001	TTHERM_00440610	Contig11547.0.g91	s5283	p21147	t81193	o29505
CLS00012	GSPATP00016599001	TTHERM_00189080	Contig13038.0.g105	Contig11773.g12586	p100120	t22899	o4504	s36420
CLS00012	TTHERM_00189080	GSPATP00016599001	Contig13038.0.g105	Contig11773.g12586	t22899	p100120	o4504	s36420
CLS00012	Contig13038.0.g105	GSPATP00016599001	TTHERM_00189080	Contig11773.g12586	o4504	p100120	t22899	s36420
CLS00012	Contig11773.g12586	GSPATP00016599001	TTHERM_00189080	Contig13038.0.g105	s36420	p100120	t22899	o4504
CLS00021	GSPATP00031699001	TTHERM_00895780	Contig10719.0.g52	Contig17519.g18643	p69990	t58867	o1085	s42531
CLS00021	TTHERM_00895780	GSPATP00031699001	Contig10719.0.g52	Contig17519.g18643	t58867	p69990	o1085	s42531
CLS00021	Contig10719.0.g52	GSPATP00031699001	TTHERM_00895780	Contig17519.g18643	o1085	p69990	t58867	s42531
CLS00021	Contig17519.g18643	GSPATP00031699001	TTHERM_00895780	Contig10719.0.g52	s42531	p69990	t58867	o1085
CLS00039	GSPATP00005927001	TTHERM_00456790	Contig13399.0.g37	Contig10592.g11310	p13106	t82347	o32758	s35337
CLS00039	GSPATP00005927001	TTHERM_00456790	Contig13399.0.g37	Contig10592.g11310	p13107	t82348	o32759	s35338
CLS00039	TTHERM_00456790	GSPATP00005927001	Contig13399.0.g37	Contig10592.g11310	t82347	p13106	o32758	s35337
CLS00039	TTHERM_00456790	GSPATP00005927001	Contig13399.0.g37	Contig10592.g11310	t82348	p13107	o32759	s35338
CLS00039	Contig13399.0.g37	GSPATP00005927001	TTHERM_00456790	Contig10592.g11310	o32758	p13106	t82347	s35337
CLS00039	Contig13399.0.g37	GSPATP00005927001	TTHERM_00456790	Contig10592.g11310	o32759	p13107	t82348	s35338
CLS00039	Contig10592.g11310	GSPATP00005927001	TTHERM_00456790	Contig13399.0.g37	s35337	p13106	t82347	o32758
CLS00039	Contig10592.g11310	GSPATP00005927001	TTHERM_00456790	Contig13399.0.g37	s35338	p13107	t82348	o32759
CLS00049	GSPATP00011016001	TTHERM_00390040	Contig5734.0.g8	Contig10696.g11451	p28471	t50266	o21435	s35470
CLS00049	TTHERM_00390040	GSPATP00011016001	Contig5734.0.g8	Contig10696.g11451	t50266	p28471	o21435	s35470
CLS00049	Contig5734.0.g8	GSPATP00011016001	TTHERM_00390040	Contig10696.g11451	o21435	p28471	t50266	s35470
CLS00049	Contig10696.g11451	GSPATP00011016001	TTHERM_00390040	Contig5734.0.g8	s35470	p28471	t50266	o21435
CLS00066	GSPATP00038069001	TTHERM_00624780	Contig5382.0.g35	Contig17947.g19076	p82265	t42754	o21043	s42968
CLS00066	GSPATP00038069001	TTHERM_00624780	Contig5382.0.g35	Contig17947.g19076	p82266	t42757	o21044	s42969
CLS00066	TTHERM_00624780	GSPATP00038069001	Contig5382.0.g35	Contig17947.g19076	t42754	p82265	o21043	s42968
CLS00066	TTHERM_00624780	GSPATP00038069001	Contig5382.0.g35	Contig17947.g19076	t42757	p82266	o21044	s42969
CLS00066	Contig5382.0.g35	GSPATP00038069001	TTHERM_00624780	Contig17947.g19076	o21043	p82265	t42754	s42968
CLS00066	Contig5382.0.g35	GSPATP00038069001	TTHERM_00624780	Contig17947.g19076	o21044	p82266	t42757	s42969
CLS00066	Contig17947.g19076	GSPATP00038069001	TTHERM_00624780	Contig5382.0.g35	s42968	p82265	t42754	o21043
CLS00066	Contig17947.g19076	GSPATP00038069001	TTHERM_00624780	Contig5382.0.g35	s42969	p82266	t42757	o21044
CLS00075	GSPATP00021102001	TTHERM_01043060	Contig12619.0.g67	Contig7165.g7671	p47248	t40096	o3911	s31489
CLS00075	TTHERM_01043060	GSPATP00021102001	Contig12619.0.g67	Contig7165.g7671	t40096	p47248	o3911	s31489
CLS00075	Contig12619.0.g67	GSPATP00021102001	TTHERM_01043060	Contig7165.g7671	o3911	p47248	t40096	s31489
CLS00075	Contig7165.g7671	GSPATP00021102001	TTHERM_01043060	Contig12619.0.g67	s31489	p47248	t40096	o3911
CLS00085	GSPATP00023002001	TTHERM_00016490	Contig16670.0.g94	Contig16108.g17166	p50963	t54650	o38040	s41050
CLS00085	TTHERM_00016490	GSPATP00023002001	Contig16670.0.g94	Contig16108.g17166	t54650	p50963	o38040	s41050
CLS00085	Contig16670.0.g94	GSPATP00023002001	TTHERM_00016490	Contig16108.g17166	o38040	p50963	t54650	s41050
CLS00085	Contig16108.g17166	GSPATP00023002001	TTHERM_00016490	Contig16670.0.g94	s41050	p50963	t54650	o38040
CLS00094	GSPATP00033860001	TTHERM_01123830	Contig11285.0.g26	Contig16110.g17168	p74409	t100726	o1929	s41053
CLS00094	GSPATP00033860001	TTHERM_01123830	Contig11285.0.g26	Contig16110.g17168	p74411	t100728	o1931	s41054
CLS00094	GSPATP00033860001	TTHERM_01123830	Contig11285.0.g26	Contig16110.g17168	p74412	t100729	o1932	s41055
CLS00094	GSPATP00033860001	TTHERM_01123830	Contig11285.0.g26	Contig16110.g17168	p74413	t100730	o1933	s41056
CLS00094	TTHERM_01123830	GSPATP00033860001	Contig11285.0.g26	Contig16110.g17168	t100726	p74409	o1929	s41053
CLS00094	TTHERM_01123830	GSPATP00033860001	Contig11285.0.g26	Contig16110.g17168	t100728	p74411	o1931	s41054
CLS00094	TTHERM_01123830	GSPATP00033860001	Contig11285.0.g26	Contig16110.g17168	t100729	p74412	o1932	s41055
CLS00094	TTHERM_01123830	GSPATP00033860001	Contig11285.0.g26	Contig16110.g17168	t100730	p74413	o1933	s41056
CLS00094	Contig11285.0.g26	GSPATP00033860001	TTHERM_01123830	Contig16110.g17168	o1929	p74409	t100726	s41053
CLS00094	Contig11285.0.g26	GSPATP00033860001	TTHERM_01123830	Contig16110.g17168	o1931	p74411	t100728	s41054
CLS00094	Contig11285.0.g26	GSPATP00033860001	TTHERM_01123830	Contig16110.g17168	o1932	p74412	t100729	s41055
CLS00094	Contig11285.0.g26	GSPATP00033860001	TTHERM_01123830	Contig16110.g17168	o1933	p74413	t100730	s41056
CLS00094	Contig16110.g17168	GSPATP00033860001	TTHERM_01123830	Contig11285.0.g26	s41053	p74409	t100726	o1929
CLS00094	Contig16110.g17168	GSPATP00033860001	TTHERM_01123830	Contig11285.0.g26	s41054	p74411	t100728	o1931
CLS00094	Contig16110.g17168	GSPATP00033860001	TTHERM_01123830	Contig11285.0.g26	s41055	p74412	t100729	o1932
CLS00094	Contig16110.g17168	GSPATP00033860001	TTHERM_01123830	Contig11285.0.g26	s41056	p74413	t100730	o1933
CLS00098	GSPATP00005325001	TTHERM_00161210	Contig1173.0.g62	Contig10247.g10936	p68665	t98814	o29802	s12227
CLS00098	GSPATP00005325001	TTHERM_00161210	Contig1173.0.g62	Contig10247.g10936	p68666	t98815	o29803	s12228
CLS00098	TTHERM_00161210	GSPATP00005325001	Contig1173.0.g62	Contig10247.g10936	t98814	p68665	o29802	s12227
CLS00098	TTHERM_00161210	GSPATP00005325001	Contig1173.0.g62	Contig10247.g10936	t98815	p68666	o29803	s12228
CLS00098	Contig1173.0.g62	GSPATP00005325001	TTHERM_00161210	Contig10247.g10936	o29802	p68665	t98814	s12227
CLS00098	Contig1173.0.g62	GSPATP00005325001	TTHERM_00161210	Contig10247.g10936	o29803	p68666	t98815	s12228
CLS00098	Contig10247.g10936	GSPATP00005325001	TTHERM_00161210	Contig1173.0.g62	s12227	p68665	t98814	o29802
CLS00098	Contig10247.g10936	GSPATP00005325001	TTHERM_00161210	Contig1173.0.g62	s12228	p68666	t98815	o29803
CLS00104	GSPATP00024017001	TTHERM_00138449	Contig922.0.g42	Contig13795.g14711	p53327	t23354	o25802	s38644
CLS00104	TTHERM_00138449	GSPATP00024017001	Contig922.0.g42	Contig13795.g14711	t23354	p53327	o25802	s38644
CLS00104	Contig922.0.g42	GSPATP00024017001	TTHERM_00138449	Contig13795.g14711	o25802	p53327	t23354	s38644
CLS00104	Contig13795.g14711	GSPATP00024017001	TTHERM_00138449	Contig922.0.g42	s38644	p53327	t23354	o25802
CLS00138	GSPATP00031797001	TTHERM_00564100	Contig16959.0.g38	Contig9176.g9817	p9223	t32648	o9607	s10977
CLS00138	TTHERM_00564100	GSPATP00031797001	Contig16959.0.g38	Contig9176.g9817	t32648	p9223	o9607	s10977
CLS00138	Contig16959.0.g38	GSPATP00031797001	TTHERM_00564100	Contig9176.g9817	o9607	p9223	t32648	s10977
CLS00138	Contig9176.g9817	GSPATP00031797001	TTHERM_00564100	Contig16959.0.g38	s10977	p9223	t32648	o9607
CLS00141	GSPATP00038463001	TTHERM_00476880	Contig10148.0.g41	Contig8089.g8625	p22265	t84313	o27157	s9743
CLS00141	TTHERM_00476880	GSPATP00038463001	Contig10148.0.g41	Contig8089.g8625	t84313	p22265	o27157	s9743
CLS00141	Contig10148.0.g41	GSPATP00038463001	TTHERM_00476880	Contig8089.g8625	o27157	p22265	t84313	s9743
CLS00141	Contig8089.g8625	GSPATP00038463001	TTHERM_00476880	Contig10148.0.g41	s9743	p22265	t84313	o27157
CLS00150	GSPATP00012160001	TTHERM_00571860	Contig20211.0.g80	Contig9960.g10643	p92608	t40891	o43514	s11934
CLS00150	TTHERM_00571860	GSPATP00012160001	Contig20211.0.g80	Contig9960.g10643	t40891	p92608	o43514	s11934
CLS00150	Contig20211.0.g80	GSPATP00012160001	TTHERM_00571860	Contig9960.g10643	o43514	p92608	t40891	s11934
CLS00150	Contig9960.g10643	GSPATP00012160001	TTHERM_00571860	Contig20211.0.g80	s11934	p92608	t40891	o43514
CLS00151	GSPATP00038946001	TTHERM_00193900	Contig8850.0.g80	Contig14305.g15240	p121083	t59177	o57222	s39173
CLS00151	TTHERM_00193900	GSPATP00038946001	Contig8850.0.g80	Contig14305.g15240	t59177	p121083	o57222	s39173
CLS00151	Contig8850.0.g80	GSPATP00038946001	TTHERM_00193900	Contig14305.g15240	o57222	p121083	t59177	s39173
CLS00151	Contig14305.g15240	GSPATP00038946001	TTHERM_00193900	Contig8850.0.g80	s39173	p121083	t59177	o57222
CLS00170	GSPATP00012750001	TTHERM_00653620	Contig22002.0.g104	Contig12936.g13802	p32141	t96842	o46471	s37679
CLS00170	TTHERM_00653620	GSPATP00012750001	Contig22002.0.g104	Contig12936.g13802	t96842	p32141	o46471	s37679
CLS00170	Contig22002.0.g104	GSPATP00012750001	TTHERM_00653620	Contig12936.g13802	o46471	p32141	t96842	s37679
CLS00170	Contig12936.g13802	GSPATP00012750001	TTHERM_00653620	Contig22002.0.g104	s37679	p32141	t96842	o46471
CLS00173	GSPATP00015650001	TTHERM_01085550	Contig9539.0.g56	Contig8842.g9445	p98622	t39288	o58373	s10596
CLS00173	TTHERM_01085550	GSPATP00015650001	Contig9539.0.g56	Contig8842.g9445	t39288	p98622	o58373	s10596
CLS00173	Contig9539.0.g56	GSPATP00015650001	TTHERM_01085550	Contig8842.g9445	o58373	p98622	t39288	s10596
CLS00173	Contig8842.g9445	GSPATP00015650001	TTHERM_01085550	Contig9539.0.g56	s10596	p98622	t39288	o58373
CLS00184	GSPATP00017666001	TTHERM_00825190	Contig1412.1.g88	Contig7119.g7607	p41265	t17957	o6021	s31415
CLS00184	TTHERM_00825190	GSPATP00017666001	Contig1412.1.g88	Contig7119.g7607	t17957	p41265	o6021	s31415
CLS00184	Contig1412.1.g88	GSPATP00017666001	TTHERM_00825190	Contig7119.g7607	o6021	p41265	t17957	s31415
CLS00184	Contig7119.g7607	GSPATP00017666001	TTHERM_00825190	Contig1412.1.g88	s31415	p41265	t17957	o6021
CLS00195	GSPATP00033536001	TTHERM_00194500	Contig15609.0.g93	Contig11751.g12566	p73391	t59321	o7955	s36414
CLS00195	TTHERM_00194500	GSPATP00033536001	Contig15609.0.g93	Contig11751.g12566	t59321	p73391	o7955	s36414
CLS00195	Contig15609.0.g93	GSPATP00033536001	TTHERM_00194500	Contig11751.g12566	o7955	p73391	t59321	s36414
CLS00195	Contig11751.g12566	GSPATP00033536001	TTHERM_00194500	Contig15609.0.g93	s36414	p73391	t59321	o7955
CLS00207	GSPATP00026089001	TTHERM_00112410	Contig12680.0.g79	Contig13846.g14773	p118059	t41516	o31542	s16578
CLS00207	TTHERM_00112410	GSPATP00026089001	Contig12680.0.g79	Contig13846.g14773	t41516	p118059	o31542	s16578
CLS00207	Contig12680.0.g79	GSPATP00026089001	TTHERM_00112410	Contig13846.g14773	o31542	p118059	t41516	s16578
CLS00207	Contig13846.g14773	GSPATP00026089001	TTHERM_00112410	Contig12680.0.g79	s16578	p118059	t41516	o31542
CLS00225	GSPATP00035614001	TTHERM_00571670	Contig21128.0.g80	Contig14918.g15901	p16494	t92458	o44933	s17777
CLS00225	TTHERM_00571670	GSPATP00035614001	Contig21128.0.g80	Contig14918.g15901	t92458	p16494	o44933	s17777
CLS00225	Contig21128.0.g80	GSPATP00035614001	TTHERM_00571670	Contig14918.g15901	o44933	p16494	t92458	s17777
CLS00225	Contig14918.g15901	GSPATP00035614001	TTHERM_00571670	Contig21128.0.g80	s17777	p16494	t92458	o44933
CLS00227	GSPATP00015947001	TTHERM_00353370	Contig1262.0.g65	Contig18241.g19381	p99124	t26175	o31430	s43280
CLS00227	TTHERM_00353370	GSPATP00015947001	Contig1262.0.g65	Contig18241.g19381	t26175	p99124	o31430	s43280
CLS00227	Contig1262.0.g65	GSPATP00015947001	TTHERM_00353370	Contig18241.g19381	o31430	p99124	t26175	s43280
CLS00227	Contig18241.g19381	GSPATP00015947001	TTHERM_00353370	Contig1262.0.g65	s43280	p99124	t26175	o31430
CLS00255	GSPATP00031820001	TTHERM_00420030	Contig17392.0.g62	Contig18685.g19846	p70162	t16984	o39132	s43721
CLS00255	TTHERM_00420030	GSPATP00031820001	Contig17392.0.g62	Contig18685.g19846	t16984	p70162	o39132	s43721
CLS00255	Contig17392.0.g62	GSPATP00031820001	TTHERM_00420030	Contig18685.g19846	o39132	p70162	t16984	s43721
CLS00255	Contig18685.g19846	GSPATP00031820001	TTHERM_00420030	Contig17392.0.g62	s43721	p70162	t16984	o39132
CLS00258	GSPATP00033102001	TTHERM_00160690	Contig1266.1.g34	Contig4179.g4465	p11818	t98908	o31491	s5003
CLS00258	TTHERM_00160690	GSPATP00033102001	Contig1266.1.g34	Contig4179.g4465	t98908	p11818	o31491	s5003
CLS00258	Contig1266.1.g34	GSPATP00033102001	TTHERM_00160690	Contig4179.g4465	o31491	p11818	t98908	s5003
CLS00258	Contig4179.g4465	GSPATP00033102001	TTHERM_00160690	Contig1266.1.g34	s5003	p11818	t98908	o31491
CLS00265	GSPATP00012505001	TTHERM_00794540	Contig10687.0.g75	Contig5019.g5370	p31732	t3160	o1047	s29111
CLS00265	TTHERM_00794540	GSPATP00012505001	Contig10687.0.g75	Contig5019.g5370	t3160	p31732	o1047	s29111
CLS00265	Contig10687.0.g75	GSPATP00012505001	TTHERM_00794540	Contig5019.g5370	o1047	p31732	t3160	s29111
CLS00265	Contig5019.g5370	GSPATP00012505001	TTHERM_00794540	Contig10687.0.g75	s29111	p31732	t3160	o1047
CLS00278	GSPATP00028811001	TTHERM_00716270	Contig18445.0.g39	Contig14846.g15816	p3367	t16071	o11427	s39749
CLS00278	TTHERM_00716270	GSPATP00028811001	Contig18445.0.g39	Contig14846.g15816	t16071	p3367	o11427	s39749
CLS00278	Contig18445.0.g39	GSPATP00028811001	TTHERM_00716270	Contig14846.g15816	o11427	p3367	t16071	s39749
CLS00278	Contig14846.g15816	GSPATP00028811001	TTHERM_00716270	Contig18445.0.g39	s39749	p3367	t16071	o11427
CLS00279	GSPATP00008125001	TTHERM_00316170	Contig3407.0.1.g48	Contig11183.g11950	p85266	t71717	o49415	s35872
CLS00282	GSPATP00036117001	TTHERM_00762930	Contig1053.1.g21	Contig19273.g20431	p78290	t36681	o817	s44298
CLS00282	GSPATP00036117001	TTHERM_00762930	Contig1053.1.g21	Contig19273.g20431	p78291	t36682	o818	s44299
CLS00282	TTHERM_00762930	GSPATP00036117001	Contig1053.1.g21	Contig19273.g20431	t36681	p78290	o817	s44298
CLS00282	TTHERM_00762930	GSPATP00036117001	Contig1053.1.g21	Contig19273.g20431	t36682	p78291	o818	s44299
CLS00282	Contig1053.1.g21	GSPATP00036117001	TTHERM_00762930	Contig19273.g20431	o817	p78290	t36681	s44298
CLS00282	Contig1053.1.g21	GSPATP00036117001	TTHERM_00762930	Contig19273.g20431	o818	p78291	t36682	s44299
CLS00282	Contig19273.g20431	GSPATP00036117001	TTHERM_00762930	Contig1053.1.g21	s44298	p78290	t36681	o817
CLS00282	Contig19273.g20431	GSPATP00036117001	TTHERM_00762930	Contig1053.1.g21	s44299	p78291	t36682	o818
CLS00286	GSPATP00013516001	TTHERM_01109770	Contig22520.0.g95	Contig4853.g5191	p33207	t91343	o16726	s5834
CLS00286	TTHERM_01109770	GSPATP00013516001	Contig22520.0.g95	Contig4853.g5191	t91343	p33207	o16726	s5834
CLS00286	Contig22520.0.g95	GSPATP00013516001	TTHERM_01109770	Contig4853.g5191	o16726	p33207	t91343	s5834
CLS00286	Contig4853.g5191	GSPATP00013516001	TTHERM_01109770	Contig22520.0.g95	s5834	p33207	t91343	o16726
CLS00295	GSPATP00009009001	TTHERM_00411810	Contig21128.0.g79	Contig14918.g15902	p86730	t30786	o14798	s39835
CLS00295	TTHERM_00411810	GSPATP00009009001	Contig21128.0.g79	Contig14918.g15902	t30786	p86730	o14798	s39835
CLS00295	Contig21128.0.g79	GSPATP00009009001	TTHERM_00411810	Contig14918.g15902	o14798	p86730	t30786	s39835
CLS00295	Contig14918.g15902	GSPATP00009009001	TTHERM_00411810	Contig21128.0.g79	s39835	p86730	t30786	o14798
CLS00305	GSPATP00004660001	TTHERM_00766530	Contig14316.0.g82	Contig10492.g11197	p4106	t88286	o34312	s35227
CLS00305	TTHERM_00766530	GSPATP00004660001	Contig14316.0.g82	Contig10492.g11197	t88286	p4106	o34312	s35227
CLS00305	Contig14316.0.g82	GSPATP00004660001	TTHERM_00766530	Contig10492.g11197	o34312	p4106	t88286	s35227
CLS00305	Contig10492.g11197	GSPATP00004660001	TTHERM_00766530	Contig14316.0.g82	s35227	p4106	t88286	o34312
CLS00308	GSPATP00036680001	TTHERM_00188930	Contig7339.0.g17	Contig11222.g11983	p18681	t22842	o54958	s13435
CLS00308	TTHERM_00188930	GSPATP00036680001	Contig7339.0.g17	Contig11222.g11983	t22842	p18681	o54958	s13435
CLS00308	Contig7339.0.g17	GSPATP00036680001	TTHERM_00188930	Contig11222.g11983	o54958	p18681	t22842	s13435
CLS00308	Contig11222.g11983	GSPATP00036680001	TTHERM_00188930	Contig7339.0.g17	s13435	p18681	t22842	o54958
CLS00310	GSPATP00039196001	TTHERM_00339640	Contig19301.0.g14	Contig19445.g20616	p60090	t19719	o41965	s22986
CLS00310	GSPATP00039196001	TTHERM_00339640	Contig19301.0.g14	Contig19445.g20616	p60091	t19721	o41966	s22987
CLS00310	GSPATP00039196001	TTHERM_00339640	Contig19301.0.g14	Contig19445.g20616	p60092	t19722	o41967	s22988
CLS00310	TTHERM_00339640	GSPATP00039196001	Contig19301.0.g14	Contig19445.g20616	t19719	p60090	o41965	s22986
CLS00310	TTHERM_00339640	GSPATP00039196001	Contig19301.0.g14	Contig19445.g20616	t19721	p60091	o41966	s22987
CLS00310	TTHERM_00339640	GSPATP00039196001	Contig19301.0.g14	Contig19445.g20616	t19722	p60092	o41967	s22988
CLS00310	Contig19301.0.g14	GSPATP00039196001	TTHERM_00339640	Contig19445.g20616	o41965	p60090	t19719	s22986
CLS00310	Contig19301.0.g14	GSPATP00039196001	TTHERM_00339640	Contig19445.g20616	o41966	p60091	t19721	s22987
CLS00310	Contig19301.0.g14	GSPATP00039196001	TTHERM_00339640	Contig19445.g20616	o41967	p60092	t19722	s22988
CLS00310	Contig19445.g20616	GSPATP00039196001	TTHERM_00339640	Contig19301.0.g14	s22986	p60090	t19719	o41965
CLS00310	Contig19445.g20616	GSPATP00039196001	TTHERM_00339640	Contig19301.0.g14	s22987	p60091	t19721	o41966
CLS00310	Contig19445.g20616	GSPATP00039196001	TTHERM_00339640	Contig19301.0.g14	s22988	p60092	t19722	o41967
CLS00329	GSPATP00017347001	TTHERM_00292070	Contig11427.0.g27	Contig12829.g13690	p101881	t72477	o29281	s37558
CLS00329	TTHERM_00292070	GSPATP00017347001	Contig11427.0.g27	Contig12829.g13690	t72477	p101881	o29281	s37558
CLS00329	Contig11427.0.g27	GSPATP00017347001	TTHERM_00292070	Contig12829.g13690	o29281	p101881	t72477	s37558
CLS00329	Contig12829.g13690	GSPATP00017347001	TTHERM_00292070	Contig11427.0.g27	s37558	p101881	t72477	o29281
CLS00330	GSPATP00011255001	TTHERM_00499570	Contig1359.1.g24	Contig4368.g4671	p29636	t31149	o33085	s28440
CLS00330	TTHERM_00499570	GSPATP00011255001	Contig1359.1.g24	Contig4368.g4671	t31149	p29636	o33085	s28440
CLS00330	Contig1359.1.g24	GSPATP00011255001	TTHERM_00499570	Contig4368.g4671	o33085	p29636	t31149	s28440
CLS00330	Contig4368.g4671	GSPATP00011255001	TTHERM_00499570	Contig1359.1.g24	s28440	p29636	t31149	o33085
CLS00341	GSPATP00033688001	TTHERM_00522160	Contig18273.0.1.g60	Contig8068.g8606	p73551	t31466	o11178	s32401
CLS00341	TTHERM_00522160	GSPATP00033688001	Contig18273.0.1.g60	Contig8068.g8606	t31466	p73551	o11178	s32401
CLS00341	Contig18273.0.1.g60	GSPATP00033688001	TTHERM_00522160	Contig8068.g8606	o11178	p73551	t31466	s32401
CLS00341	Contig8068.g8606	GSPATP00033688001	TTHERM_00522160	Contig18273.0.1.g60	s32401	p73551	t31466	o11178
CLS00349	GSPATP00009860001	TTHERM_00267910	Contig22449.0.g38	Contig9346.g9989	p26678	t20070	o16676	s11209
CLS00349	TTHERM_00267910	GSPATP00009860001	Contig22449.0.g38	Contig9346.g9989	t20070	p26678	o16676	s11209
CLS00349	Contig22449.0.g38	GSPATP00009860001	TTHERM_00267910	Contig9346.g9989	o16676	p26678	t20070	s11209
CLS00349	Contig9346.g9989	GSPATP00009860001	TTHERM_00267910	Contig22449.0.g38	s11209	p26678	t20070	o16676
CLS00358	GSPATP00032716001	TTHERM_00304170	Contig21538.0.g91	Contig18084.g19220	p11215	t22320	o45593	s43117
CLS00358	TTHERM_00304170	GSPATP00032716001	Contig21538.0.g91	Contig18084.g19220	t22320	p11215	o45593	s43117
CLS00358	Contig21538.0.g91	GSPATP00032716001	TTHERM_00304170	Contig18084.g19220	o45593	p11215	t22320	s43117
CLS00358	Contig18084.g19220	GSPATP00032716001	TTHERM_00304170	Contig21538.0.g91	s43117	p11215	t22320	o45593
CLS00384	GSPATP00022979001	TTHERM_00703960	Contig7056.0.g97	Contig9095.g9727	p50928	t55231	o23031	s33628
CLS00384	TTHERM_00703960	GSPATP00022979001	Contig7056.0.g97	Contig9095.g9727	t55231	p50928	o23031	s33628
CLS00384	Contig7056.0.g97	GSPATP00022979001	TTHERM_00703960	Contig9095.g9727	o23031	p50928	t55231	s33628
CLS00384	Contig9095.g9727	GSPATP00022979001	TTHERM_00703960	Contig7056.0.g97	s33628	p50928	t55231	o23031
CLS00385	GSPATP00037887001	TTHERM_00408760	Contig19043.0.g90	Contig16932.g18040	p81986	t30534	o41546	s20131
CLS00385	TTHERM_00408760	GSPATP00037887001	Contig19043.0.g90	Contig16932.g18040	t30534	p81986	o41546	s20131
CLS00385	Contig19043.0.g90	GSPATP00037887001	TTHERM_00408760	Contig16932.g18040	o41546	p81986	t30534	s20131
CLS00385	Contig16932.g18040	GSPATP00037887001	TTHERM_00408760	Contig19043.0.g90	s20131	p81986	t30534	o41546
CLS00391	GSPATP00014012001	TTHERM_00001320	Contig18805.0.g13	Contig12228.g13070	p96222	t87	o11794	s14796
CLS00391	TTHERM_00001320	GSPATP00014012001	Contig18805.0.g13	Contig12228.g13070	t87	p96222	o11794	s14796
CLS00391	Contig18805.0.g13	GSPATP00014012001	TTHERM_00001320	Contig12228.g13070	o11794	p96222	t87	s14796
CLS00391	Contig12228.g13070	GSPATP00014012001	TTHERM_00001320	Contig18805.0.g13	s14796	p96222	t87	o11794
CLS00416	GSPATP00009319001	TTHERM_00865300	Contig11781.0.0.g15	Contig7207.g7716	p87210	t89426	o29940	s31527
CLS00416	TTHERM_00865300	GSPATP00009319001	Contig11781.0.0.g15	Contig7207.g7716	t89426	p87210	o29940	s31527
CLS00416	Contig11781.0.0.g15	GSPATP00009319001	TTHERM_00865300	Contig7207.g7716	o29940	p87210	t89426	s31527
CLS00416	Contig7207.g7716	GSPATP00009319001	TTHERM_00865300	Contig11781.0.0.g15	s31527	p87210	t89426	o29940
CLS00417	GSPATP00027589001	TTHERM_00426360	Contig5216.0.g46	Contig16428.g17494	p62194	t103951	o51985	s19472
CLS00417	GSPATP00027589001	TTHERM_00426360	Contig5216.0.g46	Contig16428.g17494	p62196	t103952	o51986	s19473
CLS00417	TTHERM_00426360	GSPATP00027589001	Contig5216.0.g46	Contig16428.g17494	t103952	p62196	o51986	s19473
CLS00417	Contig5216.0.g46	GSPATP00027589001	TTHERM_00426360	Contig16428.g17494	o51985	p62194	t103951	s19472
CLS00417	Contig5216.0.g46	GSPATP00027589001	TTHERM_00426360	Contig16428.g17494	o51986	p62196	t103952	s19473
CLS00417	Contig16428.g17494	GSPATP00027589001	TTHERM_00426360	Contig5216.0.g46	s19473	p62196	t103952	o51986
CLS00435	GSPATP00032871001	TTHERM_00227220	Contig20021.0.g84	Contig18047.g19181	p11438	t8448	o43203	s43066
CLS00435	GSPATP00032871001	TTHERM_00227220	Contig20021.0.g84	Contig18047.g19181	p11439	t8449	o43204	s43067
CLS00435	GSPATP00032871001	TTHERM_00227220	Contig20021.0.g84	Contig18047.g19181	p11443	t8458	o43205	s43068
CLS00435	TTHERM_00227220	GSPATP00032871001	Contig20021.0.g84	Contig18047.g19181	t8448	p11438	o43203	s43066
CLS00435	TTHERM_00227220	GSPATP00032871001	Contig20021.0.g84	Contig18047.g19181	t8449	p11439	o43204	s43067
CLS00435	TTHERM_00227220	GSPATP00032871001	Contig20021.0.g84	Contig18047.g19181	t8458	p11443	o43205	s43068
CLS00435	Contig20021.0.g84	GSPATP00032871001	TTHERM_00227220	Contig18047.g19181	o43203	p11438	t8448	s43066
CLS00435	Contig20021.0.g84	GSPATP00032871001	TTHERM_00227220	Contig18047.g19181	o43204	p11439	t8449	s43067
CLS00435	Contig20021.0.g84	GSPATP00032871001	TTHERM_00227220	Contig18047.g19181	o43205	p11443	t8458	s43068
CLS00435	Contig18047.g19181	GSPATP00032871001	TTHERM_00227220	Contig20021.0.g84	s43066	p11438	t8448	o43203
CLS00435	Contig18047.g19181	GSPATP00032871001	TTHERM_00227220	Contig20021.0.g84	s43067	p11439	t8449	o43204
CLS00435	Contig18047.g19181	GSPATP00032871001	TTHERM_00227220	Contig20021.0.g84	s43068	p11443	t8458	o43205
CLS00445	GSPATP00034535001	TTHERM_00467690	Contig9894.0.g51	Contig19523.g20696	p75314	t29250	o58968	s23104
CLS00445	TTHERM_00467690	GSPATP00034535001	Contig9894.0.g51	Contig19523.g20696	t29250	p75314	o58968	s23104
CLS00445	Contig9894.0.g51	GSPATP00034535001	TTHERM_00467690	Contig19523.g20696	o58968	p75314	t29250	s23104
CLS00445	Contig19523.g20696	GSPATP00034535001	TTHERM_00467690	Contig9894.0.g51	s23104	p75314	t29250	o58968
CLS00495	GSPATP00037432001	TTHERM_01093530	Contig889.1.g68	Contig4596.g4911	p19820	t91586	o25343	s5522
CLS00495	TTHERM_01093530	GSPATP00037432001	Contig889.1.g68	Contig4596.g4911	t91586	p19820	o25343	s5522
CLS00495	Contig889.1.g68	GSPATP00037432001	TTHERM_01093530	Contig4596.g4911	o25343	p19820	t91586	s5522
CLS00495	Contig4596.g4911	GSPATP00037432001	TTHERM_01093530	Contig889.1.g68	s5522	p19820	t91586	o25343
CLS00500	GSPATP00025935001	TTHERM_00697370	Contig1471.1.g46	Contig18125.g19271	p56814	t94599	o6849	s43178
CLS00500	Contig18125.g19271	GSPATP00025935001	TTHERM_00697370	Contig1471.1.g46	s43178	p56814	t94599	o6849
CLS00505	GSPATP00012047001	TTHERM_01020820	Contig14071.0.g9	Contig15732.g16764	p31031	t38491	o33821	s18713
CLS00505	TTHERM_01020820	GSPATP00012047001	Contig14071.0.g9	Contig15732.g16764	t38491	p31031	o33821	s18713
CLS00505	Contig14071.0.g9	GSPATP00012047001	TTHERM_01020820	Contig15732.g16764	o33821	p31031	t38491	s18713
CLS00505	Contig15732.g16764	GSPATP00012047001	TTHERM_01020820	Contig14071.0.g9	s18713	p31031	t38491	o33821
CLS00513	GSPATP00004849001	TTHERM_00833840	Contig16871.0.g4	Contig17076.g18200	p65343	t58018	o9510	s20322
CLS00513	TTHERM_00833840	GSPATP00004849001	Contig16871.0.g4	Contig17076.g18200	t58018	p65343	o9510	s20322
CLS00513	Contig16871.0.g4	GSPATP00004849001	TTHERM_00833840	Contig17076.g18200	o9510	p65343	t58018	s20322
CLS00513	Contig17076.g18200	GSPATP00004849001	TTHERM_00833840	Contig16871.0.g4	s20322	p65343	t58018	o9510
CLS00530	GSPATP00023985001	TTHERM_00335890	Contig13947.0.g20	Contig6824.g7291	p53269	t72712	o5784	s8151
CLS00530	GSPATP00023985001	TTHERM_00335890	Contig13947.0.g20	Contig6824.g7291	p53270	t72713	o5785	s8152
CLS00530	TTHERM_00335890	GSPATP00023985001	Contig13947.0.g20	Contig6824.g7291	t72712	p53269	o5784	s8151
CLS00530	TTHERM_00335890	GSPATP00023985001	Contig13947.0.g20	Contig6824.g7291	t72713	p53270	o5785	s8152
CLS00530	Contig13947.0.g20	GSPATP00023985001	TTHERM_00335890	Contig6824.g7291	o5783	p53267	t72709	s8150
CLS00530	Contig13947.0.g20	GSPATP00023985001	TTHERM_00335890	Contig6824.g7291	o5784	p53269	t72712	s8151
CLS00530	Contig13947.0.g20	GSPATP00023985001	TTHERM_00335890	Contig6824.g7291	o5785	p53270	t72713	s8152
CLS00530	Contig6824.g7291	GSPATP00023985001	TTHERM_00335890	Contig13947.0.g20	s8151	p53269	t72712	o5784
CLS00530	Contig6824.g7291	GSPATP00023985001	TTHERM_00335890	Contig13947.0.g20	s8152	p53270	t72713	o5785
CLS00538	GSPATP00013199001	TTHERM_00418580	Contig1165.1.g33	Contig7133.g7628	p94253	t48079	o2544	s8602
CLS00538	TTHERM_00418580	GSPATP00013199001	Contig1165.1.g33	Contig7133.g7628	t48079	p94253	o2544	s8602
CLS00538	Contig1165.1.g33	GSPATP00013199001	TTHERM_00418580	Contig7133.g7628	o2544	p94253	t48079	s8602
CLS00538	Contig7133.g7628	GSPATP00013199001	TTHERM_00418580	Contig1165.1.g33	s8602	p94253	t48079	o2544
CLS00540	GSPATP00019629001	TTHERM_01014790	Contig18451.0.g5	Contig14638.g15603	p45000	t89104	o40570	s17449
CLS00540	TTHERM_01014790	GSPATP00019629001	Contig18451.0.g5	Contig14638.g15603	t89104	p45000	o40570	s17449
CLS00540	Contig18451.0.g5	GSPATP00019629001	TTHERM_01014790	Contig14638.g15603	o40570	p45000	t89104	s17449
CLS00540	Contig14638.g15603	GSPATP00019629001	TTHERM_01014790	Contig18451.0.g5	s17449	p45000	t89104	o40570
CLS00542	GSPATP00037630001	TTHERM_00459320	Contig5343.0.g4	Contig15097.g16089	p20646	t30132	o21000	s40010
CLS00542	Contig15097.g16089	GSPATP00037630001	TTHERM_00459320	Contig5343.0.g4	s40010	p20646	t30132	o21000
CLS00547	GSPATP00029670001	TTHERM_00295120	Contig10052.0.g111	Contig6433.g6884	p5238	t21091	o26997	s7696
CLS00547	TTHERM_00295120	GSPATP00029670001	Contig10052.0.g111	Contig6433.g6884	t21091	p5238	o26997	s7696
CLS00547	Contig10052.0.g111	GSPATP00029670001	TTHERM_00295120	Contig6433.g6884	o26997	p5238	t21091	s7696
CLS00547	Contig6433.g6884	GSPATP00029670001	TTHERM_00295120	Contig10052.0.g111	s7696	p5238	t21091	o26997
CLS00553	GSPATP00023189001	TTHERM_00105320	Contig12845.0.g80	Contig9099.g9733	p112513	t105204	o31776	s10863
CLS00553	TTHERM_00105320	GSPATP00023189001	Contig12845.0.g80	Contig9099.g9733	t105204	p112513	o31776	s10863
CLS00553	Contig12845.0.g80	GSPATP00023189001	TTHERM_00105320	Contig9099.g9733	o31776	p112513	t105204	s10863
CLS00553	Contig9099.g9733	GSPATP00023189001	TTHERM_00105320	Contig12845.0.g80	s10863	p112513	t105204	o31776
CLS00564	GSPATP00024658001	TTHERM_00431330	Contig6956.0.g21	Contig11928.g12764	p54242	t99986	o22917	s14409
CLS00564	TTHERM_00431330	GSPATP00024658001	Contig6956.0.g21	Contig11928.g12764	t99986	p54242	o22917	s14409
CLS00564	Contig6956.0.g21	GSPATP00024658001	TTHERM_00431330	Contig11928.g12764	o22917	p54242	t99986	s14409
CLS00564	Contig11928.g12764	GSPATP00024658001	TTHERM_00431330	Contig6956.0.g21	s14409	p54242	t99986	o22917
CLS00576	GSPATP00015044001	TTHERM_00248390	Contig18994.0.g68	Contig14036.g14965	p36278	t63377	o41471	s16757
CLS00576	TTHERM_00248390	GSPATP00015044001	Contig18994.0.g68	Contig14036.g14965	t63377	p36278	o41471	s16757
CLS00576	Contig18994.0.g68	GSPATP00015044001	TTHERM_00248390	Contig14036.g14965	o41471	p36278	t63377	s16757
CLS00576	Contig14036.g14965	GSPATP00015044001	TTHERM_00248390	Contig18994.0.g68	s16757	p36278	t63377	o41471
CLS00581	GSPATP00010250001	TTHERM_00471260	Contig21783.0.g116	Contig6098.g6521	p27287	t71502	o15656	s7268
CLS00581	GSPATP00010250001	TTHERM_00471260	Contig21783.0.g116	Contig6098.g6521	p27288	t71503	o15657	s7269
CLS00581	TTHERM_00471260	GSPATP00010250001	Contig21783.0.g116	Contig6098.g6521	t71502	p27287	o15656	s7268
CLS00581	TTHERM_00471260	GSPATP00010250001	Contig21783.0.g116	Contig6098.g6521	t71503	p27288	o15657	s7269
CLS00581	Contig21783.0.g116	GSPATP00010250001	TTHERM_00471260	Contig6098.g6521	o15656	p27287	t71502	s7268
CLS00581	Contig21783.0.g116	GSPATP00010250001	TTHERM_00471260	Contig6098.g6521	o15657	p27288	t71503	s7269
CLS00581	Contig6098.g6521	GSPATP00010250001	TTHERM_00471260	Contig21783.0.g116	s7268	p27287	t71502	o15656
CLS00581	Contig6098.g6521	GSPATP00010250001	TTHERM_00471260	Contig21783.0.g116	s7269	p27288	t71503	o15657
CLS00592	GSPATP00013885001	TTHERM_00075670	Contig19246.0.g31	Contig11860.g12692	p33787	t46340	o12399	s36532
CLS00592	TTHERM_00075670	GSPATP00013885001	Contig19246.0.g31	Contig11860.g12692	t46340	p33787	o12399	s36532
CLS00592	Contig19246.0.g31	GSPATP00013885001	TTHERM_00075670	Contig11860.g12692	o12399	p33787	t46340	s36532
CLS00592	Contig11860.g12692	GSPATP00013885001	TTHERM_00075670	Contig19246.0.g31	s36532	p33787	t46340	o12399
CLS00602	GSPATP00025278001	TTHERM_00802470	Contig10531.0.g27	Contig19725.g20921	p55094	t91712	o823	s23320
CLS00602	TTHERM_00802470	GSPATP00025278001	Contig10531.0.g27	Contig19725.g20921	t91712	p55094	o823	s23320
CLS00602	Contig10531.0.g27	GSPATP00025278001	TTHERM_00802470	Contig19725.g20921	o823	p55094	t91712	s23320
CLS00602	Contig19725.g20921	GSPATP00025278001	TTHERM_00802470	Contig10531.0.g27	s23320	p55094	t91712	o823
CLS00628	GSPATP00018081001	TTHERM_00974270	Contig5706.0.g40	Contig6620.g7079	p41891	t7743	o21421	s7943
CLS00628	TTHERM_00974270	GSPATP00018081001	Contig5706.0.g40	Contig6620.g7079	t7743	p41891	o21421	s7943
CLS00628	TTHERM_00974270	GSPATP00018081001	Contig5706.0.g40	Contig6620.g7079	t7745	p41893	o21422	s7944
CLS00628	Contig5706.0.g40	GSPATP00018081001	TTHERM_00974270	Contig6620.g7079	o21421	p41891	t7743	s7943
CLS00628	Contig6620.g7079	GSPATP00018081001	TTHERM_00974270	Contig5706.0.g40	s7943	p41891	t7743	o21421
CLS00649	GSPATP00016254001	TTHERM_00149798	Contig14465.0.g80	Contig17320.g18439	p99612	t24674	o34528	s20594
CLS00649	TTHERM_00149798	GSPATP00016254001	Contig14465.0.g80	Contig17320.g18439	t24674	p99612	o34528	s20594
CLS00649	Contig14465.0.g80	GSPATP00016254001	TTHERM_00149798	Contig17320.g18439	o34527	p99611	t24673	s20593
CLS00649	Contig14465.0.g80	GSPATP00016254001	TTHERM_00149798	Contig17320.g18439	o34528	p99612	t24674	s20594
CLS00649	Contig17320.g18439	GSPATP00016254001	TTHERM_00149798	Contig14465.0.g80	s20593	p99611	t24673	o34527
CLS00649	Contig17320.g18439	GSPATP00016254001	TTHERM_00149798	Contig14465.0.g80	s20594	p99612	t24674	o34528
CLS00658	GSPATP00027106001	TTHERM_00225740	Contig393.0.g115	Contig7604.g8106	p58623	t62233	o50194	s9171
CLS00658	TTHERM_00225740	GSPATP00027106001	Contig393.0.g115	Contig7604.g8106	t62233	p58623	o50194	s9171
CLS00658	Contig393.0.g115	GSPATP00027106001	TTHERM_00225740	Contig7604.g8106	o50194	p58623	t62233	s9171
CLS00658	Contig7604.g8106	GSPATP00027106001	TTHERM_00225740	Contig393.0.g115	s9171	p58623	t62233	o50194
CLS00663	GSPATP00029943001	TTHERM_01251210	Contig21307.0.g5	Contig14588.g15542	p66619	t13453	o45230	s17383
CLS00663	TTHERM_01251210	GSPATP00029943001	Contig21307.0.g5	Contig14588.g15542	t13453	p66619	o45230	s17383
CLS00663	Contig21307.0.g5	GSPATP00029943001	TTHERM_01251210	Contig14588.g15542	o45230	p66619	t13453	s17383
CLS00663	Contig14588.g15542	GSPATP00029943001	TTHERM_01251210	Contig21307.0.g5	s17383	p66619	t13453	o45230
CLS00668	GSPATP00034305001	TTHERM_01125140	Contig21676.0.g24	Contig13333.g14234	p14159	t65305	o15477	s16062
CLS00668	TTHERM_01125140	GSPATP00034305001	Contig21676.0.g24	Contig13333.g14234	t65305	p14159	o15477	s16062
CLS00668	Contig21676.0.g24	GSPATP00034305001	TTHERM_01125140	Contig13333.g14234	o15477	p14159	t65305	s16062
CLS00668	Contig13333.g14234	GSPATP00034305001	TTHERM_01125140	Contig21676.0.g24	s16062	p14159	t65305	o15477
CLS00677	GSPATP00016710001	TTHERM_00295080	Contig1408.1.g83	Contig8307.g8859	p100329	t21098	o33847	s32716
CLS00677	TTHERM_00295080	GSPATP00016710001	Contig1408.1.g83	Contig8307.g8859	t21098	p100329	o33847	s32716
CLS00677	Contig1408.1.g83	GSPATP00016710001	TTHERM_00295080	Contig8307.g8859	o33847	p100329	t21098	s32716
CLS00677	Contig8307.g8859	GSPATP00016710001	TTHERM_00295080	Contig1408.1.g83	s32716	p100329	t21098	o33847
CLS00686	GSPATP00027256001	TTHERM_01106150	Contig22499.0.g6	Contig12389.g13228	p58823	t91262	t91263	o16698	s14959
CLS00686	TTHERM_01106150	GSPATP00027256001	Contig22499.0.g6	Contig12389.g13228	t91262	p58823	o16698	s14959
CLS00686	TTHERM_01106150	GSPATP00027256001	Contig22499.0.g6	Contig12389.g13228	t91263	p58823	o16698	s14959
CLS00686	Contig22499.0.g6	GSPATP00027256001	TTHERM_01106150	Contig12389.g13228	o16698	p58823	t91262	t91263	s14959
CLS00686	Contig12389.g13228	GSPATP00027256001	TTHERM_01106150	Contig22499.0.g6	s14959	p58823	t91262	t91263	o16698
CLS00688	GSPATP00028404001	TTHERM_00245150	Contig22064.0.g10	Contig7520.g8029	p2834	t63179	o16175	s31793
CLS00688	TTHERM_00245150	GSPATP00028404001	Contig22064.0.g10	Contig7520.g8029	t63179	p2834	o16175	s31793
CLS00688	Contig22064.0.g10	GSPATP00028404001	TTHERM_00245150	Contig7520.g8029	o16175	p2834	t63179	s31793
CLS00688	Contig7520.g8029	GSPATP00028404001	TTHERM_00245150	Contig22064.0.g10	s31793	p2834	t63179	o16175
CLS00692	GSPATP00015236001	TTHERM_00137920	Contig8848.0.2.g4	Contig15054.g16038	p36599	t23482	o57213	s39934
CLS00692	TTHERM_00137920	GSPATP00015236001	Contig8848.0.2.g4	Contig15054.g16038	t23482	p36599	o57213	s39934
CLS00692	Contig8848.0.2.g4	GSPATP00015236001	TTHERM_00137920	Contig15054.g16038	o57213	p36599	t23482	s39934
CLS00692	Contig15054.g16038	GSPATP00015236001	TTHERM_00137920	Contig8848.0.2.g4	s39934	p36599	t23482	o57213
CLS00704	GSPATP00034835001	TTHERM_00713190	Contig13266.0.g81	Contig6332.g6783	p14886	t55372	o32495	s7569
CLS00704	TTHERM_00713190	GSPATP00034835001	Contig13266.0.g81	Contig6332.g6783	t55372	p14886	o32495	s7569
CLS00704	Contig13266.0.g81	GSPATP00034835001	TTHERM_00713190	Contig6332.g6783	o32495	p14886	t55372	s7569
CLS00704	Contig6332.g6783	GSPATP00034835001	TTHERM_00713190	Contig13266.0.g81	s7569	p14886	t55372	o32495
CLS00705	GSPATP00028201001	TTHERM_00487030	Contig20698.0.g67	Contig6471.g6923	p63100	t70249	o14172	s30683
CLS00705	GSPATP00028201001	TTHERM_00487030	Contig20698.0.g67	Contig6471.g6923	p63101	t70250	o14173	s30684
CLS00705	TTHERM_00487030	GSPATP00028201001	Contig20698.0.g67	Contig6471.g6923	t70249	p63100	o14172	s30683
CLS00705	TTHERM_00487030	GSPATP00028201001	Contig20698.0.g67	Contig6471.g6923	t70250	p63101	o14173	s30684
CLS00705	Contig20698.0.g67	GSPATP00028201001	TTHERM_00487030	Contig6471.g6923	o14172	p63100	t70249	s30683
CLS00705	Contig20698.0.g67	GSPATP00028201001	TTHERM_00487030	Contig6471.g6923	o14173	p63101	t70250	s30684
CLS00705	Contig6471.g6923	GSPATP00028201001	TTHERM_00487030	Contig20698.0.g67	s30683	p63100	t70249	o14172
CLS00705	Contig6471.g6923	GSPATP00028201001	TTHERM_00487030	Contig20698.0.g67	s30684	p63101	t70250	o14173
CLS00707	GSPATP00037007001	TTHERM_00218910	Contig21639.0.g27	Contig12293.g13132	p80192	t25267	o45779	s36950
CLS00707	TTHERM_00218910	GSPATP00037007001	Contig21639.0.g27	Contig12293.g13132	t25267	p80192	o45779	s36950
CLS00707	Contig21639.0.g27	GSPATP00037007001	TTHERM_00218910	Contig12293.g13132	o45779	p80192	t25267	s36950
CLS00707	Contig12293.g13132	GSPATP00037007001	TTHERM_00218910	Contig21639.0.g27	s36950	p80192	t25267	o45779
CLS00719	GSPATP00020009001	TTHERM_00804750	Contig9085.0.g108	Contig16048.g17098	p106889	t40311	o25563	s40976
CLS00719	TTHERM_00804750	GSPATP00020009001	Contig9085.0.g108	Contig16048.g17098	t40311	p106889	o25563	s40976
CLS00719	Contig9085.0.g108	GSPATP00020009001	TTHERM_00804750	Contig16048.g17098	o25563	p106889	t40311	s40976
CLS00719	Contig16048.g17098	GSPATP00020009001	TTHERM_00804750	Contig9085.0.g108	s40976	p106889	t40311	o25563
CLS00720	GSPATP00006197001	TTHERM_00476670	Contig16734.0.g67	Contig6513.g6976	p74355	t84248	o38134	s7846
CLS00720	TTHERM_00476670	GSPATP00006197001	Contig16734.0.g67	Contig6513.g6976	t84248	p74355	o38134	s7846
CLS00720	Contig16734.0.g67	GSPATP00006197001	TTHERM_00476670	Contig6513.g6976	o38134	p74355	t84248	s7846
CLS00720	Contig6513.g6976	GSPATP00006197001	TTHERM_00476670	Contig16734.0.g67	s7846	p74355	t84248	o38134
CLS00728	GSPATP00020712001	TTHERM_00267890	Contig20196.0.1.g12	Contig11498.g12310	p107957	t73107	o43478	s36186
CLS00728	TTHERM_00267890	GSPATP00020712001	Contig20196.0.1.g12	Contig11498.g12310	t73107	p107957	o43478	s36186
CLS00728	Contig20196.0.1.g12	GSPATP00020712001	TTHERM_00267890	Contig11498.g12310	o43478	p107957	t73107	s36186
CLS00728	Contig11498.g12310	GSPATP00020712001	TTHERM_00267890	Contig20196.0.1.g12	s36186	p107957	t73107	o43478
CLS00729	GSPATP00010980001	TTHERM_00145360	Contig10301.0.g58	Contig11411.g12203	p28411	t78662	o458	s13702
CLS00729	TTHERM_00145360	GSPATP00010980001	Contig10301.0.g58	Contig11411.g12203	t78662	p28411	o458	s13702
CLS00729	Contig10301.0.g58	GSPATP00010980001	TTHERM_00145360	Contig11411.g12203	o458	p28411	t78662	s13702
CLS00729	Contig11411.g12203	GSPATP00010980001	TTHERM_00145360	Contig10301.0.g58	s13702	p28411	t78662	o458
CLS00736	GSPATP00028464001	TTHERM_00421160	Contig10505.0.g60	Contig14910.g15884	p2915	t69909	o27736	s17749
CLS00736	GSPATP00028464001	TTHERM_00421160	Contig10505.0.g60	Contig14910.g15884	p2916	t69911	o27737	s17750
CLS00736	TTHERM_00421160	GSPATP00028464001	Contig10505.0.g60	Contig14910.g15884	t69909	p2915	o27736	s17749
CLS00736	TTHERM_00421160	GSPATP00028464001	Contig10505.0.g60	Contig14910.g15884	t69911	p2916	o27737	s17750
CLS00736	Contig10505.0.g60	GSPATP00028464001	TTHERM_00421160	Contig14910.g15884	o27736	p2915	t69909	s17749
CLS00736	Contig10505.0.g60	GSPATP00028464001	TTHERM_00421160	Contig14910.g15884	o27737	p2916	t69911	s17750
CLS00736	Contig14910.g15884	GSPATP00028464001	TTHERM_00421160	Contig10505.0.g60	s17749	p2915	t69909	o27736
CLS00736	Contig14910.g15884	GSPATP00028464001	TTHERM_00421160	Contig10505.0.g60	s17750	p2916	t69911	o27737
CLS00745	GSPATP00014287001	TTHERM_00378550	Contig9708.0.g81	Contig9916.g10609	p96596	t49636	o58676	s11896
CLS00745	GSPATP00014287001	TTHERM_00378550	Contig9708.0.g81	Contig9916.g10609	p96598	t49639	o58678	s11898
CLS00745	TTHERM_00378550	GSPATP00014287001	Contig9708.0.g81	Contig9916.g10609	t49636	p96596	o58676	s11896
CLS00745	TTHERM_00378550	GSPATP00014287001	Contig9708.0.g81	Contig9916.g10609	t49639	p96598	o58678	s11898
CLS00745	Contig9708.0.g81	GSPATP00014287001	TTHERM_00378550	Contig9916.g10609	o58676	p96596	t49636	s11896
CLS00745	Contig9708.0.g81	GSPATP00014287001	TTHERM_00378550	Contig9916.g10609	o58678	p96598	t49639	s11898
CLS00745	Contig9916.g10609	GSPATP00014287001	TTHERM_00378550	Contig9708.0.g81	s11896	p96596	t49636	o58676
CLS00745	Contig9916.g10609	GSPATP00014287001	TTHERM_00378550	Contig9708.0.g81	s11898	p96598	t49639	o58678
CLS00746	TTHERM_00136060	GSPATP00010698001	Contig11639.0.g69	Contig19727.g20924	t76347	p89413	o29675	s23331
CLS00746	Contig11639.0.g69	GSPATP00010698001	TTHERM_00136060	Contig19727.g20924	o29675	p89413	t76347	s23331
CLS00747	GSPATP00011564001	TTHERM_00353450	Contig21451.0.g87	Contig13027.g13889	p91703	t26152	o45471	s15676
CLS00747	TTHERM_00353450	GSPATP00011564001	Contig21451.0.g87	Contig13027.g13889	t26152	p91703	o45471	s15676
CLS00747	Contig21451.0.g87	GSPATP00011564001	TTHERM_00353450	Contig13027.g13889	o45471	p91703	t26152	s15676
CLS00747	Contig13027.g13889	GSPATP00011564001	TTHERM_00353450	Contig21451.0.g87	s15676	p91703	t26152	o45471
CLS00748	GSPATP00019998001	TTHERM_00069210	Contig2007.0.g76	Contig7877.g8405	p106866	t27871	o43255	s9502
CLS00748	TTHERM_00069210	GSPATP00019998001	Contig2007.0.g76	Contig7877.g8405	t27871	p106866	o43255	s9502
CLS00748	Contig2007.0.g76	GSPATP00019998001	TTHERM_00069210	Contig7877.g8405	o43255	p106866	t27871	s9502
CLS00748	Contig7877.g8405	GSPATP00019998001	TTHERM_00069210	Contig2007.0.g76	s9502	p106866	t27871	o43255
CLS00762	GSPATP00011393001	TTHERM_00316530	Contig22736.0.g93	Contig5301.g5675	p91444	t18964	o47447	s29462
CLS00762	TTHERM_00316530	GSPATP00011393001	Contig22736.0.g93	Contig5301.g5675	t18964	p91444	o47447	s29462
CLS00762	Contig22736.0.g93	GSPATP00011393001	TTHERM_00316530	Contig5301.g5675	o47447	p91444	t18964	s29462
CLS00762	Contig5301.g5675	GSPATP00011393001	TTHERM_00316530	Contig22736.0.g93	s29462	p91444	t18964	o47447
CLS00768	GSPATP00026271001	TTHERM_00467310	Contig3705.0.g61	Contig16817.g17916	p118335	t29200	o49895	s41878
CLS00768	TTHERM_00467310	GSPATP00026271001	Contig3705.0.g61	Contig16817.g17916	t29200	p118335	o49895	s41878
CLS00768	Contig3705.0.g61	GSPATP00026271001	TTHERM_00467310	Contig16817.g17916	o49895	p118335	t29200	s41878
CLS00768	Contig16817.g17916	GSPATP00026271001	TTHERM_00467310	Contig3705.0.g61	s41878	p118335	t29200	o49895
CLS00770	GSPATP00009939001	TTHERM_00621410	Contig19270.0.0.g39	Contig17247.g18366	p26847	t105841	o41920	s42257
CLS00770	TTHERM_00621410	GSPATP00009939001	Contig19270.0.0.g39	Contig17247.g18366	t105841	p26847	o41920	s42257
CLS00770	Contig19270.0.0.g39	GSPATP00009939001	TTHERM_00621410	Contig17247.g18366	o41920	p26847	t105841	s42257
CLS00770	Contig17247.g18366	GSPATP00009939001	TTHERM_00621410	Contig19270.0.0.g39	s42257	p26847	t105841	o41920
CLS00775	GSPATP00009630001	TTHERM_00114360	Contig1296.0.g12	Contig8800.g9403	p87770	t93247	o4376	s33274
CLS00775	TTHERM_00114360	GSPATP00009630001	Contig1296.0.g12	Contig8800.g9403	t93247	p87770	o4376	s33274
CLS00775	Contig1296.0.g12	GSPATP00009630001	TTHERM_00114360	Contig8800.g9403	o4376	p87770	t93247	s33274
CLS00775	Contig8800.g9403	GSPATP00009630001	TTHERM_00114360	Contig1296.0.g12	s33274	p87770	t93247	o4376
CLS00778	GSPATP00036880001	TTHERM_00036960	Contig18995.0.g70	Contig10729.g11479	p80013	t97426	o41474	s12808
CLS00778	TTHERM_00036960	GSPATP00036880001	Contig18995.0.g70	Contig10729.g11479	t97426	p80013	o41474	s12808
CLS00778	Contig18995.0.g70	GSPATP00036880001	TTHERM_00036960	Contig10729.g11479	o41474	p80013	t97426	s12808
CLS00778	Contig10729.g11479	GSPATP00036880001	TTHERM_00036960	Contig18995.0.g70	s12808	p80013	t97426	o41474
CLS00781	GSPATP00020499001	TTHERM_00522630	Contig845.1.g5	Contig16918.g18021	p107638	t31611	o24751	s20089
CLS00781	GSPATP00020499001	TTHERM_00522630	Contig845.1.g5	Contig16918.g18021	p107639	t31612	o24752	s20090
CLS00781	TTHERM_00522630	GSPATP00020499001	Contig845.1.g5	Contig16918.g18021	t31611	p107638	o24751	s20089
CLS00781	TTHERM_00522630	GSPATP00020499001	Contig845.1.g5	Contig16918.g18021	t31612	p107639	o24752	s20090
CLS00781	Contig845.1.g5	GSPATP00020499001	TTHERM_00522630	Contig16918.g18021	o24751	p107638	t31611	s20089
CLS00781	Contig845.1.g5	GSPATP00020499001	TTHERM_00522630	Contig16918.g18021	o24752	p107639	t31612	s20090
CLS00781	Contig16918.g18021	GSPATP00020499001	TTHERM_00522630	Contig845.1.g5	s20089	p107638	t31611	o24751
CLS00781	Contig16918.g18021	GSPATP00020499001	TTHERM_00522630	Contig845.1.g5	s20090	p107639	t31612	o24752
CLS00782	GSPATP00016605001	TTHERM_00189530	Contig17578.0.g72	Contig9018.g9643	p100130	t75619	o10344	s33513
CLS00782	GSPATP00016605001	TTHERM_00189530	Contig17578.0.g72	Contig9018.g9643	p100131	t75621	o10345	s33514
CLS00782	TTHERM_00189530	GSPATP00016605001	Contig17578.0.g72	Contig9018.g9643	t75619	p100130	o10344	s33513
CLS00782	TTHERM_00189530	GSPATP00016605001	Contig17578.0.g72	Contig9018.g9643	t75621	p100131	o10345	s33514
CLS00782	Contig17578.0.g72	GSPATP00016605001	TTHERM_00189530	Contig9018.g9643	o10344	p100130	t75619	s33513
CLS00782	Contig17578.0.g72	GSPATP00016605001	TTHERM_00189530	Contig9018.g9643	o10345	p100131	t75621	s33514
CLS00782	Contig9018.g9643	GSPATP00016605001	TTHERM_00189530	Contig17578.0.g72	s33513	p100130	t75619	o10344
CLS00782	Contig9018.g9643	GSPATP00016605001	TTHERM_00189530	Contig17578.0.g72	s33514	p100131	t75621	o10345
CLS00800	GSPATP00012117001	TTHERM_00852990	Contig9402.0.g21	Contig7054.g7547	p31147	t100846	o26035	s8511
CLS00800	TTHERM_00852990	GSPATP00012117001	Contig9402.0.g21	Contig7054.g7547	t100846	p31147	o26035	s8511
CLS00800	Contig9402.0.g21	GSPATP00012117001	TTHERM_00852990	Contig7054.g7547	o26035	p31147	t100846	s8511
CLS00800	Contig7054.g7547	GSPATP00012117001	TTHERM_00852990	Contig9402.0.g21	s8511	p31147	t100846	o26035
CLS00818	GSPATP00036057001	TTHERM_00455650	Contig22056.0.g49	Contig14977.g15962	p17173	t29928	o16155	s39858
CLS00818	TTHERM_00455650	GSPATP00036057001	Contig22056.0.g49	Contig14977.g15962	t29928	p17173	o16155	s39858
CLS00818	Contig22056.0.g49	GSPATP00036057001	TTHERM_00455650	Contig14977.g15962	o16155	p17173	t29928	s39858
CLS00818	Contig14977.g15962	GSPATP00036057001	TTHERM_00455650	Contig22056.0.g49	s39858	p17173	t29928	o16155
CLS00836	GSPATP00007498001	TTHERM_00780660	Contig7313.0.g36	Contig7851.g8372	p21904	t87946	o23399	s32093
CLS00836	GSPATP00007498001	TTHERM_00780660	Contig7313.0.g36	Contig7851.g8372	p21905	t87948	o23400	s32094
CLS00836	TTHERM_00780660	GSPATP00007498001	Contig7313.0.g36	Contig7851.g8372	t87946	p21904	o23399	s32093
CLS00836	TTHERM_00780660	GSPATP00007498001	Contig7313.0.g36	Contig7851.g8372	t87948	p21905	o23400	s32094
CLS00836	Contig7313.0.g36	GSPATP00007498001	TTHERM_00780660	Contig7851.g8372	o23399	p21904	t87946	s32093
CLS00836	Contig7313.0.g36	GSPATP00007498001	TTHERM_00780660	Contig7851.g8372	o23400	p21905	t87948	s32094
CLS00836	Contig7851.g8372	GSPATP00007498001	TTHERM_00780660	Contig7313.0.g36	s32093	p21904	t87946	o23399
CLS00836	Contig7851.g8372	GSPATP00007498001	TTHERM_00780660	Contig7313.0.g36	s32094	p21905	t87948	o23400
CLS00847	GSPATP00028308001	TTHERM_00865310	Contig16068.0.g63	Contig13111.g13977	p2666	t89421	o37146	s37884
CLS00847	TTHERM_00865310	GSPATP00028308001	Contig16068.0.g63	Contig13111.g13977	t89421	p2666	o37146	s37884
CLS00847	Contig16068.0.g63	GSPATP00028308001	TTHERM_00865310	Contig13111.g13977	o37146	p2666	t89421	s37884
CLS00847	Contig13111.g13977	GSPATP00028308001	TTHERM_00865310	Contig16068.0.g63	s37882	p2663	t89418	o37144
CLS00847	Contig13111.g13977	GSPATP00028308001	TTHERM_00865310	Contig16068.0.g63	s37884	p2666	t89421	o37146
CLS00859	GSPATP00031156001	TTHERM_00079720	Contig15371.0.0.g43	Contig5042.g5398	p69222	t98580	o7689	s29149
CLS00859	TTHERM_00079720	GSPATP00031156001	Contig15371.0.0.g43	Contig5042.g5398	t98580	p69222	o7689	s29149
CLS00859	Contig15371.0.0.g43	GSPATP00031156001	TTHERM_00079720	Contig5042.g5398	o7689	p69222	t98580	s29149
CLS00859	Contig5042.g5398	GSPATP00031156001	TTHERM_00079720	Contig15371.0.0.g43	s29149	p69222	t98580	o7689
CLS00860	GSPATP00004758001	TTHERM_00266490	Contig190.1.g68	Contig18087.g19227	p4255	t19937	o12082	s43125
CLS00860	TTHERM_00266490	GSPATP00004758001	Contig190.1.g68	Contig18087.g19227	t19937	p4255	o12082	s43125
CLS00860	Contig190.1.g68	GSPATP00004758001	TTHERM_00266490	Contig18087.g19227	o12082	p4255	t19937	s43125
CLS00860	Contig18087.g19227	GSPATP00004758001	TTHERM_00266490	Contig190.1.g68	s43125	p4255	t19937	o12082
CLS00869	GSPATP00031823001	TTHERM_01016070	Contig1072.0.g14	Contig18389.g19529	p70169	t88899	o1091	s21740
CLS00869	GSPATP00031823001	TTHERM_01016070	Contig1072.0.g14	Contig18389.g19529	p70171	t88901	o1093	s21742
CLS00869	GSPATP00031823001	TTHERM_01016070	Contig1072.0.g14	Contig18389.g19529	p70172	t88902	o1094	s21743
CLS00869	GSPATP00031823001	TTHERM_01016070	Contig1072.0.g14	Contig18389.g19529	p70173	t88903	o1096	s21745
CLS00869	TTHERM_01016070	GSPATP00031823001	Contig1072.0.g14	Contig18389.g19529	t88899	p70169	o1091	s21740
CLS00869	TTHERM_01016070	GSPATP00031823001	Contig1072.0.g14	Contig18389.g19529	t88901	p70171	o1093	s21742
CLS00869	TTHERM_01016070	GSPATP00031823001	Contig1072.0.g14	Contig18389.g19529	t88902	p70172	o1094	s21743
CLS00869	TTHERM_01016070	GSPATP00031823001	Contig1072.0.g14	Contig18389.g19529	t88903	p70173	o1096	s21745
CLS00869	Contig1072.0.g14	GSPATP00031823001	TTHERM_01016070	Contig18389.g19529	o1091	p70169	t88899	s21740
CLS00869	Contig1072.0.g14	GSPATP00031823001	TTHERM_01016070	Contig18389.g19529	o1093	p70171	t88901	s21742
CLS00869	Contig1072.0.g14	GSPATP00031823001	TTHERM_01016070	Contig18389.g19529	o1094	p70172	t88902	s21743
CLS00869	Contig1072.0.g14	GSPATP00031823001	TTHERM_01016070	Contig18389.g19529	o1096	p70173	t88903	s21745
CLS00869	Contig18389.g19529	GSPATP00031823001	TTHERM_01016070	Contig1072.0.g14	s21740	p70169	t88899	o1091
CLS00869	Contig18389.g19529	GSPATP00031823001	TTHERM_01016070	Contig1072.0.g14	s21742	p70171	t88901	o1093
CLS00869	Contig18389.g19529	GSPATP00031823001	TTHERM_01016070	Contig1072.0.g14	s21743	p70172	t88902	o1094
CLS00869	Contig18389.g19529	GSPATP00031823001	TTHERM_01016070	Contig1072.0.g14	s21745	p70173	t88903	o1096
CLS00890	GSPATP00008410001	TTHERM_00526760	Contig12.0.g76	Contig18952.g20101	p85771	t85005	o30336	s43959
CLS00890	TTHERM_00526760	GSPATP00008410001	Contig12.0.g76	Contig18952.g20101	t85005	p85771	o30336	s43959
CLS00890	Contig12.0.g76	GSPATP00008410001	TTHERM_00526760	Contig18952.g20101	o30336	p85771	t85005	s43959
CLS00890	Contig18952.g20101	GSPATP00008410001	TTHERM_00526760	Contig12.0.g76	s43959	p85771	t85005	o30336
CLS00895	GSPATP00006429001	TTHERM_01345810	Contig5227.0.g53	Contig12932.g13800	p15690	t40020	o20865	s15584
CLS00895	TTHERM_01345810	GSPATP00006429001	Contig5227.0.g53	Contig12932.g13800	t40020	p15690	o20865	s15584
CLS00895	Contig5227.0.g53	GSPATP00006429001	TTHERM_01345810	Contig12932.g13800	o20865	p15690	t40020	s15584
CLS00895	Contig12932.g13800	GSPATP00006429001	TTHERM_01345810	Contig5227.0.g53	s15584	p15690	t40020	o20865
CLS00896	GSPATP00026285001	TTHERM_00263309	Contig11826.0.g61	Contig15719.g16751	p118352	t64890	o2770	s18705
CLS00896	TTHERM_00263309	GSPATP00026285001	Contig11826.0.g61	Contig15719.g16751	t64890	p118352	o2770	s18705
CLS00896	Contig11826.0.g61	GSPATP00026285001	TTHERM_00263309	Contig15719.g16751	o2770	p118352	t64890	s18705
CLS00896	Contig15719.g16751	GSPATP00026285001	TTHERM_00263309	Contig11826.0.g61	s18705	p118352	t64890	o2770
CLS00898	GSPATP00010922001	TTHERM_00446430	Contig21142.0.g101	Contig8123.g8660	p89724	t79660	o44941	s9780
CLS00898	TTHERM_00446430	GSPATP00010922001	Contig21142.0.g101	Contig8123.g8660	t79660	p89724	o44941	s9780
CLS00898	Contig21142.0.g101	GSPATP00010922001	TTHERM_00446430	Contig8123.g8660	o44941	p89724	t79660	s9780
CLS00898	Contig8123.g8660	GSPATP00010922001	TTHERM_00446430	Contig21142.0.g101	s9780	p89724	t79660	o44941
CLS00901	GSPATP00004499001	TTHERM_00297140	Contig861.1.g24	Contig13264.g14153	p1363	t73690	o25009	s15949
CLS00901	TTHERM_00297140	GSPATP00004499001	Contig861.1.g24	Contig13264.g14153	t73690	p1363	o25009	s15949
CLS00901	Contig861.1.g24	GSPATP00004499001	TTHERM_00297140	Contig13264.g14153	o25009	p1363	t73690	s15949
CLS00901	Contig13264.g14153	GSPATP00004499001	TTHERM_00297140	Contig861.1.g24	s15949	p1363	t73690	o25009
CLS00915	GSPATP00020125001	TTHERM_00023950	Contig19359.0.g114	Contig6290.g6734	p45744	t1067	o42084	s30492
CLS00915	TTHERM_00023950	GSPATP00020125001	Contig19359.0.g114	Contig6290.g6734	t1067	p45744	o42084	s30492
CLS00915	Contig19359.0.g114	GSPATP00020125001	TTHERM_00023950	Contig6290.g6734	o42084	p45744	t1067	s30492
CLS00915	Contig6290.g6734	GSPATP00020125001	TTHERM_00023950	Contig19359.0.g114	s30492	p45744	t1067	o42084
CLS00929	GSPATP00034581001	TTHERM_00444670	Contig7273.0.g45	Contig9272.g9914	p75375	t79427	o23346	s11090
CLS00929	TTHERM_00444670	GSPATP00034581001	Contig7273.0.g45	Contig9272.g9914	t79427	p75375	o23346	s11090
CLS00929	Contig7273.0.g45	GSPATP00034581001	TTHERM_00444670	Contig9272.g9914	o23346	p75375	t79427	s11090
CLS00929	Contig9272.g9914	GSPATP00034581001	TTHERM_00444670	Contig7273.0.g45	s11090	p75375	t79427	o23346
CLS00931	GSPATP00008478001	TTHERM_00444510	Contig22564.0.g70	Contig7039.g7533	p24522	t79399	o16761	s8499
CLS00931	TTHERM_00444510	GSPATP00008478001	Contig22564.0.g70	Contig7039.g7533	t79399	p24522	o16761	s8499
CLS00931	Contig22564.0.g70	GSPATP00008478001	TTHERM_00444510	Contig7039.g7533	o16761	p24522	t79399	s8499
CLS00931	Contig7039.g7533	GSPATP00008478001	TTHERM_00444510	Contig22564.0.g70	s8499	p24522	t79399	o16761
CLS00940	GSPATP00034354001	TTHERM_00221140	Contig17366.0.g58	Contig8593.g9166	p14229	t78210	o39074	s10339
CLS00940	TTHERM_00221140	GSPATP00034354001	Contig17366.0.g58	Contig8593.g9166	t78210	p14229	o39074	s10339
CLS00940	Contig17366.0.g58	GSPATP00034354001	TTHERM_00221140	Contig8593.g9166	o39074	p14229	t78210	s10339
CLS00940	Contig8593.g9166	GSPATP00034354001	TTHERM_00221140	Contig17366.0.g58	s10339	p14229	t78210	o39074
CLS00947	GSPATP00015584001	TTHERM_00659070	Contig5693.0.g33	Contig19459.g20635	p37149	t85501	o21404	s23018
CLS00947	TTHERM_00659070	GSPATP00015584001	Contig5693.0.g33	Contig19459.g20635	t85501	p37149	o21404	s23018
CLS00947	Contig5693.0.g33	GSPATP00015584001	TTHERM_00659070	Contig19459.g20635	o21404	p37149	t85501	s23018
CLS00947	Contig19459.g20635	GSPATP00015584001	TTHERM_00659070	Contig5693.0.g33	s23018	p37149	t85501	o21404
CLS00975	GSPATP00008669001	TTHERM_00456870	Contig22039.0.g109	Contig12783.g13634	p86189	t82365	o16117	s15379
CLS00975	TTHERM_00456870	GSPATP00008669001	Contig22039.0.g109	Contig12783.g13634	t82365	p86189	o16117	s15379
CLS00975	Contig22039.0.g109	GSPATP00008669001	TTHERM_00456870	Contig12783.g13634	o16117	p86189	t82365	s15379
CLS00975	Contig12783.g13634	GSPATP00008669001	TTHERM_00456870	Contig22039.0.g109	s15379	p86189	t82365	o16117
CLS00992	GSPATP00004885001	TTHERM_00068140	Contig2793.0.g103	Contig10426.g11119	p4474	t27895	o48484	s12407
CLS00992	TTHERM_00068140	GSPATP00004885001	Contig2793.0.g103	Contig10426.g11119	t27895	p4474	o48484	s12407
CLS00992	Contig2793.0.g103	GSPATP00004885001	TTHERM_00068140	Contig10426.g11119	o48484	p4474	t27895	s12407
CLS00992	Contig10426.g11119	GSPATP00004885001	TTHERM_00068140	Contig2793.0.g103	s12407	p4474	t27895	o48484
CLS00994	GSPATP00021767001	TTHERM_01347910	Contig12475.0.g1	Contig5276.g5654	p49089	t67860	o31117	s6333
CLS00994	TTHERM_01347910	GSPATP00021767001	Contig12475.0.g1	Contig5276.g5654	t67860	p49089	o31117	s6333
CLS00994	Contig12475.0.g1	GSPATP00021767001	TTHERM_01347910	Contig5276.g5654	o31117	p49089	t67860	s6333
CLS00994	Contig5276.g5654	GSPATP00021767001	TTHERM_01347910	Contig12475.0.g1	s6333	p49089	t67860	o31117
CLS00997	GSPATP00033750001	TTHERM_00616340	Contig17686.0.g40	Contig11025.g11780	p12804	t33696	o10478	s35733
CLS00997	TTHERM_00616340	GSPATP00033750001	Contig17686.0.g40	Contig11025.g11780	t33696	p12804	o10478	s35733
CLS00997	Contig17686.0.g40	GSPATP00033750001	TTHERM_00616340	Contig11025.g11780	o10478	p12804	t33696	s35733
CLS00997	Contig11025.g11780	GSPATP00033750001	TTHERM_00616340	Contig17686.0.g40	s35733	p12804	t33696	o10478
CLS01000	GSPATP00015541001	TTHERM_00149630	Contig21034.0.g40	Contig9833.g10517	p37080	t77360	o44824	s34530
CLS01000	TTHERM_00149630	GSPATP00015541001	Contig21034.0.g40	Contig9833.g10517	t77360	p37080	o44824	s34530
CLS01000	Contig21034.0.g40	GSPATP00015541001	TTHERM_00149630	Contig9833.g10517	o44824	p37080	t77360	s34530
CLS01000	Contig9833.g10517	GSPATP00015541001	TTHERM_00149630	Contig21034.0.g40	s34530	p37080	t77360	o44824
CLS01022	GSPATP00007244001	TTHERM_00037219	Contig2890.0.g87	Contig14491.g15441	p81370	t97484	o18132	s17280
CLS01022	TTHERM_00037219	GSPATP00007244001	Contig2890.0.g87	Contig14491.g15441	t97484	p81370	o18132	s17280
CLS01022	Contig2890.0.g87	GSPATP00007244001	TTHERM_00037219	Contig14491.g15441	o18132	p81370	t97484	s17280
CLS01022	Contig14491.g15441	GSPATP00007244001	TTHERM_00037219	Contig2890.0.g87	s17280	p81370	t97484	o18132
CLS01024	GSPATP00021216001	TTHERM_00494730	Contig16946.0.g34	Contig6382.g6833	p108682	t82151	o9589	s7623
CLS01024	TTHERM_00494730	GSPATP00021216001	Contig16946.0.g34	Contig6382.g6833	t82151	p108682	o9589	s7623
CLS01024	Contig16946.0.g34	GSPATP00021216001	TTHERM_00494730	Contig6382.g6833	o9589	p108682	t82151	s7623
CLS01024	Contig6382.g6833	GSPATP00021216001	TTHERM_00494730	Contig16946.0.g34	s7623	p108682	t82151	o9589
CLS01028	GSPATP00021736001	TTHERM_00562810	Contig18702.0.g87	Contig4417.g4723	p49032	t32600	o40957	s5269
CLS01028	TTHERM_00562810	GSPATP00021736001	Contig18702.0.g87	Contig4417.g4723	t32600	p49032	o40957	s5269
CLS01028	Contig18702.0.g87	GSPATP00021736001	TTHERM_00562810	Contig4417.g4723	o40957	p49032	t32600	s5269
CLS01028	Contig4417.g4723	GSPATP00021736001	TTHERM_00562810	Contig18702.0.g87	s5269	p49032	t32600	o40957
CLS01035	GSPATP00027995001	TTHERM_00316290	Contig15239.0.g117	Contig5479.g5855	p62811	t18912	o7538	s29652
CLS01035	TTHERM_00316290	GSPATP00027995001	Contig15239.0.g117	Contig5479.g5855	t18912	p62811	o7538	s29652
CLS01035	Contig15239.0.g117	GSPATP00027995001	TTHERM_00316290	Contig5479.g5855	o7538	p62811	t18912	s29652
CLS01035	Contig15239.0.g117	GSPATP00027995001	TTHERM_00316290	Contig5479.g5855	o7539	p62812	t18913	s29653
CLS01035	Contig5479.g5855	GSPATP00027995001	TTHERM_00316290	Contig15239.0.g117	s29652	p62811	t18912	o7538
CLS01035	Contig5479.g5855	GSPATP00027995001	TTHERM_00316290	Contig15239.0.g117	s29653	p62812	t18913	o7539
CLS01047	GSPATP00016887001	TTHERM_00426220	Contig2439.0.g80	Contig4341.g4649	p101159	t50940	o17517	s5204
CLS01047	TTHERM_00426220	GSPATP00016887001	Contig2439.0.g80	Contig4341.g4649	t50940	p101159	o17517	s5204
CLS01047	Contig2439.0.g80	GSPATP00016887001	TTHERM_00426220	Contig4341.g4649	o17517	p101159	t50940	s5204
CLS01047	Contig4341.g4649	GSPATP00016887001	TTHERM_00426220	Contig2439.0.g80	s5204	p101159	t50940	o17517
CLS01060	GSPATP00018489001	TTHERM_00548030	Contig1164.1.g32	Contig7106.g7595	p103723	t86334	o2498	s8570
CLS01060	TTHERM_00548030	GSPATP00018489001	Contig1164.1.g32	Contig7106.g7595	t86334	p103723	o2498	s8570
CLS01060	Contig1164.1.g32	GSPATP00018489001	TTHERM_00548030	Contig7106.g7595	o2498	p103723	t86334	s8570
CLS01060	Contig7106.g7595	GSPATP00018489001	TTHERM_00548030	Contig1164.1.g32	s8570	p103723	t86334	o2498
CLS01063	GSPATP00021943001	TTHERM_01085570	Contig6560.0.g89	Contig13861.g14790	p49382	t39295	o22377	s38741
CLS01063	TTHERM_01085570	GSPATP00021943001	Contig6560.0.g89	Contig13861.g14790	t39295	p49382	o22377	s38741
CLS01063	TTHERM_01085570	GSPATP00021943001	Contig6560.0.g89	Contig13861.g14790	t39298	p49384	o22380	s38744
CLS01063	Contig6560.0.g89	GSPATP00021943001	TTHERM_01085570	Contig13861.g14790	o22377	p49382	t39295	s38741
CLS01063	Contig13861.g14790	GSPATP00021943001	TTHERM_01085570	Contig6560.0.g89	s38741	p49382	t39295	o22377
CLS01064	GSPATP00012988001	TTHERM_01000190	Contig20321.0.g101	Contig15527.g16546	p32410	t94792	o13701	s18514
CLS01064	TTHERM_01000190	GSPATP00012988001	Contig20321.0.g101	Contig15527.g16546	t94792	p32410	o13701	s18514
CLS01064	Contig20321.0.g101	GSPATP00012988001	TTHERM_01000190	Contig15527.g16546	o13701	p32410	t94792	s18514
CLS01064	Contig15527.g16546	GSPATP00012988001	TTHERM_01000190	Contig20321.0.g101	s18514	p32410	t94792	o13701
CLS01066	GSPATP00037835001	TTHERM_00189270	Contig22941.0.g1	Contig6056.g6481	p20990	t75580	o47642	s7219
CLS01066	TTHERM_00189270	GSPATP00037835001	Contig22941.0.g1	Contig6056.g6481	t75580	p20990	o47642	s7219
CLS01066	Contig22941.0.g1	GSPATP00037835001	TTHERM_00189270	Contig6056.g6481	o47642	p20990	t75580	s7219
CLS01066	Contig6056.g6481	GSPATP00037835001	TTHERM_00189270	Contig22941.0.g1	s7219	p20990	t75580	o47642
CLS01072	GSPATP00008705001	TTHERM_00434070	Contig18343.0.g85	Contig5512.g5900	p24930	t47826	o11270	s29705
CLS01072	TTHERM_00434070	GSPATP00008705001	Contig18343.0.g85	Contig5512.g5900	t47826	p24930	o11270	s29705
CLS01072	Contig18343.0.g85	GSPATP00008705001	TTHERM_00434070	Contig5512.g5900	o11270	p24930	t47826	s29705
CLS01072	Contig5512.g5900	GSPATP00008705001	TTHERM_00434070	Contig18343.0.g85	s29705	p24930	t47826	o11270
CLS01081	GSPATP00021351001	TTHERM_00149400	Contig4964.0.g30	Contig4761.g5091	p108883	t24575	o51622	s5712
CLS01081	TTHERM_00149400	GSPATP00021351001	Contig4964.0.g30	Contig4761.g5091	t24575	p108883	o51622	s5712
CLS01081	Contig4964.0.g30	GSPATP00021351001	TTHERM_00149400	Contig4761.g5091	o51622	p108883	t24575	s5712
CLS01081	Contig4761.g5091	GSPATP00021351001	TTHERM_00149400	Contig4964.0.g30	s5712	p108883	t24575	o51622
CLS01102	GSPATP00011589001	TTHERM_00077080	Contig11297.0.g96	Contig10051.g10741	p30232	t98298	o29095	s12041
CLS01102	TTHERM_00077080	GSPATP00011589001	Contig11297.0.g96	Contig10051.g10741	t98298	p30232	o29095	s12041
CLS01102	Contig11297.0.g96	GSPATP00011589001	TTHERM_00077080	Contig10051.g10741	o29095	p30232	t98298	s12041
CLS01102	Contig10051.g10741	GSPATP00011589001	TTHERM_00077080	Contig11297.0.g96	s12041	p30232	t98298	o29095
CLS01110	GSPATP00016536001	TTHERM_00717780	Contig9279.0.0.g16	Contig11841.g12658	p38685	t98032	o57937	s14269
CLS01110	TTHERM_00717780	GSPATP00016536001	Contig9279.0.0.g16	Contig11841.g12658	t98032	p38685	o57937	s14269
CLS01110	Contig9279.0.0.g16	GSPATP00016536001	TTHERM_00717780	Contig11841.g12658	o57937	p38685	t98032	s14269
CLS01110	Contig11841.g12658	GSPATP00016536001	TTHERM_00717780	Contig9279.0.0.g16	s14269	p38685	t98032	o57937
CLS01115	GSPATP00009326001	TTHERM_00112640	Contig293.1.g73	Contig19124.g20281	p25803	t41622	o48687	s44110
CLS01115	GSPATP00009326001	TTHERM_00112640	Contig293.1.g73	Contig19124.g20281	p25807	t41631	o48688	s44111
CLS01115	TTHERM_00112640	GSPATP00009326001	Contig293.1.g73	Contig19124.g20281	t41622	p25803	o48687	s44110
CLS01115	TTHERM_00112640	GSPATP00009326001	Contig293.1.g73	Contig19124.g20281	t41631	p25807	o48688	s44111
CLS01115	Contig293.1.g73	GSPATP00009326001	TTHERM_00112640	Contig19124.g20281	o48687	p25803	t41622	s44110
CLS01115	Contig293.1.g73	GSPATP00009326001	TTHERM_00112640	Contig19124.g20281	o48688	p25807	t41631	s44111
CLS01115	Contig19124.g20281	GSPATP00009326001	TTHERM_00112640	Contig293.1.g73	s44110	p25803	t41622	o48687
CLS01115	Contig19124.g20281	GSPATP00009326001	TTHERM_00112640	Contig293.1.g73	s44111	p25807	t41631	o48688
CLS01119	GSPATP00037839001	TTHERM_00487110	Contig21046.0.g14	Contig15073.g16063	p81930	t17460	o14650	s17940
CLS01119	TTHERM_00487110	GSPATP00037839001	Contig21046.0.g14	Contig15073.g16063	t17460	p81930	o14650	s17940
CLS01119	Contig21046.0.g14	GSPATP00037839001	TTHERM_00487110	Contig15073.g16063	o14650	p81930	t17460	s17940
CLS01119	Contig15073.g16063	GSPATP00037839001	TTHERM_00487110	Contig21046.0.g14	s17940	p81930	t17460	o14650
CLS01142	GSPATP00014725001	TTHERM_00444240	Contig15496.0.g43	Contig15044.g16027	p35745	t26559	o36133	s39926
CLS01142	TTHERM_00444240	GSPATP00014725001	Contig15496.0.g43	Contig15044.g16027	t26559	p35745	o36133	s39926
CLS01142	Contig15496.0.g43	GSPATP00014725001	TTHERM_00444240	Contig15044.g16027	o36133	p35745	t26559	s39926
CLS01142	Contig15044.g16027	GSPATP00014725001	TTHERM_00444240	Contig15496.0.g43	s39926	p35745	t26559	o36133
CLS01147	GSPATP00011807001	TTHERM_00623060	Contig10910.0.g97	Contig16144.g17199	p92082	t42652	o1358	s41092
CLS01147	GSPATP00011807001	TTHERM_00623060	Contig10910.0.g97	Contig16144.g17199	p92083	t42653	o1359	s41093
CLS01147	TTHERM_00623060	GSPATP00011807001	Contig10910.0.g97	Contig16144.g17199	t42652	p92082	o1358	s41092
CLS01147	TTHERM_00623060	GSPATP00011807001	Contig10910.0.g97	Contig16144.g17199	t42653	p92083	o1359	s41093
CLS01147	Contig10910.0.g97	GSPATP00011807001	TTHERM_00623060	Contig16144.g17199	o1358	p92082	t42652	s41092
CLS01147	Contig10910.0.g97	GSPATP00011807001	TTHERM_00623060	Contig16144.g17199	o1359	p92083	t42653	s41093
CLS01147	Contig16144.g17199	GSPATP00011807001	TTHERM_00623060	Contig10910.0.g97	s41092	p92082	t42652	o1358
CLS01147	Contig16144.g17199	GSPATP00011807001	TTHERM_00623060	Contig10910.0.g97	s41093	p92083	t42653	o1359
CLS01160	GSPATP00017676001	TTHERM_01345800	Contig13714.0.g6	Contig14457.g15401	p102418	t91542	o33324	s39343
CLS01160	TTHERM_01345800	GSPATP00017676001	Contig13714.0.g6	Contig14457.g15401	t91542	p102418	o33324	s39343
CLS01160	Contig13714.0.g6	GSPATP00017676001	TTHERM_01345800	Contig14457.g15401	o33324	p102418	t91542	s39343
CLS01160	Contig14457.g15401	GSPATP00017676001	TTHERM_01345800	Contig13714.0.g6	s39343	p102418	t91542	o33324
CLS01163	GSPATP00022130001	TTHERM_00189450	Contig17326.0.g22	Contig16215.g17273	p49660	t22984	o39027	s19224
CLS01163	TTHERM_00189450	GSPATP00022130001	Contig17326.0.g22	Contig16215.g17273	t22984	p49660	o39027	s19224
CLS01163	Contig17326.0.g22	GSPATP00022130001	TTHERM_00189450	Contig16215.g17273	o39027	p49660	t22984	s19224
CLS01163	Contig16215.g17273	GSPATP00022130001	TTHERM_00189450	Contig17326.0.g22	s19224	p49660	t22984	o39027
CLS01178	GSPATP00024249001	TTHERM_00627000	Contig14550.0.g51	Contig11917.g12751	p53697	t43509	o6584	s36591
CLS01178	GSPATP00024249001	TTHERM_00627000	Contig14550.0.g51	Contig11917.g12751	p53698	t43510	o6585	s36592
CLS01178	TTHERM_00627000	GSPATP00024249001	Contig14550.0.g51	Contig11917.g12751	t43509	p53697	o6584	s36591
CLS01178	TTHERM_00627000	GSPATP00024249001	Contig14550.0.g51	Contig11917.g12751	t43510	p53698	o6585	s36592
CLS01178	Contig14550.0.g51	GSPATP00024249001	TTHERM_00627000	Contig11917.g12751	o6585	p53698	t43510	s36592
CLS01178	Contig11917.g12751	GSPATP00024249001	TTHERM_00627000	Contig14550.0.g51	s36592	p53698	t43510	o6585
CLS01182	GSPATP00009080001	TTHERM_00194260	Contig7825.0.g34	Contig17062.g18177	p86855	t59241	o23983	s20281
CLS01182	TTHERM_00194260	GSPATP00009080001	Contig7825.0.g34	Contig17062.g18177	t59241	p86855	o23983	s20281
CLS01182	Contig7825.0.g34	GSPATP00009080001	TTHERM_00194260	Contig17062.g18177	o23983	p86855	t59241	s20281
CLS01182	Contig17062.g18177	GSPATP00009080001	TTHERM_00194260	Contig7825.0.g34	s20281	p86855	t59241	o23983
CLS01195	GSPATP00017449001	TTHERM_00249810	Contig797.1.g89	Contig14467.g15413	p40870	t10573	o55933	s39364
CLS01195	TTHERM_00249810	GSPATP00017449001	Contig797.1.g89	Contig14467.g15413	t10573	p40870	o55933	s39364
CLS01195	Contig797.1.g89	GSPATP00017449001	TTHERM_00249810	Contig14467.g15413	o55933	p40870	t10573	s39364
CLS01195	Contig14467.g15413	GSPATP00017449001	TTHERM_00249810	Contig797.1.g89	s39364	p40870	t10573	o55933
CLS01197	GSPATP00034461001	TTHERM_00780530	Contig5079.0.g1	Contig8198.g8747	p75223	t36448	o51789	s32571
CLS01197	TTHERM_00780530	GSPATP00034461001	Contig5079.0.g1	Contig8198.g8747	t36448	p75223	o51789	s32571
CLS01197	Contig5079.0.g1	GSPATP00034461001	TTHERM_00780530	Contig8198.g8747	o51789	p75223	t36448	s32571
CLS01197	Contig8198.g8747	GSPATP00034461001	TTHERM_00780530	Contig5079.0.g1	s32571	p75223	t36448	o51789
CLS01206	GSPATP00008275001	TTHERM_00205170	Contig12013.0.g58	Contig4640.g4958	p24192	t60407	o3090	s5551
CLS01206	TTHERM_00205170	GSPATP00008275001	Contig12013.0.g58	Contig4640.g4958	t60407	p24192	o3090	s5551
CLS01206	Contig12013.0.g58	GSPATP00008275001	TTHERM_00205170	Contig4640.g4958	o3090	p24192	t60407	s5551
CLS01206	Contig4640.g4958	GSPATP00008275001	TTHERM_00205170	Contig12013.0.g58	s5551	p24192	t60407	o3090
CLS01214	GSPATP00026755001	TTHERM_00145490	Contig22626.0.g41	Contig6877.g7360	p58007	t78676	o16830	s31174
CLS01214	TTHERM_00145490	GSPATP00026755001	Contig22626.0.g41	Contig6877.g7360	t78676	p58007	o16830	s31174
CLS01214	Contig22626.0.g41	GSPATP00026755001	TTHERM_00145490	Contig6877.g7360	o16830	p58007	t78676	s31174
CLS01214	Contig6877.g7360	GSPATP00026755001	TTHERM_00145490	Contig22626.0.g41	s31174	p58007	t78676	o16830
CLS01220	GSPATP00034087001	TTHERM_00112800	Contig10657.0.g36	Contig17178.g18300	p13870	t41642	o28069	s42200
CLS01220	TTHERM_00112800	GSPATP00034087001	Contig10657.0.g36	Contig17178.g18300	t41642	p13870	o28069	s42200
CLS01220	Contig10657.0.g36	GSPATP00034087001	TTHERM_00112800	Contig17178.g18300	o28069	p13870	t41642	s42200
CLS01220	Contig17178.g18300	GSPATP00034087001	TTHERM_00112800	Contig10657.0.g36	s42200	p13870	t41642	o28069
CLS01247	GSPATP00020363001	TTHERM_00487150	Contig16948.0.0.g28	Contig18170.g19315	p46109	t17473	o38509	s21535
CLS01247	TTHERM_00487150	GSPATP00020363001	Contig16948.0.0.g28	Contig18170.g19315	t17473	p46109	o38509	s21535
CLS01247	Contig16948.0.0.g28	GSPATP00020363001	TTHERM_00487150	Contig18170.g19315	o38509	p46109	t17473	s21535
CLS01247	Contig18170.g19315	GSPATP00020363001	TTHERM_00487150	Contig16948.0.0.g28	s21535	p46109	t17473	o38509
CLS01257	GSPATP00026758001	TTHERM_00820660	Contig1126.1.g113	Contig6412.g6859	p119124	t57135	o29049	s7657
CLS01257	TTHERM_00820660	GSPATP00026758001	Contig1126.1.g113	Contig6412.g6859	t57135	p119124	o29049	s7657
CLS01257	Contig1126.1.g113	GSPATP00026758001	TTHERM_00820660	Contig6412.g6859	o29049	p119124	t57135	s7657
CLS01257	Contig6412.g6859	GSPATP00026758001	TTHERM_00820660	Contig1126.1.g113	s7657	p119124	t57135	o29049
CLS01260	GSPATP00016881001	TTHERM_01345760	Contig22207.0.g77	Contig16017.g17072	p39984	t40004	o46798	s40964
CLS01260	TTHERM_01345760	GSPATP00016881001	Contig22207.0.g77	Contig16017.g17072	t40004	p39984	o46798	s40964
CLS01260	Contig22207.0.g77	GSPATP00016881001	TTHERM_01345760	Contig16017.g17072	o46798	p39984	t40004	s40964
CLS01260	Contig16017.g17072	GSPATP00016881001	TTHERM_01345760	Contig22207.0.g77	s40964	p39984	t40004	o46798
CLS01262	GSPATP00023253001	TTHERM_00848090	Contig7793.0.g5	Contig12063.g12898	p112626	t4505	o23941	s36728
CLS01262	TTHERM_00848090	GSPATP00023253001	Contig7793.0.g5	Contig12063.g12898	t4505	p112626	o23941	s36728
CLS01262	Contig7793.0.g5	GSPATP00023253001	TTHERM_00848090	Contig12063.g12898	o23941	p112626	t4505	s36728
CLS01262	Contig12063.g12898	GSPATP00023253001	TTHERM_00848090	Contig7793.0.g5	s36728	p112626	t4505	o23941
CLS01277	GSPATP00019159001	TTHERM_01079130	Contig14421.0.0.g95	Contig17740.g18863	p43568	t100217	o6398	s42765
CLS01277	TTHERM_01079130	GSPATP00019159001	Contig14421.0.0.g95	Contig17740.g18863	t100217	p43568	o6398	s42765
CLS01277	Contig14421.0.0.g95	GSPATP00019159001	TTHERM_01079130	Contig17740.g18863	o6398	p43568	t100217	s42765
CLS01277	Contig17740.g18863	GSPATP00019159001	TTHERM_01079130	Contig14421.0.0.g95	s42765	p43568	t100217	o6398
CLS01278	GSPATP00010663001	TTHERM_00469100	Contig10954.0.g62	Contig15528.g16547	p89345	t29343	o1445	s40429
CLS01278	TTHERM_00469100	GSPATP00010663001	Contig10954.0.g62	Contig15528.g16547	t29343	p89345	o1445	s40429
CLS01278	Contig10954.0.g62	GSPATP00010663001	TTHERM_00469100	Contig15528.g16547	o1445	p89345	t29343	s40429
CLS01278	Contig15528.g16547	GSPATP00010663001	TTHERM_00469100	Contig10954.0.g62	s40429	p89345	t29343	o1445
CLS01279	GSPATP00019271001	TTHERM_00348240	Contig9298.0.g115	Contig13723.g14635	p44435	t79242	o25906	s16463
CLS01279	TTHERM_00348240	GSPATP00019271001	Contig9298.0.g115	Contig13723.g14635	t79242	p44435	o25906	s16463
CLS01279	Contig9298.0.g115	GSPATP00019271001	TTHERM_00348240	Contig13723.g14635	o25906	p44435	t79242	s16463
CLS01279	Contig13723.g14635	GSPATP00019271001	TTHERM_00348240	Contig9298.0.g115	s16463	p44435	t79242	o25906
CLS01298	GSPATP00004959001	TTHERM_00421140	Contig15976.0.g76	Contig12931.g13796	p65510	t69903	o8447	s15570
CLS01298	TTHERM_00421140	GSPATP00004959001	Contig15976.0.g76	Contig12931.g13796	t69903	p65510	o8447	s15570
CLS01298	Contig15976.0.g76	GSPATP00004959001	TTHERM_00421140	Contig12931.g13796	o8447	p65510	t69903	s15570
CLS01298	Contig12931.g13796	GSPATP00004959001	TTHERM_00421140	Contig15976.0.g76	s15570	p65510	t69903	o8447
CLS01323	GSPATP00037040001	TTHERM_00773210	Contig19209.0.g81	Contig4451.g4748	p80218	t16518	o41797	s5308
CLS01323	TTHERM_00773210	GSPATP00037040001	Contig19209.0.g81	Contig4451.g4748	t16518	p80218	o41797	s5308
CLS01323	Contig19209.0.g81	GSPATP00037040001	TTHERM_00773210	Contig4451.g4748	o41797	p80218	t16518	s5308
CLS01323	Contig4451.g4748	GSPATP00037040001	TTHERM_00773210	Contig19209.0.g81	s5308	p80218	t16518	o41797
CLS01326	GSPATP00016102001	TTHERM_00348390	Contig11991.0.g79	Contig12746.g13595	p99391	t79185	o3050	s37451
CLS01326	TTHERM_00348390	GSPATP00016102001	Contig11991.0.g79	Contig12746.g13595	t79185	p99391	o3050	s37451
CLS01326	Contig11991.0.g79	GSPATP00016102001	TTHERM_00348390	Contig12746.g13595	o3050	p99391	t79185	s37451
CLS01326	Contig12746.g13595	GSPATP00016102001	TTHERM_00348390	Contig11991.0.g79	s37451	p99391	t79185	o3050
CLS01344	GSPATP00007974001	TTHERM_01020680	Contig19688.0.g99	Contig16724.g17818	p23722	t38447	o12959	s41788
CLS01344	GSPATP00007974001	TTHERM_01020680	Contig19688.0.g99	Contig16724.g17818	p23723	t38448	o12960	s41789
CLS01344	TTHERM_01020680	GSPATP00007974001	Contig19688.0.g99	Contig16724.g17818	t38447	p23722	o12959	s41788
CLS01344	TTHERM_01020680	GSPATP00007974001	Contig19688.0.g99	Contig16724.g17818	t38448	p23723	o12960	s41789
CLS01344	Contig19688.0.g99	GSPATP00007974001	TTHERM_01020680	Contig16724.g17818	o12959	p23722	t38447	s41788
CLS01344	Contig19688.0.g99	GSPATP00007974001	TTHERM_01020680	Contig16724.g17818	o12960	p23723	t38448	s41789
CLS01344	Contig16724.g17818	GSPATP00007974001	TTHERM_01020680	Contig19688.0.g99	s41788	p23722	t38447	o12959
CLS01344	Contig16724.g17818	GSPATP00007974001	TTHERM_01020680	Contig19688.0.g99	s41789	p23723	t38448	o12960
CLS01363	GSPATP00030395001	TTHERM_00079490	Contig12409.0.0.g14	Contig9395.g10041	p6352	t46707	o31001	s33938
CLS01363	GSPATP00030395001	TTHERM_00079490	Contig12409.0.0.g14	Contig9395.g10041	p6353	t46708	o31002	s33939
CLS01363	TTHERM_00079490	GSPATP00030395001	Contig12409.0.0.g14	Contig9395.g10041	t46707	p6352	o31001	s33938
CLS01363	TTHERM_00079490	GSPATP00030395001	Contig12409.0.0.g14	Contig9395.g10041	t46708	p6353	o31002	s33939
CLS01363	Contig12409.0.0.g14	GSPATP00030395001	TTHERM_00079490	Contig9395.g10041	o31001	p6352	t46707	s33938
CLS01363	Contig12409.0.0.g14	GSPATP00030395001	TTHERM_00079490	Contig9395.g10041	o31002	p6353	t46708	s33939
CLS01363	Contig9395.g10041	GSPATP00030395001	TTHERM_00079490	Contig12409.0.0.g14	s33938	p6352	t46707	o31001
CLS01363	Contig9395.g10041	GSPATP00030395001	TTHERM_00079490	Contig12409.0.0.g14	s33939	p6353	t46708	o31002
CLS01371	GSPATP00012890001	TTHERM_00492850	Contig21964.0.g21	Contig16081.g17140	p93731	t81988	o46364	s19121
CLS01371	TTHERM_00492850	GSPATP00012890001	Contig21964.0.g21	Contig16081.g17140	t81988	p93731	o46364	s19121
CLS01371	Contig21964.0.g21	GSPATP00012890001	TTHERM_00492850	Contig16081.g17140	o46364	p93731	t81988	s19121
CLS01371	Contig16081.g17140	GSPATP00012890001	TTHERM_00492850	Contig21964.0.g21	s19121	p93731	t81988	o46364
CLS01378	GSPATP00027034001	TTHERM_00470650	Contig7433.0.g81	Contig13674.g14578	p119503	t18566	o23547	s38529
CLS01378	TTHERM_00470650	GSPATP00027034001	Contig7433.0.g81	Contig13674.g14578	t18566	p119503	o23547	s38529
CLS01378	Contig7433.0.g81	GSPATP00027034001	TTHERM_00470650	Contig13674.g14578	o23547	p119503	t18566	s38529
CLS01378	Contig13674.g14578	GSPATP00027034001	TTHERM_00470650	Contig7433.0.g81	s38529	p119503	t18566	o23547
CLS01387	TTHERM_00196250	GSPATP00021316001	Contig2560.0.g99	Contig18496.g19654	t5617	p47570	o48171	s21947
CLS01387	Contig18496.g19654	GSPATP00021316001	TTHERM_00196250	Contig2560.0.g99	s21947	p47570	t5617	o48171
CLS01402	GSPATP00008408001	TTHERM_00160930	Contig11918.0.g16	Contig10863.g11605	p85763	t98876	o30164	s12966
CLS01402	TTHERM_00160930	GSPATP00008408001	Contig11918.0.g16	Contig10863.g11605	t98876	p85763	o30164	s12966
CLS01402	Contig11918.0.g16	GSPATP00008408001	TTHERM_00160930	Contig10863.g11605	o30164	p85763	t98876	s12966
CLS01402	Contig10863.g11605	GSPATP00008408001	TTHERM_00160930	Contig11918.0.g16	s12966	p85763	t98876	o30164
CLS01406	TTHERM_00112530	GSPATP00035904001	Contig15787.0.g79	Contig15857.g16907	t41572	p16911	o36621	s40816
CLS01406	Contig15787.0.g79	GSPATP00035904001	TTHERM_00112530	Contig15857.g16907	o36621	p16911	t41572	s40816
CLS01406	Contig15787.0.g79	GSPATP00035904001	TTHERM_00112530	Contig15857.g16907	o36622	p16912	t41573	s40817
CLS01407	GSPATP00023525001	TTHERM_01188360	Contig18308.0.g1	Contig14521.g15471	p51777	t65839	o11206	s39426
CLS01407	TTHERM_01188360	GSPATP00023525001	Contig18308.0.g1	Contig14521.g15471	t65839	p51777	o11206	s39426
CLS01407	Contig18308.0.g1	GSPATP00023525001	TTHERM_01188360	Contig14521.g15471	o11206	p51777	t65839	s39426
CLS01407	Contig14521.g15471	GSPATP00023525001	TTHERM_01188360	Contig18308.0.g1	s39426	p51777	t65839	o11206
CLS01408	GSPATP00031143001	TTHERM_00283330	Contig22561.0.g34	Contig12222.g13061	p8166	t21912	o16756	s14767
CLS01408	TTHERM_00283330	GSPATP00031143001	Contig22561.0.g34	Contig12222.g13061	t21912	p8166	o16756	s14767
CLS01408	Contig22561.0.g34	GSPATP00031143001	TTHERM_00283330	Contig12222.g13061	o16756	p8166	t21912	s14767
CLS01408	Contig12222.g13061	GSPATP00031143001	TTHERM_00283330	Contig22561.0.g34	s14767	p8166	t21912	o16756
CLS01411	GSPATP00018343001	TTHERM_00681730	Contig22185.0.g98	Contig4267.g4571	p103517	t35618	o46762	s5111
CLS01411	GSPATP00018343001	TTHERM_00681730	Contig22185.0.g98	Contig4267.g4571	p103520	t35621	o46765	s5114
CLS01411	TTHERM_00681730	GSPATP00018343001	Contig22185.0.g98	Contig4267.g4571	t35618	p103517	o46762	s5111
CLS01411	TTHERM_00681730	GSPATP00018343001	Contig22185.0.g98	Contig4267.g4571	t35621	p103520	o46765	s5114
CLS01411	Contig22185.0.g98	GSPATP00018343001	TTHERM_00681730	Contig4267.g4571	o46762	p103517	t35618	s5111
CLS01411	Contig22185.0.g98	GSPATP00018343001	TTHERM_00681730	Contig4267.g4571	o46765	p103520	t35621	s5114
CLS01411	Contig4267.g4571	GSPATP00018343001	TTHERM_00681730	Contig22185.0.g98	s5111	p103517	t35618	o46762
CLS01411	Contig4267.g4571	GSPATP00018343001	TTHERM_00681730	Contig22185.0.g98	s5114	p103520	t35621	o46765
CLS01420	TTHERM_00439320	GSPATP00009030001	Contig713.1.g94	Contig15899.g16948	t28467	p86775	o23098	s18890
CLS01453	GSPATP00013523001	TTHERM_00657240	Contig15468.0.0.g66	Contig4418.g4725	p94738	t33316	o36079	s5275
CLS01453	TTHERM_00657240	GSPATP00013523001	Contig15468.0.0.g66	Contig4418.g4725	t33316	p94738	o36079	s5275
CLS01453	Contig15468.0.0.g66	GSPATP00013523001	TTHERM_00657240	Contig4418.g4725	o36079	p94738	t33316	s5275
CLS01453	Contig4418.g4725	GSPATP00013523001	TTHERM_00657240	Contig15468.0.0.g66	s5275	p94738	t33316	o36079
CLS01459	GSPATP00015697001	TTHERM_00202890	Contig4612.0.g74	Contig6830.g7298	p98693	t6812	o51096	s8164
CLS01459	TTHERM_00202890	GSPATP00015697001	Contig4612.0.g74	Contig6830.g7298	t6812	p98693	o51096	s8164
CLS01459	Contig4612.0.g74	GSPATP00015697001	TTHERM_00202890	Contig6830.g7298	o51096	p98693	t6812	s8164
CLS01459	Contig6830.g7298	GSPATP00015697001	TTHERM_00202890	Contig4612.0.g74	s8164	p98693	t6812	o51096
CLS03262	GSPATP00011160001	TTHERM_00773340	Contig19853.0.g31	Contig16962.g18066	p29493	t69127	o42923	s20150
CLS03262	TTHERM_00773340	GSPATP00011160001	Contig19853.0.g31	Contig16962.g18066	t69127	p29493	o42923	s20150
CLS03262	Contig19853.0.g31	GSPATP00011160001	TTHERM_00773340	Contig16962.g18066	o42923	p29493	t69127	s20150
CLS03262	Contig16962.g18066	GSPATP00011160001	TTHERM_00773340	Contig19853.0.g31	s20150	p29493	t69127	o42923
CLS03271	TTHERM_00442140	GSPATP00019851001	Contig10284.0.g42	Contig4431.g4731	t70409	p45315	o27358	s28508
CLS03271	Contig10284.0.g42	GSPATP00019851001	TTHERM_00442140	Contig4431.g4731	o27358	p45315	t70409	s28508
CLS03282	Contig7966.0.g41	GSPATP00024663001	TTHERM_00443120	Contig15663.g16687	o55924	p54262	t70614	s40566
CLS03282	Contig15663.g16687	GSPATP00024663001	TTHERM_00443120	Contig7966.0.g41	s40566	p54262	t70614	o55924
CLS03305	GSPATP00019014001	TTHERM_00474480	Contig19131.0.g70	Contig7132.g7624	p104578	t81507	o41664	s31439
CLS03305	TTHERM_00474480	GSPATP00019014001	Contig19131.0.g70	Contig7132.g7624	t81507	p104578	o41664	s31439
CLS03305	Contig19131.0.g70	GSPATP00019014001	TTHERM_00474480	Contig7132.g7624	o41664	p104578	t81507	s31439
CLS03305	Contig7132.g7624	GSPATP00019014001	TTHERM_00474480	Contig19131.0.g70	s31439	p104578	t81507	o41664
CLS03308	TTHERM_00486400	GSPATP00004602001	Contig19725.0.g6	Contig6310.g6756	t70105	p62115	o42684	s30511
CLS03421	GSPATP00022422001	TTHERM_00348630	Contig17700.0.g37	Contig18713.g19873	p50119	t79147	o39588	s43744
CLS03421	GSPATP00022422001	TTHERM_00348630	Contig17700.0.g37	Contig18713.g19873	p50120	t79148	o39589	s43745
CLS03421	TTHERM_00348630	GSPATP00022422001	Contig17700.0.g37	Contig18713.g19873	t79147	p50119	o39588	s43744
CLS03421	TTHERM_00348630	GSPATP00022422001	Contig17700.0.g37	Contig18713.g19873	t79148	p50120	o39589	s43745
CLS03421	Contig17700.0.g37	GSPATP00022422001	TTHERM_00348630	Contig18713.g19873	o39588	p50119	t79147	s43744
CLS03421	Contig17700.0.g37	GSPATP00022422001	TTHERM_00348630	Contig18713.g19873	o39589	p50120	t79148	s43745
CLS03421	Contig18713.g19873	GSPATP00022422001	TTHERM_00348630	Contig17700.0.g37	s43744	p50119	t79147	o39588
CLS03421	Contig18713.g19873	GSPATP00022422001	TTHERM_00348630	Contig17700.0.g37	s43745	p50120	t79148	o39589
CLS03470	GSPATP00025185001	TTHERM_00502380	Contig345.1.g7	Contig4275.g4583	p54949	t31325	o18800	s28363
CLS03470	TTHERM_00502380	GSPATP00025185001	Contig345.1.g7	Contig4275.g4583	t31325	p54949	o18800	s28363
CLS03470	Contig345.1.g7	GSPATP00025185001	TTHERM_00502380	Contig4275.g4583	o18800	p54949	t31325	s28363
CLS03470	Contig4275.g4583	GSPATP00025185001	TTHERM_00502380	Contig345.1.g7	s28363	p54949	t31325	o18800
CLS03515	GSPATP00005631001	TTHERM_00193860	Contig7751.0.g11	Contig18842.g19991	p10460	t5219	o23886	s43857
CLS03515	TTHERM_00193860	GSPATP00005631001	Contig7751.0.g11	Contig18842.g19991	t5219	p10460	o23886	s43857
CLS03515	Contig7751.0.g11	GSPATP00005631001	TTHERM_00193860	Contig18842.g19991	o23886	p10460	t5219	s43857
CLS03515	Contig18842.g19991	GSPATP00005631001	TTHERM_00193860	Contig7751.0.g11	s43857	p10460	t5219	o23886
CLS03529	GSPATP00005706001	TTHERM_01132890	Contig380.1.g56	Contig16692.g17787	p10592	t12055	o50020	s19819
CLS03529	TTHERM_01132890	GSPATP00005706001	Contig380.1.g56	Contig16692.g17787	t12050	p10587	o50017	s19816
CLS03529	TTHERM_01132890	GSPATP00005706001	Contig380.1.g56	Contig16692.g17787	t12055	p10592	o50020	s19819
CLS03529	Contig380.1.g56	GSPATP00005706001	TTHERM_01132890	Contig16692.g17787	o50020	p10592	t12055	s19819
CLS03529	Contig16692.g17787	GSPATP00005706001	TTHERM_01132890	Contig380.1.g56	s19819	p10592	t12055	o50020
CLS03531	GSPATP00032364001	TTHERM_00692970	Contig19671.0.g100	Contig4663.g4975	p10093	t38216	o12935	s5558
CLS03531	TTHERM_00692970	GSPATP00032364001	Contig19671.0.g100	Contig4663.g4975	t38216	p10093	o12935	s5558
CLS03531	Contig19671.0.g100	GSPATP00032364001	TTHERM_00692970	Contig4663.g4975	o12935	p10093	t38216	s5558
CLS03531	Contig4663.g4975	GSPATP00032364001	TTHERM_00692970	Contig19671.0.g100	s5558	p10093	t38216	o12935
CLS03671	GSPATP00006878001	TTHERM_00145910	Contig20436.0.g70	Contig13673.g14577	p79212	t25973	o43891	s16381
CLS03671	TTHERM_00145910	GSPATP00006878001	Contig20436.0.g70	Contig13673.g14577	t25973	p79212	o43891	s16381
CLS03671	Contig20436.0.g70	GSPATP00006878001	TTHERM_00145910	Contig13673.g14577	o43891	p79212	t25973	s16381
CLS03671	Contig13673.g14577	GSPATP00006878001	TTHERM_00145910	Contig20436.0.g70	s16381	p79212	t25973	o43891
CLS03682	GSPATP00013178001	TTHERM_00637660	Contig20200.0.g58	Contig18404.g19546	p32730	t106297	o43498	s43445
CLS03682	TTHERM_00637660	GSPATP00013178001	Contig20200.0.g58	Contig18404.g19546	t106297	p32730	o43498	s43445
CLS03682	Contig20200.0.g58	GSPATP00013178001	TTHERM_00637660	Contig18404.g19546	o43498	p32730	t106297	s43445
CLS03682	Contig18404.g19546	GSPATP00013178001	TTHERM_00637660	Contig20200.0.g58	s43445	p32730	t106297	o43498
CLS03685	Contig12890.0.g102	GSPATP00007019001	TTHERM_00382120	Contig19448.g20620	o4309	p80985	t102605	s44497
CLS03685	Contig19448.g20620	GSPATP00007019001	TTHERM_00382120	Contig12890.0.g102	s44497	p80985	t102605	o4309
CLS03752	GSPATP00007505001	TTHERM_00399210	Contig4733.0.g43	Contig4098.g4386	p21927	t30250	o51304	s28185
CLS03752	TTHERM_00399210	GSPATP00007505001	Contig4733.0.g43	Contig4098.g4386	t30250	p21927	o51304	s28185
CLS03752	Contig4733.0.g43	GSPATP00007505001	TTHERM_00399210	Contig4098.g4386	o51304	p21927	t30250	s28185
CLS03752	Contig4098.g4386	GSPATP00007505001	TTHERM_00399210	Contig4733.0.g43	s28185	p21927	t30250	o51304
CLS03754	GSPATP00015208001	TTHERM_00787070	Contig21302.0.g1	Contig5439.g5813	p97932	t90001	o15014	s6520
CLS03754	TTHERM_00787070	GSPATP00015208001	Contig21302.0.g1	Contig5439.g5813	t90001	p97932	o15014	s6520
CLS03754	Contig21302.0.g1	GSPATP00015208001	TTHERM_00787070	Contig5439.g5813	o15014	p97932	t90001	s6520
CLS03754	Contig5439.g5813	GSPATP00015208001	TTHERM_00787070	Contig21302.0.g1	s6520	p97932	t90001	o15014
CLS03823	GSPATP00008730001	TTHERM_00695750	Contig10559.0.g20	Contig6694.g7161	p86266	t94673	o27844	s8003
CLS03823	TTHERM_00695750	GSPATP00008730001	Contig10559.0.g20	Contig6694.g7161	t94673	p86266	o27844	s8003
CLS03823	Contig10559.0.g20	GSPATP00008730001	TTHERM_00695750	Contig6694.g7161	o27844	p86266	t94673	s8003
CLS03823	Contig6694.g7161	GSPATP00008730001	TTHERM_00695750	Contig10559.0.g20	s8003	p86266	t94673	o27844
CLS03854	GSPATP00012981001	TTHERM_00106940	Contig16902.0.g77	Contig12222.g13060	p93909	t52142	o9549	s36915
CLS03854	TTHERM_00106940	GSPATP00012981001	Contig16902.0.g77	Contig12222.g13060	t52142	p93909	o9549	s36915
CLS03854	Contig16902.0.g77	GSPATP00012981001	TTHERM_00106940	Contig12222.g13060	o9549	p93909	t52142	s36915
CLS03854	Contig12222.g13060	GSPATP00012981001	TTHERM_00106940	Contig16902.0.g77	s36915	p93909	t52142	o9549
CLS03879	GSPATP00008698001	TTHERM_00758860	Contig19456.0.g85	Contig18587.g19751	p24915	t94890	o42225	s22010
CLS03879	TTHERM_00758860	GSPATP00008698001	Contig19456.0.g85	Contig18587.g19751	t94890	p24915	o42225	s22010
CLS03879	Contig19456.0.g85	GSPATP00008698001	TTHERM_00758860	Contig18587.g19751	o42225	p24915	t94890	s22010
CLS03879	Contig18587.g19751	GSPATP00008698001	TTHERM_00758860	Contig19456.0.g85	s22010	p24915	t94890	o42225
CLS03886	GSPATP00008722001	TTHERM_00780870	Contig6042.0.g64	Contig18451.g19588	p24947	t87922	o53195	s21848
CLS03886	TTHERM_00780870	GSPATP00008722001	Contig6042.0.g64	Contig18451.g19588	t87922	p24947	o53195	s21848
CLS03886	Contig6042.0.g64	GSPATP00008722001	TTHERM_00780870	Contig18451.g19588	o53195	p24947	t87922	s21848
CLS03886	Contig18451.g19588	GSPATP00008722001	TTHERM_00780870	Contig6042.0.g64	s21848	p24947	t87922	o53195
CLS03888	GSPATP00008736001	TTHERM_00193750	Contig11097.0.g21	Contig8251.g8796	p24972	t59114	o1677	s9960
CLS03888	TTHERM_00193750	GSPATP00008736001	Contig11097.0.g21	Contig8251.g8796	t59114	p24972	o1677	s9960
CLS03888	Contig11097.0.g21	GSPATP00008736001	TTHERM_00193750	Contig8251.g8796	o1677	p24972	t59114	s9960
CLS03888	Contig8251.g8796	GSPATP00008736001	TTHERM_00193750	Contig11097.0.g21	s9960	p24972	t59114	o1677
CLS03900	GSPATP00008829001	TTHERM_00802450	Contig1240.1.g131	Contig5121.g5485	p86462	t91699	o30991	s29248
CLS03900	TTHERM_00802450	GSPATP00008829001	Contig1240.1.g131	Contig5121.g5485	t91699	p86462	o30991	s29248
CLS03900	Contig1240.1.g131	GSPATP00008829001	TTHERM_00802450	Contig5121.g5485	o30991	p86462	t91699	s29248
CLS03900	Contig5121.g5485	GSPATP00008829001	TTHERM_00802450	Contig1240.1.g131	s29248	p86462	t91699	o30991
CLS03934	GSPATP00009243001	TTHERM_00813040	Contig721.1.g109	Contig16166.g17230	p25684	t3561	o54809	s19203
CLS03934	TTHERM_00813040	GSPATP00009243001	Contig721.1.g109	Contig16166.g17230	t3561	p25684	o54809	s19203
CLS03934	Contig721.1.g109	GSPATP00009243001	TTHERM_00813040	Contig16166.g17230	o54809	p25684	t3561	s19203
CLS03934	Contig16166.g17230	GSPATP00009243001	TTHERM_00813040	Contig721.1.g109	s19203	p25684	t3561	o54809
CLS03938	GSPATP00019787001	TTHERM_00188480	Contig5643.0.g67	Contig18585.g19749	p106523	t22816	o21350	s22008
CLS03938	TTHERM_00188480	GSPATP00019787001	Contig5643.0.g67	Contig18585.g19749	t22816	p106523	o21350	s22008
CLS03938	Contig5643.0.g67	GSPATP00019787001	TTHERM_00188480	Contig18585.g19749	o21350	p106523	t22816	s22008
CLS03938	Contig18585.g19749	GSPATP00019787001	TTHERM_00188480	Contig5643.0.g67	s22008	p106523	t22816	o21350
CLS04050	GSPATP00010461001	TTHERM_00622660	Contig2768.0.g69	Contig8267.g8815	p89010	t42581	o17978	s32645
CLS04050	TTHERM_00622660	GSPATP00010461001	Contig2768.0.g69	Contig8267.g8815	t42580	p89009	o17977	s32644
CLS04050	TTHERM_00622660	GSPATP00010461001	Contig2768.0.g69	Contig8267.g8815	t42581	p89010	o17978	s32645
CLS04050	Contig2768.0.g69	GSPATP00010461001	TTHERM_00622660	Contig8267.g8815	o17978	p89010	t42581	s32645
CLS04050	Contig8267.g8815	GSPATP00010461001	TTHERM_00622660	Contig2768.0.g69	s32645	p89010	t42581	o17978
CLS04063	Contig4043.g4327	GSPATP00010576001	TTHERM_00490928	Contig8058.0.g113	s28134	p89234	t51582	o56060
CLS04079	GSPATP00019551001	TTHERM_00105450	Contig15822.0.g84	Contig17556.g18674	p44875	t52026	o36678	s42568
CLS04079	GSPATP00019551001	TTHERM_00105450	Contig15822.0.g84	Contig17556.g18674	p44876	t52027	o36679	s42569
CLS04079	TTHERM_00105450	GSPATP00019551001	Contig15822.0.g84	Contig17556.g18674	t52026	p44875	o36678	s42568
CLS04079	TTHERM_00105450	GSPATP00019551001	Contig15822.0.g84	Contig17556.g18674	t52027	p44876	o36679	s42569
CLS04079	Contig15822.0.g84	GSPATP00019551001	TTHERM_00105450	Contig17556.g18674	o36678	p44875	t52026	s42568
CLS04079	Contig15822.0.g84	GSPATP00019551001	TTHERM_00105450	Contig17556.g18674	o36679	p44876	t52027	s42569
CLS04079	Contig17556.g18674	GSPATP00019551001	TTHERM_00105450	Contig15822.0.g84	s42568	p44875	t52026	o36678
CLS04079	Contig17556.g18674	GSPATP00019551001	TTHERM_00105450	Contig15822.0.g84	s42569	p44876	t52027	o36679
CLS04095	GSPATP00014319001	TTHERM_00827030	Contig10061.0.g53	Contig18081.g19216	p96652	t57817	o132	s43114
CLS04095	TTHERM_00827030	GSPATP00014319001	Contig10061.0.g53	Contig18081.g19216	t57817	p96652	o132	s43114
CLS04095	Contig10061.0.g53	GSPATP00014319001	TTHERM_00827030	Contig18081.g19216	o132	p96652	t57817	s43114
CLS04095	Contig18081.g19216	GSPATP00014319001	TTHERM_00827030	Contig10061.0.g53	s43114	p96652	t57817	o132
CLS04140	TTHERM_01179850	GSPATP00011287001	Contig5305.0.g101	Contig14724.g15680	t65792	p91261	o52102	s39628
CLS04140	Contig14724.g15680	GSPATP00011287001	TTHERM_01179850	Contig5305.0.g101	s39628	p91261	t65792	o52102
CLS04151	GSPATP00011670001	TTHERM_00149290	Contig22174.0.g18	Contig11318.g12094	p30391	t77333	o46753	s13579
CLS04151	GSPATP00011670001	TTHERM_00149290	Contig22174.0.g18	Contig11318.g12094	p30392	t77335	o46756	s13582
CLS04151	TTHERM_00149290	GSPATP00011670001	Contig22174.0.g18	Contig11318.g12094	t77333	p30391	o46753	s13579
CLS04151	TTHERM_00149290	GSPATP00011670001	Contig22174.0.g18	Contig11318.g12094	t77335	p30392	o46756	s13582
CLS04151	Contig22174.0.g18	GSPATP00011670001	TTHERM_00149290	Contig11318.g12094	o46753	p30391	t77333	s13579
CLS04151	Contig22174.0.g18	GSPATP00011670001	TTHERM_00149290	Contig11318.g12094	o46756	p30392	t77335	s13582
CLS04151	Contig11318.g12094	GSPATP00011670001	TTHERM_00149290	Contig22174.0.g18	s13579	p30391	t77333	o46753
CLS04151	Contig11318.g12094	GSPATP00011670001	TTHERM_00149290	Contig22174.0.g18	s13582	p30392	t77335	o46756
CLS04159	GSPATP00021391001	TTHERM_00221180	Contig11125.0.g67	Contig5051.g5410	p47696	t25557	o28838	s29175
CLS04159	TTHERM_00221180	GSPATP00021391001	Contig11125.0.g67	Contig5051.g5410	t25557	p47696	o28838	s29175
CLS04159	Contig11125.0.g67	GSPATP00021391001	TTHERM_00221180	Contig5051.g5410	o28838	p47696	t25557	s29175
CLS04159	Contig5051.g5410	GSPATP00021391001	TTHERM_00221180	Contig11125.0.g67	s29175	p47696	t25557	o28838
CLS04171	GSPATP00011993001	TTHERM_00196010	Contig10741.0.g106	Contig15314.g16313	p92408	t5554	o28193	s18207
CLS04171	TTHERM_00196010	GSPATP00011993001	Contig10741.0.g106	Contig15314.g16313	t5553	p92406	o28192	s18206
CLS04171	TTHERM_00196010	GSPATP00011993001	Contig10741.0.g106	Contig15314.g16313	t5554	p92408	o28193	s18207
CLS04171	Contig10741.0.g106	GSPATP00011993001	TTHERM_00196010	Contig15314.g16313	o28193	p92408	t5554	s18207
CLS04171	Contig15314.g16313	GSPATP00011993001	TTHERM_00196010	Contig10741.0.g106	s18207	p92408	t5554	o28193
CLS04185	GSPATP00015535001	TTHERM_00563900	Contig18196.0.g15	Contig12880.g13748	p98431	t84613	o11076	s37614
CLS04185	TTHERM_00563900	GSPATP00015535001	Contig18196.0.g15	Contig12880.g13748	t84613	p98431	o11076	s37614
CLS04185	Contig18196.0.g15	GSPATP00015535001	TTHERM_00563900	Contig12880.g13748	o11076	p98431	t84613	s37614
CLS04185	Contig12880.g13748	GSPATP00015535001	TTHERM_00563900	Contig18196.0.g15	s37614	p98431	t84613	o11076
CLS04199	GSPATP00016963001	TTHERM_00348650	Contig1054.0.g59	Contig16434.g17502	p40119	t79142	o843	s41478
CLS04199	TTHERM_00348650	GSPATP00016963001	Contig1054.0.g59	Contig16434.g17502	t79142	p40119	o843	s41478
CLS04199	Contig1054.0.g59	GSPATP00016963001	TTHERM_00348650	Contig16434.g17502	o843	p40119	t79142	s41478
CLS04199	Contig16434.g17502	GSPATP00016963001	TTHERM_00348650	Contig1054.0.g59	s41478	p40119	t79142	o843
CLS04277	GSPATP00016778001	TTHERM_00161580	Contig14408.0.g47	Contig7203.g7712	p100991	t98750	o34419	s8692
CLS04277	TTHERM_00161580	GSPATP00016778001	Contig14408.0.g47	Contig7203.g7712	t98750	p100991	o34419	s8692
CLS04277	Contig14408.0.g47	GSPATP00016778001	TTHERM_00161580	Contig7203.g7712	o34419	p100991	t98750	s8692
CLS04277	Contig7203.g7712	GSPATP00016778001	TTHERM_00161580	Contig14408.0.g47	s8692	p100991	t98750	o34419
CLS04285	GSPATP00013566001	TTHERM_00835010	Contig2734.0.g118	Contig11379.g12161	p94809	t58026	o17929	s13656
CLS04285	TTHERM_00835010	GSPATP00013566001	Contig2734.0.g118	Contig11379.g12161	t58026	p94809	o17929	s13656
CLS04285	Contig2734.0.g118	GSPATP00013566001	TTHERM_00835010	Contig11379.g12161	o17929	p94809	t58026	s13656
CLS04285	Contig11379.g12161	GSPATP00013566001	TTHERM_00835010	Contig2734.0.g118	s13656	p94809	t58026	o17929
CLS04375	GSPATP00038102001	TTHERM_00658850	Contig6100.0.g94	Contig9630.g10295	p21333	t85463	o53271	s11516
CLS04375	TTHERM_00658850	GSPATP00038102001	Contig6100.0.g94	Contig9630.g10295	t85463	p21333	o53271	s11516
CLS04375	Contig9630.g10295	GSPATP00038102001	TTHERM_00658850	Contig6100.0.g94	s11516	p21333	t85463	o53271
CLS04384	GSPATP00031731001	TTHERM_00918510	Contig6122.0.g74	Contig12724.g13578	p70041	t89837	o21875	s37432
CLS04384	TTHERM_00918510	GSPATP00031731001	Contig6122.0.g74	Contig12724.g13578	t89837	p70041	o21875	s37432
CLS04384	Contig6122.0.g74	GSPATP00031731001	TTHERM_00918510	Contig12724.g13578	o21875	p70041	t89837	s37432
CLS04384	Contig12724.g13578	GSPATP00031731001	TTHERM_00918510	Contig6122.0.g74	s37432	p70041	t89837	o21875
CLS04407	GSPATP00015696001	TTHERM_00703540	Contig715.1.g99	Contig5340.g5714	p98690	t1564	o54722	s6396
CLS04407	GSPATP00015696001	TTHERM_00703540	Contig715.1.g99	Contig5340.g5714	p98691	t1565	o54723	s6397
CLS04407	TTHERM_00703540	GSPATP00015696001	Contig715.1.g99	Contig5340.g5714	t1564	p98690	o54722	s6396
CLS04407	TTHERM_00703540	GSPATP00015696001	Contig715.1.g99	Contig5340.g5714	t1565	p98691	o54723	s6397
CLS04407	Contig715.1.g99	GSPATP00015696001	TTHERM_00703540	Contig5340.g5714	o54722	p98690	t1564	s6396
CLS04407	Contig715.1.g99	GSPATP00015696001	TTHERM_00703540	Contig5340.g5714	o54723	p98691	t1565	s6397
CLS04407	Contig5340.g5714	GSPATP00015696001	TTHERM_00703540	Contig715.1.g99	s6396	p98690	t1564	o54722
CLS04407	Contig5340.g5714	GSPATP00015696001	TTHERM_00703540	Contig715.1.g99	s6397	p98691	t1565	o54723
CLS04413	GSPATP00015805001	TTHERM_00522490	Contig20267.0.g73	Contig18496.g19651	p37472	t31570	o43624	s21938
CLS04413	TTHERM_00522490	GSPATP00015805001	Contig20267.0.g73	Contig18496.g19651	t31570	p37472	o43624	s21938
CLS04413	Contig20267.0.g73	GSPATP00015805001	TTHERM_00522490	Contig18496.g19651	o43624	p37472	t31570	s21938
CLS04413	Contig18496.g19651	GSPATP00015805001	TTHERM_00522490	Contig20267.0.g73	s21938	p37472	t31570	o43624
CLS04426	GSPATP00016071001	TTHERM_00836680	Contig21979.0.g71	Contig13394.g14295	p99357	t37118	o46395	s16121
CLS04426	TTHERM_00836680	GSPATP00016071001	Contig21979.0.g71	Contig13394.g14295	t37118	p99357	o46395	s16121
CLS04426	Contig21979.0.g71	GSPATP00016071001	TTHERM_00836680	Contig13394.g14295	o46395	p99357	t37118	s16121
CLS04426	Contig13394.g14295	GSPATP00016071001	TTHERM_00836680	Contig21979.0.g71	s16121	p99357	t37118	o46395
CLS04434	GSPATP00034301001	TTHERM_00985010	Contig6.0.g64	Contig18179.g19326	p75022	t7960	o53114	s43242
CLS04434	TTHERM_00985010	GSPATP00034301001	Contig6.0.g64	Contig18179.g19326	t7960	p75022	o53114	s43242
CLS04434	Contig6.0.g64	GSPATP00034301001	TTHERM_00985010	Contig18179.g19326	o53114	p75022	t7960	s43242
CLS04434	Contig18179.g19326	GSPATP00034301001	TTHERM_00985010	Contig6.0.g64	s43242	p75022	t7960	o53114
CLS04437	GSPATP00034326001	TTHERM_00455230	Contig121.1.g112	Contig13327.g14224	p75076	t82182	o3218	s16033
CLS04437	GSPATP00034326001	TTHERM_00455230	Contig121.1.g112	Contig13327.g14224	p75080	t82195	o3222	s16035
CLS04437	TTHERM_00455230	GSPATP00034326001	Contig121.1.g112	Contig13327.g14224	t82182	p75076	o3218	s16033
CLS04437	TTHERM_00455230	GSPATP00034326001	Contig121.1.g112	Contig13327.g14224	t82195	p75080	o3222	s16035
CLS04437	Contig121.1.g112	GSPATP00034326001	TTHERM_00455230	Contig13327.g14224	o3218	p75076	t82182	s16033
CLS04437	Contig121.1.g112	GSPATP00034326001	TTHERM_00455230	Contig13327.g14224	o3222	p75080	t82195	s16035
CLS04437	Contig13327.g14224	GSPATP00034326001	TTHERM_00455230	Contig121.1.g112	s16033	p75076	t82182	o3218
CLS04437	Contig13327.g14224	GSPATP00034326001	TTHERM_00455230	Contig121.1.g112	s16035	p75080	t82195	o3222
CLS04451	GSPATP00016856001	TTHERM_00136230	Contig9232.0.g12	Contig4506.g4818	p101113	t23634	o25820	s28564
CLS04451	TTHERM_00136230	GSPATP00016856001	Contig9232.0.g12	Contig4506.g4818	t23634	p101113	o25820	s28564
CLS04451	Contig9232.0.g12	GSPATP00016856001	TTHERM_00136230	Contig4506.g4818	o25820	p101113	t23634	s28564
CLS04451	Contig4506.g4818	GSPATP00016856001	TTHERM_00136230	Contig9232.0.g12	s28564	p101113	t23634	o25820
CLS04475	GSPATP00018566001	TTHERM_00444320	Contig3797.0.g32	Contig18247.g19389	p103809	t26566	o50013	s21603
CLS04475	TTHERM_00444320	GSPATP00018566001	Contig3797.0.g32	Contig18247.g19389	t26566	p103809	o50013	s21603
CLS04475	Contig3797.0.g32	GSPATP00018566001	TTHERM_00444320	Contig18247.g19389	o50013	p103809	t26566	s21603
CLS04475	Contig18247.g19389	GSPATP00018566001	TTHERM_00444320	Contig3797.0.g32	s21603	p103809	t26566	o50013
CLS04494	GSPATP00017299001	TTHERM_00391400	Contig3200.0.g75	Contig18402.g19544	p40629	t93962	o49082	s21773
CLS04494	TTHERM_00391400	GSPATP00017299001	Contig3200.0.g75	Contig18402.g19544	t93962	p40629	o49082	s21773
CLS04494	Contig3200.0.g75	GSPATP00017299001	TTHERM_00391400	Contig18402.g19544	o49082	p40629	t93962	s21773
CLS04494	Contig18402.g19544	GSPATP00017299001	TTHERM_00391400	Contig3200.0.g75	s21773	p40629	t93962	o49082
CLS04568	GSPATP00018125001	TTHERM_00885860	Contig19381.0.1.g85	Contig12495.g13333	p103094	t48272	o12555	s37208
CLS04568	TTHERM_00885860	GSPATP00018125001	Contig19381.0.1.g85	Contig12495.g13333	t48272	p103094	o12555	s37208
CLS04568	Contig19381.0.1.g85	GSPATP00018125001	TTHERM_00885860	Contig12495.g13333	o12555	p103094	t48272	s37208
CLS04568	Contig12495.g13333	GSPATP00018125001	TTHERM_00885860	Contig19381.0.1.g85	s37208	p103094	t48272	o12555
CLS04590	GSPATP00035039001	TTHERM_00579270	Contig3371.0.0.g49	Contig18192.g19336	p15118	t35529	o18736	s21561
CLS04590	TTHERM_00579270	GSPATP00035039001	Contig3371.0.0.g49	Contig18192.g19336	t35529	p15118	o18736	s21561
CLS04590	Contig3371.0.0.g49	GSPATP00035039001	TTHERM_00579270	Contig18192.g19336	o18736	p15118	t35529	s21561
CLS04590	Contig18192.g19336	GSPATP00035039001	TTHERM_00579270	Contig3371.0.0.g49	s21561	p15118	t35529	o18736
CLS04677	GSPATP00022300001	TTHERM_00691900	Contig800.0.g9	Contig14090.g15021	p49943	t16237	o24182	s16839
CLS04677	TTHERM_00691900	GSPATP00022300001	Contig800.0.g9	Contig14090.g15021	t16237	p49943	o24182	s16839
CLS04677	Contig800.0.g9	GSPATP00022300001	TTHERM_00691900	Contig14090.g15021	o24182	p49943	t16237	s16839
CLS04677	Contig14090.g15021	GSPATP00022300001	TTHERM_00691900	Contig800.0.g9	s16839	p49943	t16237	o24182
CLS04682	GSPATP00022344001	TTHERM_01107240	Contig2680.0.g48	Contig19404.g20579	p49991	t38975	o48366	s44460
CLS04682	TTHERM_01107240	GSPATP00022344001	Contig2680.0.g48	Contig19404.g20579	t38975	p49991	o48366	s44460
CLS04682	Contig2680.0.g48	GSPATP00022344001	TTHERM_01107240	Contig19404.g20579	o48366	p49991	t38975	s44460
CLS04682	Contig19404.g20579	GSPATP00022344001	TTHERM_01107240	Contig2680.0.g48	s44460	p49991	t38975	o48366
