# Supplementary material for: Evolution of the Exon-Intron Structure in Ciliate Genomes
Source: PLoS One. 2016 Sep 7;11(9):e0161476. doi: 10.1371/journal.pone.0161476 (PMC5014332; doi:10.1371/journal.pone.0161476)
Supplement: S2 File — Tables include COG IDs, protein IDs, and corresponding intron IDs. Conserved introns were identified as described in Methods (“Identification of conserved introns”). (ZIP) [file pone.0161476.s006.zip › Cistrons__Stylonychia_Oxytricha_Ichtiophtirius.csv]

CLS02977	IMG5_110490	Contig144.0.g19	Contig11933.g12772	i5500	o6350	s14434
CLS02977	Contig144.0.g19	IMG5_110490	Contig11933.g12772	o6350	i5500	s14434
CLS02977	Contig11933.g12772	IMG5_110490	Contig144.0.g19	s14434	i5500	o6350
CLS02980	IMG5_147510	Contig12032.0.g69	Contig18911.g20065	i8308	o30405	s22371
CLS02980	IMG5_147510	Contig12032.0.g69	Contig18911.g20065	i8309	o30406	s22372
CLS02980	Contig12032.0.g69	IMG5_147510	Contig18911.g20065	o30405	i8308	s22371
CLS02980	Contig12032.0.g69	IMG5_147510	Contig18911.g20065	o30406	i8309	s22372
CLS02980	Contig18911.g20065	IMG5_147510	Contig12032.0.g69	s22371	i8308	o30405
CLS02980	Contig18911.g20065	IMG5_147510	Contig12032.0.g69	s22372	i8309	o30406
CLS02988	IMG5_144020	Contig5272.0.g84	Contig8995.g9617	i21535	o20912	s33475
CLS02988	IMG5_144020	Contig5272.0.g84	Contig8995.g9617	i21536	o20913	s33476
CLS02988	Contig5272.0.g84	IMG5_144020	Contig8995.g9617	o20912	i21535	s33475
CLS02988	Contig5272.0.g84	IMG5_144020	Contig8995.g9617	o20913	i21536	s33476
CLS02988	Contig8995.g9617	IMG5_144020	Contig5272.0.g84	s33475	i21535	o20912
CLS02988	Contig8995.g9617	IMG5_144020	Contig5272.0.g84	s33476	i21536	o20913
CLS03021	IMG5_166710	Contig19009.0.g53	Contig18629.g19794	i23587	o12096	s22055
CLS03021	Contig19009.0.g53	IMG5_166710	Contig18629.g19794	o12096	i23587	s22055
CLS03021	Contig18629.g19794	IMG5_166710	Contig19009.0.g53	s22055	i23587	o12096
CLS03035	IMG5_070330	Contig18193.0.g20	Contig9887.g10571	i3292	o40215	s11849
CLS03035	IMG5_070330	Contig18193.0.g20	Contig9887.g10571	i3296	o40216	s11850
CLS03035	Contig18193.0.g20	IMG5_070330	Contig9887.g10571	o40215	i3292	s11849
CLS03035	Contig18193.0.g20	IMG5_070330	Contig9887.g10571	o40216	i3296	s11850
CLS03035	Contig9887.g10571	IMG5_070330	Contig18193.0.g20	s11849	i3292	o40215
CLS03035	Contig9887.g10571	IMG5_070330	Contig18193.0.g20	s11850	i3296	o40216
CLS03053	IMG5_117250	Contig3701.0.g58	Contig4597.g4913	i5997	o49882	s5526
CLS03053	Contig3701.0.g58	IMG5_117250	Contig4597.g4913	o49882	i5997	s5526
CLS03053	Contig4597.g4913	IMG5_117250	Contig3701.0.g58	s5526	i5997	o49882
CLS03054	IMG5_117240	Contig13074.0.g35	Contig5499.g5888	i5989	o32158	s6608
CLS03054	Contig13074.0.g35	IMG5_117240	Contig5499.g5888	o32158	i5989	s6608
CLS03054	Contig5499.g5888	IMG5_117240	Contig13074.0.g35	s6608	i5989	o32158
CLS03071	IMG5_120260	Contig18818.0.g85	Contig14586.g15539	i6375	o11831	s39490
CLS03071	Contig18818.0.g85	IMG5_120260	Contig14586.g15539	o11831	i6375	s39490
CLS03071	Contig14586.g15539	IMG5_120260	Contig18818.0.g85	s39490	i6375	o11831
CLS03095	IMG5_187620	Contig10938.0.g114	Contig12281.g13115	i25453	o1411	s14826
CLS03095	Contig10938.0.g114	IMG5_187620	Contig12281.g13115	o1411	i25453	s14826
CLS03095	Contig12281.g13115	IMG5_187620	Contig10938.0.g114	s14826	i25453	o1411
CLS03101	IMG5_006240	Contig7148.0.g93	Contig4819.g5147	i13875	o23108	s5774
CLS03101	Contig7148.0.g93	IMG5_006240	Contig4819.g5147	o23108	i13875	s5774
CLS03101	Contig4819.g5147	IMG5_006240	Contig7148.0.g93	s5774	i13875	o23108
CLS03167	IMG5_145200	Contig20146.0.g34	Contig4236.g4536	i21660	o13507	s5075
CLS03167	Contig20146.0.g34	IMG5_145200	Contig4236.g4536	o13507	i21660	s5075
CLS03167	Contig4236.g4536	IMG5_145200	Contig20146.0.g34	s5075	i21660	o13507
CLS03192	IMG5_138440	Contig13400.0.g78	Contig11112.g11876	i21274	o32778	s13301
CLS03192	Contig13400.0.g78	IMG5_138440	Contig11112.g11876	o32778	i21274	s13301
CLS03192	Contig11112.g11876	IMG5_138440	Contig13400.0.g78	s13301	i21274	o32778
CLS03220	IMG5_186990	Contig645.1.g7	Contig14176.g15108	i25391	o22243	s16913
CLS03220	Contig645.1.g7	IMG5_186990	Contig14176.g15108	o22243	i25391	s16913
CLS03220	Contig14176.g15108	IMG5_186990	Contig645.1.g7	s16913	i25391	o22243
CLS03225	IMG5_185190	Contig21825.0.g105	Contig17333.g18450	i11447	o15717	s42343
CLS03225	Contig21825.0.g105	IMG5_185190	Contig17333.g18450	o15717	i11447	s42343
CLS03225	Contig17333.g18450	IMG5_185190	Contig21825.0.g105	s42343	i11447	o15717
CLS03227	IMG5_115720	Contig622.0.g52	Contig19823.g21021	i5822	o53474	s23407
CLS03227	IMG5_115720	Contig622.0.g52	Contig19823.g21021	i5823	o53475	s23408
CLS03227	Contig622.0.g52	IMG5_115720	Contig19823.g21021	o53474	i5822	s23407
CLS03227	Contig622.0.g52	IMG5_115720	Contig19823.g21021	o53475	i5823	s23408
CLS03227	Contig19823.g21021	IMG5_115720	Contig622.0.g52	s23407	i5822	o53474
CLS03227	Contig19823.g21021	IMG5_115720	Contig622.0.g52	s23408	i5823	o53475
CLS00003	IMG5_162600	Contig19712.0.g79	Contig11117.g11885	i9554	o42663	s35823
CLS00003	Contig19712.0.g79	IMG5_162600	Contig11117.g11885	o42663	i9554	s35823
CLS00003	Contig11117.g11885	IMG5_162600	Contig19712.0.g79	s35823	i9554	o42663
CLS00004	IMG5_189190	Contig14504.0.g56	Contig15971.g17019	i25591	o34611	s18966
CLS00004	Contig14504.0.g56	IMG5_189190	Contig15971.g17019	o34611	i25591	s18966
CLS00004	Contig15971.g17019	IMG5_189190	Contig14504.0.g56	s18966	i25591	o34611
CLS00006	IMG5_137810	Contig18742.0.g66	Contig15856.g16905	i21250	o11696	s18847
CLS00006	Contig18742.0.g66	IMG5_137810	Contig15856.g16905	o11696	i21250	s18847
CLS00006	Contig15856.g16905	IMG5_137810	Contig18742.0.g66	s18847	i21250	o11696
CLS00010	IMG5_137550	Contig21891.0.g8	Contig11540.g12345	i21223	o46205	s13896
CLS00010	IMG5_137550	Contig21891.0.g8	Contig11540.g12345	i21225	o46206	s13897
CLS00010	Contig21891.0.g8	IMG5_137550	Contig11540.g12345	o46205	i21223	s13896
CLS00010	Contig21891.0.g8	IMG5_137550	Contig11540.g12345	o46206	i21225	s13897
CLS00010	Contig11540.g12345	IMG5_137550	Contig21891.0.g8	s13896	i21223	o46205
CLS00010	Contig11540.g12345	IMG5_137550	Contig21891.0.g8	s13897	i21225	o46206
CLS00012	IMG5_137740	Contig13038.0.g105	Contig11773.g12586	i21239	o4504	s36420
CLS00012	Contig13038.0.g105	IMG5_137740	Contig11773.g12586	o4504	i21239	s36420
CLS00012	Contig11773.g12586	IMG5_137740	Contig13038.0.g105	s36420	i21239	o4504
CLS00021	IMG5_173760	Contig10719.0.g52	Contig17519.g18643	i24276	o1083	s42529
CLS00021	IMG5_173760	Contig10719.0.g52	Contig17519.g18643	i24279	o1085	s42531
CLS00021	Contig10719.0.g52	IMG5_173760	Contig17519.g18643	o1083	i24276	s42529
CLS00021	Contig10719.0.g52	IMG5_173760	Contig17519.g18643	o1085	i24279	s42531
CLS00021	Contig17519.g18643	IMG5_173760	Contig10719.0.g52	s42529	i24276	o1083
CLS00021	Contig17519.g18643	IMG5_173760	Contig10719.0.g52	s42531	i24279	o1085
CLS00027	IMG5_085430	Contig10136.0.g95	Contig16381.g17446	i3958	o27147	s19400
CLS00027	Contig10136.0.g95	IMG5_085430	Contig16381.g17446	o27147	i3958	s19400
CLS00027	Contig16381.g17446	IMG5_085430	Contig10136.0.g95	s19400	i3958	o27147
CLS00030	IMG5_162070	Contig302.1.g91	Contig8371.g8925	i9510	o18331	s32785
CLS00030	Contig302.1.g91	IMG5_162070	Contig8371.g8925	o18331	i9510	s32785
CLS00030	Contig8371.g8925	IMG5_162070	Contig302.1.g91	s32785	i9510	o18331
CLS00039	IMG5_176490	Contig13399.0.g37	Contig10592.g11310	i24453	o32758	s35337
CLS00039	IMG5_176490	Contig13399.0.g37	Contig10592.g11310	i24454	o32759	s35338
CLS00039	Contig13399.0.g37	IMG5_176490	Contig10592.g11310	o32758	i24453	s35337
CLS00039	Contig13399.0.g37	IMG5_176490	Contig10592.g11310	o32759	i24454	s35338
CLS00039	Contig10592.g11310	IMG5_176490	Contig13399.0.g37	s35337	i24453	o32758
CLS00039	Contig10592.g11310	IMG5_176490	Contig13399.0.g37	s35338	i24454	o32759
CLS00049	IMG5_021310	Contig5734.0.g8	Contig10696.g11451	i14529	o21435	s35470
CLS00049	Contig5734.0.g8	IMG5_021310	Contig10696.g11451	o21435	i14529	s35470
CLS00049	Contig10696.g11451	IMG5_021310	Contig5734.0.g8	s35470	i14529	o21435
CLS00066	IMG5_100490	Contig5382.0.g35	Contig17947.g19076	i4732	o21043	s42968
CLS00066	IMG5_100490	Contig5382.0.g35	Contig17947.g19076	i4735	o21044	s42969
CLS00066	Contig5382.0.g35	IMG5_100490	Contig17947.g19076	o21043	i4732	s42968
CLS00066	Contig5382.0.g35	IMG5_100490	Contig17947.g19076	o21044	i4735	s42969
CLS00066	Contig17947.g19076	IMG5_100490	Contig5382.0.g35	s42968	i4732	o21043
CLS00066	Contig17947.g19076	IMG5_100490	Contig5382.0.g35	s42969	i4735	o21044
CLS00073	IMG5_183420	Contig8102.0.g32	Contig15329.g16336	i24983	o56140	s18256
CLS00073	Contig8102.0.g32	IMG5_183420	Contig15329.g16336	o56140	i24983	s18256
CLS00073	Contig15329.g16336	IMG5_183420	Contig8102.0.g32	s18255	i24982	o56139
CLS00073	Contig15329.g16336	IMG5_183420	Contig8102.0.g32	s18256	i24983	o56140
CLS00075	IMG5_183550	Contig12619.0.g67	Contig7165.g7671	i25005	o3911	s31489
CLS00075	Contig12619.0.g67	IMG5_183550	Contig7165.g7671	o3911	i25005	s31489
CLS00075	Contig7165.g7671	IMG5_183550	Contig12619.0.g67	s31489	i25005	o3911
CLS00080	IMG5_183540	Contig639.1.g140	Contig4708.g5029	i11311	o22180	s28777
CLS00080	Contig639.1.g140	IMG5_183540	Contig4708.g5029	o22180	i11311	s28777
CLS00080	Contig4708.g5029	IMG5_183540	Contig639.1.g140	s28777	i11311	o22180
CLS00082	IMG5_093060	Contig7152.0.g26	Contig12500.g13341	i17784	o54730	s15080
CLS00082	Contig7152.0.g26	IMG5_093060	Contig12500.g13341	o54730	i17784	s15080
CLS00082	Contig12500.g13341	IMG5_093060	Contig7152.0.g26	s15080	i17784	o54730
CLS00094	IMG5_181510	Contig11285.0.g26	Contig16110.g17168	i11118	o1929	s41053
CLS00094	IMG5_181510	Contig11285.0.g26	Contig16110.g17168	i11120	o1931	s41054
CLS00094	IMG5_181510	Contig11285.0.g26	Contig16110.g17168	i11121	o1932	s41055
CLS00094	Contig11285.0.g26	IMG5_181510	Contig16110.g17168	o1929	i11118	s41053
CLS00094	Contig11285.0.g26	IMG5_181510	Contig16110.g17168	o1931	i11120	s41054
CLS00094	Contig11285.0.g26	IMG5_181510	Contig16110.g17168	o1932	i11121	s41055
CLS00094	Contig16110.g17168	IMG5_181510	Contig11285.0.g26	s41053	i11118	o1929
CLS00094	Contig16110.g17168	IMG5_181510	Contig11285.0.g26	s41054	i11120	o1931
CLS00094	Contig16110.g17168	IMG5_181510	Contig11285.0.g26	s41055	i11121	o1932
CLS00098	IMG5_181470	Contig1173.0.g62	Contig10247.g10936	i24846	o29802	s12227
CLS00098	IMG5_181470	Contig1173.0.g62	Contig10247.g10936	i24847	o29803	s12228
CLS00098	Contig1173.0.g62	IMG5_181470	Contig10247.g10936	o29801	i24845	s12226
CLS00098	Contig1173.0.g62	IMG5_181470	Contig10247.g10936	o29802	i24846	s12227
CLS00098	Contig1173.0.g62	IMG5_181470	Contig10247.g10936	o29803	i24847	s12228
CLS00098	Contig10247.g10936	IMG5_181470	Contig1173.0.g62	s12227	i24846	o29802
CLS00098	Contig10247.g10936	IMG5_181470	Contig1173.0.g62	s12228	i24847	o29803
CLS00104	IMG5_181490	Contig922.0.g42	Contig13795.g14711	i24853	o25802	s38644
CLS00104	Contig922.0.g42	IMG5_181490	Contig13795.g14711	o25802	i24853	s38644
CLS00104	Contig13795.g14711	IMG5_181490	Contig922.0.g42	s38644	i24853	o25802
CLS00123	IMG5_094380	Contig17708.0.g29	Contig18249.g19391	i17827	o39604	s43293
CLS00123	Contig17708.0.g29	IMG5_094380	Contig18249.g19391	o39604	i17827	s43293
CLS00123	Contig18249.g19391	IMG5_094380	Contig17708.0.g29	s43293	i17827	o39604
CLS00127	IMG5_001770	Contig17526.0.g72	Contig12250.g13086	i192	o39335	s36926
CLS00127	Contig17526.0.g72	IMG5_001770	Contig12250.g13086	o39335	i192	s36926
CLS00127	Contig12250.g13086	IMG5_001770	Contig17526.0.g72	s36926	i192	o39335
CLS00138	IMG5_192890	Contig16959.0.g38	Contig9176.g9817	i12120	o9607	s10977
CLS00138	Contig16959.0.g38	IMG5_192890	Contig9176.g9817	o9607	i12120	s10977
CLS00138	Contig9176.g9817	IMG5_192890	Contig16959.0.g38	s10977	i12120	o9607
CLS00141	IMG5_110770	Contig10148.0.g41	Contig8089.g8625	i5540	o27157	s9743
CLS00141	Contig10148.0.g41	IMG5_110770	Contig8089.g8625	o27157	i5540	s9743
CLS00141	Contig8089.g8625	IMG5_110770	Contig10148.0.g41	s9743	i5540	o27157
CLS00148	IMG5_161330	Contig1038.0.g74	Contig10639.g11358	i9455	o27495	s35388
CLS00148	Contig1038.0.g74	IMG5_161330	Contig10639.g11358	o27495	i9455	s35388
CLS00148	Contig10639.g11358	IMG5_161330	Contig1038.0.g74	s35388	i9455	o27495
CLS00150	IMG5_124890	Contig20211.0.g80	Contig9960.g10643	i6813	o43514	s11934
CLS00150	Contig20211.0.g80	IMG5_124890	Contig9960.g10643	o43514	i6813	s11934
CLS00150	Contig9960.g10643	IMG5_124890	Contig20211.0.g80	s11934	i6813	o43514
CLS00151	IMG5_124930	Contig8850.0.g80	Contig14305.g15240	i6819	o57222	s39173
CLS00151	IMG5_124930	Contig8850.0.g80	Contig14305.g15240	i6825	o57224	s39175
CLS00151	Contig8850.0.g80	IMG5_124930	Contig14305.g15240	o57222	i6819	s39173
CLS00151	Contig8850.0.g80	IMG5_124930	Contig14305.g15240	o57224	i6825	s39175
CLS00151	Contig14305.g15240	IMG5_124930	Contig8850.0.g80	s39173	i6819	o57222
CLS00151	Contig14305.g15240	IMG5_124930	Contig8850.0.g80	s39175	i6825	o57224
CLS00170	IMG5_202310	Contig22002.0.g104	Contig12936.g13802	i13074	o46471	s37679
CLS00170	Contig22002.0.g104	IMG5_202310	Contig12936.g13802	o46471	i13074	s37679
CLS00170	Contig12936.g13802	IMG5_202310	Contig22002.0.g104	s37679	i13074	o46471
CLS00173	IMG5_202290	Contig9539.0.g56	Contig8842.g9445	i13068	o58373	s10596
CLS00173	Contig9539.0.g56	IMG5_202290	Contig8842.g9445	o58373	i13068	s10596
CLS00173	Contig8842.g9445	IMG5_202290	Contig9539.0.g56	s10596	i13068	o58373
CLS00184	IMG5_182300	Contig1412.1.g88	Contig7119.g7607	i11192	o6021	s31415
CLS00184	Contig1412.1.g88	IMG5_182300	Contig7119.g7607	o6021	i11192	s31415
CLS00184	Contig7119.g7607	IMG5_182300	Contig1412.1.g88	s31415	i11192	o6021
CLS00195	IMG5_168700	Contig15609.0.g93	Contig11751.g12566	i10154	o7955	s36414
CLS00195	Contig15609.0.g93	IMG5_168700	Contig11751.g12566	o7955	i10154	s36414
CLS00195	Contig11751.g12566	IMG5_168700	Contig15609.0.g93	s36414	i10154	o7955
CLS00196	IMG5_168330	Contig20178.0.g32	Contig10235.g10923	i10082	o43450	s12219
CLS00196	Contig20178.0.g32	IMG5_168330	Contig10235.g10923	o43450	i10082	s12219
CLS00196	Contig10235.g10923	IMG5_168330	Contig20178.0.g32	s12219	i10082	o43450
CLS00200	IMG5_168710	Contig22482.0.g88	Contig9014.g9639	i10157	o16688	s33511
CLS00200	Contig22482.0.g88	IMG5_168710	Contig9014.g9639	o16688	i10157	s33511
CLS00200	Contig9014.g9639	IMG5_168710	Contig22482.0.g88	s33511	i10157	o16688
CLS00207	IMG5_127350	Contig12680.0.g79	Contig13846.g14773	i6990	o31541	s16577
CLS00207	IMG5_127350	Contig12680.0.g79	Contig13846.g14773	i6992	o31542	s16578
CLS00207	Contig12680.0.g79	IMG5_127350	Contig13846.g14773	o31541	i6990	s16577
CLS00207	Contig12680.0.g79	IMG5_127350	Contig13846.g14773	o31542	i6992	s16578
CLS00207	Contig13846.g14773	IMG5_127350	Contig12680.0.g79	s16577	i6990	o31541
CLS00207	Contig13846.g14773	IMG5_127350	Contig12680.0.g79	s16578	i6992	o31542
CLS00219	IMG5_074360	Contig18220.0.g17	Contig16789.g17881	i16935	o11111	s41848
CLS00219	Contig18220.0.g17	IMG5_074360	Contig16789.g17881	o11111	i16935	s41848
CLS00219	Contig16789.g17881	IMG5_074360	Contig18220.0.g17	s41848	i16935	o11111
CLS00224	IMG5_054710	Contig22110.0.g40	Contig12535.g13377	i2392	o46658	s15117
CLS00224	Contig22110.0.g40	IMG5_054710	Contig12535.g13377	o46658	i2392	s15117
CLS00224	Contig12535.g13377	IMG5_054710	Contig22110.0.g40	s15117	i2392	o46658
CLS00225	IMG5_054730	Contig21128.0.g80	Contig14918.g15901	i15752	o44932	s17776
CLS00227	IMG5_186780	Contig1262.0.g65	Contig18241.g19381	i25370	o31430	s43280
CLS00227	Contig1262.0.g65	IMG5_186780	Contig18241.g19381	o31430	i25370	s43280
CLS00227	Contig18241.g19381	IMG5_186780	Contig1262.0.g65	s43280	i25370	o31430
CLS00241	IMG5_185690	Contig2233.0.g90	Contig10016.g10704	i11495	o16555	s34711
CLS00241	Contig2233.0.g90	IMG5_185690	Contig10016.g10704	o16555	i11495	s34711
CLS00241	Contig10016.g10704	IMG5_185690	Contig2233.0.g90	s34711	i11495	o16555
CLS00242	IMG5_185400	Contig21120.0.g73	Contig12296.g13135	i25173	o14786	s14864
CLS00242	Contig21120.0.g73	IMG5_185400	Contig12296.g13135	o14786	i25173	s14864
CLS00242	Contig12296.g13135	IMG5_185400	Contig21120.0.g73	s14864	i25173	o14786
CLS00250	IMG5_126280	Contig21038.0.g42	Contig13816.g14736	i20448	o44832	s16539
CLS00250	Contig21038.0.g42	IMG5_126280	Contig13816.g14736	o44832	i20448	s16539
CLS00250	Contig13816.g14736	IMG5_126280	Contig21038.0.g42	s16539	i20448	o44832
CLS00255	IMG5_063460	Contig17392.0.g62	Contig18685.g19846	i2974	o39130	s43719
CLS00255	IMG5_063460	Contig17392.0.g62	Contig18685.g19846	i2977	o39132	s43721
CLS00255	Contig17392.0.g62	IMG5_063460	Contig18685.g19846	o39130	i2974	s43719
CLS00255	Contig17392.0.g62	IMG5_063460	Contig18685.g19846	o39132	i2977	s43721
CLS00255	Contig18685.g19846	IMG5_063460	Contig17392.0.g62	s43719	i2974	o39130
CLS00255	Contig18685.g19846	IMG5_063460	Contig17392.0.g62	s43721	i2977	o39132
CLS00257	IMG5_153470	Contig91.1.g69	Contig17298.g18427	i22485	o25592	s20580
CLS00257	Contig91.1.g69	IMG5_153470	Contig17298.g18427	o25592	i22485	s20580
CLS00257	Contig17298.g18427	IMG5_153470	Contig91.1.g69	s20580	i22485	o25592
CLS00258	IMG5_153440	Contig1266.1.g34	Contig4179.g4465	i22481	o31491	s5003
CLS00258	Contig1266.1.g34	IMG5_153440	Contig4179.g4465	o31491	i22481	s5003
CLS00258	Contig4179.g4465	IMG5_153440	Contig1266.1.g34	s5003	i22481	o31491
CLS00258	Contig4179.g4465	IMG5_153440	Contig1266.1.g34	s5004	i22483	o31492
CLS00260	IMG5_153290	Contig1088.1.g67	Contig18363.g19506	i8770	o28469	s21725
CLS00260	Contig1088.1.g67	IMG5_153290	Contig18363.g19506	o28469	i8770	s21725
CLS00260	Contig18363.g19506	IMG5_153290	Contig1088.1.g67	s21725	i8770	o28469
CLS00261	IMG5_153480	Contig10417.0.g41	Contig6684.g7150	i22498	o627	s30941
CLS00261	Contig10417.0.g41	IMG5_153480	Contig6684.g7150	o627	i22498	s30941
CLS00261	Contig6684.g7150	IMG5_153480	Contig10417.0.g41	s30941	i22498	o627
CLS00278	IMG5_142840	Contig18445.0.g39	Contig14846.g15816	i8026	o11427	s39749
CLS00278	IMG5_142840	Contig18445.0.g39	Contig14846.g15816	i8028	o11428	s39750
CLS00278	Contig18445.0.g39	IMG5_142840	Contig14846.g15816	o11427	i8026	s39749
CLS00278	Contig18445.0.g39	IMG5_142840	Contig14846.g15816	o11428	i8028	s39750
CLS00278	Contig14846.g15816	IMG5_142840	Contig18445.0.g39	s39749	i8026	o11427
CLS00278	Contig14846.g15816	IMG5_142840	Contig18445.0.g39	s39750	i8028	o11428
CLS00279	IMG5_089160	Contig3407.0.1.g48	Contig11183.g11950	i4082	o49415	s35872
CLS00279	IMG5_089160	Contig3407.0.1.g48	Contig11183.g11950	i4090	o49418	s35873
CLS00279	Contig3407.0.1.g48	IMG5_089160	Contig11183.g11950	o49415	i4082	s35872
CLS00279	Contig3407.0.1.g48	IMG5_089160	Contig11183.g11950	o49418	i4090	s35873
CLS00279	Contig11183.g11950	IMG5_089160	Contig3407.0.1.g48	s35872	i4082	o49415
CLS00279	Contig11183.g11950	IMG5_089160	Contig3407.0.1.g48	s35873	i4090	o49418
CLS00282	IMG5_117000	Contig1053.1.g21	Contig19273.g20431	i19647	o817	s44298
CLS00282	Contig1053.1.g21	IMG5_117000	Contig19273.g20431	o817	i19647	s44298
CLS00282	Contig19273.g20431	IMG5_117000	Contig1053.1.g21	s44298	i19647	o817
CLS00286	IMG5_000700	Contig22520.0.g95	Contig4853.g5191	i13428	o16726	s5834
CLS00286	Contig22520.0.g95	IMG5_000700	Contig4853.g5191	o16726	i13428	s5834
CLS00286	Contig4853.g5191	IMG5_000700	Contig22520.0.g95	s5834	i13428	o16726
CLS00289	IMG5_001210	Contig6265.0.g103	Contig4709.g5030	i13507	o22024	s28779
CLS00289	Contig6265.0.g103	IMG5_001210	Contig4709.g5030	o22024	i13507	s28779
CLS00289	Contig4709.g5030	IMG5_001210	Contig6265.0.g103	s28779	i13507	o22024
CLS00295	IMG5_000530	Contig21128.0.g79	Contig14918.g15902	i13382	o14798	s39835
CLS00295	Contig21128.0.g79	IMG5_000530	Contig14918.g15902	o14798	i13382	s39835
CLS00295	Contig14918.g15902	IMG5_000530	Contig21128.0.g79	s39835	i13382	o14798
CLS00298	IMG5_000490	Contig21269.0.g50	Contig18686.g19847	i13366	o45162	s22148
CLS00298	Contig21269.0.g50	IMG5_000490	Contig18686.g19847	o45162	i13366	s22148
CLS00298	Contig18686.g19847	IMG5_000490	Contig21269.0.g50	s22148	i13366	o45162
CLS00300	IMG5_001050	Contig376.0.0.g31	Contig19717.g20910	i13489	o19192	s23307
CLS00300	Contig376.0.0.g31	IMG5_001050	Contig19717.g20910	o19192	i13489	s23307
CLS00300	Contig19717.g20910	IMG5_001050	Contig376.0.0.g31	s23307	i13489	o19192
CLS00305	IMG5_000620	Contig14316.0.g82	Contig10492.g11197	i13397	o34312	s35227
CLS00305	Contig14316.0.g82	IMG5_000620	Contig10492.g11197	o34312	i13397	s35227
CLS00305	Contig10492.g11197	IMG5_000620	Contig14316.0.g82	s35227	i13397	o34312
CLS00308	IMG5_119290	Contig7339.0.g17	Contig11222.g11983	i6222	o54958	s13435
CLS00308	Contig7339.0.g17	IMG5_119290	Contig11222.g11983	o54958	i6222	s13435
CLS00308	Contig11222.g11983	IMG5_119290	Contig7339.0.g17	s13435	i6222	o54958
CLS00325	IMG5_090120	Contig899.1.g81	Contig17357.g18475	i17528	o25457	s42376
CLS00325	Contig899.1.g81	IMG5_090120	Contig17357.g18475	o25457	i17528	s42376
CLS00325	Contig17357.g18475	IMG5_090120	Contig899.1.g81	s42376	i17528	o25457
CLS00329	IMG5_113420	Contig11427.0.g27	Contig12829.g13690	i19359	o29281	s37558
CLS00329	IMG5_113420	Contig11427.0.g27	Contig12829.g13690	i19361	o29282	s37559
CLS00329	Contig11427.0.g27	IMG5_113420	Contig12829.g13690	o29281	i19359	s37558
CLS00329	Contig11427.0.g27	IMG5_113420	Contig12829.g13690	o29282	i19361	s37559
CLS00329	Contig12829.g13690	IMG5_113420	Contig11427.0.g27	s37558	i19359	o29281
CLS00329	Contig12829.g13690	IMG5_113420	Contig11427.0.g27	s37559	i19361	o29282
CLS00330	IMG5_018870	Contig1359.1.g24	Contig4368.g4671	i14400	o33084	s28439
CLS00330	IMG5_018870	Contig1359.1.g24	Contig4368.g4671	i14404	o33085	s28440
CLS00330	Contig1359.1.g24	IMG5_018870	Contig4368.g4671	o33084	i14400	s28439
CLS00330	Contig1359.1.g24	IMG5_018870	Contig4368.g4671	o33085	i14404	s28440
CLS00330	Contig4368.g4671	IMG5_018870	Contig1359.1.g24	s28439	i14400	o33084
CLS00330	Contig4368.g4671	IMG5_018870	Contig1359.1.g24	s28440	i14404	o33085
CLS00341	IMG5_066000	Contig18273.0.1.g60	Contig8068.g8606	i3113	o11178	s32401
CLS00341	Contig18273.0.1.g60	IMG5_066000	Contig8068.g8606	o11178	i3113	s32401
CLS00341	Contig8068.g8606	IMG5_066000	Contig18273.0.1.g60	s32401	i3113	o11178
CLS00348	IMG5_167730	Contig21976.0.g73	Contig18086.g19224	i23661	o15988	s21459
CLS00348	Contig21976.0.g73	IMG5_167730	Contig18086.g19224	o15988	i23661	s21459
CLS00348	Contig18086.g19224	IMG5_167730	Contig21976.0.g73	s21459	i23661	o15988
CLS00349	IMG5_054580	Contig22449.0.g38	Contig9346.g9989	i15735	o16676	s11209
CLS00349	IMG5_054580	Contig22449.0.g38	Contig9346.g9989	i15736	o16677	s11210
CLS00349	Contig22449.0.g38	IMG5_054580	Contig9346.g9989	o16676	i15735	s11209
CLS00349	Contig22449.0.g38	IMG5_054580	Contig9346.g9989	o16677	i15736	s11210
CLS00349	Contig9346.g9989	IMG5_054580	Contig22449.0.g38	s11209	i15735	o16676
CLS00349	Contig9346.g9989	IMG5_054580	Contig22449.0.g38	s11210	i15736	o16677
CLS00354	IMG5_159710	Contig9730.0.g86	Contig17926.g19057	i23016	o58719	s42957
CLS00354	Contig9730.0.g86	IMG5_159710	Contig17926.g19057	o58719	i23016	s42957
CLS00354	Contig17926.g19057	IMG5_159710	Contig9730.0.g86	s42957	i23016	o58719
CLS00373	IMG5_165330	Contig21267.0.g52	Contig11105.g11867	i23454	o14960	s13286
CLS00373	Contig21267.0.g52	IMG5_165330	Contig11105.g11867	o14960	i23454	s13286
CLS00373	Contig11105.g11867	IMG5_165330	Contig21267.0.g52	s13286	i23454	o14960
CLS00385	IMG5_082850	Contig19043.0.g90	Contig16932.g18040	i3804	o41546	s20131
CLS00385	Contig19043.0.g90	IMG5_082850	Contig16932.g18040	o41546	i3804	s20131
CLS00385	Contig16932.g18040	IMG5_082850	Contig19043.0.g90	s20131	i3804	o41546
CLS00391	IMG5_121210	Contig18805.0.g13	Contig12228.g13070	i6445	o11794	s14796
CLS00391	Contig18805.0.g13	IMG5_121210	Contig12228.g13070	o11794	i6445	s14796
CLS00391	Contig12228.g13070	IMG5_121210	Contig18805.0.g13	s14796	i6445	o11794
CLS00412	IMG5_124330	Contig5607.0.g53	Contig9844.g10526	i6757	o21315	s11799
CLS00412	IMG5_124330	Contig5607.0.g53	Contig9844.g10526	i6758	o21316	s11800
CLS00412	Contig5607.0.g53	IMG5_124330	Contig9844.g10526	o21315	i6757	s11799
CLS00412	Contig5607.0.g53	IMG5_124330	Contig9844.g10526	o21316	i6758	s11800
CLS00412	Contig9844.g10526	IMG5_124330	Contig5607.0.g53	s11799	i6757	o21315
CLS00412	Contig9844.g10526	IMG5_124330	Contig5607.0.g53	s11800	i6758	o21316
CLS00416	IMG5_061300	Contig11781.0.0.g15	Contig7207.g7716	i2799	o29940	s31527
CLS00416	Contig11781.0.0.g15	IMG5_061300	Contig7207.g7716	o29940	i2799	s31527
CLS00416	Contig7207.g7716	IMG5_061300	Contig11781.0.0.g15	s31527	i2799	o29940
CLS00417	IMG5_058050	Contig5216.0.g46	Contig16428.g17494	i2591	o51988	s19476
CLS00417	Contig5216.0.g46	IMG5_058050	Contig16428.g17494	o51988	i2591	s19476
CLS00417	Contig16428.g17494	IMG5_058050	Contig5216.0.g46	s19476	i2591	o51988
CLS00435	IMG5_149250	Contig20021.0.g84	Contig18047.g19181	i22118	o43203	s43066
CLS00435	IMG5_149250	Contig20021.0.g84	Contig18047.g19181	i22119	o43204	s43067
CLS00435	IMG5_149250	Contig20021.0.g84	Contig18047.g19181	i22125	o43205	s43068
CLS00435	Contig20021.0.g84	IMG5_149250	Contig18047.g19181	o43203	i22118	s43066
CLS00435	Contig20021.0.g84	IMG5_149250	Contig18047.g19181	o43204	i22119	s43067
CLS00435	Contig20021.0.g84	IMG5_149250	Contig18047.g19181	o43205	i22125	s43068
CLS00435	Contig18047.g19181	IMG5_149250	Contig20021.0.g84	s43066	i22118	o43203
CLS00435	Contig18047.g19181	IMG5_149250	Contig20021.0.g84	s43067	i22119	o43204
CLS00435	Contig18047.g19181	IMG5_149250	Contig20021.0.g84	s43068	i22125	o43205
CLS00442	IMG5_139920	Contig15709.0.g85	Contig16862.g17969	i7921	o36483	s41945
CLS00442	Contig15709.0.g85	IMG5_139920	Contig16862.g17969	o36483	i7921	s41945
CLS00442	Contig16862.g17969	IMG5_139920	Contig15709.0.g85	s41945	i7921	o36483
CLS00445	IMG5_005670	Contig9894.0.g51	Contig19523.g20696	i13827	o58968	s23104
CLS00445	Contig9894.0.g51	IMG5_005670	Contig19523.g20696	o58968	i13827	s23104
CLS00445	Contig9894.0.g51	IMG5_005670	Contig19523.g20696	o58970	i13829	s23105
CLS00445	Contig19523.g20696	IMG5_005670	Contig9894.0.g51	s23104	i13827	o58968
CLS00452	IMG5_058940	Contig12751.0.g46	Contig11835.g12652	i2635	o4133	s14250
CLS00452	Contig12751.0.g46	IMG5_058940	Contig11835.g12652	o4133	i2635	s14250
CLS00452	Contig11835.g12652	IMG5_058940	Contig12751.0.g46	s14250	i2635	o4133
CLS00456	IMG5_159130	Contig17570.0.g76	Contig14914.g15893	i22944	o10335	s17766
CLS00456	Contig17570.0.g76	IMG5_159130	Contig14914.g15893	o10335	i22944	s17766
CLS00456	Contig14914.g15893	IMG5_159130	Contig17570.0.g76	s17766	i22944	o10335
CLS00476	IMG5_081240	Contig17588.0.g108	Contig5111.g5469	i3755	o39415	s6113
CLS00476	Contig17588.0.g108	IMG5_081240	Contig5111.g5469	o39415	i3755	s6113
CLS00476	Contig5111.g5469	IMG5_081240	Contig17588.0.g108	s6113	i3755	o39415
CLS00490	IMG5_193500	Contig22389.0.g61	Contig12085.g12928	i25891	o46994	s36768
CLS00490	Contig22389.0.g61	IMG5_193500	Contig12085.g12928	o46994	i25891	s36768
CLS00490	Contig12085.g12928	IMG5_193500	Contig22389.0.g61	s36768	i25891	o46994
CLS00500	IMG5_099510	Contig1471.1.g46	Contig18125.g19271	i4593	o6849	s43178
CLS00500	Contig1471.1.g46	IMG5_099510	Contig18125.g19271	o6849	i4593	s43178
CLS00500	Contig18125.g19271	IMG5_099510	Contig1471.1.g46	s43178	i4593	o6849
CLS00505	IMG5_148270	Contig14071.0.g9	Contig15732.g16764	i8374	o33821	s18713
CLS00505	Contig14071.0.g9	IMG5_148270	Contig15732.g16764	o33821	i8374	s18713
CLS00505	Contig15732.g16764	IMG5_148270	Contig14071.0.g9	s18713	i8374	o33821
CLS00508	IMG5_127880	Contig20192.0.g16	Contig9526.g10186	i7050	o13546	s11405
CLS00508	Contig20192.0.g16	IMG5_127880	Contig9526.g10186	o13546	i7050	s11405
CLS00508	Contig9526.g10186	IMG5_127880	Contig20192.0.g16	s11405	i7050	o13546
CLS00513	IMG5_203960	Contig16871.0.g4	Contig17076.g18200	i13257	o9510	s20322
CLS00513	Contig16871.0.g4	IMG5_203960	Contig17076.g18200	o9510	i13257	s20322
CLS00513	Contig17076.g18200	IMG5_203960	Contig16871.0.g4	s20322	i13257	o9510
CLS00514	IMG5_203980	Contig17182.0.g59	Contig16263.g17330	i27096	o38802	s19309
CLS00514	Contig17182.0.g59	IMG5_203980	Contig16263.g17330	o38802	i27096	s19309
CLS00514	Contig16263.g17330	IMG5_203980	Contig17182.0.g59	s19309	i27096	o38802
CLS00516	IMG5_204030	Contig8579.0.1.g4	Contig16684.g17774	i13260	o56756	s41758
CLS00516	Contig8579.0.1.g4	IMG5_204030	Contig16684.g17774	o56756	i13260	s41758
CLS00516	Contig16684.g17774	IMG5_204030	Contig8579.0.1.g4	s41758	i13260	o56756
CLS00527	IMG5_199540	Contig11682.0.g117	Contig15741.g16773	i12718	o2587	s18721
CLS00527	Contig11682.0.g117	IMG5_199540	Contig15741.g16773	o2587	i12718	s18721
CLS00527	Contig15741.g16773	IMG5_199540	Contig11682.0.g117	s18721	i12718	o2587
CLS00530	IMG5_199520	Contig13947.0.g20	Contig6824.g7291	i26560	o5784	s8151
CLS00530	IMG5_199520	Contig13947.0.g20	Contig6824.g7291	i26561	o5785	s8152
CLS00530	Contig13947.0.g20	IMG5_199520	Contig6824.g7291	o5784	i26560	s8151
CLS00530	Contig13947.0.g20	IMG5_199520	Contig6824.g7291	o5785	i26561	s8152
CLS00530	Contig6824.g7291	IMG5_199520	Contig13947.0.g20	s8151	i26560	o5784
CLS00530	Contig6824.g7291	IMG5_199520	Contig13947.0.g20	s8152	i26561	o5785
CLS00531	IMG5_199240	Contig349.1.g14	Contig18628.g19793	i26508	o18850	s43683
CLS00531	Contig349.1.g14	IMG5_199240	Contig18628.g19793	o18850	i26508	s43683
CLS00531	Contig18628.g19793	IMG5_199240	Contig349.1.g14	s43683	i26508	o18850
CLS00538	IMG5_107230	Contig1165.1.g33	Contig7133.g7628	i18883	o2543	s8601
CLS00538	Contig1165.1.g33	IMG5_107230	Contig7133.g7628	o2543	i18883	s8601
CLS00538	Contig7133.g7628	IMG5_107230	Contig1165.1.g33	s8601	i18883	o2543
CLS00540	IMG5_041730	Contig18451.0.g5	Contig14638.g15603	i15202	o40570	s17449
CLS00540	Contig18451.0.g5	IMG5_041730	Contig14638.g15603	o40570	i15202	s17449
CLS00540	Contig14638.g15603	IMG5_041730	Contig18451.0.g5	s17449	i15202	o40570
CLS00542	IMG5_135610	Contig5343.0.g4	Contig15097.g16089	i7652	o21000	s40010
CLS00542	Contig5343.0.g4	IMG5_135610	Contig15097.g16089	o21000	i7652	s40010
CLS00542	Contig15097.g16089	IMG5_135610	Contig5343.0.g4	s40010	i7652	o21000
CLS00543	IMG5_135690	Contig19735.0.g24	Contig19723.g20916	i21122	o13006	s44749
CLS00543	Contig19735.0.g24	IMG5_135690	Contig19723.g20916	o13006	i21122	s44749
CLS00543	Contig19735.0.g24	IMG5_135690	Contig19723.g20916	o13007	i21125	s44750
CLS00543	Contig19723.g20916	IMG5_135690	Contig19735.0.g24	s44749	i21122	o13006
CLS00545	IMG5_203700	Contig15872.0.g107	Contig16153.g17212	i27042	o36783	s41114
CLS00545	Contig15872.0.g107	IMG5_203700	Contig16153.g17212	o36783	i27042	s41114
CLS00545	Contig16153.g17212	IMG5_203700	Contig15872.0.g107	s41114	i27042	o36783
CLS00553	IMG5_197420	Contig12845.0.g80	Contig9099.g9733	i12584	o31776	s10863
CLS00553	Contig12845.0.g80	IMG5_197420	Contig9099.g9733	o31774	i12582	s10861
CLS00553	Contig12845.0.g80	IMG5_197420	Contig9099.g9733	o31776	i12584	s10863
CLS00553	Contig9099.g9733	IMG5_197420	Contig12845.0.g80	s10863	i12584	o31776
CLS00557	IMG5_018150	Contig22411.0.g101	Contig14214.g15146	i14389	o16637	s16962
CLS00557	Contig22411.0.g101	IMG5_018150	Contig14214.g15146	o16637	i14389	s16962
CLS00557	Contig14214.g15146	IMG5_018150	Contig22411.0.g101	s16962	i14389	o16637
CLS00564	IMG5_071670	Contig6956.0.g21	Contig11928.g12764	i3388	o22917	s14409
CLS00564	IMG5_071670	Contig6956.0.g21	Contig11928.g12764	i3390	o22919	s14411
CLS00564	Contig6956.0.g21	IMG5_071670	Contig11928.g12764	o22917	i3388	s14409
CLS00564	Contig6956.0.g21	IMG5_071670	Contig11928.g12764	o22919	i3390	s14411
CLS00564	Contig11928.g12764	IMG5_071670	Contig6956.0.g21	s14409	i3388	o22917
CLS00564	Contig11928.g12764	IMG5_071670	Contig6956.0.g21	s14411	i3390	o22919
CLS00576	IMG5_177130	Contig18994.0.g68	Contig14036.g14965	i24520	o41469	s16755
CLS00576	IMG5_177130	Contig18994.0.g68	Contig14036.g14965	i24521	o41471	s16757
CLS00576	Contig18994.0.g68	IMG5_177130	Contig14036.g14965	o41469	i24520	s16755
CLS00576	Contig18994.0.g68	IMG5_177130	Contig14036.g14965	o41471	i24521	s16757
CLS00576	Contig14036.g14965	IMG5_177130	Contig18994.0.g68	s16755	i24520	o41469
CLS00576	Contig14036.g14965	IMG5_177130	Contig18994.0.g68	s16757	i24521	o41471
CLS00580	IMG5_204750	Contig4825.0.g10	Contig5160.g5529	i27174	o20418	s6202
CLS00580	Contig4825.0.g10	IMG5_204750	Contig5160.g5529	o20418	i27174	s6202
CLS00580	Contig5160.g5529	IMG5_204750	Contig4825.0.g10	s6202	i27174	o20418
CLS00581	IMG5_106680	Contig21783.0.g116	Contig6098.g6521	i18850	o15655	s7267
CLS00581	IMG5_106680	Contig21783.0.g116	Contig6098.g6521	i18851	o15656	s7268
CLS00581	IMG5_106680	Contig21783.0.g116	Contig6098.g6521	i18852	o15657	s7269
CLS00581	Contig21783.0.g116	IMG5_106680	Contig6098.g6521	o15655	i18850	s7267
CLS00581	Contig21783.0.g116	IMG5_106680	Contig6098.g6521	o15656	i18851	s7268
CLS00581	Contig21783.0.g116	IMG5_106680	Contig6098.g6521	o15657	i18852	s7269
CLS00581	Contig6098.g6521	IMG5_106680	Contig21783.0.g116	s7267	i18850	o15655
CLS00581	Contig6098.g6521	IMG5_106680	Contig21783.0.g116	s7268	i18851	o15656
CLS00581	Contig6098.g6521	IMG5_106680	Contig21783.0.g116	s7269	i18852	o15657
CLS00592	IMG5_036490	Contig19246.0.g31	Contig11860.g12692	i15124	o12399	s36532
CLS00592	Contig19246.0.g31	IMG5_036490	Contig11860.g12692	o12399	i15124	s36532
CLS00592	Contig11860.g12692	IMG5_036490	Contig19246.0.g31	s36532	i15124	o12399
CLS00595	IMG5_149240	Contig9886.0.g79	Contig16007.g17064	i22112	o26717	s19034
CLS00595	Contig9886.0.g79	IMG5_149240	Contig16007.g17064	o26717	i22112	s19034
CLS00595	Contig16007.g17064	IMG5_149240	Contig9886.0.g79	s19034	i22112	o26717
CLS00602	IMG5_166930	Contig10531.0.g27	Contig19725.g20921	i23614	o822	s23319
CLS00602	IMG5_166930	Contig10531.0.g27	Contig19725.g20921	i23616	o823	s23320
CLS00602	IMG5_166930	Contig10531.0.g27	Contig19725.g20921	i23619	o824	s23321
CLS00602	Contig10531.0.g27	IMG5_166930	Contig19725.g20921	o822	i23614	s23319
CLS00602	Contig10531.0.g27	IMG5_166930	Contig19725.g20921	o823	i23616	s23320
CLS00602	Contig10531.0.g27	IMG5_166930	Contig19725.g20921	o824	i23619	s23321
CLS00602	Contig19725.g20921	IMG5_166930	Contig10531.0.g27	s23319	i23614	o822
CLS00602	Contig19725.g20921	IMG5_166930	Contig10531.0.g27	s23320	i23616	o823
CLS00602	Contig19725.g20921	IMG5_166930	Contig10531.0.g27	s23321	i23619	o824
CLS00603	IMG5_167040	Contig11390.0.g72	Contig11909.g12743	i23622	o2074	s14378
CLS00603	Contig11390.0.g72	IMG5_167040	Contig11909.g12743	o2074	i23622	s14378
CLS00603	Contig11909.g12743	IMG5_167040	Contig11390.0.g72	s14378	i23622	o2074
CLS00608	IMG5_015500	Contig12364.0.g59	Contig11612.g12434	i950	o3577	s14005
CLS00608	Contig12364.0.g59	IMG5_015500	Contig11612.g12434	o3577	i950	s14005
CLS00608	Contig11612.g12434	IMG5_015500	Contig12364.0.g59	s14005	i950	o3577
CLS00619	IMG5_062810	Contig4801.0.g31	Contig15344.g16358	i16354	o51422	s18285
CLS00619	Contig4801.0.g31	IMG5_062810	Contig15344.g16358	o51422	i16354	s18285
CLS00619	Contig15344.g16358	IMG5_062810	Contig4801.0.g31	s18285	i16354	o51422
CLS00628	IMG5_006080	Contig5706.0.g40	Contig6620.g7079	i571	o21421	s7943
CLS00628	Contig5706.0.g40	IMG5_006080	Contig6620.g7079	o21421	i571	s7943
CLS00628	Contig6620.g7079	IMG5_006080	Contig5706.0.g40	s7943	i571	o21421
CLS00649	IMG5_148560	Contig14465.0.g80	Contig17320.g18439	i22035	o34527	s20593
CLS00649	IMG5_148560	Contig14465.0.g80	Contig17320.g18439	i22036	o34528	s20594
CLS00649	Contig14465.0.g80	IMG5_148560	Contig17320.g18439	o34527	i22035	s20593
CLS00649	Contig14465.0.g80	IMG5_148560	Contig17320.g18439	o34528	i22036	s20594
CLS00649	Contig17320.g18439	IMG5_148560	Contig14465.0.g80	s20593	i22035	o34527
CLS00649	Contig17320.g18439	IMG5_148560	Contig14465.0.g80	s20594	i22036	o34528
CLS00658	IMG5_055840	Contig393.0.g115	Contig7604.g8106	i15840	o50193	s9170
CLS00658	IMG5_055840	Contig393.0.g115	Contig7604.g8106	i15841	o50194	s9171
CLS00658	Contig393.0.g115	IMG5_055840	Contig7604.g8106	o50193	i15840	s9170
CLS00658	Contig393.0.g115	IMG5_055840	Contig7604.g8106	o50194	i15841	s9171
CLS00658	Contig7604.g8106	IMG5_055840	Contig393.0.g115	s9170	i15840	o50193
CLS00658	Contig7604.g8106	IMG5_055840	Contig393.0.g115	s9171	i15841	o50194
CLS00663	IMG5_117560	Contig21307.0.g5	Contig14588.g15542	i6010	o45230	s17383
CLS00663	Contig21307.0.g5	IMG5_117560	Contig14588.g15542	o45230	i6010	s17383
CLS00663	Contig14588.g15542	IMG5_117560	Contig21307.0.g5	s17383	i6010	o45230
CLS00668	IMG5_117500	Contig21676.0.g24	Contig13333.g14234	i19686	o15477	s16062
CLS00668	Contig21676.0.g24	IMG5_117500	Contig13333.g14234	o15477	i19686	s16062
CLS00668	Contig13333.g14234	IMG5_117500	Contig21676.0.g24	s16062	i19686	o15477
CLS00677	IMG5_190760	Contig1408.1.g83	Contig8307.g8859	i12028	o33847	s32716
CLS00677	Contig1408.1.g83	IMG5_190760	Contig8307.g8859	o33847	i12028	s32716
CLS00677	Contig8307.g8859	IMG5_190760	Contig1408.1.g83	s32715	i12027	o33846
CLS00677	Contig8307.g8859	IMG5_190760	Contig1408.1.g83	s32716	i12028	o33847
CLS00686	IMG5_187270	Contig22499.0.g6	Contig12389.g13228	i11653	o16698	s14959
CLS00686	Contig22499.0.g6	IMG5_187270	Contig12389.g13228	o16698	i11653	s14959
CLS00686	Contig12389.g13228	IMG5_187270	Contig22499.0.g6	s14959	i11653	o16698
CLS00688	IMG5_187350	Contig22064.0.g10	Contig7520.g8029	i25424	o16175	s31793
CLS00688	Contig22064.0.g10	IMG5_187350	Contig7520.g8029	o16175	i25424	s31793
CLS00688	Contig7520.g8029	IMG5_187350	Contig22064.0.g10	s31793	i25424	o16175
CLS00692	IMG5_164930	Contig8848.0.2.g4	Contig15054.g16038	i9728	o57213	s39934
CLS00692	Contig8848.0.2.g4	IMG5_164930	Contig15054.g16038	o57213	i9728	s39934
CLS00692	Contig15054.g16038	IMG5_164930	Contig8848.0.2.g4	s39934	i9728	o57213
CLS00698	IMG5_166380	Contig2769.0.1.g68	Contig14519.g15469	i23549	o48441	s17314
CLS00698	Contig2769.0.1.g68	IMG5_166380	Contig14519.g15469	o48441	i23549	s17314
CLS00698	Contig14519.g15469	IMG5_166380	Contig2769.0.1.g68	s17314	i23549	o48441
CLS00703	IMG5_158670	Contig2102.0.g59	Contig6155.g6585	i22910	o44809	s7352
CLS00703	Contig2102.0.g59	IMG5_158670	Contig6155.g6585	o44809	i22910	s7352
CLS00703	Contig6155.g6585	IMG5_158670	Contig2102.0.g59	s7352	i22910	o44809
CLS00705	IMG5_058680	Contig20698.0.g67	Contig6471.g6923	i16055	o14172	s30683
CLS00705	IMG5_058680	Contig20698.0.g67	Contig6471.g6923	i16056	o14173	s30684
CLS00705	Contig20698.0.g67	IMG5_058680	Contig6471.g6923	o14172	i16055	s30683
CLS00705	Contig20698.0.g67	IMG5_058680	Contig6471.g6923	o14173	i16056	s30684
CLS00705	Contig6471.g6923	IMG5_058680	Contig20698.0.g67	s30683	i16055	o14172
CLS00705	Contig6471.g6923	IMG5_058680	Contig20698.0.g67	s30684	i16056	o14173
CLS00707	IMG5_159370	Contig21639.0.g27	Contig12293.g13132	i9294	o45778	s36949
CLS00707	IMG5_159370	Contig21639.0.g27	Contig12293.g13132	i9296	o45779	s36950
CLS00707	Contig21639.0.g27	IMG5_159370	Contig12293.g13132	o45778	i9294	s36949
CLS00707	Contig12293.g13132	IMG5_159370	Contig21639.0.g27	s36949	i9294	o45778
CLS00719	IMG5_101200	Contig9085.0.g108	Contig16048.g17098	i18344	o25563	s40976
CLS00719	Contig9085.0.g108	IMG5_101200	Contig16048.g17098	o25563	i18344	s40976
CLS00719	Contig16048.g17098	IMG5_101200	Contig9085.0.g108	s40976	i18344	o25563
CLS00720	IMG5_101240	Contig16734.0.g67	Contig6513.g6976	i18355	o38134	s7846
CLS00720	IMG5_101240	Contig16734.0.g67	Contig6513.g6976	i18357	o38136	s7847
CLS00720	Contig16734.0.g67	IMG5_101240	Contig6513.g6976	o38134	i18355	s7846
CLS00720	Contig16734.0.g67	IMG5_101240	Contig6513.g6976	o38136	i18357	s7847
CLS00720	Contig6513.g6976	IMG5_101240	Contig16734.0.g67	s7846	i18355	o38134
CLS00720	Contig6513.g6976	IMG5_101240	Contig16734.0.g67	s7847	i18357	o38136
CLS00728	IMG5_187800	Contig20196.0.1.g12	Contig11498.g12310	i11727	o43478	s36186
CLS00728	Contig20196.0.1.g12	IMG5_187800	Contig11498.g12310	o43478	i11727	s36186
CLS00728	Contig11498.g12310	IMG5_187800	Contig20196.0.1.g12	s36186	i11727	o43478
CLS00729	IMG5_187850	Contig10301.0.g58	Contig11411.g12203	i11748	o458	s13702
CLS00729	Contig10301.0.g58	IMG5_187850	Contig11411.g12203	o458	i11748	s13702
CLS00729	Contig11411.g12203	IMG5_187850	Contig10301.0.g58	s13702	i11748	o458
CLS00741	IMG5_170260	Contig2550.0.g98	Contig12932.g13797	i10298	o48122	s15578
CLS00741	Contig2550.0.g98	IMG5_170260	Contig12932.g13797	o48122	i10298	s15578
CLS00741	Contig12932.g13797	IMG5_170260	Contig2550.0.g98	s15578	i10298	o48122
CLS00746	IMG5_186200	Contig11639.0.g69	Contig19727.g20924	i25301	o29675	s23331
CLS00746	Contig11639.0.g69	IMG5_186200	Contig19727.g20924	o29675	i25301	s23331
CLS00746	Contig19727.g20924	IMG5_186200	Contig11639.0.g69	s23331	i25301	o29675
CLS00747	IMG5_186240	Contig21451.0.g87	Contig13027.g13889	i11520	o45471	s15676
CLS00747	IMG5_186240	Contig21451.0.g87	Contig13027.g13889	i11522	o45472	s15677
CLS00747	Contig21451.0.g87	IMG5_186240	Contig13027.g13889	o45472	i11522	s15677
CLS00747	Contig13027.g13889	IMG5_186240	Contig21451.0.g87	s15677	i11522	o45472
CLS00748	IMG5_186300	Contig2007.0.g76	Contig7877.g8405	i25322	o43255	s9502
CLS00748	Contig2007.0.g76	IMG5_186300	Contig7877.g8405	o43255	i25322	s9502
CLS00748	Contig7877.g8405	IMG5_186300	Contig2007.0.g76	s9502	i25322	o43255
CLS00768	IMG5_118860	Contig3705.0.g61	Contig16817.g17916	i19823	o49895	s41878
CLS00768	Contig3705.0.g61	IMG5_118860	Contig16817.g17916	o49895	i19823	s41878
CLS00768	Contig16817.g17916	IMG5_118860	Contig3705.0.g61	s41878	i19823	o49895
CLS00770	IMG5_014780	Contig19270.0.0.g39	Contig17247.g18366	i14303	o41920	s42257
CLS00770	Contig19270.0.0.g39	IMG5_014780	Contig17247.g18366	o41920	i14303	s42257
CLS00770	Contig17247.g18366	IMG5_014780	Contig19270.0.0.g39	s42257	i14303	o41920
CLS00778	IMG5_109960	Contig18995.0.g70	Contig10729.g11479	i5456	o41474	s12808
CLS00778	Contig18995.0.g70	IMG5_109960	Contig10729.g11479	o41474	i5456	s12808
CLS00778	Contig10729.g11479	IMG5_109960	Contig18995.0.g70	s12808	i5456	o41474
CLS00781	IMG5_118230	Contig845.1.g5	Contig16918.g18021	i19767	o24751	s20089
CLS00781	IMG5_118230	Contig845.1.g5	Contig16918.g18021	i19768	o24752	s20090
CLS00781	Contig845.1.g5	IMG5_118230	Contig16918.g18021	o24751	i19767	s20089
CLS00781	Contig845.1.g5	IMG5_118230	Contig16918.g18021	o24752	i19768	s20090
CLS00781	Contig16918.g18021	IMG5_118230	Contig845.1.g5	s20089	i19767	o24751
CLS00781	Contig16918.g18021	IMG5_118230	Contig845.1.g5	s20090	i19768	o24752
CLS00782	IMG5_117990	Contig17578.0.g72	Contig9018.g9643	i19731	o10345	s33514
CLS00782	Contig17578.0.g72	IMG5_117990	Contig9018.g9643	o10345	i19731	s33514
CLS00782	Contig9018.g9643	IMG5_117990	Contig17578.0.g72	s33514	i19731	o10345
CLS00791	IMG5_019400	Contig19882.0.g6	Contig9769.g10445	i1163	o13148	s11707
CLS00791	Contig19882.0.g6	IMG5_019400	Contig9769.g10445	o13148	i1163	s11707
CLS00791	Contig9769.g10445	IMG5_019400	Contig19882.0.g6	s11707	i1163	o13148
CLS00798	IMG5_195490	Contig22158.0.g4	Contig17893.g19024	i12382	o16357	s21218
CLS00798	Contig22158.0.g4	IMG5_195490	Contig17893.g19024	o16357	i12382	s21218
CLS00798	Contig17893.g19024	IMG5_195490	Contig22158.0.g4	s21218	i12382	o16357
CLS00800	IMG5_195530	Contig9402.0.g21	Contig7054.g7547	i26137	o26035	s8511
CLS00800	Contig9402.0.g21	IMG5_195530	Contig7054.g7547	o26035	i26137	s8511
CLS00800	Contig7054.g7547	IMG5_195530	Contig9402.0.g21	s8511	i26137	o26035
CLS00817	IMG5_122550	Contig6862.0.g20	Contig18864.g20015	i6583	o54415	s43894
CLS00817	Contig6862.0.g20	IMG5_122550	Contig18864.g20015	o54415	i6583	s43894
CLS00817	Contig18864.g20015	IMG5_122550	Contig6862.0.g20	s43894	i6583	o54415
CLS00836	IMG5_130520	Contig7313.0.g36	Contig7851.g8372	i20723	o23399	s32093
CLS00836	IMG5_130520	Contig7313.0.g36	Contig7851.g8372	i20725	o23400	s32094
CLS00836	Contig7313.0.g36	IMG5_130520	Contig7851.g8372	o23399	i20723	s32093
CLS00836	Contig7313.0.g36	IMG5_130520	Contig7851.g8372	o23400	i20725	s32094
CLS00836	Contig7851.g8372	IMG5_130520	Contig7313.0.g36	s32093	i20723	o23399
CLS00836	Contig7851.g8372	IMG5_130520	Contig7313.0.g36	s32094	i20725	o23400
CLS00847	IMG5_098190	Contig16068.0.g63	Contig13111.g13977	i17995	o37145	s37883
CLS00847	Contig16068.0.g63	IMG5_098190	Contig13111.g13977	o37145	i17995	s37883
CLS00847	Contig13111.g13977	IMG5_098190	Contig16068.0.g63	s37883	i17995	o37145
CLS00859	IMG5_107450	Contig15371.0.0.g43	Contig5042.g5398	i5281	o7689	s29149
CLS00859	Contig15371.0.0.g43	IMG5_107450	Contig5042.g5398	o7689	i5281	s29149
CLS00859	Contig5042.g5398	IMG5_107450	Contig15371.0.0.g43	s29149	i5281	o7689
CLS00860	IMG5_107290	Contig190.1.g68	Contig18087.g19227	i18890	o12082	s43125
CLS00860	Contig190.1.g68	IMG5_107290	Contig18087.g19227	o12082	i18890	s43125
CLS00860	Contig18087.g19227	IMG5_107290	Contig190.1.g68	s43125	i18890	o12082
CLS00869	IMG5_109220	Contig1072.0.g14	Contig18389.g19529	i5426	o1093	s21742
CLS00869	IMG5_109220	Contig1072.0.g14	Contig18389.g19529	i5427	o1094	s21743
CLS00869	IMG5_109220	Contig1072.0.g14	Contig18389.g19529	i5428	o1096	s21745
CLS00869	Contig1072.0.g14	IMG5_109220	Contig18389.g19529	o1093	i5426	s21742
CLS00869	Contig1072.0.g14	IMG5_109220	Contig18389.g19529	o1094	i5427	s21743
CLS00869	Contig1072.0.g14	IMG5_109220	Contig18389.g19529	o1096	i5428	s21745
CLS00869	Contig18389.g19529	IMG5_109220	Contig1072.0.g14	s21742	i5426	o1093
CLS00869	Contig18389.g19529	IMG5_109220	Contig1072.0.g14	s21743	i5427	o1094
CLS00869	Contig18389.g19529	IMG5_109220	Contig1072.0.g14	s21745	i5428	o1096
CLS00878	IMG5_188660	Contig22245.0.g37	Contig9889.g10574	i25521	o16469	s11855
CLS00878	Contig22245.0.g37	IMG5_188660	Contig9889.g10574	o16469	i25521	s11855
CLS00878	Contig9889.g10574	IMG5_188660	Contig22245.0.g37	s11855	i25521	o16469
CLS00887	IMG5_120000	Contig18874.0.g91	Contig4958.g5297	i6315	o41230	s5964
CLS00887	Contig18874.0.g91	IMG5_120000	Contig4958.g5297	o41230	i6315	s5964
CLS00887	Contig4958.g5297	IMG5_120000	Contig18874.0.g91	s5964	i6315	o41230
CLS00890	IMG5_119940	Contig12.0.g76	Contig18952.g20101	i6284	o30336	s43959
CLS00890	Contig12.0.g76	IMG5_119940	Contig18952.g20101	o30336	i6284	s43959
CLS00890	Contig18952.g20101	IMG5_119940	Contig12.0.g76	s43959	i6284	o30336
CLS00892	IMG5_087020	Contig291.1.g69	Contig6188.g6616	i17406	o18153	s30363
CLS00892	Contig291.1.g69	IMG5_087020	Contig6188.g6616	o18153	i17406	s30363
CLS00892	Contig6188.g6616	IMG5_087020	Contig291.1.g69	s30363	i17406	o18153
CLS00895	IMG5_148750	Contig5227.0.g53	Contig12932.g13800	i8440	o20865	s15584
CLS00895	Contig5227.0.g53	IMG5_148750	Contig12932.g13800	o20865	i8440	s15584
CLS00895	Contig12932.g13800	IMG5_148750	Contig5227.0.g53	s15584	i8440	o20865
CLS00896	IMG5_026070	Contig11826.0.g61	Contig15719.g16751	i14747	o2770	s18705
CLS00896	Contig11826.0.g61	IMG5_026070	Contig15719.g16751	o2770	i14747	s18705
CLS00896	Contig15719.g16751	IMG5_026070	Contig11826.0.g61	s18705	i14747	o2770
CLS00901	IMG5_136860	Contig861.1.g24	Contig13264.g14153	i21190	o25009	s15949
CLS00901	Contig861.1.g24	IMG5_136860	Contig13264.g14153	o25009	i21190	s15949
CLS00901	Contig13264.g14153	IMG5_136860	Contig861.1.g24	s15949	i21190	o25009
CLS00911	IMG5_055090	Contig1206.0.g42	Contig15643.g16664	i15787	o30456	s18637
CLS00911	Contig1206.0.g42	IMG5_055090	Contig15643.g16664	o30456	i15787	s18637
CLS00911	Contig15643.g16664	IMG5_055090	Contig1206.0.g42	s18637	i15787	o30456
CLS00915	IMG5_148080	Contig19359.0.g114	Contig6290.g6734	i21988	o42084	s30492
CLS00915	Contig19359.0.g114	IMG5_148080	Contig6290.g6734	o42084	i21988	s30492
CLS00915	Contig6290.g6734	IMG5_148080	Contig19359.0.g114	s30492	i21988	o42084
CLS00926	IMG5_092570	Contig21276.0.g90	Contig13004.g13866	i17721	o45182	s37763
CLS00926	IMG5_092570	Contig21276.0.g90	Contig13004.g13866	i17722	o45183	s37764
CLS00926	Contig21276.0.g90	IMG5_092570	Contig13004.g13866	o45182	i17721	s37763
CLS00926	Contig21276.0.g90	IMG5_092570	Contig13004.g13866	o45183	i17722	s37764
CLS00926	Contig13004.g13866	IMG5_092570	Contig21276.0.g90	s37763	i17721	o45182
CLS00926	Contig13004.g13866	IMG5_092570	Contig21276.0.g90	s37764	i17722	o45183
CLS00931	IMG5_201600	Contig22564.0.g70	Contig7039.g7533	i12946	o16761	s8499
CLS00931	Contig22564.0.g70	IMG5_201600	Contig7039.g7533	o16761	i12946	s8499
CLS00931	Contig7039.g7533	IMG5_201600	Contig22564.0.g70	s8499	i12946	o16761
CLS00934	IMG5_033320	Contig10993.0.g27	Contig8323.g8873	i1729	o28638	s10027
CLS00934	Contig10993.0.g27	IMG5_033320	Contig8323.g8873	o28638	i1729	s10027
CLS00934	Contig8323.g8873	IMG5_033320	Contig10993.0.g27	s10027	i1729	o28638
CLS00940	IMG5_162300	Contig17366.0.g58	Contig8593.g9166	i23261	o39073	s10338
CLS00940	Contig17366.0.g58	IMG5_162300	Contig8593.g9166	o39073	i23261	s10338
CLS00940	Contig8593.g9166	IMG5_162300	Contig17366.0.g58	s10338	i23261	o39073
CLS00947	IMG5_169800	Contig5693.0.g33	Contig19459.g20635	i10260	o21404	s23018
CLS00947	Contig5693.0.g33	IMG5_169800	Contig19459.g20635	o21404	i10260	s23018
CLS00947	Contig19459.g20635	IMG5_169800	Contig5693.0.g33	s23018	i10260	o21404
CLS00955	IMG5_147690	Contig12765.0.g65	Contig13322.g14215	i21951	o4142	s16020
CLS00955	Contig12765.0.g65	IMG5_147690	Contig13322.g14215	o4142	i21951	s16020
CLS00955	Contig13322.g14215	IMG5_147690	Contig12765.0.g65	s16020	i21951	o4142
CLS00984	IMG5_100730	Contig22082.0.g97	Contig4918.g5262	i18289	o16222	s29023
CLS00984	Contig22082.0.g97	IMG5_100730	Contig4918.g5262	o16222	i18289	s29023
CLS00984	Contig4918.g5262	IMG5_100730	Contig22082.0.g97	s29023	i18289	o16222
CLS00994	IMG5_172130	Contig12475.0.g1	Contig5276.g5654	i24085	o31117	s6333
CLS00994	IMG5_172130	Contig12475.0.g1	Contig5276.g5654	i24086	o31118	s6334
CLS00994	Contig12475.0.g1	IMG5_172130	Contig5276.g5654	o31117	i24085	s6333
CLS00994	Contig12475.0.g1	IMG5_172130	Contig5276.g5654	o31118	i24086	s6334
CLS00994	Contig5276.g5654	IMG5_172130	Contig12475.0.g1	s6333	i24085	o31117
CLS00994	Contig5276.g5654	IMG5_172130	Contig12475.0.g1	s6334	i24086	o31118
CLS00997	IMG5_051480	Contig17686.0.g40	Contig11025.g11780	i2237	o10478	s35733
CLS00997	Contig17686.0.g40	IMG5_051480	Contig11025.g11780	o10478	i2237	s35733
CLS00997	Contig11025.g11780	IMG5_051480	Contig17686.0.g40	s35733	i2237	o10478
CLS01000	IMG5_041110	Contig21034.0.g40	Contig9833.g10517	i1908	o44824	s34530
CLS01000	IMG5_041110	Contig21034.0.g40	Contig9833.g10517	i1909	o44825	s34531
CLS01000	Contig21034.0.g40	IMG5_041110	Contig9833.g10517	o44824	i1908	s34530
CLS01000	Contig21034.0.g40	IMG5_041110	Contig9833.g10517	o44825	i1909	s34531
CLS01000	Contig9833.g10517	IMG5_041110	Contig21034.0.g40	s34530	i1908	o44824
CLS01000	Contig9833.g10517	IMG5_041110	Contig21034.0.g40	s34531	i1909	o44825
CLS01006	IMG5_059480	Contig18339.0.g93	Contig15321.g16323	i16104	o40461	s18218
CLS01006	Contig18339.0.g93	IMG5_059480	Contig15321.g16323	o40461	i16104	s18218
CLS01006	Contig15321.g16323	IMG5_059480	Contig18339.0.g93	s18218	i16104	o40461
CLS01009	IMG5_115070	Contig22114.0.g34	Contig7636.g8152	i19441	o46664	s31901
CLS01009	Contig22114.0.g34	IMG5_115070	Contig7636.g8152	o46664	i19441	s31901
CLS01009	Contig7636.g8152	IMG5_115070	Contig22114.0.g34	s31901	i19441	o46664
CLS01022	IMG5_179630	Contig2890.0.g87	Contig14491.g15441	i10961	o18132	s17280
CLS01022	IMG5_179630	Contig2890.0.g87	Contig14491.g15441	i10962	o18133	s17281
CLS01022	Contig2890.0.g87	IMG5_179630	Contig14491.g15441	o18132	i10961	s17280
CLS01022	Contig2890.0.g87	IMG5_179630	Contig14491.g15441	o18133	i10962	s17281
CLS01022	Contig14491.g15441	IMG5_179630	Contig2890.0.g87	s17280	i10961	o18132
CLS01022	Contig14491.g15441	IMG5_179630	Contig2890.0.g87	s17281	i10962	o18133
CLS01024	IMG5_023020	Contig16946.0.g34	Contig6382.g6833	i1328	o9589	s7623
CLS01024	Contig16946.0.g34	IMG5_023020	Contig6382.g6833	o9589	i1328	s7623
CLS01024	Contig6382.g6833	IMG5_023020	Contig16946.0.g34	s7623	i1328	o9589
CLS01028	IMG5_070920	Contig18702.0.g87	Contig4417.g4723	i16808	o40957	s5269
CLS01028	IMG5_070920	Contig18702.0.g87	Contig4417.g4723	i16810	o40958	s5270
CLS01028	Contig18702.0.g87	IMG5_070920	Contig4417.g4723	o40957	i16808	s5269
CLS01028	Contig18702.0.g87	IMG5_070920	Contig4417.g4723	o40958	i16810	s5270
CLS01028	Contig4417.g4723	IMG5_070920	Contig18702.0.g87	s5269	i16808	o40957
CLS01028	Contig4417.g4723	IMG5_070920	Contig18702.0.g87	s5270	i16810	o40958
CLS01035	IMG5_061210	Contig15239.0.g117	Contig5479.g5855	i16235	o7539	s29653
CLS01035	Contig15239.0.g117	IMG5_061210	Contig5479.g5855	o7539	i16235	s29653
CLS01035	Contig5479.g5855	IMG5_061210	Contig15239.0.g117	s29653	i16235	o7539
CLS01042	IMG5_189600	Contig15740.0.g80	Contig9345.g9986	i11911	o36534	s33862
CLS01042	Contig15740.0.g80	IMG5_189600	Contig9345.g9986	o36534	i11911	s33862
CLS01042	Contig9345.g9986	IMG5_189600	Contig15740.0.g80	s33862	i11911	o36534
CLS01063	IMG5_123660	Contig6560.0.g89	Contig13861.g14790	i20215	o22378	s38742
CLS01063	Contig6560.0.g89	IMG5_123660	Contig13861.g14790	o22378	i20215	s38742
CLS01063	Contig13861.g14790	IMG5_123660	Contig6560.0.g89	s38742	i20215	o22378
CLS01064	IMG5_123670	Contig20321.0.g101	Contig15527.g16546	i6678	o13701	s18514
CLS01064	Contig20321.0.g101	IMG5_123670	Contig15527.g16546	o13701	i6678	s18514
CLS01064	Contig15527.g16546	IMG5_123670	Contig20321.0.g101	s18514	i6678	o13701
CLS01066	IMG5_173910	Contig22941.0.g1	Contig6056.g6481	i10572	o47642	s7219
CLS01066	Contig22941.0.g1	IMG5_173910	Contig6056.g6481	o47642	i10572	s7219
CLS01066	Contig6056.g6481	IMG5_173910	Contig22941.0.g1	s7219	i10572	o47642
CLS01072	IMG5_184430	Contig18343.0.g85	Contig5512.g5900	i11414	o11269	s29704
CLS01072	IMG5_184430	Contig18343.0.g85	Contig5512.g5900	i11415	o11270	s29705
CLS01072	Contig18343.0.g85	IMG5_184430	Contig5512.g5900	o11269	i11414	s29704
CLS01072	Contig18343.0.g85	IMG5_184430	Contig5512.g5900	o11270	i11415	s29705
CLS01072	Contig5512.g5900	IMG5_184430	Contig18343.0.g85	s29704	i11414	o11269
CLS01072	Contig5512.g5900	IMG5_184430	Contig18343.0.g85	s29705	i11415	o11270
CLS01086	IMG5_141940	Contig7966.0.g41	Contig15663.g16688	i21406	o55928	s40569
CLS01086	Contig7966.0.g41	IMG5_141940	Contig15663.g16688	o55928	i21406	s40569
CLS01086	Contig15663.g16688	IMG5_141940	Contig7966.0.g41	s40569	i21406	o55928
CLS01095	IMG5_048540	Contig12890.0.g103	Contig19448.g20619	i15391	o31871	s22990
CLS01095	Contig12890.0.g103	IMG5_048540	Contig19448.g20619	o31871	i15391	s22990
CLS01095	Contig19448.g20619	IMG5_048540	Contig12890.0.g103	s22990	i15391	o31871
CLS01102	IMG5_124490	Contig11297.0.g96	Contig10051.g10741	i20272	o29095	s12041
CLS01102	IMG5_124490	Contig11297.0.g96	Contig10051.g10741	i20273	o29096	s12042
CLS01102	IMG5_124490	Contig11297.0.g96	Contig10051.g10741	i20274	o29097	s12043
CLS01102	Contig11297.0.g96	IMG5_124490	Contig10051.g10741	o29095	i20272	s12041
CLS01102	Contig11297.0.g96	IMG5_124490	Contig10051.g10741	o29096	i20273	s12042
CLS01102	Contig11297.0.g96	IMG5_124490	Contig10051.g10741	o29097	i20274	s12043
CLS01102	Contig10051.g10741	IMG5_124490	Contig11297.0.g96	s12041	i20272	o29095
CLS01102	Contig10051.g10741	IMG5_124490	Contig11297.0.g96	s12042	i20273	o29096
CLS01102	Contig10051.g10741	IMG5_124490	Contig11297.0.g96	s12043	i20274	o29097
CLS01115	IMG5_022870	Contig293.1.g73	Contig19124.g20281	i1323	o48688	s44111
CLS01115	Contig293.1.g73	IMG5_022870	Contig19124.g20281	o48688	i1323	s44111
CLS01115	Contig19124.g20281	IMG5_022870	Contig293.1.g73	s44111	i1323	o48688
CLS01119	IMG5_066240	Contig21046.0.g14	Contig15073.g16063	i16536	o14649	s17939
CLS01119	IMG5_066240	Contig21046.0.g14	Contig15073.g16063	i16537	o14650	s17940
CLS01119	IMG5_066240	Contig21046.0.g14	Contig15073.g16063	i16538	o14651	s17941
CLS01119	Contig21046.0.g14	IMG5_066240	Contig15073.g16063	o14649	i16536	s17939
CLS01119	Contig21046.0.g14	IMG5_066240	Contig15073.g16063	o14650	i16537	s17940
CLS01119	Contig21046.0.g14	IMG5_066240	Contig15073.g16063	o14651	i16538	s17941
CLS01119	Contig15073.g16063	IMG5_066240	Contig21046.0.g14	s17939	i16536	o14649
CLS01119	Contig15073.g16063	IMG5_066240	Contig21046.0.g14	s17940	i16537	o14650
CLS01119	Contig15073.g16063	IMG5_066240	Contig21046.0.g14	s17941	i16538	o14651
CLS01134	IMG5_196130	Contig3701.0.g57	Contig4597.g4914	i12439	o19108	s28631
CLS01134	Contig3701.0.g57	IMG5_196130	Contig4597.g4914	o19108	i12439	s28631
CLS01134	Contig4597.g4914	IMG5_196130	Contig3701.0.g57	s28631	i12439	o19108
CLS01139	IMG5_195970	Contig1353.1.g15	Contig4627.g4941	i26185	o5201	s5546
CLS01139	Contig1353.1.g15	IMG5_195970	Contig4627.g4941	o5201	i26185	s5546
CLS01139	Contig4627.g4941	IMG5_195970	Contig1353.1.g15	s5546	i26185	o5201
CLS01144	IMG5_161480	Contig10844.0.1.g21	Contig11599.g12419	i9468	o28402	s13977
CLS01144	Contig10844.0.1.g21	IMG5_161480	Contig11599.g12419	o28402	i9468	s13977
CLS01144	Contig11599.g12419	IMG5_161480	Contig10844.0.1.g21	s13977	i9468	o28402
CLS01147	IMG5_083260	Contig10910.0.g97	Contig16144.g17199	i3818	o1358	s41092
CLS01147	IMG5_083260	Contig10910.0.g97	Contig16144.g17199	i3819	o1359	s41093
CLS01147	Contig10910.0.g97	IMG5_083260	Contig16144.g17199	o1358	i3818	s41092
CLS01147	Contig10910.0.g97	IMG5_083260	Contig16144.g17199	o1359	i3819	s41093
CLS01147	Contig16144.g17199	IMG5_083260	Contig10910.0.g97	s41092	i3818	o1358
CLS01147	Contig16144.g17199	IMG5_083260	Contig10910.0.g97	s41093	i3819	o1359
CLS01160	IMG5_190290	Contig13714.0.g6	Contig14457.g15401	i11955	o33324	s39343
CLS01160	Contig13714.0.g6	IMG5_190290	Contig14457.g15401	o33324	i11955	s39343
CLS01160	Contig14457.g15401	IMG5_190290	Contig13714.0.g6	s39343	i11955	o33324
CLS01171	IMG5_116170	Contig13077.0.g34	Contig13815.g14735	i19595	o32164	s38670
CLS01171	Contig13077.0.g34	IMG5_116170	Contig13815.g14735	o32164	i19595	s38670
CLS01171	Contig13815.g14735	IMG5_116170	Contig13077.0.g34	s38670	i19595	o32164
CLS01181	IMG5_003230	Contig2043.0.g70	Contig18844.g19992	i335	o13859	s43860
CLS01181	Contig2043.0.g70	IMG5_003230	Contig18844.g19992	o13859	i335	s43860
CLS01181	Contig18844.g19992	IMG5_003230	Contig2043.0.g70	s43860	i335	o13859
CLS01182	IMG5_183690	Contig7825.0.g34	Contig17062.g18177	i11322	o23982	s20280
CLS01182	IMG5_183690	Contig7825.0.g34	Contig17062.g18177	i11323	o23983	s20281
CLS01182	Contig7825.0.g34	IMG5_183690	Contig17062.g18177	o23982	i11322	s20280
CLS01182	Contig7825.0.g34	IMG5_183690	Contig17062.g18177	o23983	i11323	s20281
CLS01182	Contig17062.g18177	IMG5_183690	Contig7825.0.g34	s20280	i11322	o23982
CLS01182	Contig17062.g18177	IMG5_183690	Contig7825.0.g34	s20281	i11323	o23983
CLS01195	IMG5_120940	Contig797.1.g89	Contig14467.g15413	i20009	o55932	s39363
CLS01195	Contig797.1.g89	IMG5_120940	Contig14467.g15413	o55932	i20009	s39363
CLS01195	Contig14467.g15413	IMG5_120940	Contig797.1.g89	s39363	i20009	o55932
CLS01197	IMG5_049350	Contig5079.0.g1	Contig8198.g8747	i15430	o51789	s32571
CLS01197	IMG5_049350	Contig5079.0.g1	Contig8198.g8747	i15431	o51790	s32572
CLS01197	Contig5079.0.g1	IMG5_049350	Contig8198.g8747	o51789	i15430	s32571
CLS01197	Contig5079.0.g1	IMG5_049350	Contig8198.g8747	o51790	i15431	s32572
CLS01197	Contig8198.g8747	IMG5_049350	Contig5079.0.g1	s32571	i15430	o51789
CLS01197	Contig8198.g8747	IMG5_049350	Contig5079.0.g1	s32572	i15431	o51790
CLS01206	IMG5_166160	Contig12013.0.g58	Contig4640.g4958	i23522	o3090	s5551
CLS01206	Contig12013.0.g58	IMG5_166160	Contig4640.g4958	o3090	i23522	s5551
CLS01206	Contig4640.g4958	IMG5_166160	Contig12013.0.g58	s5551	i23522	o3090
CLS01208	IMG5_071970	Contig16092.0.g104	Contig12682.g13544	i16846	o8539	s15305
CLS01208	Contig16092.0.g104	IMG5_071970	Contig12682.g13544	o8539	i16846	s15305
CLS01208	Contig12682.g13544	IMG5_071970	Contig16092.0.g104	s15305	i16846	o8539
CLS01214	IMG5_161080	Contig22626.0.g41	Contig6877.g7360	i9435	o16830	s31174
CLS01214	Contig22626.0.g41	IMG5_161080	Contig6877.g7360	o16830	i9435	s31174
CLS01214	Contig6877.g7360	IMG5_161080	Contig22626.0.g41	s31174	i9435	o16830
CLS01220	IMG5_133490	Contig10657.0.g36	Contig17178.g18300	i20926	o28069	s42200
CLS01220	Contig10657.0.g36	IMG5_133490	Contig17178.g18300	o28069	i20926	s42200
CLS01220	Contig17178.g18300	IMG5_133490	Contig10657.0.g36	s42200	i20926	o28069
CLS01233	IMG5_079480	Contig3164.0.g43	Contig9941.g10624	i17177	o18481	s11909
CLS01233	IMG5_079480	Contig3164.0.g43	Contig9941.g10624	i17178	o18482	s11910
CLS01233	Contig3164.0.g43	IMG5_079480	Contig9941.g10624	o18481	i17177	s11909
CLS01233	Contig3164.0.g43	IMG5_079480	Contig9941.g10624	o18482	i17178	s11910
CLS01233	Contig9941.g10624	IMG5_079480	Contig3164.0.g43	s11909	i17177	o18481
CLS01233	Contig9941.g10624	IMG5_079480	Contig3164.0.g43	s11910	i17178	o18482
CLS01242	IMG5_199740	Contig12222.0.g10	Contig6568.g7028	i12741	o30678	s7897
CLS01242	Contig12222.0.g10	IMG5_199740	Contig6568.g7028	o30678	i12741	s7897
CLS01242	Contig6568.g7028	IMG5_199740	Contig12222.0.g10	s7897	i12741	o30678
CLS01247	IMG5_199770	Contig16948.0.0.g28	Contig18170.g19315	i12752	o38509	s21535
CLS01247	Contig16948.0.0.g28	IMG5_199770	Contig18170.g19315	o38509	i12752	s21535
CLS01247	Contig18170.g19315	IMG5_199770	Contig16948.0.0.g28	s21535	i12752	o38509
CLS01250	IMG5_128590	Contig22298.0.g22	Contig9853.g10533	i7091	o46899	s11805
CLS01250	Contig22298.0.g22	IMG5_128590	Contig9853.g10533	o46899	i7091	s11805
CLS01250	Contig9853.g10533	IMG5_128590	Contig22298.0.g22	s11805	i7091	o46899
CLS01251	IMG5_188920	Contig11604.0.g35	Contig15517.g16538	i25568	o29592	s18480
CLS01251	Contig11604.0.g35	IMG5_188920	Contig15517.g16538	o29592	i25568	s18480
CLS01251	Contig15517.g16538	IMG5_188920	Contig11604.0.g35	s18480	i25568	o29592
CLS01253	IMG5_145350	Contig93.1.g71	Contig13802.g14719	i21673	o57995	s38651
CLS01253	Contig93.1.g71	IMG5_145350	Contig13802.g14719	o57995	i21673	s38651
CLS01253	Contig13802.g14719	IMG5_145350	Contig93.1.g71	s38651	i21673	o57995
CLS01257	IMG5_062210	Contig1126.1.g113	Contig6412.g6859	i16286	o29049	s7657
CLS01257	Contig1126.1.g113	IMG5_062210	Contig6412.g6859	o29049	i16286	s7657
CLS01257	Contig6412.g6859	IMG5_062210	Contig1126.1.g113	s7657	i16286	o29049
CLS01260	IMG5_013680	Contig22207.0.g77	Contig16017.g17072	i14244	o46798	s40964
CLS01260	Contig22207.0.g77	IMG5_013680	Contig16017.g17072	o46798	i14244	s40964
CLS01260	Contig16017.g17072	IMG5_013680	Contig22207.0.g77	s40964	i14244	o46798
CLS01262	IMG5_051610	Contig7793.0.g5	Contig12063.g12898	i15610	o23941	s36728
CLS01262	Contig7793.0.g5	IMG5_051610	Contig12063.g12898	o23941	i15610	s36728
CLS01262	Contig12063.g12898	IMG5_051610	Contig7793.0.g5	s36728	i15610	o23941
CLS01277	IMG5_091170	Contig14421.0.0.g95	Contig17740.g18863	i17647	o6398	s42765
CLS01277	IMG5_091170	Contig14421.0.0.g95	Contig17740.g18863	i17648	o6399	s42766
CLS01277	Contig14421.0.0.g95	IMG5_091170	Contig17740.g18863	o6398	i17647	s42765
CLS01277	Contig14421.0.0.g95	IMG5_091170	Contig17740.g18863	o6399	i17648	s42766
CLS01277	Contig17740.g18863	IMG5_091170	Contig14421.0.0.g95	s42765	i17647	o6398
CLS01277	Contig17740.g18863	IMG5_091170	Contig14421.0.0.g95	s42766	i17648	o6399
CLS01278	IMG5_090980	Contig10954.0.g62	Contig15528.g16547	i17573	o1445	s40429
CLS01278	Contig10954.0.g62	IMG5_090980	Contig15528.g16547	o1445	i17573	s40429
CLS01278	Contig15528.g16547	IMG5_090980	Contig10954.0.g62	s40429	i17573	o1445
CLS01279	IMG5_090990	Contig9298.0.g115	Contig13723.g14635	i4145	o25906	s16463
CLS01279	Contig9298.0.g115	IMG5_090990	Contig13723.g14635	o25906	i4145	s16463
CLS01279	Contig13723.g14635	IMG5_090990	Contig9298.0.g115	s16463	i4145	o25906
CLS01298	IMG5_101980	Contig15976.0.g76	Contig12931.g13796	i4859	o8447	s15570
CLS01298	Contig15976.0.g76	IMG5_101980	Contig12931.g13796	o8447	i4859	s15570
CLS01298	Contig12931.g13796	IMG5_101980	Contig15976.0.g76	s15570	i4859	o8447
CLS01299	IMG5_176950	Contig19930.0.g53	Contig13537.g14446	i10784	o13216	s16261
CLS01299	Contig19930.0.g53	IMG5_176950	Contig13537.g14446	o13216	i10784	s16261
CLS01299	Contig13537.g14446	IMG5_176950	Contig19930.0.g53	s16261	i10784	o13216
CLS01302	IMG5_132430	Contig18344.0.g88	Contig8426.g8983	i7415	o11277	s32838
CLS01302	Contig18344.0.g88	IMG5_132430	Contig8426.g8983	o11277	i7415	s32838
CLS01302	Contig8426.g8983	IMG5_132430	Contig18344.0.g88	s32838	i7415	o11277
CLS01304	IMG5_051080	Contig6936.0.g101	Contig7248.g7752	i15553	o54485	s31574
CLS01304	Contig6936.0.g101	IMG5_051080	Contig7248.g7752	o54485	i15553	s31574
CLS01304	Contig7248.g7752	IMG5_051080	Contig6936.0.g101	s31574	i15553	o54485
CLS01305	IMG5_051040	Contig16247.0.0.g95	Contig8579.g9152	i2222	o8759	s33015
CLS01305	Contig16247.0.0.g95	IMG5_051040	Contig8579.g9152	o8759	i2222	s33015
CLS01305	Contig8579.g9152	IMG5_051040	Contig16247.0.0.g95	s33015	i2222	o8759
CLS01318	IMG5_170620	Contig20970.0.g100	Contig10939.g11692	i10311	o44731	s13062
CLS01318	Contig20970.0.g100	IMG5_170620	Contig10939.g11692	o44731	i10311	s13062
CLS01318	Contig10939.g11692	IMG5_170620	Contig20970.0.g100	s13062	i10311	o44731
CLS01321	IMG5_170670	Contig20615.0.g33	Contig5900.g6321	i23973	o14060	s30135
CLS01321	Contig20615.0.g33	IMG5_170670	Contig5900.g6321	o14060	i23973	s30135
CLS01321	Contig5900.g6321	IMG5_170670	Contig20615.0.g33	s30135	i23973	o14060
CLS01323	IMG5_147250	Contig19209.0.g81	Contig4451.g4748	i21918	o41797	s5308
CLS01323	IMG5_147250	Contig19209.0.g81	Contig4451.g4748	i21920	o41798	s5310
CLS01323	Contig19209.0.g81	IMG5_147250	Contig4451.g4748	o41797	i21918	s5308
CLS01323	Contig19209.0.g81	IMG5_147250	Contig4451.g4748	o41798	i21920	s5310
CLS01323	Contig4451.g4748	IMG5_147250	Contig19209.0.g81	s5308	i21918	o41797
CLS01323	Contig4451.g4748	IMG5_147250	Contig19209.0.g81	s5310	i21920	o41798
CLS01326	IMG5_120280	Contig11991.0.g79	Contig12746.g13595	i6381	o3048	s37449
CLS01326	IMG5_120280	Contig11991.0.g79	Contig12746.g13595	i6382	o3049	s37450
CLS01326	IMG5_120280	Contig11991.0.g79	Contig12746.g13595	i6384	o3050	s37451
CLS01326	Contig11991.0.g79	IMG5_120280	Contig12746.g13595	o3048	i6381	s37449
CLS01326	Contig11991.0.g79	IMG5_120280	Contig12746.g13595	o3049	i6382	s37450
CLS01326	Contig11991.0.g79	IMG5_120280	Contig12746.g13595	o3050	i6384	s37451
CLS01326	Contig12746.g13595	IMG5_120280	Contig11991.0.g79	s37449	i6381	o3048
CLS01326	Contig12746.g13595	IMG5_120280	Contig11991.0.g79	s37450	i6382	o3049
CLS01326	Contig12746.g13595	IMG5_120280	Contig11991.0.g79	s37451	i6384	o3050
CLS01341	IMG5_113780	Contig21431.0.g10	Contig14903.g15874	i5684	o15163	s39795
CLS01341	Contig21431.0.g10	IMG5_113780	Contig14903.g15874	o15163	i5684	s39795
CLS01341	Contig14903.g15874	IMG5_113780	Contig21431.0.g10	s39795	i5684	o15163
CLS01344	IMG5_187570	Contig19688.0.g99	Contig16724.g17818	i25437	o12959	s41788
CLS01344	IMG5_187570	Contig19688.0.g99	Contig16724.g17818	i25438	o12960	s41789
CLS01344	Contig19688.0.g99	IMG5_187570	Contig16724.g17818	o12959	i25437	s41788
CLS01344	Contig19688.0.g99	IMG5_187570	Contig16724.g17818	o12960	i25438	s41789
CLS01344	Contig16724.g17818	IMG5_187570	Contig19688.0.g99	s41788	i25437	o12959
CLS01344	Contig16724.g17818	IMG5_187570	Contig19688.0.g99	s41789	i25438	o12960
CLS01352	IMG5_105640	Contig12585.0.g88	Contig7927.g8461	i5153	o31368	s32203
CLS01352	Contig12585.0.g88	IMG5_105640	Contig7927.g8461	o31368	i5153	s32203
CLS01352	Contig7927.g8461	IMG5_105640	Contig12585.0.g88	s32203	i5153	o31368
CLS01356	IMG5_111960	Contig8816.0.g39	Contig6577.g7043	i19252	o57175	s7913
CLS01363	IMG5_182680	Contig12409.0.0.g14	Contig9395.g10041	i11224	o31004	s33940
CLS01363	IMG5_182680	Contig12409.0.0.g14	Contig9395.g10041	i11225	o31005	s33941
CLS01363	Contig12409.0.0.g14	IMG5_182680	Contig9395.g10041	o31004	i11224	s33940
CLS01363	Contig12409.0.0.g14	IMG5_182680	Contig9395.g10041	o31005	i11225	s33941
CLS01363	Contig9395.g10041	IMG5_182680	Contig12409.0.0.g14	s33940	i11224	o31004
CLS01363	Contig9395.g10041	IMG5_182680	Contig12409.0.0.g14	s33941	i11225	o31005
CLS01369	IMG5_143330	Contig22838.0.g50	Contig16167.g17234	i21484	o17131	s19206
CLS01369	Contig22838.0.g50	IMG5_143330	Contig16167.g17234	o17131	i21484	s19206
CLS01369	Contig16167.g17234	IMG5_143330	Contig22838.0.g50	s19206	i21484	o17131
CLS01371	IMG5_149080	Contig21964.0.g21	Contig16081.g17140	i22097	o46364	s19121
CLS01371	Contig21964.0.g21	IMG5_149080	Contig16081.g17140	o46364	i22097	s19121
CLS01371	Contig16081.g17140	IMG5_149080	Contig21964.0.g21	s19121	i22097	o46364
CLS01378	IMG5_042470	Contig7433.0.g81	Contig13674.g14578	i1932	o23547	s38529
CLS01378	Contig7433.0.g81	IMG5_042470	Contig13674.g14578	o23547	i1932	s38529
CLS01378	Contig13674.g14578	IMG5_042470	Contig7433.0.g81	s38529	i1932	o23547
CLS01387	IMG5_162920	Contig2560.0.g99	Contig18496.g19654	i23322	o48170	s21946
CLS01387	Contig2560.0.g99	IMG5_162920	Contig18496.g19654	o48170	i23322	s21946
CLS01387	Contig2560.0.g99	IMG5_162920	Contig18496.g19654	o48171	i23323	s21947
CLS01387	Contig18496.g19654	IMG5_162920	Contig2560.0.g99	s21946	i23322	o48170
CLS01401	IMG5_035800	Contig22613.0.g38	Contig10997.g11750	i1827	o16808	s35705
CLS01401	Contig22613.0.g38	IMG5_035800	Contig10997.g11750	o16808	i1827	s35705
CLS01401	Contig10997.g11750	IMG5_035800	Contig22613.0.g38	s35705	i1827	o16808
CLS01402	IMG5_035780	Contig11918.0.g16	Contig10863.g11605	i15111	o30164	s12966
CLS01402	Contig11918.0.g16	IMG5_035780	Contig10863.g11605	o30164	i15111	s12966
CLS01402	Contig10863.g11605	IMG5_035780	Contig11918.0.g16	s12966	i15111	o30164
CLS01406	IMG5_145140	Contig15787.0.g79	Contig15857.g16907	i21633	o36621	s40816
CLS01406	IMG5_145140	Contig15787.0.g79	Contig15857.g16907	i21634	o36622	s40817
CLS01406	Contig15787.0.g79	IMG5_145140	Contig15857.g16907	o36621	i21633	s40816
CLS01406	Contig15787.0.g79	IMG5_145140	Contig15857.g16907	o36622	i21634	s40817
CLS01406	Contig15857.g16907	IMG5_145140	Contig15787.0.g79	s40816	i21633	o36621
CLS01406	Contig15857.g16907	IMG5_145140	Contig15787.0.g79	s40817	i21634	o36622
CLS01407	IMG5_131610	Contig18308.0.g1	Contig14521.g15471	i7357	o11206	s39426
CLS01407	Contig18308.0.g1	IMG5_131610	Contig14521.g15471	o11206	i7357	s39426
CLS01407	Contig14521.g15471	IMG5_131610	Contig18308.0.g1	s39426	i7357	o11206
CLS01408	IMG5_131630	Contig22561.0.g34	Contig12222.g13061	i20804	o16754	s14765
CLS01408	IMG5_131630	Contig22561.0.g34	Contig12222.g13061	i20805	o16756	s14767
CLS01408	IMG5_131630	Contig22561.0.g34	Contig12222.g13061	i20810	o16757	s14768
CLS01408	Contig22561.0.g34	IMG5_131630	Contig12222.g13061	o16754	i20804	s14765
CLS01408	Contig22561.0.g34	IMG5_131630	Contig12222.g13061	o16756	i20805	s14767
CLS01408	Contig22561.0.g34	IMG5_131630	Contig12222.g13061	o16757	i20810	s14768
CLS01408	Contig12222.g13061	IMG5_131630	Contig22561.0.g34	s14765	i20804	o16754
CLS01408	Contig12222.g13061	IMG5_131630	Contig22561.0.g34	s14767	i20805	o16756
CLS01408	Contig12222.g13061	IMG5_131630	Contig22561.0.g34	s14768	i20810	o16757
CLS01411	IMG5_121350	Contig22185.0.g98	Contig4267.g4571	i6454	o46764	s5113
CLS01411	IMG5_121350	Contig22185.0.g98	Contig4267.g4571	i6456	o46765	s5114
CLS01411	Contig22185.0.g98	IMG5_121350	Contig4267.g4571	o46764	i6454	s5113
CLS01411	Contig22185.0.g98	IMG5_121350	Contig4267.g4571	o46765	i6456	s5114
CLS01411	Contig4267.g4571	IMG5_121350	Contig22185.0.g98	s5113	i6454	o46764
CLS01411	Contig4267.g4571	IMG5_121350	Contig22185.0.g98	s5114	i6456	o46765
CLS01420	IMG5_002770	Contig713.1.g94	Contig15899.g16948	i13661	o23098	s18890
CLS01420	Contig713.1.g94	IMG5_002770	Contig15899.g16948	o23098	i13661	s18890
CLS01420	Contig15899.g16948	IMG5_002770	Contig713.1.g94	s18890	i13661	o23098
CLS01422	IMG5_002750	Contig6325.0.0.g28	Contig9263.g9900	i282	o53621	s11069
CLS01423	IMG5_002700	Contig13731.0.g81	Contig14495.g15445	i13653	o33341	s17284
CLS01423	Contig13731.0.g81	IMG5_002700	Contig14495.g15445	o33341	i13653	s17284
CLS01423	Contig14495.g15445	IMG5_002700	Contig13731.0.g81	s17284	i13653	o33341
CLS01453	IMG5_156230	Contig15468.0.0.g66	Contig4418.g4725	i22771	o36079	s5275
CLS01453	IMG5_156230	Contig15468.0.0.g66	Contig4418.g4725	i22772	o36080	s5276
CLS01453	Contig15468.0.0.g66	IMG5_156230	Contig4418.g4725	o36079	i22771	s5275
CLS01453	Contig15468.0.0.g66	IMG5_156230	Contig4418.g4725	o36080	i22772	s5276
CLS01453	Contig4418.g4725	IMG5_156230	Contig15468.0.0.g66	s5275	i22771	o36079
CLS01453	Contig4418.g4725	IMG5_156230	Contig15468.0.0.g66	s5276	i22772	o36080
CLS01461	IMG5_115530	Contig13261.0.g93	Contig5395.g5771	i19469	o32474	s29552
CLS01461	IMG5_115530	Contig13261.0.g93	Contig5395.g5771	i19472	o32476	s29555
CLS01461	Contig13261.0.g93	IMG5_115530	Contig5395.g5771	o32474	i19469	s29552
CLS01461	Contig13261.0.g93	IMG5_115530	Contig5395.g5771	o32476	i19472	s29555
CLS01461	Contig5395.g5771	IMG5_115530	Contig13261.0.g93	s29552	i19469	o32474
CLS01461	Contig5395.g5771	IMG5_115530	Contig13261.0.g93	s29555	i19472	o32476
CLS01550	IMG5_100400	Contig11776.0.g80	Contig18220.g19357	i18240	o29932	s43256
CLS01550	IMG5_100400	Contig11776.0.g80	Contig18220.g19357	i18246	o29933	s43258
CLS01550	Contig11776.0.g80	IMG5_100400	Contig18220.g19357	o29932	i18240	s43256
CLS01550	Contig11776.0.g80	IMG5_100400	Contig18220.g19357	o29933	i18246	s43258
CLS01550	Contig18220.g19357	IMG5_100400	Contig11776.0.g80	s43256	i18240	o29932
CLS01550	Contig18220.g19357	IMG5_100400	Contig11776.0.g80	s43258	i18246	o29933
CLS01571	IMG5_131040	Contig4448.0.g28	Contig14907.g15880	i7331	o50885	s17744
CLS01571	Contig4448.0.g28	IMG5_131040	Contig14907.g15880	o50885	i7331	s17744
CLS01571	Contig14907.g15880	IMG5_131040	Contig4448.0.g28	s17744	i7331	o50885
CLS01589	IMG5_181390	Contig22606.0.g41	Contig7572.g8080	i24823	o47263	s31838
CLS01589	IMG5_181390	Contig22606.0.g41	Contig7572.g8080	i24824	o47264	s31839
CLS01589	IMG5_181390	Contig22606.0.g41	Contig7572.g8080	i24825	o47265	s31840
CLS01589	Contig22606.0.g41	IMG5_181390	Contig7572.g8080	o47263	i24823	s31838
CLS01589	Contig22606.0.g41	IMG5_181390	Contig7572.g8080	o47264	i24824	s31839
CLS01589	Contig22606.0.g41	IMG5_181390	Contig7572.g8080	o47265	i24825	s31840
CLS01589	Contig7572.g8080	IMG5_181390	Contig22606.0.g41	s31838	i24823	o47263
CLS01589	Contig7572.g8080	IMG5_181390	Contig22606.0.g41	s31839	i24824	o47264
CLS01589	Contig7572.g8080	IMG5_181390	Contig22606.0.g41	s31840	i24825	o47265
CLS01613	IMG5_001780	Contig12753.0.g48	Contig6737.g7209	i13579	o31652	s31001
CLS01613	Contig12753.0.g48	IMG5_001780	Contig6737.g7209	o31652	i13579	s31001
CLS01613	Contig6737.g7209	IMG5_001780	Contig12753.0.g48	s31001	i13579	o31652
CLS01678	IMG5_069490	Contig17568.0.g76	Contig17492.g18604	i3236	o39373	s20779
CLS01678	Contig17568.0.g76	IMG5_069490	Contig17492.g18604	o39373	i3236	s20779
CLS01678	Contig17492.g18604	IMG5_069490	Contig17568.0.g76	s20779	i3236	o39373
CLS01705	Contig8204.g8759	IMG5_168730	Contig6294.0.g16	s32591	i23764	o53580
CLS01714	IMG5_014170	Contig863.1.g26	Contig8875.g9481	i14283	o56819	s33350
CLS01714	Contig863.1.g26	IMG5_014170	Contig8875.g9481	o56819	i14283	s33350
CLS01714	Contig8875.g9481	IMG5_014170	Contig863.1.g26	s33350	i14283	o56819
CLS01825	IMG5_194240	Contig1478.1.g58	Contig14053.g14983	i25995	o35028	s38952
CLS01825	Contig1478.1.g58	IMG5_194240	Contig14053.g14983	o35028	i25995	s38952
CLS01825	Contig14053.g14983	IMG5_194240	Contig1478.1.g58	s38952	i25995	o35028
CLS01847	IMG5_173310	Contig8853.0.g82	Contig14277.g15205	i10502	o25291	s17035
CLS01847	Contig8853.0.g82	IMG5_173310	Contig14277.g15205	o25291	i10502	s17035
CLS01847	Contig14277.g15205	IMG5_173310	Contig8853.0.g82	s17035	i10502	o25291
CLS01859	IMG5_151710	Contig4011.0.g80	Contig15711.g16741	i8606	o19514	s40629
CLS01863	IMG5_151840	Contig12867.0.g5	Contig10143.g10840	i22293	o4294	s34864
CLS01863	Contig12867.0.g5	IMG5_151840	Contig10143.g10840	o4294	i22293	s34864
CLS01863	Contig10143.g10840	IMG5_151840	Contig12867.0.g5	s34864	i22293	o4294
CLS01864	IMG5_151860	Contig794.1.g84	Contig12077.g12914	i8634	o55878	s14599
CLS01864	IMG5_151860	Contig794.1.g84	Contig12077.g12914	i8635	o55879	s14600
CLS01864	Contig794.1.g84	IMG5_151860	Contig12077.g12914	o55878	i8634	s14599
CLS01864	Contig794.1.g84	IMG5_151860	Contig12077.g12914	o55879	i8635	s14600
CLS01864	Contig12077.g12914	IMG5_151860	Contig794.1.g84	s14599	i8634	o55878
CLS01864	Contig12077.g12914	IMG5_151860	Contig794.1.g84	s14600	i8635	o55879
CLS01901	IMG5_023440	Contig1196.1.g75	Contig4986.g5337	i14620	o2996	s6007
CLS01901	IMG5_023440	Contig1196.1.g75	Contig4986.g5337	i14621	o2997	s6008
CLS01901	Contig1196.1.g75	IMG5_023440	Contig4986.g5337	o2996	i14620	s6007
CLS01901	Contig1196.1.g75	IMG5_023440	Contig4986.g5337	o2997	i14621	s6008
CLS01901	Contig4986.g5337	IMG5_023440	Contig1196.1.g75	s6007	i14620	o2996
CLS01901	Contig4986.g5337	IMG5_023440	Contig1196.1.g75	s6008	i14621	o2997
CLS01910	IMG5_116480	Contig22621.0.g36	Contig16913.g18015	i19623	o47286	s41967
CLS01910	IMG5_116480	Contig22621.0.g36	Contig16913.g18015	i19624	o47287	s41968
CLS01910	Contig22621.0.g36	IMG5_116480	Contig16913.g18015	o47286	i19623	s41967
CLS01910	Contig22621.0.g36	IMG5_116480	Contig16913.g18015	o47287	i19624	s41968
CLS01910	Contig16913.g18015	IMG5_116480	Contig22621.0.g36	s41967	i19623	o47286
CLS01910	Contig16913.g18015	IMG5_116480	Contig22621.0.g36	s41968	i19624	o47287
CLS01928	IMG5_124210	Contig12765.0.g66	Contig13322.g14216	i20257	o4144	s16022
CLS01928	Contig12765.0.g66	IMG5_124210	Contig13322.g14216	o4144	i20257	s16022
CLS01928	Contig13322.g14216	IMG5_124210	Contig12765.0.g66	s16022	i20257	o4144
CLS01941	IMG5_129540	Contig10868.0.g98	Contig19807.g21005	i7169	o1275	s23397
CLS01941	IMG5_129540	Contig10868.0.g98	Contig19807.g21005	i7174	o1278	s23399
CLS01941	Contig10868.0.g98	IMG5_129540	Contig19807.g21005	o1275	i7169	s23397
CLS01941	Contig10868.0.g98	IMG5_129540	Contig19807.g21005	o1278	i7174	s23399
CLS01941	Contig19807.g21005	IMG5_129540	Contig10868.0.g98	s23397	i7169	o1275
CLS01941	Contig19807.g21005	IMG5_129540	Contig10868.0.g98	s23399	i7174	o1278
CLS01970	IMG5_005690	Contig21384.0.g21	Contig6860.g7347	i13838	o15099	s8233
CLS01970	Contig21384.0.g21	IMG5_005690	Contig6860.g7347	o15099	i13838	s8233
CLS01970	Contig6860.g7347	IMG5_005690	Contig21384.0.g21	s8233	i13838	o15099
CLS01971	IMG5_079820	Contig22198.0.g120	Contig12604.g13445	i3692	o16411	s15174
CLS01971	Contig22198.0.g120	IMG5_079820	Contig12604.g13445	o16411	i3692	s15174
CLS01971	Contig12604.g13445	IMG5_079820	Contig22198.0.g120	s15174	i3692	o16411
CLS01978	IMG5_183920	Contig19017.0.g59	Contig7685.g8194	i25042	o41510	s9257
CLS01978	Contig19017.0.g59	IMG5_183920	Contig7685.g8194	o41510	i25042	s9257
CLS01978	Contig7685.g8194	IMG5_183920	Contig19017.0.g59	s9257	i25042	o41510
CLS01991	IMG5_003030	Contig5706.0.g39	Contig6620.g7078	i13677	o52647	s30852
CLS01991	Contig5706.0.g39	IMG5_003030	Contig6620.g7078	o52647	i13677	s30852
CLS01991	Contig6620.g7078	IMG5_003030	Contig5706.0.g39	s30852	i13677	o52647
CLS01999	IMG5_069880	Contig2091.0.g106	Contig18269.g19414	i16738	o44629	s21645
CLS01999	Contig2091.0.g106	IMG5_069880	Contig18269.g19414	o44629	i16738	s21645
CLS01999	Contig18269.g19414	IMG5_069880	Contig2091.0.g106	s21645	i16738	o44629
CLS02038	IMG5_099790	Contig22604.0.g37	Contig16415.g17479	i4629	o16789	s41437
CLS02038	Contig22604.0.g37	IMG5_099790	Contig16415.g17479	o16789	i4629	s41437
CLS02038	Contig16415.g17479	IMG5_099790	Contig22604.0.g37	s41437	i4629	o16789
CLS02039	IMG5_099550	Contig18067.0.g83	Contig12257.g13092	i18133	o10955	s36932
CLS02039	Contig18067.0.g83	IMG5_099550	Contig12257.g13092	o10955	i18133	s36932
CLS02039	Contig12257.g13092	IMG5_099550	Contig18067.0.g83	s36932	i18133	o10955
CLS02053	IMG5_066560	Contig827.1.g131	Contig15495.g16506	i16545	o24486	s40389
CLS02053	Contig827.1.g131	IMG5_066560	Contig15495.g16506	o24486	i16545	s40389
CLS02053	Contig15495.g16506	IMG5_066560	Contig827.1.g131	s40389	i16545	o24486
CLS02064	IMG5_204150	Contig4612.0.g75	Contig14700.g15659	i13288	o51101	s17493
CLS02064	IMG5_204150	Contig4612.0.g75	Contig14700.g15659	i13289	o51104	s17496
CLS02064	Contig4612.0.g75	IMG5_204150	Contig14700.g15659	o51101	i13288	s17493
CLS02064	Contig4612.0.g75	IMG5_204150	Contig14700.g15659	o51104	i13289	s17496
CLS02064	Contig14700.g15659	IMG5_204150	Contig4612.0.g75	s17493	i13288	o51101
CLS02064	Contig14700.g15659	IMG5_204150	Contig4612.0.g75	s17496	i13289	o51104
CLS02083	IMG5_062480	Contig17086.0.g18	Contig14954.g15935	i16302	o9756	s39848
CLS02083	Contig17086.0.g18	IMG5_062480	Contig14954.g15935	o9756	i16302	s39848
CLS02083	Contig14954.g15935	IMG5_062480	Contig17086.0.g18	s39848	i16302	o9756
CLS02096	IMG5_049140	Contig8054.0.g61	Contig6200.g6629	i15413	o56050	s7413
CLS02096	Contig8054.0.g61	IMG5_049140	Contig6200.g6629	o56050	i15413	s7413
CLS02096	Contig6200.g6629	IMG5_049140	Contig8054.0.g61	s7413	i15413	o56050
CLS02116	Contig18749.g19905	IMG5_189060	Contig11715.0.g26	s43773	i25581	o2643
CLS02138	IMG5_021690	Contig22527.0.g94	Contig9703.g10380	i14535	o16739	s34374
CLS02138	IMG5_021690	Contig22527.0.g94	Contig9703.g10380	i14536	o16740	s34375
CLS02138	Contig22527.0.g94	IMG5_021690	Contig9703.g10380	o16739	i14535	s34374
CLS02138	Contig22527.0.g94	IMG5_021690	Contig9703.g10380	o16740	i14536	s34375
CLS02138	Contig9703.g10380	IMG5_021690	Contig22527.0.g94	s34374	i14535	o16739
CLS02138	Contig9703.g10380	IMG5_021690	Contig22527.0.g94	s34375	i14536	o16740
CLS02142	IMG5_067050	Contig5620.0.g92	Contig8203.g8756	i3158	o52545	s9899
CLS02142	Contig5620.0.g92	IMG5_067050	Contig8203.g8756	o52545	i3158	s9899
CLS02142	Contig8203.g8756	IMG5_067050	Contig5620.0.g92	s9899	i3158	o52545
CLS02172	IMG5_056510	Contig1001.1.g74	Contig9985.g10680	i15914	o26899	s11990
CLS02172	Contig1001.1.g74	IMG5_056510	Contig9985.g10680	o26899	i15914	s11990
CLS02172	Contig9985.g10680	IMG5_056510	Contig1001.1.g74	s11990	i15914	o26899
CLS02177	IMG5_175090	Contig3694.0.0.g100	Contig8676.g9265	i10642	o49857	s10432
CLS02177	Contig3694.0.0.g100	IMG5_175090	Contig8676.g9265	o49857	i10642	s10432
CLS02177	Contig8676.g9265	IMG5_175090	Contig3694.0.0.g100	s10432	i10642	o49857
CLS02180	IMG5_006030	Contig16114.0.g102	Contig10423.g11113	i13860	o8548	s12402
CLS02180	Contig16114.0.g102	IMG5_006030	Contig10423.g11113	o8548	i13860	s12402
CLS02180	Contig10423.g11113	IMG5_006030	Contig16114.0.g102	s12402	i13860	o8548
CLS02181	IMG5_006000	Contig20658.0.g50	Contig10470.g11176	i556	o44237	s35210
CLS02181	IMG5_006000	Contig20658.0.g50	Contig10470.g11176	i558	o44238	s35211
CLS02181	Contig20658.0.g50	IMG5_006000	Contig10470.g11176	o44237	i556	s35210
CLS02181	Contig20658.0.g50	IMG5_006000	Contig10470.g11176	o44238	i558	s35211
CLS02181	Contig10470.g11176	IMG5_006000	Contig20658.0.g50	s35210	i556	o44237
CLS02181	Contig10470.g11176	IMG5_006000	Contig20658.0.g50	s35211	i558	o44238
CLS02222	IMG5_032910	Contig2963.0.g18	Contig4272.g4577	i14986	o18228	s28353
CLS02222	Contig2963.0.g18	IMG5_032910	Contig4272.g4577	o18228	i14986	s28353
CLS02222	Contig4272.g4577	IMG5_032910	Contig2963.0.g18	s28353	i14986	o18228
CLS02230	IMG5_190670	Contig7012.0.g31	Contig14961.g15944	i25707	o22991	s17825
CLS02230	Contig7012.0.g31	IMG5_190670	Contig14961.g15944	o22991	i25707	s17825
CLS02230	Contig14961.g15944	IMG5_190670	Contig7012.0.g31	s17825	i25707	o22991
CLS02257	IMG5_164750	Contig731.1.g124	Contig17291.g18416	i9703	o54925	s42297
CLS02257	IMG5_164750	Contig731.1.g124	Contig17291.g18416	i9705	o54926	s42298
CLS02257	Contig731.1.g124	IMG5_164750	Contig17291.g18416	o54925	i9703	s42297
CLS02257	Contig731.1.g124	IMG5_164750	Contig17291.g18416	o54926	i9705	s42298
CLS02257	Contig17291.g18416	IMG5_164750	Contig731.1.g124	s42297	i9703	o54925
CLS02257	Contig17291.g18416	IMG5_164750	Contig731.1.g124	s42298	i9705	o54926
CLS02286	IMG5_101150	Contig19960.0.g51	Contig12631.g13478	i18338	o13256	s15213
CLS02286	Contig19960.0.g51	IMG5_101150	Contig12631.g13478	o13256	i18338	s15213
CLS02286	Contig12631.g13478	IMG5_101150	Contig19960.0.g51	s15213	i18338	o13256
CLS02315	IMG5_186270	Contig18930.0.g115	Contig16880.g17979	i11534	o41358	s41950
CLS02315	Contig18930.0.g115	IMG5_186270	Contig16880.g17979	o41358	i11534	s41950
CLS02315	Contig16880.g17979	IMG5_186270	Contig18930.0.g115	s41950	i11534	o41358
CLS02341	IMG5_125430	Contig8929.0.g14	Contig6349.g6803	i20388	o57322	s7582
CLS02341	IMG5_125430	Contig8929.0.g14	Contig6349.g6803	i20390	o57323	s7583
CLS02341	Contig8929.0.g14	IMG5_125430	Contig6349.g6803	o57322	i20388	s7582
CLS02341	Contig8929.0.g14	IMG5_125430	Contig6349.g6803	o57323	i20390	s7583
CLS02341	Contig6349.g6803	IMG5_125430	Contig8929.0.g14	s7582	i20388	o57322
CLS02341	Contig6349.g6803	IMG5_125430	Contig8929.0.g14	s7583	i20390	o57323
CLS02353	IMG5_078200	Contig21436.0.g4	Contig10097.g10788	i3640	o15169	s12081
CLS02353	IMG5_078200	Contig21436.0.g4	Contig10097.g10788	i3641	o15170	s12082
CLS02353	Contig21436.0.g4	IMG5_078200	Contig10097.g10788	o15169	i3640	s12081
CLS02353	Contig21436.0.g4	IMG5_078200	Contig10097.g10788	o15170	i3641	s12082
CLS02353	Contig10097.g10788	IMG5_078200	Contig21436.0.g4	s12081	i3640	o15169
CLS02353	Contig10097.g10788	IMG5_078200	Contig21436.0.g4	s12082	i3641	o15170
CLS02358	IMG5_118030	Contig19147.0.g91	Contig13305.g14196	i6066	o12245	s16002
CLS02358	IMG5_118030	Contig19147.0.g91	Contig13305.g14196	i6068	o12246	s16003
CLS02358	Contig19147.0.g91	IMG5_118030	Contig13305.g14196	o12245	i6066	s16002
CLS02358	Contig19147.0.g91	IMG5_118030	Contig13305.g14196	o12246	i6068	s16003
CLS02358	Contig13305.g14196	IMG5_118030	Contig19147.0.g91	s16002	i6066	o12245
CLS02358	Contig13305.g14196	IMG5_118030	Contig19147.0.g91	s16003	i6068	o12246
CLS02364	IMG5_058180	Contig9448.0.g86	Contig13650.g14555	i16037	o26103	s38483
CLS02364	IMG5_058180	Contig9448.0.g86	Contig13650.g14555	i16038	o26104	s38484
CLS02364	IMG5_058180	Contig9448.0.g86	Contig13650.g14555	i16039	o26106	s38486
CLS02364	Contig9448.0.g86	IMG5_058180	Contig13650.g14555	o26103	i16037	s38483
CLS02364	Contig9448.0.g86	IMG5_058180	Contig13650.g14555	o26104	i16038	s38484
CLS02364	Contig9448.0.g86	IMG5_058180	Contig13650.g14555	o26106	i16039	s38486
CLS02364	Contig13650.g14555	IMG5_058180	Contig9448.0.g86	s38483	i16037	o26103
CLS02364	Contig13650.g14555	IMG5_058180	Contig9448.0.g86	s38484	i16038	o26104
CLS02364	Contig13650.g14555	IMG5_058180	Contig9448.0.g86	s38486	i16039	o26106
CLS02366	IMG5_019440	Contig3796.0.g33	Contig9632.g10297	i14443	o50008	s11520
CLS02366	IMG5_019440	Contig3796.0.g33	Contig9632.g10297	i14447	o50010	s11522
CLS02366	Contig3796.0.g33	IMG5_019440	Contig9632.g10297	o50010	i14447	s11522
CLS02366	Contig9632.g10297	IMG5_019440	Contig3796.0.g33	s11522	i14447	o50010
CLS02382	IMG5_004200	Contig5999.0.g62	Contig10675.g11406	i419	o53100	s35444
CLS02382	Contig5999.0.g62	IMG5_004200	Contig10675.g11406	o53100	i419	s35444
CLS02382	Contig10675.g11406	IMG5_004200	Contig5999.0.g62	s35444	i419	o53100
CLS02383	IMG5_004150	Contig3935.0.g97	Contig12931.g13796	i405	o19386	s15574
CLS02383	IMG5_004150	Contig3935.0.g97	Contig12931.g13796	i406	o19387	s15575
CLS02383	Contig3935.0.g97	IMG5_004150	Contig12931.g13796	o19386	i405	s15574
CLS02383	Contig3935.0.g97	IMG5_004150	Contig12931.g13796	o19387	i406	s15575
CLS02383	Contig12931.g13796	IMG5_004150	Contig3935.0.g97	s15574	i405	o19386
CLS02383	Contig12931.g13796	IMG5_004150	Contig3935.0.g97	s15575	i406	o19387
CLS02384	IMG5_138340	Contig18025.0.g11	Contig14276.g15203	i7843	o10899	s39149
CLS02384	Contig18025.0.g11	IMG5_138340	Contig14276.g15203	o10899	i7843	s39149
CLS02384	Contig14276.g15203	IMG5_138340	Contig18025.0.g11	s39149	i7843	o10899
CLS02424	IMG5_202970	Contig4273.0.g23	Contig14474.g15426	i13169	o50657	s17267
CLS02424	Contig4273.0.g23	IMG5_202970	Contig14474.g15426	o50657	i13169	s17267
CLS02424	Contig14474.g15426	IMG5_202970	Contig4273.0.g23	s17267	i13169	o50657
CLS02456	IMG5_098210	Contig11102.0.g101	Contig7636.g8153	i4433	o28818	s9222
CLS02456	Contig11102.0.g101	IMG5_098210	Contig7636.g8153	o28818	i4433	s9222
CLS02456	Contig7636.g8153	IMG5_098210	Contig11102.0.g101	s9222	i4433	o28818
CLS02500	IMG5_188650	Contig17295.0.g9	Contig11339.g12116	i11819	o38976	s35988
CLS02500	Contig17295.0.g9	IMG5_188650	Contig11339.g12116	o38976	i11819	s35988
CLS02500	Contig11339.g12116	IMG5_188650	Contig17295.0.g9	s35988	i11819	o38976
CLS02509	IMG5_119840	Contig14590.0.g70	Contig18088.g19230	i6264	o6646	s43128
CLS02509	Contig14590.0.g70	IMG5_119840	Contig18088.g19230	o6646	i6264	s43128
CLS02509	Contig18088.g19230	IMG5_119840	Contig14590.0.g70	s43128	i6264	o6646
CLS02530	Contig16240.0.0.g101	IMG5_055190	Contig16949.g18051	o8746	i2438	s42019
CLS02530	Contig16949.g18051	IMG5_055190	Contig16240.0.0.g101	s42019	i2438	o8746
CLS02547	IMG5_201520	Contig10456.0.g15	Contig12496.g13335	i26811	o670	s37211
CLS02547	Contig10456.0.g15	IMG5_201520	Contig12496.g13335	o670	i26811	s37211
CLS02547	Contig12496.g13335	IMG5_201520	Contig10456.0.g15	s37211	i26811	o670
CLS02549	IMG5_201610	Contig16506.0.g30	Contig4452.g4749	i12951	o37801	s28516
CLS02549	Contig16506.0.g30	IMG5_201610	Contig4452.g4749	o37801	i12951	s28516
CLS02549	Contig4452.g4749	IMG5_201610	Contig16506.0.g30	s28516	i12951	o37801
CLS02577	IMG5_162270	Contig22041.0.g31	Contig7215.g7728	i23248	o46551	s8714
CLS02577	Contig22041.0.g31	IMG5_162270	Contig7215.g7728	o46551	i23248	s8714
CLS02577	Contig7215.g7728	IMG5_162270	Contig22041.0.g31	s8714	i23248	o46551
CLS02655	IMG5_170820	Contig11895.0.g106	Contig6536.g6994	i10328	o30129	s30761
CLS02655	Contig11895.0.g106	IMG5_170820	Contig6536.g6994	o30129	i10328	s30761
CLS02655	Contig6536.g6994	IMG5_170820	Contig11895.0.g106	s30761	i10328	o30129
CLS02663	IMG5_197920	Contig11125.0.g68	Contig5051.g5411	i12613	o28840	s29177
CLS02663	Contig11125.0.g68	IMG5_197920	Contig5051.g5411	o28840	i12613	s29177
CLS02663	Contig5051.g5411	IMG5_197920	Contig11125.0.g68	s29177	i12613	o28840
CLS02676	IMG5_009920	Contig2015.0.g97	Contig14634.g15591	i14028	o13512	s17435
CLS02676	IMG5_009920	Contig2015.0.g97	Contig14634.g15591	i14030	o13513	s17436
CLS02676	Contig2015.0.g97	IMG5_009920	Contig14634.g15591	o13512	i14028	s17435
CLS02676	Contig2015.0.g97	IMG5_009920	Contig14634.g15591	o13513	i14030	s17436
CLS02676	Contig14634.g15591	IMG5_009920	Contig2015.0.g97	s17435	i14028	o13512
CLS02676	Contig14634.g15591	IMG5_009920	Contig2015.0.g97	s17436	i14030	o13513
CLS02680	IMG5_124030	Contig17998.0.g14	Contig5486.g5866	i6718	o39935	s29665
CLS02680	Contig17998.0.g14	IMG5_124030	Contig5486.g5866	o39935	i6718	s29665
CLS02680	Contig5486.g5866	IMG5_124030	Contig17998.0.g14	s29665	i6718	o39935
CLS02713	IMG5_180520	Contig9906.0.1.g90	Contig8921.g9533	i11000	o26755	s33401
CLS02713	Contig9906.0.1.g90	IMG5_180520	Contig8921.g9533	o26755	i11000	s33401
CLS02713	Contig8921.g9533	IMG5_180520	Contig9906.0.1.g90	s33401	i11000	o26755
CLS02731	IMG5_189690	Contig16564.0.g25	Contig18216.g19354	i11925	o37865	s21572
CLS02731	Contig16564.0.g25	IMG5_189690	Contig18216.g19354	o37865	i11925	s21572
CLS02731	Contig18216.g19354	IMG5_189690	Contig16564.0.g25	s21572	i11925	o37865
CLS02735	IMG5_120510	Contig13091.0.g112	Contig14580.g15532	i6399	o4586	s17375
CLS02735	IMG5_120510	Contig13091.0.g112	Contig14580.g15532	i6402	o4587	s17376
CLS02735	Contig13091.0.g112	IMG5_120510	Contig14580.g15532	o4586	i6399	s17375
CLS02735	Contig13091.0.g112	IMG5_120510	Contig14580.g15532	o4587	i6402	s17376
CLS02735	Contig14580.g15532	IMG5_120510	Contig13091.0.g112	s17375	i6399	o4586
CLS02735	Contig14580.g15532	IMG5_120510	Contig13091.0.g112	s17376	i6402	o4587
CLS02737	IMG5_120540	Contig6891.0.g97	Contig12063.g12898	i19951	o22811	s36723
CLS02737	IMG5_120540	Contig6891.0.g97	Contig12063.g12898	i19953	o22812	s36724
CLS02737	Contig6891.0.g97	IMG5_120540	Contig12063.g12898	o22811	i19951	s36723
CLS02737	Contig6891.0.g97	IMG5_120540	Contig12063.g12898	o22812	i19953	s36724
CLS02737	Contig12063.g12898	IMG5_120540	Contig6891.0.g97	s36723	i19951	o22811
CLS02737	Contig12063.g12898	IMG5_120540	Contig6891.0.g97	s36724	i19953	o22812
CLS02774	IMG5_123630	Contig1934.0.g32	Contig12118.g12954	i6667	o12496	s36792
CLS02774	Contig1934.0.g32	IMG5_123630	Contig12118.g12954	o12496	i6667	s36792
CLS02774	Contig12118.g12954	IMG5_123630	Contig1934.0.g32	s36792	i6667	o12496
CLS02811	IMG5_167290	Contig21983.0.g52	Contig13160.g14030	i9985	o16000	s37930
CLS02811	Contig21983.0.g52	IMG5_167290	Contig13160.g14030	o16000	i9985	s37930
CLS02811	Contig13160.g14030	IMG5_167290	Contig21983.0.g52	s37930	i9985	o16000
CLS02821	IMG5_164020	Contig2091.0.g107	Contig8887.g9496	i23360	o14482	s33367
CLS02821	Contig2091.0.g107	IMG5_164020	Contig8887.g9496	o14482	i23360	s33367
CLS02821	Contig8887.g9496	IMG5_164020	Contig2091.0.g107	s33367	i23360	o14482
CLS02849	IMG5_129010	Contig13118.0.g74	Contig5316.g5691	i7120	o4637	s6372
CLS02849	Contig13118.0.g74	IMG5_129010	Contig5316.g5691	o4637	i7120	s6372
CLS02849	Contig5316.g5691	IMG5_129010	Contig13118.0.g74	s6372	i7120	o4637
CLS02859	IMG5_196190	Contig22869.0.g61	Contig19000.g20155	i12448	o47607	s44018
CLS02859	IMG5_196190	Contig22869.0.g61	Contig19000.g20155	i12449	o47608	s44019
CLS02859	Contig22869.0.g61	IMG5_196190	Contig19000.g20155	o47607	i12448	s44018
CLS02859	Contig22869.0.g61	IMG5_196190	Contig19000.g20155	o47608	i12449	s44019
CLS02859	Contig19000.g20155	IMG5_196190	Contig22869.0.g61	s44018	i12448	o47607
CLS02859	Contig19000.g20155	IMG5_196190	Contig22869.0.g61	s44019	i12449	o47608
CLS02861	IMG5_195860	Contig9293.0.g4	Contig5724.g6120	i26162	o57985	s6848
CLS02861	Contig9293.0.g4	IMG5_195860	Contig5724.g6120	o57985	i26162	s6848
CLS02861	Contig5724.g6120	IMG5_195860	Contig9293.0.g4	s6848	i26162	o57985
CLS02865	IMG5_195950	Contig11357.0.g94	Contig13669.g14575	i12420	o29169	s38526
CLS02865	IMG5_195950	Contig11357.0.g94	Contig13669.g14575	i12421	o29170	s38527
CLS02865	Contig11357.0.g94	IMG5_195950	Contig13669.g14575	o29169	i12420	s38526
CLS02865	Contig11357.0.g94	IMG5_195950	Contig13669.g14575	o29170	i12421	s38527
CLS02865	Contig13669.g14575	IMG5_195950	Contig11357.0.g94	s38526	i12420	o29169
CLS02865	Contig13669.g14575	IMG5_195950	Contig11357.0.g94	s38527	i12421	o29170
