# Supplementary material for: Evolution of the Exon-Intron Structure in Ciliate Genomes
Source: PLoS One. 2016 Sep 7;11(9):e0161476. doi: 10.1371/journal.pone.0161476 (PMC5014332; doi:10.1371/journal.pone.0161476)
Supplement: S2 File — Tables include COG IDs, protein IDs, and corresponding intron IDs. Conserved introns were identified as described in Methods (“Identification of conserved introns”). (ZIP) [file pone.0161476.s006.zip › Cistrons__Stylonychia_Tetrahymena_Ichtiophtirius.csv]

CLS00004	TTHERM_00218410	IMG5_189190	Contig15971.g17019	t77871	i25591	s18966
CLS00004	IMG5_189190	TTHERM_00218410	Contig15971.g17019	i25591	t77871	s18966
CLS00004	Contig15971.g17019	TTHERM_00218410	IMG5_189190	s18966	t77871	i25591
CLS00006	TTHERM_00500850	IMG5_137810	Contig15856.g16905	t83398	i21250	s18847
CLS00006	IMG5_137810	TTHERM_00500850	Contig15856.g16905	i21250	t83398	s18847
CLS00006	Contig15856.g16905	TTHERM_00500850	IMG5_137810	s18847	t83398	i21250
CLS00010	TTHERM_01020700	IMG5_137550	Contig11540.g12345	t38455	i21223	s13896
CLS00010	TTHERM_01020700	IMG5_137550	Contig11540.g12345	t38457	i21225	s13897
CLS00010	IMG5_137550	TTHERM_01020700	Contig11540.g12345	i21223	t38455	s13896
CLS00010	IMG5_137550	TTHERM_01020700	Contig11540.g12345	i21225	t38457	s13897
CLS00010	Contig11540.g12345	TTHERM_01020700	IMG5_137550	s13896	t38455	i21223
CLS00010	Contig11540.g12345	TTHERM_01020700	IMG5_137550	s13897	t38457	i21225
CLS00012	TTHERM_00189080	IMG5_137740	Contig11773.g12586	t22899	i21239	s36420
CLS00012	IMG5_137740	TTHERM_00189080	Contig11773.g12586	i21239	t22899	s36420
CLS00012	Contig11773.g12586	TTHERM_00189080	IMG5_137740	s36420	t22899	i21239
CLS00021	TTHERM_00895780	IMG5_173760	Contig17519.g18643	t58864	i24276	s42529
CLS00021	TTHERM_00895780	IMG5_173760	Contig17519.g18643	t58867	i24279	s42531
CLS00021	IMG5_173760	TTHERM_00895780	Contig17519.g18643	i24276	t58864	s42529
CLS00021	IMG5_173760	TTHERM_00895780	Contig17519.g18643	i24279	t58867	s42531
CLS00021	Contig17519.g18643	TTHERM_00895780	IMG5_173760	s42529	t58864	i24276
CLS00021	Contig17519.g18643	TTHERM_00895780	IMG5_173760	s42531	t58867	i24279
CLS00027	TTHERM_00053800	IMG5_085430	Contig16381.g17446	t28385	i3958	s19400
CLS00027	IMG5_085430	TTHERM_00053800	Contig16381.g17446	i3958	t28385	s19400
CLS00027	Contig16381.g17446	TTHERM_00053800	IMG5_085430	s19400	t28385	i3958
CLS00030	TTHERM_00053920	IMG5_162070	Contig8371.g8925	t81113	i9510	s32785
CLS00030	IMG5_162070	TTHERM_00053920	Contig8371.g8925	i9510	t81113	s32785
CLS00030	Contig8371.g8925	TTHERM_00053920	IMG5_162070	s32785	t81113	i9510
CLS00035	TTHERM_00129050	IMG5_201980	Contig12228.g13071	t76680	i26878	s36921
CLS00035	IMG5_201980	TTHERM_00129050	Contig12228.g13071	i26878	t76680	s36921
CLS00035	Contig12228.g13071	TTHERM_00129050	IMG5_201980	s36921	t76680	i26878
CLS00039	TTHERM_00456790	IMG5_176490	Contig10592.g11310	t82347	i24453	s35337
CLS00039	TTHERM_00456790	IMG5_176490	Contig10592.g11310	t82348	i24454	s35338
CLS00039	TTHERM_00456790	IMG5_176490	Contig10592.g11310	t82349	i24455	s35339
CLS00039	IMG5_176490	TTHERM_00456790	Contig10592.g11310	i24453	t82347	s35337
CLS00039	IMG5_176490	TTHERM_00456790	Contig10592.g11310	i24454	t82348	s35338
CLS00039	IMG5_176490	TTHERM_00456790	Contig10592.g11310	i24455	t82349	s35339
CLS00039	Contig10592.g11310	TTHERM_00456790	IMG5_176490	s35337	t82347	i24453
CLS00039	Contig10592.g11310	TTHERM_00456790	IMG5_176490	s35338	t82348	i24454
CLS00039	Contig10592.g11310	TTHERM_00456790	IMG5_176490	s35339	t82349	i24455
CLS00042	TTHERM_00663980	IMG5_176550	Contig16894.g17994	t36019	i24468	s20062
CLS00042	IMG5_176550	TTHERM_00663980	Contig16894.g17994	i24468	t36019	s20062
CLS00042	Contig16894.g17994	TTHERM_00663980	IMG5_176550	s20062	t36019	i24468
CLS00045	TTHERM_00040430	IMG5_199910	Contig11309.g12084	t97758	i12759	s13563
CLS00045	IMG5_199910	TTHERM_00040430	Contig11309.g12084	i12759	t97758	s13563
CLS00045	Contig11309.g12084	TTHERM_00040430	IMG5_199910	s13562	t97757	i12758
CLS00045	Contig11309.g12084	TTHERM_00040430	IMG5_199910	s13563	t97758	i12759
CLS00049	TTHERM_00390040	IMG5_021310	Contig10696.g11451	t50266	i14529	s35470
CLS00049	IMG5_021310	TTHERM_00390040	Contig10696.g11451	i14529	t50266	s35470
CLS00049	Contig10696.g11451	TTHERM_00390040	IMG5_021310	s35470	t50266	i14529
CLS00063	TTHERM_00670600	IMG5_100480	Contig7148.g7656	t34965	i18263	s8633
CLS00063	IMG5_100480	TTHERM_00670600	Contig7148.g7656	i18263	t34965	s8633
CLS00063	Contig7148.g7656	TTHERM_00670600	IMG5_100480	s8633	t34965	i18263
CLS00066	TTHERM_00624780	IMG5_100490	Contig17947.g19076	t42754	i4732	s42968
CLS00066	TTHERM_00624780	IMG5_100490	Contig17947.g19076	t42757	i4735	s42969
CLS00066	TTHERM_00624780	IMG5_100490	Contig17947.g19076	t42762	i4740	s42970
CLS00066	IMG5_100490	TTHERM_00624780	Contig17947.g19076	i4732	t42754	s42968
CLS00066	IMG5_100490	TTHERM_00624780	Contig17947.g19076	i4735	t42757	s42969
CLS00066	IMG5_100490	TTHERM_00624780	Contig17947.g19076	i4740	t42762	s42970
CLS00066	Contig17947.g19076	TTHERM_00624780	IMG5_100490	s42968	t42754	i4732
CLS00066	Contig17947.g19076	TTHERM_00624780	IMG5_100490	s42969	t42757	i4735
CLS00066	Contig17947.g19076	TTHERM_00624780	IMG5_100490	s42970	t42762	i4740
CLS00075	TTHERM_01043060	IMG5_183550	Contig7165.g7671	t40096	i25005	s31489
CLS00075	IMG5_183550	TTHERM_01043060	Contig7165.g7671	i25005	t40096	s31489
CLS00075	Contig7165.g7671	TTHERM_01043060	IMG5_183550	s31489	t40096	i25005
CLS00080	TTHERM_00118630	IMG5_183540	Contig4708.g5029	t41843	i11311	s28777
CLS00080	IMG5_183540	TTHERM_00118630	Contig4708.g5029	i11311	t41843	s28777
CLS00080	Contig4708.g5029	TTHERM_00118630	IMG5_183540	s28777	t41843	i11311
CLS00082	TTHERM_00649260	IMG5_093060	Contig12500.g13341	t69418	i17784	s15080
CLS00082	IMG5_093060	TTHERM_00649260	Contig12500.g13341	i17784	t69418	s15080
CLS00082	Contig12500.g13341	TTHERM_00649260	IMG5_093060	s15080	t69418	i17784
CLS00086	TTHERM_00035580	IMG5_107670	Contig14174.g15102	t97367	i18965	s16906
CLS00086	IMG5_107670	TTHERM_00035580	Contig14174.g15102	i18965	t97367	s16906
CLS00086	Contig14174.g15102	TTHERM_00035580	IMG5_107670	s16906	t97367	i18965
CLS00094	TTHERM_01123830	IMG5_181510	Contig16110.g17168	t100726	i11118	s41053
CLS00094	TTHERM_01123830	IMG5_181510	Contig16110.g17168	t100728	i11120	s41054
CLS00094	TTHERM_01123830	IMG5_181510	Contig16110.g17168	t100729	i11121	s41055
CLS00094	IMG5_181510	TTHERM_01123830	Contig16110.g17168	i11118	t100726	s41053
CLS00094	IMG5_181510	TTHERM_01123830	Contig16110.g17168	i11120	t100728	s41054
CLS00094	IMG5_181510	TTHERM_01123830	Contig16110.g17168	i11121	t100729	s41055
CLS00094	Contig16110.g17168	TTHERM_01123830	IMG5_181510	s41053	t100726	i11118
CLS00094	Contig16110.g17168	TTHERM_01123830	IMG5_181510	s41054	t100728	i11120
CLS00094	Contig16110.g17168	TTHERM_01123830	IMG5_181510	s41055	t100729	i11121
CLS00098	TTHERM_00161210	IMG5_181470	Contig10247.g10936	t98813	i24845	s12226
CLS00098	TTHERM_00161210	IMG5_181470	Contig10247.g10936	t98814	i24846	s12227
CLS00098	TTHERM_00161210	IMG5_181470	Contig10247.g10936	t98815	i24847	s12228
CLS00098	IMG5_181470	TTHERM_00161210	Contig10247.g10936	i24845	t98813	s12226
CLS00098	IMG5_181470	TTHERM_00161210	Contig10247.g10936	i24846	t98814	s12227
CLS00098	IMG5_181470	TTHERM_00161210	Contig10247.g10936	i24847	t98815	s12228
CLS00098	Contig10247.g10936	TTHERM_00161210	IMG5_181470	s12226	t98813	i24845
CLS00098	Contig10247.g10936	TTHERM_00161210	IMG5_181470	s12227	t98814	i24846
CLS00098	Contig10247.g10936	TTHERM_00161210	IMG5_181470	s12228	t98815	i24847
CLS00102	TTHERM_00334590	IMG5_181520	Contig9007.g9630	t72620	i24860	s33497
CLS00102	IMG5_181520	TTHERM_00334590	Contig9007.g9630	i24860	t72620	s33497
CLS00102	Contig9007.g9630	TTHERM_00334590	IMG5_181520	s33497	t72620	i24860
CLS00104	TTHERM_00138449	IMG5_181490	Contig13795.g14711	t23354	i24853	s38644
CLS00104	IMG5_181490	TTHERM_00138449	Contig13795.g14711	i24853	t23354	s38644
CLS00104	Contig13795.g14711	TTHERM_00138449	IMG5_181490	s38644	t23354	i24853
CLS00123	TTHERM_00773760	IMG5_094380	Contig18249.g19391	t16665	i17827	s43293
CLS00123	IMG5_094380	TTHERM_00773760	Contig18249.g19391	i17827	t16665	s43293
CLS00123	Contig18249.g19391	TTHERM_00773760	IMG5_094380	s43293	t16665	i17827
CLS00127	TTHERM_00633530	IMG5_001770	Contig12250.g13086	t52838	i192	s36926
CLS00127	IMG5_001770	TTHERM_00633530	Contig12250.g13086	i192	t52838	s36926
CLS00127	Contig12250.g13086	TTHERM_00633530	IMG5_001770	s36926	t52838	i192
CLS00138	TTHERM_00564100	IMG5_192890	Contig9176.g9817	t32648	i12120	s10977
CLS00138	IMG5_192890	TTHERM_00564100	Contig9176.g9817	i12120	t32648	s10977
CLS00138	Contig9176.g9817	TTHERM_00564100	IMG5_192890	s10977	t32648	i12120
CLS00140	Contig7863.g8385	TTHERM_00266570	IMG5_192780	s32112	t19974	i25839
CLS00141	TTHERM_00476880	IMG5_110770	Contig8089.g8625	t84313	i5540	s9743
CLS00141	IMG5_110770	TTHERM_00476880	Contig8089.g8625	i5540	t84313	s9743
CLS00141	Contig8089.g8625	TTHERM_00476880	IMG5_110770	s9743	t84313	i5540
CLS00150	TTHERM_00571860	IMG5_124890	Contig9960.g10643	t40890	i6812	s11933
CLS00150	TTHERM_00571860	IMG5_124890	Contig9960.g10643	t40891	i6813	s11934
CLS00150	IMG5_124890	TTHERM_00571860	Contig9960.g10643	i6812	t40890	s11933
CLS00150	IMG5_124890	TTHERM_00571860	Contig9960.g10643	i6813	t40891	s11934
CLS00150	Contig9960.g10643	TTHERM_00571860	IMG5_124890	s11933	t40890	i6812
CLS00150	Contig9960.g10643	TTHERM_00571860	IMG5_124890	s11934	t40891	i6813
CLS00151	TTHERM_00193900	IMG5_124930	Contig14305.g15240	t59177	i6819	s39173
CLS00151	TTHERM_00193900	IMG5_124930	Contig14305.g15240	t59187	i6825	s39175
CLS00151	IMG5_124930	TTHERM_00193900	Contig14305.g15240	i6819	t59177	s39173
CLS00151	IMG5_124930	TTHERM_00193900	Contig14305.g15240	i6825	t59187	s39175
CLS00151	Contig14305.g15240	TTHERM_00193900	IMG5_124930	s39173	t59177	i6819
CLS00151	Contig14305.g15240	TTHERM_00193900	IMG5_124930	s39175	t59187	i6825
CLS00165	TTHERM_00220740	IMG5_070810	Contig11261.g12030	t25482	i16804	s13519
CLS00165	IMG5_070810	TTHERM_00220740	Contig11261.g12030	i16804	t25482	s13519
CLS00165	Contig11261.g12030	TTHERM_00220740	IMG5_070810	s13519	t25482	i16804
CLS00170	TTHERM_00653620	IMG5_202310	Contig12936.g13802	t96842	i13074	s37679
CLS00170	IMG5_202310	TTHERM_00653620	Contig12936.g13802	i13074	t96842	s37679
CLS00170	Contig12936.g13802	TTHERM_00653620	IMG5_202310	s37679	t96842	i13074
CLS00173	TTHERM_01085550	IMG5_202290	Contig8842.g9445	t39288	i13068	s10596
CLS00173	IMG5_202290	TTHERM_01085550	Contig8842.g9445	i13068	t39288	s10596
CLS00173	Contig8842.g9445	TTHERM_01085550	IMG5_202290	s10596	t39288	i13068
CLS00186	TTHERM_00122290	IMG5_182340	Contig15581.g16602	t41919	i11205	s40467
CLS00186	IMG5_182340	TTHERM_00122290	Contig15581.g16602	i11205	t41919	s40467
CLS00186	Contig15581.g16602	TTHERM_00122290	IMG5_182340	s40467	t41919	i11205
CLS00195	TTHERM_00194500	IMG5_168700	Contig11751.g12566	t59321	i10154	s36414
CLS00195	IMG5_168700	TTHERM_00194500	Contig11751.g12566	i10154	t59321	s36414
CLS00195	Contig11751.g12566	TTHERM_00194500	IMG5_168700	s36414	t59321	i10154
CLS00196	TTHERM_00316540	IMG5_168330	Contig10235.g10923	t18967	i10082	s12219
CLS00196	IMG5_168330	TTHERM_00316540	Contig10235.g10923	i10082	t18967	s12219
CLS00196	Contig10235.g10923	TTHERM_00316540	IMG5_168330	s12219	t18967	i10082
CLS00200	TTHERM_00486790	IMG5_168710	Contig9014.g9639	t70165	i10157	s33511
CLS00200	IMG5_168710	TTHERM_00486790	Contig9014.g9639	i10157	t70165	s33511
CLS00200	Contig9014.g9639	TTHERM_00486790	IMG5_168710	s33511	t70165	i10157
CLS00207	TTHERM_00112410	IMG5_127350	Contig13846.g14773	t41514	i6990	s16577
CLS00207	TTHERM_00112410	IMG5_127350	Contig13846.g14773	t41516	i6992	s16578
CLS00207	IMG5_127350	TTHERM_00112410	Contig13846.g14773	i6990	t41514	s16577
CLS00207	IMG5_127350	TTHERM_00112410	Contig13846.g14773	i6992	t41516	s16578
CLS00207	Contig13846.g14773	TTHERM_00112410	IMG5_127350	s16577	t41514	i6990
CLS00207	Contig13846.g14773	TTHERM_00112410	IMG5_127350	s16578	t41516	i6992
CLS00219	TTHERM_00134970	IMG5_074360	Contig16789.g17881	t23719	i16935	s41848
CLS00219	IMG5_074360	TTHERM_00134970	Contig16789.g17881	i16935	t23719	s41848
CLS00219	Contig16789.g17881	TTHERM_00134970	IMG5_074360	s41848	t23719	i16935
CLS00224	TTHERM_00486310	IMG5_054710	Contig12535.g13377	t17325	i2392	s15117
CLS00224	IMG5_054710	TTHERM_00486310	Contig12535.g13377	i2392	t17325	s15117
CLS00224	Contig12535.g13377	TTHERM_00486310	IMG5_054710	s15117	t17325	i2392
CLS00225	TTHERM_00571670	IMG5_054730	Contig14918.g15901	t92455	i15752	s17776
CLS00225	IMG5_054730	TTHERM_00571670	Contig14918.g15901	i15752	t92455	s17776
CLS00225	Contig14918.g15901	TTHERM_00571670	IMG5_054730	s17776	t92455	i15752
CLS00227	TTHERM_00353370	IMG5_186780	Contig18241.g19381	t26175	i25370	s43280
CLS00227	IMG5_186780	TTHERM_00353370	Contig18241.g19381	i25370	t26175	s43280
CLS00227	Contig18241.g19381	TTHERM_00353370	IMG5_186780	s43280	t26175	i25370
CLS00241	TTHERM_00137550	IMG5_185690	Contig10016.g10704	t23600	i11495	s34711
CLS00241	IMG5_185690	TTHERM_00137550	Contig10016.g10704	i11495	t23600	s34711
CLS00241	Contig10016.g10704	TTHERM_00137550	IMG5_185690	s34711	t23600	i11495
CLS00242	TTHERM_00023980	IMG5_185400	Contig12296.g13135	t1073	i25173	s14864
CLS00242	IMG5_185400	TTHERM_00023980	Contig12296.g13135	i25173	t1073	s14864
CLS00242	Contig12296.g13135	TTHERM_00023980	IMG5_185400	s14864	t1073	i25173
CLS00255	TTHERM_00420030	IMG5_063460	Contig18685.g19846	t16981	i2974	s43719
CLS00255	TTHERM_00420030	IMG5_063460	Contig18685.g19846	t16984	i2977	s43721
CLS00255	IMG5_063460	TTHERM_00420030	Contig18685.g19846	i2974	t16981	s43719
CLS00255	IMG5_063460	TTHERM_00420030	Contig18685.g19846	i2977	t16984	s43721
CLS00255	Contig18685.g19846	TTHERM_00420030	IMG5_063460	s43719	t16981	i2974
CLS00255	Contig18685.g19846	TTHERM_00420030	IMG5_063460	s43721	t16984	i2977
CLS00258	TTHERM_00160690	IMG5_153440	Contig4179.g4465	t98908	i22481	s5003
CLS00258	IMG5_153440	TTHERM_00160690	Contig4179.g4465	i22481	t98908	s5003
CLS00258	Contig4179.g4465	TTHERM_00160690	IMG5_153440	s5003	t98908	i22481
CLS00278	TTHERM_00716270	IMG5_142840	Contig14846.g15816	t16071	i8026	s39749
CLS00278	TTHERM_00716270	IMG5_142840	Contig14846.g15816	t16073	i8028	s39750
CLS00278	IMG5_142840	TTHERM_00716270	Contig14846.g15816	i8026	t16071	s39749
CLS00278	IMG5_142840	TTHERM_00716270	Contig14846.g15816	i8028	t16073	s39750
CLS00278	Contig14846.g15816	TTHERM_00716270	IMG5_142840	s39749	t16071	i8026
CLS00278	Contig14846.g15816	TTHERM_00716270	IMG5_142840	s39750	t16073	i8028
CLS00281	TTHERM_01344720	IMG5_033560	Contig11787.g12604	t67815	i15024	s14179
CLS00281	TTHERM_01344720	IMG5_033560	Contig11787.g12604	t67821	i15028	s14180
CLS00281	IMG5_033560	TTHERM_01344720	Contig11787.g12604	i15024	t67815	s14179
CLS00281	IMG5_033560	TTHERM_01344720	Contig11787.g12604	i15028	t67821	s14180
CLS00281	Contig11787.g12604	TTHERM_01344720	IMG5_033560	s14179	t67815	i15024
CLS00281	Contig11787.g12604	TTHERM_01344720	IMG5_033560	s14180	t67821	i15028
CLS00282	TTHERM_00762930	IMG5_117000	Contig19273.g20431	t36681	i19647	s44298
CLS00282	IMG5_117000	TTHERM_00762930	Contig19273.g20431	i19647	t36681	s44298
CLS00282	Contig19273.g20431	TTHERM_00762930	IMG5_117000	s44298	t36681	i19647
CLS00286	TTHERM_01109770	IMG5_000700	Contig4853.g5191	t91343	i13428	s5834
CLS00286	IMG5_000700	TTHERM_01109770	Contig4853.g5191	i13428	t91343	s5834
CLS00286	Contig4853.g5191	TTHERM_01109770	IMG5_000700	s5834	t91343	i13428
CLS00289	TTHERM_00492940	IMG5_001210	Contig4709.g5030	t29613	i13507	s28779
CLS00289	IMG5_001210	TTHERM_00492940	Contig4709.g5030	i13507	t29613	s28779
CLS00289	Contig4709.g5030	TTHERM_00492940	IMG5_001210	s28779	t29613	i13507
CLS00295	TTHERM_00411810	IMG5_000530	Contig14918.g15902	t30786	i13382	s39835
CLS00295	IMG5_000530	TTHERM_00411810	Contig14918.g15902	i13382	t30786	s39835
CLS00295	Contig14918.g15902	TTHERM_00411810	IMG5_000530	s39835	t30786	i13382
CLS00300	TTHERM_00688300	IMG5_001050	Contig19717.g20910	t87688	i13489	s23307
CLS00300	IMG5_001050	TTHERM_00688300	Contig19717.g20910	i13489	t87688	s23307
CLS00300	Contig19717.g20910	TTHERM_00688300	IMG5_001050	s23307	t87688	i13489
CLS00305	TTHERM_00766530	IMG5_000620	Contig10492.g11197	t88286	i13397	s35227
CLS00305	IMG5_000620	TTHERM_00766530	Contig10492.g11197	i13397	t88286	s35227
CLS00305	Contig10492.g11197	TTHERM_00766530	IMG5_000620	s35227	t88286	i13397
CLS00308	TTHERM_00188930	IMG5_119290	Contig11222.g11983	t22842	i6222	s13435
CLS00308	TTHERM_00188930	IMG5_119290	Contig11222.g11983	t22848	i6226	s13437
CLS00308	IMG5_119290	TTHERM_00188930	Contig11222.g11983	i6222	t22842	s13435
CLS00308	IMG5_119290	TTHERM_00188930	Contig11222.g11983	i6226	t22848	s13437
CLS00308	Contig11222.g11983	TTHERM_00188930	IMG5_119290	s13435	t22842	i6222
CLS00308	Contig11222.g11983	TTHERM_00188930	IMG5_119290	s13437	t22848	i6226
CLS00317	TTHERM_00941450	IMG5_194080	Contig12670.g13522	t7179	i25964	s15265
CLS00317	IMG5_194080	TTHERM_00941450	Contig12670.g13522	i25964	t7179	s15265
CLS00317	Contig12670.g13522	TTHERM_00941450	IMG5_194080	s15265	t7179	i25964
CLS00320	TTHERM_00559720	IMG5_123400	Contig5134.g5507	t32314	i20190	s6170
CLS00320	IMG5_123400	TTHERM_00559720	Contig5134.g5507	i20190	t32314	s6170
CLS00320	Contig5134.g5507	TTHERM_00559720	IMG5_123400	s6170	t32314	i20190
CLS00325	TTHERM_00474738	IMG5_090120	Contig17357.g18475	t28933	i17528	s42376
CLS00325	IMG5_090120	TTHERM_00474738	Contig17357.g18475	i17528	t28933	s42376
CLS00325	Contig17357.g18475	TTHERM_00474738	IMG5_090120	s42376	t28933	i17528
CLS00329	TTHERM_00292070	IMG5_113420	Contig12829.g13690	t72477	i19359	s37558
CLS00329	TTHERM_00292070	IMG5_113420	Contig12829.g13690	t72479	i19361	s37559
CLS00329	IMG5_113420	TTHERM_00292070	Contig12829.g13690	i19359	t72477	s37558
CLS00329	IMG5_113420	TTHERM_00292070	Contig12829.g13690	i19361	t72479	s37559
CLS00329	Contig12829.g13690	TTHERM_00292070	IMG5_113420	s37558	t72477	i19359
CLS00329	Contig12829.g13690	TTHERM_00292070	IMG5_113420	s37559	t72479	i19361
CLS00330	TTHERM_00499570	IMG5_018870	Contig4368.g4671	t31145	i14400	s28439
CLS00330	TTHERM_00499570	IMG5_018870	Contig4368.g4671	t31149	i14404	s28440
CLS00330	IMG5_018870	TTHERM_00499570	Contig4368.g4671	i14400	t31145	s28439
CLS00330	IMG5_018870	TTHERM_00499570	Contig4368.g4671	i14404	t31149	s28440
CLS00330	Contig4368.g4671	TTHERM_00499570	IMG5_018870	s28439	t31145	i14400
CLS00330	Contig4368.g4671	TTHERM_00499570	IMG5_018870	s28440	t31149	i14404
CLS00340	TTHERM_00444800	IMG5_066070	Contig8067.g8605	t26687	i3122	s9725
CLS00340	IMG5_066070	TTHERM_00444800	Contig8067.g8605	i3122	t26687	s9725
CLS00340	Contig8067.g8605	TTHERM_00444800	IMG5_066070	s9725	t26687	i3122
CLS00341	TTHERM_00522160	IMG5_066000	Contig8068.g8606	t31466	i3113	s32401
CLS00341	IMG5_066000	TTHERM_00522160	Contig8068.g8606	i3113	t31466	s32401
CLS00341	Contig8068.g8606	TTHERM_00522160	IMG5_066000	s32401	t31466	i3113
CLS00343	TTHERM_00590370	IMG5_066010	Contig6510.g6968	t34023	i16513	s7841
CLS00344	TTHERM_00624710	IMG5_151930	Contig6042.g6465	t42738	i22319	s7201
CLS00344	IMG5_151930	TTHERM_00624710	Contig6042.g6465	i22319	t42738	s7201
CLS00344	Contig6042.g6465	TTHERM_00624710	IMG5_151930	s7201	t42738	i22319
CLS00348	TTHERM_00080020	IMG5_167730	Contig18086.g19224	t46809	i23661	s21459
CLS00348	IMG5_167730	TTHERM_00080020	Contig18086.g19224	i23661	t46809	s21459
CLS00348	Contig18086.g19224	TTHERM_00080020	IMG5_167730	s21459	t46809	i23661
CLS00349	TTHERM_00267910	IMG5_054580	Contig9346.g9989	t20070	i15735	s11209
CLS00349	TTHERM_00267910	IMG5_054580	Contig9346.g9989	t20071	i15736	s11210
CLS00349	IMG5_054580	TTHERM_00267910	Contig9346.g9989	i15735	t20070	s11209
CLS00349	IMG5_054580	TTHERM_00267910	Contig9346.g9989	i15736	t20071	s11210
CLS00349	Contig9346.g9989	TTHERM_00267910	IMG5_054580	s11209	t20070	i15735
CLS00349	Contig9346.g9989	TTHERM_00267910	IMG5_054580	s11210	t20071	i15736
CLS00354	TTHERM_00481320	IMG5_159710	Contig17926.g19057	t32231	i23016	s42957
CLS00354	IMG5_159710	TTHERM_00481320	Contig17926.g19057	i23016	t32231	s42957
CLS00354	Contig17926.g19057	TTHERM_00481320	IMG5_159710	s42957	t32231	i23016
CLS00360	TTHERM_00136240	IMG5_125760	Contig12179.g13013	t76299	i20408	s14697
CLS00360	IMG5_125760	TTHERM_00136240	Contig12179.g13013	i20408	t76299	s14697
CLS00360	Contig12179.g13013	TTHERM_00136240	IMG5_125760	s14697	t76299	i20408
CLS00362	IMG5_178900	TTHERM_00024460	Contig6306.g6750	i10905	t54798	s7531
CLS00373	TTHERM_00821910	IMG5_165330	Contig11105.g11867	t38738	i23454	s13286
CLS00373	IMG5_165330	TTHERM_00821910	Contig11105.g11867	i23454	t38738	s13286
CLS00373	Contig11105.g11867	TTHERM_00821910	IMG5_165330	s13286	t38738	i23454
CLS00380	TTHERM_00276050	IMG5_023490	Contig4042.g4326	t20250	i14628	s28130
CLS00380	IMG5_023490	TTHERM_00276050	Contig4042.g4326	i14628	t20250	s28130
CLS00380	Contig4042.g4326	TTHERM_00276050	IMG5_023490	s28130	t20250	i14628
CLS00380	Contig4042.g4326	TTHERM_00276050	IMG5_023490	s28131	t20251	i14629
CLS00385	TTHERM_00408760	IMG5_082850	Contig16932.g18040	t30534	i3804	s20131
CLS00385	IMG5_082850	TTHERM_00408760	Contig16932.g18040	i3804	t30534	s20131
CLS00385	Contig16932.g18040	TTHERM_00408760	IMG5_082850	s20131	t30534	i3804
CLS00391	TTHERM_00001320	IMG5_121210	Contig12228.g13070	t87	i6445	s14796
CLS00391	IMG5_121210	TTHERM_00001320	Contig12228.g13070	i6445	t87	s14796
CLS00391	Contig12228.g13070	TTHERM_00001320	IMG5_121210	s14796	t87	i6445
CLS00398	TTHERM_00059120	IMG5_047730	Contig13791.g14706	t28144	i2046	s38635
CLS00398	IMG5_047730	TTHERM_00059120	Contig13791.g14706	i2046	t28144	s38635
CLS00398	Contig13791.g14706	TTHERM_00059120	IMG5_047730	s38635	t28144	i2046
CLS00412	TTHERM_00218330	IMG5_124330	Contig9844.g10526	t25100	i6757	s11799
CLS00412	TTHERM_00218330	IMG5_124330	Contig9844.g10526	t25101	i6758	s11800
CLS00412	IMG5_124330	TTHERM_00218330	Contig9844.g10526	i6757	t25100	s11799
CLS00412	IMG5_124330	TTHERM_00218330	Contig9844.g10526	i6758	t25101	s11800
CLS00412	Contig9844.g10526	TTHERM_00218330	IMG5_124330	s11799	t25100	i6757
CLS00412	Contig9844.g10526	TTHERM_00218330	IMG5_124330	s11800	t25101	i6758
CLS00416	TTHERM_00865300	IMG5_061300	Contig7207.g7716	t89426	i2799	s31527
CLS00416	IMG5_061300	TTHERM_00865300	Contig7207.g7716	i2799	t89426	s31527
CLS00416	Contig7207.g7716	TTHERM_00865300	IMG5_061300	s31527	t89426	i2799
CLS00428	TTHERM_00579320	IMG5_097450	Contig13260.g14146	t87073	i4390	s15946
CLS00428	IMG5_097450	TTHERM_00579320	Contig13260.g14146	i4390	t87073	s15946
CLS00428	Contig13260.g14146	TTHERM_00579320	IMG5_097450	s15946	t87073	i4390
CLS00435	TTHERM_00227220	IMG5_149250	Contig18047.g19181	t8448	i22118	s43066
CLS00435	TTHERM_00227220	IMG5_149250	Contig18047.g19181	t8449	i22119	s43067
CLS00435	TTHERM_00227220	IMG5_149250	Contig18047.g19181	t8458	i22125	s43068
CLS00435	IMG5_149250	TTHERM_00227220	Contig18047.g19181	i22118	t8448	s43066
CLS00435	IMG5_149250	TTHERM_00227220	Contig18047.g19181	i22119	t8449	s43067
CLS00435	IMG5_149250	TTHERM_00227220	Contig18047.g19181	i22125	t8458	s43068
CLS00435	Contig18047.g19181	TTHERM_00227220	IMG5_149250	s43066	t8448	i22118
CLS00435	Contig18047.g19181	TTHERM_00227220	IMG5_149250	s43067	t8449	i22119
CLS00435	Contig18047.g19181	TTHERM_00227220	IMG5_149250	s43068	t8458	i22125
CLS00445	TTHERM_00467690	IMG5_005670	Contig19523.g20696	t29250	i13827	s23104
CLS00445	IMG5_005670	TTHERM_00467690	Contig19523.g20696	i13827	t29250	s23104
CLS00445	Contig19523.g20696	TTHERM_00467690	IMG5_005670	s23104	t29250	i13827
CLS00447	TTHERM_00758790	IMG5_079810	Contig7875.g8401	t94873	i17189	s32127
CLS00447	IMG5_079810	TTHERM_00758790	Contig7875.g8401	i17189	t94873	s32127
CLS00447	Contig7875.g8401	TTHERM_00758790	IMG5_079810	s32127	t94873	i17189
CLS00452	TTHERM_00938810	IMG5_058940	Contig11835.g12652	t7059	i2635	s14250
CLS00452	IMG5_058940	TTHERM_00938810	Contig11835.g12652	i2635	t7059	s14250
CLS00452	Contig11835.g12652	TTHERM_00938810	IMG5_058940	s14250	t7059	i2635
CLS00456	TTHERM_00420700	IMG5_159130	Contig14914.g15893	t17107	i22944	s17766
CLS00456	IMG5_159130	TTHERM_00420700	Contig14914.g15893	i22944	t17107	s17766
CLS00456	Contig14914.g15893	TTHERM_00420700	IMG5_159130	s17766	t17107	i22944
CLS00461	TTHERM_01016020	IMG5_104070	Contig15192.g16182	t37567	i18640	s40102
CLS00461	IMG5_104070	TTHERM_01016020	Contig15192.g16182	i18640	t37567	s40102
CLS00461	Contig15192.g16182	TTHERM_01016020	IMG5_104070	s40102	t37567	i18640
CLS00477	TTHERM_00297199	IMG5_143850	Contig19204.g20361	t73683	i8093	s44183
CLS00477	IMG5_143850	TTHERM_00297199	Contig19204.g20361	i8093	t73683	s44183
CLS00477	Contig19204.g20361	TTHERM_00297199	IMG5_143850	s44183	t73683	i8093
CLS00490	TTHERM_00227800	IMG5_193500	Contig12085.g12928	t62358	i25891	s36768
CLS00490	TTHERM_00227800	IMG5_193500	Contig12085.g12928	t62360	i25893	s36769
CLS00490	TTHERM_00227800	IMG5_193500	Contig12085.g12928	t62363	i25896	s36770
CLS00490	IMG5_193500	TTHERM_00227800	Contig12085.g12928	i25891	t62358	s36768
CLS00490	IMG5_193500	TTHERM_00227800	Contig12085.g12928	i25893	t62360	s36769
CLS00490	IMG5_193500	TTHERM_00227800	Contig12085.g12928	i25896	t62363	s36770
CLS00490	Contig12085.g12928	TTHERM_00227800	IMG5_193500	s36768	t62358	i25891
CLS00490	Contig12085.g12928	TTHERM_00227800	IMG5_193500	s36769	t62360	i25893
CLS00490	Contig12085.g12928	TTHERM_00227800	IMG5_193500	s36770	t62363	i25896
CLS00505	TTHERM_01020820	IMG5_148270	Contig15732.g16764	t38491	i8374	s18713
CLS00505	IMG5_148270	TTHERM_01020820	Contig15732.g16764	i8374	t38491	s18713
CLS00505	Contig15732.g16764	TTHERM_01020820	IMG5_148270	s18713	t38491	i8374
CLS00508	IMG5_127880	TTHERM_00942950	Contig9526.g10186	i7050	t7330	s11405
CLS00509	TTHERM_00467760	IMG5_127950	Contig9313.g9952	t29269	i7071	s11156
CLS00509	TTHERM_00467760	IMG5_127950	Contig9313.g9952	t29270	i7072	s11157
CLS00509	IMG5_127950	TTHERM_00467760	Contig9313.g9952	i7071	t29269	s11156
CLS00509	IMG5_127950	TTHERM_00467760	Contig9313.g9952	i7072	t29270	s11157
CLS00509	Contig9313.g9952	TTHERM_00467760	IMG5_127950	s11156	t29269	i7071
CLS00509	Contig9313.g9952	TTHERM_00467760	IMG5_127950	s11157	t29270	i7072
CLS00513	Contig17076.g18200	TTHERM_00833840	IMG5_203960	s20322	t58018	i13257
CLS00514	TTHERM_00467950	IMG5_203980	Contig16263.g17330	t29311	i27096	s19309
CLS00514	IMG5_203980	TTHERM_00467950	Contig16263.g17330	i27096	t29311	s19309
CLS00514	Contig16263.g17330	TTHERM_00467950	IMG5_203980	s19309	t29311	i27096
CLS00515	IMG5_204090	TTHERM_00794160	Contig16534.g17601	i27117	t3049	s41599
CLS00515	Contig16534.g17601	TTHERM_00794160	IMG5_204090	s41599	t3049	i27117
CLS00516	TTHERM_01077000	IMG5_204030	Contig16684.g17774	t10852	i13260	s41758
CLS00516	IMG5_204030	TTHERM_01077000	Contig16684.g17774	i13260	t10852	s41758
CLS00516	Contig16684.g17774	TTHERM_01077000	IMG5_204030	s41758	t10852	i13260
CLS00521	TTHERM_00283850	IMG5_109590	Contig4387.g4687	t21999	i19114	s28465
CLS00521	IMG5_109590	TTHERM_00283850	Contig4387.g4687	i19114	t21999	s28465
CLS00521	Contig4387.g4687	TTHERM_00283850	IMG5_109590	s28463	t21995	i19111
CLS00521	Contig4387.g4687	TTHERM_00283850	IMG5_109590	s28465	t21999	i19114
CLS00527	TTHERM_00190680	IMG5_199540	Contig15741.g16773	t23007	i12718	s18721
CLS00527	IMG5_199540	TTHERM_00190680	Contig15741.g16773	i12718	t23007	s18721
CLS00527	Contig15741.g16773	TTHERM_00190680	IMG5_199540	s18721	t23007	i12718
CLS00530	TTHERM_00335890	IMG5_199520	Contig6824.g7291	t72712	i26560	s8151
CLS00530	TTHERM_00335890	IMG5_199520	Contig6824.g7291	t72713	i26561	s8152
CLS00530	IMG5_199520	TTHERM_00335890	Contig6824.g7291	i26560	t72712	s8151
CLS00530	IMG5_199520	TTHERM_00335890	Contig6824.g7291	i26561	t72713	s8152
CLS00530	Contig6824.g7291	TTHERM_00335890	IMG5_199520	s8151	t72712	i26560
CLS00530	Contig6824.g7291	TTHERM_00335890	IMG5_199520	s8152	t72713	i26561
CLS00533	TTHERM_00781030	IMG5_160910	Contig16945.g18048	t87886	i23123	s20133
CLS00533	IMG5_160910	TTHERM_00781030	Contig16945.g18048	i23123	t87886	s20133
CLS00533	Contig16945.g18048	TTHERM_00781030	IMG5_160910	s20133	t87886	i23123
CLS00538	TTHERM_00418580	IMG5_107230	Contig7133.g7628	t48077	i18883	s8601
CLS00538	IMG5_107230	TTHERM_00418580	Contig7133.g7628	i18883	t48077	s8601
CLS00538	Contig7133.g7628	TTHERM_00418580	IMG5_107230	s8601	t48077	i18883
CLS00540	TTHERM_01014790	IMG5_041730	Contig14638.g15603	t89104	i15202	s17449
CLS00540	IMG5_041730	TTHERM_01014790	Contig14638.g15603	i15202	t89104	s17449
CLS00540	Contig14638.g15603	TTHERM_01014790	IMG5_041730	s17449	t89104	i15202
CLS00542	Contig15097.g16089	TTHERM_00459320	IMG5_135610	s40010	t30132	i7652
CLS00543	TTHERM_00501000	IMG5_135690	Contig19723.g20916	t31209	i21122	s44749
CLS00543	IMG5_135690	TTHERM_00501000	Contig19723.g20916	i21122	t31209	s44749
CLS00543	Contig19723.g20916	TTHERM_00501000	IMG5_135690	s44749	t31209	i21122
CLS00545	TTHERM_00494490	IMG5_203700	Contig16153.g17212	t82112	i27042	s41114
CLS00545	IMG5_203700	TTHERM_00494490	Contig16153.g17212	i27042	t82112	s41114
CLS00545	Contig16153.g17212	TTHERM_00494490	IMG5_203700	s41114	t82112	i27042
CLS00553	TTHERM_00105320	IMG5_197420	Contig9099.g9733	t105204	i12584	s10863
CLS00553	TTHERM_00105320	IMG5_197420	Contig9099.g9733	t105206	i12586	s10864
CLS00553	TTHERM_00105320	IMG5_197420	Contig9099.g9733	t105208	i12587	s10865
CLS00553	IMG5_197420	TTHERM_00105320	Contig9099.g9733	i12584	t105204	s10863
CLS00553	IMG5_197420	TTHERM_00105320	Contig9099.g9733	i12586	t105206	s10864
CLS00553	IMG5_197420	TTHERM_00105320	Contig9099.g9733	i12587	t105208	s10865
CLS00553	Contig9099.g9733	TTHERM_00105320	IMG5_197420	s10863	t105204	i12584
CLS00553	Contig9099.g9733	TTHERM_00105320	IMG5_197420	s10864	t105206	i12586
CLS00553	Contig9099.g9733	TTHERM_00105320	IMG5_197420	s10865	t105208	i12587
CLS00557	TTHERM_00705050	IMG5_018150	Contig14214.g15146	t88596	i14389	s16962
CLS00557	IMG5_018150	TTHERM_00705050	Contig14214.g15146	i14389	t88596	s16962
CLS00557	Contig14214.g15146	TTHERM_00705050	IMG5_018150	s16962	t88596	i14389
CLS00564	TTHERM_00431330	IMG5_071670	Contig11928.g12764	t99986	i3388	s14409
CLS00564	IMG5_071670	TTHERM_00431330	Contig11928.g12764	i3388	t99986	s14409
CLS00564	Contig11928.g12764	TTHERM_00431330	IMG5_071670	s14409	t99986	i3388
CLS00576	TTHERM_00248390	IMG5_177130	Contig14036.g14965	t63377	i24521	s16757
CLS00576	IMG5_177130	TTHERM_00248390	Contig14036.g14965	i24521	t63377	s16757
CLS00576	Contig14036.g14965	TTHERM_00248390	IMG5_177130	s16757	t63377	i24521
CLS00580	TTHERM_00794250	IMG5_204750	Contig5160.g5529	t3084	i27174	s6202
CLS00580	IMG5_204750	TTHERM_00794250	Contig5160.g5529	i27174	t3084	s6202
CLS00580	Contig5160.g5529	TTHERM_00794250	IMG5_204750	s6202	t3084	i27174
CLS00581	TTHERM_00471260	IMG5_106680	Contig6098.g6521	t71501	i18850	s7267
CLS00581	TTHERM_00471260	IMG5_106680	Contig6098.g6521	t71502	i18851	s7268
CLS00581	TTHERM_00471260	IMG5_106680	Contig6098.g6521	t71503	i18852	s7269
CLS00581	IMG5_106680	TTHERM_00471260	Contig6098.g6521	i18850	t71501	s7267
CLS00581	IMG5_106680	TTHERM_00471260	Contig6098.g6521	i18851	t71502	s7268
CLS00581	IMG5_106680	TTHERM_00471260	Contig6098.g6521	i18852	t71503	s7269
CLS00581	Contig6098.g6521	TTHERM_00471260	IMG5_106680	s7267	t71501	i18850
CLS00581	Contig6098.g6521	TTHERM_00471260	IMG5_106680	s7268	t71502	i18851
CLS00581	Contig6098.g6521	TTHERM_00471260	IMG5_106680	s7269	t71503	i18852
CLS00592	TTHERM_00075670	IMG5_036490	Contig11860.g12692	t46340	i15124	s36532
CLS00592	IMG5_036490	TTHERM_00075670	Contig11860.g12692	i15124	t46340	s36532
CLS00592	Contig11860.g12692	TTHERM_00075670	IMG5_036490	s36532	t46340	i15124
CLS00600	TTHERM_00378600	IMG5_167150	Contig12922.g13780	t102491	i9973	s37652
CLS00600	IMG5_167150	TTHERM_00378600	Contig12922.g13780	i9973	t102491	s37652
CLS00600	Contig12922.g13780	TTHERM_00378600	IMG5_167150	s37652	t102491	i9973
CLS00602	TTHERM_00802470	IMG5_166930	Contig19725.g20921	t91712	i23616	s23320
CLS00602	TTHERM_00802470	IMG5_166930	Contig19725.g20921	t91715	i23619	s23321
CLS00602	IMG5_166930	TTHERM_00802470	Contig19725.g20921	i23616	t91712	s23320
CLS00602	IMG5_166930	TTHERM_00802470	Contig19725.g20921	i23619	t91715	s23321
CLS00602	Contig19725.g20921	TTHERM_00802470	IMG5_166930	s23320	t91712	i23616
CLS00602	Contig19725.g20921	TTHERM_00802470	IMG5_166930	s23321	t91715	i23619
CLS00603	TTHERM_00028740	IMG5_167040	Contig11909.g12743	t45155	i23622	s14378
CLS00603	IMG5_167040	TTHERM_00028740	Contig11909.g12743	i23622	t45155	s14378
CLS00603	Contig11909.g12743	TTHERM_00028740	IMG5_167040	s14378	t45155	i23622
CLS00608	TTHERM_00659100	IMG5_015500	Contig11612.g12434	t85507	i950	s14005
CLS00608	IMG5_015500	TTHERM_00659100	Contig11612.g12434	i950	t85507	s14005
CLS00608	Contig11612.g12434	TTHERM_00659100	IMG5_015500	s14005	t85507	i950
CLS00619	TTHERM_00538910	IMG5_062810	Contig15344.g16358	t86090	i16354	s18285
CLS00619	IMG5_062810	TTHERM_00538910	Contig15344.g16358	i16354	t86090	s18285
CLS00619	Contig15344.g16358	TTHERM_00538910	IMG5_062810	s18285	t86090	i16354
CLS00628	TTHERM_00974270	IMG5_006080	Contig6620.g7079	t7743	i571	s7943
CLS00628	TTHERM_00974270	IMG5_006080	Contig6620.g7079	t7745	i573	s7944
CLS00628	IMG5_006080	TTHERM_00974270	Contig6620.g7079	i571	t7743	s7943
CLS00628	IMG5_006080	TTHERM_00974270	Contig6620.g7079	i573	t7745	s7944
CLS00628	Contig6620.g7079	TTHERM_00974270	IMG5_006080	s7943	t7743	i571
CLS00628	Contig6620.g7079	TTHERM_00974270	IMG5_006080	s7944	t7745	i573
CLS00649	TTHERM_00149798	IMG5_148560	Contig17320.g18439	t24674	i22036	s20594
CLS00649	IMG5_148560	TTHERM_00149798	Contig17320.g18439	i22036	t24674	s20594
CLS00649	Contig17320.g18439	TTHERM_00149798	IMG5_148560	s20594	t24674	i22036
CLS00650	TTHERM_00494280	IMG5_152210	Contig8419.g8975	t82063	i8682	s32830
CLS00650	IMG5_152210	TTHERM_00494280	Contig8419.g8975	i8682	t82063	s32830
CLS00650	Contig8419.g8975	TTHERM_00494280	IMG5_152210	s32830	t82063	i8682
CLS00658	TTHERM_00225740	IMG5_055840	Contig7604.g8106	t62232	i15840	s9170
CLS00658	TTHERM_00225740	IMG5_055840	Contig7604.g8106	t62233	i15841	s9171
CLS00658	IMG5_055840	TTHERM_00225740	Contig7604.g8106	i15840	t62232	s9170
CLS00658	IMG5_055840	TTHERM_00225740	Contig7604.g8106	i15841	t62233	s9171
CLS00658	Contig7604.g8106	TTHERM_00225740	IMG5_055840	s9170	t62232	i15840
CLS00658	Contig7604.g8106	TTHERM_00225740	IMG5_055840	s9171	t62233	i15841
CLS00663	TTHERM_01251210	IMG5_117560	Contig14588.g15542	t13453	i6010	s17383
CLS00663	IMG5_117560	TTHERM_01251210	Contig14588.g15542	i6010	t13453	s17383
CLS00663	Contig14588.g15542	TTHERM_01251210	IMG5_117560	s17383	t13453	i6010
CLS00668	TTHERM_01125140	IMG5_117500	Contig13333.g14234	t65305	i19686	s16062
CLS00668	IMG5_117500	TTHERM_01125140	Contig13333.g14234	i19686	t65305	s16062
CLS00668	Contig13333.g14234	TTHERM_01125140	IMG5_117500	s16062	t65305	i19686
CLS00677	TTHERM_00295080	IMG5_190760	Contig8307.g8859	t21097	i12027	s32715
CLS00677	TTHERM_00295080	IMG5_190760	Contig8307.g8859	t21098	i12028	s32716
CLS00677	IMG5_190760	TTHERM_00295080	Contig8307.g8859	i12027	t21097	s32715
CLS00677	IMG5_190760	TTHERM_00295080	Contig8307.g8859	i12028	t21098	s32716
CLS00677	Contig8307.g8859	TTHERM_00295080	IMG5_190760	s32716	t21098	i12028
CLS00686	TTHERM_01106150	IMG5_187270	Contig12389.g13228	t91262	i11653	s14959
CLS00686	TTHERM_01106150	IMG5_187270	Contig12389.g13228	t91263	i11653	s14959
CLS00686	TTHERM_01106150	IMG5_187270	Contig12389.g13228	t91264	i11654	s14960
CLS00686	IMG5_187270	TTHERM_01106150	Contig12389.g13228	i11653	t91262	t91263	s14959
CLS00686	IMG5_187270	TTHERM_01106150	Contig12389.g13228	i11654	t91264	s14960
CLS00686	Contig12389.g13228	TTHERM_01106150	IMG5_187270	s14959	t91262	t91263	i11653
CLS00686	Contig12389.g13228	TTHERM_01106150	IMG5_187270	s14960	t91264	i11654
CLS00688	TTHERM_00245150	IMG5_187350	Contig7520.g8029	t63179	i25424	s31793
CLS00688	IMG5_187350	TTHERM_00245150	Contig7520.g8029	i25424	t63179	s31793
CLS00688	Contig7520.g8029	TTHERM_00245150	IMG5_187350	s31793	t63179	i25424
CLS00692	TTHERM_00137920	IMG5_164930	Contig15054.g16038	t23482	i9728	s39934
CLS00692	IMG5_164930	TTHERM_00137920	Contig15054.g16038	i9728	t23482	s39934
CLS00692	Contig15054.g16038	TTHERM_00137920	IMG5_164930	s39934	t23482	i9728
CLS00698	TTHERM_00590290	IMG5_166380	Contig14519.g15469	t85773	i23547	s17311
CLS00698	TTHERM_00590290	IMG5_166380	Contig14519.g15469	t85776	i23549	s17314
CLS00698	TTHERM_00590290	IMG5_166380	Contig14519.g15469	t85777	i23550	s17315
CLS00698	IMG5_166380	TTHERM_00590290	Contig14519.g15469	i23547	t85773	s17311
CLS00698	IMG5_166380	TTHERM_00590290	Contig14519.g15469	i23549	t85776	s17314
CLS00698	Contig14519.g15469	TTHERM_00590290	IMG5_166380	s17311	t85773	i23547
CLS00698	Contig14519.g15469	TTHERM_00590290	IMG5_166380	s17314	t85776	i23549
CLS00703	TTHERM_00446280	IMG5_158670	Contig6155.g6585	t26790	i22910	s7352
CLS00703	IMG5_158670	TTHERM_00446280	Contig6155.g6585	i22910	t26790	s7352
CLS00703	Contig6155.g6585	TTHERM_00446280	IMG5_158670	s7352	t26790	i22910
CLS00705	TTHERM_00487030	IMG5_058680	Contig6471.g6923	t70249	i16055	s30683
CLS00705	TTHERM_00487030	IMG5_058680	Contig6471.g6923	t70250	i16056	s30684
CLS00705	IMG5_058680	TTHERM_00487030	Contig6471.g6923	i16055	t70249	s30683
CLS00705	IMG5_058680	TTHERM_00487030	Contig6471.g6923	i16056	t70250	s30684
CLS00705	Contig6471.g6923	TTHERM_00487030	IMG5_058680	s30683	t70249	i16055
CLS00705	Contig6471.g6923	TTHERM_00487030	IMG5_058680	s30684	t70250	i16056
CLS00707	TTHERM_00218910	IMG5_159370	Contig12293.g13132	t25265	i9294	s36949
CLS00707	TTHERM_00218910	IMG5_159370	Contig12293.g13132	t25267	i9296	s36950
CLS00707	IMG5_159370	TTHERM_00218910	Contig12293.g13132	i9294	t25265	s36949
CLS00707	IMG5_159370	TTHERM_00218910	Contig12293.g13132	i9296	t25267	s36950
CLS00707	Contig12293.g13132	TTHERM_00218910	IMG5_159370	s36949	t25265	i9294
CLS00707	Contig12293.g13132	TTHERM_00218910	IMG5_159370	s36950	t25267	i9296
CLS00710	TTHERM_00105150	IMG5_122840	Contig11186.g11954	t105177	i6600	s13400
CLS00710	IMG5_122840	TTHERM_00105150	Contig11186.g11954	i6600	t105177	s13400
CLS00710	Contig11186.g11954	TTHERM_00105150	IMG5_122840	s13400	t105177	i6600
CLS00711	TTHERM_00424700	IMG5_122980	Contig12154.g12993	t50824	i6637	s14665
CLS00711	IMG5_122980	TTHERM_00424700	Contig12154.g12993	i6637	t50824	s14665
CLS00711	Contig12154.g12993	TTHERM_00424700	IMG5_122980	s14665	t50824	i6637
CLS00719	TTHERM_00804750	IMG5_101200	Contig16048.g17098	t40311	i18344	s40976
CLS00719	IMG5_101200	TTHERM_00804750	Contig16048.g17098	i18344	t40311	s40976
CLS00719	Contig16048.g17098	TTHERM_00804750	IMG5_101200	s40976	t40311	i18344
CLS00720	TTHERM_00476670	IMG5_101240	Contig6513.g6976	t84248	i18355	s7846
CLS00720	IMG5_101240	TTHERM_00476670	Contig6513.g6976	i18355	t84248	s7846
CLS00720	Contig6513.g6976	TTHERM_00476670	IMG5_101240	s7846	t84248	i18355
CLS00724	TTHERM_00499510	IMG5_151370	Contig17888.g19016	t31132	i8581	s21208
CLS00724	IMG5_151370	TTHERM_00499510	Contig17888.g19016	i8581	t31132	s21208
CLS00724	Contig17888.g19016	TTHERM_00499510	IMG5_151370	s21208	t31132	i8581
CLS00728	TTHERM_00267890	IMG5_187800	Contig11498.g12310	t73106	i11726	s36185
CLS00728	TTHERM_00267890	IMG5_187800	Contig11498.g12310	t73107	i11727	s36186
CLS00728	IMG5_187800	TTHERM_00267890	Contig11498.g12310	i11726	t73106	s36185
CLS00728	IMG5_187800	TTHERM_00267890	Contig11498.g12310	i11727	t73107	s36186
CLS00728	Contig11498.g12310	TTHERM_00267890	IMG5_187800	s36185	t73106	i11726
CLS00728	Contig11498.g12310	TTHERM_00267890	IMG5_187800	s36186	t73107	i11727
CLS00729	TTHERM_00145360	IMG5_187850	Contig11411.g12203	t78662	i11748	s13702
CLS00729	IMG5_187850	TTHERM_00145360	Contig11411.g12203	i11748	t78662	s13702
CLS00729	Contig11411.g12203	TTHERM_00145360	IMG5_187850	s13702	t78662	i11748
CLS00741	TTHERM_00697450	IMG5_170260	Contig12932.g13797	t94587	i10298	s15578
CLS00741	IMG5_170260	TTHERM_00697450	Contig12932.g13797	i10298	t94587	s15578
CLS00741	Contig12932.g13797	TTHERM_00697450	IMG5_170260	s15578	t94587	i10298
CLS00744	TTHERM_00151190	IMG5_024870	Contig4484.g4785	t77485	i1445	s5339
CLS00744	IMG5_024870	TTHERM_00151190	Contig4484.g4785	i1445	t77485	s5339
CLS00744	Contig4484.g4785	TTHERM_00151190	IMG5_024870	s5339	t77485	i1445
CLS00746	TTHERM_00136060	IMG5_186200	Contig19727.g20924	t76347	i25301	s23331
CLS00746	IMG5_186200	TTHERM_00136060	Contig19727.g20924	i25301	t76347	s23331
CLS00746	Contig19727.g20924	TTHERM_00136060	IMG5_186200	s23331	t76347	i25301
CLS00746	Contig19727.g20924	TTHERM_00136060	IMG5_186200	s23332	t76356	i25309
CLS00747	TTHERM_00353450	IMG5_186240	Contig13027.g13889	t26152	i11520	s15676
CLS00747	TTHERM_00353450	IMG5_186240	Contig13027.g13889	t26154	i11522	s15677
CLS00747	IMG5_186240	TTHERM_00353450	Contig13027.g13889	i11522	t26154	s15677
CLS00747	Contig13027.g13889	TTHERM_00353450	IMG5_186240	s15677	t26154	i11522
CLS00748	TTHERM_00069210	IMG5_186300	Contig7877.g8405	t27871	i25322	s9502
CLS00748	IMG5_186300	TTHERM_00069210	Contig7877.g8405	i25322	t27871	s9502
CLS00748	Contig7877.g8405	TTHERM_00069210	IMG5_186300	s9502	t27871	i25322
CLS00768	TTHERM_00467310	IMG5_118860	Contig16817.g17916	t29200	i19823	s41878
CLS00768	TTHERM_00467310	IMG5_118860	Contig16817.g17916	t29209	i19826	s41883
CLS00768	IMG5_118860	TTHERM_00467310	Contig16817.g17916	i19823	t29200	s41878
CLS00768	IMG5_118860	TTHERM_00467310	Contig16817.g17916	i19826	t29209	s41883
CLS00768	Contig16817.g17916	TTHERM_00467310	IMG5_118860	s41878	t29200	i19823
CLS00768	Contig16817.g17916	TTHERM_00467310	IMG5_118860	s41883	t29209	i19826
CLS00770	TTHERM_00621410	IMG5_014780	Contig17247.g18366	t105841	i14303	s42257
CLS00770	IMG5_014780	TTHERM_00621410	Contig17247.g18366	i14303	t105841	s42257
CLS00770	Contig17247.g18366	TTHERM_00621410	IMG5_014780	s42257	t105841	i14303
CLS00771	TTHERM_00322800	IMG5_171590	Contig7003.g7496	t67343	i24024	s8432
CLS00771	IMG5_171590	TTHERM_00322800	Contig7003.g7496	i24024	t67343	s8432
CLS00771	Contig7003.g7496	TTHERM_00322800	IMG5_171590	s8432	t67343	i24024
CLS00778	TTHERM_00036960	IMG5_109960	Contig10729.g11479	t97426	i5456	s12808
CLS00778	IMG5_109960	TTHERM_00036960	Contig10729.g11479	i5456	t97426	s12808
CLS00778	Contig10729.g11479	TTHERM_00036960	IMG5_109960	s12808	t97426	i5456
CLS00781	TTHERM_00522630	IMG5_118230	Contig16918.g18021	t31611	i19767	s20089
CLS00781	TTHERM_00522630	IMG5_118230	Contig16918.g18021	t31612	i19768	s20090
CLS00781	IMG5_118230	TTHERM_00522630	Contig16918.g18021	i19767	t31611	s20089
CLS00781	IMG5_118230	TTHERM_00522630	Contig16918.g18021	i19768	t31612	s20090
CLS00781	Contig16918.g18021	TTHERM_00522630	IMG5_118230	s20089	t31611	i19767
CLS00781	Contig16918.g18021	TTHERM_00522630	IMG5_118230	s20090	t31612	i19768
CLS00782	TTHERM_00189530	IMG5_117990	Contig9018.g9643	t75621	i19731	s33514
CLS00782	IMG5_117990	TTHERM_00189530	Contig9018.g9643	i19731	t75621	s33514
CLS00782	Contig9018.g9643	TTHERM_00189530	IMG5_117990	s33514	t75621	i19731
CLS00791	TTHERM_00691170	IMG5_019400	Contig9769.g10445	t16135	i1163	s11707
CLS00791	IMG5_019400	TTHERM_00691170	Contig9769.g10445	i1163	t16135	s11707
CLS00791	Contig9769.g10445	TTHERM_00691170	IMG5_019400	s11707	t16135	i1163
CLS00797	TTHERM_00540100	IMG5_188140	Contig10089.g10780	t86136	i25490	s34785
CLS00797	TTHERM_00540100	IMG5_188140	Contig10089.g10780	t86139	i25493	s34788
CLS00797	IMG5_188140	TTHERM_00540100	Contig10089.g10780	i25490	t86136	s34785
CLS00797	IMG5_188140	TTHERM_00540100	Contig10089.g10780	i25493	t86139	s34788
CLS00797	Contig10089.g10780	TTHERM_00540100	IMG5_188140	s34785	t86136	i25490
CLS00797	Contig10089.g10780	TTHERM_00540100	IMG5_188140	s34788	t86139	i25493
CLS00798	TTHERM_00697490	IMG5_195490	Contig17893.g19024	t42901	i12382	s21218
CLS00798	IMG5_195490	TTHERM_00697490	Contig17893.g19024	i12382	t42901	s21218
CLS00798	Contig17893.g19024	TTHERM_00697490	IMG5_195490	s21218	t42901	i12382
CLS00800	TTHERM_00852990	IMG5_195530	Contig7054.g7547	t100846	i26137	s8511
CLS00800	IMG5_195530	TTHERM_00852990	Contig7054.g7547	i26137	t100846	s8511
CLS00800	Contig7054.g7547	TTHERM_00852990	IMG5_195530	s8511	t100846	i26137
CLS00801	TTHERM_01097960	IMG5_190390	Contig7211.g7722	t94508	i11980	s31535
CLS00801	TTHERM_01097960	IMG5_190390	Contig7211.g7722	t94509	i11981	s31536
CLS00801	IMG5_190390	TTHERM_01097960	Contig7211.g7722	i11980	t94508	s31535
CLS00801	IMG5_190390	TTHERM_01097960	Contig7211.g7722	i11981	t94509	s31536
CLS00801	Contig7211.g7722	TTHERM_01097960	IMG5_190390	s31535	t94508	i11980
CLS00801	Contig7211.g7722	TTHERM_01097960	IMG5_190390	s31536	t94509	i11981
CLS00804	TTHERM_00448570	IMG5_193170	Contig17873.g18996	t41043	i12141	s21164
CLS00804	IMG5_193170	TTHERM_00448570	Contig17873.g18996	i12141	t41043	s21164
CLS00804	Contig17873.g18996	TTHERM_00448570	IMG5_193170	s21164	t41043	i12141
CLS00806	TTHERM_00564240	IMG5_074980	Contig9979.g10669	t32696	i3498	s34667
CLS00806	IMG5_074980	TTHERM_00564240	Contig9979.g10669	i3498	t32696	s34667
CLS00806	Contig9979.g10669	TTHERM_00564240	IMG5_074980	s34667	t32696	i3498
CLS00808	TTHERM_00765300	IMG5_083830	Contig5564.g5953	t88247	i3864	s6673
CLS00808	IMG5_083830	TTHERM_00765300	Contig5564.g5953	i3864	t88247	s6673
CLS00808	Contig5564.g5953	TTHERM_00765300	IMG5_083830	s6673	t88247	i3864
CLS00813	TTHERM_00391300	IMG5_160080	Contig13360.g14255	t42429	i9333	s16093
CLS00813	TTHERM_00391300	IMG5_160080	Contig13360.g14255	t42430	i9334	s16094
CLS00813	IMG5_160080	TTHERM_00391300	Contig13360.g14255	i9333	t42429	s16093
CLS00813	IMG5_160080	TTHERM_00391300	Contig13360.g14255	i9334	t42430	s16094
CLS00813	Contig13360.g14255	TTHERM_00391300	IMG5_160080	s16094	t42430	i9334
CLS00817	TTHERM_00441950	IMG5_122550	Contig18864.g20015	t70352	i6583	s43894
CLS00824	TTHERM_00523010	IMG5_122180	Contig7528.g8037	t31727	i6555	s31802
CLS00824	IMG5_122180	TTHERM_00523010	Contig7528.g8037	i6555	t31727	s31802
CLS00824	Contig7528.g8037	TTHERM_00523010	IMG5_122180	s31802	t31727	i6555
CLS00836	TTHERM_00780660	IMG5_130520	Contig7851.g8372	t87946	i20723	s32093
CLS00836	TTHERM_00780660	IMG5_130520	Contig7851.g8372	t87948	i20725	s32094
CLS00836	IMG5_130520	TTHERM_00780660	Contig7851.g8372	i20723	t87946	s32093
CLS00836	IMG5_130520	TTHERM_00780660	Contig7851.g8372	i20725	t87948	s32094
CLS00836	Contig7851.g8372	TTHERM_00780660	IMG5_130520	s32093	t87946	i20723
CLS00836	Contig7851.g8372	TTHERM_00780660	IMG5_130520	s32094	t87948	i20725
CLS00841	TTHERM_00107130	IMG5_106520	Contig19228.g20385	t52184	i18841	s22755
CLS00841	IMG5_106520	TTHERM_00107130	Contig19228.g20385	i18841	t52184	s22755
CLS00841	Contig19228.g20385	TTHERM_00107130	IMG5_106520	s22755	t52184	i18841
CLS00847	TTHERM_00865310	IMG5_098190	Contig13111.g13977	t89422	i17997	s37885
CLS00847	IMG5_098190	TTHERM_00865310	Contig13111.g13977	i17995	t89419	s37883
CLS00847	IMG5_098190	TTHERM_00865310	Contig13111.g13977	i17997	t89422	s37885
CLS00847	Contig13111.g13977	TTHERM_00865310	IMG5_098190	s37883	t89419	i17995
CLS00847	Contig13111.g13977	TTHERM_00865310	IMG5_098190	s37885	t89422	i17997
CLS00854	TTHERM_00525130	IMG5_107370	Contig13947.g14882	t84937	i5272	s16694
CLS00854	IMG5_107370	TTHERM_00525130	Contig13947.g14882	i5272	t84937	s16694
CLS00854	Contig13947.g14882	TTHERM_00525130	IMG5_107370	s16694	t84937	i5272
CLS00859	TTHERM_00079720	IMG5_107450	Contig5042.g5398	t98580	i5281	s29149
CLS00859	IMG5_107450	TTHERM_00079720	Contig5042.g5398	i5281	t98580	s29149
CLS00859	Contig5042.g5398	TTHERM_00079720	IMG5_107450	s29149	t98580	i5281
CLS00860	TTHERM_00266490	IMG5_107290	Contig18087.g19227	t19937	i18890	s43125
CLS00860	IMG5_107290	TTHERM_00266490	Contig18087.g19227	i18890	t19937	s43125
CLS00860	Contig18087.g19227	TTHERM_00266490	IMG5_107290	s43125	t19937	i18890
CLS00869	TTHERM_01016070	IMG5_109220	Contig18389.g19529	t88901	i5426	s21742
CLS00869	TTHERM_01016070	IMG5_109220	Contig18389.g19529	t88902	i5427	s21743
CLS00869	TTHERM_01016070	IMG5_109220	Contig18389.g19529	t88903	i5428	s21745
CLS00869	IMG5_109220	TTHERM_01016070	Contig18389.g19529	i5426	t88901	s21742
CLS00869	IMG5_109220	TTHERM_01016070	Contig18389.g19529	i5427	t88902	s21743
CLS00869	IMG5_109220	TTHERM_01016070	Contig18389.g19529	i5428	t88903	s21745
CLS00869	Contig18389.g19529	TTHERM_01016070	IMG5_109220	s21742	t88901	i5426
CLS00869	Contig18389.g19529	TTHERM_01016070	IMG5_109220	s21743	t88902	i5427
CLS00869	Contig18389.g19529	TTHERM_01016070	IMG5_109220	s21745	t88903	i5428
CLS00873	IMG5_109010	TTHERM_00443109	Contig19809.g21007	i5396	t17790	s44833
CLS00878	TTHERM_00497960	IMG5_188660	Contig9889.g10574	t83203	i25521	s11855
CLS00878	IMG5_188660	TTHERM_00497960	Contig9889.g10574	i25521	t83203	s11855
CLS00878	Contig9889.g10574	TTHERM_00497960	IMG5_188660	s11855	t83203	i25521
CLS00882	TTHERM_00452000	IMG5_114150	Contig10328.g11020	t92777	i19377	s12330
CLS00882	IMG5_114150	TTHERM_00452000	Contig10328.g11020	i19377	t92777	s12330
CLS00882	Contig10328.g11020	TTHERM_00452000	IMG5_114150	s12330	t92777	i19377
CLS00884	TTHERM_01055410	IMG5_119990	Contig6487.g6937	t91812	i6301	s7803
CLS00884	IMG5_119990	TTHERM_01055410	Contig6487.g6937	i6301	t91812	s7803
CLS00884	Contig6487.g6937	TTHERM_01055410	IMG5_119990	s7800	t91811	i6300
CLS00884	Contig6487.g6937	TTHERM_01055410	IMG5_119990	s7803	t91812	i6301
CLS00887	TTHERM_01084190	IMG5_120000	Contig4958.g5297	t39770	i6315	s5964
CLS00887	IMG5_120000	TTHERM_01084190	Contig4958.g5297	i6315	t39770	s5964
CLS00887	Contig4958.g5297	TTHERM_01084190	IMG5_120000	s5964	t39770	i6315
CLS00889	TTHERM_01093520	IMG5_119850	Contig7148.g7656	t40032	i19894	s8632
CLS00889	IMG5_119850	TTHERM_01093520	Contig7148.g7656	i19894	t40032	s8632
CLS00889	Contig7148.g7656	TTHERM_01093520	IMG5_119850	s8632	t40032	i19894
CLS00890	TTHERM_00526760	IMG5_119940	Contig18952.g20101	t85005	i6284	s43959
CLS00890	IMG5_119940	TTHERM_00526760	Contig18952.g20101	i6284	t85005	s43959
CLS00890	Contig18952.g20101	TTHERM_00526760	IMG5_119940	s43959	t85005	i6284
CLS00893	TTHERM_01194650	IMG5_134200	Contig10957.g11720	t65959	i7559	s35685
CLS00893	IMG5_134200	TTHERM_01194650	Contig10957.g11720	i7559	t65959	s35685
CLS00893	Contig10957.g11720	TTHERM_01194650	IMG5_134200	s35685	t65959	i7559
CLS00895	TTHERM_01345810	IMG5_148750	Contig12932.g13800	t40020	i8440	s15584
CLS00895	IMG5_148750	TTHERM_01345810	Contig12932.g13800	i8440	t40020	s15584
CLS00895	Contig12932.g13800	TTHERM_01345810	IMG5_148750	s15584	t40020	i8440
CLS00896	TTHERM_00263309	IMG5_026070	Contig15719.g16751	t64890	i14747	s18705
CLS00896	IMG5_026070	TTHERM_00263309	Contig15719.g16751	i14747	t64890	s18705
CLS00896	Contig15719.g16751	TTHERM_00263309	IMG5_026070	s18705	t64890	i14747
CLS00897	Contig8432.g8990	TTHERM_01075640	IMG5_026080	s32851	t10359	i14750
CLS00901	TTHERM_00297140	IMG5_136860	Contig13264.g14153	t73688	i21188	s15948
CLS00901	TTHERM_00297140	IMG5_136860	Contig13264.g14153	t73690	i21190	s15949
CLS00901	IMG5_136860	TTHERM_00297140	Contig13264.g14153	i21188	t73688	s15948
CLS00901	IMG5_136860	TTHERM_00297140	Contig13264.g14153	i21190	t73690	s15949
CLS00901	Contig13264.g14153	TTHERM_00297140	IMG5_136860	s15948	t73688	i21188
CLS00901	Contig13264.g14153	TTHERM_00297140	IMG5_136860	s15949	t73690	i21190
CLS00904	TTHERM_00835350	IMG5_136800	Contig18062.g19194	t4437	i21182	s21437
CLS00904	IMG5_136800	TTHERM_00835350	Contig18062.g19194	i21182	t4437	s21437
CLS00904	Contig18062.g19194	TTHERM_00835350	IMG5_136800	s21437	t4437	i21182
CLS00911	TTHERM_00670500	IMG5_055090	Contig15643.g16664	t34922	i15787	s18637
CLS00911	IMG5_055090	TTHERM_00670500	Contig15643.g16664	i15787	t34922	s18637
CLS00911	Contig15643.g16664	TTHERM_00670500	IMG5_055090	s18637	t34922	i15787
CLS00912	TTHERM_00377310	IMG5_148090	Contig12184.g13016	t102436	i8354	s14709
CLS00912	TTHERM_00377310	IMG5_148090	Contig12184.g13016	t102437	i8355	s14710
CLS00912	TTHERM_00377310	IMG5_148090	Contig12184.g13016	t102438	i8356	s14711
CLS00912	IMG5_148090	TTHERM_00377310	Contig12184.g13016	i8354	t102436	s14709
CLS00912	IMG5_148090	TTHERM_00377310	Contig12184.g13016	i8355	t102437	s14710
CLS00912	IMG5_148090	TTHERM_00377310	Contig12184.g13016	i8356	t102438	s14711
CLS00912	Contig12184.g13016	TTHERM_00377310	IMG5_148090	s14709	t102436	i8354
CLS00912	Contig12184.g13016	TTHERM_00377310	IMG5_148090	s14710	t102437	i8355
CLS00912	Contig12184.g13016	TTHERM_00377310	IMG5_148090	s14711	t102438	i8356
CLS00915	TTHERM_00023950	IMG5_148080	Contig6290.g6734	t1067	i21988	s30492
CLS00915	IMG5_148080	TTHERM_00023950	Contig6290.g6734	i21988	t1067	s30492
CLS00915	Contig6290.g6734	TTHERM_00023950	IMG5_148080	s30492	t1067	i21988
CLS00926	TTHERM_00941400	IMG5_092570	Contig13004.g13866	t60695	i17722	s37764
CLS00926	IMG5_092570	TTHERM_00941400	Contig13004.g13866	i17722	t60695	s37764
CLS00926	Contig13004.g13866	TTHERM_00941400	IMG5_092570	s37764	t60695	i17722
CLS00931	TTHERM_00444510	IMG5_201600	Contig7039.g7533	t79399	i12946	s8499
CLS00931	IMG5_201600	TTHERM_00444510	Contig7039.g7533	i12946	t79399	s8499
CLS00931	Contig7039.g7533	TTHERM_00444510	IMG5_201600	s8499	t79399	i12946
CLS00934	TTHERM_01262870	IMG5_033320	Contig8323.g8873	t66740	i1729	s10027
CLS00934	IMG5_033320	TTHERM_01262870	Contig8323.g8873	i1729	t66740	s10027
CLS00934	Contig8323.g8873	TTHERM_01262870	IMG5_033320	s10027	t66740	i1729
CLS00947	TTHERM_00659070	IMG5_169800	Contig19459.g20635	t85501	i10260	s23018
CLS00947	IMG5_169800	TTHERM_00659070	Contig19459.g20635	i10260	t85501	s23018
CLS00947	Contig19459.g20635	TTHERM_00659070	IMG5_169800	s23018	t85501	i10260
CLS00955	TTHERM_00773500	IMG5_147690	Contig13322.g14215	t69204	i21951	s16020
CLS00955	IMG5_147690	TTHERM_00773500	Contig13322.g14215	i21951	t69204	s16020
CLS00955	Contig13322.g14215	TTHERM_00773500	IMG5_147690	s16020	t69204	i21951
CLS00961	TTHERM_00471920	IMG5_021030	Contig16075.g17132	t71627	i1262	s41019
CLS00961	TTHERM_00471920	IMG5_021030	Contig16075.g17132	t71628	i1263	s41020
CLS00961	IMG5_021030	TTHERM_00471920	Contig16075.g17132	i1262	t71627	s41019
CLS00961	IMG5_021030	TTHERM_00471920	Contig16075.g17132	i1263	t71628	s41020
CLS00961	Contig16075.g17132	TTHERM_00471920	IMG5_021030	s41019	t71627	i1262
CLS00961	Contig16075.g17132	TTHERM_00471920	IMG5_021030	s41020	t71628	i1263
CLS00968	TTHERM_00140780	IMG5_099260	Contig7268.g7772	t78249	i18108	s31589
CLS00968	IMG5_099260	TTHERM_00140780	Contig7268.g7772	i18108	t78249	s31589
CLS00968	Contig7268.g7772	TTHERM_00140780	IMG5_099260	s31589	t78249	i18108
CLS00969	TTHERM_00004830	IMG5_099180	Contig5564.g5953	t274	i4567	s6669
CLS00969	IMG5_099180	TTHERM_00004830	Contig5564.g5953	i4567	t274	s6669
CLS00969	Contig5564.g5953	TTHERM_00004830	IMG5_099180	s6669	t274	i4567
CLS00977	TTHERM_01052900	IMG5_194710	Contig9097.g9729	t63546	i26025	s33635
CLS00977	IMG5_194710	TTHERM_01052900	Contig9097.g9729	i26025	t63546	s33635
CLS00977	Contig9097.g9729	TTHERM_01052900	IMG5_194710	s33635	t63546	i26025
CLS00984	TTHERM_00412070	IMG5_100730	Contig4918.g5262	t82923	i18289	s29023
CLS00984	IMG5_100730	TTHERM_00412070	Contig4918.g5262	i18289	t82923	s29023
CLS00984	Contig4918.g5262	TTHERM_00412070	IMG5_100730	s29023	t82923	i18289
CLS00988	TTHERM_00624660	IMG5_183260	Contig16610.g17690	t42727	i11276	s19686
CLS00988	IMG5_183260	TTHERM_00624660	Contig16610.g17690	i11276	t42727	s19686
CLS00988	Contig16610.g17690	TTHERM_00624660	IMG5_183260	s19686	t42727	i11276
CLS00994	TTHERM_01347910	IMG5_172130	Contig5276.g5654	t67860	i24085	s6333
CLS00994	TTHERM_01347910	IMG5_172130	Contig5276.g5654	t67861	i24086	s6334
CLS00994	IMG5_172130	TTHERM_01347910	Contig5276.g5654	i24085	t67860	s6333
CLS00994	IMG5_172130	TTHERM_01347910	Contig5276.g5654	i24086	t67861	s6334
CLS00994	Contig5276.g5654	TTHERM_01347910	IMG5_172130	s6333	t67860	i24085
CLS00994	Contig5276.g5654	TTHERM_01347910	IMG5_172130	s6334	t67861	i24086
CLS00997	TTHERM_00616340	IMG5_051480	Contig11025.g11780	t33695	i2236	s35732
CLS00997	TTHERM_00616340	IMG5_051480	Contig11025.g11780	t33696	i2237	s35733
CLS00997	TTHERM_00616340	IMG5_051480	Contig11025.g11780	t33700	i2240	s35735
CLS00997	IMG5_051480	TTHERM_00616340	Contig11025.g11780	i2236	t33695	s35732
CLS00997	IMG5_051480	TTHERM_00616340	Contig11025.g11780	i2237	t33696	s35733
CLS00997	IMG5_051480	TTHERM_00616340	Contig11025.g11780	i2240	t33700	s35735
CLS00997	Contig11025.g11780	TTHERM_00616340	IMG5_051480	s35732	t33695	i2236
CLS00997	Contig11025.g11780	TTHERM_00616340	IMG5_051480	s35733	t33696	i2237
CLS00997	Contig11025.g11780	TTHERM_00616340	IMG5_051480	s35735	t33700	i2240
CLS01000	TTHERM_00149630	IMG5_041110	Contig9833.g10517	t77360	i1908	s34530
CLS01000	TTHERM_00149630	IMG5_041110	Contig9833.g10517	t77361	i1909	s34531
CLS01000	IMG5_041110	TTHERM_00149630	Contig9833.g10517	i1908	t77360	s34530
CLS01000	IMG5_041110	TTHERM_00149630	Contig9833.g10517	i1909	t77361	s34531
CLS01000	Contig9833.g10517	TTHERM_00149630	IMG5_041110	s34530	t77360	i1908
CLS01000	Contig9833.g10517	TTHERM_00149630	IMG5_041110	s34531	t77361	i1909
CLS01006	TTHERM_00077460	IMG5_059480	Contig15321.g16323	t98375	i16104	s18218
CLS01006	IMG5_059480	TTHERM_00077460	Contig15321.g16323	i16104	t98375	s18218
CLS01006	Contig15321.g16323	TTHERM_00077460	IMG5_059480	s18218	t98375	i16104
CLS01009	TTHERM_00077050	IMG5_115070	Contig7636.g8152	t46383	i19439	s31899
CLS01009	TTHERM_00077050	IMG5_115070	Contig7636.g8152	t46385	i19441	s31901
CLS01009	IMG5_115070	TTHERM_00077050	Contig7636.g8152	i19439	t46383	s31899
CLS01009	IMG5_115070	TTHERM_00077050	Contig7636.g8152	i19441	t46385	s31901
CLS01009	Contig7636.g8152	TTHERM_00077050	IMG5_115070	s31899	t46383	i19439
CLS01009	Contig7636.g8152	TTHERM_00077050	IMG5_115070	s31901	t46385	i19441
CLS01017	TTHERM_00391570	IMG5_047210	Contig16336.g17402	t93946	i1999	s19360
CLS01017	IMG5_047210	TTHERM_00391570	Contig16336.g17402	i1999	t93946	s19360
CLS01017	Contig16336.g17402	TTHERM_00391570	IMG5_047210	s19360	t93946	i1999
CLS01022	TTHERM_00037219	IMG5_179630	Contig14491.g15441	t97484	i10961	s17280
CLS01022	TTHERM_00037219	IMG5_179630	Contig14491.g15441	t97485	i10962	s17281
CLS01022	IMG5_179630	TTHERM_00037219	Contig14491.g15441	i10961	t97484	s17280
CLS01022	IMG5_179630	TTHERM_00037219	Contig14491.g15441	i10962	t97485	s17281
CLS01022	Contig14491.g15441	TTHERM_00037219	IMG5_179630	s17280	t97484	i10961
CLS01022	Contig14491.g15441	TTHERM_00037219	IMG5_179630	s17281	t97485	i10962
CLS01024	TTHERM_00494730	IMG5_023020	Contig6382.g6833	t82151	i1328	s7623
CLS01024	IMG5_023020	TTHERM_00494730	Contig6382.g6833	i1328	t82151	s7623
CLS01024	Contig6382.g6833	TTHERM_00494730	IMG5_023020	s7623	t82151	i1328
CLS01025	TTHERM_00470550	IMG5_007800	Contig9986.g10681	t18549	i13956	s34680
CLS01025	IMG5_007800	TTHERM_00470550	Contig9986.g10681	i13956	t18549	s34680
CLS01025	Contig9986.g10681	TTHERM_00470550	IMG5_007800	s34680	t18549	i13956
CLS01028	TTHERM_00562810	IMG5_070920	Contig4417.g4723	t32600	i16808	s5269
CLS01028	TTHERM_00562810	IMG5_070920	Contig4417.g4723	t32602	i16810	s5270
CLS01028	TTHERM_00562810	IMG5_070920	Contig4417.g4723	t32603	i16811	s5271
CLS01028	IMG5_070920	TTHERM_00562810	Contig4417.g4723	i16808	t32600	s5269
CLS01028	IMG5_070920	TTHERM_00562810	Contig4417.g4723	i16810	t32602	s5270
CLS01028	IMG5_070920	TTHERM_00562810	Contig4417.g4723	i16811	t32603	s5271
CLS01028	Contig4417.g4723	TTHERM_00562810	IMG5_070920	s5269	t32600	i16808
CLS01028	Contig4417.g4723	TTHERM_00562810	IMG5_070920	s5270	t32602	i16810
CLS01028	Contig4417.g4723	TTHERM_00562810	IMG5_070920	s5271	t32603	i16811
CLS01035	Contig5479.g5855	TTHERM_00316290	IMG5_061210	s29653	t18913	i16235
CLS01042	TTHERM_00101310	IMG5_189600	Contig9345.g9986	t51823	i11911	s33862
CLS01042	IMG5_189600	TTHERM_00101310	Contig9345.g9986	i11911	t51823	s33862
CLS01042	Contig9345.g9986	TTHERM_00101310	IMG5_189600	s33862	t51823	i11911
CLS01063	TTHERM_01085570	IMG5_123660	Contig13861.g14790	t39296	i20215	s38742
CLS01063	IMG5_123660	TTHERM_01085570	Contig13861.g14790	i20215	t39296	s38742
CLS01063	Contig13861.g14790	TTHERM_01085570	IMG5_123660	s38742	t39296	i20215
CLS01064	TTHERM_01000190	IMG5_123670	Contig15527.g16546	t94792	i6678	s18514
CLS01064	IMG5_123670	TTHERM_01000190	Contig15527.g16546	i6678	t94792	s18514
CLS01064	Contig15527.g16546	TTHERM_01000190	IMG5_123670	s18514	t94792	i6678
CLS01066	TTHERM_00189270	IMG5_173910	Contig6056.g6481	t75580	i10572	s7219
CLS01066	IMG5_173910	TTHERM_00189270	Contig6056.g6481	i10572	t75580	s7219
CLS01066	Contig6056.g6481	TTHERM_00189270	IMG5_173910	s7219	t75580	i10572
CLS01072	TTHERM_00434070	IMG5_184430	Contig5512.g5900	t47825	i11414	s29704
CLS01072	TTHERM_00434070	IMG5_184430	Contig5512.g5900	t47826	i11415	s29705
CLS01072	IMG5_184430	TTHERM_00434070	Contig5512.g5900	i11414	t47825	s29704
CLS01072	IMG5_184430	TTHERM_00434070	Contig5512.g5900	i11415	t47826	s29705
CLS01072	Contig5512.g5900	TTHERM_00434070	IMG5_184430	s29704	t47825	i11414
CLS01072	Contig5512.g5900	TTHERM_00434070	IMG5_184430	s29705	t47826	i11415
CLS01081	TTHERM_00149400	IMG5_197160	Contig4761.g5091	t24574	i12552	s5712
CLS01086	TTHERM_00136440	IMG5_141940	Contig15663.g16688	t76252	i21406	s40569
CLS01086	IMG5_141940	TTHERM_00136440	Contig15663.g16688	i21406	t76252	s40569
CLS01086	Contig15663.g16688	TTHERM_00136440	IMG5_141940	s40569	t76252	i21406
CLS01095	TTHERM_00434040	IMG5_048540	Contig19448.g20619	t47829	i15391	s22990
CLS01095	IMG5_048540	TTHERM_00434040	Contig19448.g20619	i15391	t47829	s22990
CLS01095	Contig19448.g20619	TTHERM_00434040	IMG5_048540	s22990	t47829	i15391
CLS01102	TTHERM_00077080	IMG5_124490	Contig10051.g10741	t98298	i20272	s12041
CLS01102	IMG5_124490	TTHERM_00077080	Contig10051.g10741	i20272	t98298	s12041
CLS01102	Contig10051.g10741	TTHERM_00077080	IMG5_124490	s12041	t98298	i20272
CLS01115	TTHERM_00112640	IMG5_022870	Contig19124.g20281	t41631	i1323	s44111
CLS01115	IMG5_022870	TTHERM_00112640	Contig19124.g20281	i1323	t41631	s44111
CLS01115	Contig19124.g20281	TTHERM_00112640	IMG5_022870	s44111	t41631	i1323
CLS01119	TTHERM_00487110	IMG5_066240	Contig15073.g16063	t17460	i16537	s17940
CLS01119	TTHERM_00487110	IMG5_066240	Contig15073.g16063	t17461	i16538	s17941
CLS01119	IMG5_066240	TTHERM_00487110	Contig15073.g16063	i16537	t17460	s17940
CLS01119	IMG5_066240	TTHERM_00487110	Contig15073.g16063	i16538	t17461	s17941
CLS01119	Contig15073.g16063	TTHERM_00487110	IMG5_066240	s17940	t17460	i16537
CLS01119	Contig15073.g16063	TTHERM_00487110	IMG5_066240	s17941	t17461	i16538
CLS01134	TTHERM_00773750	IMG5_196130	Contig4597.g4914	t16657	i12439	s28631
CLS01134	IMG5_196130	TTHERM_00773750	Contig4597.g4914	i12439	t16657	s28631
CLS01134	Contig4597.g4914	TTHERM_00773750	IMG5_196130	s28631	t16657	i12439
CLS01143	TTHERM_00433420	IMG5_097000	Contig18445.g19583	t99956	i17915	s21833
CLS01143	TTHERM_00433420	IMG5_097000	Contig18445.g19583	t99960	i17917	s21836
CLS01143	IMG5_097000	TTHERM_00433420	Contig18445.g19583	i17915	t99956	s21833
CLS01143	IMG5_097000	TTHERM_00433420	Contig18445.g19583	i17917	t99960	s21836
CLS01143	Contig18445.g19583	TTHERM_00433420	IMG5_097000	s21833	t99956	i17915
CLS01143	Contig18445.g19583	TTHERM_00433420	IMG5_097000	s21836	t99960	i17917
CLS01144	TTHERM_00572100	IMG5_161480	Contig11599.g12419	t40849	i9468	s13977
CLS01144	IMG5_161480	TTHERM_00572100	Contig11599.g12419	i9468	t40849	s13977
CLS01144	Contig11599.g12419	TTHERM_00572100	IMG5_161480	s13977	t40849	i9468
CLS01147	TTHERM_00623060	IMG5_083260	Contig16144.g17199	t42652	i3818	s41092
CLS01147	TTHERM_00623060	IMG5_083260	Contig16144.g17199	t42653	i3819	s41093
CLS01147	IMG5_083260	TTHERM_00623060	Contig16144.g17199	i3818	t42652	s41092
CLS01147	IMG5_083260	TTHERM_00623060	Contig16144.g17199	i3819	t42653	s41093
CLS01147	Contig16144.g17199	TTHERM_00623060	IMG5_083260	s41092	t42652	i3818
CLS01147	Contig16144.g17199	TTHERM_00623060	IMG5_083260	s41093	t42653	i3819
CLS01160	TTHERM_01345800	IMG5_190290	Contig14457.g15401	t91542	i11955	s39343
CLS01160	IMG5_190290	TTHERM_01345800	Contig14457.g15401	i11955	t91542	s39343
CLS01160	Contig14457.g15401	TTHERM_01345800	IMG5_190290	s39343	t91542	i11955
CLS01182	TTHERM_00194260	IMG5_183690	Contig17062.g18177	t59240	i11322	s20280
CLS01182	TTHERM_00194260	IMG5_183690	Contig17062.g18177	t59241	i11323	s20281
CLS01182	IMG5_183690	TTHERM_00194260	Contig17062.g18177	i11322	t59240	s20280
CLS01182	IMG5_183690	TTHERM_00194260	Contig17062.g18177	i11323	t59241	s20281
CLS01182	Contig17062.g18177	TTHERM_00194260	IMG5_183690	s20280	t59240	i11322
CLS01182	Contig17062.g18177	TTHERM_00194260	IMG5_183690	s20281	t59241	i11323
CLS01197	TTHERM_00780530	IMG5_049350	Contig8198.g8747	t36448	i15430	s32571
CLS01197	TTHERM_00780530	IMG5_049350	Contig8198.g8747	t36449	i15431	s32572
CLS01197	IMG5_049350	TTHERM_00780530	Contig8198.g8747	i15430	t36448	s32571
CLS01197	IMG5_049350	TTHERM_00780530	Contig8198.g8747	i15431	t36449	s32572
CLS01197	Contig8198.g8747	TTHERM_00780530	IMG5_049350	s32571	t36448	i15430
CLS01197	Contig8198.g8747	TTHERM_00780530	IMG5_049350	s32572	t36449	i15431
CLS01206	TTHERM_00205170	IMG5_166160	Contig4640.g4958	t60407	i23522	s5551
CLS01206	IMG5_166160	TTHERM_00205170	Contig4640.g4958	i23522	t60407	s5551
CLS01206	Contig4640.g4958	TTHERM_00205170	IMG5_166160	s5551	t60407	i23522
CLS01208	TTHERM_01079140	IMG5_071970	Contig12682.g13544	t48035	i16846	s15305
CLS01208	IMG5_071970	TTHERM_01079140	Contig12682.g13544	i16846	t48035	s15305
CLS01208	Contig12682.g13544	TTHERM_01079140	IMG5_071970	s15305	t48035	i16846
CLS01214	TTHERM_00145490	IMG5_161080	Contig6877.g7360	t78676	i9435	s31174
CLS01214	IMG5_161080	TTHERM_00145490	Contig6877.g7360	i9435	t78676	s31174
CLS01214	Contig6877.g7360	TTHERM_00145490	IMG5_161080	s31174	t78676	i9435
CLS01220	TTHERM_00112800	IMG5_133490	Contig17178.g18300	t41642	i20926	s42200
CLS01220	IMG5_133490	TTHERM_00112800	Contig17178.g18300	i20926	t41642	s42200
CLS01220	Contig17178.g18300	TTHERM_00112800	IMG5_133490	s42200	t41642	i20926
CLS01233	TTHERM_00426100	IMG5_079480	Contig9941.g10624	t50901	i17177	s11909
CLS01233	TTHERM_00426100	IMG5_079480	Contig9941.g10624	t50902	i17178	s11910
CLS01233	IMG5_079480	TTHERM_00426100	Contig9941.g10624	i17178	t50902	s11910
CLS01233	Contig9941.g10624	TTHERM_00426100	IMG5_079480	s11910	t50902	i17178
CLS01242	TTHERM_00518510	IMG5_199740	Contig6568.g7028	t85252	i12741	s7897
CLS01242	IMG5_199740	TTHERM_00518510	Contig6568.g7028	i12741	t85252	s7897
CLS01242	Contig6568.g7028	TTHERM_00518510	IMG5_199740	s7897	t85252	i12741
CLS01247	TTHERM_00487150	IMG5_199770	Contig18170.g19315	t17473	i12752	s21535
CLS01247	IMG5_199770	TTHERM_00487150	Contig18170.g19315	i12752	t17473	s21535
CLS01247	Contig18170.g19315	TTHERM_00487150	IMG5_199770	s21535	t17473	i12752
CLS01250	TTHERM_00756460	IMG5_128590	Contig9853.g10533	t37078	i7091	s11805
CLS01250	IMG5_128590	TTHERM_00756460	Contig9853.g10533	i7091	t37078	s11805
CLS01250	Contig9853.g10533	TTHERM_00756460	IMG5_128590	s11805	t37078	i7091
CLS01251	TTHERM_00715750	IMG5_188920	Contig15517.g16538	t68601	i25568	s18480
CLS01251	IMG5_188920	TTHERM_00715750	Contig15517.g16538	i25568	t68601	s18480
CLS01251	Contig15517.g16538	TTHERM_00715750	IMG5_188920	s18480	t68601	i25568
CLS01253	TTHERM_00275750	IMG5_145350	Contig13802.g14719	t20235	i21673	s38651
CLS01253	IMG5_145350	TTHERM_00275750	Contig13802.g14719	i21673	t20235	s38651
CLS01253	Contig13802.g14719	TTHERM_00275750	IMG5_145350	s38651	t20235	i21673
CLS01257	TTHERM_00820660	IMG5_062210	Contig6412.g6859	t57135	i16286	s7657
CLS01257	IMG5_062210	TTHERM_00820660	Contig6412.g6859	i16286	t57135	s7657
CLS01257	Contig6412.g6859	TTHERM_00820660	IMG5_062210	s7657	t57135	i16286
CLS01260	TTHERM_01345760	IMG5_013680	Contig16017.g17072	t40004	i14244	s40964
CLS01260	IMG5_013680	TTHERM_01345760	Contig16017.g17072	i14244	t40004	s40964
CLS01260	Contig16017.g17072	TTHERM_01345760	IMG5_013680	s40964	t40004	i14244
CLS01262	TTHERM_00848090	IMG5_051610	Contig12063.g12898	t4505	i15610	s36728
CLS01262	IMG5_051610	TTHERM_00848090	Contig12063.g12898	i15610	t4505	s36728
CLS01262	Contig12063.g12898	TTHERM_00848090	IMG5_051610	s36728	t4505	i15610
CLS01269	TTHERM_00467790	IMG5_166730	Contig10345.g11036	t29274	i23589	s12341
CLS01269	TTHERM_00467790	IMG5_166730	Contig10345.g11036	t29275	i23590	s12342
CLS01269	TTHERM_00467790	IMG5_166730	Contig10345.g11036	t29276	i23591	s12343
CLS01269	IMG5_166730	TTHERM_00467790	Contig10345.g11036	i23589	t29274	s12341
CLS01269	IMG5_166730	TTHERM_00467790	Contig10345.g11036	i23590	t29275	s12342
CLS01269	IMG5_166730	TTHERM_00467790	Contig10345.g11036	i23591	t29276	s12343
CLS01269	Contig10345.g11036	TTHERM_00467790	IMG5_166730	s12341	t29274	i23589
CLS01269	Contig10345.g11036	TTHERM_00467790	IMG5_166730	s12342	t29275	i23590
CLS01269	Contig10345.g11036	TTHERM_00467790	IMG5_166730	s12343	t29276	i23591
CLS01277	TTHERM_01079130	IMG5_091170	Contig17740.g18863	t100217	i17647	s42765
CLS01277	TTHERM_01079130	IMG5_091170	Contig17740.g18863	t100218	i17648	s42766
CLS01277	IMG5_091170	TTHERM_01079130	Contig17740.g18863	i17647	t100217	s42765
CLS01277	IMG5_091170	TTHERM_01079130	Contig17740.g18863	i17648	t100218	s42766
CLS01277	Contig17740.g18863	TTHERM_01079130	IMG5_091170	s42765	t100217	i17647
CLS01277	Contig17740.g18863	TTHERM_01079130	IMG5_091170	s42766	t100218	i17648
CLS01278	TTHERM_00469100	IMG5_090980	Contig15528.g16547	t29343	i17573	s40429
CLS01278	IMG5_090980	TTHERM_00469100	Contig15528.g16547	i17573	t29343	s40429
CLS01278	Contig15528.g16547	TTHERM_00469100	IMG5_090980	s40429	t29343	i17573
CLS01279	Contig13723.g14635	TTHERM_00348240	IMG5_090990	s16463	t79242	i4145
CLS01297	Contig5691.g6090	TTHERM_00079200	IMG5_013200	s29879	t98512	i884
CLS01298	TTHERM_00421140	IMG5_101980	Contig12931.g13796	t69903	i4859	s15570
CLS01298	IMG5_101980	TTHERM_00421140	Contig12931.g13796	i4859	t69903	s15570
CLS01298	Contig12931.g13796	TTHERM_00421140	IMG5_101980	s15570	t69903	i4859
CLS01299	TTHERM_00401940	IMG5_176950	Contig13537.g14446	t30357	i10784	s16261
CLS01299	IMG5_176950	TTHERM_00401940	Contig13537.g14446	i10784	t30357	s16261
CLS01299	Contig13537.g14446	TTHERM_00401940	IMG5_176950	s16261	t30357	i10784
CLS01302	TTHERM_01046950	IMG5_132430	Contig8426.g8983	t9956	i7415	s32838
CLS01302	IMG5_132430	TTHERM_01046950	Contig8426.g8983	i7415	t9956	s32838
CLS01302	Contig8426.g8983	TTHERM_01046950	IMG5_132430	s32838	t9956	i7415
CLS01304	TTHERM_00260700	IMG5_051080	Contig7248.g7752	t64726	i15553	s31574
CLS01304	IMG5_051080	TTHERM_00260700	Contig7248.g7752	i15553	t64726	s31574
CLS01304	Contig7248.g7752	TTHERM_00260700	IMG5_051080	s31574	t64726	i15553
CLS01317	TTHERM_00295590	IMG5_170610	Contig4386.g4686	t73889	i23967	s28460
CLS01317	IMG5_170610	TTHERM_00295590	Contig4386.g4686	i23967	t73889	s28460
CLS01317	Contig4386.g4686	TTHERM_00295590	IMG5_170610	s28460	t73889	i23967
CLS01318	TTHERM_00317200	IMG5_170620	Contig10939.g11692	t71931	i10311	s13062
CLS01318	IMG5_170620	TTHERM_00317200	Contig10939.g11692	i10311	t71931	s13062
CLS01318	Contig10939.g11692	TTHERM_00317200	IMG5_170620	s13062	t71931	i10311
CLS01320	TTHERM_00299830	IMG5_170690	Contig7882.g8415	t20475	i10323	s32142
CLS01320	IMG5_170690	TTHERM_00299830	Contig7882.g8415	i10323	t20475	s32142
CLS01320	Contig7882.g8415	TTHERM_00299830	IMG5_170690	s32142	t20475	i10323
CLS01321	TTHERM_00011730	IMG5_170670	Contig5900.g6321	t54286	i23973	s30135
CLS01321	IMG5_170670	TTHERM_00011730	Contig5900.g6321	i23973	t54286	s30135
CLS01321	Contig5900.g6321	TTHERM_00011730	IMG5_170670	s30135	t54286	i23973
CLS01323	TTHERM_00773210	IMG5_147250	Contig4451.g4748	t16518	i21918	s5308
CLS01323	TTHERM_00773210	IMG5_147250	Contig4451.g4748	t16520	i21920	s5310
CLS01323	IMG5_147250	TTHERM_00773210	Contig4451.g4748	i21918	t16518	s5308
CLS01323	IMG5_147250	TTHERM_00773210	Contig4451.g4748	i21920	t16520	s5310
CLS01323	Contig4451.g4748	TTHERM_00773210	IMG5_147250	s5308	t16518	i21918
CLS01323	Contig4451.g4748	TTHERM_00773210	IMG5_147250	s5310	t16520	i21920
CLS01324	TTHERM_00339840	IMG5_147260	Contig3948.g4221	t19781	i8291	s4694
CLS01324	IMG5_147260	TTHERM_00339840	Contig3948.g4221	i8291	t19781	s4694
CLS01324	Contig3948.g4221	TTHERM_00339840	IMG5_147260	s4694	t19781	i8291
CLS01326	TTHERM_00348390	IMG5_120280	Contig12746.g13595	t79183	i6382	s37450
CLS01326	TTHERM_00348390	IMG5_120280	Contig12746.g13595	t79185	i6384	s37451
CLS01326	IMG5_120280	TTHERM_00348390	Contig12746.g13595	i6382	t79183	s37450
CLS01326	IMG5_120280	TTHERM_00348390	Contig12746.g13595	i6384	t79185	s37451
CLS01326	Contig12746.g13595	TTHERM_00348390	IMG5_120280	s37450	t79183	i6382
CLS01326	Contig12746.g13595	TTHERM_00348390	IMG5_120280	s37451	t79185	i6384
CLS01337	TTHERM_00387020	IMG5_158060	Contig11394.g12178	t50089	i9197	s13673
CLS01337	IMG5_158060	TTHERM_00387020	Contig11394.g12178	i9197	t50089	s13673
CLS01337	Contig11394.g12178	TTHERM_00387020	IMG5_158060	s13673	t50089	i9197
CLS01341	TTHERM_00138150	IMG5_113780	Contig14903.g15874	t23423	i5684	s39795
CLS01341	IMG5_113780	TTHERM_00138150	Contig14903.g15874	i5684	t23423	s39795
CLS01341	Contig14903.g15874	TTHERM_00138150	IMG5_113780	s39795	t23423	i5684
CLS01344	TTHERM_01020680	IMG5_187570	Contig16724.g17818	t38447	i25437	s41788
CLS01344	TTHERM_01020680	IMG5_187570	Contig16724.g17818	t38448	i25438	s41789
CLS01344	IMG5_187570	TTHERM_01020680	Contig16724.g17818	i25437	t38447	s41788
CLS01344	IMG5_187570	TTHERM_01020680	Contig16724.g17818	i25438	t38448	s41789
CLS01344	Contig16724.g17818	TTHERM_01020680	IMG5_187570	s41788	t38447	i25437
CLS01344	Contig16724.g17818	TTHERM_01020680	IMG5_187570	s41789	t38448	i25438
CLS01356	TTHERM_00317480	IMG5_111960	Contig6577.g7043	t71984	i19252	s7913
CLS01356	IMG5_111960	TTHERM_00317480	Contig6577.g7043	i19252	t71984	s7913
CLS01356	Contig6577.g7043	TTHERM_00317480	IMG5_111960	s7913	t71984	i19252
CLS01363	TTHERM_00079490	IMG5_182680	Contig9395.g10041	t46710	i11224	s33940
CLS01363	TTHERM_00079490	IMG5_182680	Contig9395.g10041	t46711	i11225	s33941
CLS01363	IMG5_182680	TTHERM_00079490	Contig9395.g10041	i11224	t46710	s33940
CLS01363	IMG5_182680	TTHERM_00079490	Contig9395.g10041	i11225	t46711	s33941
CLS01363	Contig9395.g10041	TTHERM_00079490	IMG5_182680	s33940	t46710	i11224
CLS01363	Contig9395.g10041	TTHERM_00079490	IMG5_182680	s33941	t46711	i11225
CLS01369	TTHERM_00760390	IMG5_143330	Contig16167.g17234	t15872	i21484	s19206
CLS01369	IMG5_143330	TTHERM_00760390	Contig16167.g17234	i21484	t15872	s19206
CLS01369	Contig16167.g17234	TTHERM_00760390	IMG5_143330	s19206	t15872	i21484
CLS01371	TTHERM_00492850	IMG5_149080	Contig16081.g17140	t81988	i22097	s19121
CLS01371	IMG5_149080	TTHERM_00492850	Contig16081.g17140	i22097	t81988	s19121
CLS01371	Contig16081.g17140	TTHERM_00492850	IMG5_149080	s19121	t81988	i22097
CLS01378	TTHERM_00470650	IMG5_042470	Contig13674.g14578	t18566	i1932	s38529
CLS01378	IMG5_042470	TTHERM_00470650	Contig13674.g14578	i1932	t18566	s38529
CLS01378	Contig13674.g14578	TTHERM_00470650	IMG5_042470	s38529	t18566	i1932
CLS01381	Contig14281.g15209	TTHERM_00035630	IMG5_162990	s39154	t97407	i9591
CLS01387	TTHERM_00196250	IMG5_162920	Contig18496.g19654	t5616	i23322	s21946
CLS01401	TTHERM_00502580	IMG5_035800	Contig10997.g11750	t83594	i1827	s35705
CLS01401	IMG5_035800	TTHERM_00502580	Contig10997.g11750	i1827	t83594	s35705
CLS01401	Contig10997.g11750	TTHERM_00502580	IMG5_035800	s35705	t83594	i1827
CLS01402	TTHERM_00160930	IMG5_035780	Contig10863.g11605	t98875	i15110	s12965
CLS01402	TTHERM_00160930	IMG5_035780	Contig10863.g11605	t98876	i15111	s12966
CLS01402	IMG5_035780	TTHERM_00160930	Contig10863.g11605	i15110	t98875	s12965
CLS01402	IMG5_035780	TTHERM_00160930	Contig10863.g11605	i15111	t98876	s12966
CLS01402	Contig10863.g11605	TTHERM_00160930	IMG5_035780	s12965	t98875	i15110
CLS01402	Contig10863.g11605	TTHERM_00160930	IMG5_035780	s12966	t98876	i15111
CLS01406	TTHERM_00112530	IMG5_145140	Contig15857.g16907	t41572	i21633	s40816
CLS01406	IMG5_145140	TTHERM_00112530	Contig15857.g16907	i21633	t41572	s40816
CLS01406	Contig15857.g16907	TTHERM_00112530	IMG5_145140	s40816	t41572	i21633
CLS01406	Contig15857.g16907	TTHERM_00112530	IMG5_145140	s40817	t41573	i21634
CLS01407	TTHERM_01188360	IMG5_131610	Contig14521.g15471	t65839	i7357	s39426
CLS01407	IMG5_131610	TTHERM_01188360	Contig14521.g15471	i7357	t65839	s39426
CLS01407	Contig14521.g15471	TTHERM_01188360	IMG5_131610	s39426	t65839	i7357
CLS01408	TTHERM_00283330	IMG5_131630	Contig12222.g13061	t21911	i20804	s14765
CLS01408	TTHERM_00283330	IMG5_131630	Contig12222.g13061	t21912	i20805	s14767
CLS01408	TTHERM_00283330	IMG5_131630	Contig12222.g13061	t21917	i20810	s14768
CLS01408	IMG5_131630	TTHERM_00283330	Contig12222.g13061	i20804	t21911	s14765
CLS01408	IMG5_131630	TTHERM_00283330	Contig12222.g13061	i20805	t21912	s14767
CLS01408	IMG5_131630	TTHERM_00283330	Contig12222.g13061	i20810	t21917	s14768
CLS01408	Contig12222.g13061	TTHERM_00283330	IMG5_131630	s14765	t21911	i20804
CLS01408	Contig12222.g13061	TTHERM_00283330	IMG5_131630	s14767	t21912	i20805
CLS01408	Contig12222.g13061	TTHERM_00283330	IMG5_131630	s14768	t21917	i20810
CLS01411	TTHERM_00681730	IMG5_121350	Contig4267.g4571	t35619	i6454	s5113
CLS01411	TTHERM_00681730	IMG5_121350	Contig4267.g4571	t35621	i6456	s5114
CLS01411	IMG5_121350	TTHERM_00681730	Contig4267.g4571	i6454	t35619	s5113
CLS01411	IMG5_121350	TTHERM_00681730	Contig4267.g4571	i6456	t35621	s5114
CLS01411	Contig4267.g4571	TTHERM_00681730	IMG5_121350	s5113	t35619	i6454
CLS01411	Contig4267.g4571	TTHERM_00681730	IMG5_121350	s5114	t35621	i6456
CLS01420	IMG5_002770	TTHERM_00439320	Contig15899.g16948	i13661	t28467	s18890
CLS01422	TTHERM_01084370	IMG5_002750	Contig9263.g9900	t91321	i282	s11069
CLS01422	IMG5_002750	TTHERM_01084370	Contig9263.g9900	i282	t91321	s11069
CLS01422	Contig9263.g9900	TTHERM_01084370	IMG5_002750	s11069	t91321	i282
CLS01423	TTHERM_00194150	IMG5_002700	Contig14495.g15445	t5276	i13649	s17283
CLS01423	IMG5_002700	TTHERM_00194150	Contig14495.g15445	i13649	t5276	s17283
CLS01423	Contig14495.g15445	TTHERM_00194150	IMG5_002700	s17283	t5276	i13649
CLS01423	Contig14495.g15445	TTHERM_00194150	IMG5_002700	s17284	t5280	i13653
CLS01453	TTHERM_00657240	IMG5_156230	Contig4418.g4725	t33316	i22771	s5275
CLS01453	TTHERM_00657240	IMG5_156230	Contig4418.g4725	t33317	i22772	s5276
CLS01453	IMG5_156230	TTHERM_00657240	Contig4418.g4725	i22771	t33316	s5275
CLS01453	IMG5_156230	TTHERM_00657240	Contig4418.g4725	i22772	t33317	s5276
CLS01453	Contig4418.g4725	TTHERM_00657240	IMG5_156230	s5275	t33316	i22771
CLS01453	Contig4418.g4725	TTHERM_00657240	IMG5_156230	s5276	t33317	i22772
CLS01461	TTHERM_00429800	IMG5_115530	Contig5395.g5771	t47981	i19469	s29552
CLS01461	TTHERM_00429800	IMG5_115530	Contig5395.g5771	t47985	i19472	s29555
CLS01461	IMG5_115530	TTHERM_00429800	Contig5395.g5771	i19469	t47981	s29552
CLS01461	IMG5_115530	TTHERM_00429800	Contig5395.g5771	i19472	t47985	s29555
CLS01461	Contig5395.g5771	TTHERM_00429800	IMG5_115530	s29552	t47981	i19469
CLS01461	Contig5395.g5771	TTHERM_00429800	IMG5_115530	s29555	t47985	i19472
CLS01466	TTHERM_00194690	IMG5_144840	Contig7546.g8056	t59404	i8137	s9082
CLS01466	IMG5_144840	TTHERM_00194690	Contig7546.g8056	i8137	t59404	s9082
CLS01466	Contig7546.g8056	TTHERM_00194690	IMG5_144840	s9082	t59404	i8137
CLS01473	TTHERM_00112470	IMG5_049040	Contig6432.g6883	t93120	i2126	s7691
CLS01473	TTHERM_00112470	IMG5_049040	Contig6432.g6883	t93121	i2127	s7692
CLS01473	TTHERM_00112470	IMG5_049040	Contig6432.g6883	t93122	i2128	s7693
CLS01473	IMG5_049040	TTHERM_00112470	Contig6432.g6883	i2126	t93120	s7691
CLS01473	IMG5_049040	TTHERM_00112470	Contig6432.g6883	i2127	t93121	s7692
CLS01473	IMG5_049040	TTHERM_00112470	Contig6432.g6883	i2128	t93122	s7693
CLS01473	Contig6432.g6883	TTHERM_00112470	IMG5_049040	s7691	t93120	i2126
CLS01473	Contig6432.g6883	TTHERM_00112470	IMG5_049040	s7692	t93121	i2127
CLS01473	Contig6432.g6883	TTHERM_00112470	IMG5_049040	s7693	t93122	i2128
CLS01474	TTHERM_00463450	IMG5_054540	Contig4385.g4685	t43724	i2370	s28457
CLS01474	IMG5_054540	TTHERM_00463450	Contig4385.g4685	i2370	t43724	s28457
CLS01678	TTHERM_00471840	IMG5_069490	Contig17492.g18604	t71610	i3236	s20779
CLS01678	IMG5_069490	TTHERM_00471840	Contig17492.g18604	i3236	t71610	s20779
CLS01678	Contig17492.g18604	TTHERM_00471840	IMG5_069490	s20779	t71610	i3236
CLS01863	Contig10143.g10840	TTHERM_00189430	IMG5_151840	s34864	t75612	i22293
CLS02083	TTHERM_00780500	IMG5_062480	Contig14954.g15935	t36464	i16302	s39848
CLS02083	IMG5_062480	TTHERM_00780500	Contig14954.g15935	i16302	t36464	s39848
CLS02083	Contig14954.g15935	TTHERM_00780500	IMG5_062480	s39848	t36464	i16302
CLS02103	Contig7139.g7640	TTHERM_00218690	IMG5_197340	s8619	t77910	i12574
CLS02142	TTHERM_00713380	IMG5_067050	Contig8203.g8756	t1791	i3158	s9899
CLS02142	IMG5_067050	TTHERM_00713380	Contig8203.g8756	i3158	t1791	s9899
CLS02142	Contig8203.g8756	TTHERM_00713380	IMG5_067050	s9899	t1791	i3158
CLS02177	Contig8676.g9265	TTHERM_00460450	IMG5_175090	s10432	t43564	i10642
CLS02315	TTHERM_00394570	IMG5_186270	Contig16880.g17979	t93811	i11534	s41950
CLS02315	IMG5_186270	TTHERM_00394570	Contig16880.g17979	i11534	t93811	s41950
CLS02315	Contig16880.g17979	TTHERM_00394570	IMG5_186270	s41950	t93811	i11534
CLS02382	TTHERM_00648930	IMG5_004200	Contig10675.g11406	t69321	i418	s35443
CLS02382	TTHERM_00648930	IMG5_004200	Contig10675.g11406	t69322	i419	s35444
CLS02382	IMG5_004200	TTHERM_00648930	Contig10675.g11406	i418	t69321	s35443
CLS02382	IMG5_004200	TTHERM_00648930	Contig10675.g11406	i419	t69322	s35444
CLS02382	Contig10675.g11406	TTHERM_00648930	IMG5_004200	s35443	t69321	i418
CLS02382	Contig10675.g11406	TTHERM_00648930	IMG5_004200	s35444	t69322	i419
CLS02384	TTHERM_00689830	IMG5_138340	Contig14276.g15203	t36247	i7843	s39149
CLS02384	IMG5_138340	TTHERM_00689830	Contig14276.g15203	i7843	t36247	s39149
CLS02384	Contig14276.g15203	TTHERM_00689830	IMG5_138340	s39149	t36247	i7843
CLS02547	TTHERM_00782100	IMG5_201520	Contig12496.g13335	t42561	i26811	s37211
CLS02547	IMG5_201520	TTHERM_00782100	Contig12496.g13335	i26811	t42561	s37211
CLS02547	Contig12496.g13335	TTHERM_00782100	IMG5_201520	s37211	t42561	i26811
CLS02588	TTHERM_00756450	IMG5_147760	Contig7881.g8412	t88476	i21960	s32137
CLS02649	TTHERM_00151590	IMG5_118500	Contig7938.g8472	t24831	i19786	s32218
CLS02649	IMG5_118500	TTHERM_00151590	Contig7938.g8472	i19786	t24831	s32218
CLS02649	Contig7938.g8472	TTHERM_00151590	IMG5_118500	s32218	t24831	i19786
CLS02676	TTHERM_00649210	IMG5_009920	Contig14634.g15591	t69386	i14027	s17434
CLS02676	TTHERM_00649210	IMG5_009920	Contig14634.g15591	t69387	i14028	s17435
CLS02676	TTHERM_00649210	IMG5_009920	Contig14634.g15591	t69389	i14030	s17436
CLS02676	IMG5_009920	TTHERM_00649210	Contig14634.g15591	i14027	t69386	s17434
CLS02676	IMG5_009920	TTHERM_00649210	Contig14634.g15591	i14028	t69387	s17435
CLS02676	IMG5_009920	TTHERM_00649210	Contig14634.g15591	i14030	t69389	s17436
CLS02676	Contig14634.g15591	TTHERM_00649210	IMG5_009920	s17434	t69386	i14027
CLS02676	Contig14634.g15591	TTHERM_00649210	IMG5_009920	s17435	t69387	i14028
CLS02676	Contig14634.g15591	TTHERM_00649210	IMG5_009920	s17436	t69389	i14030
CLS02676	Contig14634.g15591	TTHERM_00649210	IMG5_009920	s17437	t69391	i14032
CLS02731	TTHERM_00941480	IMG5_189690	Contig18216.g19354	t60719	i11925	s21572
CLS02731	IMG5_189690	TTHERM_00941480	Contig18216.g19354	i11925	t60719	s21572
CLS02731	Contig18216.g19354	TTHERM_00941480	IMG5_189690	s21572	t60719	i11925
CLS02731	Contig18216.g19354	TTHERM_00941480	IMG5_189690	s21574	t60723	i11928
CLS02737	TTHERM_00194250	IMG5_120540	Contig12063.g12898	t5304	i19951	s36723
CLS02737	TTHERM_00194250	IMG5_120540	Contig12063.g12898	t5306	i19953	s36724
CLS02737	IMG5_120540	TTHERM_00194250	Contig12063.g12898	i19951	t5304	s36723
CLS02737	IMG5_120540	TTHERM_00194250	Contig12063.g12898	i19953	t5306	s36724
CLS02737	Contig12063.g12898	TTHERM_00194250	IMG5_120540	s36723	t5304	i19951
CLS02737	Contig12063.g12898	TTHERM_00194250	IMG5_120540	s36724	t5306	i19953
CLS02755	TTHERM_00112400	IMG5_155070	Contig12724.g13577	t41510	i8951	s15341
CLS02755	IMG5_155070	TTHERM_00112400	Contig12724.g13577	i8951	t41510	s15341
CLS02755	Contig12724.g13577	TTHERM_00112400	IMG5_155070	s15341	t41510	i8951
CLS02849	TTHERM_00101330	IMG5_129010	Contig5316.g5691	t51828	i7120	s6372
CLS02849	IMG5_129010	TTHERM_00101330	Contig5316.g5691	i7120	t51828	s6372
CLS02849	Contig5316.g5691	TTHERM_00101330	IMG5_129010	s6372	t51828	i7120
CLS02861	TTHERM_00840110	IMG5_195860	Contig5724.g6120	t37209	i26162	s6848
CLS02861	TTHERM_00840110	IMG5_195860	Contig5724.g6120	t37210	i26163	s6849
CLS02861	IMG5_195860	TTHERM_00840110	Contig5724.g6120	i26162	t37209	s6848
CLS02861	IMG5_195860	TTHERM_00840110	Contig5724.g6120	i26163	t37210	s6849
CLS02861	Contig5724.g6120	TTHERM_00840110	IMG5_195860	s6848	t37209	i26162
CLS02861	Contig5724.g6120	TTHERM_00840110	IMG5_195860	s6849	t37210	i26163
CLS02913	TTHERM_00077210	IMG5_003220	Contig10474.g11180	t46418	i333	s12502
CLS02913	IMG5_003220	TTHERM_00077210	Contig10474.g11180	i333	t46418	s12502
CLS02913	Contig10474.g11180	TTHERM_00077210	IMG5_003220	s12502	t46418	i333
CLS02980	TTHERM_00773430	IMG5_147510	Contig18911.g20065	t69147	i8308	s22371
CLS02980	TTHERM_00773430	IMG5_147510	Contig18911.g20065	t69149	i8309	s22372
CLS02980	IMG5_147510	TTHERM_00773430	Contig18911.g20065	i8308	t69147	s22371
CLS02980	IMG5_147510	TTHERM_00773430	Contig18911.g20065	i8309	t69149	s22372
CLS02980	Contig18911.g20065	TTHERM_00773430	IMG5_147510	s22371	t69147	i8308
CLS02980	Contig18911.g20065	TTHERM_00773430	IMG5_147510	s22372	t69149	i8309
CLS03021	TTHERM_00317500	IMG5_166710	Contig18629.g19794	t71998	i23587	s22055
CLS03021	IMG5_166710	TTHERM_00317500	Contig18629.g19794	i23587	t71998	s22055
CLS03021	Contig18629.g19794	TTHERM_00317500	IMG5_166710	s22055	t71998	i23587
CLS03035	TTHERM_00623030	IMG5_070330	Contig9887.g10571	t42634	i3292	s11849
CLS03035	TTHERM_00623030	IMG5_070330	Contig9887.g10571	t42644	i3296	s11850
CLS03035	IMG5_070330	TTHERM_00623030	Contig9887.g10571	i3292	t42634	s11849
CLS03035	IMG5_070330	TTHERM_00623030	Contig9887.g10571	i3296	t42644	s11850
CLS03035	Contig9887.g10571	TTHERM_00623030	IMG5_070330	s11848	t42632	i3290
CLS03035	Contig9887.g10571	TTHERM_00623030	IMG5_070330	s11849	t42634	i3292
CLS03035	Contig9887.g10571	TTHERM_00623030	IMG5_070330	s11850	t42644	i3296
CLS03059	TTHERM_00566810	IMG5_173460	Contig4327.g4629	t84888	i10509	s28392
CLS03059	IMG5_173460	TTHERM_00566810	Contig4327.g4629	i10509	t84888	s28392
CLS03059	Contig4327.g4629	TTHERM_00566810	IMG5_173460	s28392	t84888	i10509
CLS03101	TTHERM_00534030	IMG5_006240	Contig4819.g5147	t47514	i13875	s5774
CLS03101	IMG5_006240	TTHERM_00534030	Contig4819.g5147	i13875	t47514	s5774
CLS03101	Contig4819.g5147	TTHERM_00534030	IMG5_006240	s5774	t47514	i13875
CLS03103	TTHERM_00340170	IMG5_112050	Contig5815.g6227	t19834	i19275	s30024
CLS03103	TTHERM_00340170	IMG5_112050	Contig5815.g6227	t19835	i19276	s30025
CLS03103	IMG5_112050	TTHERM_00340170	Contig5815.g6227	i19275	t19834	s30024
CLS03103	IMG5_112050	TTHERM_00340170	Contig5815.g6227	i19276	t19835	s30025
CLS03103	Contig5815.g6227	TTHERM_00340170	IMG5_112050	s30024	t19834	i19275
CLS03103	Contig5815.g6227	TTHERM_00340170	IMG5_112050	s30025	t19835	i19276
CLS03236	TTHERM_00961910	IMG5_144570	Contig13049.g13913	t7619	i21553	s37818
CLS03236	IMG5_144570	TTHERM_00961910	Contig13049.g13913	i21553	t7619	s37818
CLS03236	Contig13049.g13913	TTHERM_00961910	IMG5_144570	s37818	t7619	i21553
