# Supplementary material for: Evolution of the Exon-Intron Structure in Ciliate Genomes
Source: PLoS One. 2016 Sep 7;11(9):e0161476. doi: 10.1371/journal.pone.0161476 (PMC5014332; doi:10.1371/journal.pone.0161476)
Supplement: S2 File — Tables include COG IDs, protein IDs, and corresponding intron IDs. Conserved introns were identified as described in Methods (“Identification of conserved introns”). (ZIP) [file pone.0161476.s006.zip › Cistrons__Tetrahymena_Ichtiophtirius.csv]

CLS01214	TTHERM_00145490	IMG5_161080	t78676	i9435
CLS01214	TTHERM_00145490	IMG5_161080	t78677	i9436
CLS01214	IMG5_161080	TTHERM_00145490	i9435	t78676
CLS01214	IMG5_161080	TTHERM_00145490	i9436	t78677
CLS01215	TTHERM_00133690	IMG5_161130	t23820	i23166
CLS01215	TTHERM_00133690	IMG5_161130	t23821	i23167
CLS01215	IMG5_161130	TTHERM_00133690	i23166	t23820
CLS01215	IMG5_161130	TTHERM_00133690	i23167	t23821
CLS01216	TTHERM_00487020	IMG5_028670	t70242	i14802
CLS01216	TTHERM_00487020	IMG5_028670	t70243	i14803
CLS01216	TTHERM_00487020	IMG5_028670	t70245	i14804
CLS01216	TTHERM_00487020	IMG5_028670	t70246	i14805
CLS01216	TTHERM_00487020	IMG5_028670	t70247	i14806
CLS01216	IMG5_028670	TTHERM_00487020	i14802	t70242
CLS01216	IMG5_028670	TTHERM_00487020	i14803	t70243
CLS01216	IMG5_028670	TTHERM_00487020	i14804	t70245
CLS01216	IMG5_028670	TTHERM_00487020	i14805	t70246
CLS01216	IMG5_028670	TTHERM_00487020	i14806	t70247
CLS01217	TTHERM_01109950	IMG5_110980	t91403	i5552
CLS01217	TTHERM_01109950	IMG5_110980	t91405	i5553
CLS01217	TTHERM_01109950	IMG5_110980	t91406	i5554
CLS01217	TTHERM_01109950	IMG5_110980	t91407	i5555
CLS01217	TTHERM_01109950	IMG5_110980	t91408	i5556
CLS01217	IMG5_110980	TTHERM_01109950	i5552	t91403
CLS01217	IMG5_110980	TTHERM_01109950	i5553	t91405
CLS01217	IMG5_110980	TTHERM_01109950	i5554	t91406
CLS01217	IMG5_110980	TTHERM_01109950	i5555	t91407
CLS01217	IMG5_110980	TTHERM_01109950	i5556	t91408
CLS01218	TTHERM_00227830	IMG5_110930	t8579	i5545
CLS01218	TTHERM_00227830	IMG5_110930	t8580	i5546
CLS01218	TTHERM_00227830	IMG5_110930	t8582	i5547
CLS01218	TTHERM_00227830	IMG5_110930	t8583	i5548
CLS01218	TTHERM_00227830	IMG5_110930	t8585	i5549
CLS01218	IMG5_110930	TTHERM_00227830	i5545	t8579
CLS01218	IMG5_110930	TTHERM_00227830	i5546	t8580
CLS01218	IMG5_110930	TTHERM_00227830	i5547	t8582
CLS01218	IMG5_110930	TTHERM_00227830	i5548	t8583
CLS01218	IMG5_110930	TTHERM_00227830	i5549	t8585
CLS01219	TTHERM_00492320	IMG5_054430	t81896	i2364
CLS01219	TTHERM_00492320	IMG5_054430	t81897	i2365
CLS01219	TTHERM_00492320	IMG5_054430	t81898	i2366
CLS01219	TTHERM_00492320	IMG5_054430	t81899	i2367
CLS01219	TTHERM_00492320	IMG5_054430	t81900	i2368
CLS01219	IMG5_054430	TTHERM_00492320	i2364	t81896
CLS01219	IMG5_054430	TTHERM_00492320	i2365	t81897
CLS01219	IMG5_054430	TTHERM_00492320	i2366	t81898
CLS01219	IMG5_054430	TTHERM_00492320	i2367	t81899
CLS01219	IMG5_054430	TTHERM_00492320	i2368	t81900
CLS01220	TTHERM_00112800	IMG5_133490	t41642	i20926
CLS01220	TTHERM_00112800	IMG5_133490	t41644	i20927
CLS01220	TTHERM_00112800	IMG5_133490	t41645	i20928
CLS01220	TTHERM_00112800	IMG5_133490	t41647	i20929
CLS01220	IMG5_133490	TTHERM_00112800	i20926	t41642
CLS01220	IMG5_133490	TTHERM_00112800	i20927	t41644
CLS01220	IMG5_133490	TTHERM_00112800	i20928	t41645
CLS01220	IMG5_133490	TTHERM_00112800	i20929	t41647
CLS01221	TTHERM_00449540	IMG5_133420	t92709	i7496
CLS01221	TTHERM_00449540	IMG5_133420	t92712	i7498
CLS01221	TTHERM_00449540	IMG5_133420	t92713	i7499
CLS01221	TTHERM_00449540	IMG5_133420	t92720	i7501
CLS01221	IMG5_133420	TTHERM_00449540	i7496	t92709
CLS01221	IMG5_133420	TTHERM_00449540	i7498	t92712
CLS01221	IMG5_133420	TTHERM_00449540	i7499	t92713
CLS01221	IMG5_133420	TTHERM_00449540	i7501	t92720
CLS01222	TTHERM_00118700	IMG5_133480	t93421	i20913
CLS01222	TTHERM_00118700	IMG5_133480	t93422	i20914
CLS01222	TTHERM_00118700	IMG5_133480	t93423	i20915
CLS01222	TTHERM_00118700	IMG5_133480	t93424	i20916
CLS01222	TTHERM_00118700	IMG5_133480	t93425	i20917
CLS01222	TTHERM_00118700	IMG5_133480	t93427	i20919
CLS01222	IMG5_133480	TTHERM_00118700	i20913	t93421
CLS01222	IMG5_133480	TTHERM_00118700	i20914	t93422
CLS01222	IMG5_133480	TTHERM_00118700	i20915	t93423
CLS01222	IMG5_133480	TTHERM_00118700	i20916	t93424
CLS01222	IMG5_133480	TTHERM_00118700	i20917	t93425
CLS01222	IMG5_133480	TTHERM_00118700	i20919	t93427
CLS01224	TTHERM_00997720	IMG5_025870	t62149	i1496
CLS01224	TTHERM_00997720	IMG5_025870	t62150	i1497
CLS01224	TTHERM_00997720	IMG5_025870	t62152	i1499
CLS01224	IMG5_025870	TTHERM_00997720	i1496	t62149
CLS01224	IMG5_025870	TTHERM_00997720	i1497	t62150
CLS01224	IMG5_025870	TTHERM_00997720	i1499	t62152
CLS01227	TTHERM_00942980	IMG5_204920	t7333	i27181
CLS01227	TTHERM_00942980	IMG5_204920	t7334	i27182
CLS01227	IMG5_204920	TTHERM_00942980	i27181	t7333
CLS01227	IMG5_204920	TTHERM_00942980	i27182	t7334
CLS01229	TTHERM_00588910	IMG5_012200	t85681	i14168
CLS01229	IMG5_012200	TTHERM_00588910	i14168	t85681
CLS01230	TTHERM_00575420	IMG5_110520	t93055	i5505
CLS01230	TTHERM_00575420	IMG5_110520	t93056	i5507
CLS01230	TTHERM_00575420	IMG5_110520	t93057	i5508
CLS01230	TTHERM_00575420	IMG5_110520	t93058	i5509
CLS01230	TTHERM_00575420	IMG5_110520	t93059	i5510
CLS01230	TTHERM_00575420	IMG5_110520	t93061	i5512
CLS01230	TTHERM_00575420	IMG5_110520	t93062	i5513
CLS01230	IMG5_110520	TTHERM_00575420	i5505	t93055
CLS01230	IMG5_110520	TTHERM_00575420	i5507	t93056
CLS01230	IMG5_110520	TTHERM_00575420	i5508	t93057
CLS01230	IMG5_110520	TTHERM_00575420	i5509	t93058
CLS01230	IMG5_110520	TTHERM_00575420	i5510	t93059
CLS01230	IMG5_110520	TTHERM_00575420	i5512	t93061
CLS01230	IMG5_110520	TTHERM_00575420	i5513	t93062
CLS01232	TTHERM_00188670	IMG5_150730	t75427	i8561
CLS01232	TTHERM_00188670	IMG5_150730	t75428	i8562
CLS01232	IMG5_150730	TTHERM_00188670	i8561	t75427
CLS01232	IMG5_150730	TTHERM_00188670	i8562	t75428
CLS01233	TTHERM_00426100	IMG5_079480	t50901	i17177
CLS01233	TTHERM_00426100	IMG5_079480	t50902	i17178
CLS01233	TTHERM_00426100	IMG5_079480	t50903	i17179
CLS01233	TTHERM_00426100	IMG5_079480	t50908	i17181
CLS01233	IMG5_079480	TTHERM_00426100	i17177	t50901
CLS01233	IMG5_079480	TTHERM_00426100	i17178	t50902
CLS01233	IMG5_079480	TTHERM_00426100	i17179	t50903
CLS01233	IMG5_079480	TTHERM_00426100	i17181	t50908
CLS01236	TTHERM_00079300	IMG5_130760	t98539	i7291
CLS01236	TTHERM_00079300	IMG5_130760	t98541	i7293
CLS01236	TTHERM_00079300	IMG5_130760	t98543	i7294
CLS01236	TTHERM_00079300	IMG5_130760	t98544	i7295
CLS01236	IMG5_130760	TTHERM_00079300	i7291	t98539
CLS01236	IMG5_130760	TTHERM_00079300	i7293	t98541
CLS01236	IMG5_130760	TTHERM_00079300	i7294	t98543
CLS01236	IMG5_130760	TTHERM_00079300	i7295	t98544
CLS01237	TTHERM_00120930	IMG5_130770	t93457	i20730
CLS01237	IMG5_130770	TTHERM_00120930	i20730	t93457
CLS01239	TTHERM_00945200	IMG5_144060	t60872	i8099
CLS01239	TTHERM_00945200	IMG5_144060	t60874	i8100
CLS01239	TTHERM_00945200	IMG5_144060	t60875	i8101
CLS01239	TTHERM_00945200	IMG5_144060	t60877	i8102
CLS01239	IMG5_144060	TTHERM_00945200	i8099	t60872
CLS01239	IMG5_144060	TTHERM_00945200	i8100	t60874
CLS01239	IMG5_144060	TTHERM_00945200	i8101	t60875
CLS01239	IMG5_144060	TTHERM_00945200	i8102	t60877
CLS01240	TTHERM_00216030	IMG5_143970	t24999	i21518
CLS01240	TTHERM_00216030	IMG5_143970	t25001	i21519
CLS01240	TTHERM_00216030	IMG5_143970	t25007	i21521
CLS01240	IMG5_143970	TTHERM_00216030	i21518	t24999
CLS01240	IMG5_143970	TTHERM_00216030	i21519	t25001
CLS01240	IMG5_143970	TTHERM_00216030	i21521	t25007
CLS01242	TTHERM_00518510	IMG5_199740	t85252	i12741
CLS01242	TTHERM_00518510	IMG5_199740	t85254	i12742
CLS01242	TTHERM_00518510	IMG5_199740	t85255	i12743
CLS01242	TTHERM_00518510	IMG5_199740	t85258	i12745
CLS01242	IMG5_199740	TTHERM_00518510	i12741	t85252
CLS01242	IMG5_199740	TTHERM_00518510	i12742	t85254
CLS01242	IMG5_199740	TTHERM_00518510	i12743	t85255
CLS01242	IMG5_199740	TTHERM_00518510	i12745	t85258
CLS01244	TTHERM_00522650	IMG5_199670	t83808	i12730
CLS01244	TTHERM_00522650	IMG5_199670	t83809	i12731
CLS01244	TTHERM_00522650	IMG5_199670	t83810	i12732
CLS01244	IMG5_199670	TTHERM_00522650	i12730	t83808
CLS01244	IMG5_199670	TTHERM_00522650	i12731	t83809
CLS01244	IMG5_199670	TTHERM_00522650	i12732	t83810
CLS01246	TTHERM_00523040	IMG5_199660	t31741	i26565
CLS01246	TTHERM_00523040	IMG5_199660	t31742	i26566
CLS01246	IMG5_199660	TTHERM_00523040	i26565	t31741
CLS01246	IMG5_199660	TTHERM_00523040	i26566	t31742
CLS01247	TTHERM_00487150	IMG5_199770	t17469	i12748
CLS01247	TTHERM_00487150	IMG5_199770	t17470	i12749
CLS01247	TTHERM_00487150	IMG5_199770	t17471	i12750
CLS01247	TTHERM_00487150	IMG5_199770	t17472	i12751
CLS01247	TTHERM_00487150	IMG5_199770	t17473	i12752
CLS01247	TTHERM_00487150	IMG5_199770	t17474	i12753
CLS01247	IMG5_199770	TTHERM_00487150	i12748	t17469
CLS01247	IMG5_199770	TTHERM_00487150	i12749	t17470
CLS01247	IMG5_199770	TTHERM_00487150	i12750	t17471
CLS01247	IMG5_199770	TTHERM_00487150	i12751	t17472
CLS01247	IMG5_199770	TTHERM_00487150	i12752	t17473
CLS01247	IMG5_199770	TTHERM_00487150	i12753	t17474
CLS01248	TTHERM_00545860	IMG5_128570	t86369	i20550
CLS01248	IMG5_128570	TTHERM_00545860	i20550	t86369
CLS01249	TTHERM_00039210	IMG5_128560	t45630	i7087
CLS01249	TTHERM_00039210	IMG5_128560	t45631	i7088
CLS01249	IMG5_128560	TTHERM_00039210	i7087	t45630
CLS01249	IMG5_128560	TTHERM_00039210	i7088	t45631
CLS01250	TTHERM_00756460	IMG5_128590	t37078	i7091
CLS01250	TTHERM_00756460	IMG5_128590	t37079	i7092
CLS01250	IMG5_128590	TTHERM_00756460	i7091	t37078
CLS01250	IMG5_128590	TTHERM_00756460	i7092	t37079
CLS01251	TTHERM_00715750	IMG5_188920	t68601	i25568
CLS01251	TTHERM_00715750	IMG5_188920	t68602	i25569
CLS01251	TTHERM_00715750	IMG5_188920	t68603	i25570
CLS01251	TTHERM_00715750	IMG5_188920	t68605	i25571
CLS01251	TTHERM_00715750	IMG5_188920	t68608	i25572
CLS01251	TTHERM_00715750	IMG5_188920	t68609	i25573
CLS01251	TTHERM_00715750	IMG5_188920	t68610	i25574
CLS01251	IMG5_188920	TTHERM_00715750	i25568	t68601
CLS01251	IMG5_188920	TTHERM_00715750	i25569	t68602
CLS01251	IMG5_188920	TTHERM_00715750	i25570	t68603
CLS01251	IMG5_188920	TTHERM_00715750	i25571	t68605
CLS01251	IMG5_188920	TTHERM_00715750	i25572	t68608
CLS01251	IMG5_188920	TTHERM_00715750	i25573	t68609
CLS01251	IMG5_188920	TTHERM_00715750	i25574	t68610
CLS01252	TTHERM_00316180	IMG5_145430	t18873	i21693
CLS01252	TTHERM_00316180	IMG5_145430	t18875	i21695
CLS01252	TTHERM_00316180	IMG5_145430	t18876	i21697
CLS01252	TTHERM_00316180	IMG5_145430	t18877	i21698
CLS01252	TTHERM_00316180	IMG5_145430	t18878	i21699
CLS01252	IMG5_145430	TTHERM_00316180	i21693	t18873
CLS01252	IMG5_145430	TTHERM_00316180	i21695	t18875
CLS01252	IMG5_145430	TTHERM_00316180	i21697	t18876
CLS01252	IMG5_145430	TTHERM_00316180	i21698	t18877
CLS01252	IMG5_145430	TTHERM_00316180	i21699	t18878
CLS01253	TTHERM_00275750	IMG5_145350	t20235	i21673
CLS01253	IMG5_145350	TTHERM_00275750	i21673	t20235
CLS01254	TTHERM_00498220	IMG5_145410	t83245	i21680
CLS01254	TTHERM_00498220	IMG5_145410	t83246	i21681
CLS01254	TTHERM_00498220	IMG5_145410	t83247	i21682
CLS01254	TTHERM_00498220	IMG5_145410	t83257	i21686
CLS01254	TTHERM_00498220	IMG5_145410	t83258	i21687
CLS01254	IMG5_145410	TTHERM_00498220	i21680	t83245
CLS01254	IMG5_145410	TTHERM_00498220	i21681	t83246
CLS01254	IMG5_145410	TTHERM_00498220	i21682	t83247
CLS01254	IMG5_145410	TTHERM_00498220	i21686	t83257
CLS01254	IMG5_145410	TTHERM_00498220	i21687	t83258
CLS01256	TTHERM_00476510	IMG5_145440	t32107	i21705
CLS01256	TTHERM_00476510	IMG5_145440	t32109	i21706
CLS01256	TTHERM_00476510	IMG5_145440	t32110	i21707
CLS01256	TTHERM_00476510	IMG5_145440	t32113	i21708
CLS01256	TTHERM_00476510	IMG5_145440	t32114	i21709
CLS01256	TTHERM_00476510	IMG5_145440	t32115	i21710
CLS01256	TTHERM_00476510	IMG5_145440	t32117	i21711
CLS01256	TTHERM_00476510	IMG5_145440	t32118	i21713
CLS01256	IMG5_145440	TTHERM_00476510	i21705	t32107
CLS01256	IMG5_145440	TTHERM_00476510	i21706	t32109
CLS01256	IMG5_145440	TTHERM_00476510	i21707	t32110
CLS01256	IMG5_145440	TTHERM_00476510	i21708	t32113
CLS01256	IMG5_145440	TTHERM_00476510	i21709	t32114
CLS01256	IMG5_145440	TTHERM_00476510	i21710	t32115
CLS01256	IMG5_145440	TTHERM_00476510	i21711	t32117
CLS01256	IMG5_145440	TTHERM_00476510	i21713	t32118
CLS01257	TTHERM_00820660	IMG5_062210	t57135	i16286
CLS01257	TTHERM_00820660	IMG5_062210	t57136	i16287
CLS01257	TTHERM_00820660	IMG5_062210	t57137	i16288
CLS01257	TTHERM_00820660	IMG5_062210	t57139	i16289
CLS01257	IMG5_062210	TTHERM_00820660	i16286	t57135
CLS01257	IMG5_062210	TTHERM_00820660	i16287	t57136
CLS01257	IMG5_062210	TTHERM_00820660	i16288	t57137
CLS01257	IMG5_062210	TTHERM_00820660	i16289	t57139
CLS01258	TTHERM_01345820	IMG5_013710	t91550	i14254
CLS01258	TTHERM_01345820	IMG5_013710	t91552	i14255
CLS01258	TTHERM_01345820	IMG5_013710	t91553	i14256
CLS01258	TTHERM_01345820	IMG5_013710	t91555	i14257
CLS01258	TTHERM_01345820	IMG5_013710	t91557	i14258
CLS01258	IMG5_013710	TTHERM_01345820	i14254	t91550
CLS01258	IMG5_013710	TTHERM_01345820	i14255	t91552
CLS01258	IMG5_013710	TTHERM_01345820	i14256	t91553
CLS01258	IMG5_013710	TTHERM_01345820	i14257	t91555
CLS01258	IMG5_013710	TTHERM_01345820	i14258	t91557
CLS01259	TTHERM_01345750	IMG5_013690	t39990	i14247
CLS01259	TTHERM_01345750	IMG5_013690	t39991	i14248
CLS01259	TTHERM_01345750	IMG5_013690	t39992	i14249
CLS01259	TTHERM_01345750	IMG5_013690	t39997	i14251
CLS01259	TTHERM_01345750	IMG5_013690	t39999	i14252
CLS01259	IMG5_013690	TTHERM_01345750	i14247	t39990
CLS01259	IMG5_013690	TTHERM_01345750	i14248	t39991
CLS01259	IMG5_013690	TTHERM_01345750	i14249	t39992
CLS01259	IMG5_013690	TTHERM_01345750	i14251	t39997
CLS01259	IMG5_013690	TTHERM_01345750	i14252	t39999
CLS01260	TTHERM_01345760	IMG5_013680	t40003	i14243
CLS01260	TTHERM_01345760	IMG5_013680	t40004	i14244
CLS01260	TTHERM_01345760	IMG5_013680	t40005	i14245
CLS01260	IMG5_013680	TTHERM_01345760	i14243	t40003
CLS01260	IMG5_013680	TTHERM_01345760	i14244	t40004
CLS01260	IMG5_013680	TTHERM_01345760	i14245	t40005
CLS01261	TTHERM_01092470	IMG5_051740	t94428	i15637
CLS01261	TTHERM_01092470	IMG5_051740	t94430	i15638
CLS01261	TTHERM_01092470	IMG5_051740	t94431	i15639
CLS01261	IMG5_051740	TTHERM_01092470	i15637	t94428
CLS01261	IMG5_051740	TTHERM_01092470	i15638	t94430
CLS01261	IMG5_051740	TTHERM_01092470	i15639	t94431
CLS01262	TTHERM_00848090	IMG5_051610	t4504	i15609
CLS01262	TTHERM_00848090	IMG5_051610	t4505	i15610
CLS01262	TTHERM_00848090	IMG5_051610	t4506	i15611
CLS01262	IMG5_051610	TTHERM_00848090	i15609	t4504
CLS01262	IMG5_051610	TTHERM_00848090	i15610	t4505
CLS01262	IMG5_051610	TTHERM_00848090	i15611	t4506
CLS01264	TTHERM_00375130	IMG5_051650	t21275	i2256
CLS01264	TTHERM_00375130	IMG5_051650	t21276	i2257
CLS01264	TTHERM_00375130	IMG5_051650	t21277	i2258
CLS01264	TTHERM_00375130	IMG5_051650	t21278	i2259
CLS01264	TTHERM_00375130	IMG5_051650	t21279	i2260
CLS01264	IMG5_051650	TTHERM_00375130	i2256	t21275
CLS01264	IMG5_051650	TTHERM_00375130	i2257	t21276
CLS01264	IMG5_051650	TTHERM_00375130	i2258	t21277
CLS01264	IMG5_051650	TTHERM_00375130	i2259	t21278
CLS01264	IMG5_051650	TTHERM_00375130	i2260	t21279
CLS01267	TTHERM_01005160	IMG5_051470	t90183	i15580
CLS01267	TTHERM_01005160	IMG5_051470	t90184	i15581
CLS01267	TTHERM_01005160	IMG5_051470	t90185	i15582
CLS01267	IMG5_051470	TTHERM_01005160	i15580	t90183
CLS01267	IMG5_051470	TTHERM_01005160	i15581	t90184
CLS01267	IMG5_051470	TTHERM_01005160	i15582	t90185
CLS01269	TTHERM_00467790	IMG5_166730	t29274	i23589
CLS01269	TTHERM_00467790	IMG5_166730	t29275	i23590
CLS01269	TTHERM_00467790	IMG5_166730	t29276	i23591
CLS01269	TTHERM_00467790	IMG5_166730	t29277	i23592
CLS01269	TTHERM_00467790	IMG5_166730	t29278	i23593
CLS01269	IMG5_166730	TTHERM_00467790	i23589	t29274
CLS01269	IMG5_166730	TTHERM_00467790	i23590	t29275
CLS01269	IMG5_166730	TTHERM_00467790	i23591	t29276
CLS01269	IMG5_166730	TTHERM_00467790	i23592	t29277
CLS01269	IMG5_166730	TTHERM_00467790	i23593	t29278
CLS01270	TTHERM_00123680	IMG5_008860	t93680	i13994
CLS01270	IMG5_008860	TTHERM_00123680	i13994	t93680
CLS01271	TTHERM_00284020	IMG5_163240	t22011	i9608
CLS01271	TTHERM_00284020	IMG5_163240	t22012	i9609
CLS01271	IMG5_163240	TTHERM_00284020	i9608	t22011
CLS01271	IMG5_163240	TTHERM_00284020	i9609	t22012
CLS01273	TTHERM_00600370	IMG5_163220	t18419	i9602
CLS01273	IMG5_163220	TTHERM_00600370	i9602	t18419
CLS01274	TTHERM_00530360	IMG5_163210	t71038	i9600
CLS01274	IMG5_163210	TTHERM_00530360	i9600	t71038
CLS01275	TTHERM_00410270	IMG5_163190	t30671	i23332
CLS01275	TTHERM_00410270	IMG5_163190	t30672	i23333
CLS01275	IMG5_163190	TTHERM_00410270	i23332	t30671
CLS01275	IMG5_163190	TTHERM_00410270	i23333	t30672
CLS01276	TTHERM_00467910	IMG5_090960	t29299	i17566
CLS01276	TTHERM_00467910	IMG5_090960	t29300	i17567
CLS01276	TTHERM_00467910	IMG5_090960	t29301	i17568
CLS01276	IMG5_090960	TTHERM_00467910	i17566	t29299
CLS01276	IMG5_090960	TTHERM_00467910	i17567	t29300
CLS01276	IMG5_090960	TTHERM_00467910	i17568	t29301
CLS01277	TTHERM_01079130	IMG5_091170	t100216	i17646
CLS01277	TTHERM_01079130	IMG5_091170	t100217	i17647
CLS01277	TTHERM_01079130	IMG5_091170	t100218	i17648
CLS01277	IMG5_091170	TTHERM_01079130	i17646	t100216
CLS01277	IMG5_091170	TTHERM_01079130	i17647	t100217
CLS01277	IMG5_091170	TTHERM_01079130	i17648	t100218
CLS01278	TTHERM_00469100	IMG5_090980	t29343	i17573
CLS01278	TTHERM_00469100	IMG5_090980	t29344	i17574
CLS01278	TTHERM_00469100	IMG5_090980	t29345	i17575
CLS01278	TTHERM_00469100	IMG5_090980	t29346	i17576
CLS01278	TTHERM_00469100	IMG5_090980	t29347	i17577
CLS01278	TTHERM_00469100	IMG5_090980	t29349	i17579
CLS01278	IMG5_090980	TTHERM_00469100	i17573	t29343
CLS01278	IMG5_090980	TTHERM_00469100	i17574	t29344
CLS01278	IMG5_090980	TTHERM_00469100	i17575	t29345
CLS01278	IMG5_090980	TTHERM_00469100	i17576	t29346
CLS01278	IMG5_090980	TTHERM_00469100	i17577	t29347
CLS01278	IMG5_090980	TTHERM_00469100	i17579	t29349
CLS01279	TTHERM_00348240	IMG5_090990	t79242	i4145
CLS01279	TTHERM_00348240	IMG5_090990	t79243	i4146
CLS01279	IMG5_090990	TTHERM_00348240	i4145	t79242
CLS01279	IMG5_090990	TTHERM_00348240	i4146	t79243
CLS01280	TTHERM_00420710	IMG5_090950	t69772	i4136
CLS01280	TTHERM_00420710	IMG5_090950	t69773	i4138
CLS01280	TTHERM_00420710	IMG5_090950	t69774	i4139
CLS01280	TTHERM_00420710	IMG5_090950	t69775	i4140
CLS01280	TTHERM_00420710	IMG5_090950	t69776	i4141
CLS01280	TTHERM_00420710	IMG5_090950	t69779	i4143
CLS01280	IMG5_090950	TTHERM_00420710	i4136	t69772
CLS01280	IMG5_090950	TTHERM_00420710	i4138	t69773
CLS01280	IMG5_090950	TTHERM_00420710	i4139	t69774
CLS01280	IMG5_090950	TTHERM_00420710	i4140	t69775
CLS01280	IMG5_090950	TTHERM_00420710	i4141	t69776
CLS01280	IMG5_090950	TTHERM_00420710	i4143	t69779
CLS01281	TTHERM_00721640	IMG5_091130	t55536	i17631
CLS01281	TTHERM_00721640	IMG5_091130	t55537	i17632
CLS01281	TTHERM_00721640	IMG5_091130	t55538	i17633
CLS01281	TTHERM_00721640	IMG5_091130	t55539	i17634
CLS01281	TTHERM_00721640	IMG5_091130	t55540	i17635
CLS01281	IMG5_091130	TTHERM_00721640	i17631	t55536
CLS01281	IMG5_091130	TTHERM_00721640	i17632	t55537
CLS01281	IMG5_091130	TTHERM_00721640	i17633	t55538
CLS01281	IMG5_091130	TTHERM_00721640	i17634	t55539
CLS01281	IMG5_091130	TTHERM_00721640	i17635	t55540
CLS01284	TTHERM_00455309	IMG5_090780	t82227	i17554
CLS01284	TTHERM_00455309	IMG5_090780	t82228	i17555
CLS01284	IMG5_090780	TTHERM_00455309	i17554	t82227
CLS01284	IMG5_090780	TTHERM_00455309	i17555	t82228
CLS01285	TTHERM_01084170	IMG5_091160	t91286	i17643
CLS01285	TTHERM_01084170	IMG5_091160	t91287	i17644
CLS01285	IMG5_091160	TTHERM_01084170	i17643	t91286
CLS01285	IMG5_091160	TTHERM_01084170	i17644	t91287
CLS01288	TTHERM_00755940	IMG5_126420	t88430	i20453
CLS01288	IMG5_126420	TTHERM_00755940	i20453	t88430
CLS01289	TTHERM_01000180	IMG5_179200	t43129	i24642
CLS01289	TTHERM_01000180	IMG5_179200	t43130	i24643
CLS01289	TTHERM_01000180	IMG5_179200	t43131	i24644
CLS01289	TTHERM_01000180	IMG5_179200	t43132	i24645
CLS01289	IMG5_179200	TTHERM_01000180	i24642	t43129
CLS01289	IMG5_179200	TTHERM_01000180	i24643	t43130
CLS01289	IMG5_179200	TTHERM_01000180	i24644	t43131
CLS01289	IMG5_179200	TTHERM_01000180	i24645	t43132
CLS01290	TTHERM_01109800	IMG5_156660	t91351	i9103
CLS01290	TTHERM_01109800	IMG5_156660	t91352	i9104
CLS01290	IMG5_156660	TTHERM_01109800	i9103	t91351
CLS01290	IMG5_156660	TTHERM_01109800	i9104	t91352
CLS01293	TTHERM_00122160	IMG5_136490	t41900	i7706
CLS01293	IMG5_136490	TTHERM_00122160	i7706	t41900
CLS01294	TTHERM_00723390	IMG5_136500	t68422	i7711
CLS01294	TTHERM_00723390	IMG5_136500	t68423	i7712
CLS01294	TTHERM_00723390	IMG5_136500	t68424	i7713
CLS01294	TTHERM_00723390	IMG5_136500	t68425	i7714
CLS01294	IMG5_136500	TTHERM_00723390	i7711	t68422
CLS01294	IMG5_136500	TTHERM_00723390	i7712	t68423
CLS01294	IMG5_136500	TTHERM_00723390	i7713	t68424
CLS01294	IMG5_136500	TTHERM_00723390	i7714	t68425
CLS01295	TTHERM_00777310	IMG5_136470	t56560	i7701
CLS01295	TTHERM_00777310	IMG5_136470	t56561	i7702
CLS01295	IMG5_136470	TTHERM_00777310	i7701	t56560
CLS01295	IMG5_136470	TTHERM_00777310	i7702	t56561
CLS01296	TTHERM_00193660	IMG5_136450	t59092	i7697
CLS01296	TTHERM_00193660	IMG5_136450	t59093	i7698
CLS01296	TTHERM_00193660	IMG5_136450	t59094	i7699
CLS01296	IMG5_136450	TTHERM_00193660	i7697	t59092
CLS01296	IMG5_136450	TTHERM_00193660	i7698	t59093
CLS01296	IMG5_136450	TTHERM_00193660	i7699	t59094
CLS01297	TTHERM_00079200	IMG5_013200	t98511	i883
CLS01297	TTHERM_00079200	IMG5_013200	t98512	i884
CLS01297	IMG5_013200	TTHERM_00079200	i883	t98511
CLS01297	IMG5_013200	TTHERM_00079200	i884	t98512
CLS01298	TTHERM_00421140	IMG5_101980	t69903	i4859
CLS01298	TTHERM_00421140	IMG5_101980	t69905	i4860
CLS01298	IMG5_101980	TTHERM_00421140	i4859	t69903
CLS01298	IMG5_101980	TTHERM_00421140	i4860	t69905
CLS01299	TTHERM_00401940	IMG5_176950	t30357	i10784
CLS01299	TTHERM_00401940	IMG5_176950	t30358	i10785
CLS01299	TTHERM_00401940	IMG5_176950	t30359	i10786
CLS01299	TTHERM_00401940	IMG5_176950	t30360	i10787
CLS01299	IMG5_176950	TTHERM_00401940	i10784	t30357
CLS01299	IMG5_176950	TTHERM_00401940	i10785	t30358
CLS01299	IMG5_176950	TTHERM_00401940	i10786	t30359
CLS01299	IMG5_176950	TTHERM_00401940	i10787	t30360
CLS01300	TTHERM_00688800	IMG5_063650	t87814	i16411
CLS01300	TTHERM_00688800	IMG5_063650	t87815	i16412
CLS01300	TTHERM_00688800	IMG5_063650	t87816	i16413
CLS01300	IMG5_063650	TTHERM_00688800	i16411	t87814
CLS01300	IMG5_063650	TTHERM_00688800	i16412	t87815
CLS01300	IMG5_063650	TTHERM_00688800	i16413	t87816
CLS01301	TTHERM_00145260	IMG5_063630	t25815	i16407
CLS01301	TTHERM_00145260	IMG5_063630	t25816	i16408
CLS01301	IMG5_063630	TTHERM_00145260	i16407	t25815
CLS01301	IMG5_063630	TTHERM_00145260	i16408	t25816
CLS01302	TTHERM_01046950	IMG5_132430	t9953	i7411
CLS01302	TTHERM_01046950	IMG5_132430	t9954	i7413
CLS01302	TTHERM_01046950	IMG5_132430	t9955	i7414
CLS01302	TTHERM_01046950	IMG5_132430	t9956	i7415
CLS01302	TTHERM_01046950	IMG5_132430	t9957	i7416
CLS01302	TTHERM_01046950	IMG5_132430	t9958	i7417
CLS01302	IMG5_132430	TTHERM_01046950	i7411	t9953
CLS01302	IMG5_132430	TTHERM_01046950	i7413	t9954
CLS01302	IMG5_132430	TTHERM_01046950	i7414	t9955
CLS01302	IMG5_132430	TTHERM_01046950	i7415	t9956
CLS01302	IMG5_132430	TTHERM_01046950	i7416	t9957
CLS01302	IMG5_132430	TTHERM_01046950	i7417	t9958
CLS01303	TTHERM_00430010	IMG5_132500	t47954	i7435
CLS01303	IMG5_132500	TTHERM_00430010	i7435	t47954
CLS01304	TTHERM_00260700	IMG5_051080	t64723	i15550
CLS01304	TTHERM_00260700	IMG5_051080	t64724	i15551
CLS01304	TTHERM_00260700	IMG5_051080	t64725	i15552
CLS01304	TTHERM_00260700	IMG5_051080	t64726	i15553
CLS01304	TTHERM_00260700	IMG5_051080	t64727	i15554
CLS01304	TTHERM_00260700	IMG5_051080	t64731	i15556
CLS01304	TTHERM_00260700	IMG5_051080	t64732	i15557
CLS01304	IMG5_051080	TTHERM_00260700	i15550	t64723
CLS01304	IMG5_051080	TTHERM_00260700	i15551	t64724
CLS01304	IMG5_051080	TTHERM_00260700	i15552	t64725
CLS01304	IMG5_051080	TTHERM_00260700	i15553	t64726
CLS01304	IMG5_051080	TTHERM_00260700	i15554	t64727
CLS01304	IMG5_051080	TTHERM_00260700	i15556	t64731
CLS01304	IMG5_051080	TTHERM_00260700	i15557	t64732
CLS01306	TTHERM_00819550	IMG5_016550	t3624	i14342
CLS01306	IMG5_016550	TTHERM_00819550	i14342	t3624
CLS01307	TTHERM_00859260	IMG5_016510	t4693	i14338
CLS01307	IMG5_016510	TTHERM_00859260	i14338	t4693
CLS01308	TTHERM_00706300	IMG5_016560	t88633	i1026
CLS01308	IMG5_016560	TTHERM_00706300	i1026	t88633
CLS01309	TTHERM_00543590	IMG5_016530	t34642	i1023
CLS01309	TTHERM_00543590	IMG5_016530	t34643	i1024
CLS01309	IMG5_016530	TTHERM_00543590	i1023	t34642
CLS01309	IMG5_016530	TTHERM_00543590	i1024	t34643
CLS01310	TTHERM_00941520	IMG5_117160	t7184	i5971
CLS01310	IMG5_117160	TTHERM_00941520	i5971	t7184
CLS01311	TTHERM_00529760	IMG5_117260	t18127	i19671
CLS01311	TTHERM_00529760	IMG5_117260	t18128	i19672
CLS01311	TTHERM_00529760	IMG5_117260	t18129	i19673
CLS01311	TTHERM_00529760	IMG5_117260	t18130	i19674
CLS01311	IMG5_117260	TTHERM_00529760	i19671	t18127
CLS01311	IMG5_117260	TTHERM_00529760	i19672	t18128
CLS01311	IMG5_117260	TTHERM_00529760	i19673	t18129
CLS01311	IMG5_117260	TTHERM_00529760	i19674	t18130
CLS01316	TTHERM_00329710	IMG5_170560	t27083	i23957
CLS01316	IMG5_170560	TTHERM_00329710	i23957	t27083
CLS01317	TTHERM_00295590	IMG5_170610	t73889	i23967
CLS01317	TTHERM_00295590	IMG5_170610	t73890	i23968
CLS01317	TTHERM_00295590	IMG5_170610	t73891	i23969
CLS01317	IMG5_170610	TTHERM_00295590	i23967	t73889
CLS01317	IMG5_170610	TTHERM_00295590	i23968	t73890
CLS01317	IMG5_170610	TTHERM_00295590	i23969	t73891
CLS01318	TTHERM_00317200	IMG5_170620	t71931	i10311
CLS01318	TTHERM_00317200	IMG5_170620	t71933	i10313
CLS01318	IMG5_170620	TTHERM_00317200	i10311	t71931
CLS01318	IMG5_170620	TTHERM_00317200	i10313	t71933
CLS01320	TTHERM_00299830	IMG5_170690	t20475	i10323
CLS01320	TTHERM_00299830	IMG5_170690	t20477	i10324
CLS01320	IMG5_170690	TTHERM_00299830	i10323	t20475
CLS01320	IMG5_170690	TTHERM_00299830	i10324	t20477
CLS01321	TTHERM_00011730	IMG5_170670	t54286	i23973
CLS01321	TTHERM_00011730	IMG5_170670	t54288	i23974
CLS01321	IMG5_170670	TTHERM_00011730	i23973	t54286
CLS01321	IMG5_170670	TTHERM_00011730	i23974	t54288
CLS01323	TTHERM_00773210	IMG5_147250	t16518	i21918
CLS01323	TTHERM_00773210	IMG5_147250	t16519	i21919
CLS01323	TTHERM_00773210	IMG5_147250	t16520	i21920
CLS01323	IMG5_147250	TTHERM_00773210	i21918	t16518
CLS01323	IMG5_147250	TTHERM_00773210	i21919	t16519
CLS01323	IMG5_147250	TTHERM_00773210	i21920	t16520
CLS01324	TTHERM_00339840	IMG5_147260	t19781	i8291
CLS01324	IMG5_147260	TTHERM_00339840	i8291	t19781
CLS01325	TTHERM_00139640	IMG5_102940	t23287	i18519
CLS01325	TTHERM_00139640	IMG5_102940	t23288	i18520
CLS01325	IMG5_102940	TTHERM_00139640	i18519	t23287
CLS01325	IMG5_102940	TTHERM_00139640	i18520	t23288
CLS01326	TTHERM_00348390	IMG5_120280	t79183	i6382
CLS01326	TTHERM_00348390	IMG5_120280	t79185	i6384
CLS01326	TTHERM_00348390	IMG5_120280	t79187	i6386
CLS01326	TTHERM_00348390	IMG5_120280	t79188	i6387
CLS01326	TTHERM_00348390	IMG5_120280	t79189	i6388
CLS01326	IMG5_120280	TTHERM_00348390	i6382	t79183
CLS01326	IMG5_120280	TTHERM_00348390	i6384	t79185
CLS01326	IMG5_120280	TTHERM_00348390	i6386	t79187
CLS01326	IMG5_120280	TTHERM_00348390	i6387	t79188
CLS01326	IMG5_120280	TTHERM_00348390	i6388	t79189
CLS01327	TTHERM_00266650	IMG5_120270	t20023	i6377
CLS01327	TTHERM_00266650	IMG5_120270	t20025	i6378
CLS01327	TTHERM_00266650	IMG5_120270	t20026	i6379
CLS01327	IMG5_120270	TTHERM_00266650	i6377	t20023
CLS01327	IMG5_120270	TTHERM_00266650	i6378	t20025
CLS01327	IMG5_120270	TTHERM_00266650	i6379	t20026
CLS01328	TTHERM_00138400	IMG5_120230	t76006	i19932
CLS01328	TTHERM_00138400	IMG5_120230	t76008	i19933
CLS01328	TTHERM_00138400	IMG5_120230	t76009	i19934
CLS01328	IMG5_120230	TTHERM_00138400	i19932	t76006
CLS01328	IMG5_120230	TTHERM_00138400	i19933	t76008
CLS01328	IMG5_120230	TTHERM_00138400	i19934	t76009
CLS01331	TTHERM_00527320	IMG5_050120	t85102	i15510
CLS01331	IMG5_050120	TTHERM_00527320	i15510	t85102
CLS01332	TTHERM_00526990	IMG5_150240	t33063	i22208
CLS01332	IMG5_150240	TTHERM_00526990	i22208	t33063
CLS01333	TTHERM_00079520	IMG5_150280	t46720	i8526
CLS01333	TTHERM_00079520	IMG5_150280	t46722	i8527
CLS01333	IMG5_150280	TTHERM_00079520	i8526	t46720
CLS01333	IMG5_150280	TTHERM_00079520	i8527	t46722
CLS01336	TTHERM_00318820	IMG5_108560	t19200	i19031
CLS01336	TTHERM_00318820	IMG5_108560	t19201	i19032
CLS01336	TTHERM_00318820	IMG5_108560	t19202	i19033
CLS01336	IMG5_108560	TTHERM_00318820	i19031	t19200
CLS01336	IMG5_108560	TTHERM_00318820	i19032	t19201
CLS01336	IMG5_108560	TTHERM_00318820	i19033	t19202
CLS01337	TTHERM_00387020	IMG5_158060	t50084	i9194
CLS01337	TTHERM_00387020	IMG5_158060	t50085	i9195
CLS01337	TTHERM_00387020	IMG5_158060	t50086	i9196
CLS01337	TTHERM_00387020	IMG5_158060	t50089	i9197
CLS01337	TTHERM_00387020	IMG5_158060	t50090	i9198
CLS01337	IMG5_158060	TTHERM_00387020	i9194	t50084
CLS01337	IMG5_158060	TTHERM_00387020	i9195	t50085
CLS01337	IMG5_158060	TTHERM_00387020	i9196	t50086
CLS01337	IMG5_158060	TTHERM_00387020	i9197	t50089
CLS01337	IMG5_158060	TTHERM_00387020	i9198	t50090
CLS01338	TTHERM_00142330	IMG5_158050	t78429	i9192
CLS01338	IMG5_158050	TTHERM_00142330	i9192	t78429
CLS01339	TTHERM_00790730	IMG5_119510	t56679	i6244
CLS01339	TTHERM_00790730	IMG5_119510	t56680	i6246
CLS01339	IMG5_119510	TTHERM_00790730	i6244	t56679
CLS01339	IMG5_119510	TTHERM_00790730	i6246	t56680
CLS01341	TTHERM_00138150	IMG5_113780	t23422	i5683
CLS01341	TTHERM_00138150	IMG5_113780	t23423	i5684
CLS01341	TTHERM_00138150	IMG5_113780	t23424	i5685
CLS01341	TTHERM_00138150	IMG5_113780	t23425	i5686
CLS01341	TTHERM_00138150	IMG5_113780	t23426	i5687
CLS01341	TTHERM_00138150	IMG5_113780	t23428	i5688
CLS01341	TTHERM_00138150	IMG5_113780	t23429	i5689
CLS01341	IMG5_113780	TTHERM_00138150	i5683	t23422
CLS01341	IMG5_113780	TTHERM_00138150	i5684	t23423
CLS01341	IMG5_113780	TTHERM_00138150	i5685	t23424
CLS01341	IMG5_113780	TTHERM_00138150	i5686	t23425
CLS01341	IMG5_113780	TTHERM_00138150	i5687	t23426
CLS01341	IMG5_113780	TTHERM_00138150	i5688	t23428
CLS01341	IMG5_113780	TTHERM_00138150	i5689	t23429
CLS01342	TTHERM_00752190	IMG5_072680	t2549	i3422
CLS01342	TTHERM_00752190	IMG5_072680	t2550	i3423
CLS01342	IMG5_072680	TTHERM_00752190	i3422	t2549
CLS01342	IMG5_072680	TTHERM_00752190	i3423	t2550
CLS01343	TTHERM_00106970	IMG5_072660	t105381	i16879
CLS01343	IMG5_072660	TTHERM_00106970	i16879	t105381
CLS01344	TTHERM_01020680	IMG5_187570	t38447	i25437
CLS01344	TTHERM_01020680	IMG5_187570	t38448	i25438
CLS01344	TTHERM_01020680	IMG5_187570	t38450	i25440
CLS01344	TTHERM_01020680	IMG5_187570	t38451	i25441
CLS01344	TTHERM_01020680	IMG5_187570	t38452	i25442
CLS01344	TTHERM_01020680	IMG5_187570	t38453	i25443
CLS01344	IMG5_187570	TTHERM_01020680	i25437	t38447
CLS01344	IMG5_187570	TTHERM_01020680	i25438	t38448
CLS01344	IMG5_187570	TTHERM_01020680	i25440	t38450
CLS01344	IMG5_187570	TTHERM_01020680	i25441	t38451
CLS01344	IMG5_187570	TTHERM_01020680	i25442	t38452
CLS01344	IMG5_187570	TTHERM_01020680	i25443	t38453
CLS01347	TTHERM_00773610	IMG5_187560	t16596	i11702
CLS01347	IMG5_187560	TTHERM_00773610	i11702	t16596
CLS01348	TTHERM_00502250	IMG5_187660	t31262	i11719
CLS01348	TTHERM_00502250	IMG5_187660	t31263	i11720
CLS01348	TTHERM_00502250	IMG5_187660	t31264	i11721
CLS01348	TTHERM_00502250	IMG5_187660	t31265	i11722
CLS01348	TTHERM_00502250	IMG5_187660	t31266	i11723
CLS01348	IMG5_187660	TTHERM_00502250	i11719	t31262
CLS01348	IMG5_187660	TTHERM_00502250	i11720	t31263
CLS01348	IMG5_187660	TTHERM_00502250	i11721	t31264
CLS01348	IMG5_187660	TTHERM_00502250	i11722	t31265
CLS01348	IMG5_187660	TTHERM_00502250	i11723	t31266
CLS01349	TTHERM_00194499	IMG5_187550	t59317	i25433
CLS01349	TTHERM_00194499	IMG5_187550	t59318	i25434
CLS01349	TTHERM_00194499	IMG5_187550	t59319	i25435
CLS01349	IMG5_187550	TTHERM_00194499	i25433	t59317
CLS01349	IMG5_187550	TTHERM_00194499	i25434	t59318
CLS01349	IMG5_187550	TTHERM_00194499	i25435	t59319
CLS01352	TTHERM_00427590	IMG5_105640	t50984	i5148
CLS01352	TTHERM_00427590	IMG5_105640	t50986	i5149
CLS01352	TTHERM_00427590	IMG5_105640	t50987	i5150
CLS01352	TTHERM_00427590	IMG5_105640	t50989	i5151
CLS01352	TTHERM_00427590	IMG5_105640	t50990	i5152
CLS01352	IMG5_105640	TTHERM_00427590	i5148	t50984
CLS01352	IMG5_105640	TTHERM_00427590	i5149	t50986
CLS01352	IMG5_105640	TTHERM_00427590	i5150	t50987
CLS01352	IMG5_105640	TTHERM_00427590	i5151	t50989
CLS01352	IMG5_105640	TTHERM_00427590	i5152	t50990
CLS01353	TTHERM_01141570	IMG5_105650	t43342	i18737
CLS01353	IMG5_105650	TTHERM_01141570	i18737	t43342
CLS01354	TTHERM_00339790	IMG5_006210	t72913	i13868
CLS01354	TTHERM_00339790	IMG5_006210	t72915	i13870
CLS01354	IMG5_006210	TTHERM_00339790	i13868	t72913
CLS01354	IMG5_006210	TTHERM_00339790	i13870	t72915
CLS01355	TTHERM_00263380	IMG5_111970	t64892	i19255
CLS01355	TTHERM_00263380	IMG5_111970	t64893	i19256
CLS01355	IMG5_111970	TTHERM_00263380	i19255	t64892
CLS01355	IMG5_111970	TTHERM_00263380	i19256	t64893
CLS01356	TTHERM_00317480	IMG5_111960	t71984	i19252
CLS01356	IMG5_111960	TTHERM_00317480	i19252	t71984
CLS01357	TTHERM_00947520	IMG5_088070	t69499	i17464
CLS01357	IMG5_088070	TTHERM_00947520	i17464	t69499
CLS01359	TTHERM_00467390	IMG5_088080	t81800	i17467
CLS01359	TTHERM_00467390	IMG5_088080	t81802	i17468
CLS01359	TTHERM_00467390	IMG5_088080	t81803	i17469
CLS01359	IMG5_088080	TTHERM_00467390	i17467	t81800
CLS01359	IMG5_088080	TTHERM_00467390	i17468	t81802
CLS01359	IMG5_088080	TTHERM_00467390	i17469	t81803
CLS01360	TTHERM_01005100	IMG5_052880	t38547	i2295
CLS01360	IMG5_052880	TTHERM_01005100	i2295	t38547
CLS01363	TTHERM_00079490	IMG5_182680	t46710	i11224
CLS01363	TTHERM_00079490	IMG5_182680	t46711	i11225
CLS01363	TTHERM_00079490	IMG5_182680	t46714	i11226
CLS01363	TTHERM_00079490	IMG5_182680	t46716	i11227
CLS01363	IMG5_182680	TTHERM_00079490	i11224	t46710
CLS01363	IMG5_182680	TTHERM_00079490	i11225	t46711
CLS01363	IMG5_182680	TTHERM_00079490	i11226	t46714
CLS01363	IMG5_182680	TTHERM_00079490	i11227	t46716
CLS01364	TTHERM_01179840	IMG5_018120	t12437	i14374
CLS01364	TTHERM_01179840	IMG5_018120	t12438	i14375
CLS01364	IMG5_018120	TTHERM_01179840	i14374	t12437
CLS01364	IMG5_018120	TTHERM_01179840	i14375	t12438
CLS01365	TTHERM_00705190	IMG5_018160	t88623	i1108
CLS01365	TTHERM_00705190	IMG5_018160	t88624	i1109
CLS01365	IMG5_018160	TTHERM_00705190	i1108	t88623
CLS01365	IMG5_018160	TTHERM_00705190	i1109	t88624
CLS01367	TTHERM_00591660	IMG5_061660	t34083	i16260
CLS01367	TTHERM_00591660	IMG5_061660	t34086	i16261
CLS01367	IMG5_061660	TTHERM_00591660	i16260	t34083
CLS01367	IMG5_061660	TTHERM_00591660	i16261	t34086
CLS01369	TTHERM_00760390	IMG5_143330	t15872	i21484
CLS01369	TTHERM_00760390	IMG5_143330	t15873	i21485
CLS01369	IMG5_143330	TTHERM_00760390	i21484	t15872
CLS01369	IMG5_143330	TTHERM_00760390	i21485	t15873
CLS01370	TTHERM_00600709	IMG5_143300	t18469	i21477
CLS01370	TTHERM_00600709	IMG5_143300	t18471	i21478
CLS01370	TTHERM_00600709	IMG5_143300	t18474	i21481
CLS01370	IMG5_143300	TTHERM_00600709	i21477	t18469
CLS01370	IMG5_143300	TTHERM_00600709	i21478	t18471
CLS01370	IMG5_143300	TTHERM_00600709	i21481	t18474
CLS01371	TTHERM_00492850	IMG5_149080	t81987	i22096
CLS01371	TTHERM_00492850	IMG5_149080	t81988	i22097
CLS01371	TTHERM_00492850	IMG5_149080	t81989	i22098
CLS01371	TTHERM_00492850	IMG5_149080	t81990	i22099
CLS01371	TTHERM_00492850	IMG5_149080	t81992	i22100
CLS01371	TTHERM_00492850	IMG5_149080	t81993	i22101
CLS01371	IMG5_149080	TTHERM_00492850	i22096	t81987
CLS01371	IMG5_149080	TTHERM_00492850	i22097	t81988
CLS01371	IMG5_149080	TTHERM_00492850	i22098	t81989
CLS01371	IMG5_149080	TTHERM_00492850	i22099	t81990
CLS01371	IMG5_149080	TTHERM_00492850	i22100	t81992
CLS01371	IMG5_149080	TTHERM_00492850	i22101	t81993
CLS01372	TTHERM_00494100	IMG5_165170	t29663	i23447
CLS01372	IMG5_165170	TTHERM_00494100	i23447	t29663
CLS01373	TTHERM_00596540	IMG5_171940	t101033	i24051
CLS01373	TTHERM_00596540	IMG5_171940	t101034	i24052
CLS01373	TTHERM_00596540	IMG5_171940	t101036	i24054
CLS01373	IMG5_171940	TTHERM_00596540	i24051	t101033
CLS01373	IMG5_171940	TTHERM_00596540	i24052	t101034
CLS01373	IMG5_171940	TTHERM_00596540	i24054	t101036
CLS01374	TTHERM_00056140	IMG5_171930	t28329	i10398
CLS01374	TTHERM_00056140	IMG5_171930	t28330	i10399
CLS01374	IMG5_171930	TTHERM_00056140	i10398	t28329
CLS01374	IMG5_171930	TTHERM_00056140	i10399	t28330
CLS01376	TTHERM_00149980	IMG5_171970	t77416	i24065
CLS01376	TTHERM_00149980	IMG5_171970	t77418	i24066
CLS01376	IMG5_171970	TTHERM_00149980	i24065	t77416
CLS01376	IMG5_171970	TTHERM_00149980	i24066	t77418
CLS01377	TTHERM_00497880	IMG5_140050	t31011	i7932
CLS01377	IMG5_140050	TTHERM_00497880	i7932	t31011
CLS01378	TTHERM_00470650	IMG5_042470	t18566	i1932
CLS01378	IMG5_042470	TTHERM_00470650	i1932	t18566
CLS01379	TTHERM_00535630	IMG5_003850	t31831	i13740
CLS01379	TTHERM_00535630	IMG5_003850	t31832	i13741
CLS01379	TTHERM_00535630	IMG5_003850	t31834	i13742
CLS01379	TTHERM_00535630	IMG5_003850	t31835	i13743
CLS01379	IMG5_003850	TTHERM_00535630	i13740	t31831
CLS01379	IMG5_003850	TTHERM_00535630	i13741	t31832
CLS01379	IMG5_003850	TTHERM_00535630	i13742	t31834
CLS01379	IMG5_003850	TTHERM_00535630	i13743	t31835
CLS01380	TTHERM_00590330	IMG5_162940	t34009	i9574
CLS01380	TTHERM_00590330	IMG5_162940	t34011	i9575
CLS01380	IMG5_162940	TTHERM_00590330	i9574	t34009
CLS01380	IMG5_162940	TTHERM_00590330	i9575	t34011
CLS01381	TTHERM_00035630	IMG5_162990	t97404	i9590
CLS01381	TTHERM_00035630	IMG5_162990	t97407	i9591
CLS01381	IMG5_162990	TTHERM_00035630	i9590	t97404
CLS01381	IMG5_162990	TTHERM_00035630	i9591	t97407
CLS01382	TTHERM_01164140	IMG5_162870	t39083	i9561
CLS01382	TTHERM_01164140	IMG5_162870	t39085	i9562
CLS01382	IMG5_162870	TTHERM_01164140	i9561	t39083
CLS01382	IMG5_162870	TTHERM_01164140	i9562	t39085
CLS01384	TTHERM_00013110	IMG5_162960	t54425	i9584
CLS01384	TTHERM_00013110	IMG5_162960	t54427	i9585
CLS01384	TTHERM_00013110	IMG5_162960	t54428	i9586
CLS01384	IMG5_162960	TTHERM_00013110	i9584	t54425
CLS01384	IMG5_162960	TTHERM_00013110	i9585	t54427
CLS01384	IMG5_162960	TTHERM_00013110	i9586	t54428
CLS01385	TTHERM_00321680	IMG5_162980	t67300	i23328
CLS01385	TTHERM_00321680	IMG5_162980	t67301	i23329
CLS01385	IMG5_162980	TTHERM_00321680	i23328	t67300
CLS01385	IMG5_162980	TTHERM_00321680	i23329	t67301
CLS01386	TTHERM_00059380	IMG5_162930	t80860	i9568
CLS01386	TTHERM_00059380	IMG5_162930	t80861	i9569
CLS01386	TTHERM_00059380	IMG5_162930	t80862	i9570
CLS01386	TTHERM_00059380	IMG5_162930	t80863	i9571
CLS01386	TTHERM_00059380	IMG5_162930	t80864	i9572
CLS01386	IMG5_162930	TTHERM_00059380	i9568	t80860
CLS01386	IMG5_162930	TTHERM_00059380	i9569	t80861
CLS01386	IMG5_162930	TTHERM_00059380	i9570	t80862
CLS01386	IMG5_162930	TTHERM_00059380	i9571	t80863
CLS01386	IMG5_162930	TTHERM_00059380	i9572	t80864
CLS01387	TTHERM_00196250	IMG5_162920	t5615	i23321
CLS01387	TTHERM_00196250	IMG5_162920	t5616	i23322
CLS01387	TTHERM_00196250	IMG5_162920	t5617	i23323
CLS01387	TTHERM_00196250	IMG5_162920	t5618	i23324
CLS01387	TTHERM_00196250	IMG5_162920	t5620	i23326
CLS01387	IMG5_162920	TTHERM_00196250	i23319	t5614
CLS01387	IMG5_162920	TTHERM_00196250	i23321	t5615
CLS01387	IMG5_162920	TTHERM_00196250	i23322	t5616
CLS01387	IMG5_162920	TTHERM_00196250	i23323	t5617
CLS01387	IMG5_162920	TTHERM_00196250	i23324	t5618
CLS01387	IMG5_162920	TTHERM_00196250	i23326	t5620
CLS01388	TTHERM_00006120	IMG5_075220	t344	i3509
CLS01388	TTHERM_00006120	IMG5_075220	t345	i3510
CLS01388	IMG5_075220	TTHERM_00006120	i3509	t344
CLS01388	IMG5_075220	TTHERM_00006120	i3510	t345
CLS01390	TTHERM_01119550	IMG5_171220	t65246	i10368
CLS01390	IMG5_171220	TTHERM_01119550	i10368	t65246
CLS01391	TTHERM_01435690	IMG5_171280	t102294	i24004
CLS01391	IMG5_171280	TTHERM_01435690	i24004	t102294
CLS01394	TTHERM_00058850	IMG5_029330	t28176	i14839
CLS01394	TTHERM_00058850	IMG5_029330	t28177	i14840
CLS01394	IMG5_029330	TTHERM_00058850	i14839	t28176
CLS01394	IMG5_029330	TTHERM_00058850	i14840	t28177
CLS01395	TTHERM_00059250	IMG5_029310	t80876	i1598
CLS01395	TTHERM_00059250	IMG5_029310	t80877	i1599
CLS01395	TTHERM_00059250	IMG5_029310	t80878	i1600
CLS01395	IMG5_029310	TTHERM_00059250	i1598	t80876
CLS01395	IMG5_029310	TTHERM_00059250	i1599	t80877
CLS01395	IMG5_029310	TTHERM_00059250	i1600	t80878
CLS01398	TTHERM_00802420	IMG5_203210	t40199	i13188
CLS01398	TTHERM_00802420	IMG5_203210	t40203	i13190
CLS01398	IMG5_203210	TTHERM_00802420	i13188	t40199
CLS01398	IMG5_203210	TTHERM_00802420	i13190	t40203
CLS01399	TTHERM_00857860	IMG5_203200	t4619	i13185
CLS01399	TTHERM_00857860	IMG5_203200	t4621	i13186
CLS01399	IMG5_203200	TTHERM_00857860	i13185	t4619
CLS01399	IMG5_203200	TTHERM_00857860	i13186	t4621
CLS01400	TTHERM_00954220	IMG5_158850	t7538	i22924
CLS01400	IMG5_158850	TTHERM_00954220	i22924	t7538
CLS01401	TTHERM_00502580	IMG5_035800	t83588	i1820
CLS01401	TTHERM_00502580	IMG5_035800	t83589	i1821
CLS01401	TTHERM_00502580	IMG5_035800	t83590	i1822
CLS01401	TTHERM_00502580	IMG5_035800	t83591	i1823
CLS01401	TTHERM_00502580	IMG5_035800	t83592	i1825
CLS01401	TTHERM_00502580	IMG5_035800	t83593	i1826
CLS01401	TTHERM_00502580	IMG5_035800	t83594	i1827
CLS01401	IMG5_035800	TTHERM_00502580	i1820	t83588
CLS01401	IMG5_035800	TTHERM_00502580	i1821	t83589
CLS01401	IMG5_035800	TTHERM_00502580	i1822	t83590
CLS01401	IMG5_035800	TTHERM_00502580	i1823	t83591
CLS01401	IMG5_035800	TTHERM_00502580	i1825	t83592
CLS01401	IMG5_035800	TTHERM_00502580	i1826	t83593
CLS01401	IMG5_035800	TTHERM_00502580	i1827	t83594
CLS01402	TTHERM_00160930	IMG5_035780	t98875	i15110
CLS01402	TTHERM_00160930	IMG5_035780	t98876	i15111
CLS01402	TTHERM_00160930	IMG5_035780	t98877	i15112
CLS01402	TTHERM_00160930	IMG5_035780	t98878	i15113
CLS01402	TTHERM_00160930	IMG5_035780	t98879	i15114
CLS01402	TTHERM_00160930	IMG5_035780	t98882	i15115
CLS01402	IMG5_035780	TTHERM_00160930	i15110	t98875
CLS01402	IMG5_035780	TTHERM_00160930	i15111	t98876
CLS01402	IMG5_035780	TTHERM_00160930	i15112	t98877
CLS01402	IMG5_035780	TTHERM_00160930	i15113	t98878
CLS01402	IMG5_035780	TTHERM_00160930	i15114	t98879
CLS01402	IMG5_035780	TTHERM_00160930	i15115	t98882
CLS01403	TTHERM_01308050	IMG5_078680	t14376	i17157
CLS01403	TTHERM_01308050	IMG5_078680	t14377	i17158
CLS01403	IMG5_078680	TTHERM_01308050	i17157	t14376
CLS01403	IMG5_078680	TTHERM_01308050	i17158	t14377
CLS01405	TTHERM_00585260	IMG5_145220	t16428	i8158
CLS01405	IMG5_145220	TTHERM_00585260	i8158	t16428
CLS01406	TTHERM_00112530	IMG5_145140	t41572	i21633
CLS01406	TTHERM_00112530	IMG5_145140	t41573	i21634
CLS01406	TTHERM_00112530	IMG5_145140	t41579	i21638
CLS01406	TTHERM_00112530	IMG5_145140	t41580	i21639
CLS01406	TTHERM_00112530	IMG5_145140	t41582	i21640
CLS01406	TTHERM_00112530	IMG5_145140	t41584	i21642
CLS01406	TTHERM_00112530	IMG5_145140	t41586	i21643
CLS01406	IMG5_145140	TTHERM_00112530	i21633	t41572
CLS01406	IMG5_145140	TTHERM_00112530	i21634	t41573
CLS01406	IMG5_145140	TTHERM_00112530	i21638	t41579
CLS01406	IMG5_145140	TTHERM_00112530	i21639	t41580
CLS01406	IMG5_145140	TTHERM_00112530	i21640	t41582
CLS01406	IMG5_145140	TTHERM_00112530	i21642	t41584
CLS01406	IMG5_145140	TTHERM_00112530	i21643	t41586
CLS01407	TTHERM_01188360	IMG5_131610	t65839	i7357
CLS01407	TTHERM_01188360	IMG5_131610	t65840	i7358
CLS01407	IMG5_131610	TTHERM_01188360	i7357	t65839
CLS01407	IMG5_131610	TTHERM_01188360	i7358	t65840
CLS01408	TTHERM_00283330	IMG5_131630	t21911	i20804
CLS01408	TTHERM_00283330	IMG5_131630	t21912	i20805
CLS01408	TTHERM_00283330	IMG5_131630	t21913	i20806
CLS01408	TTHERM_00283330	IMG5_131630	t21914	i20807
CLS01408	TTHERM_00283330	IMG5_131630	t21915	i20808
CLS01408	TTHERM_00283330	IMG5_131630	t21916	i20809
CLS01408	TTHERM_00283330	IMG5_131630	t21917	i20810
CLS01408	TTHERM_00283330	IMG5_131630	t21918	i20811
CLS01408	TTHERM_00283330	IMG5_131630	t21920	i20813
CLS01408	IMG5_131630	TTHERM_00283330	i20804	t21911
CLS01408	IMG5_131630	TTHERM_00283330	i20805	t21912
CLS01408	IMG5_131630	TTHERM_00283330	i20806	t21913
CLS01408	IMG5_131630	TTHERM_00283330	i20807	t21914
CLS01408	IMG5_131630	TTHERM_00283330	i20808	t21915
CLS01408	IMG5_131630	TTHERM_00283330	i20809	t21916
CLS01408	IMG5_131630	TTHERM_00283330	i20810	t21917
CLS01408	IMG5_131630	TTHERM_00283330	i20811	t21918
CLS01408	IMG5_131630	TTHERM_00283330	i20813	t21920
CLS01409	TTHERM_00637670	IMG5_191240	t53100	i25771
CLS01409	IMG5_191240	TTHERM_00637670	i25771	t53100
CLS01411	TTHERM_00681730	IMG5_121350	t35619	i6454
CLS01411	TTHERM_00681730	IMG5_121350	t35620	i6455
CLS01411	TTHERM_00681730	IMG5_121350	t35621	i6456
CLS01411	TTHERM_00681730	IMG5_121350	t35622	i6457
CLS01411	TTHERM_00681730	IMG5_121350	t35623	i6458
CLS01411	TTHERM_00681730	IMG5_121350	t35624	i6459
CLS01411	IMG5_121350	TTHERM_00681730	i6454	t35619
CLS01411	IMG5_121350	TTHERM_00681730	i6455	t35620
CLS01411	IMG5_121350	TTHERM_00681730	i6456	t35621
CLS01411	IMG5_121350	TTHERM_00681730	i6457	t35622
CLS01411	IMG5_121350	TTHERM_00681730	i6458	t35623
CLS01411	IMG5_121350	TTHERM_00681730	i6459	t35624
CLS01412	TTHERM_00147600	IMG5_121360	t24336	i20050
CLS01412	TTHERM_00147600	IMG5_121360	t24337	i20051
CLS01412	TTHERM_00147600	IMG5_121360	t24338	i20052
CLS01412	TTHERM_00147600	IMG5_121360	t24339	i20053
CLS01412	TTHERM_00147600	IMG5_121360	t24341	i20055
CLS01412	TTHERM_00147600	IMG5_121360	t24342	i20056
CLS01412	TTHERM_00147600	IMG5_121360	t24343	i20057
CLS01412	TTHERM_00147600	IMG5_121360	t24344	i20058
CLS01412	TTHERM_00147600	IMG5_121360	t24345	i20059
CLS01412	TTHERM_00147600	IMG5_121360	t24347	i20060
CLS01412	TTHERM_00147600	IMG5_121360	t24351	i20061
CLS01412	IMG5_121360	TTHERM_00147600	i20050	t24336
CLS01412	IMG5_121360	TTHERM_00147600	i20051	t24337
CLS01412	IMG5_121360	TTHERM_00147600	i20052	t24338
CLS01412	IMG5_121360	TTHERM_00147600	i20053	t24339
CLS01412	IMG5_121360	TTHERM_00147600	i20055	t24341
CLS01412	IMG5_121360	TTHERM_00147600	i20056	t24342
CLS01412	IMG5_121360	TTHERM_00147600	i20057	t24343
CLS01412	IMG5_121360	TTHERM_00147600	i20058	t24344
CLS01412	IMG5_121360	TTHERM_00147600	i20059	t24345
CLS01412	IMG5_121360	TTHERM_00147600	i20060	t24347
CLS01412	IMG5_121360	TTHERM_00147600	i20061	t24351
CLS01413	TTHERM_00726390	IMG5_121530	t55789	i20077
CLS01413	IMG5_121530	TTHERM_00726390	i20077	t55789
CLS01414	TTHERM_00146410	IMG5_121420	t78909	i6465
CLS01414	IMG5_121420	TTHERM_00146410	i6465	t78909
CLS01416	TTHERM_00670480	IMG5_104890	t86688	i5116
CLS01416	TTHERM_00670480	IMG5_104890	t86689	i5117
CLS01416	TTHERM_00670480	IMG5_104890	t86690	i5118
CLS01416	TTHERM_00670480	IMG5_104890	t86692	i5119
CLS01416	TTHERM_00670480	IMG5_104890	t86693	i5120
CLS01416	IMG5_104890	TTHERM_00670480	i5116	t86688
CLS01416	IMG5_104890	TTHERM_00670480	i5117	t86689
CLS01416	IMG5_104890	TTHERM_00670480	i5118	t86690
CLS01416	IMG5_104890	TTHERM_00670480	i5119	t86692
CLS01416	IMG5_104890	TTHERM_00670480	i5120	t86693
CLS01418	TTHERM_01108500	IMG5_002760	t90734	i291
CLS01418	IMG5_002760	TTHERM_01108500	i291	t90734
CLS01421	TTHERM_00439330	IMG5_002780	t28465	i13664
CLS01421	IMG5_002780	TTHERM_00439330	i13664	t28465
CLS01422	TTHERM_01084370	IMG5_002750	t91321	i282
CLS01422	TTHERM_01084370	IMG5_002750	t91322	i283
CLS01422	TTHERM_01084370	IMG5_002750	t91323	i284
CLS01422	TTHERM_01084370	IMG5_002750	t91325	i285
CLS01422	IMG5_002750	TTHERM_01084370	i282	t91321
CLS01422	IMG5_002750	TTHERM_01084370	i283	t91322
CLS01422	IMG5_002750	TTHERM_01084370	i284	t91323
CLS01422	IMG5_002750	TTHERM_01084370	i285	t91325
CLS01423	TTHERM_00194150	IMG5_002700	t5276	i13649
CLS01423	TTHERM_00194150	IMG5_002700	t5277	i13650
CLS01423	TTHERM_00194150	IMG5_002700	t5278	i13651
CLS01423	TTHERM_00194150	IMG5_002700	t5280	i13653
CLS01423	IMG5_002700	TTHERM_00194150	i13649	t5276
CLS01423	IMG5_002700	TTHERM_00194150	i13650	t5277
CLS01423	IMG5_002700	TTHERM_00194150	i13651	t5278
CLS01423	IMG5_002700	TTHERM_00194150	i13653	t5280
CLS01424	TTHERM_00247100	IMG5_138700	t9750	i21287
CLS01424	TTHERM_00247100	IMG5_138700	t9751	i21288
CLS01424	IMG5_138700	TTHERM_00247100	i21287	t9750
CLS01424	IMG5_138700	TTHERM_00247100	i21288	t9751
CLS01425	TTHERM_00408740	IMG5_138740	t30520	i21297
CLS01425	TTHERM_00408740	IMG5_138740	t30523	i21298
CLS01425	IMG5_138740	TTHERM_00408740	i21297	t30520
CLS01425	IMG5_138740	TTHERM_00408740	i21298	t30523
CLS01426	TTHERM_01049360	IMG5_067890	t90218	i3185
CLS01426	TTHERM_01049360	IMG5_067890	t90219	i3186
CLS01426	TTHERM_01049360	IMG5_067890	t90221	i3187
CLS01426	IMG5_067890	TTHERM_01049360	i3185	t90218
CLS01426	IMG5_067890	TTHERM_01049360	i3186	t90219
CLS01426	IMG5_067890	TTHERM_01049360	i3187	t90221
CLS01427	TTHERM_01013160	IMG5_067910	t62613	i16620
CLS01427	TTHERM_01013160	IMG5_067910	t62614	i16621
CLS01427	TTHERM_01013160	IMG5_067910	t62615	i16622
CLS01427	IMG5_067910	TTHERM_01013160	i16620	t62613
CLS01427	IMG5_067910	TTHERM_01013160	i16621	t62614
CLS01427	IMG5_067910	TTHERM_01013160	i16622	t62615
CLS01428	TTHERM_00266390	IMG5_109750	t73048	i5452
CLS01428	IMG5_109750	TTHERM_00266390	i5452	t73048
CLS01429	TTHERM_00954320	IMG5_138470	t61101	i21277
CLS01429	TTHERM_00954320	IMG5_138470	t61102	i21278
CLS01429	TTHERM_00954320	IMG5_138470	t61104	i21279
CLS01429	TTHERM_00954320	IMG5_138470	t61105	i21280
CLS01429	TTHERM_00954320	IMG5_138470	t61107	i21282
CLS01429	TTHERM_00954320	IMG5_138470	t61108	i21283
CLS01429	TTHERM_00954320	IMG5_138470	t61109	i21284
CLS01429	IMG5_138470	TTHERM_00954320	i21277	t61101
CLS01429	IMG5_138470	TTHERM_00954320	i21278	t61102
CLS01429	IMG5_138470	TTHERM_00954320	i21279	t61104
CLS01429	IMG5_138470	TTHERM_00954320	i21280	t61105
CLS01429	IMG5_138470	TTHERM_00954320	i21282	t61107
CLS01429	IMG5_138470	TTHERM_00954320	i21283	t61108
CLS01429	IMG5_138470	TTHERM_00954320	i21284	t61109
CLS01431	TTHERM_00442549	IMG5_204500	t70459	i27158
CLS01431	TTHERM_00442549	IMG5_204500	t70460	i27159
CLS01431	TTHERM_00442549	IMG5_204500	t70462	i27160
CLS01431	TTHERM_00442549	IMG5_204500	t70463	i27161
CLS01431	IMG5_204500	TTHERM_00442549	i27158	t70459
CLS01431	IMG5_204500	TTHERM_00442549	i27159	t70460
CLS01431	IMG5_204500	TTHERM_00442549	i27160	t70462
CLS01431	IMG5_204500	TTHERM_00442549	i27161	t70463
CLS01432	TTHERM_00145780	IMG5_204300	t25946	i27134
CLS01432	TTHERM_00145780	IMG5_204300	t25948	i27136
CLS01432	IMG5_204300	TTHERM_00145780	i27134	t25946
CLS01432	IMG5_204300	TTHERM_00145780	i27136	t25948
CLS01433	TTHERM_00787320	IMG5_204290	t38390	i13297
CLS01433	TTHERM_00787320	IMG5_204290	t38391	i13298
CLS01433	IMG5_204290	TTHERM_00787320	i13297	t38390
CLS01433	IMG5_204290	TTHERM_00787320	i13298	t38391
CLS01434	TTHERM_00486810	IMG5_204550	t17404	i27170
CLS01434	TTHERM_00486810	IMG5_204550	t17405	i27171
CLS01434	IMG5_204550	TTHERM_00486810	i27170	t17404
CLS01434	IMG5_204550	TTHERM_00486810	i27171	t17405
CLS01435	TTHERM_00471380	IMG5_204420	t71521	i13301
CLS01435	IMG5_204420	TTHERM_00471380	i13301	t71521
CLS01436	TTHERM_00248530	IMG5_069690	t9912	i3249
CLS01436	IMG5_069690	TTHERM_00248530	i3249	t9912
CLS01437	TTHERM_01141590	IMG5_069680	t43347	i3247
CLS01437	IMG5_069680	TTHERM_01141590	i3247	t43347
CLS01438	TTHERM_00192090	IMG5_069750	t75870	i3253
CLS01438	TTHERM_00192090	IMG5_069750	t75871	i3254
CLS01438	IMG5_069750	TTHERM_00192090	i3253	t75870
CLS01438	IMG5_069750	TTHERM_00192090	i3254	t75871
CLS01440	TTHERM_00705040	IMG5_168870	t88593	i23775
CLS01440	TTHERM_00705040	IMG5_168870	t88594	i23776
CLS01440	IMG5_168870	TTHERM_00705040	i23775	t88593
CLS01440	IMG5_168870	TTHERM_00705040	i23776	t88594
CLS01442	TTHERM_00502590	IMG5_029190	t31352	i1585
CLS01442	TTHERM_00502590	IMG5_029190	t31353	i1586
CLS01442	TTHERM_00502590	IMG5_029190	t31354	i1587
CLS01442	TTHERM_00502590	IMG5_029190	t31355	i1589
CLS01442	TTHERM_00502590	IMG5_029190	t31356	i1590
CLS01442	TTHERM_00502590	IMG5_029190	t31357	i1591
CLS01442	TTHERM_00502590	IMG5_029190	t31358	i1592
CLS01442	TTHERM_00502590	IMG5_029190	t31359	i1593
CLS01442	IMG5_029190	TTHERM_00502590	i1585	t31352
CLS01442	IMG5_029190	TTHERM_00502590	i1586	t31353
CLS01442	IMG5_029190	TTHERM_00502590	i1587	t31354
CLS01442	IMG5_029190	TTHERM_00502590	i1589	t31355
CLS01442	IMG5_029190	TTHERM_00502590	i1590	t31356
CLS01442	IMG5_029190	TTHERM_00502590	i1591	t31357
CLS01442	IMG5_029190	TTHERM_00502590	i1592	t31358
CLS01442	IMG5_029190	TTHERM_00502590	i1593	t31359
CLS01445	TTHERM_00292270	IMG5_002440	t72523	i258
CLS01445	TTHERM_00292270	IMG5_002440	t72524	i259
CLS01445	TTHERM_00292270	IMG5_002440	t72526	i260
CLS01445	TTHERM_00292270	IMG5_002440	t72527	i261
CLS01445	TTHERM_00292270	IMG5_002440	t72528	i262
CLS01445	IMG5_002440	TTHERM_00292270	i258	t72523
CLS01445	IMG5_002440	TTHERM_00292270	i259	t72524
CLS01445	IMG5_002440	TTHERM_00292270	i260	t72526
CLS01445	IMG5_002440	TTHERM_00292270	i261	t72527
CLS01445	IMG5_002440	TTHERM_00292270	i262	t72528
CLS01446	TTHERM_00133580	IMG5_002490	t76404	i13647
CLS01446	IMG5_002490	TTHERM_00133580	i13647	t76404
CLS01447	TTHERM_00129830	IMG5_002250	t76573	i13612
CLS01447	TTHERM_00129830	IMG5_002250	t76574	i13613
CLS01447	IMG5_002250	TTHERM_00129830	i13612	t76573
CLS01447	IMG5_002250	TTHERM_00129830	i13613	t76574
CLS01449	TTHERM_00534080	IMG5_160530	t99513	i9383
CLS01449	TTHERM_00534080	IMG5_160530	t99515	i9384
CLS01449	TTHERM_00534080	IMG5_160530	t99516	i9385
CLS01449	TTHERM_00534080	IMG5_160530	t99517	i9386
CLS01449	TTHERM_00534080	IMG5_160530	t99518	i9387
CLS01449	TTHERM_00534080	IMG5_160530	t99519	i9388
CLS01449	TTHERM_00534080	IMG5_160530	t99520	i9389
CLS01449	IMG5_160530	TTHERM_00534080	i9383	t99513
CLS01449	IMG5_160530	TTHERM_00534080	i9384	t99515
CLS01449	IMG5_160530	TTHERM_00534080	i9385	t99516
CLS01449	IMG5_160530	TTHERM_00534080	i9386	t99517
CLS01449	IMG5_160530	TTHERM_00534080	i9387	t99518
CLS01449	IMG5_160530	TTHERM_00534080	i9388	t99519
CLS01449	IMG5_160530	TTHERM_00534080	i9389	t99520
CLS01450	TTHERM_00696910	IMG5_160550	t94645	i9396
CLS01450	IMG5_160550	TTHERM_00696910	i9396	t94645
CLS01451	TTHERM_01084350	IMG5_105300	t39813	i18699
CLS01451	TTHERM_01084350	IMG5_105300	t39814	i18700
CLS01451	TTHERM_01084350	IMG5_105300	t39815	i18701
CLS01451	TTHERM_01084350	IMG5_105300	t39816	i18702
CLS01451	TTHERM_01084350	IMG5_105300	t39817	i18704
CLS01451	TTHERM_01084350	IMG5_105300	t39818	i18705
CLS01451	TTHERM_01084350	IMG5_105300	t39819	i18706
CLS01451	TTHERM_01084350	IMG5_105300	t39821	i18708
CLS01451	IMG5_105300	TTHERM_01084350	i18699	t39813
CLS01451	IMG5_105300	TTHERM_01084350	i18700	t39814
CLS01451	IMG5_105300	TTHERM_01084350	i18701	t39815
CLS01451	IMG5_105300	TTHERM_01084350	i18702	t39816
CLS01451	IMG5_105300	TTHERM_01084350	i18704	t39817
CLS01451	IMG5_105300	TTHERM_01084350	i18705	t39818
CLS01451	IMG5_105300	TTHERM_01084350	i18706	t39819
CLS01451	IMG5_105300	TTHERM_01084350	i18708	t39821
CLS01452	TTHERM_00433850	IMG5_156200	t99868	i9075
CLS01452	TTHERM_00433850	IMG5_156200	t99869	i9076
CLS01452	IMG5_156200	TTHERM_00433850	i9075	t99868
CLS01452	IMG5_156200	TTHERM_00433850	i9076	t99869
CLS01453	TTHERM_00657240	IMG5_156230	t33316	i22771
CLS01453	TTHERM_00657240	IMG5_156230	t33317	i22772
CLS01453	TTHERM_00657240	IMG5_156230	t33318	i22773
CLS01453	TTHERM_00657240	IMG5_156230	t33320	i22774
CLS01453	TTHERM_00657240	IMG5_156230	t33321	i22775
CLS01453	TTHERM_00657240	IMG5_156230	t33323	i22776
CLS01453	TTHERM_00657240	IMG5_156230	t33324	i22777
CLS01453	TTHERM_00657240	IMG5_156230	t33325	i22778
CLS01453	TTHERM_00657240	IMG5_156230	t33326	i22779
CLS01453	TTHERM_00657240	IMG5_156230	t33327	i22780
CLS01453	TTHERM_00657240	IMG5_156230	t33328	i22781
CLS01453	TTHERM_00657240	IMG5_156230	t33329	i22782
CLS01453	TTHERM_00657240	IMG5_156230	t33330	i22783
CLS01453	IMG5_156230	TTHERM_00657240	i22771	t33316
CLS01453	IMG5_156230	TTHERM_00657240	i22772	t33317
CLS01453	IMG5_156230	TTHERM_00657240	i22773	t33318
CLS01453	IMG5_156230	TTHERM_00657240	i22774	t33320
CLS01453	IMG5_156230	TTHERM_00657240	i22775	t33321
CLS01453	IMG5_156230	TTHERM_00657240	i22776	t33323
CLS01453	IMG5_156230	TTHERM_00657240	i22777	t33324
CLS01453	IMG5_156230	TTHERM_00657240	i22778	t33325
CLS01453	IMG5_156230	TTHERM_00657240	i22779	t33326
CLS01453	IMG5_156230	TTHERM_00657240	i22780	t33327
CLS01453	IMG5_156230	TTHERM_00657240	i22781	t33328
CLS01453	IMG5_156230	TTHERM_00657240	i22782	t33329
CLS01453	IMG5_156230	TTHERM_00657240	i22783	t33330
CLS01454	TTHERM_00766500	IMG5_186900	t36815	i25375
CLS01454	TTHERM_00766500	IMG5_186900	t36816	i25376
CLS01454	IMG5_186900	TTHERM_00766500	i25375	t36815
CLS01454	IMG5_186900	TTHERM_00766500	i25376	t36816
CLS01455	TTHERM_00939230	IMG5_180470	t7128	i24733
CLS01455	IMG5_180470	TTHERM_00939230	i24733	t7128
CLS01456	TTHERM_00529610	IMG5_180500	t18106	i10997
CLS01456	TTHERM_00529610	IMG5_180500	t18107	i10998
CLS01456	IMG5_180500	TTHERM_00529610	i10997	t18106
CLS01456	IMG5_180500	TTHERM_00529610	i10998	t18107
CLS01457	TTHERM_00538940	IMG5_185240	t34422	i11451
CLS01457	IMG5_185240	TTHERM_00538940	i11451	t34422
CLS01458	TTHERM_00316680	IMG5_131190	t18999	i7334
CLS01458	IMG5_131190	TTHERM_00316680	i7334	t18999
CLS01459	TTHERM_00202890	IMG5_115710	t6813	i19495
CLS01459	TTHERM_00202890	IMG5_115710	t6814	i19496
CLS01459	IMG5_115710	TTHERM_00202890	i19495	t6813
CLS01459	IMG5_115710	TTHERM_00202890	i19496	t6814
CLS01461	TTHERM_00429800	IMG5_115530	t47981	i19469
CLS01461	TTHERM_00429800	IMG5_115530	t47983	i19471
CLS01461	TTHERM_00429800	IMG5_115530	t47985	i19472
CLS01461	IMG5_115530	TTHERM_00429800	i19469	t47981
CLS01461	IMG5_115530	TTHERM_00429800	i19471	t47983
CLS01461	IMG5_115530	TTHERM_00429800	i19472	t47985
CLS01463	TTHERM_00481330	IMG5_115520	t84362	i5810
CLS01463	TTHERM_00481330	IMG5_115520	t84364	i5811
CLS01463	IMG5_115520	TTHERM_00481330	i5810	t84362
CLS01463	IMG5_115520	TTHERM_00481330	i5811	t84364
CLS01464	TTHERM_00483620	IMG5_154320	t84435	i22583
CLS01464	IMG5_154320	TTHERM_00483620	i22583	t84435
CLS01466	TTHERM_00194690	IMG5_144840	t59404	i8137
CLS01466	IMG5_144840	TTHERM_00194690	i8137	t59404
CLS01467	TTHERM_00268030	IMG5_144850	t73154	i8139
CLS01467	TTHERM_00268030	IMG5_144850	t73156	i8140
CLS01467	IMG5_144850	TTHERM_00268030	i8139	t73154
CLS01467	IMG5_144850	TTHERM_00268030	i8140	t73156
CLS01468	TTHERM_00284050	IMG5_144820	t74808	i8128
CLS01468	TTHERM_00284050	IMG5_144820	t74809	i8129
CLS01468	TTHERM_00284050	IMG5_144820	t74811	i8132
CLS01468	IMG5_144820	TTHERM_00284050	i8128	t74808
CLS01468	IMG5_144820	TTHERM_00284050	i8129	t74809
CLS01468	IMG5_144820	TTHERM_00284050	i8132	t74811
CLS01469	TTHERM_00421170	IMG5_144750	t17184	i21604
CLS01469	IMG5_144750	TTHERM_00421170	i21604	t17184
CLS01471	TTHERM_00136470	IMG5_144580	t76228	i21561
CLS01471	TTHERM_00136470	IMG5_144580	t76230	i21566
CLS01471	IMG5_144580	TTHERM_00136470	i21561	t76228
CLS01471	IMG5_144580	TTHERM_00136470	i21566	t76230
CLS01473	TTHERM_00112470	IMG5_049040	t93120	i2126
CLS01473	TTHERM_00112470	IMG5_049040	t93121	i2127
CLS01473	TTHERM_00112470	IMG5_049040	t93122	i2128
CLS01473	IMG5_049040	TTHERM_00112470	i2126	t93120
CLS01473	IMG5_049040	TTHERM_00112470	i2127	t93121
CLS01473	IMG5_049040	TTHERM_00112470	i2128	t93122
CLS01474	TTHERM_00463450	IMG5_054540	t43724	i2370
CLS01474	TTHERM_00463450	IMG5_054540	t43725	i2371
CLS01474	TTHERM_00463450	IMG5_054540	t43726	i2372
CLS01474	TTHERM_00463450	IMG5_054540	t43727	i2373
CLS01474	IMG5_054540	TTHERM_00463450	i2370	t43724
CLS01474	IMG5_054540	TTHERM_00463450	i2371	t43725
CLS01474	IMG5_054540	TTHERM_00463450	i2372	t43726
CLS01474	IMG5_054540	TTHERM_00463450	i2373	t43727
CLS01475	TTHERM_00313080	IMG5_054550	t40577	i2375
CLS01475	IMG5_054550	TTHERM_00313080	i2375	t40577
CLS01480	TTHERM_00590060	IMG5_189220	t33972	i25599
CLS01480	TTHERM_00590060	IMG5_189220	t33974	i25600
CLS01480	IMG5_189220	TTHERM_00590060	i25599	t33972
CLS01480	IMG5_189220	TTHERM_00590060	i25600	t33974
CLS01482	TTHERM_00266300	IMG5_189200	t19890	i11862
CLS01482	TTHERM_00266300	IMG5_189200	t19891	i11863
CLS01482	IMG5_189200	TTHERM_00266300	i11862	t19890
CLS01482	IMG5_189200	TTHERM_00266300	i11863	t19891
CLS01484	TTHERM_01443850	IMG5_137770	t102369	i7813
CLS01484	IMG5_137770	TTHERM_01443850	i7813	t102369
CLS01485	TTHERM_00078940	IMG5_137820	t46571	i7815
CLS01485	TTHERM_00078940	IMG5_137820	t46572	i7816
CLS01485	TTHERM_00078940	IMG5_137820	t46573	i7817
CLS01485	IMG5_137820	TTHERM_00078940	i7815	t46571
CLS01485	IMG5_137820	TTHERM_00078940	i7816	t46572
CLS01485	IMG5_137820	TTHERM_00078940	i7817	t46573
CLS01487	TTHERM_00125358	IMG5_137530	t24261	i7764
CLS01487	TTHERM_00125358	IMG5_137530	t24264	i7767
CLS01487	TTHERM_00125358	IMG5_137530	t24272	i7774
CLS01487	IMG5_137530	TTHERM_00125358	i7764	t24261
CLS01487	IMG5_137530	TTHERM_00125358	i7767	t24264
CLS01487	IMG5_137530	TTHERM_00125358	i7774	t24272
CLS01488	TTHERM_00152190	IMG5_137720	t77747	i21234
CLS01488	IMG5_137720	TTHERM_00152190	i21234	t77747
CLS01495	TTHERM_01015890	IMG5_151610	t37526	i22268
CLS01495	TTHERM_01015890	IMG5_151610	t37527	i22269
CLS01495	TTHERM_01015890	IMG5_151610	t37528	i22270
CLS01495	TTHERM_01015890	IMG5_151610	t37530	i22272
CLS01495	TTHERM_01015890	IMG5_151610	t37531	i22273
CLS01495	TTHERM_01015890	IMG5_151610	t37532	i22274
CLS01495	TTHERM_01015890	IMG5_151610	t37533	i22275
CLS01495	IMG5_151610	TTHERM_01015890	i22268	t37526
CLS01495	IMG5_151610	TTHERM_01015890	i22269	t37527
CLS01495	IMG5_151610	TTHERM_01015890	i22270	t37528
CLS01495	IMG5_151610	TTHERM_01015890	i22272	t37530
CLS01495	IMG5_151610	TTHERM_01015890	i22273	t37531
CLS01495	IMG5_151610	TTHERM_01015890	i22274	t37532
CLS01495	IMG5_151610	TTHERM_01015890	i22275	t37533
CLS01496	TTHERM_00216010	IMG5_155090	t24991	i22634
CLS01496	IMG5_155090	TTHERM_00216010	i22634	t24991
CLS01497	TTHERM_00777390	IMG5_173730	t2924	i24270
CLS01497	TTHERM_00777390	IMG5_173730	t2925	i24271
CLS01497	TTHERM_00777390	IMG5_173730	t2926	i24272
CLS01497	TTHERM_00777390	IMG5_173730	t2927	i24273
CLS01497	TTHERM_00777390	IMG5_173730	t2928	i24274
CLS01497	IMG5_173730	TTHERM_00777390	i24270	t2924
CLS01497	IMG5_173730	TTHERM_00777390	i24271	t2925
CLS01497	IMG5_173730	TTHERM_00777390	i24272	t2926
CLS01497	IMG5_173730	TTHERM_00777390	i24273	t2927
CLS01497	IMG5_173730	TTHERM_00777390	i24274	t2928
CLS01502	TTHERM_00688510	IMG5_139110	t36186	i7872
CLS01502	TTHERM_00688510	IMG5_139110	t36187	i7873
CLS01502	TTHERM_00688510	IMG5_139110	t36188	i7874
CLS01502	TTHERM_00688510	IMG5_139110	t36189	i7875
CLS01502	IMG5_139110	TTHERM_00688510	i7872	t36186
CLS01502	IMG5_139110	TTHERM_00688510	i7873	t36187
CLS01502	IMG5_139110	TTHERM_00688510	i7874	t36188
CLS01502	IMG5_139110	TTHERM_00688510	i7875	t36189
CLS01505	TTHERM_00433640	IMG5_161990	t47867	i9498
CLS01505	IMG5_161990	TTHERM_00433640	i9498	t47867
CLS01506	TTHERM_00420230	IMG5_049370	t17004	i15435
CLS01506	TTHERM_00420230	IMG5_049370	t17005	i15436
CLS01506	TTHERM_00420230	IMG5_049370	t17006	i15437
CLS01506	TTHERM_00420230	IMG5_049370	t17012	i15439
CLS01506	TTHERM_00420230	IMG5_049370	t17017	i15442
CLS01506	IMG5_049370	TTHERM_00420230	i15435	t17004
CLS01506	IMG5_049370	TTHERM_00420230	i15436	t17005
CLS01506	IMG5_049370	TTHERM_00420230	i15437	t17006
CLS01506	IMG5_049370	TTHERM_00420230	i15439	t17012
CLS01506	IMG5_049370	TTHERM_00420230	i15442	t17017
CLS01508	TTHERM_00069360	IMG5_162080	t27854	i23210
CLS01508	TTHERM_00069360	IMG5_162080	t27855	i23211
CLS01508	TTHERM_00069360	IMG5_162080	t27856	i23213
CLS01508	IMG5_162080	TTHERM_00069360	i23210	t27854
CLS01508	IMG5_162080	TTHERM_00069360	i23211	t27855
CLS01508	IMG5_162080	TTHERM_00069360	i23213	t27856
CLS01510	TTHERM_00853120	IMG5_202070	t100885	i13038
CLS01510	IMG5_202070	TTHERM_00853120	i13038	t100885
CLS01512	TTHERM_00155380	IMG5_201940	t47184	i13004
CLS01512	TTHERM_00155380	IMG5_201940	t47185	i13005
CLS01512	TTHERM_00155380	IMG5_201940	t47186	i13006
CLS01512	TTHERM_00155380	IMG5_201940	t47187	i13007
CLS01512	TTHERM_00155380	IMG5_201940	t47188	i13008
CLS01512	TTHERM_00155380	IMG5_201940	t47189	i13009
CLS01512	TTHERM_00155380	IMG5_201940	t47191	i13010
CLS01512	IMG5_201940	TTHERM_00155380	i13004	t47184
CLS01512	IMG5_201940	TTHERM_00155380	i13005	t47185
CLS01512	IMG5_201940	TTHERM_00155380	i13006	t47186
CLS01512	IMG5_201940	TTHERM_00155380	i13007	t47187
CLS01512	IMG5_201940	TTHERM_00155380	i13008	t47188
CLS01512	IMG5_201940	TTHERM_00155380	i13009	t47189
CLS01512	IMG5_201940	TTHERM_00155380	i13010	t47191
CLS01514	TTHERM_00217180	IMG5_201920	t77816	i12997
CLS01514	TTHERM_00217180	IMG5_201920	t77819	i12999
CLS01514	TTHERM_00217180	IMG5_201920	t77823	i13000
CLS01514	TTHERM_00217180	IMG5_201920	t77824	i13001
CLS01514	TTHERM_00217180	IMG5_201920	t77825	i13002
CLS01514	IMG5_201920	TTHERM_00217180	i12997	t77816
CLS01514	IMG5_201920	TTHERM_00217180	i12999	t77819
CLS01514	IMG5_201920	TTHERM_00217180	i13000	t77823
CLS01514	IMG5_201920	TTHERM_00217180	i13001	t77824
CLS01514	IMG5_201920	TTHERM_00217180	i13002	t77825
CLS01516	TTHERM_01277480	IMG5_202080	t66848	i26896
CLS01516	IMG5_202080	TTHERM_01277480	i26896	t66848
CLS01519	TTHERM_00565630	IMG5_201970	t84857	i26870
CLS01519	TTHERM_00565630	IMG5_201970	t84858	i26871
CLS01519	TTHERM_00565630	IMG5_201970	t84862	i26875
CLS01519	TTHERM_00565630	IMG5_201970	t84864	i26876
CLS01519	IMG5_201970	TTHERM_00565630	i26870	t84857
CLS01519	IMG5_201970	TTHERM_00565630	i26871	t84858
CLS01519	IMG5_201970	TTHERM_00565630	i26875	t84862
CLS01519	IMG5_201970	TTHERM_00565630	i26876	t84864
CLS01524	TTHERM_00974260	IMG5_200010	t7738	i12777
CLS01524	IMG5_200010	TTHERM_00974260	i12777	t7738
CLS01527	TTHERM_00334400	IMG5_200080	t72565	i12795
CLS01527	TTHERM_00334400	IMG5_200080	t72566	i12796
CLS01527	IMG5_200080	TTHERM_00334400	i12795	t72565
CLS01527	IMG5_200080	TTHERM_00334400	i12796	t72566
CLS01529	TTHERM_00142230	IMG5_200020	t78391	i12779
CLS01529	IMG5_200020	TTHERM_00142230	i12779	t78391
CLS01532	TTHERM_00527090	IMG5_021340	t33065	i1275
CLS01532	TTHERM_00527090	IMG5_021340	t33066	i1276
CLS01532	TTHERM_00527090	IMG5_021340	t33070	i1277
CLS01532	TTHERM_00527090	IMG5_021340	t33071	i1278
CLS01532	TTHERM_00527090	IMG5_021340	t33072	i1279
CLS01532	IMG5_021340	TTHERM_00527090	i1275	t33065
CLS01532	IMG5_021340	TTHERM_00527090	i1276	t33066
CLS01532	IMG5_021340	TTHERM_00527090	i1277	t33070
CLS01532	IMG5_021340	TTHERM_00527090	i1278	t33071
CLS01532	IMG5_021340	TTHERM_00527090	i1279	t33072
CLS01538	TTHERM_00728910	IMG5_196680	t36599	i12504
CLS01538	TTHERM_00728910	IMG5_196680	t36601	i12505
CLS01538	TTHERM_00728910	IMG5_196680	t36602	i12506
CLS01538	TTHERM_00728910	IMG5_196680	t36604	i12508
CLS01538	TTHERM_00728910	IMG5_196680	t36605	i12509
CLS01538	TTHERM_00728910	IMG5_196680	t36607	i12510
CLS01538	IMG5_196680	TTHERM_00728910	i12504	t36599
CLS01538	IMG5_196680	TTHERM_00728910	i12505	t36601
CLS01538	IMG5_196680	TTHERM_00728910	i12506	t36602
CLS01538	IMG5_196680	TTHERM_00728910	i12508	t36604
CLS01538	IMG5_196680	TTHERM_00728910	i12509	t36605
CLS01538	IMG5_196680	TTHERM_00728910	i12510	t36607
CLS01541	TTHERM_00316280	IMG5_139430	t71755	i7892
CLS01541	IMG5_139430	TTHERM_00316280	i7892	t71755
CLS01543	TTHERM_00464950	IMG5_100080	t81717	i4653
CLS01543	TTHERM_00464950	IMG5_100080	t81718	i4654
CLS01543	TTHERM_00464950	IMG5_100080	t81720	i4655
CLS01543	IMG5_100080	TTHERM_00464950	i4653	t81717
CLS01543	IMG5_100080	TTHERM_00464950	i4654	t81718
CLS01543	IMG5_100080	TTHERM_00464950	i4655	t81720
CLS01545	TTHERM_00107080	IMG5_100550	t52171	i18276
CLS01545	TTHERM_00107080	IMG5_100550	t52172	i18277
CLS01545	IMG5_100550	TTHERM_00107080	i18276	t52171
CLS01545	IMG5_100550	TTHERM_00107080	i18277	t52172
CLS01546	TTHERM_01165230	IMG5_100570	t65703	i4757
CLS01546	TTHERM_01165230	IMG5_100570	t65704	i4758
CLS01546	IMG5_100570	TTHERM_01165230	i4757	t65703
CLS01546	IMG5_100570	TTHERM_01165230	i4758	t65704
CLS01549	TTHERM_00474830	IMG5_127360	t28956	i20483
CLS01549	IMG5_127360	TTHERM_00474830	i20483	t28956
CLS01551	TTHERM_00773080	IMG5_134970	t69049	i7626
CLS01551	TTHERM_00773080	IMG5_134970	t69050	i7627
CLS01551	TTHERM_00773080	IMG5_134970	t69051	i7628
CLS01551	TTHERM_00773080	IMG5_134970	t69053	i7630
CLS01551	TTHERM_00773080	IMG5_134970	t69054	i7631
CLS01551	TTHERM_00773080	IMG5_134970	t69055	i7632
CLS01551	TTHERM_00773080	IMG5_134970	t69056	i7633
CLS01551	IMG5_134970	TTHERM_00773080	i7626	t69049
CLS01551	IMG5_134970	TTHERM_00773080	i7627	t69050
CLS01551	IMG5_134970	TTHERM_00773080	i7628	t69051
CLS01551	IMG5_134970	TTHERM_00773080	i7630	t69053
CLS01551	IMG5_134970	TTHERM_00773080	i7631	t69054
CLS01551	IMG5_134970	TTHERM_00773080	i7632	t69055
CLS01551	IMG5_134970	TTHERM_00773080	i7633	t69056
CLS01553	TTHERM_01055670	IMG5_100240	t91867	i4684
CLS01553	TTHERM_01055670	IMG5_100240	t91868	i4685
CLS01553	IMG5_100240	TTHERM_01055670	i4684	t91867
CLS01553	IMG5_100240	TTHERM_01055670	i4685	t91868
CLS01557	TTHERM_00535970	IMG5_076830	t31945	i3616
CLS01557	TTHERM_00535970	IMG5_076830	t31946	i3617
CLS01557	TTHERM_00535970	IMG5_076830	t31947	i3618
CLS01557	TTHERM_00535970	IMG5_076830	t31950	i3620
CLS01557	IMG5_076830	TTHERM_00535970	i3616	t31945
CLS01557	IMG5_076830	TTHERM_00535970	i3617	t31946
CLS01557	IMG5_076830	TTHERM_00535970	i3618	t31947
CLS01557	IMG5_076830	TTHERM_00535970	i3620	t31950
CLS01559	TTHERM_01227720	IMG5_076810	t66264	i3609
CLS01559	TTHERM_01227720	IMG5_076810	t66265	i3610
CLS01559	TTHERM_01227720	IMG5_076810	t66266	i3611
CLS01559	TTHERM_01227720	IMG5_076810	t66267	i3612
CLS01559	IMG5_076810	TTHERM_01227720	i3609	t66264
CLS01559	IMG5_076810	TTHERM_01227720	i3610	t66265
CLS01559	IMG5_076810	TTHERM_01227720	i3611	t66266
CLS01559	IMG5_076810	TTHERM_01227720	i3612	t66267
CLS01560	TTHERM_00637760	IMG5_191360	t106347	i12049
CLS01560	TTHERM_00637760	IMG5_191360	t106349	i12050
CLS01560	IMG5_191360	TTHERM_00637760	i12049	t106347
CLS01560	IMG5_191360	TTHERM_00637760	i12050	t106349
CLS01565	TTHERM_00190930	IMG5_085990	t23063	i3971
CLS01565	IMG5_085990	TTHERM_00190930	i3971	t23063
CLS01567	TTHERM_00243710	IMG5_088440	t9442	i17493
CLS01567	IMG5_088440	TTHERM_00243710	i17493	t9442
CLS01570	TTHERM_00151610	IMG5_183510	t24841	i24999
CLS01570	IMG5_183510	TTHERM_00151610	i24999	t24841
CLS01572	TTHERM_00058610	IMG5_183480	t81035	i24992
CLS01572	IMG5_183480	TTHERM_00058610	i24992	t81035
CLS01574	TTHERM_00115410	IMG5_183530	t93264	i25003
CLS01574	IMG5_183530	TTHERM_00115410	i25003	t93264
CLS01576	TTHERM_00392790	IMG5_171090	t42365	i10352
CLS01576	TTHERM_00392790	IMG5_171090	t42366	i10353
CLS01576	TTHERM_00392790	IMG5_171090	t42367	i10354
CLS01576	IMG5_171090	TTHERM_00392790	i10352	t42365
CLS01576	IMG5_171090	TTHERM_00392790	i10353	t42366
CLS01576	IMG5_171090	TTHERM_00392790	i10354	t42367
CLS01577	TTHERM_00150030	IMG5_112790	t77437	i5636
CLS01577	TTHERM_00150030	IMG5_112790	t77439	i5637
CLS01577	TTHERM_00150030	IMG5_112790	t77441	i5638
CLS01577	TTHERM_00150030	IMG5_112790	t77442	i5640
CLS01577	IMG5_112790	TTHERM_00150030	i5636	t77437
CLS01577	IMG5_112790	TTHERM_00150030	i5637	t77439
CLS01577	IMG5_112790	TTHERM_00150030	i5638	t77441
CLS01577	IMG5_112790	TTHERM_00150030	i5640	t77442
CLS01579	TTHERM_00446450	IMG5_112770	t26835	i19310
CLS01579	IMG5_112770	TTHERM_00446450	i19310	t26835
CLS01584	TTHERM_01266090	IMG5_181310	t66766	i11085
CLS01584	TTHERM_01266090	IMG5_181310	t66767	i11086
CLS01584	TTHERM_01266090	IMG5_181310	t66768	i11087
CLS01584	IMG5_181310	TTHERM_01266090	i11085	t66766
CLS01584	IMG5_181310	TTHERM_01266090	i11086	t66767
CLS01584	IMG5_181310	TTHERM_01266090	i11087	t66768
CLS01585	TTHERM_00825630	IMG5_181260	t70828	i24806
CLS01585	TTHERM_00825630	IMG5_181260	t70830	i24807
CLS01585	IMG5_181260	TTHERM_00825630	i24806	t70828
CLS01585	IMG5_181260	TTHERM_00825630	i24807	t70830
CLS01587	TTHERM_00388250	IMG5_181290	t102971	i11080
CLS01587	TTHERM_00388250	IMG5_181290	t102974	i11082
CLS01587	TTHERM_00388250	IMG5_181290	t102976	i11083
CLS01587	IMG5_181290	TTHERM_00388250	i11080	t102971
CLS01587	IMG5_181290	TTHERM_00388250	i11082	t102974
CLS01587	IMG5_181290	TTHERM_00388250	i11083	t102976
CLS01588	TTHERM_00713470	IMG5_181060	t1814	i11026
CLS01588	TTHERM_00713470	IMG5_181060	t1815	i11027
CLS01588	TTHERM_00713470	IMG5_181060	t1816	i11028
CLS01588	TTHERM_00713470	IMG5_181060	t1817	i11029
CLS01588	TTHERM_00713470	IMG5_181060	t1818	i11030
CLS01588	TTHERM_00713470	IMG5_181060	t1819	i11031
CLS01588	IMG5_181060	TTHERM_00713470	i11026	t1814
CLS01588	IMG5_181060	TTHERM_00713470	i11027	t1815
CLS01588	IMG5_181060	TTHERM_00713470	i11028	t1816
CLS01588	IMG5_181060	TTHERM_00713470	i11029	t1817
CLS01588	IMG5_181060	TTHERM_00713470	i11030	t1818
CLS01588	IMG5_181060	TTHERM_00713470	i11031	t1819
CLS01590	TTHERM_00383610	IMG5_181390	t49923	i24825
CLS01590	IMG5_181390	TTHERM_00383610	i24825	t49923
CLS01594	TTHERM_00840160	IMG5_181330	t37241	i11090
CLS01594	TTHERM_00840160	IMG5_181330	t37242	i11091
CLS01594	TTHERM_00840160	IMG5_181330	t37247	i11092
CLS01594	TTHERM_00840160	IMG5_181330	t37250	i11093
CLS01594	IMG5_181330	TTHERM_00840160	i11090	t37241
CLS01594	IMG5_181330	TTHERM_00840160	i11091	t37242
CLS01594	IMG5_181330	TTHERM_00840160	i11092	t37247
CLS01594	IMG5_181330	TTHERM_00840160	i11093	t37250
CLS01595	TTHERM_00074350	IMG5_181050	t46236	i24773
CLS01595	TTHERM_00074350	IMG5_181050	t46239	i24777
CLS01595	IMG5_181050	TTHERM_00074350	i24773	t46236
CLS01595	IMG5_181050	TTHERM_00074350	i24777	t46239
CLS01598	TTHERM_00133758	IMG5_166030	t76375	i23519
CLS01598	TTHERM_00133758	IMG5_166030	t76376	i23520
CLS01598	IMG5_166030	TTHERM_00133758	i23519	t76375
CLS01598	IMG5_166030	TTHERM_00133758	i23520	t76376
CLS01602	TTHERM_00865270	IMG5_054010	t37976	i15705
CLS01602	TTHERM_00865270	IMG5_054010	t37977	i15706
CLS01602	TTHERM_00865270	IMG5_054010	t37978	i15707
CLS01602	TTHERM_00865270	IMG5_054010	t37980	i15708
CLS01602	TTHERM_00865270	IMG5_054010	t37981	i15709
CLS01602	IMG5_054010	TTHERM_00865270	i15705	t37976
CLS01602	IMG5_054010	TTHERM_00865270	i15706	t37977
CLS01602	IMG5_054010	TTHERM_00865270	i15707	t37978
CLS01602	IMG5_054010	TTHERM_00865270	i15708	t37980
CLS01602	IMG5_054010	TTHERM_00865270	i15709	t37981
CLS01604	TTHERM_00822060	IMG5_111150	t90387	i19236
CLS01604	TTHERM_00822060	IMG5_111150	t90391	i19237
CLS01604	IMG5_111150	TTHERM_00822060	i19236	t90387
CLS01604	IMG5_111150	TTHERM_00822060	i19237	t90391
CLS01605	TTHERM_00530060	IMG5_111110	t70935	i19220
CLS01605	TTHERM_00530060	IMG5_111110	t70936	i19221
CLS01605	TTHERM_00530060	IMG5_111110	t70938	i19223
CLS01605	IMG5_111110	TTHERM_00530060	i19220	t70935
CLS01605	IMG5_111110	TTHERM_00530060	i19221	t70936
CLS01605	IMG5_111110	TTHERM_00530060	i19223	t70938
CLS01609	TTHERM_00502690	IMG5_001760	t83628	i188
CLS01609	TTHERM_00502690	IMG5_001760	t83630	i190
CLS01609	IMG5_001760	TTHERM_00502690	i188	t83628
CLS01609	IMG5_001760	TTHERM_00502690	i190	t83630
CLS01612	TTHERM_00647310	IMG5_001690	t34161	i13567
CLS01612	TTHERM_00647310	IMG5_001690	t34162	i13568
CLS01612	IMG5_001690	TTHERM_00647310	i13567	t34161
CLS01612	IMG5_001690	TTHERM_00647310	i13568	t34162
CLS01614	TTHERM_00657540	IMG5_001780	t85417	i13577
CLS01614	TTHERM_00657540	IMG5_001780	t85418	i13578
CLS01614	TTHERM_00657540	IMG5_001780	t85419	i13579
CLS01614	TTHERM_00657540	IMG5_001780	t85420	i13580
CLS01614	TTHERM_00657540	IMG5_001780	t85422	i13582
CLS01614	IMG5_001780	TTHERM_00657540	i13577	t85417
CLS01614	IMG5_001780	TTHERM_00657540	i13578	t85418
CLS01614	IMG5_001780	TTHERM_00657540	i13579	t85419
CLS01614	IMG5_001780	TTHERM_00657540	i13580	t85420
CLS01614	IMG5_001780	TTHERM_00657540	i13582	t85422
CLS01617	TTHERM_00678260	IMG5_030220	t86533	i14885
CLS01617	TTHERM_00678260	IMG5_030220	t86534	i14886
CLS01617	IMG5_030220	TTHERM_00678260	i14885	t86533
CLS01617	IMG5_030220	TTHERM_00678260	i14886	t86534
CLS01620	TTHERM_00467890	IMG5_102470	t29290	i4904
CLS01620	TTHERM_00467890	IMG5_102470	t29291	i4905
CLS01620	TTHERM_00467890	IMG5_102470	t29293	i4907
CLS01620	TTHERM_00467890	IMG5_102470	t29294	i4908
CLS01620	TTHERM_00467890	IMG5_102470	t29296	i4909
CLS01620	IMG5_102470	TTHERM_00467890	i4904	t29290
CLS01620	IMG5_102470	TTHERM_00467890	i4905	t29291
CLS01620	IMG5_102470	TTHERM_00467890	i4907	t29293
CLS01620	IMG5_102470	TTHERM_00467890	i4908	t29294
CLS01620	IMG5_102470	TTHERM_00467890	i4909	t29296
CLS01622	TTHERM_00348090	IMG5_102640	t79274	i18487
CLS01622	TTHERM_00348090	IMG5_102640	t79275	i18488
CLS01622	TTHERM_00348090	IMG5_102640	t79276	i18489
CLS01622	IMG5_102640	TTHERM_00348090	i18487	t79274
CLS01622	IMG5_102640	TTHERM_00348090	i18488	t79275
CLS01622	IMG5_102640	TTHERM_00348090	i18489	t79276
CLS01623	TTHERM_01079210	IMG5_102600	t100244	i18478
CLS01623	TTHERM_01079210	IMG5_102600	t100245	i18479
CLS01623	TTHERM_01079210	IMG5_102600	t100246	i18480
CLS01623	IMG5_102600	TTHERM_01079210	i18478	t100244
CLS01623	IMG5_102600	TTHERM_01079210	i18479	t100245
CLS01623	IMG5_102600	TTHERM_01079210	i18480	t100246
CLS01626	TTHERM_00013900	IMG5_102700	t54578	i4948
CLS01626	IMG5_102700	TTHERM_00013900	i4948	t54578
CLS01627	TTHERM_00277490	IMG5_102480	t21704	i18443
CLS01627	TTHERM_00277490	IMG5_102480	t21705	i18444
CLS01627	IMG5_102480	TTHERM_00277490	i18443	t21704
CLS01627	IMG5_102480	TTHERM_00277490	i18444	t21705
CLS01629	TTHERM_00575470	IMG5_160690	t93025	i9410
CLS01629	TTHERM_00575470	IMG5_160690	t93026	i9411
CLS01629	IMG5_160690	TTHERM_00575470	i9410	t93025
CLS01629	IMG5_160690	TTHERM_00575470	i9411	t93026
CLS01632	TTHERM_00463690	IMG5_110760	t95534	i5524
CLS01632	TTHERM_00463690	IMG5_110760	t95535	i5525
CLS01632	TTHERM_00463690	IMG5_110760	t95536	i5526
CLS01632	TTHERM_00463690	IMG5_110760	t95538	i5528
CLS01632	TTHERM_00463690	IMG5_110760	t95539	i5529
CLS01632	TTHERM_00463690	IMG5_110760	t95540	i5530
CLS01632	TTHERM_00463690	IMG5_110760	t95541	i5531
CLS01632	TTHERM_00463690	IMG5_110760	t95542	i5532
CLS01632	TTHERM_00463690	IMG5_110760	t95544	i5534
CLS01632	TTHERM_00463690	IMG5_110760	t95545	i5535
CLS01632	TTHERM_00463690	IMG5_110760	t95548	i5537
CLS01632	IMG5_110760	TTHERM_00463690	i5524	t95534
CLS01632	IMG5_110760	TTHERM_00463690	i5525	t95535
CLS01632	IMG5_110760	TTHERM_00463690	i5526	t95536
CLS01632	IMG5_110760	TTHERM_00463690	i5528	t95538
CLS01632	IMG5_110760	TTHERM_00463690	i5529	t95539
CLS01632	IMG5_110760	TTHERM_00463690	i5530	t95540
CLS01632	IMG5_110760	TTHERM_00463690	i5531	t95541
CLS01632	IMG5_110760	TTHERM_00463690	i5532	t95542
CLS01632	IMG5_110760	TTHERM_00463690	i5534	t95544
CLS01632	IMG5_110760	TTHERM_00463690	i5535	t95545
CLS01632	IMG5_110760	TTHERM_00463690	i5537	t95548
CLS01633	TTHERM_00522460	IMG5_030810	t31560	i14907
CLS01633	TTHERM_00522460	IMG5_030810	t31561	i14908
CLS01633	TTHERM_00522460	IMG5_030810	t31562	i14909
CLS01633	TTHERM_00522460	IMG5_030810	t31564	i14911
CLS01633	IMG5_030810	TTHERM_00522460	i14907	t31560
CLS01633	IMG5_030810	TTHERM_00522460	i14908	t31561
CLS01633	IMG5_030810	TTHERM_00522460	i14909	t31562
CLS01633	IMG5_030810	TTHERM_00522460	i14911	t31564
CLS01635	TTHERM_00196650	IMG5_157590	t59584	i9168
CLS01635	TTHERM_00196650	IMG5_157590	t59585	i9169
CLS01635	IMG5_157590	TTHERM_00196650	i9168	t59584
CLS01635	IMG5_157590	TTHERM_00196650	i9169	t59585
CLS01636	TTHERM_00314860	IMG5_157610	t18815	i9172
CLS01636	TTHERM_00314860	IMG5_157610	t18819	i9173
CLS01636	TTHERM_00314860	IMG5_157610	t18820	i9174
CLS01636	TTHERM_00314860	IMG5_157610	t18822	i9175
CLS01636	IMG5_157610	TTHERM_00314860	i9172	t18815
CLS01636	IMG5_157610	TTHERM_00314860	i9173	t18819
CLS01636	IMG5_157610	TTHERM_00314860	i9174	t18820
CLS01636	IMG5_157610	TTHERM_00314860	i9175	t18822
CLS01638	TTHERM_01084360	IMG5_157580	t91311	i9158
CLS01638	TTHERM_01084360	IMG5_157580	t91312	i9159
CLS01638	TTHERM_01084360	IMG5_157580	t91314	i9160
CLS01638	TTHERM_01084360	IMG5_157580	t91315	i9161
CLS01638	TTHERM_01084360	IMG5_157580	t91317	i9163
CLS01638	TTHERM_01084360	IMG5_157580	t91318	i9164
CLS01638	TTHERM_01084360	IMG5_157580	t91319	i9165
CLS01638	IMG5_157580	TTHERM_01084360	i9158	t91311
CLS01638	IMG5_157580	TTHERM_01084360	i9159	t91312
CLS01638	IMG5_157580	TTHERM_01084360	i9160	t91314
CLS01638	IMG5_157580	TTHERM_01084360	i9161	t91315
CLS01638	IMG5_157580	TTHERM_01084360	i9163	t91317
CLS01638	IMG5_157580	TTHERM_01084360	i9164	t91318
CLS01638	IMG5_157580	TTHERM_01084360	i9165	t91319
CLS01640	TTHERM_00551040	IMG5_161280	t52274	i9441
CLS01640	TTHERM_00551040	IMG5_161280	t52279	i9442
CLS01640	TTHERM_00551040	IMG5_161280	t52280	i9443
CLS01640	TTHERM_00551040	IMG5_161280	t52281	i9445
CLS01640	TTHERM_00551040	IMG5_161280	t52282	i9446
CLS01640	IMG5_161280	TTHERM_00551040	i9441	t52274
CLS01640	IMG5_161280	TTHERM_00551040	i9442	t52279
CLS01640	IMG5_161280	TTHERM_00551040	i9443	t52280
CLS01640	IMG5_161280	TTHERM_00551040	i9445	t52281
CLS01640	IMG5_161280	TTHERM_00551040	i9446	t52282
CLS01647	TTHERM_00446190	IMG5_124920	t79624	i20321
CLS01647	TTHERM_00446190	IMG5_124920	t79625	i20323
CLS01647	IMG5_124920	TTHERM_00446190	i20321	t79624
CLS01647	IMG5_124920	TTHERM_00446190	i20323	t79625
CLS01654	TTHERM_00941570	IMG5_163610	t7203	i23344
CLS01654	TTHERM_00941570	IMG5_163610	t7204	i23345
CLS01654	IMG5_163610	TTHERM_00941570	i23344	t7203
CLS01654	IMG5_163610	TTHERM_00941570	i23345	t7204
CLS01656	TTHERM_00070880	IMG5_163570	t27733	i9645
CLS01656	TTHERM_00070880	IMG5_163570	t27734	i9646
CLS01656	IMG5_163570	TTHERM_00070880	i9645	t27733
CLS01656	IMG5_163570	TTHERM_00070880	i9646	t27734
CLS01658	TTHERM_00410250	IMG5_163530	t82774	i9633
CLS01658	TTHERM_00410250	IMG5_163530	t82775	i9634
CLS01658	TTHERM_00410250	IMG5_163530	t82776	i9635
CLS01658	TTHERM_00410250	IMG5_163530	t82777	i9636
CLS01658	IMG5_163530	TTHERM_00410250	i9633	t82774
CLS01658	IMG5_163530	TTHERM_00410250	i9634	t82775
CLS01658	IMG5_163530	TTHERM_00410250	i9635	t82776
CLS01658	IMG5_163530	TTHERM_00410250	i9636	t82777
CLS01660	TTHERM_00876970	IMG5_163680	t4868	i23357
CLS01660	TTHERM_00876970	IMG5_163680	t4869	i23358
CLS01660	IMG5_163680	TTHERM_00876970	i23357	t4868
CLS01660	IMG5_163680	TTHERM_00876970	i23358	t4869
CLS01663	TTHERM_01261780	IMG5_070690	t13706	i3331
CLS01663	TTHERM_01261780	IMG5_070690	t13708	i3332
CLS01663	IMG5_070690	TTHERM_01261780	i3331	t13706
CLS01663	IMG5_070690	TTHERM_01261780	i3332	t13708
CLS01669	TTHERM_00678570	IMG5_070630	t86626	i16759
CLS01669	IMG5_070630	TTHERM_00678570	i16759	t86626
CLS01674	TTHERM_01211770	IMG5_202470	t12837	i13128
CLS01674	TTHERM_01211770	IMG5_202470	t12838	i13129
CLS01674	TTHERM_01211770	IMG5_202470	t12839	i13130
CLS01674	TTHERM_01211770	IMG5_202470	t12841	i13132
CLS01674	TTHERM_01211770	IMG5_202470	t12842	i13133
CLS01674	TTHERM_01211770	IMG5_202470	t12843	i13134
CLS01674	TTHERM_01211770	IMG5_202470	t12845	i13136
CLS01674	IMG5_202470	TTHERM_01211770	i13128	t12837
CLS01674	IMG5_202470	TTHERM_01211770	i13129	t12838
CLS01674	IMG5_202470	TTHERM_01211770	i13130	t12839
CLS01674	IMG5_202470	TTHERM_01211770	i13132	t12841
CLS01674	IMG5_202470	TTHERM_01211770	i13133	t12842
CLS01674	IMG5_202470	TTHERM_01211770	i13134	t12843
CLS01674	IMG5_202470	TTHERM_01211770	i13136	t12845
CLS01678	TTHERM_00471840	IMG5_069490	t71610	i3236
CLS01678	TTHERM_00471840	IMG5_069490	t71611	i3237
CLS01678	TTHERM_00471840	IMG5_069490	t71613	i3238
CLS01678	IMG5_069490	TTHERM_00471840	i3236	t71610
CLS01678	IMG5_069490	TTHERM_00471840	i3237	t71611
CLS01678	IMG5_069490	TTHERM_00471840	i3238	t71613
CLS01680	TTHERM_00136280	IMG5_176780	t76288	i24480
CLS01680	TTHERM_00136280	IMG5_176780	t76289	i24481
CLS01680	TTHERM_00136280	IMG5_176780	t76290	i24482
CLS01680	TTHERM_00136280	IMG5_176780	t76292	i24483
CLS01680	TTHERM_00136280	IMG5_176780	t76293	i24484
CLS01680	IMG5_176780	TTHERM_00136280	i24480	t76288
CLS01680	IMG5_176780	TTHERM_00136280	i24481	t76289
CLS01680	IMG5_176780	TTHERM_00136280	i24482	t76290
CLS01680	IMG5_176780	TTHERM_00136280	i24483	t76292
CLS01680	IMG5_176780	TTHERM_00136280	i24484	t76293
CLS01684	TTHERM_00142460	IMG5_182260	t78472	i24927
CLS01684	IMG5_182260	TTHERM_00142460	i24927	t78472
CLS01687	TTHERM_00548310	IMG5_168290	t86290	i10078
CLS01687	IMG5_168290	TTHERM_00548310	i10078	t86290
CLS01689	TTHERM_00392840	IMG5_168480	t42347	i10127
CLS01689	TTHERM_00392840	IMG5_168480	t42349	i10128
CLS01689	IMG5_168480	TTHERM_00392840	i10127	t42347
CLS01689	IMG5_168480	TTHERM_00392840	i10128	t42349
CLS01692	TTHERM_00444330	IMG5_168240	t79347	i23699
CLS01692	TTHERM_00444330	IMG5_168240	t79348	i23700
CLS01692	IMG5_168240	TTHERM_00444330	i23699	t79347
CLS01692	IMG5_168240	TTHERM_00444330	i23700	t79348
CLS01694	TTHERM_00146220	IMG5_168580	t26095	i23739
CLS01694	TTHERM_00146220	IMG5_168580	t26097	i23741
CLS01694	IMG5_168580	TTHERM_00146220	i23739	t26095
CLS01694	IMG5_168580	TTHERM_00146220	i23741	t26097
CLS01703	TTHERM_00895590	IMG5_168690	t58837	i23762
CLS01703	IMG5_168690	TTHERM_00895590	i23762	t58837
CLS01710	TTHERM_01080450	IMG5_127440	t90810	i7021
CLS01710	IMG5_127440	TTHERM_01080450	i7021	t90810
CLS01712	TTHERM_00053930	IMG5_127450	t28352	i20490
CLS01712	TTHERM_00053930	IMG5_127450	t28353	i20491
CLS01712	TTHERM_00053930	IMG5_127450	t28354	i20492
CLS01712	TTHERM_00053930	IMG5_127450	t28356	i20493
CLS01712	TTHERM_00053930	IMG5_127450	t28358	i20494
CLS01712	TTHERM_00053930	IMG5_127450	t28359	i20495
CLS01712	IMG5_127450	TTHERM_00053930	i20490	t28352
CLS01712	IMG5_127450	TTHERM_00053930	i20491	t28353
CLS01712	IMG5_127450	TTHERM_00053930	i20492	t28354
CLS01712	IMG5_127450	TTHERM_00053930	i20493	t28356
CLS01712	IMG5_127450	TTHERM_00053930	i20494	t28358
CLS01712	IMG5_127450	TTHERM_00053930	i20495	t28359
CLS01713	TTHERM_00193640	IMG5_127380	t59081	i6999
CLS01713	TTHERM_00193640	IMG5_127380	t59082	i7000
CLS01713	TTHERM_00193640	IMG5_127380	t59083	i7001
CLS01713	TTHERM_00193640	IMG5_127380	t59084	i7002
CLS01713	TTHERM_00193640	IMG5_127380	t59085	i7003
CLS01713	TTHERM_00193640	IMG5_127380	t59088	i7004
CLS01713	TTHERM_00193640	IMG5_127380	t59089	i7005
CLS01713	TTHERM_00193640	IMG5_127380	t59090	i7006
CLS01713	IMG5_127380	TTHERM_00193640	i6999	t59081
CLS01713	IMG5_127380	TTHERM_00193640	i7000	t59082
CLS01713	IMG5_127380	TTHERM_00193640	i7001	t59083
CLS01713	IMG5_127380	TTHERM_00193640	i7002	t59084
CLS01713	IMG5_127380	TTHERM_00193640	i7003	t59085
CLS01713	IMG5_127380	TTHERM_00193640	i7004	t59088
CLS01713	IMG5_127380	TTHERM_00193640	i7005	t59089
CLS01713	IMG5_127380	TTHERM_00193640	i7006	t59090
CLS01715	TTHERM_00723530	IMG5_014170	t68443	i14283
CLS01715	IMG5_014170	TTHERM_00723530	i14283	t68443
CLS01719	TTHERM_01205250	IMG5_052030	t12681	i15655
CLS01719	TTHERM_01205250	IMG5_052030	t12682	i15656
CLS01719	IMG5_052030	TTHERM_01205250	i15655	t12681
CLS01719	IMG5_052030	TTHERM_01205250	i15656	t12682
CLS01720	TTHERM_00261950	IMG5_144190	t64798	i8104
CLS01720	TTHERM_00261950	IMG5_144190	t64799	i8105
CLS01720	TTHERM_00261950	IMG5_144190	t64800	i8106
CLS01720	TTHERM_00261950	IMG5_144190	t64801	i8107
CLS01720	TTHERM_00261950	IMG5_144190	t64806	i8108
CLS01720	TTHERM_00261950	IMG5_144190	t64807	i8109
CLS01720	IMG5_144190	TTHERM_00261950	i8104	t64798
CLS01720	IMG5_144190	TTHERM_00261950	i8105	t64799
CLS01720	IMG5_144190	TTHERM_00261950	i8106	t64800
CLS01720	IMG5_144190	TTHERM_00261950	i8107	t64801
CLS01720	IMG5_144190	TTHERM_00261950	i8108	t64806
CLS01720	IMG5_144190	TTHERM_00261950	i8109	t64807
CLS01722	TTHERM_00624720	IMG5_144220	t42748	i21551
CLS01722	IMG5_144220	TTHERM_00624720	i21551	t42748
CLS01725	TTHERM_00420820	IMG5_113120	t17141	i5648
CLS01725	TTHERM_00420820	IMG5_113120	t17142	i5649
CLS01725	TTHERM_00420820	IMG5_113120	t17143	i5651
CLS01725	IMG5_113120	TTHERM_00420820	i5648	t17141
CLS01725	IMG5_113120	TTHERM_00420820	i5649	t17142
CLS01725	IMG5_113120	TTHERM_00420820	i5651	t17143
CLS01729	TTHERM_00894450	IMG5_008750	t5009	i657
CLS01729	IMG5_008750	TTHERM_00894450	i657	t5009
CLS01733	TTHERM_00295220	IMG5_186770	t21054	i25347
CLS01733	TTHERM_00295220	IMG5_186770	t21055	i25348
CLS01733	TTHERM_00295220	IMG5_186770	t21056	i25349
CLS01733	TTHERM_00295220	IMG5_186770	t21060	i25353
CLS01733	TTHERM_00295220	IMG5_186770	t21061	i25354
CLS01733	TTHERM_00295220	IMG5_186770	t21064	i25355
CLS01733	TTHERM_00295220	IMG5_186770	t21066	i25356
CLS01733	TTHERM_00295220	IMG5_186770	t21071	i25358
CLS01733	TTHERM_00295220	IMG5_186770	t21075	i25360
CLS01733	TTHERM_00295220	IMG5_186770	t21076	i25361
CLS01733	TTHERM_00295220	IMG5_186770	t21077	i25362
CLS01733	TTHERM_00295220	IMG5_186770	t21078	i25363
CLS01733	IMG5_186770	TTHERM_00295220	i25347	t21054
CLS01733	IMG5_186770	TTHERM_00295220	i25348	t21055
CLS01733	IMG5_186770	TTHERM_00295220	i25349	t21056
CLS01733	IMG5_186770	TTHERM_00295220	i25353	t21060
CLS01733	IMG5_186770	TTHERM_00295220	i25354	t21061
CLS01733	IMG5_186770	TTHERM_00295220	i25355	t21064
CLS01733	IMG5_186770	TTHERM_00295220	i25356	t21066
CLS01733	IMG5_186770	TTHERM_00295220	i25358	t21071
CLS01733	IMG5_186770	TTHERM_00295220	i25360	t21075
CLS01733	IMG5_186770	TTHERM_00295220	i25361	t21076
CLS01733	IMG5_186770	TTHERM_00295220	i25362	t21077
CLS01733	IMG5_186770	TTHERM_00295220	i25363	t21078
CLS01743	TTHERM_00690020	IMG5_185590	t87868	i25239
CLS01743	IMG5_185590	TTHERM_00690020	i25239	t87868
CLS01746	TTHERM_00590130	IMG5_185460	t85722	i25197
CLS01746	TTHERM_00590130	IMG5_185460	t85723	i25198
CLS01746	TTHERM_00590130	IMG5_185460	t85724	i25199
CLS01746	TTHERM_00590130	IMG5_185460	t85725	i25200
CLS01746	IMG5_185460	TTHERM_00590130	i25197	t85722
CLS01746	IMG5_185460	TTHERM_00590130	i25198	t85723
CLS01746	IMG5_185460	TTHERM_00590130	i25199	t85724
CLS01746	IMG5_185460	TTHERM_00590130	i25200	t85725
CLS01747	TTHERM_00678300	IMG5_185730	t86578	i25279
CLS01747	IMG5_185730	TTHERM_00678300	i25279	t86578
CLS01750	TTHERM_00894400	IMG5_174410	t5005	i10602
CLS01750	TTHERM_00894400	IMG5_174410	t5006	i10603
CLS01750	IMG5_174410	TTHERM_00894400	i10602	t5005
CLS01750	IMG5_174410	TTHERM_00894400	i10603	t5006
CLS01758	TTHERM_00077610	IMG5_014050	t46497	i14267
CLS01758	TTHERM_00077610	IMG5_014050	t46498	i14268
CLS01758	TTHERM_00077610	IMG5_014050	t46501	i14270
CLS01758	TTHERM_00077610	IMG5_014050	t46502	i14271
CLS01758	IMG5_014050	TTHERM_00077610	i14267	t46497
CLS01758	IMG5_014050	TTHERM_00077610	i14268	t46498
CLS01758	IMG5_014050	TTHERM_00077610	i14270	t46501
CLS01758	IMG5_014050	TTHERM_00077610	i14271	t46502
CLS01766	TTHERM_00420850	IMG5_153370	t69796	i22459
CLS01766	TTHERM_00420850	IMG5_153370	t69797	i22460
CLS01766	TTHERM_00420850	IMG5_153370	t69799	i22461
CLS01766	TTHERM_00420850	IMG5_153370	t69800	i22462
CLS01766	IMG5_153370	TTHERM_00420850	i22459	t69796
CLS01766	IMG5_153370	TTHERM_00420850	i22460	t69797
CLS01766	IMG5_153370	TTHERM_00420850	i22461	t69799
CLS01766	IMG5_153370	TTHERM_00420850	i22462	t69800
CLS01770	TTHERM_00133759	IMG5_003410	t76378	i349
CLS01770	TTHERM_00133759	IMG5_003410	t76379	i350
CLS01770	TTHERM_00133759	IMG5_003410	t76380	i351
CLS01770	TTHERM_00133759	IMG5_003410	t76381	i352
CLS01770	TTHERM_00133759	IMG5_003410	t76382	i353
CLS01770	TTHERM_00133759	IMG5_003410	t76383	i354
CLS01770	TTHERM_00133759	IMG5_003410	t76384	i355
CLS01770	IMG5_003410	TTHERM_00133759	i349	t76378
CLS01770	IMG5_003410	TTHERM_00133759	i350	t76379
CLS01770	IMG5_003410	TTHERM_00133759	i351	t76380
CLS01770	IMG5_003410	TTHERM_00133759	i352	t76381
CLS01770	IMG5_003410	TTHERM_00133759	i353	t76382
CLS01770	IMG5_003410	TTHERM_00133759	i354	t76383
CLS01770	IMG5_003410	TTHERM_00133759	i355	t76384
CLS01772	TTHERM_00474750	IMG5_073390	t28946	i16897
CLS01772	TTHERM_00474750	IMG5_073390	t28947	i16898
CLS01772	TTHERM_00474750	IMG5_073390	t28948	i16899
CLS01772	TTHERM_00474750	IMG5_073390	t28949	i16900
CLS01772	IMG5_073390	TTHERM_00474750	i16897	t28946
CLS01772	IMG5_073390	TTHERM_00474750	i16898	t28947
CLS01772	IMG5_073390	TTHERM_00474750	i16899	t28948
CLS01772	IMG5_073390	TTHERM_00474750	i16900	t28949
CLS01774	TTHERM_00322790	IMG5_153070	t14588	i8755
CLS01774	IMG5_153070	TTHERM_00322790	i8755	t14588
CLS01775	TTHERM_00600110	IMG5_152930	t71265	i8743
CLS01775	TTHERM_00600110	IMG5_152930	t71266	i8744
CLS01775	IMG5_152930	TTHERM_00600110	i8743	t71265
CLS01775	IMG5_152930	TTHERM_00600110	i8744	t71266
CLS01778	TTHERM_01029960	IMG5_142730	t62827	i21427
CLS01778	TTHERM_01029960	IMG5_142730	t62828	i21428
CLS01778	IMG5_142730	TTHERM_01029960	i21427	t62827
CLS01778	IMG5_142730	TTHERM_01029960	i21428	t62828
CLS01781	TTHERM_00140920	IMG5_142820	t78289	i21439
CLS01781	TTHERM_00140920	IMG5_142820	t78290	i21440
CLS01781	TTHERM_00140920	IMG5_142820	t78291	i21441
CLS01781	IMG5_142820	TTHERM_00140920	i21439	t78289
CLS01781	IMG5_142820	TTHERM_00140920	i21440	t78290
CLS01781	IMG5_142820	TTHERM_00140920	i21441	t78291
CLS01787	TTHERM_00849190	IMG5_033680	t89251	i15041
CLS01787	IMG5_033680	TTHERM_00849190	i15041	t89251
CLS01789	TTHERM_00059350	IMG5_115320	t28097	i19457
CLS01789	IMG5_115320	TTHERM_00059350	i19457	t28097
CLS01792	TTHERM_00637780	IMG5_000810	t53105	i13445
CLS01792	TTHERM_00637780	IMG5_000810	t53106	i13446
CLS01792	IMG5_000810	TTHERM_00637780	i13445	t53105
CLS01792	IMG5_000810	TTHERM_00637780	i13446	t53106
CLS01795	TTHERM_00444180	IMG5_001340	t26549	i143
CLS01795	TTHERM_00444180	IMG5_001340	t26550	i144
CLS01795	TTHERM_00444180	IMG5_001340	t26551	i145
CLS01795	TTHERM_00444180	IMG5_001340	t26553	i147
CLS01795	TTHERM_00444180	IMG5_001340	t26554	i148
CLS01795	IMG5_001340	TTHERM_00444180	i143	t26549
CLS01795	IMG5_001340	TTHERM_00444180	i144	t26550
CLS01795	IMG5_001340	TTHERM_00444180	i145	t26551
CLS01795	IMG5_001340	TTHERM_00444180	i147	t26553
CLS01795	IMG5_001340	TTHERM_00444180	i148	t26554
CLS01798	TTHERM_00338460	IMG5_000550	t72831	i21
CLS01798	TTHERM_00338460	IMG5_000550	t72832	i22
CLS01798	TTHERM_00338460	IMG5_000550	t72837	i23
CLS01798	IMG5_000550	TTHERM_00338460	i21	t72831
CLS01798	IMG5_000550	TTHERM_00338460	i22	t72832
CLS01798	IMG5_000550	TTHERM_00338460	i23	t72837
CLS01800	TTHERM_00066830	IMG5_000940	t80817	i13461
CLS01800	TTHERM_00066830	IMG5_000940	t80818	i13465
CLS01800	IMG5_000940	TTHERM_00066830	i13461	t80817
CLS01800	IMG5_000940	TTHERM_00066830	i13465	t80818
CLS01806	TTHERM_00691940	IMG5_000960	t68879	i13468
CLS01806	IMG5_000960	TTHERM_00691940	i13468	t68879
CLS01808	TTHERM_01099250	IMG5_062980	t11600	i2926
CLS01808	IMG5_062980	TTHERM_01099250	i2926	t11600
CLS01819	TTHERM_00074300	IMG5_119280	t46217	i6214
CLS01819	TTHERM_00074300	IMG5_119280	t46218	i6215
CLS01819	TTHERM_00074300	IMG5_119280	t46219	i6216
CLS01819	TTHERM_00074300	IMG5_119280	t46220	i6217
CLS01819	TTHERM_00074300	IMG5_119280	t46221	i6218
CLS01819	TTHERM_00074300	IMG5_119280	t46222	i6219
CLS01819	IMG5_119280	TTHERM_00074300	i6214	t46217
CLS01819	IMG5_119280	TTHERM_00074300	i6215	t46218
CLS01819	IMG5_119280	TTHERM_00074300	i6216	t46219
CLS01819	IMG5_119280	TTHERM_00074300	i6217	t46220
CLS01819	IMG5_119280	TTHERM_00074300	i6218	t46221
CLS01819	IMG5_119280	TTHERM_00074300	i6219	t46222
CLS01820	TTHERM_01207720	IMG5_194290	t66144	i12253
CLS01820	IMG5_194290	TTHERM_01207720	i12253	t66144
CLS01824	TTHERM_00726080	IMG5_194100	t2030	i25966
CLS01824	TTHERM_00726080	IMG5_194100	t2031	i25967
CLS01824	TTHERM_00726080	IMG5_194100	t2032	i25968
CLS01824	TTHERM_00726080	IMG5_194100	t2033	i25969
CLS01824	IMG5_194100	TTHERM_00726080	i25966	t2030
CLS01824	IMG5_194100	TTHERM_00726080	i25967	t2031
CLS01824	IMG5_194100	TTHERM_00726080	i25968	t2032
CLS01824	IMG5_194100	TTHERM_00726080	i25969	t2033
CLS01828	TTHERM_00715650	IMG5_052550	t15946	i2286
CLS01828	TTHERM_00715650	IMG5_052550	t15947	i2287
CLS01828	TTHERM_00715650	IMG5_052550	t15949	i2288
CLS01828	TTHERM_00715650	IMG5_052550	t15953	i2289
CLS01828	IMG5_052550	TTHERM_00715650	i2286	t15946
CLS01828	IMG5_052550	TTHERM_00715650	i2287	t15947
CLS01828	IMG5_052550	TTHERM_00715650	i2288	t15949
CLS01828	IMG5_052550	TTHERM_00715650	i2289	t15953
CLS01830	TTHERM_00529790	IMG5_056190	t18140	i15885
CLS01830	IMG5_056190	TTHERM_00529790	i15885	t18140
CLS01831	TTHERM_00141130	IMG5_139650	t25641	i7907
CLS01831	IMG5_139650	TTHERM_00141130	i7907	t25641
CLS01832	TTHERM_01260750	IMG5_139660	t13694	i7909
CLS01832	TTHERM_01260750	IMG5_139660	t13699	i7911
CLS01832	IMG5_139660	TTHERM_01260750	i7909	t13694
CLS01832	IMG5_139660	TTHERM_01260750	i7911	t13699
CLS01840	TTHERM_00382380	IMG5_113440	t49908	i5667
CLS01840	IMG5_113440	TTHERM_00382380	i5667	t49908
CLS01841	TTHERM_00971650	IMG5_113380	t89133	i19339
CLS01841	TTHERM_00971650	IMG5_113380	t89134	i19340
CLS01841	TTHERM_00971650	IMG5_113380	t89135	i19341
CLS01841	IMG5_113380	TTHERM_00971650	i19339	t89133
CLS01841	IMG5_113380	TTHERM_00971650	i19340	t89134
CLS01841	IMG5_113380	TTHERM_00971650	i19341	t89135
CLS01842	TTHERM_00825440	IMG5_163890	t70804	i9659
CLS01842	TTHERM_00825440	IMG5_163890	t70805	i9660
CLS01842	TTHERM_00825440	IMG5_163890	t70806	i9661
CLS01842	TTHERM_00825440	IMG5_163890	t70807	i9662
CLS01842	IMG5_163890	TTHERM_00825440	i9659	t70804
CLS01842	IMG5_163890	TTHERM_00825440	i9660	t70805
CLS01842	IMG5_163890	TTHERM_00825440	i9661	t70806
CLS01842	IMG5_163890	TTHERM_00825440	i9662	t70807
CLS01845	TTHERM_00961980	IMG5_166230	t7647	i9879
CLS01845	TTHERM_00961980	IMG5_166230	t7648	i9880
CLS01845	TTHERM_00961980	IMG5_166230	t7649	i9881
CLS01845	TTHERM_00961980	IMG5_166230	t7650	i9882
CLS01845	IMG5_166230	TTHERM_00961980	i9879	t7647
CLS01845	IMG5_166230	TTHERM_00961980	i9880	t7648
CLS01845	IMG5_166230	TTHERM_00961980	i9881	t7649
CLS01845	IMG5_166230	TTHERM_00961980	i9882	t7650
CLS01846	TTHERM_00196100	IMG5_066900	t5578	i3144
CLS01846	TTHERM_00196100	IMG5_066900	t5579	i3145
CLS01846	TTHERM_00196100	IMG5_066900	t5580	i3146
CLS01846	TTHERM_00196100	IMG5_066900	t5581	i3147
CLS01846	IMG5_066900	TTHERM_00196100	i3144	t5578
CLS01846	IMG5_066900	TTHERM_00196100	i3145	t5579
CLS01846	IMG5_066900	TTHERM_00196100	i3146	t5580
CLS01846	IMG5_066900	TTHERM_00196100	i3147	t5581
CLS01849	TTHERM_01108700	IMG5_169030	t39159	i10187
CLS01849	TTHERM_01108700	IMG5_169030	t39162	i10189
CLS01849	TTHERM_01108700	IMG5_169030	t39163	i10190
CLS01849	TTHERM_01108700	IMG5_169030	t39164	i10191
CLS01849	IMG5_169030	TTHERM_01108700	i10187	t39159
CLS01849	IMG5_169030	TTHERM_01108700	i10189	t39162
CLS01849	IMG5_169030	TTHERM_01108700	i10190	t39163
CLS01849	IMG5_169030	TTHERM_01108700	i10191	t39164
CLS01855	TTHERM_00773160	IMG5_065950	t69071	i16503
CLS01855	IMG5_065950	TTHERM_00773160	i16503	t69071
CLS01860	TTHERM_00309990	IMG5_151720	t22642	i8613
CLS01860	TTHERM_00309990	IMG5_151720	t22643	i8614
CLS01860	TTHERM_00309990	IMG5_151720	t22644	i8615
CLS01860	TTHERM_00309990	IMG5_151720	t22645	i8616
CLS01860	TTHERM_00309990	IMG5_151720	t22646	i8617
CLS01860	TTHERM_00309990	IMG5_151720	t22650	i8618
CLS01860	IMG5_151720	TTHERM_00309990	i8613	t22642
CLS01860	IMG5_151720	TTHERM_00309990	i8614	t22643
CLS01860	IMG5_151720	TTHERM_00309990	i8615	t22644
CLS01860	IMG5_151720	TTHERM_00309990	i8616	t22645
CLS01860	IMG5_151720	TTHERM_00309990	i8617	t22646
CLS01860	IMG5_151720	TTHERM_00309990	i8618	t22650
CLS01863	TTHERM_00189430	IMG5_151840	t75610	i22291
CLS01863	TTHERM_00189430	IMG5_151840	t75611	i22292
CLS01863	TTHERM_00189430	IMG5_151840	t75612	i22293
CLS01863	IMG5_151840	TTHERM_00189430	i22291	t75610
CLS01863	IMG5_151840	TTHERM_00189430	i22292	t75611
CLS01863	IMG5_151840	TTHERM_00189430	i22293	t75612
CLS01865	TTHERM_00472000	IMG5_151860	t18810	i8634
CLS01865	TTHERM_00472000	IMG5_151860	t18811	i8636
CLS01865	TTHERM_00472000	IMG5_151860	t18812	i8638
CLS01865	IMG5_151860	TTHERM_00472000	i8634	t18810
CLS01865	IMG5_151860	TTHERM_00472000	i8636	t18811
CLS01865	IMG5_151860	TTHERM_00472000	i8638	t18812
CLS01868	TTHERM_00856520	IMG5_151830	t58234	i22286
CLS01868	TTHERM_00856520	IMG5_151830	t58235	i22287
CLS01868	TTHERM_00856520	IMG5_151830	t58236	i22288
CLS01868	TTHERM_00856520	IMG5_151830	t58237	i22289
CLS01868	IMG5_151830	TTHERM_00856520	i22286	t58234
CLS01868	IMG5_151830	TTHERM_00856520	i22287	t58235
CLS01868	IMG5_151830	TTHERM_00856520	i22288	t58236
CLS01868	IMG5_151830	TTHERM_00856520	i22289	t58237
CLS01870	TTHERM_00823910	IMG5_151880	t17896	i22304
CLS01870	IMG5_151880	TTHERM_00823910	i22304	t17896
CLS01880	TTHERM_00628410	IMG5_167660	t95166	i10041
CLS01880	TTHERM_00628410	IMG5_167660	t95167	i10042
CLS01880	IMG5_167660	TTHERM_00628410	i10041	t95166
CLS01880	IMG5_167660	TTHERM_00628410	i10042	t95167
CLS01885	TTHERM_00006270	IMG5_125790	t54014	i20422
CLS01885	TTHERM_00006270	IMG5_125790	t54015	i20423
CLS01885	TTHERM_00006270	IMG5_125790	t54016	i20424
CLS01885	IMG5_125790	TTHERM_00006270	i20422	t54014
CLS01885	IMG5_125790	TTHERM_00006270	i20423	t54015
CLS01885	IMG5_125790	TTHERM_00006270	i20424	t54016
CLS01888	TTHERM_00430070	IMG5_127000	t47923	i20470
CLS01888	TTHERM_00430070	IMG5_127000	t47924	i20471
CLS01888	IMG5_127000	TTHERM_00430070	i20470	t47923
CLS01888	IMG5_127000	TTHERM_00430070	i20471	t47924
CLS01889	TTHERM_00474550	IMG5_165460	t81514	i23472
CLS01889	TTHERM_00474550	IMG5_165460	t81515	i23473
CLS01889	TTHERM_00474550	IMG5_165460	t81516	i23474
CLS01889	TTHERM_00474550	IMG5_165460	t81518	i23476
CLS01889	IMG5_165460	TTHERM_00474550	i23472	t81514
CLS01889	IMG5_165460	TTHERM_00474550	i23473	t81515
CLS01889	IMG5_165460	TTHERM_00474550	i23474	t81516
CLS01889	IMG5_165460	TTHERM_00474550	i23476	t81518
CLS01892	TTHERM_00535660	IMG5_165400	t31858	i23465
CLS01892	IMG5_165400	TTHERM_00535660	i23465	t31858
CLS01893	TTHERM_00145990	IMG5_165290	t26026	i9774
CLS01893	TTHERM_00145990	IMG5_165290	t26027	i9775
CLS01893	IMG5_165290	TTHERM_00145990	i9774	t26026
CLS01893	IMG5_165290	TTHERM_00145990	i9775	t26027
CLS01899	TTHERM_00161740	IMG5_023600	t46838	i14645
CLS01899	IMG5_023600	TTHERM_00161740	i14645	t46838
CLS01911	TTHERM_00318570	IMG5_121190	t72017	i6443
CLS01911	IMG5_121190	TTHERM_00318570	i6443	t72017
CLS01914	TTHERM_00348910	IMG5_028780	t79069	i14810
CLS01914	IMG5_028780	TTHERM_00348910	i14810	t79069
CLS01915	TTHERM_00294750	IMG5_028920	t21200	i14812
CLS01915	TTHERM_00294750	IMG5_028920	t21201	i14813
CLS01915	TTHERM_00294750	IMG5_028920	t21202	i14814
CLS01915	TTHERM_00294750	IMG5_028920	t21203	i14815
CLS01915	TTHERM_00294750	IMG5_028920	t21204	i14816
CLS01915	TTHERM_00294750	IMG5_028920	t21205	i14817
CLS01915	IMG5_028920	TTHERM_00294750	i14812	t21200
CLS01915	IMG5_028920	TTHERM_00294750	i14813	t21201
CLS01915	IMG5_028920	TTHERM_00294750	i14814	t21202
CLS01915	IMG5_028920	TTHERM_00294750	i14815	t21203
CLS01915	IMG5_028920	TTHERM_00294750	i14816	t21204
CLS01915	IMG5_028920	TTHERM_00294750	i14817	t21205
CLS01917	TTHERM_00066910	IMG5_047750	t80807	i2052
CLS01917	TTHERM_00066910	IMG5_047750	t80808	i2053
CLS01917	IMG5_047750	TTHERM_00066910	i2052	t80807
CLS01917	IMG5_047750	TTHERM_00066910	i2053	t80808
CLS01919	TTHERM_00455480	IMG5_190070	t82295	i25616
CLS01919	TTHERM_00455480	IMG5_190070	t82296	i25617
CLS01919	TTHERM_00455480	IMG5_190070	t82297	i25618
CLS01919	TTHERM_00455480	IMG5_190070	t82298	i25619
CLS01919	TTHERM_00455480	IMG5_190070	t82300	i25620
CLS01919	TTHERM_00455480	IMG5_190070	t82301	i25621
CLS01919	TTHERM_00455480	IMG5_190070	t82302	i25622
CLS01919	TTHERM_00455480	IMG5_190070	t82303	i25623
CLS01919	TTHERM_00455480	IMG5_190070	t82304	i25624
[truncated: 8,017 more rows]
[truncated: 1 more columns]
