# Supplementary material for: Evolution of the Exon-Intron Structure in Ciliate Genomes
Source: PLoS One. 2016 Sep 7;11(9):e0161476. doi: 10.1371/journal.pone.0161476 (PMC5014332; doi:10.1371/journal.pone.0161476)
Supplement: S2 File — Tables include COG IDs, protein IDs, and corresponding intron IDs. Conserved introns were identified as described in Methods (“Identification of conserved introns”). (ZIP) [file pone.0161476.s006.zip › Cistrons__Tetrahymena_Ichtiophtirius_Oxytricha_Stylonychia.csv]

CLS00004	TTHERM_00218410	IMG5_189190	Contig14504.0.g56	Contig15971.g17019	t77871	i25591	o34611	s18966
CLS00004	IMG5_189190	TTHERM_00218410	Contig14504.0.g56	Contig15971.g17019	i25591	t77871	o34611	s18966
CLS00004	Contig14504.0.g56	TTHERM_00218410	IMG5_189190	Contig15971.g17019	o34611	t77871	i25591	s18966
CLS00004	Contig15971.g17019	TTHERM_00218410	IMG5_189190	Contig14504.0.g56	s18966	t77871	i25591	o34611
CLS00006	TTHERM_00500850	IMG5_137810	Contig18742.0.g66	Contig15856.g16905	t83398	i21250	o11696	s18847
CLS00006	IMG5_137810	TTHERM_00500850	Contig18742.0.g66	Contig15856.g16905	i21250	t83398	o11696	s18847
CLS00006	Contig18742.0.g66	TTHERM_00500850	IMG5_137810	Contig15856.g16905	o11696	t83398	i21250	s18847
CLS00006	Contig15856.g16905	TTHERM_00500850	IMG5_137810	Contig18742.0.g66	s18847	t83398	i21250	o11696
CLS00010	TTHERM_01020700	IMG5_137550	Contig21891.0.g8	Contig11540.g12345	t38455	i21223	o46205	s13896
CLS00010	TTHERM_01020700	IMG5_137550	Contig21891.0.g8	Contig11540.g12345	t38457	i21225	o46206	s13897
CLS00010	IMG5_137550	TTHERM_01020700	Contig21891.0.g8	Contig11540.g12345	i21223	t38455	o46205	s13896
CLS00010	IMG5_137550	TTHERM_01020700	Contig21891.0.g8	Contig11540.g12345	i21225	t38457	o46206	s13897
CLS00010	Contig21891.0.g8	TTHERM_01020700	IMG5_137550	Contig11540.g12345	o46205	t38455	i21223	s13896
CLS00010	Contig21891.0.g8	TTHERM_01020700	IMG5_137550	Contig11540.g12345	o46206	t38457	i21225	s13897
CLS00010	Contig11540.g12345	TTHERM_01020700	IMG5_137550	Contig21891.0.g8	s13896	t38455	i21223	o46205
CLS00010	Contig11540.g12345	TTHERM_01020700	IMG5_137550	Contig21891.0.g8	s13897	t38457	i21225	o46206
CLS00012	TTHERM_00189080	IMG5_137740	Contig13038.0.g105	Contig11773.g12586	t22899	i21239	o4504	s36420
CLS00012	IMG5_137740	TTHERM_00189080	Contig13038.0.g105	Contig11773.g12586	i21239	t22899	o4504	s36420
CLS00012	Contig13038.0.g105	TTHERM_00189080	IMG5_137740	Contig11773.g12586	o4504	t22899	i21239	s36420
CLS00012	Contig11773.g12586	TTHERM_00189080	IMG5_137740	Contig13038.0.g105	s36420	t22899	i21239	o4504
CLS00021	TTHERM_00895780	IMG5_173760	Contig10719.0.g52	Contig17519.g18643	t58864	i24276	o1083	s42529
CLS00021	TTHERM_00895780	IMG5_173760	Contig10719.0.g52	Contig17519.g18643	t58867	i24279	o1085	s42531
CLS00021	IMG5_173760	TTHERM_00895780	Contig10719.0.g52	Contig17519.g18643	i24276	t58864	o1083	s42529
CLS00021	IMG5_173760	TTHERM_00895780	Contig10719.0.g52	Contig17519.g18643	i24279	t58867	o1085	s42531
CLS00021	Contig10719.0.g52	TTHERM_00895780	IMG5_173760	Contig17519.g18643	o1083	t58864	i24276	s42529
CLS00021	Contig10719.0.g52	TTHERM_00895780	IMG5_173760	Contig17519.g18643	o1085	t58867	i24279	s42531
CLS00021	Contig17519.g18643	TTHERM_00895780	IMG5_173760	Contig10719.0.g52	s42529	t58864	i24276	o1083
CLS00021	Contig17519.g18643	TTHERM_00895780	IMG5_173760	Contig10719.0.g52	s42531	t58867	i24279	o1085
CLS00027	TTHERM_00053800	IMG5_085430	Contig10136.0.g95	Contig16381.g17446	t28385	i3958	o27147	s19400
CLS00027	IMG5_085430	TTHERM_00053800	Contig10136.0.g95	Contig16381.g17446	i3958	t28385	o27147	s19400
CLS00027	Contig10136.0.g95	TTHERM_00053800	IMG5_085430	Contig16381.g17446	o27147	t28385	i3958	s19400
CLS00027	Contig16381.g17446	TTHERM_00053800	IMG5_085430	Contig10136.0.g95	s19400	t28385	i3958	o27147
CLS00030	TTHERM_00053920	IMG5_162070	Contig302.1.g91	Contig8371.g8925	t81113	i9510	o18331	s32785
CLS00030	IMG5_162070	TTHERM_00053920	Contig302.1.g91	Contig8371.g8925	i9510	t81113	o18331	s32785
CLS00030	Contig302.1.g91	TTHERM_00053920	IMG5_162070	Contig8371.g8925	o18331	t81113	i9510	s32785
CLS00030	Contig8371.g8925	TTHERM_00053920	IMG5_162070	Contig302.1.g91	s32785	t81113	i9510	o18331
CLS00039	TTHERM_00456790	IMG5_176490	Contig13399.0.g37	Contig10592.g11310	t82347	i24453	o32758	s35337
CLS00039	TTHERM_00456790	IMG5_176490	Contig13399.0.g37	Contig10592.g11310	t82348	i24454	o32759	s35338
CLS00039	IMG5_176490	TTHERM_00456790	Contig13399.0.g37	Contig10592.g11310	i24453	t82347	o32758	s35337
CLS00039	IMG5_176490	TTHERM_00456790	Contig13399.0.g37	Contig10592.g11310	i24454	t82348	o32759	s35338
CLS00039	Contig13399.0.g37	TTHERM_00456790	IMG5_176490	Contig10592.g11310	o32758	t82347	i24453	s35337
CLS00039	Contig13399.0.g37	TTHERM_00456790	IMG5_176490	Contig10592.g11310	o32759	t82348	i24454	s35338
CLS00039	Contig10592.g11310	TTHERM_00456790	IMG5_176490	Contig13399.0.g37	s35337	t82347	i24453	o32758
CLS00039	Contig10592.g11310	TTHERM_00456790	IMG5_176490	Contig13399.0.g37	s35338	t82348	i24454	o32759
CLS00049	TTHERM_00390040	IMG5_021310	Contig5734.0.g8	Contig10696.g11451	t50266	i14529	o21435	s35470
CLS00049	IMG5_021310	TTHERM_00390040	Contig5734.0.g8	Contig10696.g11451	i14529	t50266	o21435	s35470
CLS00049	Contig5734.0.g8	TTHERM_00390040	IMG5_021310	Contig10696.g11451	o21435	t50266	i14529	s35470
CLS00049	Contig10696.g11451	TTHERM_00390040	IMG5_021310	Contig5734.0.g8	s35470	t50266	i14529	o21435
CLS00066	TTHERM_00624780	IMG5_100490	Contig5382.0.g35	Contig17947.g19076	t42754	i4732	o21043	s42968
CLS00066	TTHERM_00624780	IMG5_100490	Contig5382.0.g35	Contig17947.g19076	t42757	i4735	o21044	s42969
CLS00066	IMG5_100490	TTHERM_00624780	Contig5382.0.g35	Contig17947.g19076	i4732	t42754	o21043	s42968
CLS00066	IMG5_100490	TTHERM_00624780	Contig5382.0.g35	Contig17947.g19076	i4735	t42757	o21044	s42969
CLS00066	Contig5382.0.g35	TTHERM_00624780	IMG5_100490	Contig17947.g19076	o21043	t42754	i4732	s42968
CLS00066	Contig5382.0.g35	TTHERM_00624780	IMG5_100490	Contig17947.g19076	o21044	t42757	i4735	s42969
CLS00066	Contig17947.g19076	TTHERM_00624780	IMG5_100490	Contig5382.0.g35	s42968	t42754	i4732	o21043
CLS00066	Contig17947.g19076	TTHERM_00624780	IMG5_100490	Contig5382.0.g35	s42969	t42757	i4735	o21044
CLS00075	TTHERM_01043060	IMG5_183550	Contig12619.0.g67	Contig7165.g7671	t40096	i25005	o3911	s31489
CLS00075	IMG5_183550	TTHERM_01043060	Contig12619.0.g67	Contig7165.g7671	i25005	t40096	o3911	s31489
CLS00075	Contig12619.0.g67	TTHERM_01043060	IMG5_183550	Contig7165.g7671	o3911	t40096	i25005	s31489
CLS00075	Contig7165.g7671	TTHERM_01043060	IMG5_183550	Contig12619.0.g67	s31489	t40096	i25005	o3911
CLS00080	TTHERM_00118630	IMG5_183540	Contig639.1.g140	Contig4708.g5029	t41843	i11311	o22180	s28777
CLS00080	IMG5_183540	TTHERM_00118630	Contig639.1.g140	Contig4708.g5029	i11311	t41843	o22180	s28777
CLS00080	Contig639.1.g140	TTHERM_00118630	IMG5_183540	Contig4708.g5029	o22180	t41843	i11311	s28777
CLS00080	Contig4708.g5029	TTHERM_00118630	IMG5_183540	Contig639.1.g140	s28777	t41843	i11311	o22180
CLS00082	TTHERM_00649260	IMG5_093060	Contig7152.0.g26	Contig12500.g13341	t69418	i17784	o54730	s15080
CLS00082	IMG5_093060	TTHERM_00649260	Contig7152.0.g26	Contig12500.g13341	i17784	t69418	o54730	s15080
CLS00082	Contig7152.0.g26	TTHERM_00649260	IMG5_093060	Contig12500.g13341	o54730	t69418	i17784	s15080
CLS00082	Contig12500.g13341	TTHERM_00649260	IMG5_093060	Contig7152.0.g26	s15080	t69418	i17784	o54730
CLS00094	TTHERM_01123830	IMG5_181510	Contig11285.0.g26	Contig16110.g17168	t100726	i11118	o1929	s41053
CLS00094	TTHERM_01123830	IMG5_181510	Contig11285.0.g26	Contig16110.g17168	t100728	i11120	o1931	s41054
CLS00094	TTHERM_01123830	IMG5_181510	Contig11285.0.g26	Contig16110.g17168	t100729	i11121	o1932	s41055
CLS00094	IMG5_181510	TTHERM_01123830	Contig11285.0.g26	Contig16110.g17168	i11118	t100726	o1929	s41053
CLS00094	IMG5_181510	TTHERM_01123830	Contig11285.0.g26	Contig16110.g17168	i11120	t100728	o1931	s41054
CLS00094	IMG5_181510	TTHERM_01123830	Contig11285.0.g26	Contig16110.g17168	i11121	t100729	o1932	s41055
CLS00094	Contig11285.0.g26	TTHERM_01123830	IMG5_181510	Contig16110.g17168	o1929	t100726	i11118	s41053
CLS00094	Contig11285.0.g26	TTHERM_01123830	IMG5_181510	Contig16110.g17168	o1931	t100728	i11120	s41054
CLS00094	Contig11285.0.g26	TTHERM_01123830	IMG5_181510	Contig16110.g17168	o1932	t100729	i11121	s41055
CLS00094	Contig16110.g17168	TTHERM_01123830	IMG5_181510	Contig11285.0.g26	s41053	t100726	i11118	o1929
CLS00094	Contig16110.g17168	TTHERM_01123830	IMG5_181510	Contig11285.0.g26	s41054	t100728	i11120	o1931
CLS00094	Contig16110.g17168	TTHERM_01123830	IMG5_181510	Contig11285.0.g26	s41055	t100729	i11121	o1932
CLS00098	TTHERM_00161210	IMG5_181470	Contig1173.0.g62	Contig10247.g10936	t98814	i24846	o29802	s12227
CLS00098	TTHERM_00161210	IMG5_181470	Contig1173.0.g62	Contig10247.g10936	t98815	i24847	o29803	s12228
CLS00098	IMG5_181470	TTHERM_00161210	Contig1173.0.g62	Contig10247.g10936	i24846	t98814	o29802	s12227
CLS00098	IMG5_181470	TTHERM_00161210	Contig1173.0.g62	Contig10247.g10936	i24847	t98815	o29803	s12228
CLS00098	Contig1173.0.g62	TTHERM_00161210	IMG5_181470	Contig10247.g10936	o29802	t98814	i24846	s12227
CLS00098	Contig1173.0.g62	TTHERM_00161210	IMG5_181470	Contig10247.g10936	o29803	t98815	i24847	s12228
CLS00098	Contig10247.g10936	TTHERM_00161210	IMG5_181470	Contig1173.0.g62	s12227	t98814	i24846	o29802
CLS00098	Contig10247.g10936	TTHERM_00161210	IMG5_181470	Contig1173.0.g62	s12228	t98815	i24847	o29803
CLS00104	TTHERM_00138449	IMG5_181490	Contig922.0.g42	Contig13795.g14711	t23354	i24853	o25802	s38644
CLS00104	IMG5_181490	TTHERM_00138449	Contig922.0.g42	Contig13795.g14711	i24853	t23354	o25802	s38644
CLS00104	Contig922.0.g42	TTHERM_00138449	IMG5_181490	Contig13795.g14711	o25802	t23354	i24853	s38644
CLS00104	Contig13795.g14711	TTHERM_00138449	IMG5_181490	Contig922.0.g42	s38644	t23354	i24853	o25802
CLS00123	TTHERM_00773760	IMG5_094380	Contig17708.0.g29	Contig18249.g19391	t16665	i17827	o39604	s43293
CLS00123	IMG5_094380	TTHERM_00773760	Contig17708.0.g29	Contig18249.g19391	i17827	t16665	o39604	s43293
CLS00123	Contig17708.0.g29	TTHERM_00773760	IMG5_094380	Contig18249.g19391	o39604	t16665	i17827	s43293
CLS00123	Contig18249.g19391	TTHERM_00773760	IMG5_094380	Contig17708.0.g29	s43293	t16665	i17827	o39604
CLS00127	TTHERM_00633530	IMG5_001770	Contig17526.0.g72	Contig12250.g13086	t52838	i192	o39335	s36926
CLS00127	IMG5_001770	TTHERM_00633530	Contig17526.0.g72	Contig12250.g13086	i192	t52838	o39335	s36926
CLS00127	Contig17526.0.g72	TTHERM_00633530	IMG5_001770	Contig12250.g13086	o39335	t52838	i192	s36926
CLS00127	Contig12250.g13086	TTHERM_00633530	IMG5_001770	Contig17526.0.g72	s36926	t52838	i192	o39335
CLS00138	TTHERM_00564100	IMG5_192890	Contig16959.0.g38	Contig9176.g9817	t32648	i12120	o9607	s10977
CLS00138	IMG5_192890	TTHERM_00564100	Contig16959.0.g38	Contig9176.g9817	i12120	t32648	o9607	s10977
CLS00138	Contig16959.0.g38	TTHERM_00564100	IMG5_192890	Contig9176.g9817	o9607	t32648	i12120	s10977
CLS00138	Contig9176.g9817	TTHERM_00564100	IMG5_192890	Contig16959.0.g38	s10977	t32648	i12120	o9607
CLS00141	TTHERM_00476880	IMG5_110770	Contig10148.0.g41	Contig8089.g8625	t84313	i5540	o27157	s9743
CLS00141	IMG5_110770	TTHERM_00476880	Contig10148.0.g41	Contig8089.g8625	i5540	t84313	o27157	s9743
CLS00141	Contig10148.0.g41	TTHERM_00476880	IMG5_110770	Contig8089.g8625	o27157	t84313	i5540	s9743
CLS00141	Contig8089.g8625	TTHERM_00476880	IMG5_110770	Contig10148.0.g41	s9743	t84313	i5540	o27157
CLS00150	TTHERM_00571860	IMG5_124890	Contig20211.0.g80	Contig9960.g10643	t40891	i6813	o43514	s11934
CLS00150	IMG5_124890	TTHERM_00571860	Contig20211.0.g80	Contig9960.g10643	i6813	t40891	o43514	s11934
CLS00150	Contig20211.0.g80	TTHERM_00571860	IMG5_124890	Contig9960.g10643	o43514	t40891	i6813	s11934
CLS00150	Contig9960.g10643	TTHERM_00571860	IMG5_124890	Contig20211.0.g80	s11934	t40891	i6813	o43514
CLS00151	TTHERM_00193900	IMG5_124930	Contig8850.0.g80	Contig14305.g15240	t59177	i6819	o57222	s39173
CLS00151	TTHERM_00193900	IMG5_124930	Contig8850.0.g80	Contig14305.g15240	t59187	i6825	o57224	s39175
CLS00151	IMG5_124930	TTHERM_00193900	Contig8850.0.g80	Contig14305.g15240	i6819	t59177	o57222	s39173
CLS00151	IMG5_124930	TTHERM_00193900	Contig8850.0.g80	Contig14305.g15240	i6825	t59187	o57224	s39175
CLS00151	Contig8850.0.g80	TTHERM_00193900	IMG5_124930	Contig14305.g15240	o57222	t59177	i6819	s39173
CLS00151	Contig8850.0.g80	TTHERM_00193900	IMG5_124930	Contig14305.g15240	o57224	t59187	i6825	s39175
CLS00151	Contig14305.g15240	TTHERM_00193900	IMG5_124930	Contig8850.0.g80	s39173	t59177	i6819	o57222
CLS00151	Contig14305.g15240	TTHERM_00193900	IMG5_124930	Contig8850.0.g80	s39175	t59187	i6825	o57224
CLS00170	TTHERM_00653620	IMG5_202310	Contig22002.0.g104	Contig12936.g13802	t96842	i13074	o46471	s37679
CLS00170	IMG5_202310	TTHERM_00653620	Contig22002.0.g104	Contig12936.g13802	i13074	t96842	o46471	s37679
CLS00170	Contig22002.0.g104	TTHERM_00653620	IMG5_202310	Contig12936.g13802	o46471	t96842	i13074	s37679
CLS00170	Contig12936.g13802	TTHERM_00653620	IMG5_202310	Contig22002.0.g104	s37679	t96842	i13074	o46471
CLS00173	TTHERM_01085550	IMG5_202290	Contig9539.0.g56	Contig8842.g9445	t39288	i13068	o58373	s10596
CLS00173	IMG5_202290	TTHERM_01085550	Contig9539.0.g56	Contig8842.g9445	i13068	t39288	o58373	s10596
CLS00173	Contig9539.0.g56	TTHERM_01085550	IMG5_202290	Contig8842.g9445	o58373	t39288	i13068	s10596
CLS00173	Contig8842.g9445	TTHERM_01085550	IMG5_202290	Contig9539.0.g56	s10596	t39288	i13068	o58373
CLS00195	TTHERM_00194500	IMG5_168700	Contig15609.0.g93	Contig11751.g12566	t59321	i10154	o7955	s36414
CLS00195	IMG5_168700	TTHERM_00194500	Contig15609.0.g93	Contig11751.g12566	i10154	t59321	o7955	s36414
CLS00195	Contig15609.0.g93	TTHERM_00194500	IMG5_168700	Contig11751.g12566	o7955	t59321	i10154	s36414
CLS00195	Contig11751.g12566	TTHERM_00194500	IMG5_168700	Contig15609.0.g93	s36414	t59321	i10154	o7955
CLS00196	TTHERM_00316540	IMG5_168330	Contig20178.0.g32	Contig10235.g10923	t18967	i10082	o43450	s12219
CLS00196	IMG5_168330	TTHERM_00316540	Contig20178.0.g32	Contig10235.g10923	i10082	t18967	o43450	s12219
CLS00196	Contig20178.0.g32	TTHERM_00316540	IMG5_168330	Contig10235.g10923	o43450	t18967	i10082	s12219
CLS00196	Contig10235.g10923	TTHERM_00316540	IMG5_168330	Contig20178.0.g32	s12219	t18967	i10082	o43450
CLS00200	TTHERM_00486790	IMG5_168710	Contig22482.0.g88	Contig9014.g9639	t70165	i10157	o16688	s33511
CLS00200	IMG5_168710	TTHERM_00486790	Contig22482.0.g88	Contig9014.g9639	i10157	t70165	o16688	s33511
CLS00200	Contig22482.0.g88	TTHERM_00486790	IMG5_168710	Contig9014.g9639	o16688	t70165	i10157	s33511
CLS00200	Contig9014.g9639	TTHERM_00486790	IMG5_168710	Contig22482.0.g88	s33511	t70165	i10157	o16688
CLS00207	TTHERM_00112410	IMG5_127350	Contig12680.0.g79	Contig13846.g14773	t41514	i6990	o31541	s16577
CLS00207	TTHERM_00112410	IMG5_127350	Contig12680.0.g79	Contig13846.g14773	t41516	i6992	o31542	s16578
CLS00207	IMG5_127350	TTHERM_00112410	Contig12680.0.g79	Contig13846.g14773	i6990	t41514	o31541	s16577
CLS00207	IMG5_127350	TTHERM_00112410	Contig12680.0.g79	Contig13846.g14773	i6992	t41516	o31542	s16578
CLS00207	Contig12680.0.g79	TTHERM_00112410	IMG5_127350	Contig13846.g14773	o31541	t41514	i6990	s16577
CLS00207	Contig12680.0.g79	TTHERM_00112410	IMG5_127350	Contig13846.g14773	o31542	t41516	i6992	s16578
CLS00207	Contig13846.g14773	TTHERM_00112410	IMG5_127350	Contig12680.0.g79	s16577	t41514	i6990	o31541
CLS00207	Contig13846.g14773	TTHERM_00112410	IMG5_127350	Contig12680.0.g79	s16578	t41516	i6992	o31542
CLS00219	TTHERM_00134970	IMG5_074360	Contig18220.0.g17	Contig16789.g17881	t23719	i16935	o11111	s41848
CLS00219	IMG5_074360	TTHERM_00134970	Contig18220.0.g17	Contig16789.g17881	i16935	t23719	o11111	s41848
CLS00219	Contig18220.0.g17	TTHERM_00134970	IMG5_074360	Contig16789.g17881	o11111	t23719	i16935	s41848
CLS00219	Contig16789.g17881	TTHERM_00134970	IMG5_074360	Contig18220.0.g17	s41848	t23719	i16935	o11111
CLS00224	TTHERM_00486310	IMG5_054710	Contig22110.0.g40	Contig12535.g13377	t17325	i2392	o46658	s15117
CLS00224	IMG5_054710	TTHERM_00486310	Contig22110.0.g40	Contig12535.g13377	i2392	t17325	o46658	s15117
CLS00224	Contig22110.0.g40	TTHERM_00486310	IMG5_054710	Contig12535.g13377	o46658	t17325	i2392	s15117
CLS00224	Contig12535.g13377	TTHERM_00486310	IMG5_054710	Contig22110.0.g40	s15117	t17325	i2392	o46658
CLS00225	TTHERM_00571670	IMG5_054730	Contig21128.0.g80	Contig14918.g15901	t92455	i15752	o44932	s17776
CLS00225	IMG5_054730	TTHERM_00571670	Contig21128.0.g80	Contig14918.g15901	i15752	t92455	o44932	s17776
CLS00227	TTHERM_00353370	IMG5_186780	Contig1262.0.g65	Contig18241.g19381	t26175	i25370	o31430	s43280
CLS00227	IMG5_186780	TTHERM_00353370	Contig1262.0.g65	Contig18241.g19381	i25370	t26175	o31430	s43280
CLS00227	Contig1262.0.g65	TTHERM_00353370	IMG5_186780	Contig18241.g19381	o31430	t26175	i25370	s43280
CLS00227	Contig18241.g19381	TTHERM_00353370	IMG5_186780	Contig1262.0.g65	s43280	t26175	i25370	o31430
CLS00241	TTHERM_00137550	IMG5_185690	Contig2233.0.g90	Contig10016.g10704	t23600	i11495	o16555	s34711
CLS00241	IMG5_185690	TTHERM_00137550	Contig2233.0.g90	Contig10016.g10704	i11495	t23600	o16555	s34711
CLS00241	Contig2233.0.g90	TTHERM_00137550	IMG5_185690	Contig10016.g10704	o16555	t23600	i11495	s34711
CLS00241	Contig10016.g10704	TTHERM_00137550	IMG5_185690	Contig2233.0.g90	s34711	t23600	i11495	o16555
CLS00242	TTHERM_00023980	IMG5_185400	Contig21120.0.g73	Contig12296.g13135	t1073	i25173	o14786	s14864
CLS00242	IMG5_185400	TTHERM_00023980	Contig21120.0.g73	Contig12296.g13135	i25173	t1073	o14786	s14864
CLS00242	Contig21120.0.g73	TTHERM_00023980	IMG5_185400	Contig12296.g13135	o14786	t1073	i25173	s14864
CLS00242	Contig12296.g13135	TTHERM_00023980	IMG5_185400	Contig21120.0.g73	s14864	t1073	i25173	o14786
CLS00255	TTHERM_00420030	IMG5_063460	Contig17392.0.g62	Contig18685.g19846	t16981	i2974	o39130	s43719
CLS00255	TTHERM_00420030	IMG5_063460	Contig17392.0.g62	Contig18685.g19846	t16984	i2977	o39132	s43721
CLS00255	IMG5_063460	TTHERM_00420030	Contig17392.0.g62	Contig18685.g19846	i2974	t16981	o39130	s43719
CLS00255	IMG5_063460	TTHERM_00420030	Contig17392.0.g62	Contig18685.g19846	i2977	t16984	o39132	s43721
CLS00255	Contig17392.0.g62	TTHERM_00420030	IMG5_063460	Contig18685.g19846	o39130	t16981	i2974	s43719
CLS00255	Contig17392.0.g62	TTHERM_00420030	IMG5_063460	Contig18685.g19846	o39132	t16984	i2977	s43721
CLS00255	Contig18685.g19846	TTHERM_00420030	IMG5_063460	Contig17392.0.g62	s43719	t16981	i2974	o39130
CLS00255	Contig18685.g19846	TTHERM_00420030	IMG5_063460	Contig17392.0.g62	s43721	t16984	i2977	o39132
CLS00258	TTHERM_00160690	IMG5_153440	Contig1266.1.g34	Contig4179.g4465	t98908	i22481	o31491	s5003
CLS00258	IMG5_153440	TTHERM_00160690	Contig1266.1.g34	Contig4179.g4465	i22481	t98908	o31491	s5003
CLS00258	Contig1266.1.g34	TTHERM_00160690	IMG5_153440	Contig4179.g4465	o31491	t98908	i22481	s5003
CLS00258	Contig4179.g4465	TTHERM_00160690	IMG5_153440	Contig1266.1.g34	s5003	t98908	i22481	o31491
CLS00258	Contig4179.g4465	TTHERM_00160690	IMG5_153440	Contig1266.1.g34	s5004	t98910	i22483	o31492
CLS00278	TTHERM_00716270	IMG5_142840	Contig18445.0.g39	Contig14846.g15816	t16071	i8026	o11427	s39749
CLS00278	TTHERM_00716270	IMG5_142840	Contig18445.0.g39	Contig14846.g15816	t16073	i8028	o11428	s39750
CLS00278	IMG5_142840	TTHERM_00716270	Contig18445.0.g39	Contig14846.g15816	i8026	t16071	o11427	s39749
CLS00278	IMG5_142840	TTHERM_00716270	Contig18445.0.g39	Contig14846.g15816	i8028	t16073	o11428	s39750
CLS00278	Contig18445.0.g39	TTHERM_00716270	IMG5_142840	Contig14846.g15816	o11427	t16071	i8026	s39749
CLS00278	Contig18445.0.g39	TTHERM_00716270	IMG5_142840	Contig14846.g15816	o11428	t16073	i8028	s39750
CLS00278	Contig14846.g15816	TTHERM_00716270	IMG5_142840	Contig18445.0.g39	s39749	t16071	i8026	o11427
CLS00278	Contig14846.g15816	TTHERM_00716270	IMG5_142840	Contig18445.0.g39	s39750	t16073	i8028	o11428
CLS00279	TTHERM_00316170	IMG5_089160	Contig3407.0.1.g48	Contig11183.g11950	t71717	i4082	o49415	s35872
CLS00282	TTHERM_00762930	IMG5_117000	Contig1053.1.g21	Contig19273.g20431	t36681	i19647	o817	s44298
CLS00282	IMG5_117000	TTHERM_00762930	Contig1053.1.g21	Contig19273.g20431	i19647	t36681	o817	s44298
CLS00282	Contig1053.1.g21	TTHERM_00762930	IMG5_117000	Contig19273.g20431	o817	t36681	i19647	s44298
CLS00282	Contig19273.g20431	TTHERM_00762930	IMG5_117000	Contig1053.1.g21	s44298	t36681	i19647	o817
CLS00286	TTHERM_01109770	IMG5_000700	Contig22520.0.g95	Contig4853.g5191	t91343	i13428	o16726	s5834
CLS00286	IMG5_000700	TTHERM_01109770	Contig22520.0.g95	Contig4853.g5191	i13428	t91343	o16726	s5834
CLS00286	Contig22520.0.g95	TTHERM_01109770	IMG5_000700	Contig4853.g5191	o16726	t91343	i13428	s5834
CLS00286	Contig4853.g5191	TTHERM_01109770	IMG5_000700	Contig22520.0.g95	s5834	t91343	i13428	o16726
CLS00289	TTHERM_00492940	IMG5_001210	Contig6265.0.g103	Contig4709.g5030	t29613	i13507	o22024	s28779
CLS00289	IMG5_001210	TTHERM_00492940	Contig6265.0.g103	Contig4709.g5030	i13507	t29613	o22024	s28779
CLS00289	Contig6265.0.g103	TTHERM_00492940	IMG5_001210	Contig4709.g5030	o22024	t29613	i13507	s28779
CLS00289	Contig4709.g5030	TTHERM_00492940	IMG5_001210	Contig6265.0.g103	s28779	t29613	i13507	o22024
CLS00295	TTHERM_00411810	IMG5_000530	Contig21128.0.g79	Contig14918.g15902	t30786	i13382	o14798	s39835
CLS00295	IMG5_000530	TTHERM_00411810	Contig21128.0.g79	Contig14918.g15902	i13382	t30786	o14798	s39835
CLS00295	Contig21128.0.g79	TTHERM_00411810	IMG5_000530	Contig14918.g15902	o14798	t30786	i13382	s39835
CLS00295	Contig14918.g15902	TTHERM_00411810	IMG5_000530	Contig21128.0.g79	s39835	t30786	i13382	o14798
CLS00300	TTHERM_00688300	IMG5_001050	Contig376.0.0.g31	Contig19717.g20910	t87688	i13489	o19192	s23307
CLS00300	IMG5_001050	TTHERM_00688300	Contig376.0.0.g31	Contig19717.g20910	i13489	t87688	o19192	s23307
CLS00300	Contig376.0.0.g31	TTHERM_00688300	IMG5_001050	Contig19717.g20910	o19192	t87688	i13489	s23307
CLS00300	Contig19717.g20910	TTHERM_00688300	IMG5_001050	Contig376.0.0.g31	s23307	t87688	i13489	o19192
CLS00305	TTHERM_00766530	IMG5_000620	Contig14316.0.g82	Contig10492.g11197	t88286	i13397	o34312	s35227
CLS00305	IMG5_000620	TTHERM_00766530	Contig14316.0.g82	Contig10492.g11197	i13397	t88286	o34312	s35227
CLS00305	Contig14316.0.g82	TTHERM_00766530	IMG5_000620	Contig10492.g11197	o34312	t88286	i13397	s35227
CLS00305	Contig10492.g11197	TTHERM_00766530	IMG5_000620	Contig14316.0.g82	s35227	t88286	i13397	o34312
CLS00308	TTHERM_00188930	IMG5_119290	Contig7339.0.g17	Contig11222.g11983	t22842	i6222	o54958	s13435
CLS00308	IMG5_119290	TTHERM_00188930	Contig7339.0.g17	Contig11222.g11983	i6222	t22842	o54958	s13435
CLS00308	Contig7339.0.g17	TTHERM_00188930	IMG5_119290	Contig11222.g11983	o54958	t22842	i6222	s13435
CLS00308	Contig11222.g11983	TTHERM_00188930	IMG5_119290	Contig7339.0.g17	s13435	t22842	i6222	o54958
CLS00317	TTHERM_00941450	IMG5_194080	Contig486.1.g67	Contig12670.g13522	t7179	i25964	o51480	s15265
CLS00317	IMG5_194080	TTHERM_00941450	Contig486.1.g67	Contig12670.g13522	i25964	t7179	o51480	s15265
CLS00317	Contig486.1.g67	TTHERM_00941450	IMG5_194080	Contig12670.g13522	o51480	t7179	i25964	s15265
CLS00317	Contig12670.g13522	TTHERM_00941450	IMG5_194080	Contig486.1.g67	s15265	t7179	i25964	o51480
CLS00325	TTHERM_00474738	IMG5_090120	Contig899.1.g81	Contig17357.g18475	t28933	i17528	o25457	s42376
CLS00325	IMG5_090120	TTHERM_00474738	Contig899.1.g81	Contig17357.g18475	i17528	t28933	o25457	s42376
CLS00325	Contig899.1.g81	TTHERM_00474738	IMG5_090120	Contig17357.g18475	o25457	t28933	i17528	s42376
CLS00325	Contig17357.g18475	TTHERM_00474738	IMG5_090120	Contig899.1.g81	s42376	t28933	i17528	o25457
CLS00329	TTHERM_00292070	IMG5_113420	Contig11427.0.g27	Contig12829.g13690	t72477	i19359	o29281	s37558
CLS00329	TTHERM_00292070	IMG5_113420	Contig11427.0.g27	Contig12829.g13690	t72479	i19361	o29282	s37559
CLS00329	IMG5_113420	TTHERM_00292070	Contig11427.0.g27	Contig12829.g13690	i19359	t72477	o29281	s37558
CLS00329	IMG5_113420	TTHERM_00292070	Contig11427.0.g27	Contig12829.g13690	i19361	t72479	o29282	s37559
CLS00329	Contig11427.0.g27	TTHERM_00292070	IMG5_113420	Contig12829.g13690	o29281	t72477	i19359	s37558
CLS00329	Contig11427.0.g27	TTHERM_00292070	IMG5_113420	Contig12829.g13690	o29282	t72479	i19361	s37559
CLS00329	Contig12829.g13690	TTHERM_00292070	IMG5_113420	Contig11427.0.g27	s37558	t72477	i19359	o29281
CLS00329	Contig12829.g13690	TTHERM_00292070	IMG5_113420	Contig11427.0.g27	s37559	t72479	i19361	o29282
CLS00330	TTHERM_00499570	IMG5_018870	Contig1359.1.g24	Contig4368.g4671	t31145	i14400	o33084	s28439
CLS00330	TTHERM_00499570	IMG5_018870	Contig1359.1.g24	Contig4368.g4671	t31149	i14404	o33085	s28440
CLS00330	IMG5_018870	TTHERM_00499570	Contig1359.1.g24	Contig4368.g4671	i14400	t31145	o33084	s28439
CLS00330	IMG5_018870	TTHERM_00499570	Contig1359.1.g24	Contig4368.g4671	i14404	t31149	o33085	s28440
CLS00330	Contig1359.1.g24	TTHERM_00499570	IMG5_018870	Contig4368.g4671	o33084	t31145	i14400	s28439
CLS00330	Contig1359.1.g24	TTHERM_00499570	IMG5_018870	Contig4368.g4671	o33085	t31149	i14404	s28440
CLS00330	Contig4368.g4671	TTHERM_00499570	IMG5_018870	Contig1359.1.g24	s28439	t31145	i14400	o33084
CLS00330	Contig4368.g4671	TTHERM_00499570	IMG5_018870	Contig1359.1.g24	s28440	t31149	i14404	o33085
CLS00340	TTHERM_00444800	IMG5_066070	Contig22642.0.g106	Contig8067.g8605	t26687	i3122	o47342	s9725
CLS00340	IMG5_066070	TTHERM_00444800	Contig22642.0.g106	Contig8067.g8605	i3122	t26687	o47342	s9725
CLS00340	Contig22642.0.g106	TTHERM_00444800	IMG5_066070	Contig8067.g8605	o47342	t26687	i3122	s9725
CLS00340	Contig8067.g8605	TTHERM_00444800	IMG5_066070	Contig22642.0.g106	s9725	t26687	i3122	o47342
CLS00341	TTHERM_00522160	IMG5_066000	Contig18273.0.1.g60	Contig8068.g8606	t31466	i3113	o11178	s32401
CLS00341	IMG5_066000	TTHERM_00522160	Contig18273.0.1.g60	Contig8068.g8606	i3113	t31466	o11178	s32401
CLS00341	Contig18273.0.1.g60	TTHERM_00522160	IMG5_066000	Contig8068.g8606	o11178	t31466	i3113	s32401
CLS00341	Contig8068.g8606	TTHERM_00522160	IMG5_066000	Contig18273.0.1.g60	s32401	t31466	i3113	o11178
CLS00348	TTHERM_00080020	IMG5_167730	Contig21976.0.g73	Contig18086.g19224	t46809	i23661	o15988	s21459
CLS00348	IMG5_167730	TTHERM_00080020	Contig21976.0.g73	Contig18086.g19224	i23661	t46809	o15988	s21459
CLS00348	Contig21976.0.g73	TTHERM_00080020	IMG5_167730	Contig18086.g19224	o15988	t46809	i23661	s21459
CLS00348	Contig18086.g19224	TTHERM_00080020	IMG5_167730	Contig21976.0.g73	s21459	t46809	i23661	o15988
CLS00349	TTHERM_00267910	IMG5_054580	Contig22449.0.g38	Contig9346.g9989	t20070	i15735	o16676	s11209
CLS00349	TTHERM_00267910	IMG5_054580	Contig22449.0.g38	Contig9346.g9989	t20071	i15736	o16677	s11210
CLS00349	IMG5_054580	TTHERM_00267910	Contig22449.0.g38	Contig9346.g9989	i15735	t20070	o16676	s11209
CLS00349	IMG5_054580	TTHERM_00267910	Contig22449.0.g38	Contig9346.g9989	i15736	t20071	o16677	s11210
CLS00349	Contig22449.0.g38	TTHERM_00267910	IMG5_054580	Contig9346.g9989	o16676	t20070	i15735	s11209
CLS00349	Contig22449.0.g38	TTHERM_00267910	IMG5_054580	Contig9346.g9989	o16677	t20071	i15736	s11210
CLS00349	Contig9346.g9989	TTHERM_00267910	IMG5_054580	Contig22449.0.g38	s11209	t20070	i15735	o16676
CLS00349	Contig9346.g9989	TTHERM_00267910	IMG5_054580	Contig22449.0.g38	s11210	t20071	i15736	o16677
CLS00354	TTHERM_00481320	IMG5_159710	Contig9730.0.g86	Contig17926.g19057	t32231	i23016	o58719	s42957
CLS00354	IMG5_159710	TTHERM_00481320	Contig9730.0.g86	Contig17926.g19057	i23016	t32231	o58719	s42957
CLS00354	Contig9730.0.g86	TTHERM_00481320	IMG5_159710	Contig17926.g19057	o58719	t32231	i23016	s42957
CLS00354	Contig17926.g19057	TTHERM_00481320	IMG5_159710	Contig9730.0.g86	s42957	t32231	i23016	o58719
CLS00373	TTHERM_00821910	IMG5_165330	Contig21267.0.g52	Contig11105.g11867	t38738	i23454	o14960	s13286
CLS00373	IMG5_165330	TTHERM_00821910	Contig21267.0.g52	Contig11105.g11867	i23454	t38738	o14960	s13286
CLS00373	Contig21267.0.g52	TTHERM_00821910	IMG5_165330	Contig11105.g11867	o14960	t38738	i23454	s13286
CLS00373	Contig11105.g11867	TTHERM_00821910	IMG5_165330	Contig21267.0.g52	s13286	t38738	i23454	o14960
CLS00385	TTHERM_00408760	IMG5_082850	Contig19043.0.g90	Contig16932.g18040	t30534	i3804	o41546	s20131
CLS00385	IMG5_082850	TTHERM_00408760	Contig19043.0.g90	Contig16932.g18040	i3804	t30534	o41546	s20131
CLS00385	Contig19043.0.g90	TTHERM_00408760	IMG5_082850	Contig16932.g18040	o41546	t30534	i3804	s20131
CLS00385	Contig16932.g18040	TTHERM_00408760	IMG5_082850	Contig19043.0.g90	s20131	t30534	i3804	o41546
CLS00391	TTHERM_00001320	IMG5_121210	Contig18805.0.g13	Contig12228.g13070	t87	i6445	o11794	s14796
CLS00391	IMG5_121210	TTHERM_00001320	Contig18805.0.g13	Contig12228.g13070	i6445	t87	o11794	s14796
CLS00391	Contig18805.0.g13	TTHERM_00001320	IMG5_121210	Contig12228.g13070	o11794	t87	i6445	s14796
CLS00391	Contig12228.g13070	TTHERM_00001320	IMG5_121210	Contig18805.0.g13	s14796	t87	i6445	o11794
CLS00412	TTHERM_00218330	IMG5_124330	Contig5607.0.g53	Contig9844.g10526	t25100	i6757	o21315	s11799
CLS00412	TTHERM_00218330	IMG5_124330	Contig5607.0.g53	Contig9844.g10526	t25101	i6758	o21316	s11800
CLS00412	IMG5_124330	TTHERM_00218330	Contig5607.0.g53	Contig9844.g10526	i6757	t25100	o21315	s11799
CLS00412	IMG5_124330	TTHERM_00218330	Contig5607.0.g53	Contig9844.g10526	i6758	t25101	o21316	s11800
CLS00412	Contig5607.0.g53	TTHERM_00218330	IMG5_124330	Contig9844.g10526	o21315	t25100	i6757	s11799
CLS00412	Contig5607.0.g53	TTHERM_00218330	IMG5_124330	Contig9844.g10526	o21316	t25101	i6758	s11800
CLS00412	Contig9844.g10526	TTHERM_00218330	IMG5_124330	Contig5607.0.g53	s11799	t25100	i6757	o21315
CLS00412	Contig9844.g10526	TTHERM_00218330	IMG5_124330	Contig5607.0.g53	s11800	t25101	i6758	o21316
CLS00416	TTHERM_00865300	IMG5_061300	Contig11781.0.0.g15	Contig7207.g7716	t89426	i2799	o29940	s31527
CLS00416	IMG5_061300	TTHERM_00865300	Contig11781.0.0.g15	Contig7207.g7716	i2799	t89426	o29940	s31527
CLS00416	Contig11781.0.0.g15	TTHERM_00865300	IMG5_061300	Contig7207.g7716	o29940	t89426	i2799	s31527
CLS00416	Contig7207.g7716	TTHERM_00865300	IMG5_061300	Contig11781.0.0.g15	s31527	t89426	i2799	o29940
CLS00417	Contig5216.0.g46	TTHERM_00426360	IMG5_058050	Contig16428.g17494	o51985	t103951	i2587	s19472
CLS00435	TTHERM_00227220	IMG5_149250	Contig20021.0.g84	Contig18047.g19181	t8448	i22118	o43203	s43066
CLS00435	TTHERM_00227220	IMG5_149250	Contig20021.0.g84	Contig18047.g19181	t8449	i22119	o43204	s43067
CLS00435	TTHERM_00227220	IMG5_149250	Contig20021.0.g84	Contig18047.g19181	t8458	i22125	o43205	s43068
CLS00435	IMG5_149250	TTHERM_00227220	Contig20021.0.g84	Contig18047.g19181	i22118	t8448	o43203	s43066
CLS00435	IMG5_149250	TTHERM_00227220	Contig20021.0.g84	Contig18047.g19181	i22119	t8449	o43204	s43067
CLS00435	IMG5_149250	TTHERM_00227220	Contig20021.0.g84	Contig18047.g19181	i22125	t8458	o43205	s43068
CLS00435	Contig20021.0.g84	TTHERM_00227220	IMG5_149250	Contig18047.g19181	o43203	t8448	i22118	s43066
CLS00435	Contig20021.0.g84	TTHERM_00227220	IMG5_149250	Contig18047.g19181	o43204	t8449	i22119	s43067
CLS00435	Contig20021.0.g84	TTHERM_00227220	IMG5_149250	Contig18047.g19181	o43205	t8458	i22125	s43068
CLS00435	Contig18047.g19181	TTHERM_00227220	IMG5_149250	Contig20021.0.g84	s43066	t8448	i22118	o43203
CLS00435	Contig18047.g19181	TTHERM_00227220	IMG5_149250	Contig20021.0.g84	s43067	t8449	i22119	o43204
CLS00435	Contig18047.g19181	TTHERM_00227220	IMG5_149250	Contig20021.0.g84	s43068	t8458	i22125	o43205
CLS00445	TTHERM_00467690	IMG5_005670	Contig9894.0.g51	Contig19523.g20696	t29250	i13827	o58968	s23104
CLS00445	IMG5_005670	TTHERM_00467690	Contig9894.0.g51	Contig19523.g20696	i13827	t29250	o58968	s23104
CLS00445	Contig9894.0.g51	TTHERM_00467690	IMG5_005670	Contig19523.g20696	o58968	t29250	i13827	s23104
CLS00445	Contig9894.0.g51	TTHERM_00467690	IMG5_005670	Contig19523.g20696	o58970	t29253	i13829	s23105
CLS00445	Contig19523.g20696	TTHERM_00467690	IMG5_005670	Contig9894.0.g51	s23104	t29250	i13827	o58968
CLS00452	TTHERM_00938810	IMG5_058940	Contig12751.0.g46	Contig11835.g12652	t7059	i2635	o4133	s14250
CLS00452	IMG5_058940	TTHERM_00938810	Contig12751.0.g46	Contig11835.g12652	i2635	t7059	o4133	s14250
CLS00452	Contig12751.0.g46	TTHERM_00938810	IMG5_058940	Contig11835.g12652	o4133	t7059	i2635	s14250
CLS00452	Contig11835.g12652	TTHERM_00938810	IMG5_058940	Contig12751.0.g46	s14250	t7059	i2635	o4133
CLS00456	TTHERM_00420700	IMG5_159130	Contig17570.0.g76	Contig14914.g15893	t17107	i22944	o10335	s17766
CLS00456	IMG5_159130	TTHERM_00420700	Contig17570.0.g76	Contig14914.g15893	i22944	t17107	o10335	s17766
CLS00456	Contig17570.0.g76	TTHERM_00420700	IMG5_159130	Contig14914.g15893	o10335	t17107	i22944	s17766
CLS00456	Contig14914.g15893	TTHERM_00420700	IMG5_159130	Contig17570.0.g76	s17766	t17107	i22944	o10335
CLS00500	TTHERM_00697370	IMG5_099510	Contig1471.1.g46	Contig18125.g19271	t94599	i4593	o6849	s43178
CLS00500	Contig18125.g19271	TTHERM_00697370	IMG5_099510	Contig1471.1.g46	s43178	t94599	i4593	o6849
CLS00505	TTHERM_01020820	IMG5_148270	Contig14071.0.g9	Contig15732.g16764	t38491	i8374	o33821	s18713
CLS00505	IMG5_148270	TTHERM_01020820	Contig14071.0.g9	Contig15732.g16764	i8374	t38491	o33821	s18713
CLS00505	Contig14071.0.g9	TTHERM_01020820	IMG5_148270	Contig15732.g16764	o33821	t38491	i8374	s18713
CLS00505	Contig15732.g16764	TTHERM_01020820	IMG5_148270	Contig14071.0.g9	s18713	t38491	i8374	o33821
CLS00513	TTHERM_00833840	IMG5_203960	Contig16871.0.g4	Contig17076.g18200	t58018	i13257	o9510	s20322
CLS00513	IMG5_203960	TTHERM_00833840	Contig16871.0.g4	Contig17076.g18200	i13257	t58018	o9510	s20322
CLS00513	Contig16871.0.g4	TTHERM_00833840	IMG5_203960	Contig17076.g18200	o9510	t58018	i13257	s20322
CLS00513	Contig17076.g18200	TTHERM_00833840	IMG5_203960	Contig16871.0.g4	s20322	t58018	i13257	o9510
CLS00514	TTHERM_00467950	IMG5_203980	Contig17182.0.g59	Contig16263.g17330	t29311	i27096	o38802	s19309
CLS00514	IMG5_203980	TTHERM_00467950	Contig17182.0.g59	Contig16263.g17330	i27096	t29311	o38802	s19309
CLS00514	Contig17182.0.g59	TTHERM_00467950	IMG5_203980	Contig16263.g17330	o38802	t29311	i27096	s19309
CLS00514	Contig16263.g17330	TTHERM_00467950	IMG5_203980	Contig17182.0.g59	s19309	t29311	i27096	o38802
CLS00516	TTHERM_01077000	IMG5_204030	Contig8579.0.1.g4	Contig16684.g17774	t10852	i13260	o56756	s41758
CLS00516	IMG5_204030	TTHERM_01077000	Contig8579.0.1.g4	Contig16684.g17774	i13260	t10852	o56756	s41758
CLS00516	Contig8579.0.1.g4	TTHERM_01077000	IMG5_204030	Contig16684.g17774	o56756	t10852	i13260	s41758
CLS00516	Contig16684.g17774	TTHERM_01077000	IMG5_204030	Contig8579.0.1.g4	s41758	t10852	i13260	o56756
CLS00527	TTHERM_00190680	IMG5_199540	Contig11682.0.g117	Contig15741.g16773	t23007	i12718	o2587	s18721
CLS00527	IMG5_199540	TTHERM_00190680	Contig11682.0.g117	Contig15741.g16773	i12718	t23007	o2587	s18721
CLS00527	Contig11682.0.g117	TTHERM_00190680	IMG5_199540	Contig15741.g16773	o2587	t23007	i12718	s18721
CLS00527	Contig15741.g16773	TTHERM_00190680	IMG5_199540	Contig11682.0.g117	s18721	t23007	i12718	o2587
CLS00530	TTHERM_00335890	IMG5_199520	Contig13947.0.g20	Contig6824.g7291	t72712	i26560	o5784	s8151
CLS00530	TTHERM_00335890	IMG5_199520	Contig13947.0.g20	Contig6824.g7291	t72713	i26561	o5785	s8152
CLS00530	IMG5_199520	TTHERM_00335890	Contig13947.0.g20	Contig6824.g7291	i26560	t72712	o5784	s8151
CLS00530	IMG5_199520	TTHERM_00335890	Contig13947.0.g20	Contig6824.g7291	i26561	t72713	o5785	s8152
CLS00530	Contig13947.0.g20	TTHERM_00335890	IMG5_199520	Contig6824.g7291	o5784	t72712	i26560	s8151
CLS00530	Contig13947.0.g20	TTHERM_00335890	IMG5_199520	Contig6824.g7291	o5785	t72713	i26561	s8152
CLS00530	Contig6824.g7291	TTHERM_00335890	IMG5_199520	Contig13947.0.g20	s8151	t72712	i26560	o5784
CLS00530	Contig6824.g7291	TTHERM_00335890	IMG5_199520	Contig13947.0.g20	s8152	t72713	i26561	o5785
CLS00538	TTHERM_00418580	IMG5_107230	Contig1165.1.g33	Contig7133.g7628	t48077	i18883	o2543	s8601
CLS00538	IMG5_107230	TTHERM_00418580	Contig1165.1.g33	Contig7133.g7628	i18883	t48077	o2543	s8601
CLS00538	Contig1165.1.g33	TTHERM_00418580	IMG5_107230	Contig7133.g7628	o2543	t48077	i18883	s8601
CLS00538	Contig7133.g7628	TTHERM_00418580	IMG5_107230	Contig1165.1.g33	s8601	t48077	i18883	o2543
CLS00540	TTHERM_01014790	IMG5_041730	Contig18451.0.g5	Contig14638.g15603	t89104	i15202	o40570	s17449
CLS00540	IMG5_041730	TTHERM_01014790	Contig18451.0.g5	Contig14638.g15603	i15202	t89104	o40570	s17449
CLS00540	Contig18451.0.g5	TTHERM_01014790	IMG5_041730	Contig14638.g15603	o40570	t89104	i15202	s17449
CLS00540	Contig14638.g15603	TTHERM_01014790	IMG5_041730	Contig18451.0.g5	s17449	t89104	i15202	o40570
CLS00542	Contig5343.0.g4	TTHERM_00459320	IMG5_135610	Contig15097.g16089	o21000	t30132	i7652	s40010
CLS00542	Contig15097.g16089	TTHERM_00459320	IMG5_135610	Contig5343.0.g4	s40010	t30132	i7652	o21000
CLS00543	TTHERM_00501000	IMG5_135690	Contig19735.0.g24	Contig19723.g20916	t31209	i21122	o13006	s44749
CLS00543	IMG5_135690	TTHERM_00501000	Contig19735.0.g24	Contig19723.g20916	i21122	t31209	o13006	s44749
CLS00543	Contig19735.0.g24	TTHERM_00501000	IMG5_135690	Contig19723.g20916	o13006	t31209	i21122	s44749
CLS00543	Contig19735.0.g24	TTHERM_00501000	IMG5_135690	Contig19723.g20916	o13007	t31212	i21125	s44750
CLS00543	Contig19723.g20916	TTHERM_00501000	IMG5_135690	Contig19735.0.g24	s44749	t31209	i21122	o13006
CLS00545	TTHERM_00494490	IMG5_203700	Contig15872.0.g107	Contig16153.g17212	t82112	i27042	o36783	s41114
CLS00545	IMG5_203700	TTHERM_00494490	Contig15872.0.g107	Contig16153.g17212	i27042	t82112	o36783	s41114
CLS00545	Contig15872.0.g107	TTHERM_00494490	IMG5_203700	Contig16153.g17212	o36783	t82112	i27042	s41114
CLS00545	Contig16153.g17212	TTHERM_00494490	IMG5_203700	Contig15872.0.g107	s41114	t82112	i27042	o36783
CLS00553	TTHERM_00105320	IMG5_197420	Contig12845.0.g80	Contig9099.g9733	t105204	i12584	o31776	s10863
CLS00553	IMG5_197420	TTHERM_00105320	Contig12845.0.g80	Contig9099.g9733	i12584	t105204	o31776	s10863
CLS00553	Contig12845.0.g80	TTHERM_00105320	IMG5_197420	Contig9099.g9733	o31776	t105204	i12584	s10863
CLS00553	Contig9099.g9733	TTHERM_00105320	IMG5_197420	Contig12845.0.g80	s10863	t105204	i12584	o31776
CLS00557	TTHERM_00705050	IMG5_018150	Contig22411.0.g101	Contig14214.g15146	t88596	i14389	o16637	s16962
CLS00557	IMG5_018150	TTHERM_00705050	Contig22411.0.g101	Contig14214.g15146	i14389	t88596	o16637	s16962
CLS00557	Contig22411.0.g101	TTHERM_00705050	IMG5_018150	Contig14214.g15146	o16637	t88596	i14389	s16962
CLS00557	Contig14214.g15146	TTHERM_00705050	IMG5_018150	Contig22411.0.g101	s16962	t88596	i14389	o16637
CLS00564	TTHERM_00431330	IMG5_071670	Contig6956.0.g21	Contig11928.g12764	t99986	i3388	o22917	s14409
CLS00564	IMG5_071670	TTHERM_00431330	Contig6956.0.g21	Contig11928.g12764	i3388	t99986	o22917	s14409
CLS00564	Contig6956.0.g21	TTHERM_00431330	IMG5_071670	Contig11928.g12764	o22917	t99986	i3388	s14409
CLS00564	Contig11928.g12764	TTHERM_00431330	IMG5_071670	Contig6956.0.g21	s14409	t99986	i3388	o22917
CLS00576	TTHERM_00248390	IMG5_177130	Contig18994.0.g68	Contig14036.g14965	t63375	i24520	o41469	s16755
CLS00576	TTHERM_00248390	IMG5_177130	Contig18994.0.g68	Contig14036.g14965	t63377	i24521	o41471	s16757
CLS00576	IMG5_177130	TTHERM_00248390	Contig18994.0.g68	Contig14036.g14965	i24520	t63375	o41469	s16755
CLS00576	IMG5_177130	TTHERM_00248390	Contig18994.0.g68	Contig14036.g14965	i24521	t63377	o41471	s16757
CLS00576	Contig18994.0.g68	TTHERM_00248390	IMG5_177130	Contig14036.g14965	o41469	t63375	i24520	s16755
CLS00576	Contig18994.0.g68	TTHERM_00248390	IMG5_177130	Contig14036.g14965	o41471	t63377	i24521	s16757
CLS00576	Contig14036.g14965	TTHERM_00248390	IMG5_177130	Contig18994.0.g68	s16755	t63375	i24520	o41469
CLS00576	Contig14036.g14965	TTHERM_00248390	IMG5_177130	Contig18994.0.g68	s16757	t63377	i24521	o41471
CLS00580	TTHERM_00794250	IMG5_204750	Contig4825.0.g10	Contig5160.g5529	t3084	i27174	o20418	s6202
CLS00580	IMG5_204750	TTHERM_00794250	Contig4825.0.g10	Contig5160.g5529	i27174	t3084	o20418	s6202
CLS00580	Contig4825.0.g10	TTHERM_00794250	IMG5_204750	Contig5160.g5529	o20418	t3084	i27174	s6202
CLS00580	Contig5160.g5529	TTHERM_00794250	IMG5_204750	Contig4825.0.g10	s6202	t3084	i27174	o20418
CLS00581	TTHERM_00471260	IMG5_106680	Contig21783.0.g116	Contig6098.g6521	t71501	i18850	o15655	s7267
CLS00581	TTHERM_00471260	IMG5_106680	Contig21783.0.g116	Contig6098.g6521	t71502	i18851	o15656	s7268
CLS00581	TTHERM_00471260	IMG5_106680	Contig21783.0.g116	Contig6098.g6521	t71503	i18852	o15657	s7269
CLS00581	IMG5_106680	TTHERM_00471260	Contig21783.0.g116	Contig6098.g6521	i18850	t71501	o15655	s7267
CLS00581	IMG5_106680	TTHERM_00471260	Contig21783.0.g116	Contig6098.g6521	i18851	t71502	o15656	s7268
CLS00581	IMG5_106680	TTHERM_00471260	Contig21783.0.g116	Contig6098.g6521	i18852	t71503	o15657	s7269
CLS00581	Contig21783.0.g116	TTHERM_00471260	IMG5_106680	Contig6098.g6521	o15655	t71501	i18850	s7267
CLS00581	Contig21783.0.g116	TTHERM_00471260	IMG5_106680	Contig6098.g6521	o15656	t71502	i18851	s7268
CLS00581	Contig21783.0.g116	TTHERM_00471260	IMG5_106680	Contig6098.g6521	o15657	t71503	i18852	s7269
CLS00581	Contig6098.g6521	TTHERM_00471260	IMG5_106680	Contig21783.0.g116	s7267	t71501	i18850	o15655
CLS00581	Contig6098.g6521	TTHERM_00471260	IMG5_106680	Contig21783.0.g116	s7268	t71502	i18851	o15656
CLS00581	Contig6098.g6521	TTHERM_00471260	IMG5_106680	Contig21783.0.g116	s7269	t71503	i18852	o15657
CLS00592	TTHERM_00075670	IMG5_036490	Contig19246.0.g31	Contig11860.g12692	t46340	i15124	o12399	s36532
CLS00592	IMG5_036490	TTHERM_00075670	Contig19246.0.g31	Contig11860.g12692	i15124	t46340	o12399	s36532
CLS00592	Contig19246.0.g31	TTHERM_00075670	IMG5_036490	Contig11860.g12692	o12399	t46340	i15124	s36532
CLS00592	Contig11860.g12692	TTHERM_00075670	IMG5_036490	Contig19246.0.g31	s36532	t46340	i15124	o12399
CLS00602	TTHERM_00802470	IMG5_166930	Contig10531.0.g27	Contig19725.g20921	t91712	i23616	o823	s23320
CLS00602	TTHERM_00802470	IMG5_166930	Contig10531.0.g27	Contig19725.g20921	t91715	i23619	o824	s23321
CLS00602	IMG5_166930	TTHERM_00802470	Contig10531.0.g27	Contig19725.g20921	i23616	t91712	o823	s23320
CLS00602	IMG5_166930	TTHERM_00802470	Contig10531.0.g27	Contig19725.g20921	i23619	t91715	o824	s23321
CLS00602	Contig10531.0.g27	TTHERM_00802470	IMG5_166930	Contig19725.g20921	o823	t91712	i23616	s23320
CLS00602	Contig10531.0.g27	TTHERM_00802470	IMG5_166930	Contig19725.g20921	o824	t91715	i23619	s23321
CLS00602	Contig19725.g20921	TTHERM_00802470	IMG5_166930	Contig10531.0.g27	s23320	t91712	i23616	o823
CLS00602	Contig19725.g20921	TTHERM_00802470	IMG5_166930	Contig10531.0.g27	s23321	t91715	i23619	o824
CLS00603	TTHERM_00028740	IMG5_167040	Contig11390.0.g72	Contig11909.g12743	t45155	i23622	o2074	s14378
CLS00603	IMG5_167040	TTHERM_00028740	Contig11390.0.g72	Contig11909.g12743	i23622	t45155	o2074	s14378
CLS00603	Contig11390.0.g72	TTHERM_00028740	IMG5_167040	Contig11909.g12743	o2074	t45155	i23622	s14378
CLS00603	Contig11909.g12743	TTHERM_00028740	IMG5_167040	Contig11390.0.g72	s14378	t45155	i23622	o2074
CLS00608	TTHERM_00659100	IMG5_015500	Contig12364.0.g59	Contig11612.g12434	t85507	i950	o3577	s14005
CLS00608	IMG5_015500	TTHERM_00659100	Contig12364.0.g59	Contig11612.g12434	i950	t85507	o3577	s14005
CLS00608	Contig12364.0.g59	TTHERM_00659100	IMG5_015500	Contig11612.g12434	o3577	t85507	i950	s14005
CLS00608	Contig11612.g12434	TTHERM_00659100	IMG5_015500	Contig12364.0.g59	s14005	t85507	i950	o3577
CLS00619	TTHERM_00538910	IMG5_062810	Contig4801.0.g31	Contig15344.g16358	t86090	i16354	o51422	s18285
CLS00619	IMG5_062810	TTHERM_00538910	Contig4801.0.g31	Contig15344.g16358	i16354	t86090	o51422	s18285
CLS00619	Contig4801.0.g31	TTHERM_00538910	IMG5_062810	Contig15344.g16358	o51422	t86090	i16354	s18285
CLS00619	Contig15344.g16358	TTHERM_00538910	IMG5_062810	Contig4801.0.g31	s18285	t86090	i16354	o51422
CLS00628	TTHERM_00974270	IMG5_006080	Contig5706.0.g40	Contig6620.g7079	t7743	i571	o21421	s7943
CLS00628	TTHERM_00974270	IMG5_006080	Contig5706.0.g40	Contig6620.g7079	t7745	i573	o21422	s7944
CLS00628	IMG5_006080	TTHERM_00974270	Contig5706.0.g40	Contig6620.g7079	i571	t7743	o21421	s7943
CLS00628	IMG5_006080	TTHERM_00974270	Contig5706.0.g40	Contig6620.g7079	i573	t7745	o21422	s7944
CLS00628	Contig5706.0.g40	TTHERM_00974270	IMG5_006080	Contig6620.g7079	o21421	t7743	i571	s7943
CLS00628	Contig5706.0.g40	TTHERM_00974270	IMG5_006080	Contig6620.g7079	o21422	t7745	i573	s7944
CLS00628	Contig6620.g7079	TTHERM_00974270	IMG5_006080	Contig5706.0.g40	s7943	t7743	i571	o21421
CLS00628	Contig6620.g7079	TTHERM_00974270	IMG5_006080	Contig5706.0.g40	s7944	t7745	i573	o21422
CLS00649	TTHERM_00149798	IMG5_148560	Contig14465.0.g80	Contig17320.g18439	t24674	i22036	o34528	s20594
CLS00649	IMG5_148560	TTHERM_00149798	Contig14465.0.g80	Contig17320.g18439	i22036	t24674	o34528	s20594
CLS00649	Contig14465.0.g80	TTHERM_00149798	IMG5_148560	Contig17320.g18439	o34528	t24674	i22036	s20594
CLS00649	Contig17320.g18439	TTHERM_00149798	IMG5_148560	Contig14465.0.g80	s20594	t24674	i22036	o34528
CLS00658	TTHERM_00225740	IMG5_055840	Contig393.0.g115	Contig7604.g8106	t62232	i15840	o50193	s9170
CLS00658	TTHERM_00225740	IMG5_055840	Contig393.0.g115	Contig7604.g8106	t62233	i15841	o50194	s9171
CLS00658	IMG5_055840	TTHERM_00225740	Contig393.0.g115	Contig7604.g8106	i15840	t62232	o50193	s9170
CLS00658	IMG5_055840	TTHERM_00225740	Contig393.0.g115	Contig7604.g8106	i15841	t62233	o50194	s9171
CLS00658	Contig393.0.g115	TTHERM_00225740	IMG5_055840	Contig7604.g8106	o50193	t62232	i15840	s9170
CLS00658	Contig393.0.g115	TTHERM_00225740	IMG5_055840	Contig7604.g8106	o50194	t62233	i15841	s9171
CLS00658	Contig7604.g8106	TTHERM_00225740	IMG5_055840	Contig393.0.g115	s9170	t62232	i15840	o50193
CLS00658	Contig7604.g8106	TTHERM_00225740	IMG5_055840	Contig393.0.g115	s9171	t62233	i15841	o50194
CLS00663	TTHERM_01251210	IMG5_117560	Contig21307.0.g5	Contig14588.g15542	t13453	i6010	o45230	s17383
CLS00663	IMG5_117560	TTHERM_01251210	Contig21307.0.g5	Contig14588.g15542	i6010	t13453	o45230	s17383
CLS00663	Contig21307.0.g5	TTHERM_01251210	IMG5_117560	Contig14588.g15542	o45230	t13453	i6010	s17383
CLS00663	Contig14588.g15542	TTHERM_01251210	IMG5_117560	Contig21307.0.g5	s17383	t13453	i6010	o45230
CLS00668	TTHERM_01125140	IMG5_117500	Contig21676.0.g24	Contig13333.g14234	t65305	i19686	o15477	s16062
CLS00668	IMG5_117500	TTHERM_01125140	Contig21676.0.g24	Contig13333.g14234	i19686	t65305	o15477	s16062
CLS00668	Contig21676.0.g24	TTHERM_01125140	IMG5_117500	Contig13333.g14234	o15477	t65305	i19686	s16062
CLS00668	Contig13333.g14234	TTHERM_01125140	IMG5_117500	Contig21676.0.g24	s16062	t65305	i19686	o15477
CLS00677	TTHERM_00295080	IMG5_190760	Contig1408.1.g83	Contig8307.g8859	t21097	i12027	o33842	s32715
CLS00677	TTHERM_00295080	IMG5_190760	Contig1408.1.g83	Contig8307.g8859	t21098	i12028	o33847	s32716
CLS00677	IMG5_190760	TTHERM_00295080	Contig1408.1.g83	Contig8307.g8859	i12027	t21097	o33842	s32715
CLS00677	IMG5_190760	TTHERM_00295080	Contig1408.1.g83	Contig8307.g8859	i12028	t21098	o33847	s32716
CLS00677	Contig1408.1.g83	TTHERM_00295080	IMG5_190760	Contig8307.g8859	o33842	t21097	i12027	s32715
CLS00677	Contig1408.1.g83	TTHERM_00295080	IMG5_190760	Contig8307.g8859	o33847	t21098	i12028	s32716
CLS00677	Contig8307.g8859	TTHERM_00295080	IMG5_190760	Contig1408.1.g83	s32715	t21097	i12027	o33842
CLS00677	Contig8307.g8859	TTHERM_00295080	IMG5_190760	Contig1408.1.g83	s32716	t21098	i12028	o33847
CLS00686	TTHERM_01106150	IMG5_187270	Contig22499.0.g6	Contig12389.g13228	t91262	i11653	o16698	s14959
CLS00686	TTHERM_01106150	IMG5_187270	Contig22499.0.g6	Contig12389.g13228	t91263	i11653	o16698	s14959
CLS00686	IMG5_187270	TTHERM_01106150	Contig22499.0.g6	Contig12389.g13228	i11653	t91262	t91263	o16698	s14959
CLS00686	Contig22499.0.g6	TTHERM_01106150	IMG5_187270	Contig12389.g13228	o16698	t91262	t91263	i11653	s14959
CLS00686	Contig12389.g13228	TTHERM_01106150	IMG5_187270	Contig22499.0.g6	s14959	t91262	t91263	i11653	o16698
CLS00688	TTHERM_00245150	IMG5_187350	Contig22064.0.g10	Contig7520.g8029	t63179	i25424	o16175	s31793
CLS00688	IMG5_187350	TTHERM_00245150	Contig22064.0.g10	Contig7520.g8029	i25424	t63179	o16175	s31793
CLS00688	Contig22064.0.g10	TTHERM_00245150	IMG5_187350	Contig7520.g8029	o16175	t63179	i25424	s31793
CLS00688	Contig7520.g8029	TTHERM_00245150	IMG5_187350	Contig22064.0.g10	s31793	t63179	i25424	o16175
CLS00692	TTHERM_00137920	IMG5_164930	Contig8848.0.2.g4	Contig15054.g16038	t23482	i9728	o57213	s39934
CLS00692	IMG5_164930	TTHERM_00137920	Contig8848.0.2.g4	Contig15054.g16038	i9728	t23482	o57213	s39934
CLS00692	Contig8848.0.2.g4	TTHERM_00137920	IMG5_164930	Contig15054.g16038	o57213	t23482	i9728	s39934
CLS00692	Contig15054.g16038	TTHERM_00137920	IMG5_164930	Contig8848.0.2.g4	s39934	t23482	i9728	o57213
CLS00698	TTHERM_00590290	IMG5_166380	Contig2769.0.1.g68	Contig14519.g15469	t85773	i23547	o48438	s17311
CLS00698	TTHERM_00590290	IMG5_166380	Contig2769.0.1.g68	Contig14519.g15469	t85776	i23549	o48441	s17314
CLS00698	IMG5_166380	TTHERM_00590290	Contig2769.0.1.g68	Contig14519.g15469	i23547	t85773	o48438	s17311
CLS00698	IMG5_166380	TTHERM_00590290	Contig2769.0.1.g68	Contig14519.g15469	i23549	t85776	o48441	s17314
CLS00698	Contig2769.0.1.g68	TTHERM_00590290	IMG5_166380	Contig14519.g15469	o48438	t85773	i23547	s17311
CLS00698	Contig2769.0.1.g68	TTHERM_00590290	IMG5_166380	Contig14519.g15469	o48441	t85776	i23549	s17314
CLS00698	Contig14519.g15469	TTHERM_00590290	IMG5_166380	Contig2769.0.1.g68	s17311	t85773	i23547	o48438
CLS00698	Contig14519.g15469	TTHERM_00590290	IMG5_166380	Contig2769.0.1.g68	s17314	t85776	i23549	o48441
CLS00703	TTHERM_00446280	IMG5_158670	Contig2102.0.g59	Contig6155.g6585	t26790	i22910	o44809	s7352
CLS00703	IMG5_158670	TTHERM_00446280	Contig2102.0.g59	Contig6155.g6585	i22910	t26790	o44809	s7352
CLS00703	Contig2102.0.g59	TTHERM_00446280	IMG5_158670	Contig6155.g6585	o44809	t26790	i22910	s7352
CLS00703	Contig6155.g6585	TTHERM_00446280	IMG5_158670	Contig2102.0.g59	s7352	t26790	i22910	o44809
CLS00705	TTHERM_00487030	IMG5_058680	Contig20698.0.g67	Contig6471.g6923	t70249	i16055	o14172	s30683
CLS00705	TTHERM_00487030	IMG5_058680	Contig20698.0.g67	Contig6471.g6923	t70250	i16056	o14173	s30684
CLS00705	IMG5_058680	TTHERM_00487030	Contig20698.0.g67	Contig6471.g6923	i16055	t70249	o14172	s30683
CLS00705	IMG5_058680	TTHERM_00487030	Contig20698.0.g67	Contig6471.g6923	i16056	t70250	o14173	s30684
CLS00705	Contig20698.0.g67	TTHERM_00487030	IMG5_058680	Contig6471.g6923	o14172	t70249	i16055	s30683
CLS00705	Contig20698.0.g67	TTHERM_00487030	IMG5_058680	Contig6471.g6923	o14173	t70250	i16056	s30684
CLS00705	Contig6471.g6923	TTHERM_00487030	IMG5_058680	Contig20698.0.g67	s30683	t70249	i16055	o14172
CLS00705	Contig6471.g6923	TTHERM_00487030	IMG5_058680	Contig20698.0.g67	s30684	t70250	i16056	o14173
CLS00707	TTHERM_00218910	IMG5_159370	Contig21639.0.g27	Contig12293.g13132	t25265	i9294	o45778	s36949
CLS00707	TTHERM_00218910	IMG5_159370	Contig21639.0.g27	Contig12293.g13132	t25267	i9296	o45779	s36950
CLS00707	IMG5_159370	TTHERM_00218910	Contig21639.0.g27	Contig12293.g13132	i9294	t25265	o45778	s36949
CLS00707	IMG5_159370	TTHERM_00218910	Contig21639.0.g27	Contig12293.g13132	i9296	t25267	o45779	s36950
CLS00707	Contig21639.0.g27	TTHERM_00218910	IMG5_159370	Contig12293.g13132	o45778	t25265	i9294	s36949
CLS00707	Contig12293.g13132	TTHERM_00218910	IMG5_159370	Contig21639.0.g27	s36949	t25265	i9294	o45778
CLS00711	TTHERM_00424700	IMG5_122980	Contig22794.0.g89	Contig12154.g12993	t50824	i6637	o47506	s14665
CLS00711	IMG5_122980	TTHERM_00424700	Contig22794.0.g89	Contig12154.g12993	i6637	t50824	o47506	s14665
CLS00719	TTHERM_00804750	IMG5_101200	Contig9085.0.g108	Contig16048.g17098	t40311	i18344	o25563	s40976
CLS00719	IMG5_101200	TTHERM_00804750	Contig9085.0.g108	Contig16048.g17098	i18344	t40311	o25563	s40976
CLS00719	Contig9085.0.g108	TTHERM_00804750	IMG5_101200	Contig16048.g17098	o25563	t40311	i18344	s40976
CLS00719	Contig16048.g17098	TTHERM_00804750	IMG5_101200	Contig9085.0.g108	s40976	t40311	i18344	o25563
CLS00720	TTHERM_00476670	IMG5_101240	Contig16734.0.g67	Contig6513.g6976	t84248	i18355	o38134	s7846
CLS00720	IMG5_101240	TTHERM_00476670	Contig16734.0.g67	Contig6513.g6976	i18355	t84248	o38134	s7846
CLS00720	Contig16734.0.g67	TTHERM_00476670	IMG5_101240	Contig6513.g6976	o38134	t84248	i18355	s7846
CLS00720	Contig6513.g6976	TTHERM_00476670	IMG5_101240	Contig16734.0.g67	s7846	t84248	i18355	o38134
CLS00728	TTHERM_00267890	IMG5_187800	Contig20196.0.1.g12	Contig11498.g12310	t73107	i11727	o43478	s36186
CLS00728	IMG5_187800	TTHERM_00267890	Contig20196.0.1.g12	Contig11498.g12310	i11727	t73107	o43478	s36186
CLS00728	Contig20196.0.1.g12	TTHERM_00267890	IMG5_187800	Contig11498.g12310	o43478	t73107	i11727	s36186
CLS00728	Contig11498.g12310	TTHERM_00267890	IMG5_187800	Contig20196.0.1.g12	s36186	t73107	i11727	o43478
CLS00729	TTHERM_00145360	IMG5_187850	Contig10301.0.g58	Contig11411.g12203	t78662	i11748	o458	s13702
CLS00729	IMG5_187850	TTHERM_00145360	Contig10301.0.g58	Contig11411.g12203	i11748	t78662	o458	s13702
CLS00729	Contig10301.0.g58	TTHERM_00145360	IMG5_187850	Contig11411.g12203	o458	t78662	i11748	s13702
CLS00729	Contig11411.g12203	TTHERM_00145360	IMG5_187850	Contig10301.0.g58	s13702	t78662	i11748	o458
CLS00741	TTHERM_00697450	IMG5_170260	Contig2550.0.g98	Contig12932.g13797	t94587	i10298	o48122	s15578
CLS00741	IMG5_170260	TTHERM_00697450	Contig2550.0.g98	Contig12932.g13797	i10298	t94587	o48122	s15578
CLS00741	Contig2550.0.g98	TTHERM_00697450	IMG5_170260	Contig12932.g13797	o48122	t94587	i10298	s15578
CLS00741	Contig12932.g13797	TTHERM_00697450	IMG5_170260	Contig2550.0.g98	s15578	t94587	i10298	o48122
CLS00746	TTHERM_00136060	IMG5_186200	Contig11639.0.g69	Contig19727.g20924	t76347	i25301	o29675	s23331
CLS00746	IMG5_186200	TTHERM_00136060	Contig11639.0.g69	Contig19727.g20924	i25301	t76347	o29675	s23331
CLS00746	Contig11639.0.g69	TTHERM_00136060	IMG5_186200	Contig19727.g20924	o29675	t76347	i25301	s23331
CLS00746	Contig19727.g20924	TTHERM_00136060	IMG5_186200	Contig11639.0.g69	s23331	t76347	i25301	o29675
CLS00747	TTHERM_00353450	IMG5_186240	Contig21451.0.g87	Contig13027.g13889	t26152	i11520	o45471	s15676
CLS00747	TTHERM_00353450	IMG5_186240	Contig21451.0.g87	Contig13027.g13889	t26154	i11522	o45472	s15677
CLS00747	IMG5_186240	TTHERM_00353450	Contig21451.0.g87	Contig13027.g13889	i11522	t26154	o45472	s15677
CLS00747	Contig21451.0.g87	TTHERM_00353450	IMG5_186240	Contig13027.g13889	o45472	t26154	i11522	s15677
CLS00747	Contig13027.g13889	TTHERM_00353450	IMG5_186240	Contig21451.0.g87	s15677	t26154	i11522	o45472
CLS00748	TTHERM_00069210	IMG5_186300	Contig2007.0.g76	Contig7877.g8405	t27871	i25322	o43255	s9502
CLS00748	IMG5_186300	TTHERM_00069210	Contig2007.0.g76	Contig7877.g8405	i25322	t27871	o43255	s9502
CLS00748	Contig2007.0.g76	TTHERM_00069210	IMG5_186300	Contig7877.g8405	o43255	t27871	i25322	s9502
CLS00748	Contig7877.g8405	TTHERM_00069210	IMG5_186300	Contig2007.0.g76	s9502	t27871	i25322	o43255
CLS00768	TTHERM_00467310	IMG5_118860	Contig3705.0.g61	Contig16817.g17916	t29200	i19823	o49895	s41878
CLS00768	IMG5_118860	TTHERM_00467310	Contig3705.0.g61	Contig16817.g17916	i19823	t29200	o49895	s41878
CLS00768	Contig3705.0.g61	TTHERM_00467310	IMG5_118860	Contig16817.g17916	o49895	t29200	i19823	s41878
CLS00768	Contig16817.g17916	TTHERM_00467310	IMG5_118860	Contig3705.0.g61	s41878	t29200	i19823	o49895
CLS00770	TTHERM_00621410	IMG5_014780	Contig19270.0.0.g39	Contig17247.g18366	t105841	i14303	o41920	s42257
CLS00770	IMG5_014780	TTHERM_00621410	Contig19270.0.0.g39	Contig17247.g18366	i14303	t105841	o41920	s42257
CLS00770	Contig19270.0.0.g39	TTHERM_00621410	IMG5_014780	Contig17247.g18366	o41920	t105841	i14303	s42257
CLS00770	Contig17247.g18366	TTHERM_00621410	IMG5_014780	Contig19270.0.0.g39	s42257	t105841	i14303	o41920
CLS00778	TTHERM_00036960	IMG5_109960	Contig18995.0.g70	Contig10729.g11479	t97426	i5456	o41474	s12808
CLS00778	IMG5_109960	TTHERM_00036960	Contig18995.0.g70	Contig10729.g11479	i5456	t97426	o41474	s12808
CLS00778	Contig18995.0.g70	TTHERM_00036960	IMG5_109960	Contig10729.g11479	o41474	t97426	i5456	s12808
CLS00778	Contig10729.g11479	TTHERM_00036960	IMG5_109960	Contig18995.0.g70	s12808	t97426	i5456	o41474
CLS00781	TTHERM_00522630	IMG5_118230	Contig845.1.g5	Contig16918.g18021	t31611	i19767	o24751	s20089
CLS00781	TTHERM_00522630	IMG5_118230	Contig845.1.g5	Contig16918.g18021	t31612	i19768	o24752	s20090
CLS00781	IMG5_118230	TTHERM_00522630	Contig845.1.g5	Contig16918.g18021	i19767	t31611	o24751	s20089
CLS00781	IMG5_118230	TTHERM_00522630	Contig845.1.g5	Contig16918.g18021	i19768	t31612	o24752	s20090
CLS00781	Contig845.1.g5	TTHERM_00522630	IMG5_118230	Contig16918.g18021	o24751	t31611	i19767	s20089
CLS00781	Contig845.1.g5	TTHERM_00522630	IMG5_118230	Contig16918.g18021	o24752	t31612	i19768	s20090
CLS00781	Contig16918.g18021	TTHERM_00522630	IMG5_118230	Contig845.1.g5	s20089	t31611	i19767	o24751
CLS00781	Contig16918.g18021	TTHERM_00522630	IMG5_118230	Contig845.1.g5	s20090	t31612	i19768	o24752
CLS00782	TTHERM_00189530	IMG5_117990	Contig17578.0.g72	Contig9018.g9643	t75621	i19731	o10345	s33514
CLS00782	IMG5_117990	TTHERM_00189530	Contig17578.0.g72	Contig9018.g9643	i19731	t75621	o10345	s33514
CLS00782	Contig17578.0.g72	TTHERM_00189530	IMG5_117990	Contig9018.g9643	o10345	t75621	i19731	s33514
CLS00782	Contig9018.g9643	TTHERM_00189530	IMG5_117990	Contig17578.0.g72	s33514	t75621	i19731	o10345
CLS00791	TTHERM_00691170	IMG5_019400	Contig19882.0.g6	Contig9769.g10445	t16135	i1163	o13148	s11707
CLS00791	IMG5_019400	TTHERM_00691170	Contig19882.0.g6	Contig9769.g10445	i1163	t16135	o13148	s11707
CLS00791	Contig19882.0.g6	TTHERM_00691170	IMG5_019400	Contig9769.g10445	o13148	t16135	i1163	s11707
CLS00791	Contig9769.g10445	TTHERM_00691170	IMG5_019400	Contig19882.0.g6	s11707	t16135	i1163	o13148
CLS00798	TTHERM_00697490	IMG5_195490	Contig22158.0.g4	Contig17893.g19024	t42901	i12382	o16357	s21218
CLS00798	IMG5_195490	TTHERM_00697490	Contig22158.0.g4	Contig17893.g19024	i12382	t42901	o16357	s21218
CLS00798	Contig22158.0.g4	TTHERM_00697490	IMG5_195490	Contig17893.g19024	o16357	t42901	i12382	s21218
CLS00798	Contig17893.g19024	TTHERM_00697490	IMG5_195490	Contig22158.0.g4	s21218	t42901	i12382	o16357
CLS00800	TTHERM_00852990	IMG5_195530	Contig9402.0.g21	Contig7054.g7547	t100846	i26137	o26035	s8511
CLS00800	IMG5_195530	TTHERM_00852990	Contig9402.0.g21	Contig7054.g7547	i26137	t100846	o26035	s8511
CLS00800	Contig9402.0.g21	TTHERM_00852990	IMG5_195530	Contig7054.g7547	o26035	t100846	i26137	s8511
CLS00800	Contig7054.g7547	TTHERM_00852990	IMG5_195530	Contig9402.0.g21	s8511	t100846	i26137	o26035
CLS00804	IMG5_193170	TTHERM_00448570	Contig21040.0.g23	Contig17873.g18996	i12141	t41043	o14643	s21164
CLS00817	TTHERM_00441950	IMG5_122550	Contig6862.0.g20	Contig18864.g20015	t70352	i6583	o54415	s43894
CLS00836	TTHERM_00780660	IMG5_130520	Contig7313.0.g36	Contig7851.g8372	t87946	i20723	o23399	s32093
CLS00836	TTHERM_00780660	IMG5_130520	Contig7313.0.g36	Contig7851.g8372	t87948	i20725	o23400	s32094
CLS00836	IMG5_130520	TTHERM_00780660	Contig7313.0.g36	Contig7851.g8372	i20723	t87946	o23399	s32093
CLS00836	IMG5_130520	TTHERM_00780660	Contig7313.0.g36	Contig7851.g8372	i20725	t87948	o23400	s32094
CLS00836	Contig7313.0.g36	TTHERM_00780660	IMG5_130520	Contig7851.g8372	o23399	t87946	i20723	s32093
CLS00836	Contig7313.0.g36	TTHERM_00780660	IMG5_130520	Contig7851.g8372	o23400	t87948	i20725	s32094
CLS00836	Contig7851.g8372	TTHERM_00780660	IMG5_130520	Contig7313.0.g36	s32093	t87946	i20723	o23399
CLS00836	Contig7851.g8372	TTHERM_00780660	IMG5_130520	Contig7313.0.g36	s32094	t87948	i20725	o23400
CLS00847	IMG5_098190	TTHERM_00865310	Contig16068.0.g63	Contig13111.g13977	i17995	t89419	o37145	s37883
CLS00847	Contig16068.0.g63	TTHERM_00865310	IMG5_098190	Contig13111.g13977	o37145	t89419	i17995	s37883
CLS00847	Contig13111.g13977	TTHERM_00865310	IMG5_098190	Contig16068.0.g63	s37883	t89419	i17995	o37145
CLS00859	TTHERM_00079720	IMG5_107450	Contig15371.0.0.g43	Contig5042.g5398	t98580	i5281	o7689	s29149
CLS00859	IMG5_107450	TTHERM_00079720	Contig15371.0.0.g43	Contig5042.g5398	i5281	t98580	o7689	s29149
CLS00859	Contig15371.0.0.g43	TTHERM_00079720	IMG5_107450	Contig5042.g5398	o7689	t98580	i5281	s29149
CLS00859	Contig5042.g5398	TTHERM_00079720	IMG5_107450	Contig15371.0.0.g43	s29149	t98580	i5281	o7689
CLS00860	TTHERM_00266490	IMG5_107290	Contig190.1.g68	Contig18087.g19227	t19937	i18890	o12082	s43125
CLS00860	IMG5_107290	TTHERM_00266490	Contig190.1.g68	Contig18087.g19227	i18890	t19937	o12082	s43125
CLS00860	Contig190.1.g68	TTHERM_00266490	IMG5_107290	Contig18087.g19227	o12082	t19937	i18890	s43125
CLS00860	Contig18087.g19227	TTHERM_00266490	IMG5_107290	Contig190.1.g68	s43125	t19937	i18890	o12082
CLS00869	TTHERM_01016070	IMG5_109220	Contig1072.0.g14	Contig18389.g19529	t88901	i5426	o1093	s21742
CLS00869	TTHERM_01016070	IMG5_109220	Contig1072.0.g14	Contig18389.g19529	t88902	i5427	o1094	s21743
CLS00869	TTHERM_01016070	IMG5_109220	Contig1072.0.g14	Contig18389.g19529	t88903	i5428	o1096	s21745
CLS00869	IMG5_109220	TTHERM_01016070	Contig1072.0.g14	Contig18389.g19529	i5426	t88901	o1093	s21742
CLS00869	IMG5_109220	TTHERM_01016070	Contig1072.0.g14	Contig18389.g19529	i5427	t88902	o1094	s21743
CLS00869	IMG5_109220	TTHERM_01016070	Contig1072.0.g14	Contig18389.g19529	i5428	t88903	o1096	s21745
CLS00869	Contig1072.0.g14	TTHERM_01016070	IMG5_109220	Contig18389.g19529	o1093	t88901	i5426	s21742
CLS00869	Contig1072.0.g14	TTHERM_01016070	IMG5_109220	Contig18389.g19529	o1094	t88902	i5427	s21743
CLS00869	Contig1072.0.g14	TTHERM_01016070	IMG5_109220	Contig18389.g19529	o1096	t88903	i5428	s21745
CLS00869	Contig18389.g19529	TTHERM_01016070	IMG5_109220	Contig1072.0.g14	s21742	t88901	i5426	o1093
CLS00869	Contig18389.g19529	TTHERM_01016070	IMG5_109220	Contig1072.0.g14	s21743	t88902	i5427	o1094
CLS00869	Contig18389.g19529	TTHERM_01016070	IMG5_109220	Contig1072.0.g14	s21745	t88903	i5428	o1096
CLS00878	TTHERM_00497960	IMG5_188660	Contig22245.0.g37	Contig9889.g10574	t83203	i25521	o16469	s11855
CLS00878	IMG5_188660	TTHERM_00497960	Contig22245.0.g37	Contig9889.g10574	i25521	t83203	o16469	s11855
CLS00878	Contig22245.0.g37	TTHERM_00497960	IMG5_188660	Contig9889.g10574	o16469	t83203	i25521	s11855
CLS00878	Contig9889.g10574	TTHERM_00497960	IMG5_188660	Contig22245.0.g37	s11855	t83203	i25521	o16469
CLS00887	TTHERM_01084190	IMG5_120000	Contig18874.0.g91	Contig4958.g5297	t39770	i6315	o41230	s5964
CLS00887	IMG5_120000	TTHERM_01084190	Contig18874.0.g91	Contig4958.g5297	i6315	t39770	o41230	s5964
CLS00887	Contig18874.0.g91	TTHERM_01084190	IMG5_120000	Contig4958.g5297	o41230	t39770	i6315	s5964
CLS00887	Contig4958.g5297	TTHERM_01084190	IMG5_120000	Contig18874.0.g91	s5964	t39770	i6315	o41230
CLS00890	TTHERM_00526760	IMG5_119940	Contig12.0.g76	Contig18952.g20101	t85005	i6284	o30336	s43959
CLS00890	IMG5_119940	TTHERM_00526760	Contig12.0.g76	Contig18952.g20101	i6284	t85005	o30336	s43959
CLS00890	Contig12.0.g76	TTHERM_00526760	IMG5_119940	Contig18952.g20101	o30336	t85005	i6284	s43959
CLS00890	Contig18952.g20101	TTHERM_00526760	IMG5_119940	Contig12.0.g76	s43959	t85005	i6284	o30336
CLS00895	TTHERM_01345810	IMG5_148750	Contig5227.0.g53	Contig12932.g13800	t40020	i8440	o20865	s15584
CLS00895	IMG5_148750	TTHERM_01345810	Contig5227.0.g53	Contig12932.g13800	i8440	t40020	o20865	s15584
CLS00895	Contig5227.0.g53	TTHERM_01345810	IMG5_148750	Contig12932.g13800	o20865	t40020	i8440	s15584
CLS00895	Contig12932.g13800	TTHERM_01345810	IMG5_148750	Contig5227.0.g53	s15584	t40020	i8440	o20865
CLS00896	TTHERM_00263309	IMG5_026070	Contig11826.0.g61	Contig15719.g16751	t64890	i14747	o2770	s18705
CLS00896	IMG5_026070	TTHERM_00263309	Contig11826.0.g61	Contig15719.g16751	i14747	t64890	o2770	s18705
CLS00896	Contig11826.0.g61	TTHERM_00263309	IMG5_026070	Contig15719.g16751	o2770	t64890	i14747	s18705
CLS00896	Contig15719.g16751	TTHERM_00263309	IMG5_026070	Contig11826.0.g61	s18705	t64890	i14747	o2770
CLS00901	TTHERM_00297140	IMG5_136860	Contig861.1.g24	Contig13264.g14153	t73690	i21190	o25009	s15949
CLS00901	IMG5_136860	TTHERM_00297140	Contig861.1.g24	Contig13264.g14153	i21190	t73690	o25009	s15949
CLS00901	Contig861.1.g24	TTHERM_00297140	IMG5_136860	Contig13264.g14153	o25009	t73690	i21190	s15949
CLS00901	Contig13264.g14153	TTHERM_00297140	IMG5_136860	Contig861.1.g24	s15949	t73690	i21190	o25009
CLS00907	TTHERM_00444570	IMG5_055120	Contig8621.0.g10	Contig15041.g16023	t26644	i2416	o56808	s39921
CLS00907	IMG5_055120	TTHERM_00444570	Contig8621.0.g10	Contig15041.g16023	i2416	t26644	o56808	s39921
CLS00907	Contig8621.0.g10	TTHERM_00444570	IMG5_055120	Contig15041.g16023	o56808	t26644	i2416	s39921
CLS00907	Contig15041.g16023	TTHERM_00444570	IMG5_055120	Contig8621.0.g10	s39921	t26644	i2416	o56808
CLS00911	TTHERM_00670500	IMG5_055090	Contig1206.0.g42	Contig15643.g16664	t34922	i15787	o30456	s18637
CLS00911	IMG5_055090	TTHERM_00670500	Contig1206.0.g42	Contig15643.g16664	i15787	t34922	o30456	s18637
CLS00911	Contig1206.0.g42	TTHERM_00670500	IMG5_055090	Contig15643.g16664	o30456	t34922	i15787	s18637
CLS00911	Contig15643.g16664	TTHERM_00670500	IMG5_055090	Contig1206.0.g42	s18637	t34922	i15787	o30456
CLS00915	TTHERM_00023950	IMG5_148080	Contig19359.0.g114	Contig6290.g6734	t1067	i21988	o42084	s30492
CLS00915	IMG5_148080	TTHERM_00023950	Contig19359.0.g114	Contig6290.g6734	i21988	t1067	o42084	s30492
CLS00915	Contig19359.0.g114	TTHERM_00023950	IMG5_148080	Contig6290.g6734	o42084	t1067	i21988	s30492
CLS00915	Contig6290.g6734	TTHERM_00023950	IMG5_148080	Contig19359.0.g114	s30492	t1067	i21988	o42084
CLS00926	TTHERM_00941400	IMG5_092570	Contig21276.0.g90	Contig13004.g13866	t60695	i17722	o45183	s37764
CLS00926	IMG5_092570	TTHERM_00941400	Contig21276.0.g90	Contig13004.g13866	i17722	t60695	o45183	s37764
CLS00926	Contig21276.0.g90	TTHERM_00941400	IMG5_092570	Contig13004.g13866	o45183	t60695	i17722	s37764
CLS00926	Contig13004.g13866	TTHERM_00941400	IMG5_092570	Contig21276.0.g90	s37764	t60695	i17722	o45183
CLS00931	TTHERM_00444510	IMG5_201600	Contig22564.0.g70	Contig7039.g7533	t79399	i12946	o16761	s8499
CLS00931	IMG5_201600	TTHERM_00444510	Contig22564.0.g70	Contig7039.g7533	i12946	t79399	o16761	s8499
CLS00931	Contig22564.0.g70	TTHERM_00444510	IMG5_201600	Contig7039.g7533	o16761	t79399	i12946	s8499
CLS00931	Contig7039.g7533	TTHERM_00444510	IMG5_201600	Contig22564.0.g70	s8499	t79399	i12946	o16761
CLS00934	TTHERM_01262870	IMG5_033320	Contig10993.0.g27	Contig8323.g8873	t66740	i1729	o28638	s10027
CLS00934	IMG5_033320	TTHERM_01262870	Contig10993.0.g27	Contig8323.g8873	i1729	t66740	o28638	s10027
CLS00934	Contig10993.0.g27	TTHERM_01262870	IMG5_033320	Contig8323.g8873	o28638	t66740	i1729	s10027
CLS00934	Contig8323.g8873	TTHERM_01262870	IMG5_033320	Contig10993.0.g27	s10027	t66740	i1729	o28638
CLS00947	TTHERM_00659070	IMG5_169800	Contig5693.0.g33	Contig19459.g20635	t85501	i10260	o21404	s23018
CLS00947	IMG5_169800	TTHERM_00659070	Contig5693.0.g33	Contig19459.g20635	i10260	t85501	o21404	s23018
CLS00947	Contig5693.0.g33	TTHERM_00659070	IMG5_169800	Contig19459.g20635	o21404	t85501	i10260	s23018
CLS00947	Contig19459.g20635	TTHERM_00659070	IMG5_169800	Contig5693.0.g33	s23018	t85501	i10260	o21404
CLS00955	TTHERM_00773500	IMG5_147690	Contig12765.0.g65	Contig13322.g14215	t69204	i21951	o4142	s16020
CLS00955	IMG5_147690	TTHERM_00773500	Contig12765.0.g65	Contig13322.g14215	i21951	t69204	o4142	s16020
CLS00955	Contig12765.0.g65	TTHERM_00773500	IMG5_147690	Contig13322.g14215	o4142	t69204	i21951	s16020
CLS00955	Contig13322.g14215	TTHERM_00773500	IMG5_147690	Contig12765.0.g65	s16020	t69204	i21951	o4142
CLS00984	TTHERM_00412070	IMG5_100730	Contig22082.0.g97	Contig4918.g5262	t82923	i18289	o16222	s29023
CLS00984	IMG5_100730	TTHERM_00412070	Contig22082.0.g97	Contig4918.g5262	i18289	t82923	o16222	s29023
CLS00984	Contig22082.0.g97	TTHERM_00412070	IMG5_100730	Contig4918.g5262	o16222	t82923	i18289	s29023
CLS00984	Contig4918.g5262	TTHERM_00412070	IMG5_100730	Contig22082.0.g97	s29023	t82923	i18289	o16222
CLS00988	TTHERM_00624660	IMG5_183260	Contig11771.0.g78	Contig16610.g17690	t42727	i11276	o29916	s19686
CLS00988	IMG5_183260	TTHERM_00624660	Contig11771.0.g78	Contig16610.g17690	i11276	t42727	o29916	s19686
CLS00988	Contig11771.0.g78	TTHERM_00624660	IMG5_183260	Contig16610.g17690	o29916	t42727	i11276	s19686
CLS00988	Contig16610.g17690	TTHERM_00624660	IMG5_183260	Contig11771.0.g78	s19686	t42727	i11276	o29916
CLS00994	TTHERM_01347910	IMG5_172130	Contig12475.0.g1	Contig5276.g5654	t67860	i24085	o31117	s6333
CLS00994	TTHERM_01347910	IMG5_172130	Contig12475.0.g1	Contig5276.g5654	t67861	i24086	o31118	s6334
CLS00994	IMG5_172130	TTHERM_01347910	Contig12475.0.g1	Contig5276.g5654	i24085	t67860	o31117	s6333
CLS00994	IMG5_172130	TTHERM_01347910	Contig12475.0.g1	Contig5276.g5654	i24086	t67861	o31118	s6334
CLS00994	Contig12475.0.g1	TTHERM_01347910	IMG5_172130	Contig5276.g5654	o31117	t67860	i24085	s6333
CLS00994	Contig12475.0.g1	TTHERM_01347910	IMG5_172130	Contig5276.g5654	o31118	t67861	i24086	s6334
CLS00994	Contig5276.g5654	TTHERM_01347910	IMG5_172130	Contig12475.0.g1	s6333	t67860	i24085	o31117
CLS00994	Contig5276.g5654	TTHERM_01347910	IMG5_172130	Contig12475.0.g1	s6334	t67861	i24086	o31118
CLS00997	TTHERM_00616340	IMG5_051480	Contig17686.0.g40	Contig11025.g11780	t33696	i2237	o10478	s35733
CLS00997	IMG5_051480	TTHERM_00616340	Contig17686.0.g40	Contig11025.g11780	i2237	t33696	o10478	s35733
CLS00997	Contig17686.0.g40	TTHERM_00616340	IMG5_051480	Contig11025.g11780	o10478	t33696	i2237	s35733
CLS00997	Contig11025.g11780	TTHERM_00616340	IMG5_051480	Contig17686.0.g40	s35733	t33696	i2237	o10478
CLS01000	TTHERM_00149630	IMG5_041110	Contig21034.0.g40	Contig9833.g10517	t77360	i1908	o44824	s34530
CLS01000	TTHERM_00149630	IMG5_041110	Contig21034.0.g40	Contig9833.g10517	t77361	i1909	o44825	s34531
CLS01000	IMG5_041110	TTHERM_00149630	Contig21034.0.g40	Contig9833.g10517	i1908	t77360	o44824	s34530
CLS01000	IMG5_041110	TTHERM_00149630	Contig21034.0.g40	Contig9833.g10517	i1909	t77361	o44825	s34531
CLS01000	Contig21034.0.g40	TTHERM_00149630	IMG5_041110	Contig9833.g10517	o44824	t77360	i1908	s34530
CLS01000	Contig21034.0.g40	TTHERM_00149630	IMG5_041110	Contig9833.g10517	o44825	t77361	i1909	s34531
CLS01000	Contig9833.g10517	TTHERM_00149630	IMG5_041110	Contig21034.0.g40	s34530	t77360	i1908	o44824
CLS01000	Contig9833.g10517	TTHERM_00149630	IMG5_041110	Contig21034.0.g40	s34531	t77361	i1909	o44825
CLS01006	TTHERM_00077460	IMG5_059480	Contig18339.0.g93	Contig15321.g16323	t98375	i16104	o40461	s18218
CLS01006	IMG5_059480	TTHERM_00077460	Contig18339.0.g93	Contig15321.g16323	i16104	t98375	o40461	s18218
CLS01006	Contig18339.0.g93	TTHERM_00077460	IMG5_059480	Contig15321.g16323	o40461	t98375	i16104	s18218
CLS01006	Contig15321.g16323	TTHERM_00077460	IMG5_059480	Contig18339.0.g93	s18218	t98375	i16104	o40461
CLS01009	TTHERM_00077050	IMG5_115070	Contig22114.0.g34	Contig7636.g8152	t46383	i19439	o46663	s31899
CLS01009	TTHERM_00077050	IMG5_115070	Contig22114.0.g34	Contig7636.g8152	t46385	i19441	o46664	s31901
CLS01009	IMG5_115070	TTHERM_00077050	Contig22114.0.g34	Contig7636.g8152	i19439	t46383	o46663	s31899
CLS01009	IMG5_115070	TTHERM_00077050	Contig22114.0.g34	Contig7636.g8152	i19441	t46385	o46664	s31901
CLS01009	Contig22114.0.g34	TTHERM_00077050	IMG5_115070	Contig7636.g8152	o46663	t46383	i19439	s31899
CLS01009	Contig22114.0.g34	TTHERM_00077050	IMG5_115070	Contig7636.g8152	o46664	t46385	i19441	s31901
CLS01009	Contig7636.g8152	TTHERM_00077050	IMG5_115070	Contig22114.0.g34	s31899	t46383	i19439	o46663
CLS01009	Contig7636.g8152	TTHERM_00077050	IMG5_115070	Contig22114.0.g34	s31901	t46385	i19441	o46664
CLS01017	TTHERM_00391570	IMG5_047210	Contig18916.0.g48	Contig16336.g17402	t93946	i1999	o41329	s19360
CLS01017	IMG5_047210	TTHERM_00391570	Contig18916.0.g48	Contig16336.g17402	i1999	t93946	o41329	s19360
CLS01017	Contig18916.0.g48	TTHERM_00391570	IMG5_047210	Contig16336.g17402	o41329	t93946	i1999	s19360
CLS01017	Contig16336.g17402	TTHERM_00391570	IMG5_047210	Contig18916.0.g48	s19360	t93946	i1999	o41329
CLS01022	TTHERM_00037219	IMG5_179630	Contig2890.0.g87	Contig14491.g15441	t97484	i10961	o18132	s17280
CLS01022	TTHERM_00037219	IMG5_179630	Contig2890.0.g87	Contig14491.g15441	t97485	i10962	o18133	s17281
CLS01022	IMG5_179630	TTHERM_00037219	Contig2890.0.g87	Contig14491.g15441	i10961	t97484	o18132	s17280
CLS01022	IMG5_179630	TTHERM_00037219	Contig2890.0.g87	Contig14491.g15441	i10962	t97485	o18133	s17281
CLS01022	Contig2890.0.g87	TTHERM_00037219	IMG5_179630	Contig14491.g15441	o18132	t97484	i10961	s17280
CLS01022	Contig2890.0.g87	TTHERM_00037219	IMG5_179630	Contig14491.g15441	o18133	t97485	i10962	s17281
CLS01022	Contig14491.g15441	TTHERM_00037219	IMG5_179630	Contig2890.0.g87	s17280	t97484	i10961	o18132
CLS01022	Contig14491.g15441	TTHERM_00037219	IMG5_179630	Contig2890.0.g87	s17281	t97485	i10962	o18133
CLS01024	TTHERM_00494730	IMG5_023020	Contig16946.0.g34	Contig6382.g6833	t82151	i1328	o9589	s7623
CLS01024	IMG5_023020	TTHERM_00494730	Contig16946.0.g34	Contig6382.g6833	i1328	t82151	o9589	s7623
CLS01024	Contig16946.0.g34	TTHERM_00494730	IMG5_023020	Contig6382.g6833	o9589	t82151	i1328	s7623
CLS01024	Contig6382.g6833	TTHERM_00494730	IMG5_023020	Contig16946.0.g34	s7623	t82151	i1328	o9589
CLS01028	TTHERM_00562810	IMG5_070920	Contig18702.0.g87	Contig4417.g4723	t32600	i16808	o40957	s5269
CLS01028	TTHERM_00562810	IMG5_070920	Contig18702.0.g87	Contig4417.g4723	t32602	i16810	o40958	s5270
CLS01028	IMG5_070920	TTHERM_00562810	Contig18702.0.g87	Contig4417.g4723	i16808	t32600	o40957	s5269
CLS01028	IMG5_070920	TTHERM_00562810	Contig18702.0.g87	Contig4417.g4723	i16810	t32602	o40958	s5270
CLS01028	Contig18702.0.g87	TTHERM_00562810	IMG5_070920	Contig4417.g4723	o40957	t32600	i16808	s5269
CLS01028	Contig18702.0.g87	TTHERM_00562810	IMG5_070920	Contig4417.g4723	o40958	t32602	i16810	s5270
CLS01028	Contig4417.g4723	TTHERM_00562810	IMG5_070920	Contig18702.0.g87	s5269	t32600	i16808	o40957
CLS01028	Contig4417.g4723	TTHERM_00562810	IMG5_070920	Contig18702.0.g87	s5270	t32602	i16810	o40958
CLS01035	Contig15239.0.g117	TTHERM_00316290	IMG5_061210	Contig5479.g5855	o7539	t18913	i16235	s29653
CLS01035	Contig5479.g5855	TTHERM_00316290	IMG5_061210	Contig15239.0.g117	s29653	t18913	i16235	o7539
CLS01042	TTHERM_00101310	IMG5_189600	Contig15740.0.g80	Contig9345.g9986	t51823	i11911	o36534	s33862
CLS01042	IMG5_189600	TTHERM_00101310	Contig15740.0.g80	Contig9345.g9986	i11911	t51823	o36534	s33862
CLS01042	Contig15740.0.g80	TTHERM_00101310	IMG5_189600	Contig9345.g9986	o36534	t51823	i11911	s33862
CLS01042	Contig9345.g9986	TTHERM_00101310	IMG5_189600	Contig15740.0.g80	s33862	t51823	i11911	o36534
CLS01063	TTHERM_01085570	IMG5_123660	Contig6560.0.g89	Contig13861.g14790	t39296	i20215	o22378	s38742
CLS01063	IMG5_123660	TTHERM_01085570	Contig6560.0.g89	Contig13861.g14790	i20215	t39296	o22378	s38742
CLS01063	Contig6560.0.g89	TTHERM_01085570	IMG5_123660	Contig13861.g14790	o22378	t39296	i20215	s38742
CLS01063	Contig13861.g14790	TTHERM_01085570	IMG5_123660	Contig6560.0.g89	s38742	t39296	i20215	o22378
CLS01064	TTHERM_01000190	IMG5_123670	Contig20321.0.g101	Contig15527.g16546	t94792	i6678	o13701	s18514
CLS01064	IMG5_123670	TTHERM_01000190	Contig20321.0.g101	Contig15527.g16546	i6678	t94792	o13701	s18514
CLS01064	Contig20321.0.g101	TTHERM_01000190	IMG5_123670	Contig15527.g16546	o13701	t94792	i6678	s18514
CLS01064	Contig15527.g16546	TTHERM_01000190	IMG5_123670	Contig20321.0.g101	s18514	t94792	i6678	o13701
CLS01066	TTHERM_00189270	IMG5_173910	Contig22941.0.g1	Contig6056.g6481	t75580	i10572	o47642	s7219
CLS01066	IMG5_173910	TTHERM_00189270	Contig22941.0.g1	Contig6056.g6481	i10572	t75580	o47642	s7219
CLS01066	Contig22941.0.g1	TTHERM_00189270	IMG5_173910	Contig6056.g6481	o47642	t75580	i10572	s7219
CLS01066	Contig6056.g6481	TTHERM_00189270	IMG5_173910	Contig22941.0.g1	s7219	t75580	i10572	o47642
CLS01072	TTHERM_00434070	IMG5_184430	Contig18343.0.g85	Contig5512.g5900	t47825	i11414	o11269	s29704
CLS01072	TTHERM_00434070	IMG5_184430	Contig18343.0.g85	Contig5512.g5900	t47826	i11415	o11270	s29705
CLS01072	IMG5_184430	TTHERM_00434070	Contig18343.0.g85	Contig5512.g5900	i11414	t47825	o11269	s29704
CLS01072	IMG5_184430	TTHERM_00434070	Contig18343.0.g85	Contig5512.g5900	i11415	t47826	o11270	s29705
CLS01072	Contig18343.0.g85	TTHERM_00434070	IMG5_184430	Contig5512.g5900	o11269	t47825	i11414	s29704
CLS01072	Contig18343.0.g85	TTHERM_00434070	IMG5_184430	Contig5512.g5900	o11270	t47826	i11415	s29705
CLS01072	Contig5512.g5900	TTHERM_00434070	IMG5_184430	Contig18343.0.g85	s29704	t47825	i11414	o11269
CLS01072	Contig5512.g5900	TTHERM_00434070	IMG5_184430	Contig18343.0.g85	s29705	t47826	i11415	o11270
CLS01086	TTHERM_00136440	IMG5_141940	Contig7966.0.g41	Contig15663.g16688	t76252	i21406	o55928	s40569
CLS01086	IMG5_141940	TTHERM_00136440	Contig7966.0.g41	Contig15663.g16688	i21406	t76252	o55928	s40569
CLS01086	Contig7966.0.g41	TTHERM_00136440	IMG5_141940	Contig15663.g16688	o55928	t76252	i21406	s40569
CLS01086	Contig15663.g16688	TTHERM_00136440	IMG5_141940	Contig7966.0.g41	s40569	t76252	i21406	o55928
CLS01095	TTHERM_00434040	IMG5_048540	Contig12890.0.g103	Contig19448.g20619	t47829	i15391	o31871	s22990
CLS01095	IMG5_048540	TTHERM_00434040	Contig12890.0.g103	Contig19448.g20619	i15391	t47829	o31871	s22990
CLS01095	Contig12890.0.g103	TTHERM_00434040	IMG5_048540	Contig19448.g20619	o31871	t47829	i15391	s22990
CLS01095	Contig19448.g20619	TTHERM_00434040	IMG5_048540	Contig12890.0.g103	s22990	t47829	i15391	o31871
CLS01102	TTHERM_00077080	IMG5_124490	Contig11297.0.g96	Contig10051.g10741	t98298	i20272	o29095	s12041
CLS01102	IMG5_124490	TTHERM_00077080	Contig11297.0.g96	Contig10051.g10741	i20272	t98298	o29095	s12041
CLS01102	Contig11297.0.g96	TTHERM_00077080	IMG5_124490	Contig10051.g10741	o29095	t98298	i20272	s12041
CLS01102	Contig10051.g10741	TTHERM_00077080	IMG5_124490	Contig11297.0.g96	s12041	t98298	i20272	o29095
CLS01115	TTHERM_00112640	IMG5_022870	Contig293.1.g73	Contig19124.g20281	t41631	i1323	o48688	s44111
CLS01115	IMG5_022870	TTHERM_00112640	Contig293.1.g73	Contig19124.g20281	i1323	t41631	o48688	s44111
CLS01115	Contig293.1.g73	TTHERM_00112640	IMG5_022870	Contig19124.g20281	o48688	t41631	i1323	s44111
CLS01115	Contig19124.g20281	TTHERM_00112640	IMG5_022870	Contig293.1.g73	s44111	t41631	i1323	o48688
CLS01119	TTHERM_00487110	IMG5_066240	Contig21046.0.g14	Contig15073.g16063	t17460	i16537	o14650	s17940
CLS01119	TTHERM_00487110	IMG5_066240	Contig21046.0.g14	Contig15073.g16063	t17461	i16538	o14651	s17941
CLS01119	IMG5_066240	TTHERM_00487110	Contig21046.0.g14	Contig15073.g16063	i16537	t17460	o14650	s17940
CLS01119	IMG5_066240	TTHERM_00487110	Contig21046.0.g14	Contig15073.g16063	i16538	t17461	o14651	s17941
CLS01119	Contig21046.0.g14	TTHERM_00487110	IMG5_066240	Contig15073.g16063	o14650	t17460	i16537	s17940
CLS01119	Contig21046.0.g14	TTHERM_00487110	IMG5_066240	Contig15073.g16063	o14651	t17461	i16538	s17941
CLS01119	Contig15073.g16063	TTHERM_00487110	IMG5_066240	Contig21046.0.g14	s17940	t17460	i16537	o14650
CLS01119	Contig15073.g16063	TTHERM_00487110	IMG5_066240	Contig21046.0.g14	s17941	t17461	i16538	o14651
CLS01134	TTHERM_00773750	IMG5_196130	Contig3701.0.g57	Contig4597.g4914	t16657	i12439	o19108	s28631
CLS01134	IMG5_196130	TTHERM_00773750	Contig3701.0.g57	Contig4597.g4914	i12439	t16657	o19108	s28631
CLS01134	Contig3701.0.g57	TTHERM_00773750	IMG5_196130	Contig4597.g4914	o19108	t16657	i12439	s28631
CLS01134	Contig4597.g4914	TTHERM_00773750	IMG5_196130	Contig3701.0.g57	s28631	t16657	i12439	o19108
CLS01144	TTHERM_00572100	IMG5_161480	Contig10844.0.1.g21	Contig11599.g12419	t40849	i9468	o28402	s13977
CLS01144	IMG5_161480	TTHERM_00572100	Contig10844.0.1.g21	Contig11599.g12419	i9468	t40849	o28402	s13977
CLS01144	Contig10844.0.1.g21	TTHERM_00572100	IMG5_161480	Contig11599.g12419	o28402	t40849	i9468	s13977
CLS01144	Contig11599.g12419	TTHERM_00572100	IMG5_161480	Contig10844.0.1.g21	s13977	t40849	i9468	o28402
CLS01147	TTHERM_00623060	IMG5_083260	Contig10910.0.g97	Contig16144.g17199	t42652	i3818	o1358	s41092
CLS01147	TTHERM_00623060	IMG5_083260	Contig10910.0.g97	Contig16144.g17199	t42653	i3819	o1359	s41093
CLS01147	IMG5_083260	TTHERM_00623060	Contig10910.0.g97	Contig16144.g17199	i3818	t42652	o1358	s41092
CLS01147	IMG5_083260	TTHERM_00623060	Contig10910.0.g97	Contig16144.g17199	i3819	t42653	o1359	s41093
CLS01147	Contig10910.0.g97	TTHERM_00623060	IMG5_083260	Contig16144.g17199	o1358	t42652	i3818	s41092
CLS01147	Contig10910.0.g97	TTHERM_00623060	IMG5_083260	Contig16144.g17199	o1359	t42653	i3819	s41093
CLS01147	Contig16144.g17199	TTHERM_00623060	IMG5_083260	Contig10910.0.g97	s41092	t42652	i3818	o1358
CLS01147	Contig16144.g17199	TTHERM_00623060	IMG5_083260	Contig10910.0.g97	s41093	t42653	i3819	o1359
CLS01160	TTHERM_01345800	IMG5_190290	Contig13714.0.g6	Contig14457.g15401	t91542	i11955	o33324	s39343
CLS01160	IMG5_190290	TTHERM_01345800	Contig13714.0.g6	Contig14457.g15401	i11955	t91542	o33324	s39343
CLS01160	Contig13714.0.g6	TTHERM_01345800	IMG5_190290	Contig14457.g15401	o33324	t91542	i11955	s39343
CLS01160	Contig14457.g15401	TTHERM_01345800	IMG5_190290	Contig13714.0.g6	s39343	t91542	i11955	o33324
CLS01182	TTHERM_00194260	IMG5_183690	Contig7825.0.g34	Contig17062.g18177	t59240	i11322	o23982	s20280
CLS01182	TTHERM_00194260	IMG5_183690	Contig7825.0.g34	Contig17062.g18177	t59241	i11323	o23983	s20281
CLS01182	IMG5_183690	TTHERM_00194260	Contig7825.0.g34	Contig17062.g18177	i11322	t59240	o23982	s20280
CLS01182	IMG5_183690	TTHERM_00194260	Contig7825.0.g34	Contig17062.g18177	i11323	t59241	o23983	s20281
CLS01182	Contig7825.0.g34	TTHERM_00194260	IMG5_183690	Contig17062.g18177	o23982	t59240	i11322	s20280
CLS01182	Contig7825.0.g34	TTHERM_00194260	IMG5_183690	Contig17062.g18177	o23983	t59241	i11323	s20281
CLS01182	Contig17062.g18177	TTHERM_00194260	IMG5_183690	Contig7825.0.g34	s20280	t59240	i11322	o23982
CLS01182	Contig17062.g18177	TTHERM_00194260	IMG5_183690	Contig7825.0.g34	s20281	t59241	i11323	o23983
CLS01195	TTHERM_00249810	IMG5_120940	Contig797.1.g89	Contig14467.g15413	t10572	i20009	o55932	s39363
CLS01195	IMG5_120940	TTHERM_00249810	Contig797.1.g89	Contig14467.g15413	i20009	t10572	o55932	s39363
CLS01195	Contig797.1.g89	TTHERM_00249810	IMG5_120940	Contig14467.g15413	o55932	t10572	i20009	s39363
CLS01195	Contig14467.g15413	TTHERM_00249810	IMG5_120940	Contig797.1.g89	s39363	t10572	i20009	o55932
CLS01197	TTHERM_00780530	IMG5_049350	Contig5079.0.g1	Contig8198.g8747	t36448	i15430	o51789	s32571
CLS01197	TTHERM_00780530	IMG5_049350	Contig5079.0.g1	Contig8198.g8747	t36449	i15431	o51790	s32572
CLS01197	IMG5_049350	TTHERM_00780530	Contig5079.0.g1	Contig8198.g8747	i15430	t36448	o51789	s32571
CLS01197	IMG5_049350	TTHERM_00780530	Contig5079.0.g1	Contig8198.g8747	i15431	t36449	o51790	s32572
CLS01197	Contig5079.0.g1	TTHERM_00780530	IMG5_049350	Contig8198.g8747	o51789	t36448	i15430	s32571
CLS01197	Contig5079.0.g1	TTHERM_00780530	IMG5_049350	Contig8198.g8747	o51790	t36449	i15431	s32572
CLS01197	Contig8198.g8747	TTHERM_00780530	IMG5_049350	Contig5079.0.g1	s32571	t36448	i15430	o51789
CLS01197	Contig8198.g8747	TTHERM_00780530	IMG5_049350	Contig5079.0.g1	s32572	t36449	i15431	o51790
CLS01206	TTHERM_00205170	IMG5_166160	Contig12013.0.g58	Contig4640.g4958	t60407	i23522	o3090	s5551
CLS01206	IMG5_166160	TTHERM_00205170	Contig12013.0.g58	Contig4640.g4958	i23522	t60407	o3090	s5551
CLS01206	Contig12013.0.g58	TTHERM_00205170	IMG5_166160	Contig4640.g4958	o3090	t60407	i23522	s5551
CLS01206	Contig4640.g4958	TTHERM_00205170	IMG5_166160	Contig12013.0.g58	s5551	t60407	i23522	o3090
CLS01208	TTHERM_01079140	IMG5_071970	Contig16092.0.g104	Contig12682.g13544	t48035	i16846	o8539	s15305
CLS01208	IMG5_071970	TTHERM_01079140	Contig16092.0.g104	Contig12682.g13544	i16846	t48035	o8539	s15305
CLS01208	Contig16092.0.g104	TTHERM_01079140	IMG5_071970	Contig12682.g13544	o8539	t48035	i16846	s15305
CLS01208	Contig12682.g13544	TTHERM_01079140	IMG5_071970	Contig16092.0.g104	s15305	t48035	i16846	o8539
CLS01214	TTHERM_00145490	IMG5_161080	Contig22626.0.g41	Contig6877.g7360	t78676	i9435	o16830	s31174
CLS01214	IMG5_161080	TTHERM_00145490	Contig22626.0.g41	Contig6877.g7360	i9435	t78676	o16830	s31174
CLS01214	Contig22626.0.g41	TTHERM_00145490	IMG5_161080	Contig6877.g7360	o16830	t78676	i9435	s31174
CLS01214	Contig6877.g7360	TTHERM_00145490	IMG5_161080	Contig22626.0.g41	s31174	t78676	i9435	o16830
CLS01220	TTHERM_00112800	IMG5_133490	Contig10657.0.g36	Contig17178.g18300	t41642	i20926	o28069	s42200
CLS01220	IMG5_133490	TTHERM_00112800	Contig10657.0.g36	Contig17178.g18300	i20926	t41642	o28069	s42200
CLS01220	Contig10657.0.g36	TTHERM_00112800	IMG5_133490	Contig17178.g18300	o28069	t41642	i20926	s42200
CLS01220	Contig17178.g18300	TTHERM_00112800	IMG5_133490	Contig10657.0.g36	s42200	t41642	i20926	o28069
CLS01233	TTHERM_00426100	IMG5_079480	Contig3164.0.g43	Contig9941.g10624	t50901	i17177	o18481	s11909
CLS01233	TTHERM_00426100	IMG5_079480	Contig3164.0.g43	Contig9941.g10624	t50902	i17178	o18482	s11910
CLS01233	IMG5_079480	TTHERM_00426100	Contig3164.0.g43	Contig9941.g10624	i17178	t50902	o18482	s11910
CLS01233	Contig3164.0.g43	TTHERM_00426100	IMG5_079480	Contig9941.g10624	o18482	t50902	i17178	s11910
CLS01233	Contig9941.g10624	TTHERM_00426100	IMG5_079480	Contig3164.0.g43	s11910	t50902	i17178	o18482
CLS01242	TTHERM_00518510	IMG5_199740	Contig12222.0.g10	Contig6568.g7028	t85252	i12741	o30678	s7897
CLS01242	IMG5_199740	TTHERM_00518510	Contig12222.0.g10	Contig6568.g7028	i12741	t85252	o30678	s7897
CLS01242	Contig12222.0.g10	TTHERM_00518510	IMG5_199740	Contig6568.g7028	o30678	t85252	i12741	s7897
CLS01242	Contig6568.g7028	TTHERM_00518510	IMG5_199740	Contig12222.0.g10	s7897	t85252	i12741	o30678
CLS01247	TTHERM_00487150	IMG5_199770	Contig16948.0.0.g28	Contig18170.g19315	t17473	i12752	o38509	s21535
CLS01247	IMG5_199770	TTHERM_00487150	Contig16948.0.0.g28	Contig18170.g19315	i12752	t17473	o38509	s21535
CLS01247	Contig16948.0.0.g28	TTHERM_00487150	IMG5_199770	Contig18170.g19315	o38509	t17473	i12752	s21535
CLS01247	Contig18170.g19315	TTHERM_00487150	IMG5_199770	Contig16948.0.0.g28	s21535	t17473	i12752	o38509
CLS01250	TTHERM_00756460	IMG5_128590	Contig22298.0.g22	Contig9853.g10533	t37078	i7091	o46899	s11805
CLS01250	IMG5_128590	TTHERM_00756460	Contig22298.0.g22	Contig9853.g10533	i7091	t37078	o46899	s11805
CLS01250	Contig22298.0.g22	TTHERM_00756460	IMG5_128590	Contig9853.g10533	o46899	t37078	i7091	s11805
CLS01250	Contig9853.g10533	TTHERM_00756460	IMG5_128590	Contig22298.0.g22	s11805	t37078	i7091	o46899
CLS01251	TTHERM_00715750	IMG5_188920	Contig11604.0.g35	Contig15517.g16538	t68601	i25568	o29592	s18480
CLS01251	IMG5_188920	TTHERM_00715750	Contig11604.0.g35	Contig15517.g16538	i25568	t68601	o29592	s18480
CLS01251	Contig11604.0.g35	TTHERM_00715750	IMG5_188920	Contig15517.g16538	o29592	t68601	i25568	s18480
CLS01251	Contig15517.g16538	TTHERM_00715750	IMG5_188920	Contig11604.0.g35	s18480	t68601	i25568	o29592
CLS01253	TTHERM_00275750	IMG5_145350	Contig93.1.g71	Contig13802.g14719	t20235	i21673	o57995	s38651
CLS01253	IMG5_145350	TTHERM_00275750	Contig93.1.g71	Contig13802.g14719	i21673	t20235	o57995	s38651
CLS01253	Contig93.1.g71	TTHERM_00275750	IMG5_145350	Contig13802.g14719	o57995	t20235	i21673	s38651
CLS01253	Contig13802.g14719	TTHERM_00275750	IMG5_145350	Contig93.1.g71	s38651	t20235	i21673	o57995
CLS01257	TTHERM_00820660	IMG5_062210	Contig1126.1.g113	Contig6412.g6859	t57135	i16286	o29049	s7657
CLS01257	IMG5_062210	TTHERM_00820660	Contig1126.1.g113	Contig6412.g6859	i16286	t57135	o29049	s7657
CLS01257	Contig1126.1.g113	TTHERM_00820660	IMG5_062210	Contig6412.g6859	o29049	t57135	i16286	s7657
CLS01257	Contig6412.g6859	TTHERM_00820660	IMG5_062210	Contig1126.1.g113	s7657	t57135	i16286	o29049
CLS01260	TTHERM_01345760	IMG5_013680	Contig22207.0.g77	Contig16017.g17072	t40004	i14244	o46798	s40964
CLS01260	IMG5_013680	TTHERM_01345760	Contig22207.0.g77	Contig16017.g17072	i14244	t40004	o46798	s40964
CLS01260	Contig22207.0.g77	TTHERM_01345760	IMG5_013680	Contig16017.g17072	o46798	t40004	i14244	s40964
CLS01260	Contig16017.g17072	TTHERM_01345760	IMG5_013680	Contig22207.0.g77	s40964	t40004	i14244	o46798
CLS01262	TTHERM_00848090	IMG5_051610	Contig7793.0.g5	Contig12063.g12898	t4505	i15610	o23941	s36728
CLS01262	IMG5_051610	TTHERM_00848090	Contig7793.0.g5	Contig12063.g12898	i15610	t4505	o23941	s36728
CLS01262	Contig7793.0.g5	TTHERM_00848090	IMG5_051610	Contig12063.g12898	o23941	t4505	i15610	s36728
CLS01262	Contig12063.g12898	TTHERM_00848090	IMG5_051610	Contig7793.0.g5	s36728	t4505	i15610	o23941
CLS01277	TTHERM_01079130	IMG5_091170	Contig14421.0.0.g95	Contig17740.g18863	t100217	i17647	o6398	s42765
CLS01277	TTHERM_01079130	IMG5_091170	Contig14421.0.0.g95	Contig17740.g18863	t100218	i17648	o6399	s42766
CLS01277	IMG5_091170	TTHERM_01079130	Contig14421.0.0.g95	Contig17740.g18863	i17647	t100217	o6398	s42765
CLS01277	IMG5_091170	TTHERM_01079130	Contig14421.0.0.g95	Contig17740.g18863	i17648	t100218	o6399	s42766
CLS01277	Contig14421.0.0.g95	TTHERM_01079130	IMG5_091170	Contig17740.g18863	o6398	t100217	i17647	s42765
CLS01277	Contig14421.0.0.g95	TTHERM_01079130	IMG5_091170	Contig17740.g18863	o6399	t100218	i17648	s42766
CLS01277	Contig17740.g18863	TTHERM_01079130	IMG5_091170	Contig14421.0.0.g95	s42765	t100217	i17647	o6398
CLS01277	Contig17740.g18863	TTHERM_01079130	IMG5_091170	Contig14421.0.0.g95	s42766	t100218	i17648	o6399
CLS01278	TTHERM_00469100	IMG5_090980	Contig10954.0.g62	Contig15528.g16547	t29343	i17573	o1445	s40429
CLS01278	IMG5_090980	TTHERM_00469100	Contig10954.0.g62	Contig15528.g16547	i17573	t29343	o1445	s40429
CLS01278	Contig10954.0.g62	TTHERM_00469100	IMG5_090980	Contig15528.g16547	o1445	t29343	i17573	s40429
CLS01278	Contig15528.g16547	TTHERM_00469100	IMG5_090980	Contig10954.0.g62	s40429	t29343	i17573	o1445
CLS01279	TTHERM_00348240	IMG5_090990	Contig9298.0.g115	Contig13723.g14635	t79242	i4145	o25906	s16463
CLS01279	IMG5_090990	TTHERM_00348240	Contig9298.0.g115	Contig13723.g14635	i4145	t79242	o25906	s16463
CLS01279	Contig9298.0.g115	TTHERM_00348240	IMG5_090990	Contig13723.g14635	o25906	t79242	i4145	s16463
CLS01279	Contig13723.g14635	TTHERM_00348240	IMG5_090990	Contig9298.0.g115	s16463	t79242	i4145	o25906
CLS01297	Contig377.1.g52	TTHERM_00079200	IMG5_013200	Contig5691.g6090	o19200	t98512	i884	s29879
CLS01297	Contig5691.g6090	TTHERM_00079200	IMG5_013200	Contig377.1.g52	s29879	t98512	i884	o19200
CLS01298	TTHERM_00421140	IMG5_101980	Contig15976.0.g76	Contig12931.g13796	t69903	i4859	o8447	s15570
CLS01298	IMG5_101980	TTHERM_00421140	Contig15976.0.g76	Contig12931.g13796	i4859	t69903	o8447	s15570
CLS01298	Contig15976.0.g76	TTHERM_00421140	IMG5_101980	Contig12931.g13796	o8447	t69903	i4859	s15570
CLS01298	Contig12931.g13796	TTHERM_00421140	IMG5_101980	Contig15976.0.g76	s15570	t69903	i4859	o8447
CLS01299	TTHERM_00401940	IMG5_176950	Contig19930.0.g53	Contig13537.g14446	t30357	i10784	o13216	s16261
CLS01299	IMG5_176950	TTHERM_00401940	Contig19930.0.g53	Contig13537.g14446	i10784	t30357	o13216	s16261
CLS01299	Contig19930.0.g53	TTHERM_00401940	IMG5_176950	Contig13537.g14446	o13216	t30357	i10784	s16261
CLS01299	Contig13537.g14446	TTHERM_00401940	IMG5_176950	Contig19930.0.g53	s16261	t30357	i10784	o13216
CLS01302	TTHERM_01046950	IMG5_132430	Contig18344.0.g88	Contig8426.g8983	t9956	i7415	o11277	s32838
CLS01302	IMG5_132430	TTHERM_01046950	Contig18344.0.g88	Contig8426.g8983	i7415	t9956	o11277	s32838
CLS01302	Contig18344.0.g88	TTHERM_01046950	IMG5_132430	Contig8426.g8983	o11277	t9956	i7415	s32838
CLS01302	Contig8426.g8983	TTHERM_01046950	IMG5_132430	Contig18344.0.g88	s32838	t9956	i7415	o11277
CLS01304	TTHERM_00260700	IMG5_051080	Contig6936.0.g101	Contig7248.g7752	t64726	i15553	o54485	s31574
CLS01304	IMG5_051080	TTHERM_00260700	Contig6936.0.g101	Contig7248.g7752	i15553	t64726	o54485	s31574
CLS01304	Contig6936.0.g101	TTHERM_00260700	IMG5_051080	Contig7248.g7752	o54485	t64726	i15553	s31574
CLS01304	Contig7248.g7752	TTHERM_00260700	IMG5_051080	Contig6936.0.g101	s31574	t64726	i15553	o54485
CLS01318	TTHERM_00317200	IMG5_170620	Contig20970.0.g100	Contig10939.g11692	t71931	i10311	o44731	s13062
CLS01318	IMG5_170620	TTHERM_00317200	Contig20970.0.g100	Contig10939.g11692	i10311	t71931	o44731	s13062
CLS01318	Contig20970.0.g100	TTHERM_00317200	IMG5_170620	Contig10939.g11692	o44731	t71931	i10311	s13062
CLS01318	Contig10939.g11692	TTHERM_00317200	IMG5_170620	Contig20970.0.g100	s13062	t71931	i10311	o44731
CLS01321	TTHERM_00011730	IMG5_170670	Contig20615.0.g33	Contig5900.g6321	t54286	i23973	o14060	s30135
CLS01321	IMG5_170670	TTHERM_00011730	Contig20615.0.g33	Contig5900.g6321	i23973	t54286	o14060	s30135
CLS01321	Contig20615.0.g33	TTHERM_00011730	IMG5_170670	Contig5900.g6321	o14060	t54286	i23973	s30135
CLS01321	Contig5900.g6321	TTHERM_00011730	IMG5_170670	Contig20615.0.g33	s30135	t54286	i23973	o14060
CLS01323	TTHERM_00773210	IMG5_147250	Contig19209.0.g81	Contig4451.g4748	t16518	i21918	o41797	s5308
CLS01323	TTHERM_00773210	IMG5_147250	Contig19209.0.g81	Contig4451.g4748	t16520	i21920	o41798	s5310
CLS01323	IMG5_147250	TTHERM_00773210	Contig19209.0.g81	Contig4451.g4748	i21918	t16518	o41797	s5308
CLS01323	IMG5_147250	TTHERM_00773210	Contig19209.0.g81	Contig4451.g4748	i21920	t16520	o41798	s5310
CLS01323	Contig19209.0.g81	TTHERM_00773210	IMG5_147250	Contig4451.g4748	o41797	t16518	i21918	s5308
CLS01323	Contig19209.0.g81	TTHERM_00773210	IMG5_147250	Contig4451.g4748	o41798	t16520	i21920	s5310
CLS01323	Contig4451.g4748	TTHERM_00773210	IMG5_147250	Contig19209.0.g81	s5308	t16518	i21918	o41797
CLS01323	Contig4451.g4748	TTHERM_00773210	IMG5_147250	Contig19209.0.g81	s5310	t16520	i21920	o41798
CLS01326	TTHERM_00348390	IMG5_120280	Contig11991.0.g79	Contig12746.g13595	t79183	i6382	o3049	s37450
CLS01326	TTHERM_00348390	IMG5_120280	Contig11991.0.g79	Contig12746.g13595	t79185	i6384	o3050	s37451
CLS01326	IMG5_120280	TTHERM_00348390	Contig11991.0.g79	Contig12746.g13595	i6382	t79183	o3049	s37450
CLS01326	IMG5_120280	TTHERM_00348390	Contig11991.0.g79	Contig12746.g13595	i6384	t79185	o3050	s37451
CLS01326	Contig11991.0.g79	TTHERM_00348390	IMG5_120280	Contig12746.g13595	o3049	t79183	i6382	s37450
CLS01326	Contig11991.0.g79	TTHERM_00348390	IMG5_120280	Contig12746.g13595	o3050	t79185	i6384	s37451
CLS01326	Contig12746.g13595	TTHERM_00348390	IMG5_120280	Contig11991.0.g79	s37450	t79183	i6382	o3049
CLS01326	Contig12746.g13595	TTHERM_00348390	IMG5_120280	Contig11991.0.g79	s37451	t79185	i6384	o3050
CLS01341	TTHERM_00138150	IMG5_113780	Contig21431.0.g10	Contig14903.g15874	t23423	i5684	o15163	s39795
CLS01341	IMG5_113780	TTHERM_00138150	Contig21431.0.g10	Contig14903.g15874	i5684	t23423	o15163	s39795
CLS01341	Contig21431.0.g10	TTHERM_00138150	IMG5_113780	Contig14903.g15874	o15163	t23423	i5684	s39795
CLS01341	Contig14903.g15874	TTHERM_00138150	IMG5_113780	Contig21431.0.g10	s39795	t23423	i5684	o15163
CLS01344	TTHERM_01020680	IMG5_187570	Contig19688.0.g99	Contig16724.g17818	t38447	i25437	o12959	s41788
CLS01344	TTHERM_01020680	IMG5_187570	Contig19688.0.g99	Contig16724.g17818	t38448	i25438	o12960	s41789
CLS01344	IMG5_187570	TTHERM_01020680	Contig19688.0.g99	Contig16724.g17818	i25437	t38447	o12959	s41788
CLS01344	IMG5_187570	TTHERM_01020680	Contig19688.0.g99	Contig16724.g17818	i25438	t38448	o12960	s41789
CLS01344	Contig19688.0.g99	TTHERM_01020680	IMG5_187570	Contig16724.g17818	o12959	t38447	i25437	s41788
CLS01344	Contig19688.0.g99	TTHERM_01020680	IMG5_187570	Contig16724.g17818	o12960	t38448	i25438	s41789
CLS01344	Contig16724.g17818	TTHERM_01020680	IMG5_187570	Contig19688.0.g99	s41788	t38447	i25437	o12959
CLS01344	Contig16724.g17818	TTHERM_01020680	IMG5_187570	Contig19688.0.g99	s41789	t38448	i25438	o12960
CLS01356	TTHERM_00317480	IMG5_111960	Contig8816.0.g39	Contig6577.g7043	t71984	i19252	o57175	s7913
CLS01356	IMG5_111960	TTHERM_00317480	Contig8816.0.g39	Contig6577.g7043	i19252	t71984	o57175	s7913
CLS01363	TTHERM_00079490	IMG5_182680	Contig12409.0.0.g14	Contig9395.g10041	t46710	i11224	o31004	s33940
CLS01363	TTHERM_00079490	IMG5_182680	Contig12409.0.0.g14	Contig9395.g10041	t46711	i11225	o31005	s33941
CLS01363	IMG5_182680	TTHERM_00079490	Contig12409.0.0.g14	Contig9395.g10041	i11224	t46710	o31004	s33940
CLS01363	IMG5_182680	TTHERM_00079490	Contig12409.0.0.g14	Contig9395.g10041	i11225	t46711	o31005	s33941
CLS01363	Contig12409.0.0.g14	TTHERM_00079490	IMG5_182680	Contig9395.g10041	o31004	t46710	i11224	s33940
CLS01363	Contig12409.0.0.g14	TTHERM_00079490	IMG5_182680	Contig9395.g10041	o31005	t46711	i11225	s33941
CLS01363	Contig9395.g10041	TTHERM_00079490	IMG5_182680	Contig12409.0.0.g14	s33940	t46710	i11224	o31004
CLS01363	Contig9395.g10041	TTHERM_00079490	IMG5_182680	Contig12409.0.0.g14	s33941	t46711	i11225	o31005
CLS01369	TTHERM_00760390	IMG5_143330	Contig22838.0.g50	Contig16167.g17234	t15872	i21484	o17131	s19206
CLS01369	IMG5_143330	TTHERM_00760390	Contig22838.0.g50	Contig16167.g17234	i21484	t15872	o17131	s19206
CLS01369	Contig22838.0.g50	TTHERM_00760390	IMG5_143330	Contig16167.g17234	o17131	t15872	i21484	s19206
CLS01369	Contig16167.g17234	TTHERM_00760390	IMG5_143330	Contig22838.0.g50	s19206	t15872	i21484	o17131
CLS01371	TTHERM_00492850	IMG5_149080	Contig21964.0.g21	Contig16081.g17140	t81988	i22097	o46364	s19121
CLS01371	IMG5_149080	TTHERM_00492850	Contig21964.0.g21	Contig16081.g17140	i22097	t81988	o46364	s19121
CLS01371	Contig21964.0.g21	TTHERM_00492850	IMG5_149080	Contig16081.g17140	o46364	t81988	i22097	s19121
CLS01371	Contig16081.g17140	TTHERM_00492850	IMG5_149080	Contig21964.0.g21	s19121	t81988	i22097	o46364
CLS01378	TTHERM_00470650	IMG5_042470	Contig7433.0.g81	Contig13674.g14578	t18566	i1932	o23547	s38529
CLS01378	IMG5_042470	TTHERM_00470650	Contig7433.0.g81	Contig13674.g14578	i1932	t18566	o23547	s38529
CLS01378	Contig7433.0.g81	TTHERM_00470650	IMG5_042470	Contig13674.g14578	o23547	t18566	i1932	s38529
CLS01378	Contig13674.g14578	TTHERM_00470650	IMG5_042470	Contig7433.0.g81	s38529	t18566	i1932	o23547
CLS01387	TTHERM_00196250	IMG5_162920	Contig2560.0.g99	Contig18496.g19654	t5616	i23322	o48170	s21946
CLS01387	IMG5_162920	TTHERM_00196250	Contig2560.0.g99	Contig18496.g19654	i23319	t5614	o48169	s21945
CLS01387	IMG5_162920	TTHERM_00196250	Contig2560.0.g99	Contig18496.g19654	i23322	t5616	o48170	s21946
CLS01387	Contig2560.0.g99	TTHERM_00196250	IMG5_162920	Contig18496.g19654	o48170	t5616	i23322	s21946
CLS01387	Contig2560.0.g99	TTHERM_00196250	IMG5_162920	Contig18496.g19654	o48171	t5617	i23323	s21947
CLS01387	Contig18496.g19654	TTHERM_00196250	IMG5_162920	Contig2560.0.g99	s21946	t5616	i23322	o48170
CLS01401	TTHERM_00502580	IMG5_035800	Contig22613.0.g38	Contig10997.g11750	t83594	i1827	o16808	s35705
CLS01401	IMG5_035800	TTHERM_00502580	Contig22613.0.g38	Contig10997.g11750	i1827	t83594	o16808	s35705
CLS01401	Contig22613.0.g38	TTHERM_00502580	IMG5_035800	Contig10997.g11750	o16808	t83594	i1827	s35705
CLS01401	Contig10997.g11750	TTHERM_00502580	IMG5_035800	Contig22613.0.g38	s35705	t83594	i1827	o16808
CLS01402	TTHERM_00160930	IMG5_035780	Contig11918.0.g16	Contig10863.g11605	t98876	i15111	o30164	s12966
CLS01402	IMG5_035780	TTHERM_00160930	Contig11918.0.g16	Contig10863.g11605	i15111	t98876	o30164	s12966
CLS01402	Contig11918.0.g16	TTHERM_00160930	IMG5_035780	Contig10863.g11605	o30164	t98876	i15111	s12966
CLS01402	Contig10863.g11605	TTHERM_00160930	IMG5_035780	Contig11918.0.g16	s12966	t98876	i15111	o30164
CLS01406	TTHERM_00112530	IMG5_145140	Contig15787.0.g79	Contig15857.g16907	t41572	i21633	o36621	s40816
CLS01406	TTHERM_00112530	IMG5_145140	Contig15787.0.g79	Contig15857.g16907	t41573	i21634	o36622	s40817
CLS01406	IMG5_145140	TTHERM_00112530	Contig15787.0.g79	Contig15857.g16907	i21633	t41572	o36621	s40816
CLS01406	IMG5_145140	TTHERM_00112530	Contig15787.0.g79	Contig15857.g16907	i21634	t41573	o36622	s40817
CLS01406	Contig15787.0.g79	TTHERM_00112530	IMG5_145140	Contig15857.g16907	o36621	t41572	i21633	s40816
CLS01406	Contig15787.0.g79	TTHERM_00112530	IMG5_145140	Contig15857.g16907	o36622	t41573	i21634	s40817
CLS01406	Contig15857.g16907	TTHERM_00112530	IMG5_145140	Contig15787.0.g79	s40816	t41572	i21633	o36621
CLS01406	Contig15857.g16907	TTHERM_00112530	IMG5_145140	Contig15787.0.g79	s40817	t41573	i21634	o36622
CLS01407	TTHERM_01188360	IMG5_131610	Contig18308.0.g1	Contig14521.g15471	t65839	i7357	o11206	s39426
CLS01407	IMG5_131610	TTHERM_01188360	Contig18308.0.g1	Contig14521.g15471	i7357	t65839	o11206	s39426
CLS01407	Contig18308.0.g1	TTHERM_01188360	IMG5_131610	Contig14521.g15471	o11206	t65839	i7357	s39426
CLS01407	Contig14521.g15471	TTHERM_01188360	IMG5_131610	Contig18308.0.g1	s39426	t65839	i7357	o11206
CLS01408	TTHERM_00283330	IMG5_131630	Contig22561.0.g34	Contig12222.g13061	t21911	i20804	o16754	s14765
CLS01408	TTHERM_00283330	IMG5_131630	Contig22561.0.g34	Contig12222.g13061	t21912	i20805	o16756	s14767
CLS01408	TTHERM_00283330	IMG5_131630	Contig22561.0.g34	Contig12222.g13061	t21917	i20810	o16757	s14768
CLS01408	IMG5_131630	TTHERM_00283330	Contig22561.0.g34	Contig12222.g13061	i20804	t21911	o16754	s14765
CLS01408	IMG5_131630	TTHERM_00283330	Contig22561.0.g34	Contig12222.g13061	i20805	t21912	o16756	s14767
CLS01408	IMG5_131630	TTHERM_00283330	Contig22561.0.g34	Contig12222.g13061	i20810	t21917	o16757	s14768
CLS01408	Contig22561.0.g34	TTHERM_00283330	IMG5_131630	Contig12222.g13061	o16756	t21912	i20805	s14767
CLS01408	Contig22561.0.g34	TTHERM_00283330	IMG5_131630	Contig12222.g13061	o16757	t21917	i20810	s14768
CLS01408	Contig12222.g13061	TTHERM_00283330	IMG5_131630	Contig22561.0.g34	s14767	t21912	i20805	o16756
CLS01408	Contig12222.g13061	TTHERM_00283330	IMG5_131630	Contig22561.0.g34	s14768	t21917	i20810	o16757
CLS01411	TTHERM_00681730	IMG5_121350	Contig22185.0.g98	Contig4267.g4571	t35619	i6454	o46764	s5113
CLS01411	TTHERM_00681730	IMG5_121350	Contig22185.0.g98	Contig4267.g4571	t35621	i6456	o46765	s5114
CLS01411	IMG5_121350	TTHERM_00681730	Contig22185.0.g98	Contig4267.g4571	i6454	t35619	o46764	s5113
CLS01411	IMG5_121350	TTHERM_00681730	Contig22185.0.g98	Contig4267.g4571	i6456	t35621	o46765	s5114
CLS01411	Contig22185.0.g98	TTHERM_00681730	IMG5_121350	Contig4267.g4571	o46764	t35619	i6454	s5113
CLS01411	Contig22185.0.g98	TTHERM_00681730	IMG5_121350	Contig4267.g4571	o46765	t35621	i6456	s5114
CLS01411	Contig4267.g4571	TTHERM_00681730	IMG5_121350	Contig22185.0.g98	s5113	t35619	i6454	o46764
CLS01411	Contig4267.g4571	TTHERM_00681730	IMG5_121350	Contig22185.0.g98	s5114	t35621	i6456	o46765
CLS01420	TTHERM_00439320	IMG5_002770	Contig713.1.g94	Contig15899.g16948	t28467	i13661	o23098	s18890
CLS01420	IMG5_002770	TTHERM_00439320	Contig713.1.g94	Contig15899.g16948	i13661	t28467	o23098	s18890
CLS01422	TTHERM_01084370	IMG5_002750	Contig6325.0.0.g28	Contig9263.g9900	t91321	i282	o53621	s11069
CLS01422	IMG5_002750	TTHERM_01084370	Contig6325.0.0.g28	Contig9263.g9900	i282	t91321	o53621	s11069
CLS01423	TTHERM_00194150	IMG5_002700	Contig13731.0.g81	Contig14495.g15445	t5280	i13653	o33341	s17284
CLS01423	IMG5_002700	TTHERM_00194150	Contig13731.0.g81	Contig14495.g15445	i13653	t5280	o33341	s17284
CLS01423	Contig13731.0.g81	TTHERM_00194150	IMG5_002700	Contig14495.g15445	o33341	t5280	i13653	s17284
CLS01423	Contig14495.g15445	TTHERM_00194150	IMG5_002700	Contig13731.0.g81	s17284	t5280	i13653	o33341
CLS01453	TTHERM_00657240	IMG5_156230	Contig15468.0.0.g66	Contig4418.g4725	t33316	i22771	o36079	s5275
CLS01453	TTHERM_00657240	IMG5_156230	Contig15468.0.0.g66	Contig4418.g4725	t33317	i22772	o36080	s5276
CLS01453	IMG5_156230	TTHERM_00657240	Contig15468.0.0.g66	Contig4418.g4725	i22771	t33316	o36079	s5275
CLS01453	IMG5_156230	TTHERM_00657240	Contig15468.0.0.g66	Contig4418.g4725	i22772	t33317	o36080	s5276
CLS01453	Contig15468.0.0.g66	TTHERM_00657240	IMG5_156230	Contig4418.g4725	o36079	t33316	i22771	s5275
CLS01453	Contig15468.0.0.g66	TTHERM_00657240	IMG5_156230	Contig4418.g4725	o36080	t33317	i22772	s5276
CLS01453	Contig4418.g4725	TTHERM_00657240	IMG5_156230	Contig15468.0.0.g66	s5275	t33316	i22771	o36079
CLS01453	Contig4418.g4725	TTHERM_00657240	IMG5_156230	Contig15468.0.0.g66	s5276	t33317	i22772	o36080
CLS01461	TTHERM_00429800	IMG5_115530	Contig13261.0.g93	Contig5395.g5771	t47981	i19469	o32474	s29552
CLS01461	TTHERM_00429800	IMG5_115530	Contig13261.0.g93	Contig5395.g5771	t47985	i19472	o32476	s29555
CLS01461	IMG5_115530	TTHERM_00429800	Contig13261.0.g93	Contig5395.g5771	i19469	t47981	o32474	s29552
CLS01461	IMG5_115530	TTHERM_00429800	Contig13261.0.g93	Contig5395.g5771	i19472	t47985	o32476	s29555
CLS01461	Contig13261.0.g93	TTHERM_00429800	IMG5_115530	Contig5395.g5771	o32474	t47981	i19469	s29552
CLS01461	Contig13261.0.g93	TTHERM_00429800	IMG5_115530	Contig5395.g5771	o32476	t47985	i19472	s29555
CLS01461	Contig5395.g5771	TTHERM_00429800	IMG5_115530	Contig13261.0.g93	s29552	t47981	i19469	o32474
CLS01461	Contig5395.g5771	TTHERM_00429800	IMG5_115530	Contig13261.0.g93	s29555	t47985	i19472	o32476
CLS01678	TTHERM_00471840	IMG5_069490	Contig17568.0.g76	Contig17492.g18604	t71610	i3236	o39373	s20779
CLS01678	IMG5_069490	TTHERM_00471840	Contig17568.0.g76	Contig17492.g18604	i3236	t71610	o39373	s20779
CLS01678	Contig17568.0.g76	TTHERM_00471840	IMG5_069490	Contig17492.g18604	o39373	t71610	i3236	s20779
CLS01678	Contig17492.g18604	TTHERM_00471840	IMG5_069490	Contig17568.0.g76	s20779	t71610	i3236	o39373
CLS01863	Contig12867.0.g5	TTHERM_00189430	IMG5_151840	Contig10143.g10840	o4294	t75612	i22293	s34864
CLS01863	Contig10143.g10840	TTHERM_00189430	IMG5_151840	Contig12867.0.g5	s34864	t75612	i22293	o4294
CLS02083	TTHERM_00780500	IMG5_062480	Contig17086.0.g18	Contig14954.g15935	t36464	i16302	o9756	s39848
CLS02083	IMG5_062480	TTHERM_00780500	Contig17086.0.g18	Contig14954.g15935	i16302	t36464	o9756	s39848
CLS02083	Contig17086.0.g18	TTHERM_00780500	IMG5_062480	Contig14954.g15935	o9756	t36464	i16302	s39848
CLS02083	Contig14954.g15935	TTHERM_00780500	IMG5_062480	Contig17086.0.g18	s39848	t36464	i16302	o9756
CLS02142	TTHERM_00713380	IMG5_067050	Contig5620.0.g92	Contig8203.g8756	t1791	i3158	o52545	s9899
CLS02142	IMG5_067050	TTHERM_00713380	Contig5620.0.g92	Contig8203.g8756	i3158	t1791	o52545	s9899
CLS02142	Contig5620.0.g92	TTHERM_00713380	IMG5_067050	Contig8203.g8756	o52545	t1791	i3158	s9899
CLS02142	Contig8203.g8756	TTHERM_00713380	IMG5_067050	Contig5620.0.g92	s9899	t1791	i3158	o52545
CLS02177	TTHERM_00460450	IMG5_175090	Contig3694.0.0.g100	Contig8676.g9265	t43564	i10642	o49857	s10432
CLS02177	IMG5_175090	TTHERM_00460450	Contig3694.0.0.g100	Contig8676.g9265	i10642	t43564	o49857	s10432
CLS02177	Contig3694.0.0.g100	TTHERM_00460450	IMG5_175090	Contig8676.g9265	o49857	t43564	i10642	s10432
CLS02177	Contig8676.g9265	TTHERM_00460450	IMG5_175090	Contig3694.0.0.g100	s10432	t43564	i10642	o49857
CLS02315	TTHERM_00394570	IMG5_186270	Contig18930.0.g115	Contig16880.g17979	t93811	i11534	o41358	s41950
CLS02315	IMG5_186270	TTHERM_00394570	Contig18930.0.g115	Contig16880.g17979	i11534	t93811	o41358	s41950
CLS02315	Contig18930.0.g115	TTHERM_00394570	IMG5_186270	Contig16880.g17979	o41358	t93811	i11534	s41950
CLS02315	Contig16880.g17979	TTHERM_00394570	IMG5_186270	Contig18930.0.g115	s41950	t93811	i11534	o41358
CLS02382	TTHERM_00648930	IMG5_004200	Contig5999.0.g62	Contig10675.g11406	t69322	i419	o53100	s35444
CLS02382	IMG5_004200	TTHERM_00648930	Contig5999.0.g62	Contig10675.g11406	i419	t69322	o53100	s35444
CLS02382	Contig5999.0.g62	TTHERM_00648930	IMG5_004200	Contig10675.g11406	o53100	t69322	i419	s35444
CLS02382	Contig10675.g11406	TTHERM_00648930	IMG5_004200	Contig5999.0.g62	s35444	t69322	i419	o53100
CLS02384	TTHERM_00689830	IMG5_138340	Contig18025.0.g11	Contig14276.g15203	t36247	i7843	o10899	s39149
CLS02384	IMG5_138340	TTHERM_00689830	Contig18025.0.g11	Contig14276.g15203	i7843	t36247	o10899	s39149
CLS02384	Contig18025.0.g11	TTHERM_00689830	IMG5_138340	Contig14276.g15203	o10899	t36247	i7843	s39149
CLS02384	Contig14276.g15203	TTHERM_00689830	IMG5_138340	Contig18025.0.g11	s39149	t36247	i7843	o10899
CLS02547	TTHERM_00782100	IMG5_201520	Contig10456.0.g15	Contig12496.g13335	t42561	i26811	o670	s37211
CLS02547	IMG5_201520	TTHERM_00782100	Contig10456.0.g15	Contig12496.g13335	i26811	t42561	o670	s37211
CLS02547	Contig10456.0.g15	TTHERM_00782100	IMG5_201520	Contig12496.g13335	o670	t42561	i26811	s37211
CLS02547	Contig12496.g13335	TTHERM_00782100	IMG5_201520	Contig10456.0.g15	s37211	t42561	i26811	o670
CLS02676	TTHERM_00649210	IMG5_009920	Contig2015.0.g97	Contig14634.g15591	t69387	i14028	o13512	s17435
CLS02676	TTHERM_00649210	IMG5_009920	Contig2015.0.g97	Contig14634.g15591	t69389	i14030	o13513	s17436
CLS02676	IMG5_009920	TTHERM_00649210	Contig2015.0.g97	Contig14634.g15591	i14028	t69387	o13512	s17435
CLS02676	IMG5_009920	TTHERM_00649210	Contig2015.0.g97	Contig14634.g15591	i14030	t69389	o13513	s17436
CLS02676	Contig2015.0.g97	TTHERM_00649210	IMG5_009920	Contig14634.g15591	o13512	t69387	i14028	s17435
CLS02676	Contig2015.0.g97	TTHERM_00649210	IMG5_009920	Contig14634.g15591	o13513	t69389	i14030	s17436
CLS02676	Contig14634.g15591	TTHERM_00649210	IMG5_009920	Contig2015.0.g97	s17435	t69387	i14028	o13512
CLS02676	Contig14634.g15591	TTHERM_00649210	IMG5_009920	Contig2015.0.g97	s17436	t69389	i14030	o13513
CLS02731	TTHERM_00941480	IMG5_189690	Contig16564.0.g25	Contig18216.g19354	t60719	i11925	o37865	s21572
CLS02731	IMG5_189690	TTHERM_00941480	Contig16564.0.g25	Contig18216.g19354	i11925	t60719	o37865	s21572
CLS02731	Contig16564.0.g25	TTHERM_00941480	IMG5_189690	Contig18216.g19354	o37865	t60719	i11925	s21572
CLS02731	Contig18216.g19354	TTHERM_00941480	IMG5_189690	Contig16564.0.g25	s21572	t60719	i11925	o37865
CLS02737	TTHERM_00194250	IMG5_120540	Contig6891.0.g97	Contig12063.g12898	t5304	i19951	o22811	s36723
CLS02737	TTHERM_00194250	IMG5_120540	Contig6891.0.g97	Contig12063.g12898	t5306	i19953	o22812	s36724
CLS02737	IMG5_120540	TTHERM_00194250	Contig6891.0.g97	Contig12063.g12898	i19951	t5304	o22811	s36723
CLS02737	IMG5_120540	TTHERM_00194250	Contig6891.0.g97	Contig12063.g12898	i19953	t5306	o22812	s36724
CLS02737	Contig6891.0.g97	TTHERM_00194250	IMG5_120540	Contig12063.g12898	o22811	t5304	i19951	s36723
CLS02737	Contig6891.0.g97	TTHERM_00194250	IMG5_120540	Contig12063.g12898	o22812	t5306	i19953	s36724
CLS02737	Contig12063.g12898	TTHERM_00194250	IMG5_120540	Contig6891.0.g97	s36723	t5304	i19951	o22811
CLS02737	Contig12063.g12898	TTHERM_00194250	IMG5_120540	Contig6891.0.g97	s36724	t5306	i19953	o22812
CLS02849	TTHERM_00101330	IMG5_129010	Contig13118.0.g74	Contig5316.g5691	t51828	i7120	o4637	s6372
CLS02849	IMG5_129010	TTHERM_00101330	Contig13118.0.g74	Contig5316.g5691	i7120	t51828	o4637	s6372
CLS02849	Contig13118.0.g74	TTHERM_00101330	IMG5_129010	Contig5316.g5691	o4637	t51828	i7120	s6372
CLS02849	Contig5316.g5691	TTHERM_00101330	IMG5_129010	Contig13118.0.g74	s6372	t51828	i7120	o4637
CLS02861	TTHERM_00840110	IMG5_195860	Contig9293.0.g4	Contig5724.g6120	t37209	i26162	o57985	s6848
CLS02861	IMG5_195860	TTHERM_00840110	Contig9293.0.g4	Contig5724.g6120	i26162	t37209	o57985	s6848
CLS02861	Contig9293.0.g4	TTHERM_00840110	IMG5_195860	Contig5724.g6120	o57985	t37209	i26162	s6848
CLS02861	Contig5724.g6120	TTHERM_00840110	IMG5_195860	Contig9293.0.g4	s6848	t37209	i26162	o57985
CLS02980	TTHERM_00773430	IMG5_147510	Contig12032.0.g69	Contig18911.g20065	t69147	i8308	o30405	s22371
CLS02980	TTHERM_00773430	IMG5_147510	Contig12032.0.g69	Contig18911.g20065	t69149	i8309	o30406	s22372
CLS02980	IMG5_147510	TTHERM_00773430	Contig12032.0.g69	Contig18911.g20065	i8308	t69147	o30405	s22371
CLS02980	IMG5_147510	TTHERM_00773430	Contig12032.0.g69	Contig18911.g20065	i8309	t69149	o30406	s22372
CLS02980	Contig12032.0.g69	TTHERM_00773430	IMG5_147510	Contig18911.g20065	o30405	t69147	i8308	s22371
CLS02980	Contig12032.0.g69	TTHERM_00773430	IMG5_147510	Contig18911.g20065	o30406	t69149	i8309	s22372
CLS02980	Contig18911.g20065	TTHERM_00773430	IMG5_147510	Contig12032.0.g69	s22371	t69147	i8308	o30405
CLS02980	Contig18911.g20065	TTHERM_00773430	IMG5_147510	Contig12032.0.g69	s22372	t69149	i8309	o30406
CLS03021	TTHERM_00317500	IMG5_166710	Contig19009.0.g53	Contig18629.g19794	t71998	i23587	o12096	s22055
CLS03021	IMG5_166710	TTHERM_00317500	Contig19009.0.g53	Contig18629.g19794	i23587	t71998	o12096	s22055
CLS03021	Contig19009.0.g53	TTHERM_00317500	IMG5_166710	Contig18629.g19794	o12096	t71998	i23587	s22055
CLS03021	Contig18629.g19794	TTHERM_00317500	IMG5_166710	Contig19009.0.g53	s22055	t71998	i23587	o12096
CLS03035	TTHERM_00623030	IMG5_070330	Contig18193.0.g20	Contig9887.g10571	t42632	i3290	o40214	s11848
CLS03035	TTHERM_00623030	IMG5_070330	Contig18193.0.g20	Contig9887.g10571	t42634	i3292	o40215	s11849
CLS03035	TTHERM_00623030	IMG5_070330	Contig18193.0.g20	Contig9887.g10571	t42644	i3296	o40216	s11850
CLS03035	IMG5_070330	TTHERM_00623030	Contig18193.0.g20	Contig9887.g10571	i3290	t42632	o40214	s11848
CLS03035	IMG5_070330	TTHERM_00623030	Contig18193.0.g20	Contig9887.g10571	i3292	t42634	o40215	s11849
CLS03035	IMG5_070330	TTHERM_00623030	Contig18193.0.g20	Contig9887.g10571	i3296	t42644	o40216	s11850
CLS03035	Contig18193.0.g20	TTHERM_00623030	IMG5_070330	Contig9887.g10571	o40214	t42632	i3290	s11848
CLS03035	Contig18193.0.g20	TTHERM_00623030	IMG5_070330	Contig9887.g10571	o40215	t42634	i3292	s11849
CLS03035	Contig18193.0.g20	TTHERM_00623030	IMG5_070330	Contig9887.g10571	o40216	t42644	i3296	s11850
CLS03035	Contig9887.g10571	TTHERM_00623030	IMG5_070330	Contig18193.0.g20	s11848	t42632	i3290	o40214
CLS03035	Contig9887.g10571	TTHERM_00623030	IMG5_070330	Contig18193.0.g20	s11849	t42634	i3292	o40215
CLS03035	Contig9887.g10571	TTHERM_00623030	IMG5_070330	Contig18193.0.g20	s11850	t42644	i3296	o40216
CLS03059	TTHERM_00566810	IMG5_173460	Contig12332.0.g1	Contig4327.g4629	t84888	i10509	o30882	s28392
CLS03059	IMG5_173460	TTHERM_00566810	Contig12332.0.g1	Contig4327.g4629	i10509	t84888	o30882	s28392
CLS03101	TTHERM_00534030	IMG5_006240	Contig7148.0.g93	Contig4819.g5147	t47514	i13875	o23108	s5774
CLS03101	IMG5_006240	TTHERM_00534030	Contig7148.0.g93	Contig4819.g5147	i13875	t47514	o23108	s5774
CLS03101	Contig7148.0.g93	TTHERM_00534030	IMG5_006240	Contig4819.g5147	o23108	t47514	i13875	s5774
CLS03101	Contig4819.g5147	TTHERM_00534030	IMG5_006240	Contig7148.0.g93	s5774	t47514	i13875	o23108
CLS03103	TTHERM_00340170	IMG5_112050	Contig10791.0.g21	Contig5815.g6227	t19834	i19275	o1207	s30024
CLS03103	IMG5_112050	TTHERM_00340170	Contig10791.0.g21	Contig5815.g6227	i19275	t19834	o1207	s30024
CLS03103	Contig10791.0.g21	TTHERM_00340170	IMG5_112050	Contig5815.g6227	o1207	t19834	i19275	s30024
CLS03103	Contig5815.g6227	TTHERM_00340170	IMG5_112050	Contig10791.0.g21	s30024	t19834	i19275	o1207
