# Supplementary material for: Evolution of the Exon-Intron Structure in Ciliate Genomes
Source: PLoS One. 2016 Sep 7;11(9):e0161476. doi: 10.1371/journal.pone.0161476 (PMC5014332; doi:10.1371/journal.pone.0161476)
Supplement: S2 File — Tables include COG IDs, protein IDs, and corresponding intron IDs. Conserved introns were identified as described in Methods (“Identification of conserved introns”). (ZIP) [file pone.0161476.s006.zip › Cistrons__Tetrahymena_Ichtiophtirius_Oxytricha_Stylonychia_Paramecium.csv]

CLS00012	GSPATP00016599001	TTHERM_00189080	IMG5_137740	Contig13038.0.g105	Contig11773.g12586	p100120	t22899	i21239	o4504	s36420
CLS00012	TTHERM_00189080	GSPATP00016599001	IMG5_137740	Contig13038.0.g105	Contig11773.g12586	t22899	p100120	i21239	o4504	s36420
CLS00012	IMG5_137740	GSPATP00016599001	TTHERM_00189080	Contig13038.0.g105	Contig11773.g12586	i21239	p100120	t22899	o4504	s36420
CLS00012	Contig13038.0.g105	GSPATP00016599001	TTHERM_00189080	IMG5_137740	Contig11773.g12586	o4504	p100120	t22899	i21239	s36420
CLS00012	Contig11773.g12586	GSPATP00016599001	TTHERM_00189080	IMG5_137740	Contig13038.0.g105	s36420	p100120	t22899	i21239	o4504
CLS00021	GSPATP00031699001	TTHERM_00895780	IMG5_173760	Contig10719.0.g52	Contig17519.g18643	p69990	t58867	i24279	o1085	s42531
CLS00021	TTHERM_00895780	GSPATP00031699001	IMG5_173760	Contig10719.0.g52	Contig17519.g18643	t58867	p69990	i24279	o1085	s42531
CLS00021	IMG5_173760	GSPATP00031699001	TTHERM_00895780	Contig10719.0.g52	Contig17519.g18643	i24279	p69990	t58867	o1085	s42531
CLS00021	Contig10719.0.g52	GSPATP00031699001	TTHERM_00895780	IMG5_173760	Contig17519.g18643	o1085	p69990	t58867	i24279	s42531
CLS00021	Contig17519.g18643	GSPATP00031699001	TTHERM_00895780	IMG5_173760	Contig10719.0.g52	s42531	p69990	t58867	i24279	o1085
CLS00039	GSPATP00005927001	TTHERM_00456790	IMG5_176490	Contig13399.0.g37	Contig10592.g11310	p13106	t82347	i24453	o32758	s35337
CLS00039	GSPATP00005927001	TTHERM_00456790	IMG5_176490	Contig13399.0.g37	Contig10592.g11310	p13107	t82348	i24454	o32759	s35338
CLS00039	TTHERM_00456790	GSPATP00005927001	IMG5_176490	Contig13399.0.g37	Contig10592.g11310	t82347	p13106	i24453	o32758	s35337
CLS00039	TTHERM_00456790	GSPATP00005927001	IMG5_176490	Contig13399.0.g37	Contig10592.g11310	t82348	p13107	i24454	o32759	s35338
CLS00039	IMG5_176490	GSPATP00005927001	TTHERM_00456790	Contig13399.0.g37	Contig10592.g11310	i24453	p13106	t82347	o32758	s35337
CLS00039	IMG5_176490	GSPATP00005927001	TTHERM_00456790	Contig13399.0.g37	Contig10592.g11310	i24454	p13107	t82348	o32759	s35338
CLS00039	Contig13399.0.g37	GSPATP00005927001	TTHERM_00456790	IMG5_176490	Contig10592.g11310	o32758	p13106	t82347	i24453	s35337
CLS00039	Contig13399.0.g37	GSPATP00005927001	TTHERM_00456790	IMG5_176490	Contig10592.g11310	o32759	p13107	t82348	i24454	s35338
CLS00039	Contig10592.g11310	GSPATP00005927001	TTHERM_00456790	IMG5_176490	Contig13399.0.g37	s35337	p13106	t82347	i24453	o32758
CLS00039	Contig10592.g11310	GSPATP00005927001	TTHERM_00456790	IMG5_176490	Contig13399.0.g37	s35338	p13107	t82348	i24454	o32759
CLS00049	GSPATP00011016001	TTHERM_00390040	IMG5_021310	Contig5734.0.g8	Contig10696.g11451	p28471	t50266	i14529	o21435	s35470
CLS00049	TTHERM_00390040	GSPATP00011016001	IMG5_021310	Contig5734.0.g8	Contig10696.g11451	t50266	p28471	i14529	o21435	s35470
CLS00049	IMG5_021310	GSPATP00011016001	TTHERM_00390040	Contig5734.0.g8	Contig10696.g11451	i14529	p28471	t50266	o21435	s35470
CLS00049	Contig5734.0.g8	GSPATP00011016001	TTHERM_00390040	IMG5_021310	Contig10696.g11451	o21435	p28471	t50266	i14529	s35470
CLS00049	Contig10696.g11451	GSPATP00011016001	TTHERM_00390040	IMG5_021310	Contig5734.0.g8	s35470	p28471	t50266	i14529	o21435
CLS00066	GSPATP00038069001	TTHERM_00624780	IMG5_100490	Contig5382.0.g35	Contig17947.g19076	p82265	t42754	i4732	o21043	s42968
CLS00066	GSPATP00038069001	TTHERM_00624780	IMG5_100490	Contig5382.0.g35	Contig17947.g19076	p82266	t42757	i4735	o21044	s42969
CLS00066	TTHERM_00624780	GSPATP00038069001	IMG5_100490	Contig5382.0.g35	Contig17947.g19076	t42754	p82265	i4732	o21043	s42968
CLS00066	TTHERM_00624780	GSPATP00038069001	IMG5_100490	Contig5382.0.g35	Contig17947.g19076	t42757	p82266	i4735	o21044	s42969
CLS00066	IMG5_100490	GSPATP00038069001	TTHERM_00624780	Contig5382.0.g35	Contig17947.g19076	i4732	p82265	t42754	o21043	s42968
CLS00066	IMG5_100490	GSPATP00038069001	TTHERM_00624780	Contig5382.0.g35	Contig17947.g19076	i4735	p82266	t42757	o21044	s42969
CLS00066	Contig5382.0.g35	GSPATP00038069001	TTHERM_00624780	IMG5_100490	Contig17947.g19076	o21043	p82265	t42754	i4732	s42968
CLS00066	Contig5382.0.g35	GSPATP00038069001	TTHERM_00624780	IMG5_100490	Contig17947.g19076	o21044	p82266	t42757	i4735	s42969
CLS00066	Contig17947.g19076	GSPATP00038069001	TTHERM_00624780	IMG5_100490	Contig5382.0.g35	s42968	p82265	t42754	i4732	o21043
CLS00066	Contig17947.g19076	GSPATP00038069001	TTHERM_00624780	IMG5_100490	Contig5382.0.g35	s42969	p82266	t42757	i4735	o21044
CLS00075	GSPATP00021102001	TTHERM_01043060	IMG5_183550	Contig12619.0.g67	Contig7165.g7671	p47248	t40096	i25005	o3911	s31489
CLS00075	TTHERM_01043060	GSPATP00021102001	IMG5_183550	Contig12619.0.g67	Contig7165.g7671	t40096	p47248	i25005	o3911	s31489
CLS00075	IMG5_183550	GSPATP00021102001	TTHERM_01043060	Contig12619.0.g67	Contig7165.g7671	i25005	p47248	t40096	o3911	s31489
CLS00075	Contig12619.0.g67	GSPATP00021102001	TTHERM_01043060	IMG5_183550	Contig7165.g7671	o3911	p47248	t40096	i25005	s31489
CLS00075	Contig7165.g7671	GSPATP00021102001	TTHERM_01043060	IMG5_183550	Contig12619.0.g67	s31489	p47248	t40096	i25005	o3911
CLS00094	GSPATP00033860001	TTHERM_01123830	IMG5_181510	Contig11285.0.g26	Contig16110.g17168	p74409	t100726	i11118	o1929	s41053
CLS00094	GSPATP00033860001	TTHERM_01123830	IMG5_181510	Contig11285.0.g26	Contig16110.g17168	p74411	t100728	i11120	o1931	s41054
CLS00094	GSPATP00033860001	TTHERM_01123830	IMG5_181510	Contig11285.0.g26	Contig16110.g17168	p74412	t100729	i11121	o1932	s41055
CLS00094	TTHERM_01123830	GSPATP00033860001	IMG5_181510	Contig11285.0.g26	Contig16110.g17168	t100726	p74409	i11118	o1929	s41053
CLS00094	TTHERM_01123830	GSPATP00033860001	IMG5_181510	Contig11285.0.g26	Contig16110.g17168	t100728	p74411	i11120	o1931	s41054
CLS00094	TTHERM_01123830	GSPATP00033860001	IMG5_181510	Contig11285.0.g26	Contig16110.g17168	t100729	p74412	i11121	o1932	s41055
CLS00094	IMG5_181510	GSPATP00033860001	TTHERM_01123830	Contig11285.0.g26	Contig16110.g17168	i11118	p74409	t100726	o1929	s41053
CLS00094	IMG5_181510	GSPATP00033860001	TTHERM_01123830	Contig11285.0.g26	Contig16110.g17168	i11120	p74411	t100728	o1931	s41054
CLS00094	IMG5_181510	GSPATP00033860001	TTHERM_01123830	Contig11285.0.g26	Contig16110.g17168	i11121	p74412	t100729	o1932	s41055
CLS00094	Contig11285.0.g26	GSPATP00033860001	TTHERM_01123830	IMG5_181510	Contig16110.g17168	o1929	p74409	t100726	i11118	s41053
CLS00094	Contig11285.0.g26	GSPATP00033860001	TTHERM_01123830	IMG5_181510	Contig16110.g17168	o1931	p74411	t100728	i11120	s41054
CLS00094	Contig11285.0.g26	GSPATP00033860001	TTHERM_01123830	IMG5_181510	Contig16110.g17168	o1932	p74412	t100729	i11121	s41055
CLS00094	Contig16110.g17168	GSPATP00033860001	TTHERM_01123830	IMG5_181510	Contig11285.0.g26	s41053	p74409	t100726	i11118	o1929
CLS00094	Contig16110.g17168	GSPATP00033860001	TTHERM_01123830	IMG5_181510	Contig11285.0.g26	s41054	p74411	t100728	i11120	o1931
CLS00094	Contig16110.g17168	GSPATP00033860001	TTHERM_01123830	IMG5_181510	Contig11285.0.g26	s41055	p74412	t100729	i11121	o1932
CLS00098	GSPATP00005325001	TTHERM_00161210	IMG5_181470	Contig1173.0.g62	Contig10247.g10936	p68665	t98814	i24846	o29802	s12227
CLS00098	GSPATP00005325001	TTHERM_00161210	IMG5_181470	Contig1173.0.g62	Contig10247.g10936	p68666	t98815	i24847	o29803	s12228
CLS00098	TTHERM_00161210	GSPATP00005325001	IMG5_181470	Contig1173.0.g62	Contig10247.g10936	t98814	p68665	i24846	o29802	s12227
CLS00098	TTHERM_00161210	GSPATP00005325001	IMG5_181470	Contig1173.0.g62	Contig10247.g10936	t98815	p68666	i24847	o29803	s12228
CLS00098	IMG5_181470	GSPATP00005325001	TTHERM_00161210	Contig1173.0.g62	Contig10247.g10936	i24846	p68665	t98814	o29802	s12227
CLS00098	IMG5_181470	GSPATP00005325001	TTHERM_00161210	Contig1173.0.g62	Contig10247.g10936	i24847	p68666	t98815	o29803	s12228
CLS00098	Contig1173.0.g62	GSPATP00005325001	TTHERM_00161210	IMG5_181470	Contig10247.g10936	o29802	p68665	t98814	i24846	s12227
CLS00098	Contig1173.0.g62	GSPATP00005325001	TTHERM_00161210	IMG5_181470	Contig10247.g10936	o29803	p68666	t98815	i24847	s12228
CLS00098	Contig10247.g10936	GSPATP00005325001	TTHERM_00161210	IMG5_181470	Contig1173.0.g62	s12227	p68665	t98814	i24846	o29802
CLS00098	Contig10247.g10936	GSPATP00005325001	TTHERM_00161210	IMG5_181470	Contig1173.0.g62	s12228	p68666	t98815	i24847	o29803
CLS00104	GSPATP00024017001	TTHERM_00138449	IMG5_181490	Contig922.0.g42	Contig13795.g14711	p53327	t23354	i24853	o25802	s38644
CLS00104	TTHERM_00138449	GSPATP00024017001	IMG5_181490	Contig922.0.g42	Contig13795.g14711	t23354	p53327	i24853	o25802	s38644
CLS00104	IMG5_181490	GSPATP00024017001	TTHERM_00138449	Contig922.0.g42	Contig13795.g14711	i24853	p53327	t23354	o25802	s38644
CLS00104	Contig922.0.g42	GSPATP00024017001	TTHERM_00138449	IMG5_181490	Contig13795.g14711	o25802	p53327	t23354	i24853	s38644
CLS00104	Contig13795.g14711	GSPATP00024017001	TTHERM_00138449	IMG5_181490	Contig922.0.g42	s38644	p53327	t23354	i24853	o25802
CLS00138	GSPATP00031797001	TTHERM_00564100	IMG5_192890	Contig16959.0.g38	Contig9176.g9817	p9223	t32648	i12120	o9607	s10977
CLS00138	TTHERM_00564100	GSPATP00031797001	IMG5_192890	Contig16959.0.g38	Contig9176.g9817	t32648	p9223	i12120	o9607	s10977
CLS00138	IMG5_192890	GSPATP00031797001	TTHERM_00564100	Contig16959.0.g38	Contig9176.g9817	i12120	p9223	t32648	o9607	s10977
CLS00138	Contig16959.0.g38	GSPATP00031797001	TTHERM_00564100	IMG5_192890	Contig9176.g9817	o9607	p9223	t32648	i12120	s10977
CLS00138	Contig9176.g9817	GSPATP00031797001	TTHERM_00564100	IMG5_192890	Contig16959.0.g38	s10977	p9223	t32648	i12120	o9607
CLS00141	GSPATP00038463001	TTHERM_00476880	IMG5_110770	Contig10148.0.g41	Contig8089.g8625	p22265	t84313	i5540	o27157	s9743
CLS00141	TTHERM_00476880	GSPATP00038463001	IMG5_110770	Contig10148.0.g41	Contig8089.g8625	t84313	p22265	i5540	o27157	s9743
CLS00141	IMG5_110770	GSPATP00038463001	TTHERM_00476880	Contig10148.0.g41	Contig8089.g8625	i5540	p22265	t84313	o27157	s9743
CLS00141	Contig10148.0.g41	GSPATP00038463001	TTHERM_00476880	IMG5_110770	Contig8089.g8625	o27157	p22265	t84313	i5540	s9743
CLS00141	Contig8089.g8625	GSPATP00038463001	TTHERM_00476880	IMG5_110770	Contig10148.0.g41	s9743	p22265	t84313	i5540	o27157
CLS00150	GSPATP00012160001	TTHERM_00571860	IMG5_124890	Contig20211.0.g80	Contig9960.g10643	p92608	t40891	i6813	o43514	s11934
CLS00150	TTHERM_00571860	GSPATP00012160001	IMG5_124890	Contig20211.0.g80	Contig9960.g10643	t40891	p92608	i6813	o43514	s11934
CLS00150	IMG5_124890	GSPATP00012160001	TTHERM_00571860	Contig20211.0.g80	Contig9960.g10643	i6813	p92608	t40891	o43514	s11934
CLS00150	Contig20211.0.g80	GSPATP00012160001	TTHERM_00571860	IMG5_124890	Contig9960.g10643	o43514	p92608	t40891	i6813	s11934
CLS00150	Contig9960.g10643	GSPATP00012160001	TTHERM_00571860	IMG5_124890	Contig20211.0.g80	s11934	p92608	t40891	i6813	o43514
CLS00151	GSPATP00038946001	TTHERM_00193900	IMG5_124930	Contig8850.0.g80	Contig14305.g15240	p121083	t59177	i6819	o57222	s39173
CLS00151	TTHERM_00193900	GSPATP00038946001	IMG5_124930	Contig8850.0.g80	Contig14305.g15240	t59177	p121083	i6819	o57222	s39173
CLS00151	IMG5_124930	GSPATP00038946001	TTHERM_00193900	Contig8850.0.g80	Contig14305.g15240	i6819	p121083	t59177	o57222	s39173
CLS00151	Contig8850.0.g80	GSPATP00038946001	TTHERM_00193900	IMG5_124930	Contig14305.g15240	o57222	p121083	t59177	i6819	s39173
CLS00151	Contig14305.g15240	GSPATP00038946001	TTHERM_00193900	IMG5_124930	Contig8850.0.g80	s39173	p121083	t59177	i6819	o57222
CLS00170	GSPATP00012750001	TTHERM_00653620	IMG5_202310	Contig22002.0.g104	Contig12936.g13802	p32141	t96842	i13074	o46471	s37679
CLS00170	TTHERM_00653620	GSPATP00012750001	IMG5_202310	Contig22002.0.g104	Contig12936.g13802	t96842	p32141	i13074	o46471	s37679
CLS00170	IMG5_202310	GSPATP00012750001	TTHERM_00653620	Contig22002.0.g104	Contig12936.g13802	i13074	p32141	t96842	o46471	s37679
CLS00170	Contig22002.0.g104	GSPATP00012750001	TTHERM_00653620	IMG5_202310	Contig12936.g13802	o46471	p32141	t96842	i13074	s37679
CLS00170	Contig12936.g13802	GSPATP00012750001	TTHERM_00653620	IMG5_202310	Contig22002.0.g104	s37679	p32141	t96842	i13074	o46471
CLS00173	GSPATP00015650001	TTHERM_01085550	IMG5_202290	Contig9539.0.g56	Contig8842.g9445	p98622	t39288	i13068	o58373	s10596
CLS00173	TTHERM_01085550	GSPATP00015650001	IMG5_202290	Contig9539.0.g56	Contig8842.g9445	t39288	p98622	i13068	o58373	s10596
CLS00173	IMG5_202290	GSPATP00015650001	TTHERM_01085550	Contig9539.0.g56	Contig8842.g9445	i13068	p98622	t39288	o58373	s10596
CLS00173	Contig9539.0.g56	GSPATP00015650001	TTHERM_01085550	IMG5_202290	Contig8842.g9445	o58373	p98622	t39288	i13068	s10596
CLS00173	Contig8842.g9445	GSPATP00015650001	TTHERM_01085550	IMG5_202290	Contig9539.0.g56	s10596	p98622	t39288	i13068	o58373
CLS00195	GSPATP00033536001	TTHERM_00194500	IMG5_168700	Contig15609.0.g93	Contig11751.g12566	p73391	t59321	i10154	o7955	s36414
CLS00195	TTHERM_00194500	GSPATP00033536001	IMG5_168700	Contig15609.0.g93	Contig11751.g12566	t59321	p73391	i10154	o7955	s36414
CLS00195	IMG5_168700	GSPATP00033536001	TTHERM_00194500	Contig15609.0.g93	Contig11751.g12566	i10154	p73391	t59321	o7955	s36414
CLS00195	Contig15609.0.g93	GSPATP00033536001	TTHERM_00194500	IMG5_168700	Contig11751.g12566	o7955	p73391	t59321	i10154	s36414
CLS00195	Contig11751.g12566	GSPATP00033536001	TTHERM_00194500	IMG5_168700	Contig15609.0.g93	s36414	p73391	t59321	i10154	o7955
CLS00207	GSPATP00026089001	TTHERM_00112410	IMG5_127350	Contig12680.0.g79	Contig13846.g14773	p118059	t41516	i6992	o31542	s16578
CLS00207	TTHERM_00112410	GSPATP00026089001	IMG5_127350	Contig12680.0.g79	Contig13846.g14773	t41516	p118059	i6992	o31542	s16578
CLS00207	IMG5_127350	GSPATP00026089001	TTHERM_00112410	Contig12680.0.g79	Contig13846.g14773	i6992	p118059	t41516	o31542	s16578
CLS00207	Contig12680.0.g79	GSPATP00026089001	TTHERM_00112410	IMG5_127350	Contig13846.g14773	o31542	p118059	t41516	i6992	s16578
CLS00207	Contig13846.g14773	GSPATP00026089001	TTHERM_00112410	IMG5_127350	Contig12680.0.g79	s16578	p118059	t41516	i6992	o31542
CLS00225	GSPATP00035614001	TTHERM_00571670	IMG5_054730	Contig21128.0.g80	Contig14918.g15901	p16494	t92458	i15755	o44933	s17777
CLS00225	TTHERM_00571670	GSPATP00035614001	IMG5_054730	Contig21128.0.g80	Contig14918.g15901	t92458	p16494	i15755	o44933	s17777
CLS00225	IMG5_054730	GSPATP00035614001	TTHERM_00571670	Contig21128.0.g80	Contig14918.g15901	i15755	p16494	t92458	o44933	s17777
CLS00225	Contig21128.0.g80	GSPATP00035614001	TTHERM_00571670	IMG5_054730	Contig14918.g15901	o44933	p16494	t92458	i15755	s17777
CLS00225	Contig14918.g15901	GSPATP00035614001	TTHERM_00571670	IMG5_054730	Contig21128.0.g80	s17777	p16494	t92458	i15755	o44933
CLS00227	GSPATP00015947001	TTHERM_00353370	IMG5_186780	Contig1262.0.g65	Contig18241.g19381	p99124	t26175	i25370	o31430	s43280
CLS00227	TTHERM_00353370	GSPATP00015947001	IMG5_186780	Contig1262.0.g65	Contig18241.g19381	t26175	p99124	i25370	o31430	s43280
CLS00227	IMG5_186780	GSPATP00015947001	TTHERM_00353370	Contig1262.0.g65	Contig18241.g19381	i25370	p99124	t26175	o31430	s43280
CLS00227	Contig1262.0.g65	GSPATP00015947001	TTHERM_00353370	IMG5_186780	Contig18241.g19381	o31430	p99124	t26175	i25370	s43280
CLS00227	Contig18241.g19381	GSPATP00015947001	TTHERM_00353370	IMG5_186780	Contig1262.0.g65	s43280	p99124	t26175	i25370	o31430
CLS00255	GSPATP00031820001	TTHERM_00420030	IMG5_063460	Contig17392.0.g62	Contig18685.g19846	p70162	t16984	i2977	o39132	s43721
CLS00255	TTHERM_00420030	GSPATP00031820001	IMG5_063460	Contig17392.0.g62	Contig18685.g19846	t16984	p70162	i2977	o39132	s43721
CLS00255	IMG5_063460	GSPATP00031820001	TTHERM_00420030	Contig17392.0.g62	Contig18685.g19846	i2977	p70162	t16984	o39132	s43721
CLS00255	Contig17392.0.g62	GSPATP00031820001	TTHERM_00420030	IMG5_063460	Contig18685.g19846	o39132	p70162	t16984	i2977	s43721
CLS00255	Contig18685.g19846	GSPATP00031820001	TTHERM_00420030	IMG5_063460	Contig17392.0.g62	s43721	p70162	t16984	i2977	o39132
CLS00258	GSPATP00033102001	TTHERM_00160690	IMG5_153440	Contig1266.1.g34	Contig4179.g4465	p11818	t98908	i22481	o31491	s5003
CLS00258	TTHERM_00160690	GSPATP00033102001	IMG5_153440	Contig1266.1.g34	Contig4179.g4465	t98908	p11818	i22481	o31491	s5003
CLS00258	IMG5_153440	GSPATP00033102001	TTHERM_00160690	Contig1266.1.g34	Contig4179.g4465	i22481	p11818	t98908	o31491	s5003
CLS00258	Contig1266.1.g34	GSPATP00033102001	TTHERM_00160690	IMG5_153440	Contig4179.g4465	o31491	p11818	t98908	i22481	s5003
CLS00258	Contig4179.g4465	GSPATP00033102001	TTHERM_00160690	IMG5_153440	Contig1266.1.g34	s5003	p11818	t98908	i22481	o31491
CLS00278	GSPATP00028811001	TTHERM_00716270	IMG5_142840	Contig18445.0.g39	Contig14846.g15816	p3367	t16071	i8026	o11427	s39749
CLS00278	TTHERM_00716270	GSPATP00028811001	IMG5_142840	Contig18445.0.g39	Contig14846.g15816	t16071	p3367	i8026	o11427	s39749
CLS00278	IMG5_142840	GSPATP00028811001	TTHERM_00716270	Contig18445.0.g39	Contig14846.g15816	i8026	p3367	t16071	o11427	s39749
CLS00278	Contig18445.0.g39	GSPATP00028811001	TTHERM_00716270	IMG5_142840	Contig14846.g15816	o11427	p3367	t16071	i8026	s39749
CLS00278	Contig14846.g15816	GSPATP00028811001	TTHERM_00716270	IMG5_142840	Contig18445.0.g39	s39749	p3367	t16071	i8026	o11427
CLS00279	GSPATP00008125001	TTHERM_00316170	IMG5_089160	Contig3407.0.1.g48	Contig11183.g11950	p85266	t71717	i4082	o49415	s35872
CLS00279	TTHERM_00316170	GSPATP00008125001	IMG5_089160	Contig3407.0.1.g48	Contig11183.g11950	t71717	p85266	i4082	o49415	s35872
CLS00282	GSPATP00036117001	TTHERM_00762930	IMG5_117000	Contig1053.1.g21	Contig19273.g20431	p78290	t36681	i19647	o817	s44298
CLS00282	TTHERM_00762930	GSPATP00036117001	IMG5_117000	Contig1053.1.g21	Contig19273.g20431	t36681	p78290	i19647	o817	s44298
CLS00282	IMG5_117000	GSPATP00036117001	TTHERM_00762930	Contig1053.1.g21	Contig19273.g20431	i19647	p78290	t36681	o817	s44298
CLS00282	Contig1053.1.g21	GSPATP00036117001	TTHERM_00762930	IMG5_117000	Contig19273.g20431	o817	p78290	t36681	i19647	s44298
CLS00282	Contig19273.g20431	GSPATP00036117001	TTHERM_00762930	IMG5_117000	Contig1053.1.g21	s44298	p78290	t36681	i19647	o817
CLS00286	GSPATP00013516001	TTHERM_01109770	IMG5_000700	Contig22520.0.g95	Contig4853.g5191	p33207	t91343	i13428	o16726	s5834
CLS00286	TTHERM_01109770	GSPATP00013516001	IMG5_000700	Contig22520.0.g95	Contig4853.g5191	t91343	p33207	i13428	o16726	s5834
CLS00286	IMG5_000700	GSPATP00013516001	TTHERM_01109770	Contig22520.0.g95	Contig4853.g5191	i13428	p33207	t91343	o16726	s5834
CLS00286	Contig22520.0.g95	GSPATP00013516001	TTHERM_01109770	IMG5_000700	Contig4853.g5191	o16726	p33207	t91343	i13428	s5834
CLS00286	Contig4853.g5191	GSPATP00013516001	TTHERM_01109770	IMG5_000700	Contig22520.0.g95	s5834	p33207	t91343	i13428	o16726
CLS00295	GSPATP00009009001	TTHERM_00411810	IMG5_000530	Contig21128.0.g79	Contig14918.g15902	p86730	t30786	i13382	o14798	s39835
CLS00295	TTHERM_00411810	GSPATP00009009001	IMG5_000530	Contig21128.0.g79	Contig14918.g15902	t30786	p86730	i13382	o14798	s39835
CLS00295	IMG5_000530	GSPATP00009009001	TTHERM_00411810	Contig21128.0.g79	Contig14918.g15902	i13382	p86730	t30786	o14798	s39835
CLS00295	Contig21128.0.g79	GSPATP00009009001	TTHERM_00411810	IMG5_000530	Contig14918.g15902	o14798	p86730	t30786	i13382	s39835
CLS00295	Contig14918.g15902	GSPATP00009009001	TTHERM_00411810	IMG5_000530	Contig21128.0.g79	s39835	p86730	t30786	i13382	o14798
CLS00305	GSPATP00004660001	TTHERM_00766530	IMG5_000620	Contig14316.0.g82	Contig10492.g11197	p4106	t88286	i13397	o34312	s35227
CLS00305	TTHERM_00766530	GSPATP00004660001	IMG5_000620	Contig14316.0.g82	Contig10492.g11197	t88286	p4106	i13397	o34312	s35227
CLS00305	IMG5_000620	GSPATP00004660001	TTHERM_00766530	Contig14316.0.g82	Contig10492.g11197	i13397	p4106	t88286	o34312	s35227
CLS00305	Contig14316.0.g82	GSPATP00004660001	TTHERM_00766530	IMG5_000620	Contig10492.g11197	o34312	p4106	t88286	i13397	s35227
CLS00305	Contig10492.g11197	GSPATP00004660001	TTHERM_00766530	IMG5_000620	Contig14316.0.g82	s35227	p4106	t88286	i13397	o34312
CLS00308	GSPATP00036680001	TTHERM_00188930	IMG5_119290	Contig7339.0.g17	Contig11222.g11983	p18681	t22842	i6222	o54958	s13435
CLS00308	TTHERM_00188930	GSPATP00036680001	IMG5_119290	Contig7339.0.g17	Contig11222.g11983	t22842	p18681	i6222	o54958	s13435
CLS00308	IMG5_119290	GSPATP00036680001	TTHERM_00188930	Contig7339.0.g17	Contig11222.g11983	i6222	p18681	t22842	o54958	s13435
CLS00308	Contig7339.0.g17	GSPATP00036680001	TTHERM_00188930	IMG5_119290	Contig11222.g11983	o54958	p18681	t22842	i6222	s13435
CLS00308	Contig11222.g11983	GSPATP00036680001	TTHERM_00188930	IMG5_119290	Contig7339.0.g17	s13435	p18681	t22842	i6222	o54958
CLS00329	GSPATP00017347001	TTHERM_00292070	IMG5_113420	Contig11427.0.g27	Contig12829.g13690	p101881	t72477	i19359	o29281	s37558
CLS00329	TTHERM_00292070	GSPATP00017347001	IMG5_113420	Contig11427.0.g27	Contig12829.g13690	t72477	p101881	i19359	o29281	s37558
CLS00329	IMG5_113420	GSPATP00017347001	TTHERM_00292070	Contig11427.0.g27	Contig12829.g13690	i19359	p101881	t72477	o29281	s37558
CLS00329	Contig11427.0.g27	GSPATP00017347001	TTHERM_00292070	IMG5_113420	Contig12829.g13690	o29281	p101881	t72477	i19359	s37558
CLS00329	Contig12829.g13690	GSPATP00017347001	TTHERM_00292070	IMG5_113420	Contig11427.0.g27	s37558	p101881	t72477	i19359	o29281
CLS00330	GSPATP00011255001	TTHERM_00499570	IMG5_018870	Contig1359.1.g24	Contig4368.g4671	p29636	t31149	i14404	o33085	s28440
CLS00330	TTHERM_00499570	GSPATP00011255001	IMG5_018870	Contig1359.1.g24	Contig4368.g4671	t31149	p29636	i14404	o33085	s28440
CLS00330	IMG5_018870	GSPATP00011255001	TTHERM_00499570	Contig1359.1.g24	Contig4368.g4671	i14404	p29636	t31149	o33085	s28440
CLS00330	Contig1359.1.g24	GSPATP00011255001	TTHERM_00499570	IMG5_018870	Contig4368.g4671	o33085	p29636	t31149	i14404	s28440
CLS00330	Contig4368.g4671	GSPATP00011255001	TTHERM_00499570	IMG5_018870	Contig1359.1.g24	s28440	p29636	t31149	i14404	o33085
CLS00341	GSPATP00033688001	TTHERM_00522160	IMG5_066000	Contig18273.0.1.g60	Contig8068.g8606	p73551	t31466	i3113	o11178	s32401
CLS00341	TTHERM_00522160	GSPATP00033688001	IMG5_066000	Contig18273.0.1.g60	Contig8068.g8606	t31466	p73551	i3113	o11178	s32401
CLS00341	IMG5_066000	GSPATP00033688001	TTHERM_00522160	Contig18273.0.1.g60	Contig8068.g8606	i3113	p73551	t31466	o11178	s32401
CLS00341	Contig18273.0.1.g60	GSPATP00033688001	TTHERM_00522160	IMG5_066000	Contig8068.g8606	o11178	p73551	t31466	i3113	s32401
CLS00341	Contig8068.g8606	GSPATP00033688001	TTHERM_00522160	IMG5_066000	Contig18273.0.1.g60	s32401	p73551	t31466	i3113	o11178
CLS00349	GSPATP00009860001	TTHERM_00267910	IMG5_054580	Contig22449.0.g38	Contig9346.g9989	p26678	t20070	i15735	o16676	s11209
CLS00349	TTHERM_00267910	GSPATP00009860001	IMG5_054580	Contig22449.0.g38	Contig9346.g9989	t20070	p26678	i15735	o16676	s11209
CLS00349	IMG5_054580	GSPATP00009860001	TTHERM_00267910	Contig22449.0.g38	Contig9346.g9989	i15735	p26678	t20070	o16676	s11209
CLS00349	Contig22449.0.g38	GSPATP00009860001	TTHERM_00267910	IMG5_054580	Contig9346.g9989	o16676	p26678	t20070	i15735	s11209
CLS00349	Contig9346.g9989	GSPATP00009860001	TTHERM_00267910	IMG5_054580	Contig22449.0.g38	s11209	p26678	t20070	i15735	o16676
CLS00385	GSPATP00037887001	TTHERM_00408760	IMG5_082850	Contig19043.0.g90	Contig16932.g18040	p81986	t30534	i3804	o41546	s20131
CLS00385	TTHERM_00408760	GSPATP00037887001	IMG5_082850	Contig19043.0.g90	Contig16932.g18040	t30534	p81986	i3804	o41546	s20131
CLS00385	IMG5_082850	GSPATP00037887001	TTHERM_00408760	Contig19043.0.g90	Contig16932.g18040	i3804	p81986	t30534	o41546	s20131
CLS00385	Contig19043.0.g90	GSPATP00037887001	TTHERM_00408760	IMG5_082850	Contig16932.g18040	o41546	p81986	t30534	i3804	s20131
CLS00385	Contig16932.g18040	GSPATP00037887001	TTHERM_00408760	IMG5_082850	Contig19043.0.g90	s20131	p81986	t30534	i3804	o41546
CLS00391	GSPATP00014012001	TTHERM_00001320	IMG5_121210	Contig18805.0.g13	Contig12228.g13070	p96222	t87	i6445	o11794	s14796
CLS00391	TTHERM_00001320	GSPATP00014012001	IMG5_121210	Contig18805.0.g13	Contig12228.g13070	t87	p96222	i6445	o11794	s14796
CLS00391	IMG5_121210	GSPATP00014012001	TTHERM_00001320	Contig18805.0.g13	Contig12228.g13070	i6445	p96222	t87	o11794	s14796
CLS00391	Contig18805.0.g13	GSPATP00014012001	TTHERM_00001320	IMG5_121210	Contig12228.g13070	o11794	p96222	t87	i6445	s14796
CLS00391	Contig12228.g13070	GSPATP00014012001	TTHERM_00001320	IMG5_121210	Contig18805.0.g13	s14796	p96222	t87	i6445	o11794
CLS00416	GSPATP00009319001	TTHERM_00865300	IMG5_061300	Contig11781.0.0.g15	Contig7207.g7716	p87210	t89426	i2799	o29940	s31527
CLS00416	TTHERM_00865300	GSPATP00009319001	IMG5_061300	Contig11781.0.0.g15	Contig7207.g7716	t89426	p87210	i2799	o29940	s31527
CLS00416	IMG5_061300	GSPATP00009319001	TTHERM_00865300	Contig11781.0.0.g15	Contig7207.g7716	i2799	p87210	t89426	o29940	s31527
CLS00416	Contig11781.0.0.g15	GSPATP00009319001	TTHERM_00865300	IMG5_061300	Contig7207.g7716	o29940	p87210	t89426	i2799	s31527
CLS00416	Contig7207.g7716	GSPATP00009319001	TTHERM_00865300	IMG5_061300	Contig11781.0.0.g15	s31527	p87210	t89426	i2799	o29940
CLS00417	TTHERM_00426360	GSPATP00027589001	IMG5_058050	Contig5216.0.g46	Contig16428.g17494	t103951	p62194	i2587	o51985	s19472
CLS00417	Contig5216.0.g46	GSPATP00027589001	TTHERM_00426360	IMG5_058050	Contig16428.g17494	o51985	p62194	t103951	i2587	s19472
CLS00435	GSPATP00032871001	TTHERM_00227220	IMG5_149250	Contig20021.0.g84	Contig18047.g19181	p11438	t8448	i22118	o43203	s43066
CLS00435	GSPATP00032871001	TTHERM_00227220	IMG5_149250	Contig20021.0.g84	Contig18047.g19181	p11439	t8449	i22119	o43204	s43067
CLS00435	GSPATP00032871001	TTHERM_00227220	IMG5_149250	Contig20021.0.g84	Contig18047.g19181	p11443	t8458	i22125	o43205	s43068
CLS00435	TTHERM_00227220	GSPATP00032871001	IMG5_149250	Contig20021.0.g84	Contig18047.g19181	t8448	p11438	i22118	o43203	s43066
CLS00435	TTHERM_00227220	GSPATP00032871001	IMG5_149250	Contig20021.0.g84	Contig18047.g19181	t8449	p11439	i22119	o43204	s43067
CLS00435	TTHERM_00227220	GSPATP00032871001	IMG5_149250	Contig20021.0.g84	Contig18047.g19181	t8458	p11443	i22125	o43205	s43068
CLS00435	IMG5_149250	GSPATP00032871001	TTHERM_00227220	Contig20021.0.g84	Contig18047.g19181	i22118	p11438	t8448	o43203	s43066
CLS00435	IMG5_149250	GSPATP00032871001	TTHERM_00227220	Contig20021.0.g84	Contig18047.g19181	i22119	p11439	t8449	o43204	s43067
CLS00435	IMG5_149250	GSPATP00032871001	TTHERM_00227220	Contig20021.0.g84	Contig18047.g19181	i22125	p11443	t8458	o43205	s43068
CLS00435	Contig20021.0.g84	GSPATP00032871001	TTHERM_00227220	IMG5_149250	Contig18047.g19181	o43203	p11438	t8448	i22118	s43066
CLS00435	Contig20021.0.g84	GSPATP00032871001	TTHERM_00227220	IMG5_149250	Contig18047.g19181	o43204	p11439	t8449	i22119	s43067
CLS00435	Contig20021.0.g84	GSPATP00032871001	TTHERM_00227220	IMG5_149250	Contig18047.g19181	o43205	p11443	t8458	i22125	s43068
CLS00435	Contig18047.g19181	GSPATP00032871001	TTHERM_00227220	IMG5_149250	Contig20021.0.g84	s43066	p11438	t8448	i22118	o43203
CLS00435	Contig18047.g19181	GSPATP00032871001	TTHERM_00227220	IMG5_149250	Contig20021.0.g84	s43067	p11439	t8449	i22119	o43204
CLS00435	Contig18047.g19181	GSPATP00032871001	TTHERM_00227220	IMG5_149250	Contig20021.0.g84	s43068	p11443	t8458	i22125	o43205
CLS00445	GSPATP00034535001	TTHERM_00467690	IMG5_005670	Contig9894.0.g51	Contig19523.g20696	p75314	t29250	i13827	o58968	s23104
CLS00445	TTHERM_00467690	GSPATP00034535001	IMG5_005670	Contig9894.0.g51	Contig19523.g20696	t29250	p75314	i13827	o58968	s23104
CLS00445	IMG5_005670	GSPATP00034535001	TTHERM_00467690	Contig9894.0.g51	Contig19523.g20696	i13827	p75314	t29250	o58968	s23104
CLS00445	Contig9894.0.g51	GSPATP00034535001	TTHERM_00467690	IMG5_005670	Contig19523.g20696	o58968	p75314	t29250	i13827	s23104
CLS00445	Contig19523.g20696	GSPATP00034535001	TTHERM_00467690	IMG5_005670	Contig9894.0.g51	s23104	p75314	t29250	i13827	o58968
CLS00500	Contig18125.g19271	GSPATP00025935001	TTHERM_00697370	IMG5_099510	Contig1471.1.g46	s43178	p56814	t94599	i4593	o6849
CLS00505	GSPATP00012047001	TTHERM_01020820	IMG5_148270	Contig14071.0.g9	Contig15732.g16764	p31031	t38491	i8374	o33821	s18713
CLS00505	TTHERM_01020820	GSPATP00012047001	IMG5_148270	Contig14071.0.g9	Contig15732.g16764	t38491	p31031	i8374	o33821	s18713
CLS00505	IMG5_148270	GSPATP00012047001	TTHERM_01020820	Contig14071.0.g9	Contig15732.g16764	i8374	p31031	t38491	o33821	s18713
CLS00505	Contig14071.0.g9	GSPATP00012047001	TTHERM_01020820	IMG5_148270	Contig15732.g16764	o33821	p31031	t38491	i8374	s18713
CLS00505	Contig15732.g16764	GSPATP00012047001	TTHERM_01020820	IMG5_148270	Contig14071.0.g9	s18713	p31031	t38491	i8374	o33821
CLS00513	GSPATP00004849001	TTHERM_00833840	IMG5_203960	Contig16871.0.g4	Contig17076.g18200	p65343	t58018	i13257	o9510	s20322
CLS00513	TTHERM_00833840	GSPATP00004849001	IMG5_203960	Contig16871.0.g4	Contig17076.g18200	t58018	p65343	i13257	o9510	s20322
CLS00513	IMG5_203960	GSPATP00004849001	TTHERM_00833840	Contig16871.0.g4	Contig17076.g18200	i13257	p65343	t58018	o9510	s20322
CLS00513	Contig16871.0.g4	GSPATP00004849001	TTHERM_00833840	IMG5_203960	Contig17076.g18200	o9510	p65343	t58018	i13257	s20322
CLS00513	Contig17076.g18200	GSPATP00004849001	TTHERM_00833840	IMG5_203960	Contig16871.0.g4	s20322	p65343	t58018	i13257	o9510
CLS00530	GSPATP00023985001	TTHERM_00335890	IMG5_199520	Contig13947.0.g20	Contig6824.g7291	p53269	t72712	i26560	o5784	s8151
CLS00530	GSPATP00023985001	TTHERM_00335890	IMG5_199520	Contig13947.0.g20	Contig6824.g7291	p53270	t72713	i26561	o5785	s8152
CLS00530	TTHERM_00335890	GSPATP00023985001	IMG5_199520	Contig13947.0.g20	Contig6824.g7291	t72712	p53269	i26560	o5784	s8151
CLS00530	TTHERM_00335890	GSPATP00023985001	IMG5_199520	Contig13947.0.g20	Contig6824.g7291	t72713	p53270	i26561	o5785	s8152
CLS00530	IMG5_199520	GSPATP00023985001	TTHERM_00335890	Contig13947.0.g20	Contig6824.g7291	i26560	p53269	t72712	o5784	s8151
CLS00530	IMG5_199520	GSPATP00023985001	TTHERM_00335890	Contig13947.0.g20	Contig6824.g7291	i26561	p53270	t72713	o5785	s8152
CLS00530	Contig13947.0.g20	GSPATP00023985001	TTHERM_00335890	IMG5_199520	Contig6824.g7291	o5784	p53269	t72712	i26560	s8151
CLS00530	Contig13947.0.g20	GSPATP00023985001	TTHERM_00335890	IMG5_199520	Contig6824.g7291	o5785	p53270	t72713	i26561	s8152
CLS00530	Contig6824.g7291	GSPATP00023985001	TTHERM_00335890	IMG5_199520	Contig13947.0.g20	s8151	p53269	t72712	i26560	o5784
CLS00530	Contig6824.g7291	GSPATP00023985001	TTHERM_00335890	IMG5_199520	Contig13947.0.g20	s8152	p53270	t72713	i26561	o5785
CLS00540	GSPATP00019629001	TTHERM_01014790	IMG5_041730	Contig18451.0.g5	Contig14638.g15603	p45000	t89104	i15202	o40570	s17449
CLS00540	TTHERM_01014790	GSPATP00019629001	IMG5_041730	Contig18451.0.g5	Contig14638.g15603	t89104	p45000	i15202	o40570	s17449
CLS00540	IMG5_041730	GSPATP00019629001	TTHERM_01014790	Contig18451.0.g5	Contig14638.g15603	i15202	p45000	t89104	o40570	s17449
CLS00540	Contig18451.0.g5	GSPATP00019629001	TTHERM_01014790	IMG5_041730	Contig14638.g15603	o40570	p45000	t89104	i15202	s17449
CLS00540	Contig14638.g15603	GSPATP00019629001	TTHERM_01014790	IMG5_041730	Contig18451.0.g5	s17449	p45000	t89104	i15202	o40570
CLS00542	GSPATP00037630001	TTHERM_00459320	IMG5_135610	Contig5343.0.g4	Contig15097.g16089	p20646	t30132	i7652	o21000	s40010
CLS00542	TTHERM_00459320	GSPATP00037630001	IMG5_135610	Contig5343.0.g4	Contig15097.g16089	t30132	p20646	i7652	o21000	s40010
CLS00542	Contig15097.g16089	GSPATP00037630001	TTHERM_00459320	IMG5_135610	Contig5343.0.g4	s40010	p20646	t30132	i7652	o21000
CLS00553	GSPATP00023189001	TTHERM_00105320	IMG5_197420	Contig12845.0.g80	Contig9099.g9733	p112513	t105204	i12584	o31776	s10863
CLS00553	TTHERM_00105320	GSPATP00023189001	IMG5_197420	Contig12845.0.g80	Contig9099.g9733	t105204	p112513	i12584	o31776	s10863
CLS00553	IMG5_197420	GSPATP00023189001	TTHERM_00105320	Contig12845.0.g80	Contig9099.g9733	i12584	p112513	t105204	o31776	s10863
CLS00553	Contig12845.0.g80	GSPATP00023189001	TTHERM_00105320	IMG5_197420	Contig9099.g9733	o31776	p112513	t105204	i12584	s10863
CLS00553	Contig9099.g9733	GSPATP00023189001	TTHERM_00105320	IMG5_197420	Contig12845.0.g80	s10863	p112513	t105204	i12584	o31776
CLS00564	GSPATP00024658001	TTHERM_00431330	IMG5_071670	Contig6956.0.g21	Contig11928.g12764	p54242	t99986	i3388	o22917	s14409
CLS00564	TTHERM_00431330	GSPATP00024658001	IMG5_071670	Contig6956.0.g21	Contig11928.g12764	t99986	p54242	i3388	o22917	s14409
CLS00564	IMG5_071670	GSPATP00024658001	TTHERM_00431330	Contig6956.0.g21	Contig11928.g12764	i3388	p54242	t99986	o22917	s14409
CLS00564	Contig6956.0.g21	GSPATP00024658001	TTHERM_00431330	IMG5_071670	Contig11928.g12764	o22917	p54242	t99986	i3388	s14409
CLS00564	Contig11928.g12764	GSPATP00024658001	TTHERM_00431330	IMG5_071670	Contig6956.0.g21	s14409	p54242	t99986	i3388	o22917
CLS00576	GSPATP00015044001	TTHERM_00248390	IMG5_177130	Contig18994.0.g68	Contig14036.g14965	p36278	t63377	i24521	o41471	s16757
CLS00576	TTHERM_00248390	GSPATP00015044001	IMG5_177130	Contig18994.0.g68	Contig14036.g14965	t63377	p36278	i24521	o41471	s16757
CLS00576	IMG5_177130	GSPATP00015044001	TTHERM_00248390	Contig18994.0.g68	Contig14036.g14965	i24521	p36278	t63377	o41471	s16757
CLS00576	Contig18994.0.g68	GSPATP00015044001	TTHERM_00248390	IMG5_177130	Contig14036.g14965	o41471	p36278	t63377	i24521	s16757
CLS00576	Contig14036.g14965	GSPATP00015044001	TTHERM_00248390	IMG5_177130	Contig18994.0.g68	s16757	p36278	t63377	i24521	o41471
CLS00581	GSPATP00010250001	TTHERM_00471260	IMG5_106680	Contig21783.0.g116	Contig6098.g6521	p27287	t71502	i18851	o15656	s7268
CLS00581	GSPATP00010250001	TTHERM_00471260	IMG5_106680	Contig21783.0.g116	Contig6098.g6521	p27288	t71503	i18852	o15657	s7269
CLS00581	TTHERM_00471260	GSPATP00010250001	IMG5_106680	Contig21783.0.g116	Contig6098.g6521	t71502	p27287	i18851	o15656	s7268
CLS00581	TTHERM_00471260	GSPATP00010250001	IMG5_106680	Contig21783.0.g116	Contig6098.g6521	t71503	p27288	i18852	o15657	s7269
CLS00581	IMG5_106680	GSPATP00010250001	TTHERM_00471260	Contig21783.0.g116	Contig6098.g6521	i18851	p27287	t71502	o15656	s7268
CLS00581	IMG5_106680	GSPATP00010250001	TTHERM_00471260	Contig21783.0.g116	Contig6098.g6521	i18852	p27288	t71503	o15657	s7269
CLS00581	Contig21783.0.g116	GSPATP00010250001	TTHERM_00471260	IMG5_106680	Contig6098.g6521	o15656	p27287	t71502	i18851	s7268
CLS00581	Contig21783.0.g116	GSPATP00010250001	TTHERM_00471260	IMG5_106680	Contig6098.g6521	o15657	p27288	t71503	i18852	s7269
CLS00581	Contig6098.g6521	GSPATP00010250001	TTHERM_00471260	IMG5_106680	Contig21783.0.g116	s7268	p27287	t71502	i18851	o15656
CLS00581	Contig6098.g6521	GSPATP00010250001	TTHERM_00471260	IMG5_106680	Contig21783.0.g116	s7269	p27288	t71503	i18852	o15657
CLS00592	GSPATP00013885001	TTHERM_00075670	IMG5_036490	Contig19246.0.g31	Contig11860.g12692	p33787	t46340	i15124	o12399	s36532
CLS00592	TTHERM_00075670	GSPATP00013885001	IMG5_036490	Contig19246.0.g31	Contig11860.g12692	t46340	p33787	i15124	o12399	s36532
CLS00592	IMG5_036490	GSPATP00013885001	TTHERM_00075670	Contig19246.0.g31	Contig11860.g12692	i15124	p33787	t46340	o12399	s36532
CLS00592	Contig19246.0.g31	GSPATP00013885001	TTHERM_00075670	IMG5_036490	Contig11860.g12692	o12399	p33787	t46340	i15124	s36532
CLS00592	Contig11860.g12692	GSPATP00013885001	TTHERM_00075670	IMG5_036490	Contig19246.0.g31	s36532	p33787	t46340	i15124	o12399
CLS00602	GSPATP00025278001	TTHERM_00802470	IMG5_166930	Contig10531.0.g27	Contig19725.g20921	p55094	t91712	i23616	o823	s23320
CLS00602	TTHERM_00802470	GSPATP00025278001	IMG5_166930	Contig10531.0.g27	Contig19725.g20921	t91712	p55094	i23616	o823	s23320
CLS00602	IMG5_166930	GSPATP00025278001	TTHERM_00802470	Contig10531.0.g27	Contig19725.g20921	i23616	p55094	t91712	o823	s23320
CLS00602	Contig10531.0.g27	GSPATP00025278001	TTHERM_00802470	IMG5_166930	Contig19725.g20921	o823	p55094	t91712	i23616	s23320
CLS00602	Contig19725.g20921	GSPATP00025278001	TTHERM_00802470	IMG5_166930	Contig10531.0.g27	s23320	p55094	t91712	i23616	o823
CLS00628	GSPATP00018081001	TTHERM_00974270	IMG5_006080	Contig5706.0.g40	Contig6620.g7079	p41891	t7743	i571	o21421	s7943
CLS00628	GSPATP00018081001	TTHERM_00974270	IMG5_006080	Contig5706.0.g40	Contig6620.g7079	p41893	t7745	i573	o21422	s7944
CLS00628	TTHERM_00974270	GSPATP00018081001	IMG5_006080	Contig5706.0.g40	Contig6620.g7079	t7743	p41891	i571	o21421	s7943
CLS00628	IMG5_006080	GSPATP00018081001	TTHERM_00974270	Contig5706.0.g40	Contig6620.g7079	i571	p41891	t7743	o21421	s7943
CLS00628	IMG5_006080	GSPATP00018081001	TTHERM_00974270	Contig5706.0.g40	Contig6620.g7079	i573	p41893	t7745	o21422	s7944
CLS00628	Contig5706.0.g40	GSPATP00018081001	TTHERM_00974270	IMG5_006080	Contig6620.g7079	o21421	p41891	t7743	i571	s7943
CLS00628	Contig6620.g7079	GSPATP00018081001	TTHERM_00974270	IMG5_006080	Contig5706.0.g40	s7943	p41891	t7743	i571	o21421
CLS00649	GSPATP00016254001	TTHERM_00149798	IMG5_148560	Contig14465.0.g80	Contig17320.g18439	p99612	t24674	i22036	o34528	s20594
CLS00649	TTHERM_00149798	GSPATP00016254001	IMG5_148560	Contig14465.0.g80	Contig17320.g18439	t24674	p99612	i22036	o34528	s20594
CLS00649	IMG5_148560	GSPATP00016254001	TTHERM_00149798	Contig14465.0.g80	Contig17320.g18439	i22036	p99612	t24674	o34528	s20594
CLS00649	Contig14465.0.g80	GSPATP00016254001	TTHERM_00149798	IMG5_148560	Contig17320.g18439	o34528	p99612	t24674	i22036	s20594
CLS00649	Contig17320.g18439	GSPATP00016254001	TTHERM_00149798	IMG5_148560	Contig14465.0.g80	s20594	p99612	t24674	i22036	o34528
CLS00658	GSPATP00027106001	TTHERM_00225740	IMG5_055840	Contig393.0.g115	Contig7604.g8106	p58622	t62232	i15840	o50193	s9170
CLS00658	GSPATP00027106001	TTHERM_00225740	IMG5_055840	Contig393.0.g115	Contig7604.g8106	p58623	t62233	i15841	o50194	s9171
CLS00658	TTHERM_00225740	GSPATP00027106001	IMG5_055840	Contig393.0.g115	Contig7604.g8106	t62232	p58622	i15840	o50193	s9170
CLS00658	TTHERM_00225740	GSPATP00027106001	IMG5_055840	Contig393.0.g115	Contig7604.g8106	t62233	p58623	i15841	o50194	s9171
CLS00658	IMG5_055840	GSPATP00027106001	TTHERM_00225740	Contig393.0.g115	Contig7604.g8106	i15840	p58622	t62232	o50193	s9170
CLS00658	IMG5_055840	GSPATP00027106001	TTHERM_00225740	Contig393.0.g115	Contig7604.g8106	i15841	p58623	t62233	o50194	s9171
CLS00658	Contig393.0.g115	GSPATP00027106001	TTHERM_00225740	IMG5_055840	Contig7604.g8106	o50193	p58622	t62232	i15840	s9170
CLS00658	Contig393.0.g115	GSPATP00027106001	TTHERM_00225740	IMG5_055840	Contig7604.g8106	o50194	p58623	t62233	i15841	s9171
CLS00658	Contig7604.g8106	GSPATP00027106001	TTHERM_00225740	IMG5_055840	Contig393.0.g115	s9170	p58622	t62232	i15840	o50193
CLS00658	Contig7604.g8106	GSPATP00027106001	TTHERM_00225740	IMG5_055840	Contig393.0.g115	s9171	p58623	t62233	i15841	o50194
CLS00663	GSPATP00029943001	TTHERM_01251210	IMG5_117560	Contig21307.0.g5	Contig14588.g15542	p66619	t13453	i6010	o45230	s17383
CLS00663	TTHERM_01251210	GSPATP00029943001	IMG5_117560	Contig21307.0.g5	Contig14588.g15542	t13453	p66619	i6010	o45230	s17383
CLS00663	IMG5_117560	GSPATP00029943001	TTHERM_01251210	Contig21307.0.g5	Contig14588.g15542	i6010	p66619	t13453	o45230	s17383
CLS00663	Contig21307.0.g5	GSPATP00029943001	TTHERM_01251210	IMG5_117560	Contig14588.g15542	o45230	p66619	t13453	i6010	s17383
CLS00663	Contig14588.g15542	GSPATP00029943001	TTHERM_01251210	IMG5_117560	Contig21307.0.g5	s17383	p66619	t13453	i6010	o45230
CLS00668	GSPATP00034305001	TTHERM_01125140	IMG5_117500	Contig21676.0.g24	Contig13333.g14234	p14159	t65305	i19686	o15477	s16062
CLS00668	TTHERM_01125140	GSPATP00034305001	IMG5_117500	Contig21676.0.g24	Contig13333.g14234	t65305	p14159	i19686	o15477	s16062
CLS00668	IMG5_117500	GSPATP00034305001	TTHERM_01125140	Contig21676.0.g24	Contig13333.g14234	i19686	p14159	t65305	o15477	s16062
CLS00668	Contig21676.0.g24	GSPATP00034305001	TTHERM_01125140	IMG5_117500	Contig13333.g14234	o15477	p14159	t65305	i19686	s16062
CLS00668	Contig13333.g14234	GSPATP00034305001	TTHERM_01125140	IMG5_117500	Contig21676.0.g24	s16062	p14159	t65305	i19686	o15477
CLS00677	GSPATP00016710001	TTHERM_00295080	IMG5_190760	Contig1408.1.g83	Contig8307.g8859	p100329	t21098	i12028	o33847	s32716
CLS00677	TTHERM_00295080	GSPATP00016710001	IMG5_190760	Contig1408.1.g83	Contig8307.g8859	t21098	p100329	i12028	o33847	s32716
CLS00677	IMG5_190760	GSPATP00016710001	TTHERM_00295080	Contig1408.1.g83	Contig8307.g8859	i12028	p100329	t21098	o33847	s32716
CLS00677	Contig1408.1.g83	GSPATP00016710001	TTHERM_00295080	IMG5_190760	Contig8307.g8859	o33847	p100329	t21098	i12028	s32716
CLS00677	Contig8307.g8859	GSPATP00016710001	TTHERM_00295080	IMG5_190760	Contig1408.1.g83	s32716	p100329	t21098	i12028	o33847
CLS00686	GSPATP00027256001	TTHERM_01106150	IMG5_187270	Contig22499.0.g6	Contig12389.g13228	p58823	t91262	t91263	i11653	o16698	s14959
CLS00686	TTHERM_01106150	GSPATP00027256001	IMG5_187270	Contig22499.0.g6	Contig12389.g13228	t91262	p58823	i11653	o16698	s14959
CLS00686	TTHERM_01106150	GSPATP00027256001	IMG5_187270	Contig22499.0.g6	Contig12389.g13228	t91263	p58823	i11653	o16698	s14959
CLS00686	IMG5_187270	GSPATP00027256001	TTHERM_01106150	Contig22499.0.g6	Contig12389.g13228	i11653	p58823	t91262	t91263	o16698	s14959
CLS00686	Contig22499.0.g6	GSPATP00027256001	TTHERM_01106150	IMG5_187270	Contig12389.g13228	o16698	p58823	t91262	t91263	i11653	s14959
CLS00686	Contig12389.g13228	GSPATP00027256001	TTHERM_01106150	IMG5_187270	Contig22499.0.g6	s14959	p58823	t91262	t91263	i11653	o16698
CLS00688	GSPATP00028404001	TTHERM_00245150	IMG5_187350	Contig22064.0.g10	Contig7520.g8029	p2834	t63179	i25424	o16175	s31793
CLS00688	TTHERM_00245150	GSPATP00028404001	IMG5_187350	Contig22064.0.g10	Contig7520.g8029	t63179	p2834	i25424	o16175	s31793
CLS00688	IMG5_187350	GSPATP00028404001	TTHERM_00245150	Contig22064.0.g10	Contig7520.g8029	i25424	p2834	t63179	o16175	s31793
CLS00688	Contig22064.0.g10	GSPATP00028404001	TTHERM_00245150	IMG5_187350	Contig7520.g8029	o16175	p2834	t63179	i25424	s31793
CLS00688	Contig7520.g8029	GSPATP00028404001	TTHERM_00245150	IMG5_187350	Contig22064.0.g10	s31793	p2834	t63179	i25424	o16175
CLS00705	GSPATP00028201001	TTHERM_00487030	IMG5_058680	Contig20698.0.g67	Contig6471.g6923	p63100	t70249	i16055	o14172	s30683
CLS00705	GSPATP00028201001	TTHERM_00487030	IMG5_058680	Contig20698.0.g67	Contig6471.g6923	p63101	t70250	i16056	o14173	s30684
CLS00705	TTHERM_00487030	GSPATP00028201001	IMG5_058680	Contig20698.0.g67	Contig6471.g6923	t70249	p63100	i16055	o14172	s30683
CLS00705	TTHERM_00487030	GSPATP00028201001	IMG5_058680	Contig20698.0.g67	Contig6471.g6923	t70250	p63101	i16056	o14173	s30684
CLS00705	IMG5_058680	GSPATP00028201001	TTHERM_00487030	Contig20698.0.g67	Contig6471.g6923	i16055	p63100	t70249	o14172	s30683
CLS00705	IMG5_058680	GSPATP00028201001	TTHERM_00487030	Contig20698.0.g67	Contig6471.g6923	i16056	p63101	t70250	o14173	s30684
CLS00705	Contig20698.0.g67	GSPATP00028201001	TTHERM_00487030	IMG5_058680	Contig6471.g6923	o14172	p63100	t70249	i16055	s30683
CLS00705	Contig20698.0.g67	GSPATP00028201001	TTHERM_00487030	IMG5_058680	Contig6471.g6923	o14173	p63101	t70250	i16056	s30684
CLS00705	Contig6471.g6923	GSPATP00028201001	TTHERM_00487030	IMG5_058680	Contig20698.0.g67	s30683	p63100	t70249	i16055	o14172
CLS00705	Contig6471.g6923	GSPATP00028201001	TTHERM_00487030	IMG5_058680	Contig20698.0.g67	s30684	p63101	t70250	i16056	o14173
CLS00707	GSPATP00037007001	TTHERM_00218910	IMG5_159370	Contig21639.0.g27	Contig12293.g13132	p80192	t25267	i9296	o45779	s36950
CLS00707	TTHERM_00218910	GSPATP00037007001	IMG5_159370	Contig21639.0.g27	Contig12293.g13132	t25267	p80192	i9296	o45779	s36950
CLS00707	IMG5_159370	GSPATP00037007001	TTHERM_00218910	Contig21639.0.g27	Contig12293.g13132	i9296	p80192	t25267	o45779	s36950
CLS00707	Contig21639.0.g27	GSPATP00037007001	TTHERM_00218910	IMG5_159370	Contig12293.g13132	o45779	p80192	t25267	i9296	s36950
CLS00707	Contig12293.g13132	GSPATP00037007001	TTHERM_00218910	IMG5_159370	Contig21639.0.g27	s36950	p80192	t25267	i9296	o45779
CLS00719	GSPATP00020009001	TTHERM_00804750	IMG5_101200	Contig9085.0.g108	Contig16048.g17098	p106889	t40311	i18344	o25563	s40976
CLS00719	TTHERM_00804750	GSPATP00020009001	IMG5_101200	Contig9085.0.g108	Contig16048.g17098	t40311	p106889	i18344	o25563	s40976
CLS00719	IMG5_101200	GSPATP00020009001	TTHERM_00804750	Contig9085.0.g108	Contig16048.g17098	i18344	p106889	t40311	o25563	s40976
CLS00719	Contig9085.0.g108	GSPATP00020009001	TTHERM_00804750	IMG5_101200	Contig16048.g17098	o25563	p106889	t40311	i18344	s40976
CLS00719	Contig16048.g17098	GSPATP00020009001	TTHERM_00804750	IMG5_101200	Contig9085.0.g108	s40976	p106889	t40311	i18344	o25563
CLS00720	GSPATP00006197001	TTHERM_00476670	IMG5_101240	Contig16734.0.g67	Contig6513.g6976	p74355	t84248	i18355	o38134	s7846
CLS00720	TTHERM_00476670	GSPATP00006197001	IMG5_101240	Contig16734.0.g67	Contig6513.g6976	t84248	p74355	i18355	o38134	s7846
CLS00720	IMG5_101240	GSPATP00006197001	TTHERM_00476670	Contig16734.0.g67	Contig6513.g6976	i18355	p74355	t84248	o38134	s7846
CLS00720	Contig16734.0.g67	GSPATP00006197001	TTHERM_00476670	IMG5_101240	Contig6513.g6976	o38134	p74355	t84248	i18355	s7846
CLS00720	Contig6513.g6976	GSPATP00006197001	TTHERM_00476670	IMG5_101240	Contig16734.0.g67	s7846	p74355	t84248	i18355	o38134
CLS00728	GSPATP00020712001	TTHERM_00267890	IMG5_187800	Contig20196.0.1.g12	Contig11498.g12310	p107957	t73107	i11727	o43478	s36186
CLS00728	TTHERM_00267890	GSPATP00020712001	IMG5_187800	Contig20196.0.1.g12	Contig11498.g12310	t73107	p107957	i11727	o43478	s36186
CLS00728	IMG5_187800	GSPATP00020712001	TTHERM_00267890	Contig20196.0.1.g12	Contig11498.g12310	i11727	p107957	t73107	o43478	s36186
CLS00728	Contig20196.0.1.g12	GSPATP00020712001	TTHERM_00267890	IMG5_187800	Contig11498.g12310	o43478	p107957	t73107	i11727	s36186
CLS00728	Contig11498.g12310	GSPATP00020712001	TTHERM_00267890	IMG5_187800	Contig20196.0.1.g12	s36186	p107957	t73107	i11727	o43478
CLS00729	GSPATP00010980001	TTHERM_00145360	IMG5_187850	Contig10301.0.g58	Contig11411.g12203	p28411	t78662	i11748	o458	s13702
CLS00729	TTHERM_00145360	GSPATP00010980001	IMG5_187850	Contig10301.0.g58	Contig11411.g12203	t78662	p28411	i11748	o458	s13702
CLS00729	IMG5_187850	GSPATP00010980001	TTHERM_00145360	Contig10301.0.g58	Contig11411.g12203	i11748	p28411	t78662	o458	s13702
CLS00729	Contig10301.0.g58	GSPATP00010980001	TTHERM_00145360	IMG5_187850	Contig11411.g12203	o458	p28411	t78662	i11748	s13702
CLS00729	Contig11411.g12203	GSPATP00010980001	TTHERM_00145360	IMG5_187850	Contig10301.0.g58	s13702	p28411	t78662	i11748	o458
CLS00746	GSPATP00010698001	TTHERM_00136060	IMG5_186200	Contig11639.0.g69	Contig19727.g20924	p89413	t76347	i25301	o29675	s23331
CLS00746	IMG5_186200	GSPATP00010698001	TTHERM_00136060	Contig11639.0.g69	Contig19727.g20924	i25301	p89413	t76347	o29675	s23331
CLS00746	Contig11639.0.g69	GSPATP00010698001	TTHERM_00136060	IMG5_186200	Contig19727.g20924	o29675	p89413	t76347	i25301	s23331
CLS00747	GSPATP00011564001	TTHERM_00353450	IMG5_186240	Contig21451.0.g87	Contig13027.g13889	p91703	t26152	i11520	o45471	s15676
CLS00747	TTHERM_00353450	GSPATP00011564001	IMG5_186240	Contig21451.0.g87	Contig13027.g13889	t26152	p91703	i11520	o45471	s15676
CLS00747	IMG5_186240	GSPATP00011564001	TTHERM_00353450	Contig21451.0.g87	Contig13027.g13889	i11520	p91703	t26152	o45471	s15676
CLS00747	Contig21451.0.g87	GSPATP00011564001	TTHERM_00353450	IMG5_186240	Contig13027.g13889	o45471	p91703	t26152	i11520	s15676
CLS00747	Contig13027.g13889	GSPATP00011564001	TTHERM_00353450	IMG5_186240	Contig21451.0.g87	s15676	p91703	t26152	i11520	o45471
CLS00748	GSPATP00019998001	TTHERM_00069210	IMG5_186300	Contig2007.0.g76	Contig7877.g8405	p106866	t27871	i25322	o43255	s9502
CLS00748	TTHERM_00069210	GSPATP00019998001	IMG5_186300	Contig2007.0.g76	Contig7877.g8405	t27871	p106866	i25322	o43255	s9502
CLS00748	IMG5_186300	GSPATP00019998001	TTHERM_00069210	Contig2007.0.g76	Contig7877.g8405	i25322	p106866	t27871	o43255	s9502
CLS00748	Contig2007.0.g76	GSPATP00019998001	TTHERM_00069210	IMG5_186300	Contig7877.g8405	o43255	p106866	t27871	i25322	s9502
CLS00748	Contig7877.g8405	GSPATP00019998001	TTHERM_00069210	IMG5_186300	Contig2007.0.g76	s9502	p106866	t27871	i25322	o43255
CLS00768	GSPATP00026271001	TTHERM_00467310	IMG5_118860	Contig3705.0.g61	Contig16817.g17916	p118335	t29200	i19823	o49895	s41878
CLS00768	TTHERM_00467310	GSPATP00026271001	IMG5_118860	Contig3705.0.g61	Contig16817.g17916	t29200	p118335	i19823	o49895	s41878
CLS00768	IMG5_118860	GSPATP00026271001	TTHERM_00467310	Contig3705.0.g61	Contig16817.g17916	i19823	p118335	t29200	o49895	s41878
CLS00768	Contig3705.0.g61	GSPATP00026271001	TTHERM_00467310	IMG5_118860	Contig16817.g17916	o49895	p118335	t29200	i19823	s41878
CLS00768	Contig16817.g17916	GSPATP00026271001	TTHERM_00467310	IMG5_118860	Contig3705.0.g61	s41878	p118335	t29200	i19823	o49895
CLS00770	GSPATP00009939001	TTHERM_00621410	IMG5_014780	Contig19270.0.0.g39	Contig17247.g18366	p26847	t105841	i14303	o41920	s42257
CLS00770	TTHERM_00621410	GSPATP00009939001	IMG5_014780	Contig19270.0.0.g39	Contig17247.g18366	t105841	p26847	i14303	o41920	s42257
CLS00770	IMG5_014780	GSPATP00009939001	TTHERM_00621410	Contig19270.0.0.g39	Contig17247.g18366	i14303	p26847	t105841	o41920	s42257
CLS00770	Contig19270.0.0.g39	GSPATP00009939001	TTHERM_00621410	IMG5_014780	Contig17247.g18366	o41920	p26847	t105841	i14303	s42257
CLS00770	Contig17247.g18366	GSPATP00009939001	TTHERM_00621410	IMG5_014780	Contig19270.0.0.g39	s42257	p26847	t105841	i14303	o41920
CLS00778	GSPATP00036880001	TTHERM_00036960	IMG5_109960	Contig18995.0.g70	Contig10729.g11479	p80013	t97426	i5456	o41474	s12808
CLS00778	TTHERM_00036960	GSPATP00036880001	IMG5_109960	Contig18995.0.g70	Contig10729.g11479	t97426	p80013	i5456	o41474	s12808
CLS00778	IMG5_109960	GSPATP00036880001	TTHERM_00036960	Contig18995.0.g70	Contig10729.g11479	i5456	p80013	t97426	o41474	s12808
CLS00778	Contig18995.0.g70	GSPATP00036880001	TTHERM_00036960	IMG5_109960	Contig10729.g11479	o41474	p80013	t97426	i5456	s12808
CLS00778	Contig10729.g11479	GSPATP00036880001	TTHERM_00036960	IMG5_109960	Contig18995.0.g70	s12808	p80013	t97426	i5456	o41474
CLS00781	GSPATP00020499001	TTHERM_00522630	IMG5_118230	Contig845.1.g5	Contig16918.g18021	p107638	t31611	i19767	o24751	s20089
CLS00781	GSPATP00020499001	TTHERM_00522630	IMG5_118230	Contig845.1.g5	Contig16918.g18021	p107639	t31612	i19768	o24752	s20090
CLS00781	TTHERM_00522630	GSPATP00020499001	IMG5_118230	Contig845.1.g5	Contig16918.g18021	t31611	p107638	i19767	o24751	s20089
CLS00781	TTHERM_00522630	GSPATP00020499001	IMG5_118230	Contig845.1.g5	Contig16918.g18021	t31612	p107639	i19768	o24752	s20090
CLS00781	IMG5_118230	GSPATP00020499001	TTHERM_00522630	Contig845.1.g5	Contig16918.g18021	i19767	p107638	t31611	o24751	s20089
CLS00781	IMG5_118230	GSPATP00020499001	TTHERM_00522630	Contig845.1.g5	Contig16918.g18021	i19768	p107639	t31612	o24752	s20090
CLS00781	Contig845.1.g5	GSPATP00020499001	TTHERM_00522630	IMG5_118230	Contig16918.g18021	o24751	p107638	t31611	i19767	s20089
CLS00781	Contig845.1.g5	GSPATP00020499001	TTHERM_00522630	IMG5_118230	Contig16918.g18021	o24752	p107639	t31612	i19768	s20090
CLS00781	Contig16918.g18021	GSPATP00020499001	TTHERM_00522630	IMG5_118230	Contig845.1.g5	s20089	p107638	t31611	i19767	o24751
CLS00781	Contig16918.g18021	GSPATP00020499001	TTHERM_00522630	IMG5_118230	Contig845.1.g5	s20090	p107639	t31612	i19768	o24752
CLS00782	GSPATP00016605001	TTHERM_00189530	IMG5_117990	Contig17578.0.g72	Contig9018.g9643	p100131	t75621	i19731	o10345	s33514
CLS00782	TTHERM_00189530	GSPATP00016605001	IMG5_117990	Contig17578.0.g72	Contig9018.g9643	t75621	p100131	i19731	o10345	s33514
CLS00782	IMG5_117990	GSPATP00016605001	TTHERM_00189530	Contig17578.0.g72	Contig9018.g9643	i19731	p100131	t75621	o10345	s33514
CLS00782	Contig17578.0.g72	GSPATP00016605001	TTHERM_00189530	IMG5_117990	Contig9018.g9643	o10345	p100131	t75621	i19731	s33514
CLS00782	Contig9018.g9643	GSPATP00016605001	TTHERM_00189530	IMG5_117990	Contig17578.0.g72	s33514	p100131	t75621	i19731	o10345
CLS00791	GSPATP00029648001	TTHERM_00691170	IMG5_019400	Contig19882.0.g6	Contig9769.g10445	p66135	t16135	i1163	o13148	s11707
CLS00791	Contig19882.0.g6	GSPATP00029648001	TTHERM_00691170	IMG5_019400	Contig9769.g10445	o13148	p66135	t16135	i1163	s11707
CLS00791	Contig9769.g10445	GSPATP00029648001	TTHERM_00691170	IMG5_019400	Contig19882.0.g6	s11707	p66135	t16135	i1163	o13148
CLS00800	GSPATP00012117001	TTHERM_00852990	IMG5_195530	Contig9402.0.g21	Contig7054.g7547	p31147	t100846	i26137	o26035	s8511
CLS00800	TTHERM_00852990	GSPATP00012117001	IMG5_195530	Contig9402.0.g21	Contig7054.g7547	t100846	p31147	i26137	o26035	s8511
CLS00800	IMG5_195530	GSPATP00012117001	TTHERM_00852990	Contig9402.0.g21	Contig7054.g7547	i26137	p31147	t100846	o26035	s8511
CLS00800	Contig9402.0.g21	GSPATP00012117001	TTHERM_00852990	IMG5_195530	Contig7054.g7547	o26035	p31147	t100846	i26137	s8511
CLS00800	Contig7054.g7547	GSPATP00012117001	TTHERM_00852990	IMG5_195530	Contig9402.0.g21	s8511	p31147	t100846	i26137	o26035
CLS00817	TTHERM_00441950	GSPATP00037958001	IMG5_122550	Contig6862.0.g20	Contig18864.g20015	t70352	p82083	i6583	o54415	s43894
CLS00836	GSPATP00007498001	TTHERM_00780660	IMG5_130520	Contig7313.0.g36	Contig7851.g8372	p21904	t87946	i20723	o23399	s32093
CLS00836	GSPATP00007498001	TTHERM_00780660	IMG5_130520	Contig7313.0.g36	Contig7851.g8372	p21905	t87948	i20725	o23400	s32094
CLS00836	TTHERM_00780660	GSPATP00007498001	IMG5_130520	Contig7313.0.g36	Contig7851.g8372	t87946	p21904	i20723	o23399	s32093
CLS00836	TTHERM_00780660	GSPATP00007498001	IMG5_130520	Contig7313.0.g36	Contig7851.g8372	t87948	p21905	i20725	o23400	s32094
CLS00836	IMG5_130520	GSPATP00007498001	TTHERM_00780660	Contig7313.0.g36	Contig7851.g8372	i20723	p21904	t87946	o23399	s32093
CLS00836	IMG5_130520	GSPATP00007498001	TTHERM_00780660	Contig7313.0.g36	Contig7851.g8372	i20725	p21905	t87948	o23400	s32094
CLS00836	Contig7313.0.g36	GSPATP00007498001	TTHERM_00780660	IMG5_130520	Contig7851.g8372	o23399	p21904	t87946	i20723	s32093
CLS00836	Contig7313.0.g36	GSPATP00007498001	TTHERM_00780660	IMG5_130520	Contig7851.g8372	o23400	p21905	t87948	i20725	s32094
CLS00836	Contig7851.g8372	GSPATP00007498001	TTHERM_00780660	IMG5_130520	Contig7313.0.g36	s32093	p21904	t87946	i20723	o23399
CLS00836	Contig7851.g8372	GSPATP00007498001	TTHERM_00780660	IMG5_130520	Contig7313.0.g36	s32094	p21905	t87948	i20725	o23400
CLS00859	GSPATP00031156001	TTHERM_00079720	IMG5_107450	Contig15371.0.0.g43	Contig5042.g5398	p69222	t98580	i5281	o7689	s29149
CLS00859	TTHERM_00079720	GSPATP00031156001	IMG5_107450	Contig15371.0.0.g43	Contig5042.g5398	t98580	p69222	i5281	o7689	s29149
CLS00859	IMG5_107450	GSPATP00031156001	TTHERM_00079720	Contig15371.0.0.g43	Contig5042.g5398	i5281	p69222	t98580	o7689	s29149
CLS00859	Contig15371.0.0.g43	GSPATP00031156001	TTHERM_00079720	IMG5_107450	Contig5042.g5398	o7689	p69222	t98580	i5281	s29149
CLS00859	Contig5042.g5398	GSPATP00031156001	TTHERM_00079720	IMG5_107450	Contig15371.0.0.g43	s29149	p69222	t98580	i5281	o7689
CLS00860	GSPATP00004758001	TTHERM_00266490	IMG5_107290	Contig190.1.g68	Contig18087.g19227	p4255	t19937	i18890	o12082	s43125
CLS00860	TTHERM_00266490	GSPATP00004758001	IMG5_107290	Contig190.1.g68	Contig18087.g19227	t19937	p4255	i18890	o12082	s43125
CLS00860	IMG5_107290	GSPATP00004758001	TTHERM_00266490	Contig190.1.g68	Contig18087.g19227	i18890	p4255	t19937	o12082	s43125
CLS00860	Contig190.1.g68	GSPATP00004758001	TTHERM_00266490	IMG5_107290	Contig18087.g19227	o12082	p4255	t19937	i18890	s43125
CLS00860	Contig18087.g19227	GSPATP00004758001	TTHERM_00266490	IMG5_107290	Contig190.1.g68	s43125	p4255	t19937	i18890	o12082
CLS00869	GSPATP00031823001	TTHERM_01016070	IMG5_109220	Contig1072.0.g14	Contig18389.g19529	p70171	t88901	i5426	o1093	s21742
CLS00869	GSPATP00031823001	TTHERM_01016070	IMG5_109220	Contig1072.0.g14	Contig18389.g19529	p70172	t88902	i5427	o1094	s21743
CLS00869	GSPATP00031823001	TTHERM_01016070	IMG5_109220	Contig1072.0.g14	Contig18389.g19529	p70173	t88903	i5428	o1096	s21745
CLS00869	TTHERM_01016070	GSPATP00031823001	IMG5_109220	Contig1072.0.g14	Contig18389.g19529	t88901	p70171	i5426	o1093	s21742
CLS00869	TTHERM_01016070	GSPATP00031823001	IMG5_109220	Contig1072.0.g14	Contig18389.g19529	t88902	p70172	i5427	o1094	s21743
CLS00869	TTHERM_01016070	GSPATP00031823001	IMG5_109220	Contig1072.0.g14	Contig18389.g19529	t88903	p70173	i5428	o1096	s21745
CLS00869	IMG5_109220	GSPATP00031823001	TTHERM_01016070	Contig1072.0.g14	Contig18389.g19529	i5426	p70171	t88901	o1093	s21742
CLS00869	IMG5_109220	GSPATP00031823001	TTHERM_01016070	Contig1072.0.g14	Contig18389.g19529	i5427	p70172	t88902	o1094	s21743
CLS00869	IMG5_109220	GSPATP00031823001	TTHERM_01016070	Contig1072.0.g14	Contig18389.g19529	i5428	p70173	t88903	o1096	s21745
CLS00869	Contig1072.0.g14	GSPATP00031823001	TTHERM_01016070	IMG5_109220	Contig18389.g19529	o1093	p70171	t88901	i5426	s21742
CLS00869	Contig1072.0.g14	GSPATP00031823001	TTHERM_01016070	IMG5_109220	Contig18389.g19529	o1094	p70172	t88902	i5427	s21743
CLS00869	Contig1072.0.g14	GSPATP00031823001	TTHERM_01016070	IMG5_109220	Contig18389.g19529	o1096	p70173	t88903	i5428	s21745
CLS00869	Contig18389.g19529	GSPATP00031823001	TTHERM_01016070	IMG5_109220	Contig1072.0.g14	s21742	p70171	t88901	i5426	o1093
CLS00869	Contig18389.g19529	GSPATP00031823001	TTHERM_01016070	IMG5_109220	Contig1072.0.g14	s21743	p70172	t88902	i5427	o1094
CLS00869	Contig18389.g19529	GSPATP00031823001	TTHERM_01016070	IMG5_109220	Contig1072.0.g14	s21745	p70173	t88903	i5428	o1096
CLS00887	GSPATP00033252001	TTHERM_01084190	IMG5_120000	Contig18874.0.g91	Contig4958.g5297	p72916	t39770	i6315	o41230	s5964
CLS00887	TTHERM_01084190	GSPATP00033252001	IMG5_120000	Contig18874.0.g91	Contig4958.g5297	t39770	p72916	i6315	o41230	s5964
CLS00887	IMG5_120000	GSPATP00033252001	TTHERM_01084190	Contig18874.0.g91	Contig4958.g5297	i6315	p72916	t39770	o41230	s5964
CLS00887	Contig18874.0.g91	GSPATP00033252001	TTHERM_01084190	IMG5_120000	Contig4958.g5297	o41230	p72916	t39770	i6315	s5964
CLS00887	Contig4958.g5297	GSPATP00033252001	TTHERM_01084190	IMG5_120000	Contig18874.0.g91	s5964	p72916	t39770	i6315	o41230
CLS00890	GSPATP00008410001	TTHERM_00526760	IMG5_119940	Contig12.0.g76	Contig18952.g20101	p85771	t85005	i6284	o30336	s43959
CLS00890	TTHERM_00526760	GSPATP00008410001	IMG5_119940	Contig12.0.g76	Contig18952.g20101	t85005	p85771	i6284	o30336	s43959
CLS00890	IMG5_119940	GSPATP00008410001	TTHERM_00526760	Contig12.0.g76	Contig18952.g20101	i6284	p85771	t85005	o30336	s43959
CLS00890	Contig12.0.g76	GSPATP00008410001	TTHERM_00526760	IMG5_119940	Contig18952.g20101	o30336	p85771	t85005	i6284	s43959
CLS00890	Contig18952.g20101	GSPATP00008410001	TTHERM_00526760	IMG5_119940	Contig12.0.g76	s43959	p85771	t85005	i6284	o30336
CLS00895	GSPATP00006429001	TTHERM_01345810	IMG5_148750	Contig5227.0.g53	Contig12932.g13800	p15690	t40020	i8440	o20865	s15584
CLS00895	TTHERM_01345810	GSPATP00006429001	IMG5_148750	Contig5227.0.g53	Contig12932.g13800	t40020	p15690	i8440	o20865	s15584
CLS00895	IMG5_148750	GSPATP00006429001	TTHERM_01345810	Contig5227.0.g53	Contig12932.g13800	i8440	p15690	t40020	o20865	s15584
CLS00895	Contig5227.0.g53	GSPATP00006429001	TTHERM_01345810	IMG5_148750	Contig12932.g13800	o20865	p15690	t40020	i8440	s15584
CLS00895	Contig12932.g13800	GSPATP00006429001	TTHERM_01345810	IMG5_148750	Contig5227.0.g53	s15584	p15690	t40020	i8440	o20865
CLS00896	GSPATP00026285001	TTHERM_00263309	IMG5_026070	Contig11826.0.g61	Contig15719.g16751	p118352	t64890	i14747	o2770	s18705
CLS00896	TTHERM_00263309	GSPATP00026285001	IMG5_026070	Contig11826.0.g61	Contig15719.g16751	t64890	p118352	i14747	o2770	s18705
CLS00896	IMG5_026070	GSPATP00026285001	TTHERM_00263309	Contig11826.0.g61	Contig15719.g16751	i14747	p118352	t64890	o2770	s18705
CLS00896	Contig11826.0.g61	GSPATP00026285001	TTHERM_00263309	IMG5_026070	Contig15719.g16751	o2770	p118352	t64890	i14747	s18705
CLS00896	Contig15719.g16751	GSPATP00026285001	TTHERM_00263309	IMG5_026070	Contig11826.0.g61	s18705	p118352	t64890	i14747	o2770
CLS00898	GSPATP00010922001	TTHERM_00446430	IMG5_164240	Contig21142.0.g101	Contig8123.g8660	p89724	t79660	i9675	o44941	s9780
CLS00898	TTHERM_00446430	GSPATP00010922001	IMG5_164240	Contig21142.0.g101	Contig8123.g8660	t79660	p89724	i9675	o44941	s9780
CLS00898	IMG5_164240	GSPATP00010922001	TTHERM_00446430	Contig21142.0.g101	Contig8123.g8660	i9675	p89724	t79660	o44941	s9780
CLS00898	Contig21142.0.g101	GSPATP00010922001	TTHERM_00446430	IMG5_164240	Contig8123.g8660	o44941	p89724	t79660	i9675	s9780
CLS00898	Contig8123.g8660	GSPATP00010922001	TTHERM_00446430	IMG5_164240	Contig21142.0.g101	s9780	p89724	t79660	i9675	o44941
CLS00901	GSPATP00004499001	TTHERM_00297140	IMG5_136860	Contig861.1.g24	Contig13264.g14153	p1363	t73690	i21190	o25009	s15949
CLS00901	TTHERM_00297140	GSPATP00004499001	IMG5_136860	Contig861.1.g24	Contig13264.g14153	t73690	p1363	i21190	o25009	s15949
CLS00901	IMG5_136860	GSPATP00004499001	TTHERM_00297140	Contig861.1.g24	Contig13264.g14153	i21190	p1363	t73690	o25009	s15949
CLS00901	Contig861.1.g24	GSPATP00004499001	TTHERM_00297140	IMG5_136860	Contig13264.g14153	o25009	p1363	t73690	i21190	s15949
CLS00901	Contig13264.g14153	GSPATP00004499001	TTHERM_00297140	IMG5_136860	Contig861.1.g24	s15949	p1363	t73690	i21190	o25009
CLS00915	GSPATP00020125001	TTHERM_00023950	IMG5_148080	Contig19359.0.g114	Contig6290.g6734	p45744	t1067	i21988	o42084	s30492
CLS00915	TTHERM_00023950	GSPATP00020125001	IMG5_148080	Contig19359.0.g114	Contig6290.g6734	t1067	p45744	i21988	o42084	s30492
CLS00915	IMG5_148080	GSPATP00020125001	TTHERM_00023950	Contig19359.0.g114	Contig6290.g6734	i21988	p45744	t1067	o42084	s30492
CLS00915	Contig19359.0.g114	GSPATP00020125001	TTHERM_00023950	IMG5_148080	Contig6290.g6734	o42084	p45744	t1067	i21988	s30492
CLS00915	Contig6290.g6734	GSPATP00020125001	TTHERM_00023950	IMG5_148080	Contig19359.0.g114	s30492	p45744	t1067	i21988	o42084
CLS00931	GSPATP00008478001	TTHERM_00444510	IMG5_201600	Contig22564.0.g70	Contig7039.g7533	p24522	t79399	i12946	o16761	s8499
CLS00931	TTHERM_00444510	GSPATP00008478001	IMG5_201600	Contig22564.0.g70	Contig7039.g7533	t79399	p24522	i12946	o16761	s8499
CLS00931	IMG5_201600	GSPATP00008478001	TTHERM_00444510	Contig22564.0.g70	Contig7039.g7533	i12946	p24522	t79399	o16761	s8499
CLS00931	Contig22564.0.g70	GSPATP00008478001	TTHERM_00444510	IMG5_201600	Contig7039.g7533	o16761	p24522	t79399	i12946	s8499
CLS00931	Contig7039.g7533	GSPATP00008478001	TTHERM_00444510	IMG5_201600	Contig22564.0.g70	s8499	p24522	t79399	i12946	o16761
CLS00947	GSPATP00015584001	TTHERM_00659070	IMG5_169800	Contig5693.0.g33	Contig19459.g20635	p37149	t85501	i10260	o21404	s23018
CLS00947	TTHERM_00659070	GSPATP00015584001	IMG5_169800	Contig5693.0.g33	Contig19459.g20635	t85501	p37149	i10260	o21404	s23018
CLS00947	IMG5_169800	GSPATP00015584001	TTHERM_00659070	Contig5693.0.g33	Contig19459.g20635	i10260	p37149	t85501	o21404	s23018
CLS00947	Contig5693.0.g33	GSPATP00015584001	TTHERM_00659070	IMG5_169800	Contig19459.g20635	o21404	p37149	t85501	i10260	s23018
CLS00947	Contig19459.g20635	GSPATP00015584001	TTHERM_00659070	IMG5_169800	Contig5693.0.g33	s23018	p37149	t85501	i10260	o21404
CLS00994	GSPATP00021767001	TTHERM_01347910	IMG5_172130	Contig12475.0.g1	Contig5276.g5654	p49089	t67860	i24085	o31117	s6333
CLS00994	TTHERM_01347910	GSPATP00021767001	IMG5_172130	Contig12475.0.g1	Contig5276.g5654	t67860	p49089	i24085	o31117	s6333
CLS00994	IMG5_172130	GSPATP00021767001	TTHERM_01347910	Contig12475.0.g1	Contig5276.g5654	i24085	p49089	t67860	o31117	s6333
CLS00994	Contig12475.0.g1	GSPATP00021767001	TTHERM_01347910	IMG5_172130	Contig5276.g5654	o31117	p49089	t67860	i24085	s6333
CLS00994	Contig5276.g5654	GSPATP00021767001	TTHERM_01347910	IMG5_172130	Contig12475.0.g1	s6333	p49089	t67860	i24085	o31117
CLS00997	GSPATP00033750001	TTHERM_00616340	IMG5_051480	Contig17686.0.g40	Contig11025.g11780	p12804	t33696	i2237	o10478	s35733
CLS00997	TTHERM_00616340	GSPATP00033750001	IMG5_051480	Contig17686.0.g40	Contig11025.g11780	t33696	p12804	i2237	o10478	s35733
CLS00997	IMG5_051480	GSPATP00033750001	TTHERM_00616340	Contig17686.0.g40	Contig11025.g11780	i2237	p12804	t33696	o10478	s35733
CLS00997	Contig17686.0.g40	GSPATP00033750001	TTHERM_00616340	IMG5_051480	Contig11025.g11780	o10478	p12804	t33696	i2237	s35733
CLS00997	Contig11025.g11780	GSPATP00033750001	TTHERM_00616340	IMG5_051480	Contig17686.0.g40	s35733	p12804	t33696	i2237	o10478
CLS01000	GSPATP00015541001	TTHERM_00149630	IMG5_041110	Contig21034.0.g40	Contig9833.g10517	p37080	t77360	i1908	o44824	s34530
CLS01000	TTHERM_00149630	GSPATP00015541001	IMG5_041110	Contig21034.0.g40	Contig9833.g10517	t77360	p37080	i1908	o44824	s34530
CLS01000	IMG5_041110	GSPATP00015541001	TTHERM_00149630	Contig21034.0.g40	Contig9833.g10517	i1908	p37080	t77360	o44824	s34530
CLS01000	Contig21034.0.g40	GSPATP00015541001	TTHERM_00149630	IMG5_041110	Contig9833.g10517	o44824	p37080	t77360	i1908	s34530
CLS01000	Contig9833.g10517	GSPATP00015541001	TTHERM_00149630	IMG5_041110	Contig21034.0.g40	s34530	p37080	t77360	i1908	o44824
CLS01022	GSPATP00007244001	TTHERM_00037219	IMG5_179630	Contig2890.0.g87	Contig14491.g15441	p81370	t97484	i10961	o18132	s17280
CLS01022	TTHERM_00037219	GSPATP00007244001	IMG5_179630	Contig2890.0.g87	Contig14491.g15441	t97484	p81370	i10961	o18132	s17280
CLS01022	IMG5_179630	GSPATP00007244001	TTHERM_00037219	Contig2890.0.g87	Contig14491.g15441	i10961	p81370	t97484	o18132	s17280
CLS01022	Contig2890.0.g87	GSPATP00007244001	TTHERM_00037219	IMG5_179630	Contig14491.g15441	o18132	p81370	t97484	i10961	s17280
CLS01022	Contig14491.g15441	GSPATP00007244001	TTHERM_00037219	IMG5_179630	Contig2890.0.g87	s17280	p81370	t97484	i10961	o18132
CLS01024	TTHERM_00494730	GSPATP00021216001	IMG5_023020	Contig16946.0.g34	Contig6382.g6833	t82151	p108682	i1328	o9589	s7623
CLS01024	Contig16946.0.g34	GSPATP00021216001	TTHERM_00494730	IMG5_023020	Contig6382.g6833	o9589	p108682	t82151	i1328	s7623
CLS01024	Contig6382.g6833	GSPATP00021216001	TTHERM_00494730	IMG5_023020	Contig16946.0.g34	s7623	p108682	t82151	i1328	o9589
CLS01028	GSPATP00021736001	TTHERM_00562810	IMG5_070920	Contig18702.0.g87	Contig4417.g4723	p49032	t32600	i16808	o40957	s5269
CLS01028	TTHERM_00562810	GSPATP00021736001	IMG5_070920	Contig18702.0.g87	Contig4417.g4723	t32600	p49032	i16808	o40957	s5269
CLS01028	IMG5_070920	GSPATP00021736001	TTHERM_00562810	Contig18702.0.g87	Contig4417.g4723	i16808	p49032	t32600	o40957	s5269
CLS01028	Contig18702.0.g87	GSPATP00021736001	TTHERM_00562810	IMG5_070920	Contig4417.g4723	o40957	p49032	t32600	i16808	s5269
CLS01028	Contig4417.g4723	GSPATP00021736001	TTHERM_00562810	IMG5_070920	Contig18702.0.g87	s5269	p49032	t32600	i16808	o40957
CLS01035	Contig15239.0.g117	GSPATP00027995001	TTHERM_00316290	IMG5_061210	Contig5479.g5855	o7539	p62812	t18913	i16235	s29653
CLS01035	Contig5479.g5855	GSPATP00027995001	TTHERM_00316290	IMG5_061210	Contig15239.0.g117	s29653	p62812	t18913	i16235	o7539
CLS01064	GSPATP00012988001	TTHERM_01000190	IMG5_123670	Contig20321.0.g101	Contig15527.g16546	p32410	t94792	i6678	o13701	s18514
CLS01064	TTHERM_01000190	GSPATP00012988001	IMG5_123670	Contig20321.0.g101	Contig15527.g16546	t94792	p32410	i6678	o13701	s18514
CLS01064	IMG5_123670	GSPATP00012988001	TTHERM_01000190	Contig20321.0.g101	Contig15527.g16546	i6678	p32410	t94792	o13701	s18514
CLS01064	Contig20321.0.g101	GSPATP00012988001	TTHERM_01000190	IMG5_123670	Contig15527.g16546	o13701	p32410	t94792	i6678	s18514
CLS01064	Contig15527.g16546	GSPATP00012988001	TTHERM_01000190	IMG5_123670	Contig20321.0.g101	s18514	p32410	t94792	i6678	o13701
CLS01066	GSPATP00037835001	TTHERM_00189270	IMG5_173910	Contig22941.0.g1	Contig6056.g6481	p20990	t75580	i10572	o47642	s7219
CLS01066	TTHERM_00189270	GSPATP00037835001	IMG5_173910	Contig22941.0.g1	Contig6056.g6481	t75580	p20990	i10572	o47642	s7219
CLS01066	IMG5_173910	GSPATP00037835001	TTHERM_00189270	Contig22941.0.g1	Contig6056.g6481	i10572	p20990	t75580	o47642	s7219
CLS01066	Contig22941.0.g1	GSPATP00037835001	TTHERM_00189270	IMG5_173910	Contig6056.g6481	o47642	p20990	t75580	i10572	s7219
CLS01066	Contig6056.g6481	GSPATP00037835001	TTHERM_00189270	IMG5_173910	Contig22941.0.g1	s7219	p20990	t75580	i10572	o47642
CLS01072	GSPATP00008705001	TTHERM_00434070	IMG5_184430	Contig18343.0.g85	Contig5512.g5900	p24930	t47826	i11415	o11270	s29705
CLS01072	TTHERM_00434070	GSPATP00008705001	IMG5_184430	Contig18343.0.g85	Contig5512.g5900	t47826	p24930	i11415	o11270	s29705
CLS01072	IMG5_184430	GSPATP00008705001	TTHERM_00434070	Contig18343.0.g85	Contig5512.g5900	i11415	p24930	t47826	o11270	s29705
CLS01072	Contig18343.0.g85	GSPATP00008705001	TTHERM_00434070	IMG5_184430	Contig5512.g5900	o11270	p24930	t47826	i11415	s29705
CLS01072	Contig5512.g5900	GSPATP00008705001	TTHERM_00434070	IMG5_184430	Contig18343.0.g85	s29705	p24930	t47826	i11415	o11270
CLS01102	GSPATP00011589001	TTHERM_00077080	IMG5_124490	Contig11297.0.g96	Contig10051.g10741	p30232	t98298	i20272	o29095	s12041
CLS01102	TTHERM_00077080	GSPATP00011589001	IMG5_124490	Contig11297.0.g96	Contig10051.g10741	t98298	p30232	i20272	o29095	s12041
CLS01102	IMG5_124490	GSPATP00011589001	TTHERM_00077080	Contig11297.0.g96	Contig10051.g10741	i20272	p30232	t98298	o29095	s12041
CLS01102	Contig11297.0.g96	GSPATP00011589001	TTHERM_00077080	IMG5_124490	Contig10051.g10741	o29095	p30232	t98298	i20272	s12041
CLS01102	Contig10051.g10741	GSPATP00011589001	TTHERM_00077080	IMG5_124490	Contig11297.0.g96	s12041	p30232	t98298	i20272	o29095
CLS01115	GSPATP00009326001	TTHERM_00112640	IMG5_022870	Contig293.1.g73	Contig19124.g20281	p25807	t41631	i1323	o48688	s44111
CLS01115	TTHERM_00112640	GSPATP00009326001	IMG5_022870	Contig293.1.g73	Contig19124.g20281	t41631	p25807	i1323	o48688	s44111
CLS01115	IMG5_022870	GSPATP00009326001	TTHERM_00112640	Contig293.1.g73	Contig19124.g20281	i1323	p25807	t41631	o48688	s44111
CLS01115	Contig293.1.g73	GSPATP00009326001	TTHERM_00112640	IMG5_022870	Contig19124.g20281	o48688	p25807	t41631	i1323	s44111
CLS01115	Contig19124.g20281	GSPATP00009326001	TTHERM_00112640	IMG5_022870	Contig293.1.g73	s44111	p25807	t41631	i1323	o48688
CLS01119	GSPATP00037839001	TTHERM_00487110	IMG5_066240	Contig21046.0.g14	Contig15073.g16063	p81930	t17460	i16537	o14650	s17940
CLS01119	TTHERM_00487110	GSPATP00037839001	IMG5_066240	Contig21046.0.g14	Contig15073.g16063	t17460	p81930	i16537	o14650	s17940
CLS01119	IMG5_066240	GSPATP00037839001	TTHERM_00487110	Contig21046.0.g14	Contig15073.g16063	i16537	p81930	t17460	o14650	s17940
CLS01119	Contig21046.0.g14	GSPATP00037839001	TTHERM_00487110	IMG5_066240	Contig15073.g16063	o14650	p81930	t17460	i16537	s17940
CLS01119	Contig15073.g16063	GSPATP00037839001	TTHERM_00487110	IMG5_066240	Contig21046.0.g14	s17940	p81930	t17460	i16537	o14650
CLS01147	GSPATP00011807001	TTHERM_00623060	IMG5_083260	Contig10910.0.g97	Contig16144.g17199	p92082	t42652	i3818	o1358	s41092
CLS01147	GSPATP00011807001	TTHERM_00623060	IMG5_083260	Contig10910.0.g97	Contig16144.g17199	p92083	t42653	i3819	o1359	s41093
CLS01147	TTHERM_00623060	GSPATP00011807001	IMG5_083260	Contig10910.0.g97	Contig16144.g17199	t42652	p92082	i3818	o1358	s41092
CLS01147	TTHERM_00623060	GSPATP00011807001	IMG5_083260	Contig10910.0.g97	Contig16144.g17199	t42653	p92083	i3819	o1359	s41093
CLS01147	IMG5_083260	GSPATP00011807001	TTHERM_00623060	Contig10910.0.g97	Contig16144.g17199	i3818	p92082	t42652	o1358	s41092
CLS01147	IMG5_083260	GSPATP00011807001	TTHERM_00623060	Contig10910.0.g97	Contig16144.g17199	i3819	p92083	t42653	o1359	s41093
CLS01147	Contig10910.0.g97	GSPATP00011807001	TTHERM_00623060	IMG5_083260	Contig16144.g17199	o1358	p92082	t42652	i3818	s41092
CLS01147	Contig10910.0.g97	GSPATP00011807001	TTHERM_00623060	IMG5_083260	Contig16144.g17199	o1359	p92083	t42653	i3819	s41093
CLS01147	Contig16144.g17199	GSPATP00011807001	TTHERM_00623060	IMG5_083260	Contig10910.0.g97	s41092	p92082	t42652	i3818	o1358
CLS01147	Contig16144.g17199	GSPATP00011807001	TTHERM_00623060	IMG5_083260	Contig10910.0.g97	s41093	p92083	t42653	i3819	o1359
CLS01160	GSPATP00017676001	TTHERM_01345800	IMG5_190290	Contig13714.0.g6	Contig14457.g15401	p102418	t91542	i11955	o33324	s39343
CLS01160	TTHERM_01345800	GSPATP00017676001	IMG5_190290	Contig13714.0.g6	Contig14457.g15401	t91542	p102418	i11955	o33324	s39343
CLS01160	IMG5_190290	GSPATP00017676001	TTHERM_01345800	Contig13714.0.g6	Contig14457.g15401	i11955	p102418	t91542	o33324	s39343
CLS01160	Contig13714.0.g6	GSPATP00017676001	TTHERM_01345800	IMG5_190290	Contig14457.g15401	o33324	p102418	t91542	i11955	s39343
CLS01160	Contig14457.g15401	GSPATP00017676001	TTHERM_01345800	IMG5_190290	Contig13714.0.g6	s39343	p102418	t91542	i11955	o33324
CLS01182	GSPATP00009080001	TTHERM_00194260	IMG5_183690	Contig7825.0.g34	Contig17062.g18177	p86855	t59241	i11323	o23983	s20281
CLS01182	TTHERM_00194260	GSPATP00009080001	IMG5_183690	Contig7825.0.g34	Contig17062.g18177	t59241	p86855	i11323	o23983	s20281
CLS01182	IMG5_183690	GSPATP00009080001	TTHERM_00194260	Contig7825.0.g34	Contig17062.g18177	i11323	p86855	t59241	o23983	s20281
CLS01182	Contig7825.0.g34	GSPATP00009080001	TTHERM_00194260	IMG5_183690	Contig17062.g18177	o23983	p86855	t59241	i11323	s20281
CLS01182	Contig17062.g18177	GSPATP00009080001	TTHERM_00194260	IMG5_183690	Contig7825.0.g34	s20281	p86855	t59241	i11323	o23983
CLS01197	GSPATP00034461001	TTHERM_00780530	IMG5_049350	Contig5079.0.g1	Contig8198.g8747	p75223	t36448	i15430	o51789	s32571
CLS01197	TTHERM_00780530	GSPATP00034461001	IMG5_049350	Contig5079.0.g1	Contig8198.g8747	t36448	p75223	i15430	o51789	s32571
CLS01197	IMG5_049350	GSPATP00034461001	TTHERM_00780530	Contig5079.0.g1	Contig8198.g8747	i15430	p75223	t36448	o51789	s32571
CLS01197	Contig5079.0.g1	GSPATP00034461001	TTHERM_00780530	IMG5_049350	Contig8198.g8747	o51789	p75223	t36448	i15430	s32571
CLS01197	Contig8198.g8747	GSPATP00034461001	TTHERM_00780530	IMG5_049350	Contig5079.0.g1	s32571	p75223	t36448	i15430	o51789
CLS01206	GSPATP00008275001	TTHERM_00205170	IMG5_166160	Contig12013.0.g58	Contig4640.g4958	p24192	t60407	i23522	o3090	s5551
CLS01206	TTHERM_00205170	GSPATP00008275001	IMG5_166160	Contig12013.0.g58	Contig4640.g4958	t60407	p24192	i23522	o3090	s5551
CLS01206	IMG5_166160	GSPATP00008275001	TTHERM_00205170	Contig12013.0.g58	Contig4640.g4958	i23522	p24192	t60407	o3090	s5551
CLS01206	Contig12013.0.g58	GSPATP00008275001	TTHERM_00205170	IMG5_166160	Contig4640.g4958	o3090	p24192	t60407	i23522	s5551
CLS01206	Contig4640.g4958	GSPATP00008275001	TTHERM_00205170	IMG5_166160	Contig12013.0.g58	s5551	p24192	t60407	i23522	o3090
CLS01214	GSPATP00026755001	TTHERM_00145490	IMG5_161080	Contig22626.0.g41	Contig6877.g7360	p58007	t78676	i9435	o16830	s31174
CLS01214	TTHERM_00145490	GSPATP00026755001	IMG5_161080	Contig22626.0.g41	Contig6877.g7360	t78676	p58007	i9435	o16830	s31174
CLS01214	IMG5_161080	GSPATP00026755001	TTHERM_00145490	Contig22626.0.g41	Contig6877.g7360	i9435	p58007	t78676	o16830	s31174
CLS01214	Contig22626.0.g41	GSPATP00026755001	TTHERM_00145490	IMG5_161080	Contig6877.g7360	o16830	p58007	t78676	i9435	s31174
CLS01214	Contig6877.g7360	GSPATP00026755001	TTHERM_00145490	IMG5_161080	Contig22626.0.g41	s31174	p58007	t78676	i9435	o16830
CLS01220	GSPATP00034087001	TTHERM_00112800	IMG5_133490	Contig10657.0.g36	Contig17178.g18300	p13870	t41642	i20926	o28069	s42200
CLS01220	TTHERM_00112800	GSPATP00034087001	IMG5_133490	Contig10657.0.g36	Contig17178.g18300	t41642	p13870	i20926	o28069	s42200
CLS01220	IMG5_133490	GSPATP00034087001	TTHERM_00112800	Contig10657.0.g36	Contig17178.g18300	i20926	p13870	t41642	o28069	s42200
CLS01220	Contig10657.0.g36	GSPATP00034087001	TTHERM_00112800	IMG5_133490	Contig17178.g18300	o28069	p13870	t41642	i20926	s42200
CLS01220	Contig17178.g18300	GSPATP00034087001	TTHERM_00112800	IMG5_133490	Contig10657.0.g36	s42200	p13870	t41642	i20926	o28069
CLS01233	GSPATP00039579001	TTHERM_00426100	IMG5_079480	Contig3164.0.g43	Contig9941.g10624	p42146	t50901	i17177	o18481	s11909
CLS01247	GSPATP00020363001	TTHERM_00487150	IMG5_199770	Contig16948.0.0.g28	Contig18170.g19315	p46109	t17473	i12752	o38509	s21535
CLS01247	TTHERM_00487150	GSPATP00020363001	IMG5_199770	Contig16948.0.0.g28	Contig18170.g19315	t17473	p46109	i12752	o38509	s21535
CLS01247	IMG5_199770	GSPATP00020363001	TTHERM_00487150	Contig16948.0.0.g28	Contig18170.g19315	i12752	p46109	t17473	o38509	s21535
CLS01247	Contig16948.0.0.g28	GSPATP00020363001	TTHERM_00487150	IMG5_199770	Contig18170.g19315	o38509	p46109	t17473	i12752	s21535
CLS01247	Contig18170.g19315	GSPATP00020363001	TTHERM_00487150	IMG5_199770	Contig16948.0.0.g28	s21535	p46109	t17473	i12752	o38509
CLS01257	GSPATP00026758001	TTHERM_00820660	IMG5_062210	Contig1126.1.g113	Contig6412.g6859	p119124	t57135	i16286	o29049	s7657
CLS01257	TTHERM_00820660	GSPATP00026758001	IMG5_062210	Contig1126.1.g113	Contig6412.g6859	t57135	p119124	i16286	o29049	s7657
CLS01257	IMG5_062210	GSPATP00026758001	TTHERM_00820660	Contig1126.1.g113	Contig6412.g6859	i16286	p119124	t57135	o29049	s7657
CLS01257	Contig1126.1.g113	GSPATP00026758001	TTHERM_00820660	IMG5_062210	Contig6412.g6859	o29049	p119124	t57135	i16286	s7657
CLS01257	Contig6412.g6859	GSPATP00026758001	TTHERM_00820660	IMG5_062210	Contig1126.1.g113	s7657	p119124	t57135	i16286	o29049
CLS01260	GSPATP00016881001	TTHERM_01345760	IMG5_013680	Contig22207.0.g77	Contig16017.g17072	p39984	t40004	i14244	o46798	s40964
CLS01260	TTHERM_01345760	GSPATP00016881001	IMG5_013680	Contig22207.0.g77	Contig16017.g17072	t40004	p39984	i14244	o46798	s40964
CLS01260	IMG5_013680	GSPATP00016881001	TTHERM_01345760	Contig22207.0.g77	Contig16017.g17072	i14244	p39984	t40004	o46798	s40964
CLS01260	Contig22207.0.g77	GSPATP00016881001	TTHERM_01345760	IMG5_013680	Contig16017.g17072	o46798	p39984	t40004	i14244	s40964
CLS01260	Contig16017.g17072	GSPATP00016881001	TTHERM_01345760	IMG5_013680	Contig22207.0.g77	s40964	p39984	t40004	i14244	o46798
CLS01262	GSPATP00023253001	TTHERM_00848090	IMG5_051610	Contig7793.0.g5	Contig12063.g12898	p112626	t4505	i15610	o23941	s36728
CLS01262	TTHERM_00848090	GSPATP00023253001	IMG5_051610	Contig7793.0.g5	Contig12063.g12898	t4505	p112626	i15610	o23941	s36728
CLS01262	IMG5_051610	GSPATP00023253001	TTHERM_00848090	Contig7793.0.g5	Contig12063.g12898	i15610	p112626	t4505	o23941	s36728
CLS01262	Contig7793.0.g5	GSPATP00023253001	TTHERM_00848090	IMG5_051610	Contig12063.g12898	o23941	p112626	t4505	i15610	s36728
CLS01262	Contig12063.g12898	GSPATP00023253001	TTHERM_00848090	IMG5_051610	Contig7793.0.g5	s36728	p112626	t4505	i15610	o23941
CLS01277	GSPATP00019159001	TTHERM_01079130	IMG5_091170	Contig14421.0.0.g95	Contig17740.g18863	p43568	t100217	i17647	o6398	s42765
CLS01277	TTHERM_01079130	GSPATP00019159001	IMG5_091170	Contig14421.0.0.g95	Contig17740.g18863	t100217	p43568	i17647	o6398	s42765
CLS01277	IMG5_091170	GSPATP00019159001	TTHERM_01079130	Contig14421.0.0.g95	Contig17740.g18863	i17647	p43568	t100217	o6398	s42765
CLS01277	Contig14421.0.0.g95	GSPATP00019159001	TTHERM_01079130	IMG5_091170	Contig17740.g18863	o6398	p43568	t100217	i17647	s42765
CLS01277	Contig17740.g18863	GSPATP00019159001	TTHERM_01079130	IMG5_091170	Contig14421.0.0.g95	s42765	p43568	t100217	i17647	o6398
CLS01278	GSPATP00010663001	TTHERM_00469100	IMG5_090980	Contig10954.0.g62	Contig15528.g16547	p89345	t29343	i17573	o1445	s40429
CLS01278	TTHERM_00469100	GSPATP00010663001	IMG5_090980	Contig10954.0.g62	Contig15528.g16547	t29343	p89345	i17573	o1445	s40429
CLS01278	IMG5_090980	GSPATP00010663001	TTHERM_00469100	Contig10954.0.g62	Contig15528.g16547	i17573	p89345	t29343	o1445	s40429
CLS01278	Contig10954.0.g62	GSPATP00010663001	TTHERM_00469100	IMG5_090980	Contig15528.g16547	o1445	p89345	t29343	i17573	s40429
CLS01278	Contig15528.g16547	GSPATP00010663001	TTHERM_00469100	IMG5_090980	Contig10954.0.g62	s40429	p89345	t29343	i17573	o1445
CLS01279	GSPATP00019271001	TTHERM_00348240	IMG5_090990	Contig9298.0.g115	Contig13723.g14635	p44435	t79242	i4145	o25906	s16463
CLS01279	TTHERM_00348240	GSPATP00019271001	IMG5_090990	Contig9298.0.g115	Contig13723.g14635	t79242	p44435	i4145	o25906	s16463
CLS01279	IMG5_090990	GSPATP00019271001	TTHERM_00348240	Contig9298.0.g115	Contig13723.g14635	i4145	p44435	t79242	o25906	s16463
CLS01279	Contig9298.0.g115	GSPATP00019271001	TTHERM_00348240	IMG5_090990	Contig13723.g14635	o25906	p44435	t79242	i4145	s16463
CLS01279	Contig13723.g14635	GSPATP00019271001	TTHERM_00348240	IMG5_090990	Contig9298.0.g115	s16463	p44435	t79242	i4145	o25906
CLS01298	GSPATP00004959001	TTHERM_00421140	IMG5_101980	Contig15976.0.g76	Contig12931.g13796	p65510	t69903	i4859	o8447	s15570
CLS01298	TTHERM_00421140	GSPATP00004959001	IMG5_101980	Contig15976.0.g76	Contig12931.g13796	t69903	p65510	i4859	o8447	s15570
CLS01298	IMG5_101980	GSPATP00004959001	TTHERM_00421140	Contig15976.0.g76	Contig12931.g13796	i4859	p65510	t69903	o8447	s15570
CLS01298	Contig15976.0.g76	GSPATP00004959001	TTHERM_00421140	IMG5_101980	Contig12931.g13796	o8447	p65510	t69903	i4859	s15570
CLS01298	Contig12931.g13796	GSPATP00004959001	TTHERM_00421140	IMG5_101980	Contig15976.0.g76	s15570	p65510	t69903	i4859	o8447
CLS01323	GSPATP00037040001	TTHERM_00773210	IMG5_147250	Contig19209.0.g81	Contig4451.g4748	p80218	t16518	i21918	o41797	s5308
CLS01323	TTHERM_00773210	GSPATP00037040001	IMG5_147250	Contig19209.0.g81	Contig4451.g4748	t16518	p80218	i21918	o41797	s5308
CLS01323	IMG5_147250	GSPATP00037040001	TTHERM_00773210	Contig19209.0.g81	Contig4451.g4748	i21918	p80218	t16518	o41797	s5308
CLS01323	Contig19209.0.g81	GSPATP00037040001	TTHERM_00773210	IMG5_147250	Contig4451.g4748	o41797	p80218	t16518	i21918	s5308
CLS01323	Contig4451.g4748	GSPATP00037040001	TTHERM_00773210	IMG5_147250	Contig19209.0.g81	s5308	p80218	t16518	i21918	o41797
CLS01326	GSPATP00016102001	TTHERM_00348390	IMG5_120280	Contig11991.0.g79	Contig12746.g13595	p99391	t79185	i6384	o3050	s37451
CLS01326	TTHERM_00348390	GSPATP00016102001	IMG5_120280	Contig11991.0.g79	Contig12746.g13595	t79185	p99391	i6384	o3050	s37451
CLS01326	IMG5_120280	GSPATP00016102001	TTHERM_00348390	Contig11991.0.g79	Contig12746.g13595	i6384	p99391	t79185	o3050	s37451
CLS01326	Contig11991.0.g79	GSPATP00016102001	TTHERM_00348390	IMG5_120280	Contig12746.g13595	o3050	p99391	t79185	i6384	s37451
CLS01326	Contig12746.g13595	GSPATP00016102001	TTHERM_00348390	IMG5_120280	Contig11991.0.g79	s37451	p99391	t79185	i6384	o3050
CLS01344	GSPATP00007974001	TTHERM_01020680	IMG5_187570	Contig19688.0.g99	Contig16724.g17818	p23722	t38447	i25437	o12959	s41788
CLS01344	GSPATP00007974001	TTHERM_01020680	IMG5_187570	Contig19688.0.g99	Contig16724.g17818	p23723	t38448	i25438	o12960	s41789
CLS01344	TTHERM_01020680	GSPATP00007974001	IMG5_187570	Contig19688.0.g99	Contig16724.g17818	t38447	p23722	i25437	o12959	s41788
CLS01344	TTHERM_01020680	GSPATP00007974001	IMG5_187570	Contig19688.0.g99	Contig16724.g17818	t38448	p23723	i25438	o12960	s41789
CLS01344	IMG5_187570	GSPATP00007974001	TTHERM_01020680	Contig19688.0.g99	Contig16724.g17818	i25437	p23722	t38447	o12959	s41788
CLS01344	IMG5_187570	GSPATP00007974001	TTHERM_01020680	Contig19688.0.g99	Contig16724.g17818	i25438	p23723	t38448	o12960	s41789
CLS01344	Contig19688.0.g99	GSPATP00007974001	TTHERM_01020680	IMG5_187570	Contig16724.g17818	o12959	p23722	t38447	i25437	s41788
CLS01344	Contig19688.0.g99	GSPATP00007974001	TTHERM_01020680	IMG5_187570	Contig16724.g17818	o12960	p23723	t38448	i25438	s41789
CLS01344	Contig16724.g17818	GSPATP00007974001	TTHERM_01020680	IMG5_187570	Contig19688.0.g99	s41788	p23722	t38447	i25437	o12959
CLS01344	Contig16724.g17818	GSPATP00007974001	TTHERM_01020680	IMG5_187570	Contig19688.0.g99	s41789	p23723	t38448	i25438	o12960
CLS01371	GSPATP00012890001	TTHERM_00492850	IMG5_149080	Contig21964.0.g21	Contig16081.g17140	p93731	t81988	i22097	o46364	s19121
CLS01371	TTHERM_00492850	GSPATP00012890001	IMG5_149080	Contig21964.0.g21	Contig16081.g17140	t81988	p93731	i22097	o46364	s19121
CLS01371	IMG5_149080	GSPATP00012890001	TTHERM_00492850	Contig21964.0.g21	Contig16081.g17140	i22097	p93731	t81988	o46364	s19121
CLS01371	Contig21964.0.g21	GSPATP00012890001	TTHERM_00492850	IMG5_149080	Contig16081.g17140	o46364	p93731	t81988	i22097	s19121
CLS01371	Contig16081.g17140	GSPATP00012890001	TTHERM_00492850	IMG5_149080	Contig21964.0.g21	s19121	p93731	t81988	i22097	o46364
CLS01378	GSPATP00027034001	TTHERM_00470650	IMG5_042470	Contig7433.0.g81	Contig13674.g14578	p119503	t18566	i1932	o23547	s38529
CLS01378	TTHERM_00470650	GSPATP00027034001	IMG5_042470	Contig7433.0.g81	Contig13674.g14578	t18566	p119503	i1932	o23547	s38529
CLS01378	IMG5_042470	GSPATP00027034001	TTHERM_00470650	Contig7433.0.g81	Contig13674.g14578	i1932	p119503	t18566	o23547	s38529
CLS01378	Contig7433.0.g81	GSPATP00027034001	TTHERM_00470650	IMG5_042470	Contig13674.g14578	o23547	p119503	t18566	i1932	s38529
CLS01378	Contig13674.g14578	GSPATP00027034001	TTHERM_00470650	IMG5_042470	Contig7433.0.g81	s38529	p119503	t18566	i1932	o23547
CLS01387	Contig2560.0.g99	GSPATP00021316001	TTHERM_00196250	IMG5_162920	Contig18496.g19654	o48171	p47570	t5617	i23323	s21947
CLS01402	GSPATP00008408001	TTHERM_00160930	IMG5_035780	Contig11918.0.g16	Contig10863.g11605	p85763	t98876	i15111	o30164	s12966
CLS01402	TTHERM_00160930	GSPATP00008408001	IMG5_035780	Contig11918.0.g16	Contig10863.g11605	t98876	p85763	i15111	o30164	s12966
CLS01402	IMG5_035780	GSPATP00008408001	TTHERM_00160930	Contig11918.0.g16	Contig10863.g11605	i15111	p85763	t98876	o30164	s12966
CLS01402	Contig11918.0.g16	GSPATP00008408001	TTHERM_00160930	IMG5_035780	Contig10863.g11605	o30164	p85763	t98876	i15111	s12966
CLS01402	Contig10863.g11605	GSPATP00008408001	TTHERM_00160930	IMG5_035780	Contig11918.0.g16	s12966	p85763	t98876	i15111	o30164
CLS01406	GSPATP00035904001	TTHERM_00112530	IMG5_145140	Contig15787.0.g79	Contig15857.g16907	p16911	t41572	i21633	o36621	s40816
CLS01406	TTHERM_00112530	GSPATP00035904001	IMG5_145140	Contig15787.0.g79	Contig15857.g16907	t41572	p16911	i21633	o36621	s40816
CLS01406	IMG5_145140	GSPATP00035904001	TTHERM_00112530	Contig15787.0.g79	Contig15857.g16907	i21633	p16911	t41572	o36621	s40816
CLS01406	Contig15787.0.g79	GSPATP00035904001	TTHERM_00112530	IMG5_145140	Contig15857.g16907	o36621	p16911	t41572	i21633	s40816
CLS01406	Contig15787.0.g79	GSPATP00035904001	TTHERM_00112530	IMG5_145140	Contig15857.g16907	o36622	p16912	t41573	i21634	s40817
CLS01406	Contig15857.g16907	GSPATP00035904001	TTHERM_00112530	IMG5_145140	Contig15787.0.g79	s40816	p16911	t41572	i21633	o36621
CLS01407	GSPATP00023525001	TTHERM_01188360	IMG5_131610	Contig18308.0.g1	Contig14521.g15471	p51777	t65839	i7357	o11206	s39426
CLS01407	TTHERM_01188360	GSPATP00023525001	IMG5_131610	Contig18308.0.g1	Contig14521.g15471	t65839	p51777	i7357	o11206	s39426
CLS01407	IMG5_131610	GSPATP00023525001	TTHERM_01188360	Contig18308.0.g1	Contig14521.g15471	i7357	p51777	t65839	o11206	s39426
CLS01407	Contig18308.0.g1	GSPATP00023525001	TTHERM_01188360	IMG5_131610	Contig14521.g15471	o11206	p51777	t65839	i7357	s39426
CLS01407	Contig14521.g15471	GSPATP00023525001	TTHERM_01188360	IMG5_131610	Contig18308.0.g1	s39426	p51777	t65839	i7357	o11206
CLS01408	GSPATP00031143001	TTHERM_00283330	IMG5_131630	Contig22561.0.g34	Contig12222.g13061	p8166	t21912	i20805	o16756	s14767
CLS01408	TTHERM_00283330	GSPATP00031143001	IMG5_131630	Contig22561.0.g34	Contig12222.g13061	t21912	p8166	i20805	o16756	s14767
CLS01408	IMG5_131630	GSPATP00031143001	TTHERM_00283330	Contig22561.0.g34	Contig12222.g13061	i20805	p8166	t21912	o16756	s14767
CLS01408	Contig22561.0.g34	GSPATP00031143001	TTHERM_00283330	IMG5_131630	Contig12222.g13061	o16756	p8166	t21912	i20805	s14767
CLS01408	Contig12222.g13061	GSPATP00031143001	TTHERM_00283330	IMG5_131630	Contig22561.0.g34	s14767	p8166	t21912	i20805	o16756
CLS01411	GSPATP00018343001	TTHERM_00681730	IMG5_121350	Contig22185.0.g98	Contig4267.g4571	p103520	t35621	i6456	o46765	s5114
CLS01411	TTHERM_00681730	GSPATP00018343001	IMG5_121350	Contig22185.0.g98	Contig4267.g4571	t35621	p103520	i6456	o46765	s5114
CLS01411	IMG5_121350	GSPATP00018343001	TTHERM_00681730	Contig22185.0.g98	Contig4267.g4571	i6456	p103520	t35621	o46765	s5114
CLS01411	Contig22185.0.g98	GSPATP00018343001	TTHERM_00681730	IMG5_121350	Contig4267.g4571	o46765	p103520	t35621	i6456	s5114
CLS01411	Contig4267.g4571	GSPATP00018343001	TTHERM_00681730	IMG5_121350	Contig22185.0.g98	s5114	p103520	t35621	i6456	o46765
CLS01420	IMG5_002770	GSPATP00009030001	TTHERM_00439320	Contig713.1.g94	Contig15899.g16948	i13661	p86775	t28467	o23098	s18890
CLS01453	GSPATP00013523001	TTHERM_00657240	IMG5_156230	Contig15468.0.0.g66	Contig4418.g4725	p94738	t33316	i22771	o36079	s5275
CLS01453	TTHERM_00657240	GSPATP00013523001	IMG5_156230	Contig15468.0.0.g66	Contig4418.g4725	t33316	p94738	i22771	o36079	s5275
CLS01453	IMG5_156230	GSPATP00013523001	TTHERM_00657240	Contig15468.0.0.g66	Contig4418.g4725	i22771	p94738	t33316	o36079	s5275
CLS01453	Contig15468.0.0.g66	GSPATP00013523001	TTHERM_00657240	IMG5_156230	Contig4418.g4725	o36079	p94738	t33316	i22771	s5275
CLS01453	Contig4418.g4725	GSPATP00013523001	TTHERM_00657240	IMG5_156230	Contig15468.0.0.g66	s5275	p94738	t33316	i22771	o36079
