# Supplementary material for: Evolution of the Exon-Intron Structure in Ciliate Genomes
Source: PLoS One. 2016 Sep 7;11(9):e0161476. doi: 10.1371/journal.pone.0161476 (PMC5014332; doi:10.1371/journal.pone.0161476)
Supplement: S2 File — Tables include COG IDs, protein IDs, and corresponding intron IDs. Conserved introns were identified as described in Methods (“Identification of conserved introns”). (ZIP) [file pone.0161476.s006.zip › Cistrons__Tetrahymena_Oxytricha.csv]

CLS02646	TTHERM_00053820	Contig21055.0.g55	t28377	o14663
CLS02646	TTHERM_00053820	Contig21055.0.g55	t28378	o14664
CLS02646	TTHERM_00053820	Contig21055.0.g55	t28380	o14666
CLS02646	TTHERM_00053820	Contig21055.0.g55	t28381	o14667
CLS02646	Contig21055.0.g55	TTHERM_00053820	o14663	t28377
CLS02646	Contig21055.0.g55	TTHERM_00053820	o14664	t28378
CLS02646	Contig21055.0.g55	TTHERM_00053820	o14666	t28380
CLS02646	Contig21055.0.g55	TTHERM_00053820	o14667	t28381
CLS02656	TTHERM_00825280	Contig8457.0.g63	t17974	o56586
CLS02656	TTHERM_00825280	Contig8457.0.g63	t17978	o56588
CLS02656	Contig8457.0.g63	TTHERM_00825280	o56586	t17974
CLS02656	Contig8457.0.g63	TTHERM_00825280	o56588	t17978
CLS02676	TTHERM_00649210	Contig2015.0.g97	t69386	o13511
CLS02676	TTHERM_00649210	Contig2015.0.g97	t69387	o13512
CLS02676	TTHERM_00649210	Contig2015.0.g97	t69389	o13513
CLS02676	Contig2015.0.g97	TTHERM_00649210	o13511	t69386
CLS02676	Contig2015.0.g97	TTHERM_00649210	o13512	t69387
CLS02676	Contig2015.0.g97	TTHERM_00649210	o13513	t69389
CLS02703	TTHERM_00852840	Contig15089.0.g94	t100824	o35525
CLS02703	TTHERM_00852840	Contig15089.0.g94	t100827	o35526
CLS02703	Contig15089.0.g94	TTHERM_00852840	o35526	t100827
CLS02730	TTHERM_00069368	Contig8829.0.g15	t80656	o57195
CLS02730	Contig8829.0.g15	TTHERM_00069368	o57195	t80656
CLS02731	TTHERM_00941480	Contig16564.0.g25	t60719	o37865
CLS02731	Contig16564.0.g25	TTHERM_00941480	o37865	t60719
CLS02737	TTHERM_00194250	Contig6891.0.g97	t5304	o22811
CLS02737	TTHERM_00194250	Contig6891.0.g97	t5306	o22812
CLS02737	Contig6891.0.g97	TTHERM_00194250	o22811	t5304
CLS02737	Contig6891.0.g97	TTHERM_00194250	o22812	t5306
CLS02849	TTHERM_00101330	Contig13118.0.g74	t51828	o4637
CLS02849	TTHERM_00101330	Contig13118.0.g74	t51829	o4638
CLS02849	TTHERM_00101330	Contig13118.0.g74	t51831	o4640
CLS02849	TTHERM_00101330	Contig13118.0.g74	t51832	o4641
CLS02849	Contig13118.0.g74	TTHERM_00101330	o4637	t51828
CLS02849	Contig13118.0.g74	TTHERM_00101330	o4638	t51829
CLS02849	Contig13118.0.g74	TTHERM_00101330	o4640	t51831
CLS02849	Contig13118.0.g74	TTHERM_00101330	o4641	t51832
CLS02855	TTHERM_00384800	Contig6671.0.g58	t102877	o22505
CLS02855	Contig6671.0.g58	TTHERM_00384800	o22505	t102877
CLS02861	TTHERM_00840110	Contig9293.0.g4	t37209	o57985
CLS02861	Contig9293.0.g4	TTHERM_00840110	o57985	t37209
CLS02980	TTHERM_00773430	Contig12032.0.g69	t69147	o30405
CLS02980	TTHERM_00773430	Contig12032.0.g69	t69149	o30406
CLS02980	Contig12032.0.g69	TTHERM_00773430	o30405	t69147
CLS02980	Contig12032.0.g69	TTHERM_00773430	o30406	t69149
CLS03008	TTHERM_00219410	Contig13023.0.g33	t25419	o32069
CLS03008	Contig13023.0.g33	TTHERM_00219410	o32069	t25419
CLS03021	TTHERM_00317500	Contig19009.0.g53	t71998	o12096
CLS03021	Contig19009.0.g53	TTHERM_00317500	o12096	t71998
CLS03035	TTHERM_00623030	Contig18193.0.g20	t42632	o40214
CLS03035	TTHERM_00623030	Contig18193.0.g20	t42634	o40215
CLS03035	TTHERM_00623030	Contig18193.0.g20	t42644	o40216
CLS03035	Contig18193.0.g20	TTHERM_00623030	o40214	t42632
CLS03035	Contig18193.0.g20	TTHERM_00623030	o40215	t42634
CLS03035	Contig18193.0.g20	TTHERM_00623030	o40216	t42644
CLS03042	Contig22096.0.g104	TTHERM_00347990	o46623	t26469
CLS03059	TTHERM_00566810	Contig12332.0.g1	t84887	o30881
CLS03059	TTHERM_00566810	Contig12332.0.g1	t84888	o30882
CLS03059	Contig12332.0.g1	TTHERM_00566810	o30881	t84887
CLS03059	Contig12332.0.g1	TTHERM_00566810	o30882	t84888
CLS03097	TTHERM_00527110	Contig18963.0.g36	t85067	o12026
CLS03097	Contig18963.0.g36	TTHERM_00527110	o12026	t85067
CLS03101	TTHERM_00534030	Contig7148.0.g93	t47514	o23108
CLS03101	TTHERM_00534030	Contig7148.0.g93	t47516	o23109
CLS03101	Contig7148.0.g93	TTHERM_00534030	o23108	t47514
CLS03101	Contig7148.0.g93	TTHERM_00534030	o23109	t47516
CLS03103	TTHERM_00340170	Contig10791.0.g21	t19834	o1207
CLS03103	Contig10791.0.g21	TTHERM_00340170	o1207	t19834
CLS03143	TTHERM_00101160	Contig15969.0.g59	t105012	o36947
CLS03143	Contig15969.0.g59	TTHERM_00101160	o36947	t105012
CLS03144	TTHERM_00220950	Contig20429.0.g82	t25522	o43877
CLS03249	TTHERM_00473010	Contig6905.0.g58	t81379	o22846
CLS03249	Contig6905.0.g58	TTHERM_00473010	o22846	t81379
CLS03254	TTHERM_00535700	Contig6186.0.0.g57	t84055	o21950
CLS03254	Contig6186.0.0.g57	TTHERM_00535700	o21950	t84055
CLS03258	TTHERM_01005300	Contig14261.0.g106	t90206	o34200
CLS03258	Contig14261.0.g106	TTHERM_01005300	o34200	t90206
CLS03262	TTHERM_00773340	Contig19853.0.g31	t69127	o42923
CLS03262	Contig19853.0.g31	TTHERM_00773340	o42923	t69127
CLS03265	TTHERM_00426130	Contig9111.0.g48	t103898	o57639
CLS03265	Contig9111.0.g48	TTHERM_00426130	o57639	t103898
CLS03271	TTHERM_00442140	Contig10284.0.g42	t70409	o27358
CLS03271	Contig10284.0.g42	TTHERM_00442140	o27358	t70409
CLS03282	TTHERM_00443120	Contig7966.0.g41	t70614	o55924
CLS03282	TTHERM_00443120	Contig7966.0.g41	t70615	o55925
CLS03282	Contig7966.0.g41	TTHERM_00443120	o55924	t70614
CLS03282	Contig7966.0.g41	TTHERM_00443120	o55925	t70615
CLS03305	TTHERM_00474480	Contig19131.0.g70	t81507	o41664
CLS03305	Contig19131.0.g70	TTHERM_00474480	o41664	t81507
CLS03308	TTHERM_00486400	Contig19725.0.g6	t70105	o42684
CLS03308	Contig19725.0.g6	TTHERM_00486400	o42684	t70105
CLS03325	TTHERM_01092380	Contig13700.0.0.g18	t94381	o5446
CLS03325	TTHERM_01092380	Contig13700.0.0.g18	t94383	o5447
CLS03325	Contig13700.0.0.g18	TTHERM_01092380	o5446	t94381
CLS03325	Contig13700.0.0.g18	TTHERM_01092380	o5447	t94383
CLS03328	TTHERM_00158210	Contig1778.0.g6	t47071	o39672
CLS03328	TTHERM_00158210	Contig1778.0.g6	t47072	o39673
CLS03328	Contig1778.0.g6	TTHERM_00158210	o39672	t47071
CLS03328	Contig1778.0.g6	TTHERM_00158210	o39673	t47072
CLS03339	TTHERM_00977540	Contig18245.0.g53	t7825	o11153
CLS03339	Contig18245.0.g53	TTHERM_00977540	o11153	t7825
CLS03342	TTHERM_00825140	Contig18222.0.g14	t70734	o40260
CLS03342	TTHERM_00825140	Contig18222.0.g14	t70735	o40261
CLS03342	Contig18222.0.g14	TTHERM_00825140	o40260	t70734
CLS03342	Contig18222.0.g14	TTHERM_00825140	o40261	t70735
CLS03346	TTHERM_00444330	Contig1412.1.g87	t79343	o6016
CLS03346	TTHERM_00444330	Contig1412.1.g87	t79344	o6017
CLS03346	Contig1412.1.g87	TTHERM_00444330	o6016	t79343
CLS03346	Contig1412.1.g87	TTHERM_00444330	o6017	t79344
CLS03359	TTHERM_01123950	Contig14276.0.g39	t48338	o6163
CLS03359	TTHERM_01123950	Contig14276.0.g39	t48339	o6164
CLS03359	Contig14276.0.g39	TTHERM_01123950	o6163	t48338
CLS03359	Contig14276.0.g39	TTHERM_01123950	o6164	t48339
CLS03366	TTHERM_01262820	Contig20415.0.g88	t66701	o13837
CLS03366	Contig20415.0.g88	TTHERM_01262820	o13837	t66701
CLS03377	TTHERM_00012990	Contig18906.0.g90	t54409	o11955
CLS03377	Contig18906.0.g90	TTHERM_00012990	o11955	t54409
CLS03396	TTHERM_00382220	Contig14.1.g83	t49880	o33684
CLS03396	Contig14.1.g83	TTHERM_00382220	o33684	t49880
CLS03401	TTHERM_00285610	Contig13769.0.g96	t72198	o33410
CLS03401	TTHERM_00285610	Contig13769.0.g96	t72199	o33411
CLS03401	Contig13769.0.g96	TTHERM_00285610	o33410	t72198
CLS03401	Contig13769.0.g96	TTHERM_00285610	o33411	t72199
CLS03413	TTHERM_00058870	Contig6909.0.g57	t80947	o54466
CLS03413	Contig6909.0.g57	TTHERM_00058870	o54466	t80947
CLS03421	TTHERM_00348630	Contig17700.0.g37	t79147	o39588
CLS03421	TTHERM_00348630	Contig17700.0.g37	t79148	o39589
CLS03421	Contig17700.0.g37	TTHERM_00348630	o39588	t79147
CLS03421	Contig17700.0.g37	TTHERM_00348630	o39589	t79148
CLS03439	TTHERM_00649080	Contig14076.0.g3	t69359	o33838
CLS03439	Contig14076.0.g3	TTHERM_00649080	o33838	t69359
CLS03446	TTHERM_00011800	Contig9130.0.g81	t571	o25688
CLS03446	TTHERM_00011800	Contig9130.0.g81	t573	o25689
CLS03446	Contig9130.0.g81	TTHERM_00011800	o25688	t571
CLS03446	Contig9130.0.g81	TTHERM_00011800	o25689	t573
CLS03459	TTHERM_00564150	Contig13787.0.g90	t84707	o5613
CLS03459	Contig13787.0.g90	TTHERM_00564150	o5613	t84707
CLS03462	TTHERM_01054280	Contig13740.0.g28	t10110	o33362
CLS03462	Contig13740.0.g28	TTHERM_01054280	o33362	t10110
CLS03465	TTHERM_00161000	Contig18015.0.g18	t98845	o10883
CLS03465	Contig18015.0.g18	TTHERM_00161000	o10883	t98845
CLS03470	TTHERM_00502380	Contig345.1.g7	t31325	o18800
CLS03470	TTHERM_00502380	Contig345.1.g7	t31326	o18801
CLS03470	Contig345.1.g7	TTHERM_00502380	o18800	t31325
CLS03470	Contig345.1.g7	TTHERM_00502380	o18801	t31326
CLS03488	TTHERM_00016010	Contig18432.0.g24	t872	o11416
CLS03488	TTHERM_00016010	Contig18432.0.g24	t874	o11417
CLS03488	Contig18432.0.g24	TTHERM_00016010	o11416	t872
CLS03488	Contig18432.0.g24	TTHERM_00016010	o11417	t874
CLS03493	TTHERM_00446090	Contig16127.0.g88	t26748	o8558
CLS03493	TTHERM_00446090	Contig16127.0.g88	t26749	o8559
CLS03493	Contig16127.0.g88	TTHERM_00446090	o8558	t26748
CLS03493	Contig16127.0.g88	TTHERM_00446090	o8559	t26749
CLS03511	TTHERM_00444520	Contig15165.0.1.g63	t26612	o7440
CLS03511	TTHERM_00444520	Contig15165.0.1.g63	t26616	o7443
CLS03511	TTHERM_00444520	Contig15165.0.1.g63	t26619	o7445
CLS03511	Contig15165.0.1.g63	TTHERM_00444520	o7440	t26612
CLS03511	Contig15165.0.1.g63	TTHERM_00444520	o7443	t26616
CLS03511	Contig15165.0.1.g63	TTHERM_00444520	o7445	t26619
CLS03515	TTHERM_00193860	Contig7751.0.g11	t5219	o23886
CLS03515	TTHERM_00193860	Contig7751.0.g11	t5221	o23887
CLS03515	Contig7751.0.g11	TTHERM_00193860	o23886	t5219
CLS03515	Contig7751.0.g11	TTHERM_00193860	o23887	t5221
CLS03529	TTHERM_01132890	Contig380.1.g56	t12049	o50016
CLS03529	TTHERM_01132890	Contig380.1.g56	t12050	o50017
CLS03529	TTHERM_01132890	Contig380.1.g56	t12054	o50019
CLS03529	TTHERM_01132890	Contig380.1.g56	t12055	o50020
CLS03529	Contig380.1.g56	TTHERM_01132890	o50016	t12049
CLS03529	Contig380.1.g56	TTHERM_01132890	o50017	t12050
CLS03529	Contig380.1.g56	TTHERM_01132890	o50019	t12054
CLS03529	Contig380.1.g56	TTHERM_01132890	o50020	t12055
CLS03531	TTHERM_00692970	Contig19671.0.g100	t38216	o12935
CLS03531	TTHERM_00692970	Contig19671.0.g100	t38222	o12938
CLS03531	Contig19671.0.g100	TTHERM_00692970	o12935	t38216
CLS03531	Contig19671.0.g100	TTHERM_00692970	o12938	t38222
CLS03547	TTHERM_01194940	Contig15657.0.0.g80	t12640	o36392
CLS03547	TTHERM_01194940	Contig15657.0.0.g80	t12643	o36393
CLS03547	Contig15657.0.0.g80	TTHERM_01194940	o36392	t12640
CLS03547	Contig15657.0.0.g80	TTHERM_01194940	o36393	t12643
CLS03581	TTHERM_00317490	Contig22775.0.g60	t71994	o47488
CLS03581	Contig22775.0.g60	TTHERM_00317490	o47488	t71994
CLS03591	TTHERM_00577360	Contig4261.0.g24	t92847	o50644
CLS03591	Contig4261.0.g24	TTHERM_00577360	o50644	t92847
CLS03608	TTHERM_00101150	Contig10134.0.g98	t51785	o27136
CLS03608	Contig10134.0.g98	TTHERM_00101150	o27136	t51785
CLS03613	TTHERM_00760350	Contig17092.0.g12	t15866	o9774
CLS03613	TTHERM_00760350	Contig17092.0.g12	t15867	o9776
CLS03613	Contig17092.0.g12	TTHERM_00760350	o9774	t15866
CLS03613	Contig17092.0.g12	TTHERM_00760350	o9776	t15867
CLS03617	TTHERM_00266370	Contig12554.0.g77	t19910	o31302
CLS03617	Contig12554.0.g77	TTHERM_00266370	o31302	t19910
CLS03633	TTHERM_00765320	Contig2763.0.1.g64	t36779	o48431
CLS03633	Contig2763.0.1.g64	TTHERM_00765320	o48431	t36779
CLS03634	TTHERM_00030500	Contig54.0.0.g64	t97163	o52205
CLS03634	Contig54.0.0.g64	TTHERM_00030500	o52205	t97163
CLS03655	TTHERM_00522240	Contig17969.0.g110	t31492	o39905
CLS03655	Contig17969.0.g110	TTHERM_00522240	o39905	t31492
CLS03664	TTHERM_00691710	Contig1377.1.g46	t68833	o5589
CLS03664	Contig1377.1.g46	TTHERM_00691710	o5589	t68833
CLS03671	TTHERM_00145910	Contig20436.0.g70	t25973	o43891
CLS03671	TTHERM_00145910	Contig20436.0.g70	t25976	o43892
CLS03671	Contig20436.0.g70	TTHERM_00145910	o43891	t25973
CLS03671	Contig20436.0.g70	TTHERM_00145910	o43892	t25976
CLS03675	TTHERM_00013500	Contig9888.0.g41	t54487	o58954
CLS03675	Contig9888.0.g41	TTHERM_00013500	o58954	t54487
CLS03682	TTHERM_00637660	Contig20200.0.g58	t106297	o43498
CLS03682	TTHERM_00637660	Contig20200.0.g58	t106304	o43499
CLS03682	TTHERM_00637660	Contig20200.0.g58	t106307	o43504
CLS03682	Contig20200.0.g58	TTHERM_00637660	o43498	t106297
CLS03682	Contig20200.0.g58	TTHERM_00637660	o43499	t106304
CLS03682	Contig20200.0.g58	TTHERM_00637660	o43504	t106307
CLS03684	TTHERM_00641080	Contig237.1.g129	t53119	o47862
CLS03684	Contig237.1.g129	TTHERM_00641080	o47862	t53119
CLS03685	TTHERM_00382120	Contig12890.0.g102	t102605	o4309
CLS03685	TTHERM_00382120	Contig12890.0.g102	t102608	o4310
CLS03685	Contig12890.0.g102	TTHERM_00382120	o4309	t102605
CLS03685	Contig12890.0.g102	TTHERM_00382120	o4310	t102608
CLS03688	TTHERM_00825110	Contig14842.0.g13	t70719	o35106
CLS03688	Contig14842.0.g13	TTHERM_00825110	o35106	t70719
CLS03703	TTHERM_00530270	Contig615.1.g104	t71027	o53363
CLS03703	TTHERM_00530270	Contig615.1.g104	t71035	o53365
CLS03703	Contig615.1.g104	TTHERM_00530270	o53363	t71027
CLS03703	Contig615.1.g104	TTHERM_00530270	o53365	t71035
CLS03706	TTHERM_01035670	Contig17765.0.g111	t9356	o10576
CLS03706	TTHERM_01035670	Contig17765.0.g111	t9357	o10577
CLS03706	Contig17765.0.g111	TTHERM_01035670	o10576	t9356
CLS03706	Contig17765.0.g111	TTHERM_01035670	o10577	t9357
CLS03708	TTHERM_00529770	Contig20161.0.g73	t70887	o43424
CLS03708	Contig20161.0.g73	TTHERM_00529770	o43424	t70887
CLS03713	TTHERM_00774810	Contig145.0.g20	t2791	o6505
CLS03713	TTHERM_00774810	Contig145.0.g20	t2793	o6507
CLS03713	Contig145.0.g20	TTHERM_00774810	o6505	t2791
CLS03713	Contig145.0.g20	TTHERM_00774810	o6507	t2793
CLS03735	TTHERM_01093500	Contig14250.0.g71	t91583	o6146
CLS03735	Contig14250.0.g71	TTHERM_01093500	o6146	t91583
CLS03738	TTHERM_00194660	Contig22263.0.g5	t59396	o46867
CLS03738	Contig22263.0.g5	TTHERM_00194660	o46867	t59396
CLS03741	TTHERM_00464930	Contig10221.0.g29	t29092	o27277
CLS03741	TTHERM_00464930	Contig10221.0.g29	t29093	o27278
CLS03741	Contig10221.0.g29	TTHERM_00464930	o27277	t29092
CLS03741	Contig10221.0.g29	TTHERM_00464930	o27278	t29093
CLS03752	TTHERM_00399210	Contig4733.0.g43	t30249	o51303
CLS03752	TTHERM_00399210	Contig4733.0.g43	t30250	o51304
CLS03752	TTHERM_00399210	Contig4733.0.g43	t30251	o51305
CLS03752	Contig4733.0.g43	TTHERM_00399210	o51303	t30249
CLS03752	Contig4733.0.g43	TTHERM_00399210	o51304	t30250
CLS03752	Contig4733.0.g43	TTHERM_00399210	o51305	t30251
CLS03753	TTHERM_00225810	Contig9712.0.g92	t62239	o26429
CLS03753	Contig9712.0.g92	TTHERM_00225810	o26429	t62239
CLS03754	TTHERM_00787070	Contig21302.0.g1	t90001	o15014
CLS03754	Contig21302.0.g1	TTHERM_00787070	o15014	t90001
CLS03762	TTHERM_00389840	Contig13876.0.g60	t50244	o33561
CLS03762	Contig13876.0.g60	TTHERM_00389840	o33561	t50244
CLS03770	TTHERM_00263130	Contig7706.0.g42	t11272	o23845
CLS03770	Contig7706.0.g42	TTHERM_00263130	o23845	t11272
CLS03772	TTHERM_00691420	Contig17689.0.g33	t16165	o39562
CLS03772	Contig17689.0.g33	TTHERM_00691420	o39562	t16165
CLS03801	TTHERM_00622680	Contig11467.0.g108	t42589	o2198
CLS03801	TTHERM_00622680	Contig11467.0.g108	t42591	o2199
CLS03801	TTHERM_00622680	Contig11467.0.g108	t42592	o2200
CLS03801	Contig11467.0.g108	TTHERM_00622680	o2199	t42591
CLS03801	Contig11467.0.g108	TTHERM_00622680	o2200	t42592
CLS03804	TTHERM_00320440	Contig13510.0.g94	t14528	o5183
CLS03804	Contig13510.0.g94	TTHERM_00320440	o5183	t14528
CLS03805	TTHERM_00285630	Contig1252.0.g85	t72209	o3780
CLS03805	TTHERM_00285630	Contig1252.0.g85	t72210	o3781
CLS03805	TTHERM_00285630	Contig1252.0.g85	t72213	o3782
CLS03805	Contig1252.0.g85	TTHERM_00285630	o3780	t72209
CLS03805	Contig1252.0.g85	TTHERM_00285630	o3781	t72210
CLS03805	Contig1252.0.g85	TTHERM_00285630	o3782	t72213
CLS03812	TTHERM_00127270	Contig16935.0.g74	t76795	o9583
CLS03812	Contig16935.0.g74	TTHERM_00127270	o9583	t76795
CLS03815	TTHERM_01129740	Contig10002.0.g94	t42888	o26874
CLS03815	Contig10002.0.g94	TTHERM_01129740	o26874	t42888
CLS03823	TTHERM_00695750	Contig10559.0.g20	t94673	o27844
CLS03823	Contig10559.0.g20	TTHERM_00695750	o27844	t94673
CLS03824	TTHERM_00582290	Contig11640.0.g63	t45914	o2500
CLS03824	TTHERM_00582290	Contig11640.0.g63	t45916	o2501
CLS03824	Contig11640.0.g63	TTHERM_00582290	o2500	t45914
CLS03824	Contig11640.0.g63	TTHERM_00582290	o2501	t45916
CLS03830	TTHERM_00787360	Contig10658.0.g47	t90038	o28075
CLS03830	TTHERM_00787360	Contig10658.0.g47	t90039	o28076
CLS03830	TTHERM_00787360	Contig10658.0.g47	t90040	o28077
CLS03830	Contig10658.0.g47	TTHERM_00787360	o28075	t90038
CLS03830	Contig10658.0.g47	TTHERM_00787360	o28076	t90039
CLS03830	Contig10658.0.g47	TTHERM_00787360	o28077	t90040
CLS03839	TTHERM_00264730	Contig3443.0.g47	t11508	o49487
CLS03839	TTHERM_00264730	Contig3443.0.g47	t11509	o49488
CLS03839	Contig3443.0.g47	TTHERM_00264730	o49487	t11508
CLS03839	Contig3443.0.g47	TTHERM_00264730	o49488	t11509
CLS03842	TTHERM_00431340	Contig837.0.g21	t99975	o56502
CLS03842	TTHERM_00431340	Contig837.0.g21	t99976	o56503
CLS03842	Contig837.0.g21	TTHERM_00431340	o56502	t99975
CLS03842	Contig837.0.g21	TTHERM_00431340	o56503	t99976
CLS03845	TTHERM_00191860	Contig15439.0.g99	t23195	o36044
CLS03845	Contig15439.0.g99	TTHERM_00191860	o36044	t23195
CLS03854	TTHERM_00106940	Contig16902.0.g77	t52141	o9547
CLS03854	TTHERM_00106940	Contig16902.0.g77	t52142	o9549
CLS03854	Contig16902.0.g77	TTHERM_00106940	o9547	t52141
CLS03854	Contig16902.0.g77	TTHERM_00106940	o9549	t52142
CLS03858	TTHERM_00500790	Contig15182.0.g97	t83371	o7461
CLS03858	TTHERM_00500790	Contig15182.0.g97	t83372	o7462
CLS03858	Contig15182.0.g97	TTHERM_00500790	o7461	t83371
CLS03858	Contig15182.0.g97	TTHERM_00500790	o7462	t83372
CLS03868	TTHERM_00363200	Contig15334.0.g116	t91038	o7655
CLS03868	Contig15334.0.g116	TTHERM_00363200	o7655	t91038
CLS03876	TTHERM_00716250	Contig13499.0.g54	t16067	o32911
CLS03876	TTHERM_00716250	Contig13499.0.g54	t16068	o32912
CLS03876	Contig13499.0.g54	TTHERM_00716250	o32911	t16067
CLS03876	Contig13499.0.g54	TTHERM_00716250	o32912	t16068
CLS03877	TTHERM_00218280	Contig12667.0.g30	t25068	o31518
CLS03877	Contig12667.0.g30	TTHERM_00218280	o31518	t25068
CLS03879	TTHERM_00758860	Contig19456.0.g85	t94888	o42223
CLS03879	TTHERM_00758860	Contig19456.0.g85	t94889	o42224
CLS03879	TTHERM_00758860	Contig19456.0.g85	t94890	o42225
CLS03879	Contig19456.0.g85	TTHERM_00758860	o42223	t94888
CLS03879	Contig19456.0.g85	TTHERM_00758860	o42224	t94889
CLS03879	Contig19456.0.g85	TTHERM_00758860	o42225	t94890
CLS03886	TTHERM_00780870	Contig6042.0.g64	t87922	o53195
CLS03886	TTHERM_00780870	Contig6042.0.g64	t87923	o53196
CLS03886	Contig6042.0.g64	TTHERM_00780870	o53195	t87922
CLS03886	Contig6042.0.g64	TTHERM_00780870	o53196	t87923
CLS03888	TTHERM_00193750	Contig11097.0.g21	t59114	o1677
CLS03888	Contig11097.0.g21	TTHERM_00193750	o1677	t59114
CLS03891	TTHERM_00850630	Contig9605.0.0.g91	t37948	o26309
CLS03891	TTHERM_00850630	Contig9605.0.0.g91	t37949	o26310
CLS03891	Contig9605.0.0.g91	TTHERM_00850630	o26309	t37948
CLS03891	Contig9605.0.0.g91	TTHERM_00850630	o26310	t37949
CLS03896	TTHERM_01145010	Contig1085.1.g65	t12171	o28423
CLS03896	Contig1085.1.g65	TTHERM_01145010	o28423	t12171
CLS03900	TTHERM_00802450	Contig1240.1.g131	t91699	o30991
CLS03900	Contig1240.1.g131	TTHERM_00802450	o30991	t91699
CLS03901	TTHERM_00338090	Contig17186.0.g64	t19654	o9879
CLS03901	TTHERM_00338090	Contig17186.0.g64	t19655	o9880
CLS03901	Contig17186.0.g64	TTHERM_00338090	o9879	t19654
CLS03901	Contig17186.0.g64	TTHERM_00338090	o9880	t19655
CLS03905	TTHERM_00833830	Contig787.1.g71	t4360	o55739
CLS03905	Contig787.1.g71	TTHERM_00833830	o55739	t4360
CLS03927	TTHERM_00532030	Contig20850.0.g30	t47317	o14434
CLS03927	Contig20850.0.g30	TTHERM_00532030	o14434	t47317
CLS03934	TTHERM_00813040	Contig721.1.g109	t3561	o54809
CLS03934	Contig721.1.g109	TTHERM_00813040	o54809	t3561
CLS03935	TTHERM_00294640	Contig22387.0.g70	t74146	o46991
CLS03935	Contig22387.0.g70	TTHERM_00294640	o46991	t74146
CLS03938	TTHERM_00188480	Contig5643.0.g67	t22817	o21351
CLS03938	TTHERM_00188480	Contig5643.0.g67	t22818	o21352
CLS03938	Contig5643.0.g67	TTHERM_00188480	o21351	t22817
CLS03938	Contig5643.0.g67	TTHERM_00188480	o21352	t22818
CLS03950	TTHERM_00765280	Contig19361.0.g118	t36760	o42087
CLS03950	Contig19361.0.g118	TTHERM_00765280	o42087	t36760
CLS03963	TTHERM_00727840	Contig16008.0.g30	t36574	o37015
CLS03963	TTHERM_00727840	Contig16008.0.g30	t36576	o37016
CLS03963	Contig16008.0.g30	TTHERM_00727840	o37015	t36574
CLS03963	Contig16008.0.g30	TTHERM_00727840	o37016	t36576
CLS03983	TTHERM_00348660	Contig13666.0.0.g58	t26303	o5396
CLS03983	Contig13666.0.0.g58	TTHERM_00348660	o5396	t26303
CLS03987	TTHERM_00703330	Contig9123.0.g29	t1472	o25662
CLS03987	Contig9123.0.g29	TTHERM_00703330	o25662	t1472
CLS04000	TTHERM_00688540	Contig22149.0.g11	t87761	o46709
CLS04000	TTHERM_00688540	Contig22149.0.g11	t87762	o46711
CLS04000	Contig22149.0.g11	TTHERM_00688540	o46709	t87761
CLS04000	Contig22149.0.g11	TTHERM_00688540	o46711	t87762
CLS04007	TTHERM_00410120	Contig21336.0.g56	t82723	o45277
CLS04007	Contig21336.0.g56	TTHERM_00410120	o45277	t82723
CLS04010	TTHERM_00266620	Contig19605.0.g64	t73071	o42487
CLS04010	Contig19605.0.g64	TTHERM_00266620	o42487	t73071
CLS04011	TTHERM_00245350	Contig14909.0.0.g16	t9526	o35232
CLS04011	Contig14909.0.0.g16	TTHERM_00245350	o35232	t9526
CLS04038	TTHERM_00849480	Contig15954.0.g69	t89321	o36924
CLS04038	Contig15954.0.g69	TTHERM_00849480	o36924	t89321
CLS04039	TTHERM_00716100	Contig19950.0.g28	t16015	o13242
CLS04039	Contig19950.0.g28	TTHERM_00716100	o13242	t16015
CLS04050	TTHERM_00622660	Contig2768.0.g69	t42579	o17976
CLS04050	TTHERM_00622660	Contig2768.0.g69	t42580	o17977
CLS04050	TTHERM_00622660	Contig2768.0.g69	t42581	o17978
CLS04050	Contig2768.0.g69	TTHERM_00622660	o17976	t42579
CLS04050	Contig2768.0.g69	TTHERM_00622660	o17977	t42580
CLS04050	Contig2768.0.g69	TTHERM_00622660	o17978	t42581
CLS04059	TTHERM_01005130	Contig14083.0.g75	t38551	o33858
CLS04059	TTHERM_01005130	Contig14083.0.g75	t38552	o33859
CLS04059	Contig14083.0.g75	TTHERM_01005130	o33858	t38551
CLS04059	Contig14083.0.g75	TTHERM_01005130	o33859	t38552
CLS04061	TTHERM_00735270	Contig415.1.g104	t2333	o50497
CLS04061	Contig415.1.g104	TTHERM_00735270	o50497	t2333
CLS04066	TTHERM_00633520	Contig20678.0.g41	t106058	o44268
CLS04066	Contig20678.0.g41	TTHERM_00633520	o44268	t106058
CLS04076	TTHERM_01099210	Contig10396.0.g111	t11586	o585
CLS04076	Contig10396.0.g111	TTHERM_01099210	o585	t11586
CLS04077	TTHERM_00756000	Contig10610.0.g90	t88435	o947
CLS04077	TTHERM_00756000	Contig10610.0.g90	t88439	o950
CLS04077	TTHERM_00756000	Contig10610.0.g90	t88440	o951
CLS04077	Contig10610.0.g90	TTHERM_00756000	o947	t88435
CLS04077	Contig10610.0.g90	TTHERM_00756000	o950	t88439
CLS04077	Contig10610.0.g90	TTHERM_00756000	o951	t88440
CLS04078	TTHERM_00316020	Contig3848.0.g81	t71690	o50090
CLS04078	Contig3848.0.g81	TTHERM_00316020	o50090	t71690
CLS04079	TTHERM_00105450	Contig15822.0.g84	t52026	o36678
CLS04079	TTHERM_00105450	Contig15822.0.g84	t52027	o36679
CLS04079	TTHERM_00105450	Contig15822.0.g84	t52031	o36681
CLS04079	Contig15822.0.g84	TTHERM_00105450	o36678	t52026
CLS04079	Contig15822.0.g84	TTHERM_00105450	o36679	t52027
CLS04079	Contig15822.0.g84	TTHERM_00105450	o36681	t52031
CLS04083	TTHERM_00339720	Contig520.1.g113	t19744	o51967
CLS04083	Contig520.1.g113	TTHERM_00339720	o51967	t19744
CLS04091	TTHERM_00703380	Contig675.1.g49	t1480	o22618
CLS04091	Contig675.1.g49	TTHERM_00703380	o22618	t1480
CLS04095	TTHERM_00827030	Contig10061.0.g53	t57817	o132
CLS04095	Contig10061.0.g53	TTHERM_00827030	o132	t57817
CLS04096	TTHERM_00773790	Contig17805.0.g2	t69241	o10629
CLS04096	Contig17805.0.g2	TTHERM_00773790	o10629	t69241
CLS04125	TTHERM_00977590	Contig7594.0.g18	t61461	o55342
CLS04125	Contig7594.0.g18	TTHERM_00977590	o55342	t61461
CLS04131	TTHERM_00133450	Contig14403.0.g66	t23865	o6372
CLS04131	Contig14403.0.g66	TTHERM_00133450	o6372	t23865
CLS04133	TTHERM_00415780	Contig8286.0.g25	t100446	o56391
CLS04133	Contig8286.0.g25	TTHERM_00415780	o56391	t100446
CLS04137	TTHERM_00449090	Contig10454.0.g12	t41137	o660
CLS04137	TTHERM_00449090	Contig10454.0.g12	t41138	o661
CLS04137	TTHERM_00449090	Contig10454.0.g12	t41139	o662
CLS04137	Contig10454.0.g12	TTHERM_00449090	o660	t41137
CLS04137	Contig10454.0.g12	TTHERM_00449090	o661	t41138
CLS04137	Contig10454.0.g12	TTHERM_00449090	o662	t41139
CLS04138	TTHERM_00219230	Contig1387.1.g57	t25371	o33542
CLS04138	Contig1387.1.g57	TTHERM_00219230	o33542	t25371
CLS04140	TTHERM_01179850	Contig5305.0.g101	t65792	o52102
CLS04140	TTHERM_01179850	Contig5305.0.g101	t65793	o52103
CLS04140	Contig5305.0.g101	TTHERM_01179850	o52102	t65792
CLS04140	Contig5305.0.g101	TTHERM_01179850	o52103	t65793
CLS04143	TTHERM_00279940	Contig14945.0.g39	t74658	o35271
CLS04143	TTHERM_00279940	Contig14945.0.g39	t74659	o35273
CLS04143	Contig14945.0.g39	TTHERM_00279940	o35271	t74658
CLS04143	Contig14945.0.g39	TTHERM_00279940	o35273	t74659
CLS04144	TTHERM_00190930	Contig32.1.g116	t23063	o18548
CLS04144	Contig32.1.g116	TTHERM_00190930	o18548	t23063
CLS04151	TTHERM_00149290	Contig22174.0.g18	t77332	o46752
CLS04151	TTHERM_00149290	Contig22174.0.g18	t77333	o46753
CLS04151	TTHERM_00149290	Contig22174.0.g18	t77335	o46756
CLS04151	Contig22174.0.g18	TTHERM_00149290	o46752	t77332
CLS04151	Contig22174.0.g18	TTHERM_00149290	o46753	t77333
CLS04151	Contig22174.0.g18	TTHERM_00149290	o46756	t77335
CLS04171	TTHERM_00196010	Contig10741.0.g106	t5554	o28193
CLS04171	Contig10741.0.g106	TTHERM_00196010	o28193	t5554
CLS04173	TTHERM_00522180	Contig13770.0.g40	t31479	o33415
CLS04173	TTHERM_00522180	Contig13770.0.g40	t31481	o33417
CLS04173	Contig13770.0.g40	TTHERM_00522180	o33415	t31479
CLS04173	Contig13770.0.g40	TTHERM_00522180	o33417	t31481
CLS04175	TTHERM_00414230	Contig455.1.g24	t48225	o20084
CLS04175	Contig455.1.g24	TTHERM_00414230	o20084	t48225
CLS04185	TTHERM_00563900	Contig18196.0.g15	t84613	o11076
CLS04185	Contig18196.0.g15	TTHERM_00563900	o11076	t84613
CLS04189	TTHERM_00857880	Contig13747.0.g27	t58290	o33370
CLS04189	Contig13747.0.g27	TTHERM_00857880	o33370	t58290
CLS04197	TTHERM_00129700	Contig17745.0.g115	t23967	o10565
CLS04197	Contig17745.0.g115	TTHERM_00129700	o10565	t23967
CLS04198	TTHERM_00829370	Contig6368.0.g42	t57901	o53689
CLS04198	Contig6368.0.g42	TTHERM_00829370	o53689	t57901
CLS04199	TTHERM_00348650	Contig1054.0.g59	t79142	o843
CLS04199	Contig1054.0.g59	TTHERM_00348650	o843	t79142
CLS04202	TTHERM_01179930	Contig11026.0.g35	t65807	o1560
CLS04202	TTHERM_01179930	Contig11026.0.g35	t65810	o1563
CLS04202	Contig11026.0.g35	TTHERM_01179930	o1560	t65807
CLS04202	Contig11026.0.g35	TTHERM_01179930	o1563	t65810
CLS04214	TTHERM_01197150	Contig18209.0.g84	t12672	o40237
CLS04214	TTHERM_01197150	Contig18209.0.g84	t12673	o40238
CLS04214	Contig18209.0.g84	TTHERM_01197150	o40237	t12672
CLS04214	Contig18209.0.g84	TTHERM_01197150	o40238	t12673
CLS04221	TTHERM_01107400	Contig22518.0.g95	t90655	o16717
CLS04221	Contig22518.0.g95	TTHERM_01107400	o16717	t90655
CLS04226	TTHERM_00348370	Contig15126.0.g3	t26332	o35583
CLS04226	Contig15126.0.g3	TTHERM_00348370	o35583	t26332
CLS04227	TTHERM_00446350	Contig6542.0.g49	t26800	o53953
CLS04227	Contig6542.0.g49	TTHERM_00446350	o53953	t26800
CLS04234	TTHERM_00079270	Contig22322.0.g39	t46657	o16546
CLS04234	TTHERM_00079270	Contig22322.0.g39	t46658	o16547
CLS04234	Contig22322.0.g39	TTHERM_00079270	o16546	t46657
CLS04234	Contig22322.0.g39	TTHERM_00079270	o16547	t46658
CLS04243	TTHERM_00705150	Contig2823.0.g1	t37261	o48541
CLS04243	Contig2823.0.g1	TTHERM_00705150	o48541	t37261
CLS04245	TTHERM_01143870	Contig403.1.g89	t65504	o19554
CLS04245	Contig403.1.g89	TTHERM_01143870	o19554	t65504
CLS04249	TTHERM_00140950	Contig8724.0.g80	t78300	o56980
CLS04249	Contig8724.0.g80	TTHERM_00140950	o56980	t78300
CLS04257	TTHERM_00317220	Contig8044.0.g47	t71941	o56039
CLS04257	Contig8044.0.g47	TTHERM_00317220	o56039	t71941
CLS04258	TTHERM_00835340	Contig18849.0.g107	t4434	o41191
CLS04258	Contig18849.0.g107	TTHERM_00835340	o41191	t4434
CLS04269	TTHERM_00969640	Contig3086.0.g72	t89125	o48926
CLS04269	Contig3086.0.g72	TTHERM_00969640	o48926	t89125
CLS04270	TTHERM_00713510	Contig9793.0.g67	t55400	o26567
CLS04270	Contig9793.0.g67	TTHERM_00713510	o26567	t55400
CLS04275	TTHERM_00219530	Contig250.0.g16	t25446	o48037
CLS04275	Contig250.0.g16	TTHERM_00219530	o48037	t25446
CLS04277	TTHERM_00161580	Contig14408.0.g47	t98750	o34419
CLS04277	Contig14408.0.g47	TTHERM_00161580	o34419	t98750
CLS04279	TTHERM_00339800	Contig21552.0.1.g94	t19767	o45623
CLS04279	Contig21552.0.1.g94	TTHERM_00339800	o45623	t19767
CLS04285	TTHERM_00835010	Contig2734.0.g118	t58026	o17929
CLS04285	Contig2734.0.g118	TTHERM_00835010	o17929	t58026
CLS04292	TTHERM_00149859	Contig6651.0.2.g86	t24694	o54090
CLS04292	Contig6651.0.2.g86	TTHERM_00149859	o54090	t24694
CLS04297	TTHERM_00661699	Contig18878.0.g81	t87590	o11922
CLS04297	TTHERM_00661699	Contig18878.0.g81	t87596	o11923
CLS04297	Contig18878.0.g81	TTHERM_00661699	o11922	t87590
CLS04297	Contig18878.0.g81	TTHERM_00661699	o11923	t87596
CLS04307	TTHERM_00689840	Contig18280.0.g79	t87839	o40388
CLS04307	TTHERM_00689840	Contig18280.0.g79	t87841	o40389
CLS04307	Contig18280.0.g79	TTHERM_00689840	o40388	t87839
CLS04307	Contig18280.0.g79	TTHERM_00689840	o40389	t87841
CLS04312	TTHERM_00729230	Contig18584.0.g108	t36660	o40745
CLS04312	Contig18584.0.g108	TTHERM_00729230	o40745	t36660
CLS00004	TTHERM_00218410	Contig14504.0.g56	t77871	o34611
CLS00004	Contig14504.0.g56	TTHERM_00218410	o34611	t77871
CLS00006	TTHERM_00500850	Contig18742.0.g66	t83396	o11695
CLS00006	TTHERM_00500850	Contig18742.0.g66	t83398	o11696
CLS00006	TTHERM_00500850	Contig18742.0.g66	t83399	o11697
CLS00006	Contig18742.0.g66	TTHERM_00500850	o11695	t83396
CLS00006	Contig18742.0.g66	TTHERM_00500850	o11696	t83398
CLS00006	Contig18742.0.g66	TTHERM_00500850	o11697	t83399
CLS00007	TTHERM_00118600	Contig18083.0.g114	t93401	o40028
CLS00007	TTHERM_00118600	Contig18083.0.g114	t93402	o40029
CLS00007	TTHERM_00118600	Contig18083.0.g114	t93405	o40030
CLS00007	Contig18083.0.g114	TTHERM_00118600	o40028	t93401
CLS00007	Contig18083.0.g114	TTHERM_00118600	o40029	t93402
CLS00007	Contig18083.0.g114	TTHERM_00118600	o40030	t93405
CLS00010	TTHERM_01020700	Contig21891.0.g8	t38455	o46205
CLS00010	TTHERM_01020700	Contig21891.0.g8	t38457	o46206
CLS00010	TTHERM_01020700	Contig21891.0.g8	t38461	o46208
CLS00010	Contig21891.0.g8	TTHERM_01020700	o46205	t38455
CLS00010	Contig21891.0.g8	TTHERM_01020700	o46206	t38457
CLS00010	Contig21891.0.g8	TTHERM_01020700	o46208	t38461
CLS00012	TTHERM_00189080	Contig13038.0.g105	t22899	o4504
CLS00012	Contig13038.0.g105	TTHERM_00189080	o4504	t22899
CLS00014	TTHERM_00145440	Contig6049.0.g61	t25854	o53201
CLS00014	Contig6049.0.g61	TTHERM_00145440	o53201	t25854
CLS00021	TTHERM_00895780	Contig10719.0.g52	t58864	o1083
CLS00021	TTHERM_00895780	Contig10719.0.g52	t58867	o1085
CLS00021	TTHERM_00895780	Contig10719.0.g52	t58880	o1087
CLS00021	Contig10719.0.g52	TTHERM_00895780	o1083	t58864
CLS00021	Contig10719.0.g52	TTHERM_00895780	o1085	t58867
CLS00021	Contig10719.0.g52	TTHERM_00895780	o1087	t58880
CLS00022	TTHERM_00579319	Contig22036.0.g100	t87055	o16110
CLS00023	TTHERM_00471090	Contig980.0.g21	t71483	o58844
CLS00023	Contig980.0.g21	TTHERM_00471090	o58844	t71483
CLS00027	TTHERM_00053800	Contig10136.0.g95	t28385	o27147
CLS00027	Contig10136.0.g95	TTHERM_00053800	o27147	t28385
CLS00030	TTHERM_00053920	Contig302.1.g91	t81113	o18331
CLS00030	Contig302.1.g91	TTHERM_00053920	o18331	t81113
CLS00049	TTHERM_00390040	Contig5734.0.g8	t50266	o21435
CLS00049	Contig5734.0.g8	TTHERM_00390040	o21435	t50266
CLS00054	TTHERM_00490920	Contig20463.0.g57	t51571	o43934
CLS00054	Contig20463.0.g57	TTHERM_00490920	o43934	t51571
CLS00062	TTHERM_00013290	Contig21398.0.g83	t54449	o15114
CLS00062	TTHERM_00013290	Contig21398.0.g83	t54450	o15115
CLS00062	Contig21398.0.g83	TTHERM_00013290	o15114	t54449
CLS00062	Contig21398.0.g83	TTHERM_00013290	o15115	t54450
CLS00063	TTHERM_00670600	Contig14823.0.1.g58	t34953	o6979
CLS00063	TTHERM_00670600	Contig14823.0.1.g58	t34963	o6983
CLS00063	Contig14823.0.1.g58	TTHERM_00670600	o6979	t34953
CLS00063	Contig14823.0.1.g58	TTHERM_00670600	o6983	t34963
CLS00066	TTHERM_00624780	Contig5382.0.g35	t42754	o21043
CLS00066	TTHERM_00624780	Contig5382.0.g35	t42757	o21044
CLS00066	Contig5382.0.g35	TTHERM_00624780	o21043	t42754
CLS00066	Contig5382.0.g35	TTHERM_00624780	o21044	t42757
CLS00069	TTHERM_00219470	Contig19761.0.g82	t78043	o42765
CLS00069	Contig19761.0.g82	TTHERM_00219470	o42765	t78043
CLS00073	TTHERM_00492840	Contig8102.0.g32	t81979	o56140
CLS00073	TTHERM_00492840	Contig8102.0.g32	t81984	o56141
CLS00073	Contig8102.0.g32	TTHERM_00492840	o56140	t81979
CLS00073	Contig8102.0.g32	TTHERM_00492840	o56141	t81984
CLS00075	TTHERM_01043060	Contig12619.0.g67	t40096	o3911
CLS00075	Contig12619.0.g67	TTHERM_01043060	o3911	t40096
CLS00080	TTHERM_00118630	Contig639.1.g140	t41843	o22180
CLS00080	Contig639.1.g140	TTHERM_00118630	o22180	t41843
CLS00082	TTHERM_00649260	Contig7152.0.g26	t69414	o54727
CLS00082	TTHERM_00649260	Contig7152.0.g26	t69415	o54728
CLS00082	TTHERM_00649260	Contig7152.0.g26	t69418	o54730
CLS00082	Contig7152.0.g26	TTHERM_00649260	o54727	t69414
CLS00082	Contig7152.0.g26	TTHERM_00649260	o54728	t69415
CLS00082	Contig7152.0.g26	TTHERM_00649260	o54730	t69418
CLS00085	TTHERM_00016490	Contig16670.0.g94	t54650	o38040
CLS00085	Contig16670.0.g94	TTHERM_00016490	o38040	t54650
CLS00094	TTHERM_01123830	Contig11285.0.g26	t100726	o1929
CLS00094	TTHERM_01123830	Contig11285.0.g26	t100727	o1930
CLS00094	TTHERM_01123830	Contig11285.0.g26	t100728	o1931
CLS00094	TTHERM_01123830	Contig11285.0.g26	t100729	o1932
CLS00094	TTHERM_01123830	Contig11285.0.g26	t100730	o1933
CLS00094	Contig11285.0.g26	TTHERM_01123830	o1929	t100726
CLS00094	Contig11285.0.g26	TTHERM_01123830	o1930	t100727
CLS00094	Contig11285.0.g26	TTHERM_01123830	o1931	t100728
CLS00094	Contig11285.0.g26	TTHERM_01123830	o1932	t100729
CLS00094	Contig11285.0.g26	TTHERM_01123830	o1933	t100730
CLS00098	TTHERM_00161210	Contig1173.0.g62	t98814	o29802
CLS00098	TTHERM_00161210	Contig1173.0.g62	t98815	o29803
CLS00098	Contig1173.0.g62	TTHERM_00161210	o29802	t98814
CLS00098	Contig1173.0.g62	TTHERM_00161210	o29803	t98815
CLS00099	TTHERM_00475360	Contig16126.0.g92	t29056	o37224
CLS00099	Contig16126.0.g92	TTHERM_00475360	o37224	t29056
CLS00102	TTHERM_00334590	Contig11976.0.g89	t72619	o3033
CLS00102	Contig11976.0.g89	TTHERM_00334590	o3033	t72619
CLS00104	TTHERM_00138449	Contig922.0.g42	t23344	o25799
CLS00104	TTHERM_00138449	Contig922.0.g42	t23353	o25801
CLS00104	TTHERM_00138449	Contig922.0.g42	t23354	o25802
CLS00104	Contig922.0.g42	TTHERM_00138449	o25799	t23344
CLS00104	Contig922.0.g42	TTHERM_00138449	o25801	t23353
CLS00104	Contig922.0.g42	TTHERM_00138449	o25802	t23354
CLS00106	TTHERM_00502240	Contig10252.0.g4	t31251	o27313
CLS00106	Contig10252.0.g4	TTHERM_00502240	o27313	t31251
CLS00110	TTHERM_00700870	Contig5638.0.g54	t54984	o52567
CLS00110	Contig5638.0.g54	TTHERM_00700870	o52567	t54984
CLS00120	TTHERM_00765330	Contig16014.0.g41	t88251	o8468
CLS00120	Contig16014.0.g41	TTHERM_00765330	o8468	t88251
CLS00123	TTHERM_00773760	Contig17708.0.g29	t16665	o39604
CLS00123	TTHERM_00773760	Contig17708.0.g29	t16666	o39605
CLS00123	Contig17708.0.g29	TTHERM_00773760	o39604	t16665
CLS00123	Contig17708.0.g29	TTHERM_00773760	o39605	t16666
CLS00127	TTHERM_00633530	Contig17526.0.g72	t52838	o39335
CLS00127	Contig17526.0.g72	TTHERM_00633530	o39335	t52838
CLS00128	TTHERM_00584850	Contig9514.0.g105	t68958	o58345
CLS00128	Contig9514.0.g105	TTHERM_00584850	o58345	t68958
CLS00137	TTHERM_00415660	Contig21557.0.0.g99	t100453	o45632
CLS00137	Contig21557.0.0.g99	TTHERM_00415660	o45632	t100453
CLS00138	TTHERM_00564100	Contig16959.0.g38	t32648	o9607
CLS00138	Contig16959.0.g38	TTHERM_00564100	o9607	t32648
CLS00141	TTHERM_00476880	Contig10148.0.g41	t84312	o27156
CLS00141	TTHERM_00476880	Contig10148.0.g41	t84313	o27157
CLS00141	Contig10148.0.g41	TTHERM_00476880	o27156	t84312
CLS00141	Contig10148.0.g41	TTHERM_00476880	o27157	t84313
CLS00143	TTHERM_00997610	Contig4343.0.g46	t62132	o50740
CLS00143	TTHERM_00997610	Contig4343.0.g46	t62133	o50741
CLS00143	Contig4343.0.g46	TTHERM_00997610	o50740	t62132
CLS00143	Contig4343.0.g46	TTHERM_00997610	o50741	t62133
CLS00150	TTHERM_00571860	Contig20211.0.g80	t40891	o43514
CLS00150	Contig20211.0.g80	TTHERM_00571860	o43514	t40891
CLS00151	TTHERM_00193900	Contig8850.0.g80	t59177	o57222
CLS00151	TTHERM_00193900	Contig8850.0.g80	t59187	o57224
CLS00151	TTHERM_00193900	Contig8850.0.g80	t59188	o57225
CLS00151	Contig8850.0.g80	TTHERM_00193900	o57222	t59177
CLS00151	Contig8850.0.g80	TTHERM_00193900	o57224	t59187
CLS00151	Contig8850.0.g80	TTHERM_00193900	o57225	t59188
CLS00153	TTHERM_00497120	Contig8943.0.0.g94	t30874	o57342
CLS00153	Contig8943.0.0.g94	TTHERM_00497120	o57342	t30874
CLS00156	TTHERM_00578940	Contig21741.0.g7	t35421	o15589
CLS00156	Contig21741.0.g7	TTHERM_00578940	o15589	t35421
CLS00163	TTHERM_00024050	Contig21547.0.g84	t1092	o45597
CLS00163	TTHERM_00024050	Contig21547.0.g84	t1093	o45598
CLS00163	Contig21547.0.g84	TTHERM_00024050	o45597	t1092
CLS00163	Contig21547.0.g84	TTHERM_00024050	o45598	t1093
CLS00167	TTHERM_00941410	Contig21785.0.1.g110	t60700	o15662
CLS00167	Contig21785.0.1.g110	TTHERM_00941410	o15662	t60700
CLS00170	TTHERM_00653620	Contig22002.0.g104	t96840	o46469
CLS00170	TTHERM_00653620	Contig22002.0.g104	t96841	o46470
CLS00170	TTHERM_00653620	Contig22002.0.g104	t96842	o46471
CLS00170	Contig22002.0.g104	TTHERM_00653620	o46469	t96840
CLS00170	Contig22002.0.g104	TTHERM_00653620	o46470	t96841
CLS00170	Contig22002.0.g104	TTHERM_00653620	o46471	t96842
CLS00173	TTHERM_01085550	Contig9539.0.g56	t39288	o58373
CLS00173	Contig9539.0.g56	TTHERM_01085550	o58373	t39288
CLS00180	TTHERM_00442760	Contig22006.0.g86	t70497	o16047
CLS00180	Contig22006.0.g86	TTHERM_00442760	o16047	t70497
CLS00184	TTHERM_00825190	Contig1412.1.g88	t17955	o6019
CLS00184	TTHERM_00825190	Contig1412.1.g88	t17956	o6020
CLS00184	TTHERM_00825190	Contig1412.1.g88	t17957	o6021
CLS00184	TTHERM_00825190	Contig1412.1.g88	t17961	o6023
CLS00184	TTHERM_00825190	Contig1412.1.g88	t17962	o6025
CLS00184	TTHERM_00825190	Contig1412.1.g88	t17963	o6026
CLS00184	Contig1412.1.g88	TTHERM_00825190	o6019	t17955
CLS00184	Contig1412.1.g88	TTHERM_00825190	o6020	t17956
CLS00184	Contig1412.1.g88	TTHERM_00825190	o6021	t17957
CLS00184	Contig1412.1.g88	TTHERM_00825190	o6023	t17961
CLS00184	Contig1412.1.g88	TTHERM_00825190	o6025	t17962
CLS00184	Contig1412.1.g88	TTHERM_00825190	o6026	t17963
CLS00195	TTHERM_00194500	Contig15609.0.g93	t59321	o7955
CLS00195	Contig15609.0.g93	TTHERM_00194500	o7955	t59321
CLS00200	TTHERM_00486790	Contig22482.0.g88	t70165	o16688
CLS00200	Contig22482.0.g88	TTHERM_00486790	o16688	t70165
CLS00202	TTHERM_01248930	Contig8085.0.g78	t66538	o24266
CLS00202	Contig8085.0.g78	TTHERM_01248930	o24266	t66538
CLS00206	TTHERM_00194030	Contig22443.0.g66	t5257	o47066
CLS00206	Contig22443.0.g66	TTHERM_00194030	o47066	t5257
CLS00207	TTHERM_00112410	Contig12680.0.g79	t41516	o31542
CLS00207	Contig12680.0.g79	TTHERM_00112410	o31542	t41516
CLS00216	TTHERM_00106969	Contig12612.0.g76	t105378	o3903
CLS00216	Contig12612.0.g76	TTHERM_00106969	o3903	t105378
CLS00219	TTHERM_00134970	Contig18220.0.g17	t23719	o11111
CLS00219	Contig18220.0.g17	TTHERM_00134970	o11111	t23719
CLS00221	TTHERM_00418280	Contig590.1.g76	t100355	o52927
CLS00221	Contig590.1.g76	TTHERM_00418280	o52927	t100355
CLS00223	TTHERM_00013480	Contig10697.0.g51	t718	o28149
CLS00223	Contig10697.0.g51	TTHERM_00013480	o28149	t718
CLS00224	TTHERM_00486310	Contig22110.0.g40	t17325	o46658
CLS00224	Contig22110.0.g40	TTHERM_00486310	o46658	t17325
CLS00225	TTHERM_00571670	Contig21128.0.g80	t92455	o44932
CLS00225	Contig21128.0.g80	TTHERM_00571670	o44932	t92455
CLS00227	TTHERM_00353370	Contig1262.0.g65	t26175	o31430
CLS00227	Contig1262.0.g65	TTHERM_00353370	o31430	t26175
CLS00241	TTHERM_00137550	Contig2233.0.g90	t23600	o16555
CLS00241	Contig2233.0.g90	TTHERM_00137550	o16555	t23600
CLS00242	TTHERM_00023980	Contig21120.0.g73	t1073	o14786
CLS00242	Contig21120.0.g73	TTHERM_00023980	o14786	t1073
CLS00244	TTHERM_00530130	Contig6026.0.g55	t70969	o53175
CLS00244	Contig6026.0.g55	TTHERM_00530130	o53175	t70969
CLS00249	TTHERM_00370900	Contig11813.0.g68	t74460	o29995
CLS00249	Contig11813.0.g68	TTHERM_00370900	o29995	t74460
CLS00250	Contig21038.0.g42	TTHERM_00721150	o44831	t55431
CLS00254	TTHERM_00013360	Contig13627.0.g25	t700	o33160
CLS00254	Contig13627.0.g25	TTHERM_00013360	o33160	t700
CLS00255	TTHERM_00420030	Contig17392.0.g62	t16981	o39130
CLS00255	TTHERM_00420030	Contig17392.0.g62	t16984	o39132
CLS00255	Contig17392.0.g62	TTHERM_00420030	o39130	t16981
CLS00255	Contig17392.0.g62	TTHERM_00420030	o39132	t16984
CLS00258	TTHERM_00160690	Contig1266.1.g34	t98908	o31491
CLS00258	TTHERM_00160690	Contig1266.1.g34	t98910	o31492
CLS00258	Contig1266.1.g34	TTHERM_00160690	o31491	t98908
CLS00258	Contig1266.1.g34	TTHERM_00160690	o31492	t98910
CLS00259	TTHERM_00694540	Contig19231.0.g39	t89683	o12388
CLS00259	Contig19231.0.g39	TTHERM_00694540	o12388	t89683
CLS00265	TTHERM_00794540	Contig10687.0.g75	t3156	o1045
CLS00265	TTHERM_00794540	Contig10687.0.g75	t3160	o1047
CLS00265	Contig10687.0.g75	TTHERM_00794540	o1045	t3156
CLS00265	Contig10687.0.g75	TTHERM_00794540	o1047	t3160
CLS00271	TTHERM_00773690	Contig13265.0.g83	t16632	o4852
CLS00271	Contig13265.0.g83	TTHERM_00773690	o4852	t16632
CLS00278	TTHERM_00716270	Contig18445.0.g39	t16071	o11427
CLS00278	TTHERM_00716270	Contig18445.0.g39	t16073	o11428
CLS00278	Contig18445.0.g39	TTHERM_00716270	o11427	t16071
CLS00278	Contig18445.0.g39	TTHERM_00716270	o11428	t16073
CLS00282	TTHERM_00762930	Contig1053.1.g21	t36681	o817
CLS00282	TTHERM_00762930	Contig1053.1.g21	t36682	o818
CLS00282	TTHERM_00762930	Contig1053.1.g21	t36683	o819
CLS00282	TTHERM_00762930	Contig1053.1.g21	t36684	o820
CLS00282	Contig1053.1.g21	TTHERM_00762930	o817	t36681
CLS00282	Contig1053.1.g21	TTHERM_00762930	o818	t36682
CLS00282	Contig1053.1.g21	TTHERM_00762930	o819	t36683
CLS00282	Contig1053.1.g21	TTHERM_00762930	o820	t36684
CLS00286	TTHERM_01109770	Contig22520.0.g95	t91342	o16724
CLS00286	TTHERM_01109770	Contig22520.0.g95	t91343	o16726
CLS00286	Contig22520.0.g95	TTHERM_01109770	o16724	t91342
CLS00286	Contig22520.0.g95	TTHERM_01109770	o16726	t91343
CLS00289	TTHERM_00492940	Contig6265.0.g103	t29613	o22024
CLS00289	Contig6265.0.g103	TTHERM_00492940	o22024	t29613
CLS00295	TTHERM_00411810	Contig21128.0.g79	t30786	o14798
CLS00295	Contig21128.0.g79	TTHERM_00411810	o14798	t30786
CLS00298	TTHERM_00218670	Contig21269.0.g50	t25190	o45164
CLS00298	Contig21269.0.g50	TTHERM_00218670	o45164	t25190
CLS00300	TTHERM_00688300	Contig376.0.0.g31	t87688	o19192
CLS00300	Contig376.0.0.g31	TTHERM_00688300	o19192	t87688
CLS00303	TTHERM_00141040	Contig20843.0.g92	t78320	o44547
CLS00303	TTHERM_00141040	Contig20843.0.g92	t78321	o44548
CLS00303	Contig20843.0.g92	TTHERM_00141040	o44547	t78320
CLS00303	Contig20843.0.g92	TTHERM_00141040	o44548	t78321
CLS00304	TTHERM_00578720	Contig2262.0.g34	t35391	o16813
CLS00304	Contig2262.0.g34	TTHERM_00578720	o16813	t35391
CLS00305	TTHERM_00766530	Contig14316.0.g82	t88285	o34311
CLS00305	TTHERM_00766530	Contig14316.0.g82	t88286	o34312
CLS00305	TTHERM_00766530	Contig14316.0.g82	t88287	o34313
CLS00305	Contig14316.0.g82	TTHERM_00766530	o34311	t88285
CLS00305	Contig14316.0.g82	TTHERM_00766530	o34312	t88286
CLS00305	Contig14316.0.g82	TTHERM_00766530	o34313	t88287
CLS00307	TTHERM_00225780	Contig17384.0.g48	t8317	o10114
CLS00307	TTHERM_00225780	Contig17384.0.g48	t8319	o10115
CLS00307	Contig17384.0.g48	TTHERM_00225780	o10114	t8317
CLS00307	Contig17384.0.g48	TTHERM_00225780	o10115	t8319
CLS00308	TTHERM_00188930	Contig7339.0.g17	t22842	o54958
CLS00308	Contig7339.0.g17	TTHERM_00188930	o54958	t22842
CLS00310	TTHERM_00339640	Contig19301.0.g14	t19719	o41965
CLS00310	TTHERM_00339640	Contig19301.0.g14	t19721	o41966
CLS00310	TTHERM_00339640	Contig19301.0.g14	t19722	o41967
CLS00310	Contig19301.0.g14	TTHERM_00339640	o41965	t19719
CLS00310	Contig19301.0.g14	TTHERM_00339640	o41966	t19721
CLS00310	Contig19301.0.g14	TTHERM_00339640	o41967	t19722
CLS00313	TTHERM_00384710	Contig22604.0.g36	t102862	o16786
CLS00313	Contig22604.0.g36	TTHERM_00384710	o16786	t102862
CLS00317	TTHERM_00941450	Contig486.1.g67	t7179	o51480
CLS00317	Contig486.1.g67	TTHERM_00941450	o51480	t7179
CLS00318	TTHERM_00218940	Contig8334.0.g39	t25272	o24599
CLS00318	Contig8334.0.g39	TTHERM_00218940	o24599	t25272
CLS00323	TTHERM_00112510	Contig12715.0.g73	t93137	o4076
CLS00323	Contig12715.0.g73	TTHERM_00112510	o4076	t93137
CLS00325	TTHERM_00474738	Contig899.1.g81	t28933	o25457
CLS00325	TTHERM_00474738	Contig899.1.g81	t28942	o25459
CLS00325	Contig899.1.g81	TTHERM_00474738	o25457	t28933
CLS00325	Contig899.1.g81	TTHERM_00474738	o25459	t28942
CLS00327	TTHERM_00541460	Contig22639.0.g44	t34649	o16836
CLS00327	Contig22639.0.g44	TTHERM_00541460	o16836	t34649
CLS00329	TTHERM_00292070	Contig11427.0.g27	t72477	o29281
CLS00329	TTHERM_00292070	Contig11427.0.g27	t72479	o29282
CLS00329	Contig11427.0.g27	TTHERM_00292070	o29281	t72477
CLS00329	Contig11427.0.g27	TTHERM_00292070	o29282	t72479
CLS00330	TTHERM_00499570	Contig1359.1.g24	t31144	o33083
CLS00330	TTHERM_00499570	Contig1359.1.g24	t31145	o33084
CLS00330	TTHERM_00499570	Contig1359.1.g24	t31149	o33085
CLS00330	Contig1359.1.g24	TTHERM_00499570	o33083	t31144
CLS00330	Contig1359.1.g24	TTHERM_00499570	o33084	t31145
CLS00330	Contig1359.1.g24	TTHERM_00499570	o33085	t31149
CLS00334	Contig15887.0.0.g50	TTHERM_00219110	o8335	t25312
CLS00340	TTHERM_00444800	Contig22642.0.g106	t26687	o47342
CLS00340	Contig22642.0.g106	TTHERM_00444800	o47342	t26687
CLS00341	TTHERM_00522160	Contig18273.0.1.g60	t31465	o11177
CLS00341	TTHERM_00522160	Contig18273.0.1.g60	t31466	o11178
CLS00341	Contig18273.0.1.g60	TTHERM_00522160	o11177	t31465
CLS00341	Contig18273.0.1.g60	TTHERM_00522160	o11178	t31466
CLS00343	TTHERM_00590370	Contig21787.0.g113	t34019	o46039
CLS00343	TTHERM_00590370	Contig21787.0.g113	t34023	o46040
CLS00343	Contig21787.0.g113	TTHERM_00590370	o46039	t34019
CLS00343	Contig21787.0.g113	TTHERM_00590370	o46040	t34023
CLS00344	TTHERM_00624710	Contig13032.0.0.g100	t42736	o4494
CLS00344	TTHERM_00624710	Contig13032.0.0.g100	t42744	o4495
CLS00344	Contig13032.0.0.g100	TTHERM_00624710	o4494	t42736
CLS00344	Contig13032.0.0.g100	TTHERM_00624710	o4495	t42744
CLS00348	TTHERM_00080020	Contig21976.0.g73	t46809	o15988
CLS00348	TTHERM_00080020	Contig21976.0.g73	t46816	o15990
CLS00348	Contig21976.0.g73	TTHERM_00080020	o15988	t46809
CLS00348	Contig21976.0.g73	TTHERM_00080020	o15990	t46816
CLS00349	TTHERM_00267910	Contig22449.0.g38	t20070	o16676
CLS00349	TTHERM_00267910	Contig22449.0.g38	t20071	o16677
CLS00349	TTHERM_00267910	Contig22449.0.g38	t20072	o16678
CLS00349	Contig22449.0.g38	TTHERM_00267910	o16676	t20070
CLS00349	Contig22449.0.g38	TTHERM_00267910	o16677	t20071
CLS00349	Contig22449.0.g38	TTHERM_00267910	o16678	t20072
CLS00354	TTHERM_00481320	Contig9730.0.g86	t32231	o58719
CLS00354	Contig9730.0.g86	TTHERM_00481320	o58719	t32231
CLS00355	TTHERM_00475329	Contig18594.0.g7	t29044	o11566
CLS00355	TTHERM_00475329	Contig18594.0.g7	t29045	o11567
CLS00355	Contig18594.0.g7	TTHERM_00475329	o11566	t29044
CLS00355	Contig18594.0.g7	TTHERM_00475329	o11567	t29045
CLS00356	TTHERM_00912290	Contig14590.0.g69	t5921	o6642
CLS00356	Contig14590.0.g69	TTHERM_00912290	o6642	t5921
CLS00358	TTHERM_00304170	Contig21538.0.g91	t22320	o45593
CLS00358	Contig21538.0.g91	TTHERM_00304170	o45593	t22320
CLS00360	TTHERM_00136240	Contig14865.0.1.g43	t76299	o35139
CLS00360	TTHERM_00136240	Contig14865.0.1.g43	t76300	o35140
CLS00360	Contig14865.0.1.g43	TTHERM_00136240	o35139	t76299
CLS00360	Contig14865.0.1.g43	TTHERM_00136240	o35140	t76300
CLS00365	TTHERM_00420720	Contig15692.0.g10	t17119	o36455
CLS00365	Contig15692.0.g10	TTHERM_00420720	o36455	t17119
CLS00367	TTHERM_00836690	Contig22229.0.g58	t37121	o46823
CLS00367	TTHERM_00836690	Contig22229.0.g58	t37122	o46824
CLS00367	TTHERM_00836690	Contig22229.0.g58	t37123	o46825
CLS00367	Contig22229.0.g58	TTHERM_00836690	o46823	t37121
CLS00367	Contig22229.0.g58	TTHERM_00836690	o46824	t37122
CLS00367	Contig22229.0.g58	TTHERM_00836690	o46825	t37123
CLS00372	TTHERM_00219585	Contig22693.0.g40	t25452	o47396
CLS00372	Contig22693.0.g40	TTHERM_00219585	o47396	t25452
CLS00373	TTHERM_00821910	Contig21267.0.g52	t38738	o14960
CLS00373	Contig21267.0.g52	TTHERM_00821910	o14960	t38738
CLS00375	TTHERM_00497820	Contig13143.0.g64	t83171	o4683
CLS00375	TTHERM_00497820	Contig13143.0.g64	t83172	o4684
CLS00375	Contig13143.0.g64	TTHERM_00497820	o4683	t83171
CLS00375	Contig13143.0.g64	TTHERM_00497820	o4684	t83172
CLS00377	TTHERM_00316370	Contig16015.0.g40	t18933	o8470
CLS00377	TTHERM_00316370	Contig16015.0.g40	t18934	o8471
CLS00377	TTHERM_00316370	Contig16015.0.g40	t18939	o8472
CLS00377	Contig16015.0.g40	TTHERM_00316370	o8470	t18933
CLS00377	Contig16015.0.g40	TTHERM_00316370	o8471	t18934
CLS00377	Contig16015.0.g40	TTHERM_00316370	o8472	t18939
CLS00380	TTHERM_00276050	Contig317.1.g107	t20256	o18485
CLS00380	Contig317.1.g107	TTHERM_00276050	o18485	t20256
CLS00382	TTHERM_00316600	Contig16619.0.g56	t71820	o9210
CLS00382	Contig16619.0.g56	TTHERM_00316600	o9210	t71820
CLS00383	TTHERM_00190960	Contig16461.0.g96	t75704	o37752
CLS00383	Contig16461.0.g96	TTHERM_00190960	o37752	t75704
CLS00384	TTHERM_00703960	Contig7056.0.g97	t55231	o23031
CLS00384	Contig7056.0.g97	TTHERM_00703960	o23031	t55231
CLS00385	TTHERM_00408760	Contig19043.0.g90	t30527	o41542
CLS00385	TTHERM_00408760	Contig19043.0.g90	t30533	o41545
CLS00385	TTHERM_00408760	Contig19043.0.g90	t30534	o41546
CLS00385	Contig19043.0.g90	TTHERM_00408760	o41542	t30527
CLS00385	Contig19043.0.g90	TTHERM_00408760	o41545	t30533
CLS00385	Contig19043.0.g90	TTHERM_00408760	o41546	t30534
CLS00391	TTHERM_00001320	Contig18805.0.g13	t87	o11794
CLS00391	TTHERM_00001320	Contig18805.0.g13	t88	o11796
CLS00391	TTHERM_00001320	Contig18805.0.g13	t89	o11797
CLS00391	Contig18805.0.g13	TTHERM_00001320	o11794	t87
CLS00391	Contig18805.0.g13	TTHERM_00001320	o11796	t88
CLS00391	Contig18805.0.g13	TTHERM_00001320	o11797	t89
CLS00396	TTHERM_00193960	Contig18132.0.g71	t5243	o11012
CLS00396	Contig18132.0.g71	TTHERM_00193960	o11012	t5243
CLS00399	TTHERM_00560000	Contig16632.0.g72	t32338	o9216
CLS00399	Contig16632.0.g72	TTHERM_00560000	o9216	t32338
CLS00408	TTHERM_00462860	Contig14598.0.g74	t43648	o6672
CLS00408	TTHERM_00462860	Contig14598.0.g74	t43649	o6674
CLS00408	TTHERM_00462860	Contig14598.0.g74	t43650	o6675
CLS00408	Contig14598.0.g74	TTHERM_00462860	o6672	t43648
CLS00408	Contig14598.0.g74	TTHERM_00462860	o6674	t43649
CLS00408	Contig14598.0.g74	TTHERM_00462860	o6675	t43650
CLS00412	TTHERM_00218330	Contig5607.0.g53	t25100	o21315
CLS00412	TTHERM_00218330	Contig5607.0.g53	t25101	o21316
CLS00412	Contig5607.0.g53	TTHERM_00218330	o21315	t25100
CLS00412	Contig5607.0.g53	TTHERM_00218330	o21316	t25101
CLS00416	TTHERM_00865300	Contig11781.0.0.g15	t89426	o29940
CLS00416	Contig11781.0.0.g15	TTHERM_00865300	o29940	t89426
CLS00417	TTHERM_00426360	Contig5216.0.g46	t103951	o51985
CLS00417	TTHERM_00426360	Contig5216.0.g46	t103952	o51986
CLS00417	Contig5216.0.g46	TTHERM_00426360	o51985	t103951
CLS00417	Contig5216.0.g46	TTHERM_00426360	o51986	t103952
CLS00428	TTHERM_00579320	Contig22618.0.g46	t87068	o47283
CLS00428	TTHERM_00579320	Contig22618.0.g46	t87069	o47284
CLS00428	Contig22618.0.g46	TTHERM_00579320	o47283	t87068
CLS00428	Contig22618.0.g46	TTHERM_00579320	o47284	t87069
CLS00435	TTHERM_00227220	Contig20021.0.g84	t8448	o43203
CLS00435	TTHERM_00227220	Contig20021.0.g84	t8449	o43204
CLS00435	TTHERM_00227220	Contig20021.0.g84	t8458	o43205
CLS00435	Contig20021.0.g84	TTHERM_00227220	o43203	t8448
CLS00435	Contig20021.0.g84	TTHERM_00227220	o43204	t8449
CLS00435	Contig20021.0.g84	TTHERM_00227220	o43205	t8458
CLS00438	TTHERM_00469380	Contig10970.0.g31	t29417	o1475
CLS00438	TTHERM_00469380	Contig10970.0.g31	t29419	o1476
CLS00438	Contig10970.0.g31	TTHERM_00469380	o1475	t29417
CLS00438	Contig10970.0.g31	TTHERM_00469380	o1476	t29419
CLS00440	TTHERM_00494250	Contig21621.0.g90	t29716	o45748
CLS00440	Contig21621.0.g90	TTHERM_00494250	o45748	t29716
CLS00442	TTHERM_00947430	Contig15709.0.g85	t16879	o36478
CLS00442	TTHERM_00947430	Contig15709.0.g85	t16880	o36481
CLS00442	Contig15709.0.g85	TTHERM_00947430	o36478	t16879
CLS00442	Contig15709.0.g85	TTHERM_00947430	o36481	t16880
CLS00443	TTHERM_00621470	Contig21061.0.g48	t105870	o44863
CLS00443	Contig21061.0.g48	TTHERM_00621470	o44863	t105870
CLS00444	TTHERM_00079010	Contig22154.0.g13	t46605	o46727
CLS00444	Contig22154.0.g13	TTHERM_00079010	o46727	t46605
CLS00445	TTHERM_00467690	Contig9894.0.g51	t29250	o58968
CLS00445	TTHERM_00467690	Contig9894.0.g51	t29253	o58970
CLS00445	Contig9894.0.g51	TTHERM_00467690	o58968	t29250
CLS00445	Contig9894.0.g51	TTHERM_00467690	o58970	t29253
CLS00446	TTHERM_00037060	Contig20390.0.g39	t97459	o43836
CLS00446	TTHERM_00037060	Contig20390.0.g39	t97460	o43837
CLS00446	Contig20390.0.g39	TTHERM_00037060	o43836	t97459
CLS00446	Contig20390.0.g39	TTHERM_00037060	o43837	t97460
CLS00450	TTHERM_00129470	Contig10776.0.g25	t23987	o1182
CLS00450	Contig10776.0.g25	TTHERM_00129470	o1182	t23987
CLS00451	TTHERM_01108510	Contig8679.0.g63	t90737	o56905
CLS00451	Contig8679.0.g63	TTHERM_01108510	o56905	t90737
CLS00452	TTHERM_00938810	Contig12751.0.g46	t7059	o4133
CLS00452	Contig12751.0.g46	TTHERM_00938810	o4133	t7059
CLS00455	TTHERM_00526690	Contig1336.1.g128	t33028	o32659
CLS00455	Contig1336.1.g128	TTHERM_00526690	o32659	t33028
CLS00456	TTHERM_00420700	Contig17570.0.g76	t17107	o10335
CLS00456	Contig17570.0.g76	TTHERM_00420700	o10335	t17107
CLS00460	TTHERM_00585250	Contig22518.0.g92	t69016	o47139
CLS00460	Contig22518.0.g92	TTHERM_00585250	o47139	t69016
CLS00466	TTHERM_00139660	Contig14114.0.g80	t23276	o6014
CLS00466	Contig14114.0.g80	TTHERM_00139660	o6014	t23276
CLS00476	TTHERM_00194530	Contig17588.0.g108	t5414	o39414
CLS00476	Contig17588.0.g108	TTHERM_00194530	o39414	t5414
CLS00481	TTHERM_00760630	Contig11042.0.g61	t15931	o1606
CLS00481	Contig11042.0.g61	TTHERM_00760630	o1606	t15931
CLS00487	TTHERM_00138430	Contig903.1.g86	t23360	o57501
CLS00487	TTHERM_00138430	Contig903.1.g86	t23369	o57503
CLS00487	Contig903.1.g86	TTHERM_00138430	o57501	t23360
CLS00487	Contig903.1.g86	TTHERM_00138430	o57503	t23369
CLS00488	TTHERM_00471960	Contig9927.0.g7	t71648	o26772
CLS00488	TTHERM_00471960	Contig9927.0.g7	t71649	o26773
CLS00488	Contig9927.0.g7	TTHERM_00471960	o26772	t71648
CLS00488	Contig9927.0.g7	TTHERM_00471960	o26773	t71649
CLS00490	TTHERM_00227800	Contig22389.0.g61	t62358	o46994
CLS00490	Contig22389.0.g61	TTHERM_00227800	o46994	t62358
CLS00493	TTHERM_00316240	Contig17879.0.g65	t18906	o39791
CLS00493	Contig17879.0.g65	TTHERM_00316240	o39791	t18906
CLS00495	TTHERM_01093530	Contig889.1.g68	t91586	o25343
CLS00495	Contig889.1.g68	TTHERM_01093530	o25343	t91586
CLS00500	TTHERM_00697370	Contig1471.1.g46	t94601	o6850
CLS00500	Contig1471.1.g46	TTHERM_00697370	o6850	t94601
CLS00505	TTHERM_01020820	Contig14071.0.g9	t38491	o33821
CLS00505	Contig14071.0.g9	TTHERM_01020820	o33821	t38491
CLS00507	TTHERM_00133700	Contig2939.0.g26	t76396	o18193
CLS00507	TTHERM_00133700	Contig2939.0.g26	t76397	o18194
CLS00507	Contig2939.0.g26	TTHERM_00133700	o18193	t76396
CLS00507	Contig2939.0.g26	TTHERM_00133700	o18194	t76397
CLS00511	TTHERM_00075590	Contig14091.0.g24	t98149	o5965
CLS00511	TTHERM_00075590	Contig14091.0.g24	t98150	o5966
CLS00511	Contig14091.0.g24	TTHERM_00075590	o5965	t98149
CLS00511	Contig14091.0.g24	TTHERM_00075590	o5966	t98150
CLS00513	TTHERM_00833840	Contig16871.0.g4	t58018	o9510
CLS00513	Contig16871.0.g4	TTHERM_00833840	o9510	t58018
CLS00514	TTHERM_00467950	Contig17182.0.g59	t29311	o38802
CLS00514	Contig17182.0.g59	TTHERM_00467950	o38802	t29311
CLS00519	TTHERM_00105330	Contig12436.0.g46	t105212	o3695
CLS00519	Contig12436.0.g46	TTHERM_00105330	o3695	t105212
CLS00527	TTHERM_00190680	Contig11682.0.g117	t23007	o2587
CLS00527	Contig11682.0.g117	TTHERM_00190680	o2587	t23007
CLS00530	TTHERM_00335890	Contig13947.0.g20	t72708	o5782
CLS00530	TTHERM_00335890	Contig13947.0.g20	t72709	o5783
CLS00530	TTHERM_00335890	Contig13947.0.g20	t72712	o5784
CLS00530	TTHERM_00335890	Contig13947.0.g20	t72713	o5785
CLS00530	Contig13947.0.g20	TTHERM_00335890	o5782	t72708
CLS00530	Contig13947.0.g20	TTHERM_00335890	o5783	t72709
CLS00530	Contig13947.0.g20	TTHERM_00335890	o5784	t72712
CLS00530	Contig13947.0.g20	TTHERM_00335890	o5785	t72713
CLS00533	TTHERM_00781030	Contig15200.0.g19	t87887	o35657
CLS00533	Contig15200.0.g19	TTHERM_00781030	o35657	t87887
CLS00537	TTHERM_00534120	Contig22832.0.g52	t99540	o47556
CLS00537	TTHERM_00534120	Contig22832.0.g52	t99541	o47557
CLS00537	TTHERM_00534120	Contig22832.0.g52	t99547	o47565
CLS00537	Contig22832.0.g52	TTHERM_00534120	o47556	t99540
CLS00537	Contig22832.0.g52	TTHERM_00534120	o47557	t99541
CLS00537	Contig22832.0.g52	TTHERM_00534120	o47565	t99547
CLS00538	TTHERM_00418580	Contig1165.1.g33	t48077	o2543
CLS00538	TTHERM_00418580	Contig1165.1.g33	t48079	o2544
CLS00538	Contig1165.1.g33	TTHERM_00418580	o2543	t48077
CLS00538	Contig1165.1.g33	TTHERM_00418580	o2544	t48079
CLS00540	TTHERM_01014790	Contig18451.0.g5	t89104	o40570
CLS00540	Contig18451.0.g5	TTHERM_01014790	o40570	t89104
CLS00541	TTHERM_00579020	Contig19685.0.g85	t86979	o42604
CLS00541	Contig19685.0.g85	TTHERM_00579020	o42604	t86979
CLS00542	TTHERM_00459320	Contig5343.0.g4	t30132	o21000
CLS00542	Contig5343.0.g4	TTHERM_00459320	o21000	t30132
CLS00543	TTHERM_00501000	Contig19735.0.g24	t31209	o13006
CLS00543	TTHERM_00501000	Contig19735.0.g24	t31212	o13007
CLS00543	Contig19735.0.g24	TTHERM_00501000	o13006	t31209
CLS00543	Contig19735.0.g24	TTHERM_00501000	o13007	t31212
CLS00544	TTHERM_00219420	Contig22253.0.g49	t25424	o16481
CLS00544	TTHERM_00219420	Contig22253.0.g49	t25426	o16482
CLS00544	Contig22253.0.g49	TTHERM_00219420	o16481	t25424
CLS00544	Contig22253.0.g49	TTHERM_00219420	o16482	t25426
CLS00545	TTHERM_00494490	Contig15872.0.g107	t82112	o36783
CLS00545	TTHERM_00494490	Contig15872.0.g107	t82113	o36784
CLS00545	TTHERM_00494490	Contig15872.0.g107	t82114	o36785
CLS00545	Contig15872.0.g107	TTHERM_00494490	o36783	t82112
CLS00545	Contig15872.0.g107	TTHERM_00494490	o36784	t82113
CLS00545	Contig15872.0.g107	TTHERM_00494490	o36785	t82114
CLS00546	TTHERM_00575360	Contig3598.0.1.g92	t93070	o49728
CLS00546	Contig3598.0.1.g92	TTHERM_00575360	o49728	t93070
CLS00553	TTHERM_00105320	Contig12845.0.g80	t105203	o31775
CLS00553	TTHERM_00105320	Contig12845.0.g80	t105204	o31776
CLS00553	Contig12845.0.g80	TTHERM_00105320	o31775	t105203
CLS00553	Contig12845.0.g80	TTHERM_00105320	o31776	t105204
CLS00557	TTHERM_00705050	Contig22411.0.g101	t88596	o16637
CLS00557	Contig22411.0.g101	TTHERM_00705050	o16637	t88596
CLS00560	TTHERM_00840150	Contig12780.0.g53	t37235	o31718
CLS00560	Contig12780.0.g53	TTHERM_00840150	o31718	t37235
CLS00564	TTHERM_00431330	Contig6956.0.g21	t99985	o22916
CLS00564	TTHERM_00431330	Contig6956.0.g21	t99986	o22917
CLS00564	TTHERM_00431330	Contig6956.0.g21	t99991	o22920
CLS00564	Contig6956.0.g21	TTHERM_00431330	o22916	t99985
CLS00564	Contig6956.0.g21	TTHERM_00431330	o22917	t99986
CLS00564	Contig6956.0.g21	TTHERM_00431330	o22920	t99991
CLS00570	TTHERM_00483590	Contig16128.0.g87	t84426	o8563
CLS00570	TTHERM_00483590	Contig16128.0.g87	t84427	o8564
CLS00570	Contig16128.0.g87	TTHERM_00483590	o8563	t84426
CLS00570	Contig16128.0.g87	TTHERM_00483590	o8564	t84427
CLS00576	TTHERM_00248390	Contig18994.0.g68	t63376	o41470
CLS00576	TTHERM_00248390	Contig18994.0.g68	t63377	o41471
CLS00576	Contig18994.0.g68	TTHERM_00248390	o41470	t63376
CLS00576	Contig18994.0.g68	TTHERM_00248390	o41471	t63377
CLS00580	TTHERM_00794250	Contig4825.0.g10	t3084	o20418
CLS00580	Contig4825.0.g10	TTHERM_00794250	o20418	t3084
CLS00581	TTHERM_00471260	Contig21783.0.g116	t71501	o15655
CLS00581	TTHERM_00471260	Contig21783.0.g116	t71502	o15656
CLS00581	TTHERM_00471260	Contig21783.0.g116	t71503	o15657
CLS00581	Contig21783.0.g116	TTHERM_00471260	o15655	t71501
CLS00581	Contig21783.0.g116	TTHERM_00471260	o15656	t71502
CLS00581	Contig21783.0.g116	TTHERM_00471260	o15657	t71503
CLS00592	TTHERM_00075670	Contig19246.0.g31	t46340	o12399
CLS00592	Contig19246.0.g31	TTHERM_00075670	o12399	t46340
CLS00597	TTHERM_00299840	Contig12173.0.g60	t73504	o3323
CLS00597	Contig12173.0.g60	TTHERM_00299840	o3323	t73504
CLS00602	TTHERM_00802470	Contig10531.0.g27	t91712	o823
CLS00602	TTHERM_00802470	Contig10531.0.g27	t91715	o824
CLS00602	Contig10531.0.g27	TTHERM_00802470	o823	t91712
CLS00602	Contig10531.0.g27	TTHERM_00802470	o824	t91715
CLS00603	TTHERM_00028740	Contig11390.0.g72	t45155	o2074
CLS00603	Contig11390.0.g72	TTHERM_00028740	o2074	t45155
CLS00607	TTHERM_00499610	Contig3524.0.g37	t83347	o18879
CLS00607	Contig3524.0.g37	TTHERM_00499610	o18879	t83347
CLS00608	TTHERM_00659100	Contig12364.0.g59	t85507	o3577
CLS00608	Contig12364.0.g59	TTHERM_00659100	o3577	t85507
CLS00628	TTHERM_00974270	Contig5706.0.g40	t7743	o21421
CLS00628	Contig5706.0.g40	TTHERM_00974270	o21421	t7743
CLS00631	TTHERM_00298530	Contig20678.0.g40	t20436	o44265
CLS00631	TTHERM_00298530	Contig20678.0.g40	t20437	o44266
CLS00631	Contig20678.0.g40	TTHERM_00298530	o44265	t20436
CLS00631	Contig20678.0.g40	TTHERM_00298530	o44266	t20437
CLS00633	TTHERM_00825540	Contig14257.0.g64	t70822	o34190
CLS00633	Contig14257.0.g64	TTHERM_00825540	o34190	t70822
CLS00634	TTHERM_00538950	Contig15909.0.g95	t86102	o8377
CLS00634	Contig15909.0.g95	TTHERM_00538950	o8377	t86102
CLS00637	TTHERM_00538810	Contig11967.0.g24	t34348	o3017
CLS00637	TTHERM_00538810	Contig11967.0.g24	t34349	o3018
CLS00637	TTHERM_00538810	Contig11967.0.g24	t34350	o3019
CLS00637	Contig11967.0.g24	TTHERM_00538810	o3017	t34348
CLS00637	Contig11967.0.g24	TTHERM_00538810	o3018	t34349
CLS00637	Contig11967.0.g24	TTHERM_00538810	o3019	t34350
CLS00641	TTHERM_00690030	Contig457.0.g18	t36288	o20114
CLS00641	TTHERM_00690030	Contig457.0.g18	t36289	o20115
CLS00641	Contig457.0.g18	TTHERM_00690030	o20114	t36288
CLS00641	Contig457.0.g18	TTHERM_00690030	o20115	t36289
CLS00643	TTHERM_00492510	Contig2674.0.g38	t81933	o48333
CLS00643	Contig2674.0.g38	TTHERM_00492510	o48333	t81933
CLS00649	TTHERM_00149798	Contig14465.0.g80	t24673	o34527
CLS00649	TTHERM_00149798	Contig14465.0.g80	t24674	o34528
CLS00649	Contig14465.0.g80	TTHERM_00149798	o34527	t24673
CLS00649	Contig14465.0.g80	TTHERM_00149798	o34528	t24674
CLS00651	TTHERM_01043290	Contig651.1.g14	t91675	o22321
CLS00651	TTHERM_01043290	Contig651.1.g14	t91676	o22322
CLS00651	Contig651.1.g14	TTHERM_01043290	o22321	t91675
CLS00651	Contig651.1.g14	TTHERM_01043290	o22322	t91676
CLS00653	TTHERM_00529880	Contig19213.0.g11	t70892	o41804
CLS00653	Contig19213.0.g11	TTHERM_00529880	o41804	t70892
CLS00654	TTHERM_00809400	Contig14400.0.0.g69	t3418	o6361
CLS00654	Contig14400.0.0.g69	TTHERM_00809400	o6361	t3418
CLS00657	TTHERM_00688350	Contig10450.0.g7	t36154	o27651
CLS00657	Contig10450.0.g7	TTHERM_00688350	o27651	t36154
CLS00658	TTHERM_00225740	Contig393.0.g115	t62232	o50193
CLS00658	TTHERM_00225740	Contig393.0.g115	t62233	o50194
CLS00658	Contig393.0.g115	TTHERM_00225740	o50193	t62232
CLS00658	Contig393.0.g115	TTHERM_00225740	o50194	t62233
CLS00662	TTHERM_00628440	Contig1689.0.g14	t95144	o38389
CLS00662	TTHERM_00628440	Contig1689.0.g14	t95145	o38391
CLS00662	TTHERM_00628440	Contig1689.0.g14	t95146	o38392
CLS00662	TTHERM_00628440	Contig1689.0.g14	t95147	o38393
CLS00662	Contig1689.0.g14	TTHERM_00628440	o38389	t95144
CLS00662	Contig1689.0.g14	TTHERM_00628440	o38391	t95145
CLS00662	Contig1689.0.g14	TTHERM_00628440	o38392	t95146
CLS00662	Contig1689.0.g14	TTHERM_00628440	o38393	t95147
CLS00663	TTHERM_01251210	Contig21307.0.g5	t13453	o45230
CLS00663	Contig21307.0.g5	TTHERM_01251210	o45230	t13453
CLS00668	TTHERM_01125140	Contig21676.0.g24	t65305	o15477
CLS00668	Contig21676.0.g24	TTHERM_01125140	o15477	t65305
CLS00670	TTHERM_00492830	Contig6254.0.1.g71	t29581	o53523
CLS00675	TTHERM_01013300	Contig572.1.g45	t62652	o21428
CLS00675	Contig572.1.g45	TTHERM_01013300	o21428	t62652
CLS00677	TTHERM_00295080	Contig1408.1.g83	t21097	o33842
CLS00677	TTHERM_00295080	Contig1408.1.g83	t21098	o33843
CLS00677	Contig1408.1.g83	TTHERM_00295080	o33842	t21097
CLS00677	Contig1408.1.g83	TTHERM_00295080	o33843	t21098
CLS00686	TTHERM_01106150	Contig22499.0.g6	t91262	o16698
CLS00686	TTHERM_01106150	Contig22499.0.g6	t91263	o16698
CLS00686	Contig22499.0.g6	TTHERM_01106150	o16698	t91262	t91263
CLS00688	TTHERM_00245150	Contig22064.0.g10	t63179	o16175
CLS00688	Contig22064.0.g10	TTHERM_00245150	o16175	t63179
CLS00689	TTHERM_00522030	Contig10614.0.g91	t83669	o27972
CLS00689	Contig10614.0.g91	TTHERM_00522030	o27972	t83669
CLS00695	TTHERM_01020860	Contig21582.0.g88	t90123	o45677
CLS00695	Contig21582.0.g88	TTHERM_01020860	o45677	t90123
CLS00698	TTHERM_00590290	Contig2769.0.1.g68	t85773	o48438
CLS00698	TTHERM_00590290	Contig2769.0.1.g68	t85776	o48441
CLS00698	TTHERM_00590290	Contig2769.0.1.g68	t85779	o48443
CLS00698	Contig2769.0.1.g68	TTHERM_00590290	o48438	t85773
CLS00698	Contig2769.0.1.g68	TTHERM_00590290	o48441	t85776
CLS00698	Contig2769.0.1.g68	TTHERM_00590290	o48443	t85779
CLS00703	TTHERM_00446280	Contig2102.0.g59	t26790	o44809
CLS00703	Contig2102.0.g59	TTHERM_00446280	o44809	t26790
CLS00704	TTHERM_00713190	Contig13266.0.g81	t55372	o32495
CLS00704	Contig13266.0.g81	TTHERM_00713190	o32495	t55372
CLS00705	TTHERM_00487030	Contig20698.0.g67	t70249	o14172
CLS00705	TTHERM_00487030	Contig20698.0.g67	t70250	o14173
CLS00705	Contig20698.0.g67	TTHERM_00487030	o14172	t70249
CLS00705	Contig20698.0.g67	TTHERM_00487030	o14173	t70250
CLS00707	TTHERM_00218910	Contig21639.0.g27	t25265	o45778
CLS00707	TTHERM_00218910	Contig21639.0.g27	t25267	o45779
CLS00707	Contig21639.0.g27	TTHERM_00218910	o45778	t25265
CLS00707	Contig21639.0.g27	TTHERM_00218910	o45779	t25267
CLS00711	TTHERM_00424700	Contig22794.0.g89	t50824	o47506
CLS00711	Contig22794.0.g89	TTHERM_00424700	o47506	t50824
CLS00716	TTHERM_00194320	Contig11626.0.g114	t5318	o29635
CLS00716	TTHERM_00194320	Contig11626.0.g114	t5319	o29637
CLS00716	Contig11626.0.g114	TTHERM_00194320	o29635	t5318
CLS00716	Contig11626.0.g114	TTHERM_00194320	o29637	t5319
CLS00719	TTHERM_00804750	Contig9085.0.g108	t40310	o25562
CLS00719	TTHERM_00804750	Contig9085.0.g108	t40311	o25563
CLS00719	TTHERM_00804750	Contig9085.0.g108	t40316	o25564
CLS00719	Contig9085.0.g108	TTHERM_00804750	o25562	t40310
CLS00719	Contig9085.0.g108	TTHERM_00804750	o25563	t40311
CLS00719	Contig9085.0.g108	TTHERM_00804750	o25564	t40316
CLS00720	TTHERM_00476670	Contig16734.0.g67	t84248	o38134
CLS00720	Contig16734.0.g67	TTHERM_00476670	o38134	t84248
CLS00726	TTHERM_00275760	Contig9679.0.g86	t73285	o58601
CLS00726	Contig9679.0.g86	TTHERM_00275760	o58601	t73285
CLS00727	TTHERM_00275740	Contig18542.0.g94	t73270	o11511
CLS00727	TTHERM_00275740	Contig18542.0.g94	t73273	o11512
CLS00727	Contig18542.0.g94	TTHERM_00275740	o11511	t73270
CLS00727	Contig18542.0.g94	TTHERM_00275740	o11512	t73273
CLS00728	TTHERM_00267890	Contig20196.0.1.g12	t73107	o43478
CLS00728	TTHERM_00267890	Contig20196.0.1.g12	t73108	o43479
CLS00728	TTHERM_00267890	Contig20196.0.1.g12	t73109	o43480
CLS00728	Contig20196.0.1.g12	TTHERM_00267890	o43478	t73107
CLS00728	Contig20196.0.1.g12	TTHERM_00267890	o43479	t73108
CLS00728	Contig20196.0.1.g12	TTHERM_00267890	o43480	t73109
CLS00729	TTHERM_00145360	Contig10301.0.g58	t78662	o458
CLS00729	Contig10301.0.g58	TTHERM_00145360	o458	t78662
CLS00734	TTHERM_00136389	Contig18383.0.g108	t76271	o40509
CLS00734	TTHERM_00136389	Contig18383.0.g108	t76272	o40510
CLS00734	TTHERM_00136389	Contig18383.0.g108	t76273	o40511
CLS00734	Contig18383.0.g108	TTHERM_00136389	o40509	t76271
CLS00734	Contig18383.0.g108	TTHERM_00136389	o40510	t76272
CLS00734	Contig18383.0.g108	TTHERM_00136389	o40511	t76273
CLS00736	TTHERM_00421160	Contig10505.0.g60	t69909	o27736
CLS00736	TTHERM_00421160	Contig10505.0.g60	t69911	o27737
CLS00736	Contig10505.0.g60	TTHERM_00421160	o27736	t69909
CLS00736	Contig10505.0.g60	TTHERM_00421160	o27737	t69911
CLS00741	TTHERM_00697450	Contig2550.0.g98	t94587	o48122
CLS00741	Contig2550.0.g98	TTHERM_00697450	o48122	t94587
CLS00743	TTHERM_00151890	Contig19547.0.g23	t24886	o12775
CLS00743	TTHERM_00151890	Contig19547.0.g23	t24887	o12776
CLS00743	Contig19547.0.g23	TTHERM_00151890	o12775	t24886
CLS00743	Contig19547.0.g23	TTHERM_00151890	o12776	t24887
CLS00745	TTHERM_00378550	Contig9708.0.g81	t49636	o58676
CLS00745	TTHERM_00378550	Contig9708.0.g81	t49638	o58677
CLS00745	Contig9708.0.g81	TTHERM_00378550	o58676	t49636
CLS00745	Contig9708.0.g81	TTHERM_00378550	o58677	t49638
CLS00746	TTHERM_00136060	Contig11639.0.g69	t76347	o29675
CLS00746	Contig11639.0.g69	TTHERM_00136060	o29675	t76347
CLS00747	TTHERM_00353450	Contig21451.0.g87	t26152	o45471
CLS00747	TTHERM_00353450	Contig21451.0.g87	t26154	o45472
CLS00747	Contig21451.0.g87	TTHERM_00353450	o45471	t26152
CLS00747	Contig21451.0.g87	TTHERM_00353450	o45472	t26154
CLS00748	TTHERM_00069210	Contig2007.0.g76	t27871	o43255
CLS00748	Contig2007.0.g76	TTHERM_00069210	o43255	t27871
CLS00749	TTHERM_00561680	Contig1454.1.g21	t32563	o34674
CLS00749	Contig1454.1.g21	TTHERM_00561680	o34674	t32563
CLS00751	TTHERM_00322760	Contig7897.0.0.g35	t67334	o24039
CLS00751	Contig7897.0.0.g35	TTHERM_00322760	o24039	t67334
CLS00762	TTHERM_00316530	Contig22736.0.g93	t18963	o47446
CLS00762	TTHERM_00316530	Contig22736.0.g93	t18964	o47447
CLS00762	Contig22736.0.g93	TTHERM_00316530	o47446	t18963
CLS00762	Contig22736.0.g93	TTHERM_00316530	o47447	t18964
CLS00768	TTHERM_00467310	Contig3705.0.g61	t29200	o49895
CLS00768	Contig3705.0.g61	TTHERM_00467310	o49895	t29200
CLS00770	TTHERM_00621410	Contig19270.0.0.g39	t105841	o41920
CLS00770	Contig19270.0.0.g39	TTHERM_00621410	o41920	t105841
CLS00771	TTHERM_00322800	Contig14088.0.g71	t67351	o33871
CLS00771	Contig14088.0.g71	TTHERM_00322800	o33871	t67351
CLS00774	TTHERM_00628720	Contig17530.0.g100	t95003	o10286
CLS00774	TTHERM_00628720	Contig17530.0.g100	t95006	o10287
CLS00774	TTHERM_00628720	Contig17530.0.g100	t95009	o10289
CLS00774	Contig17530.0.g100	TTHERM_00628720	o10286	t95003
CLS00774	Contig17530.0.g100	TTHERM_00628720	o10287	t95006
CLS00774	Contig17530.0.g100	TTHERM_00628720	o10289	t95009
CLS00775	TTHERM_00114360	Contig1296.0.g12	t93246	o4375
CLS00775	TTHERM_00114360	Contig1296.0.g12	t93247	o4376
CLS00775	Contig1296.0.g12	TTHERM_00114360	o4375	t93246
CLS00775	Contig1296.0.g12	TTHERM_00114360	o4376	t93247
CLS00778	TTHERM_00036960	Contig18995.0.g70	t97426	o41474
CLS00778	Contig18995.0.g70	TTHERM_00036960	o41474	t97426
CLS00781	TTHERM_00522630	Contig845.1.g5	t31611	o24751
CLS00781	TTHERM_00522630	Contig845.1.g5	t31612	o24752
CLS00781	Contig845.1.g5	TTHERM_00522630	o24751	t31611
CLS00781	Contig845.1.g5	TTHERM_00522630	o24752	t31612
CLS00782	TTHERM_00189530	Contig17578.0.g72	t75619	o10344
CLS00782	TTHERM_00189530	Contig17578.0.g72	t75621	o10345
CLS00782	Contig17578.0.g72	TTHERM_00189530	o10344	t75619
CLS00782	Contig17578.0.g72	TTHERM_00189530	o10345	t75621
CLS00791	TTHERM_00691170	Contig19882.0.g6	t16135	o13148
CLS00791	Contig19882.0.g6	TTHERM_00691170	o13148	t16135
CLS00794	TTHERM_00134890	Contig21382.0.g15	t23762	o45367
CLS00794	TTHERM_00134890	Contig21382.0.g15	t23770	o45369
CLS00794	Contig21382.0.g15	TTHERM_00134890	o45367	t23762
CLS00794	Contig21382.0.g15	TTHERM_00134890	o45369	t23770
CLS00796	TTHERM_00474970	Contig775.1.g56	t81629	o55570
CLS00796	Contig775.1.g56	TTHERM_00474970	o55570	t81629
CLS00798	TTHERM_00697490	Contig22158.0.g4	t42900	o16356
CLS00798	TTHERM_00697490	Contig22158.0.g4	t42901	o16357
CLS00798	Contig22158.0.g4	TTHERM_00697490	o16356	t42900
CLS00798	Contig22158.0.g4	TTHERM_00697490	o16357	t42901
CLS00800	TTHERM_00852990	Contig9402.0.g21	t100846	o26035
CLS00800	Contig9402.0.g21	TTHERM_00852990	o26035	t100846
CLS00803	TTHERM_00537320	Contig18880.0.g20	t84179	o41240
CLS00803	Contig18880.0.g20	TTHERM_00537320	o41240	t84179
CLS00804	TTHERM_00448570	Contig21040.0.g23	t41040	o14641
CLS00804	Contig21040.0.g23	TTHERM_00448570	o14641	t41040
CLS00814	TTHERM_00419810	Contig6526.0.g15	t69571	o22328
CLS00814	Contig6526.0.g15	TTHERM_00419810	o22328	t69571
CLS00815	TTHERM_01075780	Contig2863.0.g30	t10482	o18084
CLS00815	Contig2863.0.g30	TTHERM_01075780	o18084	t10482
CLS00817	TTHERM_00441950	Contig6862.0.g20	t70356	o54417
CLS00817	Contig6862.0.g20	TTHERM_00441950	o54417	t70356
CLS00818	TTHERM_00455650	Contig22056.0.g49	t29928	o16155
CLS00818	Contig22056.0.g49	TTHERM_00455650	o16155	t29928
CLS00823	TTHERM_00138370	Contig15667.0.g98	t76011	o36420
CLS00823	TTHERM_00138370	Contig15667.0.g98	t76021	o36422
CLS00823	Contig15667.0.g98	TTHERM_00138370	o36420	t76011
CLS00823	Contig15667.0.g98	TTHERM_00138370	o36422	t76021
CLS00824	TTHERM_00523010	Contig15390.0.g40	t31726	o35975
CLS00824	Contig15390.0.g40	TTHERM_00523010	o35975	t31726
CLS00830	TTHERM_00659120	Contig10081.0.g29	t85511	o176
CLS00830	TTHERM_00659120	Contig10081.0.g29	t85513	o177
CLS00830	Contig10081.0.g29	TTHERM_00659120	o176	t85511
CLS00830	Contig10081.0.g29	TTHERM_00659120	o177	t85513
CLS00835	TTHERM_00148750	Contig16596.0.g39	t77174	o9184
CLS00835	TTHERM_00148750	Contig16596.0.g39	t77189	o9186
CLS00835	Contig16596.0.g39	TTHERM_00148750	o9184	t77174
CLS00835	Contig16596.0.g39	TTHERM_00148750	o9186	t77189
CLS00836	TTHERM_00780660	Contig7313.0.g36	t87946	o23399
CLS00836	TTHERM_00780660	Contig7313.0.g36	t87948	o23400
CLS00836	Contig7313.0.g36	TTHERM_00780660	o23399	t87946
CLS00836	Contig7313.0.g36	TTHERM_00780660	o23400	t87948
CLS00838	TTHERM_01000150	Contig14256.0.g65	t94782	o34183
CLS00838	Contig14256.0.g65	TTHERM_01000150	o34183	t94782
CLS00840	TTHERM_00370820	Contig3478.0.g102	t74492	o49536
CLS00840	Contig3478.0.g102	TTHERM_00370820	o49536	t74492
CLS00842	TTHERM_00931950	Contig17726.0.g111	t88731	o10536
CLS00842	Contig17726.0.g111	TTHERM_00931950	o10536	t88731
CLS00845	TTHERM_00537470	Contig18275.0.g55	t32087	o40379
CLS00845	Contig18275.0.g55	TTHERM_00537470	o40379	t32087
CLS00847	TTHERM_00865310	Contig16068.0.g63	t89421	o37146
CLS00847	Contig16068.0.g63	TTHERM_00865310	o37146	t89421
CLS00859	TTHERM_00079720	Contig15371.0.0.g43	t98580	o7689
CLS00859	Contig15371.0.0.g43	TTHERM_00079720	o7689	t98580
CLS00860	TTHERM_00266490	Contig190.1.g68	t19937	o12082
CLS00860	Contig190.1.g68	TTHERM_00266490	o12082	t19937
CLS00866	TTHERM_00382350	Contig22607.0.g39	t102629	o47269
CLS00866	TTHERM_00382350	Contig22607.0.g39	t102631	o47270
CLS00866	Contig22607.0.g39	TTHERM_00382350	o47269	t102629
CLS00866	Contig22607.0.g39	TTHERM_00382350	o47270	t102631
CLS00869	TTHERM_01016070	Contig1072.0.g14	t88899	o1091
CLS00869	TTHERM_01016070	Contig1072.0.g14	t88901	o1093
CLS00869	TTHERM_01016070	Contig1072.0.g14	t88902	o1094
CLS00869	TTHERM_01016070	Contig1072.0.g14	t88903	o1096
CLS00869	TTHERM_01016070	Contig1072.0.g14	t88904	o1097
CLS00869	TTHERM_01016070	Contig1072.0.g14	t88905	o1098
CLS00869	Contig1072.0.g14	TTHERM_01016070	o1091	t88899
CLS00869	Contig1072.0.g14	TTHERM_01016070	o1093	t88901
CLS00869	Contig1072.0.g14	TTHERM_01016070	o1094	t88902
CLS00869	Contig1072.0.g14	TTHERM_01016070	o1096	t88903
CLS00869	Contig1072.0.g14	TTHERM_01016070	o1097	t88904
CLS00869	Contig1072.0.g14	TTHERM_01016070	o1098	t88905
CLS00871	TTHERM_00859320	Contig18669.0.g43	t4724	o40906
CLS00871	Contig18669.0.g43	TTHERM_00859320	o40906	t4724
CLS00873	TTHERM_00443109	Contig18332.0.g98	t17789	o40458
CLS00873	Contig18332.0.g98	TTHERM_00443109	o40458	t17789
CLS04320	TTHERM_00348280	Contig18499.0.g72	t79226	o40619
CLS04320	Contig18499.0.g72	TTHERM_00348280	o40619	t79226
CLS04329	TTHERM_00621009	Contig11789.0.g23	t105802	o2716
CLS04329	TTHERM_00621009	Contig11789.0.g23	t105803	o2717
CLS04329	Contig11789.0.g23	TTHERM_00621009	o2716	t105802
CLS04329	Contig11789.0.g23	TTHERM_00621009	o2717	t105803
CLS04335	TTHERM_00726380	Contig11713.0.g24	t55782	o2633
CLS04335	Contig11713.0.g24	TTHERM_00726380	o2633	t55782
CLS04346	TTHERM_01068150	Contig8232.0.g95	t10246	o24436
CLS04346	Contig8232.0.g95	TTHERM_01068150	o24436	t10246
CLS04359	TTHERM_00220990	Contig13759.0.g51	t78141	o33386
CLS04359	TTHERM_00220990	Contig13759.0.g51	t78142	o33387
CLS04359	Contig13759.0.g51	TTHERM_00220990	o33386	t78141
CLS04359	Contig13759.0.g51	TTHERM_00220990	o33387	t78142
CLS04362	TTHERM_00006150	Contig15096.0.1.g97	t351	o35537
CLS04362	Contig15096.0.1.g97	TTHERM_00006150	o35537	t351
CLS04372	TTHERM_00766520	Contig1067.1.g39	t36822	o28097
CLS04372	TTHERM_00766520	Contig1067.1.g39	t36824	o28098
CLS04372	TTHERM_00766520	Contig1067.1.g39	t36825	o28099
CLS04372	Contig1067.1.g39	TTHERM_00766520	o28097	t36822
CLS04372	Contig1067.1.g39	TTHERM_00766520	o28098	t36824
CLS04372	Contig1067.1.g39	TTHERM_00766520	o28099	t36825
CLS04374	TTHERM_00378930	Contig16708.0.g40	t49743	o38082
CLS04374	TTHERM_00378930	Contig16708.0.g40	t49753	o38085
CLS04374	Contig16708.0.g40	TTHERM_00378930	o38082	t49743
CLS04374	Contig16708.0.g40	TTHERM_00378930	o38085	t49753
CLS04375	TTHERM_00658850	Contig6100.0.g94	t85463	o53271
CLS04381	TTHERM_00158190	Contig4011.0.g83	t47081	o19519
CLS04381	TTHERM_00158190	Contig4011.0.g83	t47083	o19520
CLS04381	Contig4011.0.g83	TTHERM_00158190	o19519	t47081
CLS04381	Contig4011.0.g83	TTHERM_00158190	o19520	t47083
CLS04384	TTHERM_00918510	Contig6122.0.g74	t89836	o21874
CLS04384	TTHERM_00918510	Contig6122.0.g74	t89837	o21875
CLS04384	Contig6122.0.g74	TTHERM_00918510	o21874	t89836
CLS04384	Contig6122.0.g74	TTHERM_00918510	o21875	t89837
CLS04398	TTHERM_00158050	Contig2182.0.g76	t99054	o46090
CLS04398	Contig2182.0.g76	TTHERM_00158050	o46090	t99054
CLS04405	TTHERM_00292170	Contig21968.0.g12	t72493	o15981
CLS04405	Contig21968.0.g12	TTHERM_00292170	o15981	t72493
CLS04406	TTHERM_00688470	Contig19661.0.g109	t87724	o42568
CLS04406	TTHERM_00688470	Contig19661.0.g109	t87725	o42569
CLS04406	Contig19661.0.g109	TTHERM_00688470	o42568	t87724
CLS04406	Contig19661.0.g109	TTHERM_00688470	o42569	t87725
CLS04407	TTHERM_00703540	Contig715.1.g99	t1563	o54721
CLS04407	TTHERM_00703540	Contig715.1.g99	t1564	o54722
CLS04407	TTHERM_00703540	Contig715.1.g99	t1565	o54723
CLS04407	Contig715.1.g99	TTHERM_00703540	o54721	t1563
CLS04407	Contig715.1.g99	TTHERM_00703540	o54722	t1564
CLS04407	Contig715.1.g99	TTHERM_00703540	o54723	t1565
CLS04413	TTHERM_00522490	Contig20267.0.g73	t31570	o43624
CLS04413	Contig20267.0.g73	TTHERM_00522490	o43624	t31570
CLS04416	TTHERM_00013470	Contig19707.0.g83	t712	o42652
CLS04416	Contig19707.0.g83	TTHERM_00013470	o42652	t712
CLS04421	TTHERM_00474380	Contig14329.0.g35	t81489	o34335
CLS04421	TTHERM_00474380	Contig14329.0.g35	t81490	o34336
CLS04421	TTHERM_00474380	Contig14329.0.g35	t81491	o34337
CLS04421	Contig14329.0.g35	TTHERM_00474380	o34335	t81489
CLS04421	Contig14329.0.g35	TTHERM_00474380	o34336	t81490
CLS04421	Contig14329.0.g35	TTHERM_00474380	o34337	t81491
CLS04426	TTHERM_00836680	Contig21979.0.g71	t37117	o46394
CLS04426	TTHERM_00836680	Contig21979.0.g71	t37118	o46395
CLS04426	Contig21979.0.g71	TTHERM_00836680	o46394	t37117
CLS04426	Contig21979.0.g71	TTHERM_00836680	o46395	t37118
CLS04428	TTHERM_00941540	Contig17205.0.g110	t60739	o9906
CLS04428	Contig17205.0.g110	TTHERM_00941540	o9906	t60739
CLS04434	TTHERM_00985010	Contig6.0.g64	t7960	o53114
CLS04434	Contig6.0.g64	TTHERM_00985010	o53114	t7960
CLS04435	TTHERM_00538860	Contig9968.0.g55	t34359	o59091
CLS04435	TTHERM_00538860	Contig9968.0.g55	t34363	o59093
CLS04435	Contig9968.0.g55	TTHERM_00538860	o59091	t34359
CLS04435	Contig9968.0.g55	TTHERM_00538860	o59093	t34363
CLS04437	TTHERM_00455230	Contig121.1.g112	t82182	o3218
CLS04437	TTHERM_00455230	Contig121.1.g112	t82188	o3221
CLS04437	TTHERM_00455230	Contig121.1.g112	t82195	o3222
CLS04437	Contig121.1.g112	TTHERM_00455230	o3218	t82182
CLS04437	Contig121.1.g112	TTHERM_00455230	o3221	t82188
CLS04437	Contig121.1.g112	TTHERM_00455230	o3222	t82195
CLS04439	TTHERM_00497710	Contig14933.0.1.g44	t30956	o7155
CLS04439	TTHERM_00497710	Contig14933.0.1.g44	t30958	o7156
CLS04439	Contig14933.0.1.g44	TTHERM_00497710	o7155	t30956
CLS04439	Contig14933.0.1.g44	TTHERM_00497710	o7156	t30958
CLS04451	TTHERM_00136230	Contig9232.0.g12	t23634	o25820
CLS04451	Contig9232.0.g12	TTHERM_00136230	o25820	t23634
CLS04456	TTHERM_00137870	Contig22536.0.g85	t76117	o47163
CLS04456	Contig22536.0.g85	TTHERM_00137870	o47163	t76117
CLS04469	TTHERM_00519760	Contig11259.0.g51	t33307	o1874
CLS04469	TTHERM_00519760	Contig11259.0.g51	t33308	o1875
CLS04469	Contig11259.0.g51	TTHERM_00519760	o1874	t33307
CLS04469	Contig11259.0.g51	TTHERM_00519760	o1875	t33308
CLS04470	TTHERM_00136090	Contig20835.0.g23	t76327	o44532
CLS04470	Contig20835.0.g23	TTHERM_00136090	o44532	t76327
CLS04475	TTHERM_00444320	Contig3797.0.g32	t26566	o50013
CLS04475	Contig3797.0.g32	TTHERM_00444320	o50013	t26566
CLS04483	TTHERM_00502490	Contig5514.0.g39	t31337	o21234
CLS04483	TTHERM_00502490	Contig5514.0.g39	t31338	o21235
CLS04483	Contig5514.0.g39	TTHERM_00502490	o21234	t31337
CLS04483	Contig5514.0.g39	TTHERM_00502490	o21235	t31338
CLS04484	TTHERM_00532600	Contig21551.0.g90	t47463	o45614
CLS04484	Contig21551.0.g90	TTHERM_00532600	o45614	t47463
CLS04494	TTHERM_00391400	Contig3200.0.g75	t93962	o49082
CLS04494	Contig3200.0.g75	TTHERM_00391400	o49082	t93962
CLS04502	TTHERM_00188340	Contig18446.0.g36	t75325	o40560
CLS04502	TTHERM_00188340	Contig18446.0.g36	t75327	o40562
CLS04502	Contig18446.0.g36	TTHERM_00188340	o40560	t75325
CLS04502	Contig18446.0.g36	TTHERM_00188340	o40562	t75327
CLS04513	TTHERM_00637730	Contig13989.0.g94	t106330	o33675
CLS04513	Contig13989.0.g94	TTHERM_00637730	o33675	t106330
CLS04532	TTHERM_00938770	Contig13502.0.g75	t7037	o5171
CLS04532	Contig13502.0.g75	TTHERM_00938770	o5171	t7037
CLS04532	Contig13502.0.g75	TTHERM_00938770	o5172	t7040
CLS04534	TTHERM_00193510	Contig11494.0.g15	t5132	o2240
CLS04534	Contig11494.0.g15	TTHERM_00193510	o2240	t5132
CLS04541	TTHERM_00497860	Contig661.0.g52	t83182	o54047
CLS04541	Contig661.0.g52	TTHERM_00497860	o54047	t83182
CLS04548	TTHERM_00277500	Contig20641.0.0.g15	t21707	o14090
CLS04548	Contig20641.0.0.g15	TTHERM_00277500	o14090	t21707
CLS04549	TTHERM_00276060	Contig16131.0.g42	t73380	o37231
CLS04549	Contig16131.0.g42	TTHERM_00276060	o37231	t73380
CLS04556	TTHERM_00502170	Contig10200.0.g17	t31228	o27228
CLS04556	Contig10200.0.g17	TTHERM_00502170	o27228	t31228
CLS04568	TTHERM_00885860	Contig19381.0.1.g85	t48272	o12555
CLS04568	Contig19381.0.1.g85	TTHERM_00885860	o12555	t48272
CLS04571	TTHERM_00773410	Contig22017.0.g21	t16536	o46507
CLS04571	TTHERM_00773410	Contig22017.0.g21	t16537	o46508
CLS04571	Contig22017.0.g21	TTHERM_00773410	o46507	t16536
CLS04571	Contig22017.0.g21	TTHERM_00773410	o46508	t16537
CLS04590	TTHERM_00579270	Contig3371.0.0.g49	t35529	o18736
CLS04590	Contig3371.0.0.g49	TTHERM_00579270	o18736	t35529
CLS04600	TTHERM_00264980	Contig2878.0.g82	t64947	o18091
CLS04600	TTHERM_00264980	Contig2878.0.g82	t64952	o18096
CLS04600	TTHERM_00264980	Contig2878.0.g82	t64960	o18099
CLS04600	Contig2878.0.g82	TTHERM_00264980	o18091	t64947
CLS04600	Contig2878.0.g82	TTHERM_00264980	o18096	t64952
CLS04600	Contig2878.0.g82	TTHERM_00264980	o18099	t64960
CLS04624	TTHERM_00152050	Contig14857.0.g41	t24905	o7027
CLS04624	Contig14857.0.g41	TTHERM_00152050	o7027	t24905
CLS04648	TTHERM_00721710	Contig10272.0.g7	t55552	o392
CLS04648	TTHERM_00721710	Contig10272.0.g7	t55554	o393
CLS04648	Contig10272.0.g7	TTHERM_00721710	o392	t55552
CLS04648	Contig10272.0.g7	TTHERM_00721710	o393	t55554
CLS04652	TTHERM_01287970	Contig11714.0.g79	t66946	o2636
CLS04652	Contig11714.0.g79	TTHERM_01287970	o2636	t66946
CLS04673	TTHERM_00938760	Contig12246.0.g13	t60558	o3403
CLS04673	Contig12246.0.g13	TTHERM_00938760	o3403	t60558
CLS04677	TTHERM_00691900	Contig800.0.g9	t16235	o24180
CLS04677	TTHERM_00691900	Contig800.0.g9	t16237	o24182
CLS04677	Contig800.0.g9	TTHERM_00691900	o24180	t16235
CLS04677	Contig800.0.g9	TTHERM_00691900	o24182	t16237
CLS04682	TTHERM_01107240	Contig2680.0.g48	t38975	o48366
CLS04682	Contig2680.0.g48	TTHERM_01107240	o48366	t38975
CLS04687	TTHERM_00689970	Contig21701.0.g11	t36274	o45917
CLS04687	TTHERM_00689970	Contig21701.0.g11	t36275	o45918
CLS04687	Contig21701.0.g11	TTHERM_00689970	o45917	t36274
CLS04687	Contig21701.0.g11	TTHERM_00689970	o45918	t36275
CLS04700	TTHERM_00577350	Contig12153.0.g13	t92860	o3304
CLS04700	TTHERM_00577350	Contig12153.0.g13	t92863	o3305
CLS04700	Contig12153.0.g13	TTHERM_00577350	o3304	t92860
CLS04700	Contig12153.0.g13	TTHERM_00577350	o3305	t92863
CLS04702	TTHERM_00042690	Contig22860.0.0.g52	t97783	o47594
CLS04702	Contig22860.0.0.g52	TTHERM_00042690	o47594	t97783
CLS04705	TTHERM_00427420	Contig4630.0.g54	t50966	o51133
CLS04705	TTHERM_00427420	Contig4630.0.g54	t50967	o51134
CLS04705	TTHERM_00427420	Contig4630.0.g54	t50970	o51135
CLS04705	Contig4630.0.g54	TTHERM_00427420	o51133	t50966
CLS04705	Contig4630.0.g54	TTHERM_00427420	o51134	t50967
CLS04705	Contig4630.0.g54	TTHERM_00427420	o51135	t50970
CLS04713	TTHERM_00678560	Contig3928.0.g31	t86620	o19369
CLS04713	Contig3928.0.g31	TTHERM_00678560	o19369	t86620
CLS04717	TTHERM_00218490	Contig19351.0.g117	t25126	o42058
CLS04717	Contig19351.0.g117	TTHERM_00218490	o42058	t25126
CLS04719	TTHERM_01337340	Contig11548.0.1.g93	t39033	o2352
CLS04719	Contig11548.0.1.g93	TTHERM_01337340	o2352	t39033
CLS04740	TTHERM_00649400	Contig15751.0.0.g86	t16819	o36562
CLS04740	Contig15751.0.0.g86	TTHERM_00649400	o36562	t16819
CLS04743	TTHERM_00188369	Contig3933.0.g99	t22777	o19379
CLS04743	Contig3933.0.g99	TTHERM_00188369	o19379	t22777
CLS04748	TTHERM_00522810	Contig21033.0.g33	t31651	o14635
CLS04748	Contig21033.0.g33	TTHERM_00522810	o14635	t31651
CLS04755	TTHERM_00194710	Contig20652.0.g48	t59416	o14105
CLS04755	Contig20652.0.g48	TTHERM_00194710	o14105	t59416
CLS04759	TTHERM_00446110	Contig12610.0.g74	t79609	o3899
CLS04759	Contig12610.0.g74	TTHERM_00446110	o3899	t79609
CLS04762	TTHERM_00853080	Contig8672.0.g66	t100880	o56895
CLS04762	TTHERM_00853080	Contig8672.0.g66	t100881	o56896
CLS04762	TTHERM_00853080	Contig8672.0.g66	t100883	o56897
CLS04762	Contig8672.0.g66	TTHERM_00853080	o56895	t100880
CLS04762	Contig8672.0.g66	TTHERM_00853080	o56896	t100881
CLS04762	Contig8672.0.g66	TTHERM_00853080	o56897	t100883
CLS04765	TTHERM_00006190	Contig3410.0.g101	t361	o49433
CLS04765	TTHERM_00006190	Contig3410.0.g101	t363	o49435
CLS04765	Contig3410.0.g101	TTHERM_00006190	o49433	t361
CLS04765	Contig3410.0.g101	TTHERM_00006190	o49435	t363
CLS04770	TTHERM_01205230	Contig13888.0.g67	t66066	o5722
CLS04770	Contig13888.0.g67	TTHERM_01205230	o5722	t66066
CLS04774	TTHERM_00388440	Contig746.1.g14	t50174	o23565
CLS04774	TTHERM_00388440	Contig746.1.g14	t50175	o23566
CLS04774	TTHERM_00388440	Contig746.1.g14	t50178	o23567
CLS04774	TTHERM_00388440	Contig746.1.g14	t50179	o23568
CLS04774	Contig746.1.g14	TTHERM_00388440	o23565	t50174
CLS04774	Contig746.1.g14	TTHERM_00388440	o23566	t50175
CLS04774	Contig746.1.g14	TTHERM_00388440	o23567	t50178
CLS04774	Contig746.1.g14	TTHERM_00388440	o23568	t50179
CLS04783	TTHERM_00193910	Contig21319.0.g85	t59190	o45248
CLS04783	TTHERM_00193910	Contig21319.0.g85	t59191	o45249
CLS04783	Contig21319.0.g85	TTHERM_00193910	o45248	t59190
CLS04783	Contig21319.0.g85	TTHERM_00193910	o45249	t59191
CLS04793	TTHERM_00717840	Contig10887.0.g34	t98041	o1312
CLS04793	TTHERM_00717840	Contig10887.0.g34	t98044	o1313
CLS04793	Contig10887.0.g34	TTHERM_00717840	o1312	t98041
CLS04793	Contig10887.0.g34	TTHERM_00717840	o1313	t98044
CLS04796	TTHERM_00321740	Contig7647.0.g33	t14576	o23775
CLS04796	Contig7647.0.g33	TTHERM_00321740	o23775	t14576
CLS04798	TTHERM_00157790	Contig21985.0.g59	t99108	o46409
CLS04798	Contig21985.0.g59	TTHERM_00157790	o46409	t99108
CLS04807	TTHERM_00535620	Contig10969.0.g69	t84038	o1468
CLS04807	Contig10969.0.g69	TTHERM_00535620	o1468	t84038
CLS04807	Contig10969.0.g69	TTHERM_00535620	o1469	t84039
CLS04822	TTHERM_00151820	Contig22689.0.g71	t24875	o47384
CLS04822	Contig22689.0.g71	TTHERM_00151820	o47384	t24875
CLS04824	TTHERM_00584500	Contig6354.0.0.g59	t68892	o22116
CLS04824	Contig6354.0.0.g59	TTHERM_00584500	o22116	t68892
CLS04835	TTHERM_00399490	Contig14986.0.g2	t82509	o7270
CLS04835	Contig14986.0.g2	TTHERM_00399490	o7270	t82509
CLS04837	TTHERM_00579120	Contig20046.0.g35	t87025	o43231
CLS04837	Contig20046.0.g35	TTHERM_00579120	o43231	t87025
CLS04855	Contig16787.0.g3	TTHERM_00585430	o38219	t16469
CLS04857	TTHERM_00348940	Contig22227.0.g50	t79061	o46817
CLS04862	TTHERM_00444750	Contig18638.0.g16	t79464	o40850
CLS04862	Contig18638.0.g16	TTHERM_00444750	o40850	t79464
CLS04864	TTHERM_00218930	Contig10206.0.g13	t77937	o27235
CLS04864	TTHERM_00218930	Contig10206.0.g13	t77938	o27236
CLS04864	Contig10206.0.g13	TTHERM_00218930	o27235	t77937
CLS04864	Contig10206.0.g13	TTHERM_00218930	o27236	t77938
CLS04866	Contig8734.0.2.g6	TTHERM_00102740	o57009	t51933
CLS04870	TTHERM_00118680	Contig17195.0.g3	t41849	o38822
CLS04870	Contig17195.0.g3	TTHERM_00118680	o38822	t41849
CLS04875	TTHERM_00120920	Contig21343.0.g41	t93450	o15049
CLS04875	TTHERM_00120920	Contig21343.0.g41	t93451	o15050
CLS04875	TTHERM_00120920	Contig21343.0.g41	t93452	o15051
CLS04875	Contig21343.0.g41	TTHERM_00120920	o15049	t93450
CLS04875	Contig21343.0.g41	TTHERM_00120920	o15050	t93451
CLS04875	Contig21343.0.g41	TTHERM_00120920	o15051	t93452
CLS04877	TTHERM_01015860	Contig14391.0.g113	t88820	o6340
CLS04877	Contig14391.0.g113	TTHERM_01015860	o6340	t88820
CLS04881	TTHERM_00784320	Contig10935.0.g107	t42549	o28564
CLS04881	Contig10935.0.g107	TTHERM_00784320	o28564	t42549
CLS04884	TTHERM_00347930	Contig21279.0.g80	t26507	o45191
CLS04884	TTHERM_00347930	Contig21279.0.g80	t26508	o45192
CLS04884	Contig21279.0.g80	TTHERM_00347930	o45191	t26507
CLS04884	Contig21279.0.g80	TTHERM_00347930	o45192	t26508
CLS04886	TTHERM_00590030	Contig7752.0.g10	t85708	o23890
CLS04886	Contig7752.0.g10	TTHERM_00590030	o23890	t85708
CLS04890	TTHERM_00316160	Contig13946.0.g19	t18867	o5780
CLS04890	Contig13946.0.g19	TTHERM_00316160	o5780	t18867
CLS04895	TTHERM_00803680	Contig3279.0.3.g41	t91777	o49184
CLS04895	Contig3279.0.3.g41	TTHERM_00803680	o49184	t91777
CLS04904	TTHERM_00540310	Contig20357.0.g72	t34490	o13762
CLS04904	TTHERM_00540310	Contig20357.0.g72	t34491	o13763
CLS04904	Contig20357.0.g72	TTHERM_00540310	o13762	t34490
CLS04904	Contig20357.0.g72	TTHERM_00540310	o13763	t34491
CLS04906	TTHERM_00825610	Contig6710.0.g89	t18048	o22547
CLS04906	Contig6710.0.g89	TTHERM_00825610	o22547	t18048
CLS04947	TTHERM_00411530	Contig4825.0.g9	t82831	o51445
CLS04947	Contig4825.0.g9	TTHERM_00411530	o51445	t82831
CLS04954	TTHERM_00670330	Contig15298.0.g14	t86678	o7618
CLS04954	Contig15298.0.g14	TTHERM_00670330	o7618	t86678
CLS04977	TTHERM_00348770	Contig9405.0.g23	t26282	o26044
CLS04977	Contig9405.0.g23	TTHERM_00348770	o26044	t26282
CLS04979	TTHERM_00222320	Contig18600.0.g15	t8224	o40778
CLS04979	Contig18600.0.g15	TTHERM_00222320	o40778	t8224
CLS04983	TTHERM_00989460	Contig13334.0.g2	t61749	o32610
CLS04983	Contig13334.0.g2	TTHERM_00989460	o32610	t61749
CLS05002	TTHERM_00339610	Contig7554.0.g32	t72853	o55257
CLS05002	TTHERM_00339610	Contig7554.0.g32	t72854	o55258
CLS05002	TTHERM_00339610	Contig7554.0.g32	t72861	o55259
CLS05002	Contig7554.0.g32	TTHERM_00339610	o55257	t72853
CLS05002	Contig7554.0.g32	TTHERM_00339610	o55258	t72854
CLS05002	Contig7554.0.g32	TTHERM_00339610	o55259	t72861
CLS05012	TTHERM_00581510	Contig18095.0.g106	t45802	o10985
CLS05012	Contig18095.0.g106	TTHERM_00581510	o10985	t45802
CLS05015	TTHERM_01298570	Contig19378.0.g92	t67073	o12552
CLS05015	TTHERM_01298570	Contig19378.0.g92	t67075	o12553
CLS05015	Contig19378.0.g92	TTHERM_01298570	o12553	t67075
CLS05016	TTHERM_00145750	Contig17702.0.g39	t78836	o39591
CLS05016	Contig17702.0.g39	TTHERM_00145750	o39591	t78836
CLS05017	TTHERM_00316990	Contig14663.0.g53	t19023	o34875
CLS05017	Contig14663.0.g53	TTHERM_00316990	o34875	t19023
CLS05018	TTHERM_00649470	Contig10488.0.g77	t16836	o27708
CLS05018	Contig10488.0.g77	TTHERM_00649470	o27708	t16836
CLS05029	TTHERM_00190690	Contig12959.0.g59	t23012	o31975
CLS05029	Contig12959.0.g59	TTHERM_00190690	o31975	t23012
CLS05030	TTHERM_00579260	Contig22745.0.g71	t35510	o47458
CLS05030	Contig22745.0.g71	TTHERM_00579260	o47458	t35510
CLS05032	TTHERM_00784540	Contig1021.1.g99	t42502	o27245
CLS05032	Contig1021.1.g99	TTHERM_00784540	o27245	t42502
CLS05038	TTHERM_00252430	Contig17454.0.g50	t64197	o10209
CLS05038	Contig17454.0.g50	TTHERM_00252430	o10209	t64197
CLS05046	TTHERM_00392920	Contig14554.0.g56	t93884	o6594
CLS05046	TTHERM_00392920	Contig14554.0.g56	t93885	o6595
CLS05046	TTHERM_00392920	Contig14554.0.g56	t93887	o6596
CLS05046	Contig14554.0.g56	TTHERM_00392920	o6594	t93884
CLS05046	Contig14554.0.g56	TTHERM_00392920	o6595	t93885
CLS05046	Contig14554.0.g56	TTHERM_00392920	o6596	t93887
CLS05049	TTHERM_00648910	Contig15520.0.g51	t69313	o36199
CLS05049	Contig15520.0.g51	TTHERM_00648910	o36199	t69313
CLS05058	TTHERM_01298530	Contig19588.0.1.g52	t14237	o12834
CLS05058	Contig19588.0.1.g52	TTHERM_01298530	o12834	t14237
CLS05063	Contig16217.0.g92	TTHERM_00448900	o37331	t41092
CLS05075	TTHERM_00194160	Contig14046.0.g90	t59222	o5922
CLS05075	Contig14046.0.g90	TTHERM_00194160	o5922	t59222
CLS05084	TTHERM_00193760	Contig12519.0.g26	t59116	o3776
CLS05084	TTHERM_00193760	Contig12519.0.g26	t59117	o3777
CLS05084	Contig12519.0.g26	TTHERM_00193760	o3776	t59116
CLS05084	Contig12519.0.g26	TTHERM_00193760	o3777	t59117
CLS05085	TTHERM_00338110	Contig10447.0.g60	t19660	o658
CLS05085	Contig10447.0.g60	TTHERM_00338110	o658	t19660
CLS05087	TTHERM_01027530	Contig13182.0.g4	t91415	o32344
CLS05087	Contig13182.0.g4	TTHERM_01027530	o32344	t91415
CLS05091	TTHERM_00295060	Contig17085.0.g20	t74059	o9753
CLS05091	Contig17085.0.g20	TTHERM_00295060	o9753	t74059
CLS05092	TTHERM_01055700	Contig2134.0.g77	t40386	o45290
CLS05092	Contig2134.0.g77	TTHERM_01055700	o45290	t40386
CLS05096	TTHERM_00151250	Contig22585.0.g103	t24775	o16770
CLS05096	Contig22585.0.g103	TTHERM_00151250	o16770	t24775
CLS05114	TTHERM_00295100	Contig20704.0.g65	t74023	o14196
CLS05114	Contig20704.0.g65	TTHERM_00295100	o14196	t74023
CLS05118	TTHERM_00190870	Contig6594.0.g79	t23048	o22422
CLS05118	TTHERM_00190870	Contig6594.0.g79	t23050	o22424
CLS05118	TTHERM_00190870	Contig6594.0.g79	t23051	o22425
CLS05118	Contig6594.0.g79	TTHERM_00190870	o22422	t23048
CLS05118	Contig6594.0.g79	TTHERM_00190870	o22424	t23050
CLS05118	Contig6594.0.g79	TTHERM_00190870	o22425	t23051
CLS05123	TTHERM_00670590	Contig716.0.g25	t34949	o54733
CLS05123	Contig716.0.g25	TTHERM_00670590	o54732	t34948
CLS05123	Contig716.0.g25	TTHERM_00670590	o54733	t34949
CLS05138	TTHERM_00637820	Contig16472.0.g61	t106392	o37761
CLS05138	TTHERM_00637820	Contig16472.0.g61	t106394	o37762
CLS05138	TTHERM_00637820	Contig16472.0.g61	t106395	o37763
CLS05138	Contig16472.0.g61	TTHERM_00637820	o37761	t106392
CLS05138	Contig16472.0.g61	TTHERM_00637820	o37762	t106394
CLS05138	Contig16472.0.g61	TTHERM_00637820	o37763	t106395
CLS05139	TTHERM_00382110	Contig22126.0.g42	t102601	o46680
CLS05139	Contig22126.0.g42	TTHERM_00382110	o46680	t102601
CLS05150	TTHERM_00494900	Contig19374.0.g86	t29827	o42103
CLS05150	Contig19374.0.g86	TTHERM_00494900	o42103	t29827
CLS05153	TTHERM_00591560	Contig22653.0.g27	t85798	o16857
CLS05153	TTHERM_00591560	Contig22653.0.g27	t85799	o16858
CLS05153	TTHERM_00591560	Contig22653.0.g27	t85804	o16862
CLS05153	Contig22653.0.g27	TTHERM_00591560	o16857	t85798
CLS05153	Contig22653.0.g27	TTHERM_00591560	o16858	t85799
CLS05153	Contig22653.0.g27	TTHERM_00591560	o16862	t85804
CLS05159	TTHERM_01123970	Contig18914.0.g46	t48349	o11968
CLS05159	Contig18914.0.g46	TTHERM_01123970	o11968	t48349
CLS05163	TTHERM_01020630	Contig11687.0.g112	t90088	o29761
CLS05163	Contig11687.0.g112	TTHERM_01020630	o29761	t90088
CLS05166	TTHERM_01092460	Contig1404.1.g79	t94409	o33737
CLS05166	TTHERM_01092460	Contig1404.1.g79	t94416	o33742
CLS05166	TTHERM_01092460	Contig1404.1.g79	t94417	o33743
CLS05166	Contig1404.1.g79	TTHERM_01092460	o33737	t94409
CLS05166	Contig1404.1.g79	TTHERM_01092460	o33742	t94416
CLS05166	Contig1404.1.g79	TTHERM_01092460	o33743	t94417
CLS05176	TTHERM_00446000	Contig2665.0.g98	t79574	o48316
CLS05176	Contig2665.0.g98	TTHERM_00446000	o48316	t79574
CLS05177	TTHERM_00079230	Contig21752.0.g20	t98523	o45986
CLS05177	TTHERM_00079230	Contig21752.0.g20	t98524	o45987
CLS05177	Contig21752.0.g20	TTHERM_00079230	o45986	t98523
CLS05177	Contig21752.0.g20	TTHERM_00079230	o45987	t98524
CLS05178	TTHERM_00075580	Contig17474.0.g70	t98146	o39257
CLS05178	Contig17474.0.g70	TTHERM_00075580	o39257	t98146
CLS05188	TTHERM_00658950	Contig19123.0.g76	t33477	o12208
CLS05188	Contig19123.0.g76	TTHERM_00658950	o12208	t33477
CLS05194	TTHERM_00777280	Contig268.1.g39	t2908	o48350
CLS05194	Contig268.1.g39	TTHERM_00777280	o48350	t2908
CLS05202	TTHERM_00255680	Contig22712.0.g77	t10770	o47416
CLS05202	Contig22712.0.g77	TTHERM_00255680	o47416	t10770
CLS05206	TTHERM_00576890	Contig12896.0.g95	t41362	o4316
CLS05206	Contig12896.0.g95	TTHERM_00576890	o4316	t41362
CLS05214	TTHERM_00752170	Contig21914.0.g49	t56240	o15845
CLS05214	TTHERM_00752170	Contig21914.0.g49	t56241	o15846
CLS05214	TTHERM_00752170	Contig21914.0.g49	t56242	o15847
CLS05214	Contig21914.0.g49	TTHERM_00752170	o15845	t56240
CLS05214	Contig21914.0.g49	TTHERM_00752170	o15846	t56241
CLS05214	Contig21914.0.g49	TTHERM_00752170	o15847	t56242
CLS05222	TTHERM_00392890	Contig12086.0.g33	t93899	o3184
CLS05222	Contig12086.0.g33	TTHERM_00392890	o3184	t93899
CLS05223	TTHERM_00140960	Contig19462.0.g71	t25608	o42243
CLS05244	TTHERM_00334360	Contig7920.0.g38	t72551	o24081
CLS05244	TTHERM_00334360	Contig7920.0.g38	t72552	o24082
CLS05244	TTHERM_00334360	Contig7920.0.g38	t72554	o24083
CLS05244	Contig7920.0.g38	TTHERM_00334360	o24081	t72551
CLS05244	Contig7920.0.g38	TTHERM_00334360	o24082	t72552
CLS05244	Contig7920.0.g38	TTHERM_00334360	o24083	t72554
CLS05263	TTHERM_00498180	Contig6385.0.g21	t31035	o22176
CLS05263	Contig6385.0.g21	TTHERM_00498180	o22176	t31035
CLS05271	TTHERM_00812780	Contig6413.0.g98	t3519	o53728
CLS05271	TTHERM_00812780	Contig6413.0.g98	t3520	o53729
CLS05271	Contig6413.0.g98	TTHERM_00812780	o53728	t3519
CLS05271	Contig6413.0.g98	TTHERM_00812780	o53729	t3520
CLS05275	TTHERM_00424610	Contig9261.0.g81	t50809	o57875
CLS05275	Contig9261.0.g81	TTHERM_00424610	o57875	t50809
CLS05284	TTHERM_00327280	Contig3550.0.g84	t79792	o49642
CLS05284	Contig3550.0.g84	TTHERM_00327280	o49642	t79792
CLS05294	TTHERM_00161200	Contig1440.1.g130	t46915	o34407
CLS05294	Contig1440.1.g130	TTHERM_00161200	o34407	t46915
CLS05306	TTHERM_00826920	Contig6369.0.g40	t57804	o22141
CLS05306	Contig6369.0.g40	TTHERM_00826920	o22141	t57804
CLS05307	TTHERM_01220370	Contig11702.0.g94	t12935	o2608
CLS05307	TTHERM_01220370	Contig11702.0.g94	t12936	o2609
CLS05307	Contig11702.0.g94	TTHERM_01220370	o2608	t12935
CLS05307	Contig11702.0.g94	TTHERM_01220370	o2609	t12936
CLS05313	TTHERM_00370910	Contig21006.0.0.g94	t74455	o14617
CLS05313	Contig21006.0.0.g94	TTHERM_00370910	o14617	t74455
CLS05323	TTHERM_00294800	Contig7568.0.g98	t21181	o55287
CLS05323	TTHERM_00294800	Contig7568.0.g98	t21183	o55289
CLS05323	TTHERM_00294800	Contig7568.0.g98	t21184	o55290
CLS05323	Contig7568.0.g98	TTHERM_00294800	o55287	t21181
CLS05323	Contig7568.0.g98	TTHERM_00294800	o55289	t21183
CLS05323	Contig7568.0.g98	TTHERM_00294800	o55290	t21184
CLS05326	TTHERM_00471830	Contig18962.0.g37	t71608	o41403
CLS05326	Contig18962.0.g37	TTHERM_00471830	o41403	t71608
CLS05353	TTHERM_00782090	Contig21340.0.0.g39	t42564	o45294
CLS05353	TTHERM_00782090	Contig21340.0.0.g39	t42565	o45295
CLS05353	Contig21340.0.0.g39	TTHERM_00782090	o45294	t42564
CLS05353	Contig21340.0.0.g39	TTHERM_00782090	o45295	t42565
CLS05367	TTHERM_00683100	Contig8321.0.g46	t35682	o56435
CLS05367	Contig8321.0.g46	TTHERM_00683100	o56435	t35682
CLS05382	TTHERM_00248430	Contig18844.0.g103	t9868	o41182
CLS05382	Contig18844.0.g103	TTHERM_00248430	o41182	t9868
CLS05384	TTHERM_00101360	Contig22138.0.g18	t51837	o16313
CLS05384	TTHERM_00101360	Contig22138.0.g18	t51838	o16314
CLS05384	Contig22138.0.g18	TTHERM_00101360	o16313	t51837
CLS05384	Contig22138.0.g18	TTHERM_00101360	o16314	t51838
CLS05385	TTHERM_00467959	Contig19089.0.g58	t29316	o41595
CLS05385	TTHERM_00467959	Contig19089.0.g58	t29317	o41596
CLS05385	Contig19089.0.g58	TTHERM_00467959	o41595	t29316
CLS05385	Contig19089.0.g58	TTHERM_00467959	o41596	t29317
CLS05394	TTHERM_00351169	Contig9317.0.g2	t26207	o25929
CLS05394	Contig9317.0.g2	TTHERM_00351169	o25929	t26207
CLS05406	TTHERM_00077220	Contig4281.0.g49	t46421	o50662
CLS05406	Contig4281.0.g49	TTHERM_00077220	o50662	t46421
CLS05408	TTHERM_00957550	Contig7245.0.g15	t61196	o54869
CLS05408	Contig7245.0.g15	TTHERM_00957550	o54869	t61196
CLS05412	TTHERM_00053830	Contig51.1.g13	t28373	o20699
CLS05412	Contig51.1.g13	TTHERM_00053830	o20699	t28373
CLS05419	TTHERM_00497270	Contig19016.0.g57	t30910	o41508
CLS05419	Contig19016.0.g57	TTHERM_00497270	o41508	t30910
CLS05421	TTHERM_00136040	Contig239.1.g136	t76358	o17433
CLS05421	Contig239.1.g136	TTHERM_00136040	o17433	t76358
CLS05429	TTHERM_00077170	Contig7958.0.1.g71	t98335	o55909
CLS05429	Contig7958.0.1.g71	TTHERM_00077170	o55909	t98335
CLS05440	TTHERM_00188400	Contig13261.0.g94	t75329	o32478
CLS05440	Contig13261.0.g94	TTHERM_00188400	o32478	t75329
CLS05451	TTHERM_00945270	Contig617.0.g94	t60905	o21915
CLS05451	TTHERM_00945270	Contig617.0.g94	t60906	o21916
CLS05451	TTHERM_00945270	Contig617.0.g94	t60908	o21917
CLS05451	TTHERM_00945270	Contig617.0.g94	t60909	o21918
CLS05451	Contig617.0.g94	TTHERM_00945270	o21915	t60905
CLS05451	Contig617.0.g94	TTHERM_00945270	o21916	t60906
CLS05451	Contig617.0.g94	TTHERM_00945270	o21917	t60908
CLS05451	Contig617.0.g94	TTHERM_00945270	o21918	t60909
CLS05452	TTHERM_00790950	Contig7403.0.g67	t2976	o55046
CLS05452	Contig7403.0.g67	TTHERM_00790950	o55046	t2976
CLS05461	TTHERM_00706270	Contig13295.0.g5	t37303	o4913
CLS05461	TTHERM_00706270	Contig13295.0.g5	t37304	o4914
CLS05461	Contig13295.0.g5	TTHERM_00706270	o4913	t37303
CLS05461	Contig13295.0.g5	TTHERM_00706270	o4914	t37304
CLS05463	TTHERM_00923100	Contig915.0.g63	t6026	o57696
CLS05463	Contig915.0.g63	TTHERM_00923100	o57696	t6026
CLS05487	TTHERM_00299770	Contig10449.0.g66	t20471	o27640
CLS05487	Contig10449.0.g66	TTHERM_00299770	o27640	t20471
CLS05490	TTHERM_00070740	Contig10393.0.g62	t80583	o582
CLS05490	TTHERM_00070740	Contig10393.0.g62	t80584	o583
CLS05490	Contig10393.0.g62	TTHERM_00070740	o582	t80583
CLS05490	Contig10393.0.g62	TTHERM_00070740	o583	t80584
CLS05493	TTHERM_00688460	Contig14336.0.g54	t36173	o6252
CLS05493	TTHERM_00688460	Contig14336.0.g54	t36174	o6253
CLS05493	Contig14336.0.g54	TTHERM_00688460	o6252	t36173
CLS05493	Contig14336.0.g54	TTHERM_00688460	o6253	t36174
CLS05494	TTHERM_00316590	Contig6141.0.g63	t18989	o53336
CLS05494	Contig6141.0.g63	TTHERM_00316590	o53336	t18989
CLS05496	TTHERM_00440610	Contig11547.0.g91	t81176	o29500
CLS05496	TTHERM_00440610	Contig11547.0.g91	t81193	o29505
CLS05496	Contig11547.0.g91	TTHERM_00440610	o29500	t81176
CLS05496	Contig11547.0.g91	TTHERM_00440610	o29503	t81177
CLS05496	Contig11547.0.g91	TTHERM_00440610	o29505	t81193
CLS05506	TTHERM_00382290	Contig15105.0.g32	t49886	o35563
CLS05506	TTHERM_00382290	Contig15105.0.g32	t49887	o35564
CLS05506	TTHERM_00382290	Contig15105.0.g32	t49888	o35565
CLS05506	Contig15105.0.g32	TTHERM_00382290	o35563	t49886
CLS05506	Contig15105.0.g32	TTHERM_00382290	o35564	t49887
CLS05506	Contig15105.0.g32	TTHERM_00382290	o35565	t49888
CLS05511	TTHERM_00763030	Contig17479.0.g74	t88194	o39268
CLS05511	Contig17479.0.g74	TTHERM_00763030	o39268	t88194
CLS05513	TTHERM_01146060	Contig19795.0.g36	t12190	o13046
CLS05513	Contig19795.0.g36	TTHERM_01146060	o13046	t12190
CLS00874	TTHERM_00529860	Contig6859.0.g11	t18163	o54405
CLS00874	TTHERM_00529860	Contig6859.0.g11	t18164	o54406
CLS00874	Contig6859.0.g11	TTHERM_00529860	o54405	t18163
CLS00874	Contig6859.0.g11	TTHERM_00529860	o54406	t18164
CLS00876	TTHERM_00388640	Contig14352.0.g52	t103052	o34361
CLS00876	TTHERM_00388640	Contig14352.0.g52	t103053	o34362
CLS00876	Contig14352.0.g52	TTHERM_00388640	o34361	t103052
CLS00876	Contig14352.0.g52	TTHERM_00388640	o34362	t103053
CLS00878	TTHERM_00497960	Contig22245.0.g37	t83203	o16469
CLS00878	Contig22245.0.g37	TTHERM_00497960	o16469	t83203
CLS00883	TTHERM_00077110	Contig18815.0.g94	t98308	o11823
CLS00883	Contig18815.0.g94	TTHERM_00077110	o11823	t98308
CLS00884	TTHERM_01055410	Contig15786.0.g77	t91816	o36617
CLS00884	Contig15786.0.g77	TTHERM_01055410	o36617	t91816
CLS00885	TTHERM_00584800	Contig18903.0.g95	t16301	o11939
CLS00885	Contig18903.0.g95	TTHERM_00584800	o11939	t16301
CLS00887	TTHERM_01084190	Contig18874.0.g91	t39770	o41230
CLS00887	Contig18874.0.g91	TTHERM_01084190	o41230	t39770
CLS00889	TTHERM_01093520	Contig21459.0.g78	t40029	o45502
CLS00889	TTHERM_01093520	Contig21459.0.g78	t40031	o45504
CLS00889	Contig21459.0.g78	TTHERM_01093520	o45502	t40029
CLS00889	Contig21459.0.g78	TTHERM_01093520	o45504	t40031
CLS00890	TTHERM_00526760	Contig12.0.g76	t85005	o30336
CLS00890	Contig12.0.g76	TTHERM_00526760	o30336	t85005
CLS00894	TTHERM_00703830	Contig22695.0.g48	t55211	o47402
CLS00894	Contig22695.0.g48	TTHERM_00703830	o47402	t55211
CLS00895	TTHERM_01345810	Contig5227.0.g53	t40020	o20865
CLS00895	TTHERM_01345810	Contig5227.0.g53	t40025	o20869
CLS00895	Contig5227.0.g53	TTHERM_01345810	o20865	t40020
CLS00895	Contig5227.0.g53	TTHERM_01345810	o20869	t40025
CLS00896	TTHERM_00263309	Contig11826.0.g61	t64890	o2770
CLS00896	Contig11826.0.g61	TTHERM_00263309	o2770	t64890
CLS00897	TTHERM_01075640	Contig20776.0.g62	t10359	o14325
CLS00897	TTHERM_01075640	Contig20776.0.g62	t10360	o14327
CLS00897	Contig20776.0.g62	TTHERM_01075640	o14325	t10359
CLS00897	Contig20776.0.g62	TTHERM_01075640	o14327	t10360
CLS00898	TTHERM_00446430	Contig21142.0.g101	t79660	o44941
CLS00898	Contig21142.0.g101	TTHERM_00446430	o44941	t79660
CLS00900	TTHERM_00338210	Contig19269.0.g49	t72766	o12435
CLS00900	TTHERM_00338210	Contig19269.0.g49	t72767	o12437
CLS00900	Contig19269.0.g49	TTHERM_00338210	o12435	t72766
CLS00900	Contig19269.0.g49	TTHERM_00338210	o12437	t72767
CLS00901	TTHERM_00297140	Contig861.1.g24	t73690	o25009
CLS00901	Contig861.1.g24	TTHERM_00297140	o25009	t73690
CLS00907	TTHERM_00444570	Contig8621.0.g10	t26644	o56808
CLS00907	Contig8621.0.g10	TTHERM_00444570	o56808	t26644
CLS00909	TTHERM_01444910	Contig16260.0.g37	t49478	o37392
CLS00909	Contig16260.0.g37	TTHERM_01444910	o37392	t49478
CLS00911	TTHERM_00670500	Contig1206.0.g42	t34922	o30456
CLS00911	TTHERM_00670500	Contig1206.0.g42	t34923	o30457
CLS00911	Contig1206.0.g42	TTHERM_00670500	o30456	t34922
CLS00911	Contig1206.0.g42	TTHERM_00670500	o30457	t34923
CLS00915	TTHERM_00023950	Contig19359.0.g114	t1067	o42084
CLS00915	Contig19359.0.g114	TTHERM_00023950	o42084	t1067
CLS00921	TTHERM_00310530	Contig10054.0.1.g102	t75268	o27008
CLS00921	Contig10054.0.1.g102	TTHERM_00310530	o27008	t75268
CLS00926	TTHERM_00941400	Contig21276.0.g90	t60694	o45182
CLS00926	TTHERM_00941400	Contig21276.0.g90	t60695	o45183
CLS00926	Contig21276.0.g90	TTHERM_00941400	o45182	t60694
CLS00926	Contig21276.0.g90	TTHERM_00941400	o45183	t60695
CLS00928	TTHERM_00926950	Contig3893.0.g71	t6124	o19325
CLS00928	Contig3893.0.g71	TTHERM_00926950	o19325	t6124
CLS00929	TTHERM_00444670	Contig7273.0.g45	t79427	o23346
CLS00929	Contig7273.0.g45	TTHERM_00444670	o23346	t79427
CLS00931	TTHERM_00444510	Contig22564.0.g70	t79398	o16760
CLS00931	TTHERM_00444510	Contig22564.0.g70	t79399	o16761
CLS00931	Contig22564.0.g70	TTHERM_00444510	o16760	t79398
CLS00931	Contig22564.0.g70	TTHERM_00444510	o16761	t79399
CLS00934	TTHERM_01262870	Contig10993.0.g27	t66740	o28638
CLS00934	Contig10993.0.g27	TTHERM_01262870	o28638	t66740
CLS00937	TTHERM_00219330	Contig15830.0.0.g44	t77983	o8262
CLS00937	Contig15830.0.0.g44	TTHERM_00219330	o8262	t77983
CLS00938	TTHERM_01260780	Contig651.0.g7	t66679	o22313
CLS00938	Contig651.0.g7	TTHERM_01260780	o22313	t66679
CLS00940	TTHERM_00221140	Contig17366.0.g58	t78210	o39074
CLS00940	Contig17366.0.g58	TTHERM_00221140	o39074	t78210
CLS00947	TTHERM_00659070	Contig5693.0.g33	t85501	o21404
CLS00947	Contig5693.0.g33	TTHERM_00659070	o21404	t85501
CLS00955	TTHERM_00773500	Contig12765.0.g65	t69203	o4141
CLS00955	TTHERM_00773500	Contig12765.0.g65	t69204	o4142
CLS00955	Contig12765.0.g65	TTHERM_00773500	o4141	t69203
CLS00955	Contig12765.0.g65	TTHERM_00773500	o4142	t69204
CLS00960	TTHERM_00157930	Contig15253.0.g20	t99059	o35743
CLS00960	TTHERM_00157930	Contig15253.0.g20	t99060	o35744
CLS00960	Contig15253.0.g20	TTHERM_00157930	o35743	t99059
CLS00960	Contig15253.0.g20	TTHERM_00157930	o35744	t99060
CLS00961	TTHERM_00471920	Contig11900.0.g25	t71624	o30140
CLS00961	Contig11900.0.g25	TTHERM_00471920	o30140	t71624
CLS00965	TTHERM_00829380	Contig19511.0.g119	t4305	o42337
CLS00965	Contig19511.0.g119	TTHERM_00829380	o42337	t4305
CLS00967	TTHERM_00213600	Contig21432.0.g8	t6966	o15165
CLS00967	TTHERM_00213600	Contig21432.0.g8	t6970	o15167
CLS00967	Contig21432.0.g8	TTHERM_00213600	o15165	t6966
CLS00967	Contig21432.0.g8	TTHERM_00213600	o15167	t6970
CLS00969	TTHERM_00004830	Contig13068.0.g30	t269	o32151
CLS00969	TTHERM_00004830	Contig13068.0.g30	t270	o32152
CLS00969	Contig13068.0.g30	TTHERM_00004830	o32151	t269
CLS00969	Contig13068.0.g30	TTHERM_00004830	o32152	t270
CLS00975	TTHERM_00456870	Contig22039.0.g109	t82365	o16117
CLS00975	Contig22039.0.g109	TTHERM_00456870	o16117	t82365
CLS00976	TTHERM_00723110	Contig11034.0.g67	t68355	o1586
CLS00976	TTHERM_00723110	Contig11034.0.g67	t68358	o1587
CLS00976	TTHERM_00723110	Contig11034.0.g67	t68359	o1588
CLS00976	Contig11034.0.g67	TTHERM_00723110	o1586	t68355
CLS00976	Contig11034.0.g67	TTHERM_00723110	o1587	t68358
CLS00976	Contig11034.0.g67	TTHERM_00723110	o1588	t68359
CLS00984	TTHERM_00412070	Contig22082.0.g97	t82923	o16222
CLS00984	TTHERM_00412070	Contig22082.0.g97	t82924	o16223
CLS00984	TTHERM_00412070	Contig22082.0.g97	t82929	o16225
CLS00984	Contig22082.0.g97	TTHERM_00412070	o16222	t82923
CLS00984	Contig22082.0.g97	TTHERM_00412070	o16223	t82924
CLS00984	Contig22082.0.g97	TTHERM_00412070	o16225	t82929
CLS00988	TTHERM_00624660	Contig11771.0.g78	t42726	o29915
CLS00988	TTHERM_00624660	Contig11771.0.g78	t42727	o29916
CLS00988	Contig11771.0.g78	TTHERM_00624660	o29914	t42725
CLS00988	Contig11771.0.g78	TTHERM_00624660	o29915	t42726
CLS00988	Contig11771.0.g78	TTHERM_00624660	o29916	t42727
CLS00992	TTHERM_00068140	Contig2793.0.g103	t27895	o48484
CLS00992	Contig2793.0.g103	TTHERM_00068140	o48484	t27895
CLS00994	TTHERM_01347910	Contig12475.0.g1	t67858	o31115
CLS00994	TTHERM_01347910	Contig12475.0.g1	t67860	o31117
CLS00994	TTHERM_01347910	Contig12475.0.g1	t67861	o31118
CLS00994	Contig12475.0.g1	TTHERM_01347910	o31115	t67858
CLS00994	Contig12475.0.g1	TTHERM_01347910	o31117	t67860
CLS00994	Contig12475.0.g1	TTHERM_01347910	o31118	t67861
CLS00997	TTHERM_00616340	Contig17686.0.g40	t33696	o10478
CLS00997	Contig17686.0.g40	TTHERM_00616340	o10478	t33696
CLS01000	TTHERM_00149630	Contig21034.0.g40	t77360	o44824
CLS01000	TTHERM_00149630	Contig21034.0.g40	t77361	o44825
CLS01000	Contig21034.0.g40	TTHERM_00149630	o44824	t77360
CLS01000	Contig21034.0.g40	TTHERM_00149630	o44825	t77361
CLS01004	TTHERM_00600100	Contig21156.0.g73	t71260	o14843
CLS01004	TTHERM_00600100	Contig21156.0.g73	t71261	o14844
CLS01004	TTHERM_00600100	Contig21156.0.g73	t71263	o14847
CLS01004	Contig21156.0.g73	TTHERM_00600100	o14843	t71260
CLS01004	Contig21156.0.g73	TTHERM_00600100	o14844	t71261
CLS01004	Contig21156.0.g73	TTHERM_00600100	o14847	t71263
CLS01006	TTHERM_00077460	Contig18339.0.g93	t98375	o40461
CLS01006	Contig18339.0.g93	TTHERM_00077460	o40461	t98375
CLS01009	TTHERM_00077050	Contig22114.0.g34	t46383	o46663
CLS01009	TTHERM_00077050	Contig22114.0.g34	t46385	o46664
CLS01009	TTHERM_00077050	Contig22114.0.g34	t46387	o46667
CLS01009	Contig22114.0.g34	TTHERM_00077050	o46663	t46383
CLS01009	Contig22114.0.g34	TTHERM_00077050	o46664	t46385
CLS01009	Contig22114.0.g34	TTHERM_00077050	o46667	t46387
CLS01012	TTHERM_00225870	Contig4846.0.g110	t62258	o51457
CLS01012	Contig4846.0.g110	TTHERM_00225870	o51457	t62258
CLS01018	TTHERM_00371120	Contig162.0.g3	t21464	o8687
CLS01018	Contig162.0.g3	TTHERM_00371120	o8687	t21464
CLS01022	TTHERM_00037219	Contig2890.0.g87	t97484	o18132
CLS01022	TTHERM_00037219	Contig2890.0.g87	t97485	o18133
CLS01022	Contig2890.0.g87	TTHERM_00037219	o18132	t97484
CLS01022	Contig2890.0.g87	TTHERM_00037219	o18133	t97485
CLS01024	TTHERM_00494730	Contig16946.0.g34	t82151	o9589
CLS01024	Contig16946.0.g34	TTHERM_00494730	o9589	t82151
CLS01028	TTHERM_00562810	Contig18702.0.g87	t32600	o40957
CLS01028	TTHERM_00562810	Contig18702.0.g87	t32602	o40958
CLS01028	TTHERM_00562810	Contig18702.0.g87	t32605	o40960
CLS01028	Contig18702.0.g87	TTHERM_00562810	o40957	t32600
CLS01028	Contig18702.0.g87	TTHERM_00562810	o40958	t32602
CLS01028	Contig18702.0.g87	TTHERM_00562810	o40960	t32605
CLS01035	TTHERM_00316290	Contig15239.0.g117	t18912	o7538
CLS01035	TTHERM_00316290	Contig15239.0.g117	t18913	o7539
CLS01035	Contig15239.0.g117	TTHERM_00316290	o7538	t18912
CLS01035	Contig15239.0.g117	TTHERM_00316290	o7539	t18913
CLS01037	TTHERM_00316560	Contig4578.0.g7	t18973	o51063
CLS01037	Contig4578.0.g7	TTHERM_00316560	o51063	t18973
CLS01042	TTHERM_00101310	Contig15740.0.g80	t51823	o36534
CLS01042	Contig15740.0.g80	TTHERM_00101310	o36534	t51823
CLS01045	TTHERM_00895820	Contig13459.0.g8	t58912	o32831
CLS01045	TTHERM_00895820	Contig13459.0.g8	t58915	o32832
CLS01045	Contig13459.0.g8	TTHERM_00895820	o32831	t58912
CLS01045	Contig13459.0.g8	TTHERM_00895820	o32832	t58915
CLS01047	TTHERM_00426220	Contig2439.0.g80	t50938	o17516
CLS01047	TTHERM_00426220	Contig2439.0.g80	t50940	o17517
CLS01047	Contig2439.0.g80	TTHERM_00426220	o17516	t50938
CLS01047	Contig2439.0.g80	TTHERM_00426220	o17517	t50940
CLS01055	TTHERM_00703910	Contig3653.0.g111	t55225	o19036
CLS01055	Contig3653.0.g111	TTHERM_00703910	o19036	t55225
CLS01058	TTHERM_00148730	Contig6435.0.g97	t24425	o22231
CLS01058	Contig6435.0.g97	TTHERM_00148730	o22231	t24425
CLS01060	TTHERM_00548030	Contig1164.1.g32	t86334	o2498
CLS01060	Contig1164.1.g32	TTHERM_00548030	o2498	t86334
CLS01063	TTHERM_01085570	Contig6560.0.g89	t39294	o22376
CLS01063	TTHERM_01085570	Contig6560.0.g89	t39295	o22377
CLS01063	TTHERM_01085570	Contig6560.0.g89	t39296	o22378
[truncated: 473 more rows]
