# Supplementary material for: Evolution of the Exon-Intron Structure in Ciliate Genomes
Source: PLoS One. 2016 Sep 7;11(9):e0161476. doi: 10.1371/journal.pone.0161476 (PMC5014332; doi:10.1371/journal.pone.0161476)
Supplement: S2 File — Tables include COG IDs, protein IDs, and corresponding intron IDs. Conserved introns were identified as described in Methods (“Identification of conserved introns”). (ZIP) [file pone.0161476.s006.zip › Cistrons__Tetrahymena_Stylonychia.csv]

CLS03459	TTHERM_00564150	Contig4500.g4807	t84702	s5381
CLS03459	Contig4500.g4807	TTHERM_00564150	s5381	t84702
CLS03465	TTHERM_00161000	Contig14988.g15980	t98845	s17855
CLS03465	Contig14988.g15980	TTHERM_00161000	s17855	t98845
CLS03470	TTHERM_00502380	Contig4275.g4583	t31325	s28363
CLS03470	TTHERM_00502380	Contig4275.g4583	t31326	s28364
CLS03470	Contig4275.g4583	TTHERM_00502380	s28363	t31325
CLS03470	Contig4275.g4583	TTHERM_00502380	s28364	t31326
CLS03471	TTHERM_00502190	Contig14518.g15468	t31234	s17307
CLS03471	Contig14518.g15468	TTHERM_00502190	s17307	t31234
CLS03493	TTHERM_00446090	Contig9702.g10377	t26749	s11646
CLS03493	Contig9702.g10377	TTHERM_00446090	s11646	t26749
CLS03506	TTHERM_01457080	Contig8056.g8602	t102405	s32397
CLS03506	Contig8056.g8602	TTHERM_01457080	s32397	t102405
CLS03509	TTHERM_00589920	Contig16255.g17316	t33935	s19284
CLS03509	Contig16255.g17316	TTHERM_00589920	s19284	t33935
CLS03511	TTHERM_00444520	Contig9107.g9743	t26619	s33646
CLS03511	Contig9107.g9743	TTHERM_00444520	s33646	t26619
CLS03515	TTHERM_00193860	Contig18842.g19991	t5219	s43857
CLS03515	TTHERM_00193860	Contig18842.g19991	t5221	s43858
CLS03515	Contig18842.g19991	TTHERM_00193860	s43857	t5219
CLS03515	Contig18842.g19991	TTHERM_00193860	s43858	t5221
CLS03529	TTHERM_01132890	Contig16692.g17787	t12054	s19818
CLS03529	TTHERM_01132890	Contig16692.g17787	t12055	s19819
CLS03529	Contig16692.g17787	TTHERM_01132890	s19818	t12054
CLS03529	Contig16692.g17787	TTHERM_01132890	s19819	t12055
CLS03531	TTHERM_00692970	Contig4663.g4975	t38216	s5558
CLS03531	TTHERM_00692970	Contig4663.g4975	t38217	s5559
CLS03531	TTHERM_00692970	Contig4663.g4975	t38222	s5561
CLS03531	Contig4663.g4975	TTHERM_00692970	s5558	t38216
CLS03531	Contig4663.g4975	TTHERM_00692970	s5559	t38217
CLS03531	Contig4663.g4975	TTHERM_00692970	s5561	t38222
CLS03547	TTHERM_01194940	Contig12537.g13381	t12640	s37248
CLS03547	Contig12537.g13381	TTHERM_01194940	s37248	t12640
CLS03572	Contig4242.g4547	TTHERM_00137610	s28335	t23582
CLS03582	TTHERM_00565590	Contig8288.g8846	t32775	s32705
CLS03582	Contig8288.g8846	TTHERM_00565590	s32705	t32775
CLS03602	TTHERM_00295610	Contig8788.g9382	t20956	s10544
CLS03602	TTHERM_00295610	Contig8788.g9382	t20957	s10545
CLS03602	Contig8788.g9382	TTHERM_00295610	s10544	t20956
CLS03602	Contig8788.g9382	TTHERM_00295610	s10545	t20957
CLS03608	TTHERM_00101150	Contig5891.g6311	t51785	s7042
CLS03608	Contig5891.g6311	TTHERM_00101150	s7042	t51785
CLS03634	TTHERM_00030500	Contig13330.g14227	t97163	s16050
CLS03634	Contig13330.g14227	TTHERM_00030500	s16050	t97163
CLS03671	TTHERM_00145910	Contig13673.g14577	t25973	s16381
CLS03671	Contig13673.g14577	TTHERM_00145910	s16381	t25973
CLS03675	TTHERM_00013500	Contig11458.g12258	t54487	s13775
CLS03675	Contig11458.g12258	TTHERM_00013500	s13775	t54487
CLS03675	Contig11458.g12258	TTHERM_00013500	s13777	t54492
CLS03680	TTHERM_00835120	Contig5606.g6000	t58042	s29799
CLS03680	Contig5606.g6000	TTHERM_00835120	s29799	t58042
CLS03682	TTHERM_00637660	Contig18404.g19546	t106297	s43445
CLS03682	TTHERM_00637660	Contig18404.g19546	t106304	s43446
CLS03682	TTHERM_00637660	Contig18404.g19546	t106307	s43449
CLS03682	Contig18404.g19546	TTHERM_00637660	s43445	t106297
CLS03682	Contig18404.g19546	TTHERM_00637660	s43446	t106304
CLS03682	Contig18404.g19546	TTHERM_00637660	s43449	t106307
CLS03685	TTHERM_00382120	Contig19448.g20620	t102605	s44497
CLS03685	TTHERM_00382120	Contig19448.g20620	t102608	s44498
CLS03685	Contig19448.g20620	TTHERM_00382120	s44497	t102605
CLS03685	Contig19448.g20620	TTHERM_00382120	s44498	t102608
CLS03688	TTHERM_00825110	Contig13915.g14857	t70719	s38830
CLS03688	Contig13915.g14857	TTHERM_00825110	s38830	t70719
CLS03690	TTHERM_00463240	Contig12789.g13640	t43685	s15390
CLS03690	Contig12789.g13640	TTHERM_00463240	s15390	t43685
CLS03719	Contig8860.g9464	TTHERM_00336030	s33328	t72735
CLS03752	TTHERM_00399210	Contig4098.g4386	t30249	s28184
CLS03752	TTHERM_00399210	Contig4098.g4386	t30250	s28185
CLS03752	TTHERM_00399210	Contig4098.g4386	t30251	s28186
CLS03752	Contig4098.g4386	TTHERM_00399210	s28184	t30249
CLS03752	Contig4098.g4386	TTHERM_00399210	s28185	t30250
CLS03752	Contig4098.g4386	TTHERM_00399210	s28186	t30251
CLS03754	TTHERM_00787070	Contig5439.g5813	t90001	s6520
CLS03754	Contig5439.g5813	TTHERM_00787070	s6520	t90001
CLS03770	TTHERM_00263130	Contig12678.g13536	t11272	s15290
CLS03770	Contig12678.g13536	TTHERM_00263130	s15290	t11272
CLS03805	TTHERM_00285630	Contig8711.g9296	t72210	s10460
CLS03805	TTHERM_00285630	Contig8711.g9296	t72213	s10461
CLS03805	Contig8711.g9296	TTHERM_00285630	s10460	t72210
CLS03805	Contig8711.g9296	TTHERM_00285630	s10461	t72213
CLS03815	TTHERM_01129740	Contig5613.g6007	t42888	s29807
CLS03815	Contig5613.g6007	TTHERM_01129740	s29807	t42888
CLS03823	TTHERM_00695750	Contig6694.g7161	t94673	s8003
CLS03823	Contig6694.g7161	TTHERM_00695750	s8003	t94673
CLS03834	TTHERM_00522420	Contig8350.g8900	t83754	s32751
CLS03834	Contig8350.g8900	TTHERM_00522420	s32751	t83754
CLS03842	TTHERM_00431340	Contig5115.g5476	t99975	s6126
CLS03842	Contig5115.g5476	TTHERM_00431340	s6126	t99975
CLS03843	TTHERM_00885770	Contig10430.g11125	t48260	s12419
CLS03843	Contig10430.g11125	TTHERM_00885770	s12419	t48260
CLS03848	TTHERM_00752160	Contig16239.g17296	t2545	s41193
CLS03848	Contig16239.g17296	TTHERM_00752160	s41193	t2545
CLS03854	TTHERM_00106940	Contig12222.g13060	t52141	s36913
CLS03854	TTHERM_00106940	Contig12222.g13060	t52142	s36915
CLS03854	Contig12222.g13060	TTHERM_00106940	s36913	t52141
CLS03854	Contig12222.g13060	TTHERM_00106940	s36915	t52142
CLS03868	TTHERM_00363200	Contig13860.g14789	t91036	s16596
CLS03868	Contig13860.g14789	TTHERM_00363200	s16596	t91036
CLS03879	TTHERM_00758860	Contig18587.g19751	t94890	s22010
CLS03879	Contig18587.g19751	TTHERM_00758860	s22010	t94890
CLS03886	TTHERM_00780870	Contig18451.g19588	t87922	s21848
CLS03886	Contig18451.g19588	TTHERM_00780870	s21848	t87922
CLS03888	TTHERM_00193750	Contig8251.g8796	t59113	s9959
CLS03888	TTHERM_00193750	Contig8251.g8796	t59114	s9960
CLS03888	Contig8251.g8796	TTHERM_00193750	s9959	t59113
CLS03888	Contig8251.g8796	TTHERM_00193750	s9960	t59114
CLS03896	TTHERM_01145010	Contig18252.g19396	t12171	s43303
CLS03896	Contig18252.g19396	TTHERM_01145010	s43303	t12171
CLS03900	TTHERM_00802450	Contig5121.g5485	t91699	s29248
CLS03900	Contig5121.g5485	TTHERM_00802450	s29248	t91699
CLS03905	TTHERM_00833830	Contig17957.g19086	t4360	s21292
CLS03905	Contig17957.g19086	TTHERM_00833830	s21292	t4360
CLS03934	TTHERM_00813040	Contig16166.g17230	t3561	s19203
CLS03934	Contig16166.g17230	TTHERM_00813040	s19203	t3561
CLS03938	TTHERM_00188480	Contig18585.g19749	t22816	s22008
CLS03938	Contig18585.g19749	TTHERM_00188480	s22008	t22816
CLS03983	TTHERM_00348660	Contig5014.g5365	t26303	s6054
CLS03983	Contig5014.g5365	TTHERM_00348660	s6054	t26303
CLS03991	TTHERM_00384840	Contig17139.g18263	t102892	s42180
CLS03991	Contig17139.g18263	TTHERM_00384840	s42180	t102892
CLS03995	TTHERM_00997500	Contig10368.g11065	t62058	s35111
CLS03995	Contig10368.g11065	TTHERM_00997500	s35111	t62058
CLS04000	TTHERM_00688540	Contig11787.g12604	t87762	s14185
CLS04000	Contig11787.g12604	TTHERM_00688540	s14185	t87762
CLS04007	TTHERM_00410120	Contig16543.g17617	t82723	s19606
CLS04007	Contig16543.g17617	TTHERM_00410120	s19606	t82723
CLS04016	TTHERM_00522840	Contig15201.g16192	t83869	s40118
CLS04016	Contig15201.g16192	TTHERM_00522840	s40118	t83869
CLS04048	TTHERM_00442450	Contig7038.g7532	t17628	s31317
CLS04048	Contig7038.g7532	TTHERM_00442450	s31317	t17628
CLS04050	TTHERM_00622660	Contig8267.g8815	t42580	s32644
CLS04050	TTHERM_00622660	Contig8267.g8815	t42581	s32645
CLS04050	Contig8267.g8815	TTHERM_00622660	s32644	t42580
CLS04050	Contig8267.g8815	TTHERM_00622660	s32645	t42581
CLS04076	TTHERM_01099210	Contig5571.g5964	t11586	s29751
CLS04076	Contig5571.g5964	TTHERM_01099210	s29751	t11586
CLS04077	TTHERM_00756000	Contig18295.g19433	t88435	s43317
CLS04077	TTHERM_00756000	Contig18295.g19433	t88438	s43319
CLS04077	Contig18295.g19433	TTHERM_00756000	s43317	t88435
CLS04077	Contig18295.g19433	TTHERM_00756000	s43319	t88438
CLS04079	TTHERM_00105450	Contig17556.g18674	t52026	s42568
CLS04079	TTHERM_00105450	Contig17556.g18674	t52027	s42569
CLS04079	Contig17556.g18674	TTHERM_00105450	s42568	t52026
CLS04079	Contig17556.g18674	TTHERM_00105450	s42569	t52027
CLS04083	TTHERM_00339720	Contig7637.g8155	t19744	s31906
CLS04083	Contig7637.g8155	TTHERM_00339720	s31906	t19744
CLS04095	TTHERM_00827030	Contig18081.g19216	t57817	s43114
CLS04095	Contig18081.g19216	TTHERM_00827030	s43114	t57817
CLS04125	TTHERM_00977590	Contig12411.g13248	t61461	s14970
CLS04125	Contig12411.g13248	TTHERM_00977590	s14970	t61461
CLS04131	TTHERM_00133450	Contig17660.g18783	t23865	s20975
CLS04131	Contig17660.g18783	TTHERM_00133450	s20975	t23865
CLS04133	TTHERM_00415780	Contig9969.g10654	t100446	s34645
CLS04133	Contig9969.g10654	TTHERM_00415780	s34645	t100446
CLS04138	TTHERM_00219230	Contig13498.g14403	t25371	s38325
CLS04138	Contig13498.g14403	TTHERM_00219230	s38325	t25371
CLS04140	TTHERM_01179850	Contig14724.g15680	t65792	s39628
CLS04140	TTHERM_01179850	Contig14724.g15680	t65793	s39629
CLS04140	Contig14724.g15680	TTHERM_01179850	s39628	t65792
CLS04140	Contig14724.g15680	TTHERM_01179850	s39629	t65793
CLS04143	TTHERM_00279940	Contig14882.g15850	t74659	s39773
CLS04143	Contig14882.g15850	TTHERM_00279940	s39773	t74659
CLS04151	TTHERM_00149290	Contig11318.g12094	t77332	s13578
CLS04151	TTHERM_00149290	Contig11318.g12094	t77333	s13579
CLS04151	TTHERM_00149290	Contig11318.g12094	t77335	s13582
CLS04151	Contig11318.g12094	TTHERM_00149290	s13578	t77332
CLS04151	Contig11318.g12094	TTHERM_00149290	s13579	t77333
CLS04151	Contig11318.g12094	TTHERM_00149290	s13582	t77335
CLS04171	TTHERM_00196010	Contig15314.g16313	t5553	s18206
CLS04171	TTHERM_00196010	Contig15314.g16313	t5554	s18207
CLS04171	Contig15314.g16313	TTHERM_00196010	s18206	t5553
CLS04171	Contig15314.g16313	TTHERM_00196010	s18207	t5554
CLS04176	TTHERM_00474440	Contig16679.g17766	t28891	s19781
CLS04176	Contig16679.g17766	TTHERM_00474440	s19781	t28891
CLS04185	TTHERM_00563900	Contig12880.g13748	t84613	s37614
CLS04185	Contig12880.g13748	TTHERM_00563900	s37614	t84613
CLS04198	TTHERM_00829370	Contig6308.g6754	t57901	s7535
CLS04198	Contig6308.g6754	TTHERM_00829370	s7535	t57901
CLS04199	TTHERM_00348650	Contig16434.g17502	t79142	s41478
CLS04199	Contig16434.g17502	TTHERM_00348650	s41478	t79142
CLS04212	TTHERM_00023910	Contig4079.g4362	t1060	s28162
CLS04212	Contig4079.g4362	TTHERM_00023910	s28162	t1060
CLS04223	TTHERM_00526670	Contig11052.g11818	t33002	s13208
CLS04223	TTHERM_00526670	Contig11052.g11818	t33003	s13209
CLS04223	TTHERM_00526670	Contig11052.g11818	t33008	s13212
CLS04223	TTHERM_00526670	Contig11052.g11818	t33009	s13213
CLS04223	Contig11052.g11818	TTHERM_00526670	s13208	t33002
CLS04223	Contig11052.g11818	TTHERM_00526670	s13209	t33003
CLS04223	Contig11052.g11818	TTHERM_00526670	s13212	t33008
CLS04223	Contig11052.g11818	TTHERM_00526670	s13213	t33009
CLS04249	TTHERM_00140950	Contig17476.g18587	t78300	s20761
CLS04249	Contig17476.g18587	TTHERM_00140950	s20761	t78300
CLS04257	TTHERM_00317220	Contig17042.g18149	t71945	s20243
CLS04257	Contig17042.g18149	TTHERM_00317220	s20243	t71945
CLS04258	TTHERM_00835340	Contig14505.g15453	t4434	s39409
CLS04258	TTHERM_00835340	Contig14505.g15453	t4435	s39410
CLS04258	Contig14505.g15453	TTHERM_00835340	s39409	t4434
CLS04258	Contig14505.g15453	TTHERM_00835340	s39410	t4435
CLS04277	TTHERM_00161580	Contig7203.g7712	t98750	s8692
CLS04277	Contig7203.g7712	TTHERM_00161580	s8692	t98750
CLS04279	TTHERM_00339800	Contig16254.g17315	t19766	s19278
CLS04279	TTHERM_00339800	Contig16254.g17315	t19767	s19279
CLS04279	Contig16254.g17315	TTHERM_00339800	s19278	t19766
CLS04279	Contig16254.g17315	TTHERM_00339800	s19279	t19767
CLS04285	TTHERM_00835010	Contig11379.g12161	t58026	s13656
CLS04285	Contig11379.g12161	TTHERM_00835010	s13656	t58026
CLS04292	TTHERM_00149859	Contig9692.g10363	t24694	s11637
CLS04292	TTHERM_00149859	Contig9692.g10363	t24697	s11638
CLS04292	Contig9692.g10363	TTHERM_00149859	s11637	t24694
CLS04292	Contig9692.g10363	TTHERM_00149859	s11638	t24697
CLS04297	TTHERM_00661699	Contig13025.g13886	t87590	s15672
CLS04297	Contig13025.g13886	TTHERM_00661699	s15672	t87590
CLS04303	TTHERM_00426240	Contig4414.g4720	t103923	s5252
CLS04303	Contig4414.g4720	TTHERM_00426240	s5252	t103923
CLS04312	TTHERM_00729230	Contig15559.g16580	t36660	s18528
CLS04312	Contig15559.g16580	TTHERM_00729230	s18528	t36660
CLS04364	TTHERM_00425880	Contig11776.g12590	t50865	s14164
CLS04364	Contig11776.g12590	TTHERM_00425880	s14164	t50865
CLS04372	TTHERM_00766520	Contig8664.g9243	t36824	s33102
CLS04372	Contig8664.g9243	TTHERM_00766520	s33102	t36824
CLS04375	TTHERM_00658850	Contig9630.g10295	t85463	s11516
CLS04375	Contig9630.g10295	TTHERM_00658850	s11516	t85463
CLS04377	TTHERM_00202900	Contig5101.g5454	t60348	s29214
CLS04384	TTHERM_00918510	Contig12724.g13578	t89836	s37431
CLS04384	TTHERM_00918510	Contig12724.g13578	t89837	s37432
CLS04384	Contig12724.g13578	TTHERM_00918510	s37431	t89836
CLS04384	Contig12724.g13578	TTHERM_00918510	s37432	t89837
CLS04398	TTHERM_00158050	Contig3998.g4281	t99054	s28079
CLS04398	Contig3998.g4281	TTHERM_00158050	s28079	t99054
CLS04406	TTHERM_00688470	Contig4113.g4404	t87724	s28216
CLS04406	TTHERM_00688470	Contig4113.g4404	t87725	s28217
CLS04406	Contig4113.g4404	TTHERM_00688470	s28216	t87724
CLS04406	Contig4113.g4404	TTHERM_00688470	s28217	t87725
CLS04407	TTHERM_00703540	Contig5340.g5714	t1563	s6395
CLS04407	TTHERM_00703540	Contig5340.g5714	t1564	s6396
CLS04407	TTHERM_00703540	Contig5340.g5714	t1565	s6397
CLS04407	Contig5340.g5714	TTHERM_00703540	s6395	t1563
CLS04407	Contig5340.g5714	TTHERM_00703540	s6396	t1564
CLS04407	Contig5340.g5714	TTHERM_00703540	s6397	t1565
CLS04413	TTHERM_00522490	Contig18496.g19651	t31570	s21938
CLS04413	TTHERM_00522490	Contig18496.g19651	t31571	s21939
CLS04413	Contig18496.g19651	TTHERM_00522490	s21938	t31570
CLS04413	Contig18496.g19651	TTHERM_00522490	s21939	t31571
CLS04416	TTHERM_00013470	Contig15818.g16860	t712	s18813
CLS04416	Contig15818.g16860	TTHERM_00013470	s18813	t712
CLS04426	TTHERM_00836680	Contig13394.g14295	t37117	s16120
CLS04426	TTHERM_00836680	Contig13394.g14295	t37118	s16121
CLS04426	Contig13394.g14295	TTHERM_00836680	s16120	t37117
CLS04426	Contig13394.g14295	TTHERM_00836680	s16121	t37118
CLS04434	TTHERM_00985010	Contig18179.g19326	t7960	s43242
CLS04434	Contig18179.g19326	TTHERM_00985010	s43242	t7960
CLS04437	TTHERM_00455230	Contig13327.g14224	t82195	s16035
CLS04437	Contig13327.g14224	TTHERM_00455230	s16035	t82195
CLS04451	TTHERM_00136230	Contig4506.g4818	t23634	s28564
CLS04451	Contig4506.g4818	TTHERM_00136230	s28564	t23634
CLS04455	TTHERM_00581500	Contig9273.g9916	t97838	s11093
CLS04455	Contig9273.g9916	TTHERM_00581500	s11093	t97838
CLS04456	TTHERM_00137870	Contig11285.g12061	t76117	s13552
CLS04456	TTHERM_00137870	Contig11285.g12061	t76119	s13553
CLS04456	Contig11285.g12061	TTHERM_00137870	s13552	t76117
CLS04456	Contig11285.g12061	TTHERM_00137870	s13553	t76119
CLS04475	TTHERM_00444320	Contig18247.g19389	t26566	s21603
CLS04475	Contig18247.g19389	TTHERM_00444320	s21603	t26566
CLS04494	TTHERM_00391400	Contig18402.g19544	t93962	s21773
CLS04494	Contig18402.g19544	TTHERM_00391400	s21773	t93962
CLS04509	TTHERM_00794120	Contig9667.g10338	t3043	s34310
CLS04509	Contig9667.g10338	TTHERM_00794120	s34310	t3043
CLS04530	TTHERM_00379060	Contig5922.g6348	t49805	s30168
CLS04530	Contig5922.g6348	TTHERM_00379060	s30168	t49805
CLS04532	TTHERM_00938770	Contig11549.g12355	t7036	s36237
CLS04532	Contig11549.g12355	TTHERM_00938770	s36237	t7036
CLS04534	TTHERM_00193510	Contig14201.g15133	t5132	s16950
CLS04534	Contig14201.g15133	TTHERM_00193510	s16950	t5132
CLS04558	TTHERM_00059260	Contig8284.g8839	t28109	s32676
CLS04558	TTHERM_00059260	Contig8284.g8839	t28111	s32677
CLS04558	Contig8284.g8839	TTHERM_00059260	s32676	t28109
CLS04558	Contig8284.g8839	TTHERM_00059260	s32677	t28111
CLS04568	TTHERM_00885860	Contig12495.g13333	t48272	s37208
CLS04568	Contig12495.g13333	TTHERM_00885860	s37208	t48272
CLS04571	TTHERM_00773410	Contig11859.g12689	t16536	s14328
CLS04571	TTHERM_00773410	Contig11859.g12689	t16537	s14329
CLS04571	Contig11859.g12689	TTHERM_00773410	s14328	t16536
CLS04571	Contig11859.g12689	TTHERM_00773410	s14329	t16537
CLS04584	TTHERM_00502350	Contig11637.g12461	t31316	s14040
CLS04584	Contig11637.g12461	TTHERM_00502350	s14040	t31316
CLS04590	TTHERM_00579270	Contig18192.g19336	t35529	s21561
CLS04590	Contig18192.g19336	TTHERM_00579270	s21561	t35529
CLS04600	TTHERM_00264980	Contig17630.g18753	t64952	s20947
CLS04600	Contig17630.g18753	TTHERM_00264980	s20947	t64952
CLS04636	TTHERM_00146310	Contig16163.g17227	t78890	s41131
CLS04636	Contig16163.g17227	TTHERM_00146310	s41131	t78890
CLS04648	TTHERM_00721710	Contig13177.g14050	t55552	s37949
CLS04648	TTHERM_00721710	Contig13177.g14050	t55554	s37950
CLS04648	Contig13177.g14050	TTHERM_00721710	s37949	t55552
CLS04648	Contig13177.g14050	TTHERM_00721710	s37950	t55554
CLS04674	TTHERM_00439030	Contig12678.g13537	t28559	s15295
CLS04674	Contig12678.g13537	TTHERM_00439030	s15295	t28559
CLS04677	TTHERM_00691900	Contig14090.g15021	t16236	s16838
CLS04677	TTHERM_00691900	Contig14090.g15021	t16237	s16839
CLS04677	Contig14090.g15021	TTHERM_00691900	s16838	t16236
CLS04677	Contig14090.g15021	TTHERM_00691900	s16839	t16237
CLS04682	TTHERM_01107240	Contig19404.g20579	t38975	s44460
CLS04682	TTHERM_01107240	Contig19404.g20579	t38978	s44461
CLS04682	Contig19404.g20579	TTHERM_01107240	s44460	t38975
CLS04682	Contig19404.g20579	TTHERM_01107240	s44461	t38978
CLS04687	TTHERM_00689970	Contig19093.g20245	t36274	s22592
CLS04687	TTHERM_00689970	Contig19093.g20245	t36275	s22593
CLS04687	Contig19093.g20245	TTHERM_00689970	s22592	t36274
CLS04687	Contig19093.g20245	TTHERM_00689970	s22593	t36275
CLS04700	TTHERM_00577350	Contig9003.g9626	t92863	s10755
CLS04700	Contig9003.g9626	TTHERM_00577350	s10755	t92863
CLS04703	TTHERM_00483660	Contig11497.g12308	t32273	s13867
CLS04703	Contig11497.g12308	TTHERM_00483660	s13867	t32273
CLS04705	TTHERM_00427420	Contig17125.g18245	t50970	s20372
CLS04705	Contig17125.g18245	TTHERM_00427420	s20372	t50970
CLS04709	TTHERM_01053100	Contig8451.g9019	t10047	s32885
CLS04709	Contig8451.g9019	TTHERM_01053100	s32885	t10047
CLS04726	TTHERM_00456900	Contig8908.g9521	t30021	s10655
CLS04726	Contig8908.g9521	TTHERM_00456900	s10655	t30021
CLS04728	TTHERM_00243980	Contig17485.g18596	t9482	s20773
CLS04728	Contig17485.g18596	TTHERM_00243980	s20773	t9482
CLS04740	TTHERM_00649400	Contig15312.g16311	t16820	s40210
CLS04740	Contig15312.g16311	TTHERM_00649400	s40210	t16820
CLS04748	TTHERM_00522810	Contig14834.g15804	t31651	s39729
CLS04748	Contig14834.g15804	TTHERM_00522810	s39729	t31651
CLS04755	TTHERM_00194710	Contig17879.g19003	t59416	s21175
CLS04755	Contig17879.g19003	TTHERM_00194710	s21175	t59416
CLS04762	TTHERM_00853080	Contig15102.g16099	t100881	s40037
CLS04762	Contig15102.g16099	TTHERM_00853080	s40037	t100881
CLS04765	TTHERM_00006190	Contig17973.g19104	t362	s21330
CLS04765	Contig17973.g19104	TTHERM_00006190	s21330	t362
CLS04774	TTHERM_00388440	Contig6722.g7192	t50174	s8040
CLS04774	TTHERM_00388440	Contig6722.g7192	t50175	s8041
CLS04774	TTHERM_00388440	Contig6722.g7192	t50178	s8042
CLS04774	TTHERM_00388440	Contig6722.g7192	t50179	s8043
CLS04774	Contig6722.g7192	TTHERM_00388440	s8040	t50174
CLS04774	Contig6722.g7192	TTHERM_00388440	s8041	t50175
CLS04774	Contig6722.g7192	TTHERM_00388440	s8042	t50178
CLS04774	Contig6722.g7192	TTHERM_00388440	s8043	t50179
CLS04793	TTHERM_00717840	Contig7374.g7883	t98044	s8835
CLS04793	Contig7374.g7883	TTHERM_00717840	s8835	t98044
CLS04809	TTHERM_00316189	Contig9504.g10170	t71734	s11391
CLS04809	Contig9504.g10170	TTHERM_00316189	s11391	t71734
CLS04848	TTHERM_00388560	Contig4084.g4368	t50193	s28168
CLS04848	Contig4084.g4368	TTHERM_00388560	s28168	t50193
CLS04862	TTHERM_00444750	Contig7489.g8002	t79464	s31777
CLS04862	Contig7489.g8002	TTHERM_00444750	s31777	t79464
CLS04870	TTHERM_00118680	Contig5689.g6088	t41849	s6822
CLS04870	Contig5689.g6088	TTHERM_00118680	s6822	t41849
CLS04875	TTHERM_00120920	Contig10746.g11495	t93450	s12831
CLS04875	TTHERM_00120920	Contig10746.g11495	t93451	s12832
CLS04875	Contig10746.g11495	TTHERM_00120920	s12831	t93450
CLS04875	Contig10746.g11495	TTHERM_00120920	s12832	t93451
CLS04877	TTHERM_01015860	Contig7705.g8217	t88820	s31962
CLS04877	Contig7705.g8217	TTHERM_01015860	s31962	t88820
CLS04881	TTHERM_00784320	Contig15207.g16203	t42549	s40136
CLS04881	Contig15207.g16203	TTHERM_00784320	s40136	t42549
CLS04884	TTHERM_00347930	Contig14726.g15682	t26507	s39631
CLS04884	TTHERM_00347930	Contig14726.g15682	t26508	s39632
CLS04884	Contig14726.g15682	TTHERM_00347930	s39631	t26507
CLS04884	Contig14726.g15682	TTHERM_00347930	s39632	t26508
CLS04890	TTHERM_00316160	Contig15239.g16233	t18867	s18118
CLS04890	Contig15239.g16233	TTHERM_00316160	s18118	t18867
CLS04904	TTHERM_00540310	Contig15946.g16997	t34490	s40905
CLS04904	TTHERM_00540310	Contig15946.g16997	t34491	s40906
CLS04904	Contig15946.g16997	TTHERM_00540310	s40905	t34490
CLS04904	Contig15946.g16997	TTHERM_00540310	s40906	t34491
CLS04925	TTHERM_00161250	Contig19160.g20319	t46907	s44150
CLS04925	TTHERM_00161250	Contig19160.g20319	t46908	s44151
CLS04925	Contig19160.g20319	TTHERM_00161250	s44150	t46907
CLS04925	Contig19160.g20319	TTHERM_00161250	s44151	t46908
CLS04931	TTHERM_00293330	Contig17074.g18195	t21256	s42123
CLS04931	Contig17074.g18195	TTHERM_00293330	s42123	t21256
CLS04946	TTHERM_00433410	Contig5329.g5704	t99964	s29480
CLS04946	Contig5329.g5704	TTHERM_00433410	s29480	t99964
CLS04947	TTHERM_00411530	Contig4337.g4643	t82831	s28407
CLS04947	Contig4337.g4643	TTHERM_00411530	s28407	t82831
CLS04960	TTHERM_00283340	Contig5754.g6166	t21923	s6929
CLS04979	TTHERM_00222320	Contig6725.g7203	t8222	s8064
CLS04979	TTHERM_00222320	Contig6725.g7203	t8223	s8065
CLS04979	Contig6725.g7203	TTHERM_00222320	s8065	t8223
CLS04991	TTHERM_00190658	Contig6720.g7188	t75665	s30985
CLS04991	Contig6720.g7188	TTHERM_00190658	s30985	t75665
CLS05002	TTHERM_00339610	Contig9423.g10083	t72853	s11280
CLS05002	Contig9423.g10083	TTHERM_00339610	s11280	t72853
CLS05006	TTHERM_00819600	Contig16722.g17816	t57127	s19841
CLS05006	TTHERM_00819600	Contig16722.g17816	t57129	s19843
CLS05006	Contig16722.g17816	TTHERM_00819600	s19841	t57127
CLS05006	Contig16722.g17816	TTHERM_00819600	s19843	t57129
CLS05010	TTHERM_01188400	Contig14758.g15718	t65846	s39669
CLS05010	Contig14758.g15718	TTHERM_01188400	s39669	t65846
CLS05012	TTHERM_00581510	Contig15228.g16221	t45802	s40147
CLS05012	Contig15228.g16221	TTHERM_00581510	s40147	t45802
CLS05015	TTHERM_01298570	Contig18167.g19311	t67073	s43214
CLS05015	TTHERM_01298570	Contig18167.g19311	t67075	s43215
CLS05015	Contig18167.g19311	TTHERM_01298570	s43215	t67075
CLS05016	TTHERM_00145750	Contig11435.g12237	t78836	s13749
CLS05016	Contig11435.g12237	TTHERM_00145750	s13749	t78836
CLS05017	TTHERM_00316990	Contig5029.g5380	t19023	s6059
CLS05017	TTHERM_00316990	Contig5029.g5380	t19027	s6061
CLS05017	Contig5029.g5380	TTHERM_00316990	s6059	t19023
CLS05017	Contig5029.g5380	TTHERM_00316990	s6061	t19027
CLS05018	TTHERM_00649470	Contig19141.g20300	t16836	s22657
CLS05018	Contig19141.g20300	TTHERM_00649470	s22657	t16836
CLS05027	TTHERM_00474790	Contig12613.g13456	t28953	s15188
CLS05027	Contig12613.g13456	TTHERM_00474790	s15188	t28953
CLS05038	TTHERM_00252430	Contig4766.g5102	t64197	s28842
CLS05038	Contig4766.g5102	TTHERM_00252430	s28842	t64197
CLS05046	TTHERM_00392920	Contig11118.g11886	t93884	s13319
CLS05046	TTHERM_00392920	Contig11118.g11886	t93885	s13320
CLS05046	TTHERM_00392920	Contig11118.g11886	t93886	s13321
CLS05046	TTHERM_00392920	Contig11118.g11886	t93888	s13322
CLS05046	Contig11118.g11886	TTHERM_00392920	s13319	t93884
CLS05046	Contig11118.g11886	TTHERM_00392920	s13320	t93885
CLS05046	Contig11118.g11886	TTHERM_00392920	s13321	t93886
CLS05046	Contig11118.g11886	TTHERM_00392920	s13322	t93888
CLS05049	TTHERM_00648910	Contig11456.g12256	t69313	s13771
CLS05049	Contig11456.g12256	TTHERM_00648910	s13771	t69313
CLS05058	TTHERM_01298530	Contig8757.g9348	t14236	s10518
CLS05058	TTHERM_01298530	Contig8757.g9348	t14237	s10519
CLS05058	Contig8757.g9348	TTHERM_01298530	s10518	t14236
CLS05058	Contig8757.g9348	TTHERM_01298530	s10519	t14237
CLS05065	TTHERM_00013570	Contig18465.g19604	t54503	s21870
CLS05065	Contig18465.g19604	TTHERM_00013570	s21870	t54503
CLS05068	TTHERM_00590080	Contig17798.g18920	t33977	s21109
CLS05068	Contig17798.g18920	TTHERM_00590080	s21109	t33977
CLS00004	TTHERM_00218410	Contig15971.g17019	t77871	s18966
CLS00004	Contig15971.g17019	TTHERM_00218410	s18966	t77871
CLS00006	TTHERM_00500850	Contig15856.g16905	t83398	s18847
CLS00006	Contig15856.g16905	TTHERM_00500850	s18847	t83398
CLS00010	TTHERM_01020700	Contig11540.g12345	t38455	s13896
CLS00010	TTHERM_01020700	Contig11540.g12345	t38457	s13897
CLS00010	Contig11540.g12345	TTHERM_01020700	s13896	t38455
CLS00010	Contig11540.g12345	TTHERM_01020700	s13897	t38457
CLS00012	TTHERM_00189080	Contig11773.g12586	t22899	s36420
CLS00012	Contig11773.g12586	TTHERM_00189080	s36420	t22899
CLS00014	TTHERM_00145440	Contig19503.g20674	t25854	s23069
CLS00014	Contig19503.g20674	TTHERM_00145440	s23069	t25854
CLS00015	TTHERM_00151210	Contig16955.g18057	t77490	s20142
CLS00015	Contig16955.g18057	TTHERM_00151210	s20142	t77490
CLS00021	TTHERM_00895780	Contig17519.g18643	t58864	s42529
CLS00021	TTHERM_00895780	Contig17519.g18643	t58867	s42531
CLS00021	TTHERM_00895780	Contig17519.g18643	t58880	s42534
CLS00021	Contig17519.g18643	TTHERM_00895780	s42529	t58864
CLS00021	Contig17519.g18643	TTHERM_00895780	s42531	t58867
CLS00021	Contig17519.g18643	TTHERM_00895780	s42534	t58880
CLS00022	TTHERM_00579319	Contig11783.g12598	t87055	s36435
CLS00027	TTHERM_00053800	Contig16381.g17446	t28385	s19400
CLS00027	Contig16381.g17446	TTHERM_00053800	s19400	t28385
CLS00030	TTHERM_00053920	Contig8371.g8925	t81113	s32785
CLS00030	Contig8371.g8925	TTHERM_00053920	s32785	t81113
CLS00031	TTHERM_00414440	Contig11268.g12045	t48201	s13533
CLS00031	Contig11268.g12045	TTHERM_00414440	s13533	t48201
CLS00035	TTHERM_00129050	Contig12228.g13071	t76680	s36921
CLS00035	Contig12228.g13071	TTHERM_00129050	s36921	t76680
CLS00037	TTHERM_00471929	Contig16643.g17728	t71636	s19742
CLS00037	Contig16643.g17728	TTHERM_00471929	s19742	t71636
CLS00039	TTHERM_00456790	Contig10592.g11310	t82347	s35337
CLS00039	TTHERM_00456790	Contig10592.g11310	t82348	s35338
CLS00039	TTHERM_00456790	Contig10592.g11310	t82349	s35339
CLS00039	Contig10592.g11310	TTHERM_00456790	s35337	t82347
CLS00039	Contig10592.g11310	TTHERM_00456790	s35338	t82348
CLS00039	Contig10592.g11310	TTHERM_00456790	s35339	t82349
CLS00042	TTHERM_00663980	Contig16894.g17994	t36019	s20062
CLS00042	Contig16894.g17994	TTHERM_00663980	s20062	t36019
CLS00045	TTHERM_00040430	Contig11309.g12084	t97757	s13562
CLS00045	TTHERM_00040430	Contig11309.g12084	t97758	s13563
CLS00045	TTHERM_00040430	Contig11309.g12084	t97759	s13564
CLS00045	Contig11309.g12084	TTHERM_00040430	s13562	t97757
CLS00045	Contig11309.g12084	TTHERM_00040430	s13563	t97758
CLS00045	Contig11309.g12084	TTHERM_00040430	s13564	t97759
CLS00049	TTHERM_00390040	Contig10696.g11451	t50266	s35470
CLS00049	Contig10696.g11451	TTHERM_00390040	s35470	t50266
CLS00063	TTHERM_00670600	Contig7148.g7656	t34965	s8633
CLS00063	Contig7148.g7656	TTHERM_00670600	s8633	t34965
CLS00066	TTHERM_00624780	Contig17947.g19076	t42754	s42968
CLS00066	TTHERM_00624780	Contig17947.g19076	t42757	s42969
CLS00066	TTHERM_00624780	Contig17947.g19076	t42762	s42970
CLS00066	Contig17947.g19076	TTHERM_00624780	s42968	t42754
CLS00066	Contig17947.g19076	TTHERM_00624780	s42969	t42757
CLS00066	Contig17947.g19076	TTHERM_00624780	s42970	t42762
CLS00073	TTHERM_00492840	Contig15329.g16336	t81979	s18256
CLS00073	Contig15329.g16336	TTHERM_00492840	s18256	t81979
CLS00075	TTHERM_01043060	Contig7165.g7671	t40096	s31489
CLS00075	Contig7165.g7671	TTHERM_01043060	s31489	t40096
CLS00080	TTHERM_00118630	Contig4708.g5029	t41843	s28777
CLS00080	Contig4708.g5029	TTHERM_00118630	s28777	t41843
CLS00082	TTHERM_00649260	Contig12500.g13341	t69414	s15076
CLS00082	TTHERM_00649260	Contig12500.g13341	t69415	s15077
CLS00082	TTHERM_00649260	Contig12500.g13341	t69418	s15080
CLS00082	Contig12500.g13341	TTHERM_00649260	s15076	t69414
CLS00082	Contig12500.g13341	TTHERM_00649260	s15077	t69415
CLS00082	Contig12500.g13341	TTHERM_00649260	s15080	t69418
CLS00085	TTHERM_00016490	Contig16108.g17166	t54650	s41050
CLS00085	Contig16108.g17166	TTHERM_00016490	s41050	t54650
CLS00086	TTHERM_00035580	Contig14174.g15102	t97367	s16906
CLS00086	Contig14174.g15102	TTHERM_00035580	s16906	t97367
CLS00094	TTHERM_01123830	Contig16110.g17168	t100726	s41053
CLS00094	TTHERM_01123830	Contig16110.g17168	t100728	s41054
CLS00094	TTHERM_01123830	Contig16110.g17168	t100729	s41055
CLS00094	TTHERM_01123830	Contig16110.g17168	t100730	s41056
CLS00094	Contig16110.g17168	TTHERM_01123830	s41053	t100726
CLS00094	Contig16110.g17168	TTHERM_01123830	s41054	t100728
CLS00094	Contig16110.g17168	TTHERM_01123830	s41055	t100729
CLS00094	Contig16110.g17168	TTHERM_01123830	s41056	t100730
CLS00098	TTHERM_00161210	Contig10247.g10936	t98813	s12226
CLS00098	TTHERM_00161210	Contig10247.g10936	t98814	s12227
CLS00098	TTHERM_00161210	Contig10247.g10936	t98815	s12228
CLS00098	Contig10247.g10936	TTHERM_00161210	s12226	t98813
CLS00098	Contig10247.g10936	TTHERM_00161210	s12227	t98814
CLS00098	Contig10247.g10936	TTHERM_00161210	s12228	t98815
CLS00099	TTHERM_00475360	Contig9702.g10378	t29056	s34371
CLS00099	Contig9702.g10378	TTHERM_00475360	s34371	t29056
CLS00104	TTHERM_00138449	Contig13795.g14711	t23354	s38644
CLS00104	Contig13795.g14711	TTHERM_00138449	s38644	t23354
CLS00127	TTHERM_00633530	Contig12250.g13086	t52838	s36926
CLS00127	Contig12250.g13086	TTHERM_00633530	s36926	t52838
CLS00130	TTHERM_00077710	Contig18242.g19383	t46532	s43285
CLS00130	Contig18242.g19383	TTHERM_00077710	s43285	t46532
CLS00138	TTHERM_00564100	Contig9176.g9817	t32648	s10977
CLS00138	Contig9176.g9817	TTHERM_00564100	s10977	t32648
CLS00141	TTHERM_00476880	Contig8089.g8625	t84312	s9742
CLS00141	TTHERM_00476880	Contig8089.g8625	t84313	s9743
CLS00141	Contig8089.g8625	TTHERM_00476880	s9742	t84312
CLS00141	Contig8089.g8625	TTHERM_00476880	s9743	t84313
CLS00143	TTHERM_00997610	Contig15333.g16348	t62132	s40246
CLS00143	Contig15333.g16348	TTHERM_00997610	s40246	t62132
CLS00150	TTHERM_00571860	Contig9960.g10643	t40890	s11933
CLS00150	TTHERM_00571860	Contig9960.g10643	t40891	s11934
CLS00150	Contig9960.g10643	TTHERM_00571860	s11933	t40890
CLS00150	Contig9960.g10643	TTHERM_00571860	s11934	t40891
CLS00151	TTHERM_00193900	Contig14305.g15240	t59177	s39173
CLS00151	TTHERM_00193900	Contig14305.g15240	t59187	s39175
CLS00151	TTHERM_00193900	Contig14305.g15240	t59188	s39176
CLS00151	Contig14305.g15240	TTHERM_00193900	s39173	t59177
CLS00151	Contig14305.g15240	TTHERM_00193900	s39175	t59187
CLS00151	Contig14305.g15240	TTHERM_00193900	s39176	t59188
CLS00156	TTHERM_00578940	Contig19537.g20712	t35419	s44584
CLS00156	Contig19537.g20712	TTHERM_00578940	s44584	t35419
CLS00165	TTHERM_00220740	Contig11261.g12030	t25482	s13519
CLS00165	Contig11261.g12030	TTHERM_00220740	s13519	t25482
CLS00170	TTHERM_00653620	Contig12936.g13802	t96842	s37679
CLS00170	Contig12936.g13802	TTHERM_00653620	s37679	t96842
CLS00173	TTHERM_01085550	Contig8842.g9445	t39288	s10596
CLS00173	Contig8842.g9445	TTHERM_01085550	s10596	t39288
CLS00184	TTHERM_00825190	Contig7119.g7607	t17957	s31415
CLS00184	Contig7119.g7607	TTHERM_00825190	s31415	t17957
CLS00186	TTHERM_00122290	Contig15581.g16602	t41919	s40467
CLS00186	Contig15581.g16602	TTHERM_00122290	s40467	t41919
CLS00195	TTHERM_00194500	Contig11751.g12566	t59321	s36414
CLS00195	Contig11751.g12566	TTHERM_00194500	s36414	t59321
CLS00196	TTHERM_00316540	Contig10235.g10923	t18967	s12219
CLS00196	Contig10235.g10923	TTHERM_00316540	s12219	t18967
CLS00200	TTHERM_00486790	Contig9014.g9639	t70165	s33511
CLS00200	Contig9014.g9639	TTHERM_00486790	s33511	t70165
CLS00201	TTHERM_00023990	Contig8586.g9159	t1075	s10327
CLS00201	Contig8586.g9159	TTHERM_00023990	s10327	t1075
CLS00207	TTHERM_00112410	Contig13846.g14773	t41514	s16577
CLS00207	TTHERM_00112410	Contig13846.g14773	t41516	s16578
CLS00207	Contig13846.g14773	TTHERM_00112410	s16577	t41514
CLS00207	Contig13846.g14773	TTHERM_00112410	s16578	t41516
CLS00216	TTHERM_00106969	Contig14414.g15361	t105378	s39290
CLS00216	Contig14414.g15361	TTHERM_00106969	s39290	t105378
CLS00219	TTHERM_00134970	Contig16789.g17881	t23719	s41848
CLS00219	Contig16789.g17881	TTHERM_00134970	s41848	t23719
CLS00224	TTHERM_00486310	Contig12535.g13377	t17325	s15117
CLS00224	Contig12535.g13377	TTHERM_00486310	s15117	t17325
CLS00225	TTHERM_00571670	Contig14918.g15901	t92455	s17776
CLS00225	Contig14918.g15901	TTHERM_00571670	s17776	t92455
CLS00227	TTHERM_00353370	Contig18241.g19381	t26175	s43280
CLS00227	Contig18241.g19381	TTHERM_00353370	s43280	t26175
CLS00241	TTHERM_00137550	Contig10016.g10704	t23600	s34711
CLS00241	Contig10016.g10704	TTHERM_00137550	s34711	t23600
CLS00242	TTHERM_00023980	Contig12296.g13135	t1073	s14864
CLS00242	Contig12296.g13135	TTHERM_00023980	s14864	t1073
CLS00255	TTHERM_00420030	Contig18685.g19846	t16981	s43719
CLS00255	TTHERM_00420030	Contig18685.g19846	t16984	s43721
CLS00255	Contig18685.g19846	TTHERM_00420030	s43719	t16981
CLS00255	Contig18685.g19846	TTHERM_00420030	s43721	t16984
CLS00258	TTHERM_00160690	Contig4179.g4465	t98908	s5003
CLS00258	TTHERM_00160690	Contig4179.g4465	t98910	s5004
CLS00258	Contig4179.g4465	TTHERM_00160690	s5003	t98908
CLS00258	Contig4179.g4465	TTHERM_00160690	s5004	t98910
CLS00265	TTHERM_00794540	Contig5019.g5370	t3160	s29111
CLS00265	Contig5019.g5370	TTHERM_00794540	s29111	t3160
CLS00278	TTHERM_00716270	Contig14846.g15816	t16071	s39749
CLS00278	TTHERM_00716270	Contig14846.g15816	t16073	s39750
CLS00278	Contig14846.g15816	TTHERM_00716270	s39749	t16071
CLS00278	Contig14846.g15816	TTHERM_00716270	s39750	t16073
CLS00281	TTHERM_01344720	Contig11787.g12604	t67815	s14179
CLS00281	TTHERM_01344720	Contig11787.g12604	t67821	s14180
CLS00281	Contig11787.g12604	TTHERM_01344720	s14179	t67815
CLS00281	Contig11787.g12604	TTHERM_01344720	s14180	t67821
CLS00282	TTHERM_00762930	Contig19273.g20431	t36681	s44298
CLS00282	TTHERM_00762930	Contig19273.g20431	t36682	s44299
CLS00282	Contig19273.g20431	TTHERM_00762930	s44298	t36681
CLS00282	Contig19273.g20431	TTHERM_00762930	s44299	t36682
CLS00286	TTHERM_01109770	Contig4853.g5191	t91342	s5832
CLS00286	TTHERM_01109770	Contig4853.g5191	t91343	s5834
CLS00286	Contig4853.g5191	TTHERM_01109770	s5832	t91342
CLS00286	Contig4853.g5191	TTHERM_01109770	s5834	t91343
CLS00289	TTHERM_00492940	Contig4709.g5030	t29613	s28779
CLS00289	Contig4709.g5030	TTHERM_00492940	s28779	t29613
CLS00293	TTHERM_00190920	Contig13224.g14109	t23057	s38012
CLS00293	TTHERM_00190920	Contig13224.g14109	t23059	s38013
CLS00293	Contig13224.g14109	TTHERM_00190920	s38013	t23059
CLS00295	TTHERM_00411810	Contig14918.g15902	t30786	s39835
CLS00295	Contig14918.g15902	TTHERM_00411810	s39835	t30786
CLS00300	TTHERM_00688300	Contig19717.g20910	t87688	s23307
CLS00300	Contig19717.g20910	TTHERM_00688300	s23307	t87688
CLS00302	TTHERM_00705080	Contig18561.g19726	t88606	s43641
CLS00302	Contig18561.g19726	TTHERM_00705080	s43641	t88606
CLS00305	TTHERM_00766530	Contig10492.g11197	t88286	s35227
CLS00305	TTHERM_00766530	Contig10492.g11197	t88289	s35229
CLS00305	Contig10492.g11197	TTHERM_00766530	s35227	t88286
CLS00305	Contig10492.g11197	TTHERM_00766530	s35229	t88289
CLS00308	TTHERM_00188930	Contig11222.g11983	t22842	s13435
CLS00308	TTHERM_00188930	Contig11222.g11983	t22848	s13437
CLS00308	Contig11222.g11983	TTHERM_00188930	s13435	t22842
CLS00308	Contig11222.g11983	TTHERM_00188930	s13437	t22848
CLS00310	TTHERM_00339640	Contig19445.g20616	t19719	s22986
CLS00310	TTHERM_00339640	Contig19445.g20616	t19721	s22987
CLS00310	TTHERM_00339640	Contig19445.g20616	t19722	s22988
CLS00310	Contig19445.g20616	TTHERM_00339640	s22986	t19719
CLS00310	Contig19445.g20616	TTHERM_00339640	s22987	t19721
CLS00310	Contig19445.g20616	TTHERM_00339640	s22988	t19722
CLS00317	TTHERM_00941450	Contig12670.g13522	t7179	s15265
CLS00317	Contig12670.g13522	TTHERM_00941450	s15265	t7179
CLS00320	TTHERM_00559720	Contig5134.g5507	t32314	s6170
CLS00320	Contig5134.g5507	TTHERM_00559720	s6170	t32314
CLS00325	TTHERM_00474738	Contig17357.g18475	t28933	s42376
CLS00325	Contig17357.g18475	TTHERM_00474738	s42376	t28933
CLS00329	TTHERM_00292070	Contig12829.g13690	t72477	s37558
CLS00329	TTHERM_00292070	Contig12829.g13690	t72479	s37559
CLS00329	Contig12829.g13690	TTHERM_00292070	s37558	t72477
CLS00329	Contig12829.g13690	TTHERM_00292070	s37559	t72479
CLS00330	TTHERM_00499570	Contig4368.g4671	t31144	s28438
CLS00330	TTHERM_00499570	Contig4368.g4671	t31145	s28439
CLS00330	TTHERM_00499570	Contig4368.g4671	t31149	s28440
CLS00330	Contig4368.g4671	TTHERM_00499570	s28438	t31144
CLS00330	Contig4368.g4671	TTHERM_00499570	s28439	t31145
CLS00330	Contig4368.g4671	TTHERM_00499570	s28440	t31149
CLS00336	TTHERM_00919690	Contig8791.g9385	t38257	s10549
CLS00336	Contig8791.g9385	TTHERM_00919690	s10549	t38257
CLS00340	TTHERM_00444800	Contig8067.g8605	t26687	s9725
CLS00340	Contig8067.g8605	TTHERM_00444800	s9725	t26687
CLS00341	TTHERM_00522160	Contig8068.g8606	t31466	s32401
CLS00341	Contig8068.g8606	TTHERM_00522160	s32401	t31466
CLS00344	TTHERM_00624710	Contig6042.g6465	t42733	s7200
CLS00344	TTHERM_00624710	Contig6042.g6465	t42738	s7201
CLS00344	Contig6042.g6465	TTHERM_00624710	s7200	t42733
CLS00344	Contig6042.g6465	TTHERM_00624710	s7201	t42738
CLS00348	TTHERM_00080020	Contig18086.g19224	t46809	s21459
CLS00348	Contig18086.g19224	TTHERM_00080020	s21459	t46809
CLS00349	TTHERM_00267910	Contig9346.g9989	t20070	s11209
CLS00349	TTHERM_00267910	Contig9346.g9989	t20071	s11210
CLS00349	Contig9346.g9989	TTHERM_00267910	s11209	t20070
CLS00349	Contig9346.g9989	TTHERM_00267910	s11210	t20071
CLS00354	TTHERM_00481320	Contig17926.g19057	t32231	s42957
CLS00354	Contig17926.g19057	TTHERM_00481320	s42957	t32231
CLS00356	TTHERM_00912290	Contig18088.g19230	t5921	s43131
CLS00356	Contig18088.g19230	TTHERM_00912290	s43131	t5921
CLS00358	TTHERM_00304170	Contig18084.g19220	t22320	s43117
CLS00358	Contig18084.g19220	TTHERM_00304170	s43117	t22320
CLS00360	TTHERM_00136240	Contig12179.g13013	t76299	s14697
CLS00360	Contig12179.g13013	TTHERM_00136240	s14697	t76299
CLS00362	TTHERM_00024460	Contig6306.g6750	t54798	s7531
CLS00362	Contig6306.g6750	TTHERM_00024460	s7531	t54798
CLS00365	TTHERM_00420720	Contig8356.g8906	t17119	s32756
CLS00365	Contig8356.g8906	TTHERM_00420720	s32756	t17119
CLS00373	TTHERM_00821910	Contig11105.g11867	t38738	s13286
CLS00373	Contig11105.g11867	TTHERM_00821910	s13286	t38738
CLS00375	Contig9142.g9784	TTHERM_00497820	s10938	t83160
CLS00377	TTHERM_00316370	Contig18632.g19797	t18939	s43690
CLS00377	Contig18632.g19797	TTHERM_00316370	s43690	t18939
CLS00380	TTHERM_00276050	Contig4042.g4326	t20250	s28130
CLS00380	TTHERM_00276050	Contig4042.g4326	t20251	s28131
CLS00380	TTHERM_00276050	Contig4042.g4326	t20256	s28132
CLS00380	Contig4042.g4326	TTHERM_00276050	s28130	t20250
CLS00380	Contig4042.g4326	TTHERM_00276050	s28131	t20251
CLS00380	Contig4042.g4326	TTHERM_00276050	s28132	t20256
CLS00384	TTHERM_00703960	Contig9095.g9727	t55231	s33628
CLS00384	Contig9095.g9727	TTHERM_00703960	s33628	t55231
CLS00385	TTHERM_00408760	Contig16932.g18040	t30533	s20130
CLS00385	TTHERM_00408760	Contig16932.g18040	t30534	s20131
CLS00385	Contig16932.g18040	TTHERM_00408760	s20130	t30533
CLS00385	Contig16932.g18040	TTHERM_00408760	s20131	t30534
CLS00389	TTHERM_00688660	Contig15401.g16418	t36219	s18351
CLS00389	Contig15401.g16418	TTHERM_00688660	s18351	t36219
CLS00391	TTHERM_00001320	Contig12228.g13070	t87	s14796
CLS00391	Contig12228.g13070	TTHERM_00001320	s14796	t87
CLS00396	TTHERM_00193960	Contig17706.g18820	t5243	s42706
CLS00396	Contig17706.g18820	TTHERM_00193960	s42706	t5243
CLS00398	TTHERM_00059120	Contig13791.g14706	t28144	s38635
CLS00398	Contig13791.g14706	TTHERM_00059120	s38635	t28144
CLS00400	TTHERM_00068170	Contig15544.g16568	t27892	s40438
CLS00400	Contig15544.g16568	TTHERM_00068170	s40438	t27892
CLS00412	TTHERM_00218330	Contig9844.g10526	t25100	s11799
CLS00412	TTHERM_00218330	Contig9844.g10526	t25101	s11800
CLS00412	Contig9844.g10526	TTHERM_00218330	s11799	t25100
CLS00412	Contig9844.g10526	TTHERM_00218330	s11800	t25101
CLS00416	TTHERM_00865300	Contig7207.g7716	t89426	s31527
CLS00416	Contig7207.g7716	TTHERM_00865300	s31527	t89426
CLS00417	TTHERM_00426360	Contig16428.g17494	t103952	s19473
CLS00417	TTHERM_00426360	Contig16428.g17494	t103956	s19477
CLS00417	Contig16428.g17494	TTHERM_00426360	s19473	t103952
CLS00417	Contig16428.g17494	TTHERM_00426360	s19477	t103956
CLS00428	TTHERM_00579320	Contig13260.g14146	t87073	s15946
CLS00428	Contig13260.g14146	TTHERM_00579320	s15946	t87073
CLS00435	TTHERM_00227220	Contig18047.g19181	t8448	s43066
CLS00435	TTHERM_00227220	Contig18047.g19181	t8449	s43067
CLS00435	TTHERM_00227220	Contig18047.g19181	t8458	s43068
CLS00435	Contig18047.g19181	TTHERM_00227220	s43066	t8448
CLS00435	Contig18047.g19181	TTHERM_00227220	s43067	t8449
CLS00435	Contig18047.g19181	TTHERM_00227220	s43068	t8458
CLS00440	TTHERM_00494250	Contig5190.g5561	t29720	s29314
CLS00440	Contig5190.g5561	TTHERM_00494250	s29314	t29720
CLS00442	TTHERM_00947430	Contig16862.g17969	t16879	s41940
CLS00442	Contig16862.g17969	TTHERM_00947430	s41940	t16879
CLS00445	TTHERM_00467690	Contig19523.g20696	t29250	s23104
CLS00445	Contig19523.g20696	TTHERM_00467690	s23104	t29250
CLS00447	TTHERM_00758790	Contig7875.g8401	t94873	s32127
CLS00447	Contig7875.g8401	TTHERM_00758790	s32127	t94873
CLS00452	TTHERM_00938810	Contig11835.g12652	t7059	s14250
CLS00452	Contig11835.g12652	TTHERM_00938810	s14250	t7059
CLS00455	TTHERM_00526690	Contig17763.g18885	t33028	s42780
CLS00455	Contig17763.g18885	TTHERM_00526690	s42780	t33028
CLS00456	TTHERM_00420700	Contig14914.g15893	t17107	s17766
CLS00456	Contig14914.g15893	TTHERM_00420700	s17766	t17107
CLS00461	TTHERM_01016020	Contig15192.g16182	t37561	s40099
CLS00461	TTHERM_01016020	Contig15192.g16182	t37562	s40101
CLS00461	TTHERM_01016020	Contig15192.g16182	t37567	s40102
CLS00461	Contig15192.g16182	TTHERM_01016020	s40099	t37561
CLS00461	Contig15192.g16182	TTHERM_01016020	s40101	t37562
CLS00461	Contig15192.g16182	TTHERM_01016020	s40102	t37567
CLS00465	TTHERM_00563890	Contig15970.g17018	t32627	s18964
CLS00465	Contig15970.g17018	TTHERM_00563890	s18964	t32627
CLS00466	TTHERM_00139660	Contig4956.g5295	t23276	s5962
CLS00466	Contig4956.g5295	TTHERM_00139660	s5962	t23276
CLS00470	TTHERM_01107340	Contig14506.g15455	t90616	s39412
CLS00470	Contig14506.g15455	TTHERM_01107340	s39412	t90616
CLS00477	TTHERM_00297199	Contig19204.g20361	t73683	s44183
CLS00477	Contig19204.g20361	TTHERM_00297199	s44183	t73683
CLS00490	TTHERM_00227800	Contig12085.g12928	t62358	s36768
CLS00490	TTHERM_00227800	Contig12085.g12928	t62360	s36769
CLS00490	TTHERM_00227800	Contig12085.g12928	t62363	s36770
CLS00490	Contig12085.g12928	TTHERM_00227800	s36768	t62358
CLS00490	Contig12085.g12928	TTHERM_00227800	s36769	t62360
CLS00490	Contig12085.g12928	TTHERM_00227800	s36770	t62363
CLS00495	TTHERM_01093530	Contig4596.g4911	t91586	s5522
CLS00495	Contig4596.g4911	TTHERM_01093530	s5522	t91586
CLS00498	TTHERM_00077390	Contig5742.g6145	t46458	s6877
CLS00498	Contig5742.g6145	TTHERM_00077390	s6877	t46458
CLS00505	TTHERM_01020820	Contig15732.g16764	t38491	s18713
CLS00505	Contig15732.g16764	TTHERM_01020820	s18713	t38491
CLS00509	TTHERM_00467760	Contig9313.g9952	t29269	s11156
CLS00509	TTHERM_00467760	Contig9313.g9952	t29270	s11157
CLS00509	Contig9313.g9952	TTHERM_00467760	s11156	t29269
CLS00509	Contig9313.g9952	TTHERM_00467760	s11157	t29270
CLS00513	TTHERM_00833840	Contig17076.g18200	t58018	s20322
CLS00513	Contig17076.g18200	TTHERM_00833840	s20322	t58018
CLS00514	TTHERM_00467950	Contig16263.g17330	t29311	s19309
CLS00514	Contig16263.g17330	TTHERM_00467950	s19309	t29311
CLS00515	TTHERM_00794160	Contig16534.g17601	t3049	s41599
CLS00515	Contig16534.g17601	TTHERM_00794160	s41599	t3049
CLS00516	TTHERM_01077000	Contig16684.g17774	t10852	s41758
CLS00516	Contig16684.g17774	TTHERM_01077000	s41758	t10852
CLS00521	TTHERM_00283850	Contig4387.g4687	t21999	s28465
CLS00521	Contig4387.g4687	TTHERM_00283850	s28465	t21999
CLS00527	TTHERM_00190680	Contig15741.g16773	t23007	s18721
CLS00527	Contig15741.g16773	TTHERM_00190680	s18721	t23007
CLS00530	TTHERM_00335890	Contig6824.g7291	t72708	s8149
CLS00530	TTHERM_00335890	Contig6824.g7291	t72712	s8151
CLS00530	TTHERM_00335890	Contig6824.g7291	t72713	s8152
CLS00530	Contig6824.g7291	TTHERM_00335890	s8149	t72708
CLS00530	Contig6824.g7291	TTHERM_00335890	s8151	t72712
CLS00530	Contig6824.g7291	TTHERM_00335890	s8152	t72713
CLS00533	TTHERM_00781030	Contig16945.g18048	t87886	s20133
CLS00533	Contig16945.g18048	TTHERM_00781030	s20133	t87886
CLS00538	TTHERM_00418580	Contig7133.g7628	t48077	s8601
CLS00538	TTHERM_00418580	Contig7133.g7628	t48079	s8602
CLS00538	Contig7133.g7628	TTHERM_00418580	s8601	t48077
CLS00538	Contig7133.g7628	TTHERM_00418580	s8602	t48079
CLS00540	TTHERM_01014790	Contig14638.g15603	t89104	s17449
CLS00540	Contig14638.g15603	TTHERM_01014790	s17449	t89104
CLS00541	TTHERM_00579020	Contig6856.g7336	t86979	s8220
CLS00541	Contig6856.g7336	TTHERM_00579020	s8220	t86979
CLS00542	TTHERM_00459320	Contig15097.g16089	t30132	s40010
CLS00542	Contig15097.g16089	TTHERM_00459320	s40010	t30132
CLS00543	TTHERM_00501000	Contig19723.g20916	t31209	s44749
CLS00543	Contig19723.g20916	TTHERM_00501000	s44749	t31209
CLS00544	TTHERM_00219420	Contig16367.g17431	t25424	s41386
CLS00544	Contig16367.g17431	TTHERM_00219420	s41386	t25424
CLS00545	TTHERM_00494490	Contig16153.g17212	t82112	s41114
CLS00545	Contig16153.g17212	TTHERM_00494490	s41114	t82112
CLS00547	TTHERM_00295120	Contig6433.g6884	t21091	s7696
CLS00547	Contig6433.g6884	TTHERM_00295120	s7696	t21091
CLS00553	TTHERM_00105320	Contig9099.g9733	t105202	s10861
CLS00553	TTHERM_00105320	Contig9099.g9733	t105204	s10863
CLS00553	TTHERM_00105320	Contig9099.g9733	t105206	s10864
CLS00553	TTHERM_00105320	Contig9099.g9733	t105208	s10865
CLS00553	Contig9099.g9733	TTHERM_00105320	s10861	t105202
CLS00553	Contig9099.g9733	TTHERM_00105320	s10863	t105204
CLS00553	Contig9099.g9733	TTHERM_00105320	s10864	t105206
CLS00553	Contig9099.g9733	TTHERM_00105320	s10865	t105208
CLS00557	TTHERM_00705050	Contig14214.g15146	t88596	s16962
CLS00557	Contig14214.g15146	TTHERM_00705050	s16962	t88596
CLS00564	TTHERM_00431330	Contig11928.g12764	t99986	s14409
CLS00564	TTHERM_00431330	Contig11928.g12764	t99991	s14412
CLS00564	Contig11928.g12764	TTHERM_00431330	s14409	t99986
CLS00564	Contig11928.g12764	TTHERM_00431330	s14412	t99991
CLS00576	TTHERM_00248390	Contig14036.g14965	t63376	s16756
CLS00576	TTHERM_00248390	Contig14036.g14965	t63377	s16757
CLS00576	TTHERM_00248390	Contig14036.g14965	t63379	s16759
CLS00576	Contig14036.g14965	TTHERM_00248390	s16756	t63376
CLS00576	Contig14036.g14965	TTHERM_00248390	s16757	t63377
CLS00576	Contig14036.g14965	TTHERM_00248390	s16759	t63379
CLS00580	TTHERM_00794250	Contig5160.g5529	t3084	s6202
CLS00580	Contig5160.g5529	TTHERM_00794250	s6202	t3084
CLS00581	TTHERM_00471260	Contig6098.g6521	t71501	s7267
CLS00581	TTHERM_00471260	Contig6098.g6521	t71502	s7268
CLS00581	TTHERM_00471260	Contig6098.g6521	t71503	s7269
CLS00581	Contig6098.g6521	TTHERM_00471260	s7267	t71501
CLS00581	Contig6098.g6521	TTHERM_00471260	s7268	t71502
CLS00581	Contig6098.g6521	TTHERM_00471260	s7269	t71503
CLS00592	TTHERM_00075670	Contig11860.g12692	t46340	s36532
CLS00592	Contig11860.g12692	TTHERM_00075670	s36532	t46340
CLS00600	TTHERM_00378600	Contig12922.g13780	t102491	s37652
CLS00600	Contig12922.g13780	TTHERM_00378600	s37652	t102491
CLS00602	TTHERM_00802470	Contig19725.g20921	t91712	s23320
CLS00602	TTHERM_00802470	Contig19725.g20921	t91715	s23321
CLS00602	Contig19725.g20921	TTHERM_00802470	s23320	t91712
CLS00602	Contig19725.g20921	TTHERM_00802470	s23321	t91715
CLS00603	TTHERM_00028740	Contig11909.g12743	t45155	s14378
CLS00603	Contig11909.g12743	TTHERM_00028740	s14378	t45155
CLS00608	TTHERM_00659100	Contig11612.g12434	t85507	s14005
CLS00608	Contig11612.g12434	TTHERM_00659100	s14005	t85507
CLS00628	TTHERM_00974270	Contig6620.g7079	t7743	s7943
CLS00628	Contig6620.g7079	TTHERM_00974270	s7943	t7743
CLS00649	TTHERM_00149798	Contig17320.g18439	t24673	s20593
CLS00649	TTHERM_00149798	Contig17320.g18439	t24674	s20594
CLS00649	Contig17320.g18439	TTHERM_00149798	s20593	t24673
CLS00649	Contig17320.g18439	TTHERM_00149798	s20594	t24674
CLS00650	TTHERM_00494280	Contig8419.g8975	t82063	s32830
CLS00650	Contig8419.g8975	TTHERM_00494280	s32830	t82063
CLS00658	TTHERM_00225740	Contig7604.g8106	t62232	s9170
CLS00658	TTHERM_00225740	Contig7604.g8106	t62233	s9171
CLS00658	Contig7604.g8106	TTHERM_00225740	s9170	t62232
CLS00658	Contig7604.g8106	TTHERM_00225740	s9171	t62233
CLS00663	TTHERM_01251210	Contig14588.g15542	t13453	s17383
CLS00663	Contig14588.g15542	TTHERM_01251210	s17383	t13453
CLS00668	TTHERM_01125140	Contig13333.g14234	t65305	s16062
CLS00668	Contig13333.g14234	TTHERM_01125140	s16062	t65305
CLS00670	TTHERM_00492830	Contig17217.g18338	t29571	s20454
CLS00670	Contig17217.g18338	TTHERM_00492830	s20454	t29571
CLS00677	TTHERM_00295080	Contig8307.g8859	t21097	s32715
CLS00677	TTHERM_00295080	Contig8307.g8859	t21098	s32716
CLS00677	Contig8307.g8859	TTHERM_00295080	s32715	t21097
CLS00677	Contig8307.g8859	TTHERM_00295080	s32716	t21098
CLS00686	TTHERM_01106150	Contig12389.g13228	t91262	s14959
CLS00686	TTHERM_01106150	Contig12389.g13228	t91263	s14959
CLS00686	TTHERM_01106150	Contig12389.g13228	t91264	s14960
CLS00686	Contig12389.g13228	TTHERM_01106150	s14959	t91262	t91263
CLS00686	Contig12389.g13228	TTHERM_01106150	s14960	t91264
CLS00688	TTHERM_00245150	Contig7520.g8029	t63179	s31793
CLS00688	Contig7520.g8029	TTHERM_00245150	s31793	t63179
CLS00692	TTHERM_00137920	Contig15054.g16038	t23482	s39934
CLS00692	Contig15054.g16038	TTHERM_00137920	s39934	t23482
CLS00695	TTHERM_01020860	Contig12005.g12845	t90123	s14514
CLS00695	Contig12005.g12845	TTHERM_01020860	s14514	t90123
CLS00696	TTHERM_00784410	Contig11010.g11763	t94044	s13163
CLS00696	Contig11010.g11763	TTHERM_00784410	s13163	t94044
CLS00698	TTHERM_00590290	Contig14519.g15469	t85773	s17311
CLS00698	TTHERM_00590290	Contig14519.g15469	t85776	s17314
CLS00698	Contig14519.g15469	TTHERM_00590290	s17311	t85773
CLS00698	Contig14519.g15469	TTHERM_00590290	s17314	t85776
CLS00703	TTHERM_00446280	Contig6155.g6585	t26790	s7352
CLS00703	Contig6155.g6585	TTHERM_00446280	s7352	t26790
CLS00704	TTHERM_00713190	Contig6332.g6783	t55372	s7569
CLS00704	Contig6332.g6783	TTHERM_00713190	s7569	t55372
CLS00705	TTHERM_00487030	Contig6471.g6923	t70249	s30683
CLS00705	TTHERM_00487030	Contig6471.g6923	t70250	s30684
CLS00705	Contig6471.g6923	TTHERM_00487030	s30683	t70249
CLS00705	Contig6471.g6923	TTHERM_00487030	s30684	t70250
CLS00707	TTHERM_00218910	Contig12293.g13132	t25265	s36949
CLS00707	TTHERM_00218910	Contig12293.g13132	t25267	s36950
CLS00707	Contig12293.g13132	TTHERM_00218910	s36949	t25265
CLS00707	Contig12293.g13132	TTHERM_00218910	s36950	t25267
CLS00710	TTHERM_00105150	Contig11186.g11954	t105177	s13400
CLS00710	Contig11186.g11954	TTHERM_00105150	s13400	t105177
CLS00719	TTHERM_00804750	Contig16048.g17098	t40311	s40976
CLS00719	Contig16048.g17098	TTHERM_00804750	s40976	t40311
CLS00720	TTHERM_00476670	Contig6513.g6976	t84248	s7846
CLS00720	Contig6513.g6976	TTHERM_00476670	s7846	t84248
CLS00724	TTHERM_00499510	Contig17888.g19016	t31132	s21208
CLS00724	Contig17888.g19016	TTHERM_00499510	s21208	t31132
CLS00727	TTHERM_00275740	Contig16815.g17911	t73270	s41873
CLS00727	Contig16815.g17911	TTHERM_00275740	s41873	t73270
CLS00728	TTHERM_00267890	Contig11498.g12310	t73106	s36185
CLS00728	TTHERM_00267890	Contig11498.g12310	t73107	s36186
CLS00728	Contig11498.g12310	TTHERM_00267890	s36185	t73106
CLS00728	Contig11498.g12310	TTHERM_00267890	s36186	t73107
CLS00729	TTHERM_00145360	Contig11411.g12203	t78662	s13702
CLS00729	Contig11411.g12203	TTHERM_00145360	s13702	t78662
CLS00736	TTHERM_00421160	Contig14910.g15884	t69909	s17749
CLS00736	TTHERM_00421160	Contig14910.g15884	t69911	s17750
CLS00736	Contig14910.g15884	TTHERM_00421160	s17749	t69909
CLS00736	Contig14910.g15884	TTHERM_00421160	s17750	t69911
CLS00741	TTHERM_00697450	Contig12932.g13797	t94587	s15578
CLS00741	Contig12932.g13797	TTHERM_00697450	s15578	t94587
CLS00744	TTHERM_00151190	Contig4484.g4785	t77485	s5339
CLS00744	Contig4484.g4785	TTHERM_00151190	s5339	t77485
CLS00745	TTHERM_00378550	Contig9916.g10609	t49636	s11896
CLS00745	TTHERM_00378550	Contig9916.g10609	t49638	s11897
CLS00745	Contig9916.g10609	TTHERM_00378550	s11896	t49636
CLS00745	Contig9916.g10609	TTHERM_00378550	s11897	t49638
CLS00746	TTHERM_00136060	Contig19727.g20924	t76347	s23331
CLS00746	TTHERM_00136060	Contig19727.g20924	t76356	s23332
CLS00746	Contig19727.g20924	TTHERM_00136060	s23331	t76347
CLS00746	Contig19727.g20924	TTHERM_00136060	s23332	t76356
CLS00747	TTHERM_00353450	Contig13027.g13889	t26152	s15676
CLS00747	TTHERM_00353450	Contig13027.g13889	t26154	s15677
CLS00747	Contig13027.g13889	TTHERM_00353450	s15676	t26152
CLS00747	Contig13027.g13889	TTHERM_00353450	s15677	t26154
CLS00748	TTHERM_00069210	Contig7877.g8405	t27871	s9502
CLS00748	Contig7877.g8405	TTHERM_00069210	s9502	t27871
CLS00751	TTHERM_00322760	Contig8281.g8834	t67328	s9999
CLS00751	Contig8281.g8834	TTHERM_00322760	s9999	t67328
CLS00754	TTHERM_00430020	Contig5473.g5846	t47949	s6549
CLS00754	Contig5473.g5846	TTHERM_00430020	s6549	t47949
CLS00762	TTHERM_00316530	Contig5301.g5675	t18964	s29462
CLS00762	Contig5301.g5675	TTHERM_00316530	s29462	t18964
CLS00768	TTHERM_00467310	Contig16817.g17916	t29200	s41878
CLS00768	Contig16817.g17916	TTHERM_00467310	s41878	t29200
CLS00770	TTHERM_00621410	Contig17247.g18366	t105837	s42256
CLS00770	TTHERM_00621410	Contig17247.g18366	t105841	s42257
CLS00770	Contig17247.g18366	TTHERM_00621410	s42256	t105837
CLS00770	Contig17247.g18366	TTHERM_00621410	s42257	t105841
CLS00771	TTHERM_00322800	Contig7003.g7496	t67343	s8432
CLS00771	Contig7003.g7496	TTHERM_00322800	s8432	t67343
CLS00775	TTHERM_00114360	Contig8800.g9403	t93246	s33273
CLS00775	TTHERM_00114360	Contig8800.g9403	t93247	s33274
CLS00775	Contig8800.g9403	TTHERM_00114360	s33273	t93246
CLS00775	Contig8800.g9403	TTHERM_00114360	s33274	t93247
CLS00778	TTHERM_00036960	Contig10729.g11479	t97426	s12808
CLS00778	Contig10729.g11479	TTHERM_00036960	s12808	t97426
CLS00781	TTHERM_00522630	Contig16918.g18021	t31611	s20089
CLS00781	TTHERM_00522630	Contig16918.g18021	t31612	s20090
CLS00781	Contig16918.g18021	TTHERM_00522630	s20089	t31611
CLS00781	Contig16918.g18021	TTHERM_00522630	s20090	t31612
CLS00782	TTHERM_00189530	Contig9018.g9643	t75619	s33513
CLS00782	TTHERM_00189530	Contig9018.g9643	t75621	s33514
CLS00782	Contig9018.g9643	TTHERM_00189530	s33513	t75619
CLS00782	Contig9018.g9643	TTHERM_00189530	s33514	t75621
CLS00791	TTHERM_00691170	Contig9769.g10445	t16135	s11707
CLS00791	Contig9769.g10445	TTHERM_00691170	s11707	t16135
CLS00797	TTHERM_00540100	Contig10089.g10780	t86136	s34785
CLS00797	TTHERM_00540100	Contig10089.g10780	t86139	s34788
CLS00797	Contig10089.g10780	TTHERM_00540100	s34785	t86136
CLS00797	Contig10089.g10780	TTHERM_00540100	s34788	t86139
CLS00798	TTHERM_00697490	Contig17893.g19024	t42901	s21218
CLS00798	Contig17893.g19024	TTHERM_00697490	s21218	t42901
CLS00800	TTHERM_00852990	Contig7054.g7547	t100846	s8511
CLS00800	Contig7054.g7547	TTHERM_00852990	s8511	t100846
CLS00801	TTHERM_01097960	Contig7211.g7722	t94508	s31535
CLS00801	TTHERM_01097960	Contig7211.g7722	t94509	s31536
CLS00801	Contig7211.g7722	TTHERM_01097960	s31535	t94508
CLS00801	Contig7211.g7722	TTHERM_01097960	s31536	t94509
CLS00804	TTHERM_00448570	Contig17873.g18996	t41043	s21164
CLS00804	Contig17873.g18996	TTHERM_00448570	s21164	t41043
CLS00806	TTHERM_00564240	Contig9979.g10669	t32696	s34667
CLS00806	Contig9979.g10669	TTHERM_00564240	s34667	t32696
CLS00808	TTHERM_00765300	Contig5564.g5953	t88247	s6673
CLS00808	Contig5564.g5953	TTHERM_00765300	s6673	t88247
CLS00813	TTHERM_00391300	Contig13360.g14255	t42429	s16093
CLS00813	TTHERM_00391300	Contig13360.g14255	t42430	s16094
CLS00813	Contig13360.g14255	TTHERM_00391300	s16093	t42429
CLS00813	Contig13360.g14255	TTHERM_00391300	s16094	t42430
CLS00817	TTHERM_00441950	Contig18864.g20015	t70356	s43896
CLS00817	Contig18864.g20015	TTHERM_00441950	s43896	t70356
CLS00818	TTHERM_00455650	Contig14977.g15962	t29928	s39858
CLS00818	Contig14977.g15962	TTHERM_00455650	s39858	t29928
CLS00824	TTHERM_00523010	Contig7528.g8037	t31727	s31802
CLS00824	Contig7528.g8037	TTHERM_00523010	s31802	t31727
CLS00833	TTHERM_00037760	Contig9273.g9918	t97638	s11095
CLS00833	Contig9273.g9918	TTHERM_00037760	s11095	t97638
CLS00836	TTHERM_00780660	Contig7851.g8372	t87946	s32093
CLS00836	TTHERM_00780660	Contig7851.g8372	t87948	s32094
CLS00836	Contig7851.g8372	TTHERM_00780660	s32093	t87946
CLS00836	Contig7851.g8372	TTHERM_00780660	s32094	t87948
CLS00838	TTHERM_01000150	Contig11178.g11940	t94790	s35865
CLS00838	Contig11178.g11940	TTHERM_01000150	s35865	t94790
CLS00841	TTHERM_00107130	Contig19228.g20385	t52184	s22755
CLS00841	Contig19228.g20385	TTHERM_00107130	s22755	t52184
CLS00847	TTHERM_00865310	Contig13111.g13977	t89418	s37882
CLS00847	TTHERM_00865310	Contig13111.g13977	t89419	s37883
CLS00847	TTHERM_00865310	Contig13111.g13977	t89421	s37884
CLS00847	TTHERM_00865310	Contig13111.g13977	t89422	s37885
CLS00847	Contig13111.g13977	TTHERM_00865310	s37882	t89418
CLS00847	Contig13111.g13977	TTHERM_00865310	s37883	t89419
CLS00847	Contig13111.g13977	TTHERM_00865310	s37884	t89421
CLS00847	Contig13111.g13977	TTHERM_00865310	s37885	t89422
CLS00859	TTHERM_00079720	Contig5042.g5398	t98580	s29149
CLS00859	Contig5042.g5398	TTHERM_00079720	s29149	t98580
CLS00860	TTHERM_00266490	Contig18087.g19227	t19937	s43125
CLS00860	Contig18087.g19227	TTHERM_00266490	s43125	t19937
CLS00869	TTHERM_01016070	Contig18389.g19529	t88899	s21740
CLS00869	TTHERM_01016070	Contig18389.g19529	t88901	s21742
CLS00869	TTHERM_01016070	Contig18389.g19529	t88902	s21743
CLS00869	TTHERM_01016070	Contig18389.g19529	t88903	s21745
CLS00869	Contig18389.g19529	TTHERM_01016070	s21740	t88899
CLS00869	Contig18389.g19529	TTHERM_01016070	s21742	t88901
CLS00869	Contig18389.g19529	TTHERM_01016070	s21743	t88902
CLS00869	Contig18389.g19529	TTHERM_01016070	s21745	t88903
CLS00871	TTHERM_00859320	Contig5197.g5570	t4724	s29324
CLS00871	TTHERM_00859320	Contig5197.g5570	t4725	s29325
CLS00871	Contig5197.g5570	TTHERM_00859320	s29324	t4724
CLS00871	Contig5197.g5570	TTHERM_00859320	s29325	t4725
CLS00878	TTHERM_00497960	Contig9889.g10574	t83203	s11855
CLS00878	Contig9889.g10574	TTHERM_00497960	s11855	t83203
CLS00882	TTHERM_00452000	Contig10328.g11020	t92777	s12330
CLS00882	Contig10328.g11020	TTHERM_00452000	s12330	t92777
CLS00884	TTHERM_01055410	Contig6487.g6937	t91811	s7800
CLS00884	TTHERM_01055410	Contig6487.g6937	t91812	s7803
CLS00884	Contig6487.g6937	TTHERM_01055410	s7800	t91811
CLS00884	Contig6487.g6937	TTHERM_01055410	s7803	t91812
CLS00885	TTHERM_00584800	Contig12957.g13817	t16301	s37687
CLS00885	Contig12957.g13817	TTHERM_00584800	s37687	t16301
CLS00887	TTHERM_01084190	Contig4958.g5297	t39770	s5964
CLS00887	Contig4958.g5297	TTHERM_01084190	s5964	t39770
CLS00889	TTHERM_01093520	Contig7148.g7656	t40032	s8632
CLS00889	Contig7148.g7656	TTHERM_01093520	s8632	t40032
CLS00890	TTHERM_00526760	Contig18952.g20101	t85005	s43959
CLS00890	Contig18952.g20101	TTHERM_00526760	s43959	t85005
CLS00892	TTHERM_00794070	Contig6188.g6616	t3030	s30363
CLS00893	TTHERM_01194650	Contig10957.g11720	t65959	s35685
CLS00893	Contig10957.g11720	TTHERM_01194650	s35685	t65959
CLS00895	TTHERM_01345810	Contig12932.g13800	t40020	s15584
CLS00895	Contig12932.g13800	TTHERM_01345810	s15584	t40020
CLS00896	TTHERM_00263309	Contig15719.g16751	t64890	s18705
CLS00896	Contig15719.g16751	TTHERM_00263309	s18705	t64890
CLS00897	TTHERM_01075640	Contig8432.g8990	t10357	s32849
CLS00897	TTHERM_01075640	Contig8432.g8990	t10360	s32853
CLS00897	Contig8432.g8990	TTHERM_01075640	s32849	t10357
CLS00897	Contig8432.g8990	TTHERM_01075640	s32853	t10360
CLS00898	TTHERM_00446430	Contig8123.g8660	t79660	s9780
CLS00898	Contig8123.g8660	TTHERM_00446430	s9780	t79660
CLS00901	TTHERM_00297140	Contig13264.g14153	t73688	s15948
CLS00901	TTHERM_00297140	Contig13264.g14153	t73690	s15949
CLS00901	Contig13264.g14153	TTHERM_00297140	s15948	t73688
CLS00901	Contig13264.g14153	TTHERM_00297140	s15949	t73690
CLS00904	TTHERM_00835350	Contig18062.g19194	t4437	s21437
CLS00904	Contig18062.g19194	TTHERM_00835350	s21437	t4437
CLS00907	TTHERM_00444570	Contig15041.g16023	t26644	s39921
CLS00907	Contig15041.g16023	TTHERM_00444570	s39921	t26644
CLS00911	TTHERM_00670500	Contig15643.g16664	t34922	s18637
CLS00911	TTHERM_00670500	Contig15643.g16664	t34923	s18638
CLS00911	Contig15643.g16664	TTHERM_00670500	s18637	t34922
CLS00911	Contig15643.g16664	TTHERM_00670500	s18638	t34923
CLS00912	TTHERM_00377310	Contig12184.g13016	t102433	s14707
CLS00912	TTHERM_00377310	Contig12184.g13016	t102434	s14708
CLS00912	TTHERM_00377310	Contig12184.g13016	t102436	s14709
CLS00912	TTHERM_00377310	Contig12184.g13016	t102437	s14710
CLS00912	TTHERM_00377310	Contig12184.g13016	t102438	s14711
CLS00912	Contig12184.g13016	TTHERM_00377310	s14707	t102433
CLS00912	Contig12184.g13016	TTHERM_00377310	s14708	t102434
CLS00912	Contig12184.g13016	TTHERM_00377310	s14709	t102436
CLS00912	Contig12184.g13016	TTHERM_00377310	s14710	t102437
CLS00912	Contig12184.g13016	TTHERM_00377310	s14711	t102438
CLS00915	TTHERM_00023950	Contig6290.g6734	t1067	s30492
CLS00915	Contig6290.g6734	TTHERM_00023950	s30492	t1067
CLS00924	TTHERM_00497660	Contig10584.g11300	t83120	s35319
CLS00924	Contig10584.g11300	TTHERM_00497660	s35319	t83120
CLS00926	TTHERM_00941400	Contig13004.g13866	t60694	s37763
CLS00926	TTHERM_00941400	Contig13004.g13866	t60695	s37764
CLS00926	Contig13004.g13866	TTHERM_00941400	s37763	t60694
CLS00926	Contig13004.g13866	TTHERM_00941400	s37764	t60695
CLS00928	TTHERM_00926950	Contig14112.g15042	t6124	s38994
CLS00928	Contig14112.g15042	TTHERM_00926950	s38994	t6124
CLS00929	TTHERM_00444670	Contig9272.g9914	t79427	s11090
CLS00929	Contig9272.g9914	TTHERM_00444670	s11090	t79427
CLS00931	TTHERM_00444510	Contig7039.g7533	t79398	s8498
CLS00931	TTHERM_00444510	Contig7039.g7533	t79399	s8499
CLS00931	Contig7039.g7533	TTHERM_00444510	s8498	t79398
CLS00931	Contig7039.g7533	TTHERM_00444510	s8499	t79399
CLS00934	TTHERM_01262870	Contig8323.g8873	t66740	s10027
CLS00934	Contig8323.g8873	TTHERM_01262870	s10027	t66740
CLS00940	TTHERM_00221140	Contig8593.g9166	t78210	s10339
CLS00940	Contig8593.g9166	TTHERM_00221140	s10339	t78210
CLS05085	TTHERM_00338110	Contig5162.g5531	t19660	s29292
CLS05085	Contig5162.g5531	TTHERM_00338110	s29292	t19660
CLS05096	TTHERM_00151250	Contig9708.g10385	t24775	s34377
CLS05096	Contig9708.g10385	TTHERM_00151250	s34377	t24775
CLS05097	TTHERM_00564500	Contig9961.g10644	t84793	s11938
CLS05097	Contig9961.g10644	TTHERM_00564500	s11938	t84793
CLS05101	TTHERM_00441970	Contig9105.g9740	t17498	s10878
CLS05101	TTHERM_00441970	Contig9105.g9740	t17499	s10879
CLS05101	Contig9105.g9740	TTHERM_00441970	s10878	t17498
CLS05101	Contig9105.g9740	TTHERM_00441970	s10879	t17499
CLS05114	TTHERM_00295100	Contig10826.g11574	t74023	s35588
CLS05114	Contig10826.g11574	TTHERM_00295100	s35588	t74023
CLS05117	TTHERM_00969600	Contig4632.g4948	t37814	s28672
CLS05117	Contig4632.g4948	TTHERM_00969600	s28672	t37814
CLS05123	TTHERM_00670590	Contig16769.g17864	t34948	s41834
CLS05123	TTHERM_00670590	Contig16769.g17864	t34949	s41835
CLS05123	Contig16769.g17864	TTHERM_00670590	s41834	t34948
CLS05123	Contig16769.g17864	TTHERM_00670590	s41835	t34949
CLS05139	TTHERM_00382110	Contig19521.g20693	t102601	s44567
CLS05139	Contig19521.g20693	TTHERM_00382110	s44567	t102601
CLS05150	TTHERM_00494900	Contig16811.g17906	t29827	s41867
CLS05150	Contig16811.g17906	TTHERM_00494900	s41867	t29827
CLS05153	TTHERM_00591560	Contig8435.g8993	t85798	s10150
CLS05153	TTHERM_00591560	Contig8435.g8993	t85799	s10151
CLS05153	TTHERM_00591560	Contig8435.g8993	t85804	s10154
CLS05153	Contig8435.g8993	TTHERM_00591560	s10150	t85798
CLS05153	Contig8435.g8993	TTHERM_00591560	s10151	t85799
CLS05153	Contig8435.g8993	TTHERM_00591560	s10154	t85804
CLS05166	TTHERM_01092460	Contig19327.g20497	t94412	s22875
CLS05166	TTHERM_01092460	Contig19327.g20497	t94420	s22881
CLS05166	Contig19327.g20497	TTHERM_01092460	s22875	t94412
CLS05166	Contig19327.g20497	TTHERM_01092460	s22881	t94420
CLS05171	TTHERM_00294810	Contig15780.g16821	t21160	s18785
CLS05171	Contig15780.g16821	TTHERM_00294810	s18785	t21160
CLS05172	TTHERM_01030000	Contig13617.g14524	t62843	s38450
CLS05172	Contig13617.g14524	TTHERM_01030000	s38450	t62843
CLS05177	TTHERM_00079230	Contig19712.g20902	t98523	s23301
CLS05177	TTHERM_00079230	Contig19712.g20902	t98524	s23302
CLS05177	Contig19712.g20902	TTHERM_00079230	s23301	t98523
CLS05177	Contig19712.g20902	TTHERM_00079230	s23302	t98524
CLS05188	TTHERM_00658950	Contig7016.g7511	t33476	s31313
CLS05188	TTHERM_00658950	Contig7016.g7511	t33477	s31314
CLS05188	Contig7016.g7511	TTHERM_00658950	s31313	t33476
CLS05188	Contig7016.g7511	TTHERM_00658950	s31314	t33477
CLS05203	TTHERM_01031060	Contig11782.g12597	t9264	s14177
CLS05203	Contig11782.g12597	TTHERM_01031060	s14177	t9264
CLS05214	TTHERM_00752170	Contig6317.g6770	t56240	s30527
CLS05214	TTHERM_00752170	Contig6317.g6770	t56241	s30528
CLS05214	TTHERM_00752170	Contig6317.g6770	t56242	s30529
CLS05214	Contig6317.g6770	TTHERM_00752170	s30527	t56240
CLS05214	Contig6317.g6770	TTHERM_00752170	s30528	t56241
CLS05214	Contig6317.g6770	TTHERM_00752170	s30529	t56242
CLS05223	TTHERM_00140960	Contig8418.g8974	t25601	s32825
CLS05223	TTHERM_00140960	Contig8418.g8974	t25606	s32827
CLS05223	Contig8418.g8974	TTHERM_00140960	s32825	t25601
CLS05223	Contig8418.g8974	TTHERM_00140960	s32827	t25606
CLS05232	TTHERM_00492460	Contig3961.g4240	t29507	s4723
CLS05232	Contig3961.g4240	TTHERM_00492460	s4723	t29507
CLS05244	TTHERM_00334360	Contig15012.g15997	t72551	s39902
CLS05244	Contig15012.g15997	TTHERM_00334360	s39902	t72551
CLS05263	TTHERM_00498180	Contig18213.g19351	t31035	s21567
CLS05263	Contig18213.g19351	TTHERM_00498180	s21567	t31035
CLS05275	TTHERM_00424610	Contig9735.g10414	t50809	s11683
CLS05275	Contig9735.g10414	TTHERM_00424610	s11683	t50809
CLS05281	TTHERM_00446120	Contig7545.g8055	t26757	s9079
CLS05281	TTHERM_00446120	Contig7545.g8055	t26758	s9080
CLS05281	Contig7545.g8055	TTHERM_00446120	s9079	t26757
CLS05281	Contig7545.g8055	TTHERM_00446120	s9080	t26758
CLS05294	TTHERM_00161200	Contig13740.g14657	t46915	s16473
CLS05294	Contig13740.g14657	TTHERM_00161200	s16473	t46915
CLS05306	TTHERM_00826920	Contig15511.g16529	t57804	s18469
CLS05306	Contig15511.g16529	TTHERM_00826920	s18469	t57804
CLS05307	TTHERM_01220370	Contig12182.g13015	t12935	s14702
CLS05307	TTHERM_01220370	Contig12182.g13015	t12936	s14703
CLS05307	TTHERM_01220370	Contig12182.g13015	t12939	s14705
CLS05307	Contig12182.g13015	TTHERM_01220370	s14702	t12935
CLS05307	Contig12182.g13015	TTHERM_01220370	s14703	t12936
CLS05307	Contig12182.g13015	TTHERM_01220370	s14705	t12939
CLS05313	TTHERM_00370910	Contig10571.g11286	t74454	s35300
CLS05313	TTHERM_00370910	Contig10571.g11286	t74455	s35301
CLS05313	Contig10571.g11286	TTHERM_00370910	s35300	t74454
CLS05313	Contig10571.g11286	TTHERM_00370910	s35301	t74455
CLS05326	TTHERM_00471830	Contig14442.g15384	t71608	s17228
CLS05326	Contig14442.g15384	TTHERM_00471830	s17228	t71608
CLS05353	TTHERM_00782090	Contig14556.g15510	t42565	s17363
CLS05353	Contig14556.g15510	TTHERM_00782090	s17363	t42565
CLS05382	TTHERM_00248430	Contig10207.g10901	t9866	s12196
CLS05382	TTHERM_00248430	Contig10207.g10901	t9868	s12197
CLS05382	Contig10207.g10901	TTHERM_00248430	s12196	t9866
CLS05382	Contig10207.g10901	TTHERM_00248430	s12197	t9868
CLS05385	TTHERM_00467959	Contig18343.g19490	t29317	s43421
CLS05385	Contig18343.g19490	TTHERM_00467959	s43421	t29317
CLS05397	TTHERM_00189300	Contig8600.g9180	t75596	s10347
CLS05397	Contig8600.g9180	TTHERM_00189300	s10347	t75596
CLS05412	TTHERM_00053830	Contig9336.g9976	t28365	s33838
CLS05412	Contig9336.g9976	TTHERM_00053830	s33838	t28365
CLS05421	TTHERM_00136040	Contig16159.g17221	t76358	s41129
CLS05421	Contig16159.g17221	TTHERM_00136040	s41129	t76358
CLS05429	TTHERM_00077170	Contig4673.g4988	t98334	s28744
CLS05429	TTHERM_00077170	Contig4673.g4988	t98335	s28745
CLS05429	Contig4673.g4988	TTHERM_00077170	s28744	t98334
CLS05429	Contig4673.g4988	TTHERM_00077170	s28745	t98335
CLS05452	TTHERM_00790950	Contig15928.g16983	t2976	s40901
CLS05452	Contig15928.g16983	TTHERM_00790950	s40901	t2976
CLS05461	TTHERM_00706270	Contig6266.g6702	t37303	s7491
CLS05461	TTHERM_00706270	Contig6266.g6702	t37304	s7492
CLS05461	Contig6266.g6702	TTHERM_00706270	s7491	t37303
CLS05461	Contig6266.g6702	TTHERM_00706270	s7492	t37304
CLS05487	TTHERM_00299770	Contig13892.g14828	t20471	s16658
CLS05487	Contig13892.g14828	TTHERM_00299770	s16658	t20471
CLS05490	TTHERM_00070740	Contig9790.g10470	t80583	s11735
CLS05490	Contig9790.g10470	TTHERM_00070740	s11735	t80583
CLS05496	TTHERM_00440610	Contig4420.g4727	t81176	s5280
CLS05496	TTHERM_00440610	Contig4420.g4727	t81193	s5283
CLS05496	Contig4420.g4727	TTHERM_00440610	s5280	t81176
CLS05496	Contig4420.g4727	TTHERM_00440610	s5283	t81193
CLS05506	TTHERM_00382290	Contig9842.g10524	t49886	s34537
CLS05506	TTHERM_00382290	Contig9842.g10524	t49887	s34538
CLS05506	TTHERM_00382290	Contig9842.g10524	t49888	s34539
CLS05506	Contig9842.g10524	TTHERM_00382290	s34537	t49886
CLS05506	Contig9842.g10524	TTHERM_00382290	s34538	t49887
CLS05506	Contig9842.g10524	TTHERM_00382290	s34539	t49888
CLS05511	TTHERM_00763030	Contig15655.g16676	t88194	s18652
CLS05511	Contig15655.g16676	TTHERM_00763030	s18652	t88194
CLS05513	TTHERM_01146060	Contig5409.g5790	t12190	s29590
CLS05513	Contig5409.g5790	TTHERM_01146060	s29590	t12190
CLS00947	TTHERM_00659070	Contig19459.g20635	t85501	s23018
CLS00947	Contig19459.g20635	TTHERM_00659070	s23018	t85501
CLS00951	TTHERM_00324420	Contig5976.g6402	t67459	s7137
CLS00951	Contig5976.g6402	TTHERM_00324420	s7137	t67459
CLS00955	TTHERM_00773500	Contig13322.g14215	t69204	s16020
CLS00955	Contig13322.g14215	TTHERM_00773500	s16020	t69204
CLS00961	TTHERM_00471920	Contig16075.g17132	t71624	s41018
CLS00961	TTHERM_00471920	Contig16075.g17132	t71627	s41019
CLS00961	TTHERM_00471920	Contig16075.g17132	t71628	s41020
CLS00961	Contig16075.g17132	TTHERM_00471920	s41018	t71624
CLS00961	Contig16075.g17132	TTHERM_00471920	s41019	t71627
CLS00961	Contig16075.g17132	TTHERM_00471920	s41020	t71628
CLS00968	TTHERM_00140780	Contig7268.g7772	t78249	s31589
CLS00968	Contig7268.g7772	TTHERM_00140780	s31589	t78249
CLS00969	TTHERM_00004830	Contig5564.g5953	t269	s6668
CLS00969	TTHERM_00004830	Contig5564.g5953	t274	s6669
CLS00969	Contig5564.g5953	TTHERM_00004830	s6668	t269
CLS00969	Contig5564.g5953	TTHERM_00004830	s6669	t274
CLS00970	TTHERM_00074280	Contig7680.g8189	t98110	s31941
CLS00970	TTHERM_00074280	Contig7680.g8189	t98111	s31942
CLS00970	Contig7680.g8189	TTHERM_00074280	s31941	t98110
CLS00970	Contig7680.g8189	TTHERM_00074280	s31942	t98111
CLS00977	TTHERM_01052900	Contig9097.g9729	t63546	s33635
CLS00977	Contig9097.g9729	TTHERM_01052900	s33635	t63546
CLS00984	TTHERM_00412070	Contig4918.g5262	t82923	s29023
CLS00984	Contig4918.g5262	TTHERM_00412070	s29023	t82923
CLS00988	TTHERM_00624660	Contig16610.g17690	t42725	s19684
CLS00988	TTHERM_00624660	Contig16610.g17690	t42726	s19685
CLS00988	TTHERM_00624660	Contig16610.g17690	t42727	s19686
CLS00988	Contig16610.g17690	TTHERM_00624660	s19684	t42725
CLS00988	Contig16610.g17690	TTHERM_00624660	s19685	t42726
CLS00988	Contig16610.g17690	TTHERM_00624660	s19686	t42727
CLS00992	TTHERM_00068140	Contig10426.g11119	t27895	s12407
CLS00992	Contig10426.g11119	TTHERM_00068140	s12407	t27895
CLS00994	TTHERM_01347910	Contig5276.g5654	t67860	s6333
CLS00994	TTHERM_01347910	Contig5276.g5654	t67861	s6334
CLS00994	Contig5276.g5654	TTHERM_01347910	s6333	t67860
CLS00994	Contig5276.g5654	TTHERM_01347910	s6334	t67861
CLS00997	TTHERM_00616340	Contig11025.g11780	t33695	s35732
CLS00997	TTHERM_00616340	Contig11025.g11780	t33696	s35733
CLS00997	TTHERM_00616340	Contig11025.g11780	t33700	s35735
CLS00997	Contig11025.g11780	TTHERM_00616340	s35732	t33695
CLS00997	Contig11025.g11780	TTHERM_00616340	s35733	t33696
CLS00997	Contig11025.g11780	TTHERM_00616340	s35735	t33700
CLS01000	TTHERM_00149630	Contig9833.g10517	t77360	s34530
CLS01000	TTHERM_00149630	Contig9833.g10517	t77361	s34531
CLS01000	Contig9833.g10517	TTHERM_00149630	s34530	t77360
CLS01000	Contig9833.g10517	TTHERM_00149630	s34531	t77361
CLS01004	TTHERM_00600100	Contig16689.g17780	t71263	s41772
CLS01004	Contig16689.g17780	TTHERM_00600100	s41772	t71263
CLS01006	TTHERM_00077460	Contig15321.g16323	t98375	s18218
CLS01006	Contig15321.g16323	TTHERM_00077460	s18218	t98375
CLS01009	TTHERM_00077050	Contig7636.g8152	t46383	s31899
CLS01009	TTHERM_00077050	Contig7636.g8152	t46385	s31901
CLS01009	Contig7636.g8152	TTHERM_00077050	s31899	t46383
CLS01009	Contig7636.g8152	TTHERM_00077050	s31901	t46385
CLS01022	TTHERM_00037219	Contig14491.g15441	t97484	s17280
CLS01022	TTHERM_00037219	Contig14491.g15441	t97485	s17281
CLS01022	Contig14491.g15441	TTHERM_00037219	s17280	t97484
CLS01022	Contig14491.g15441	TTHERM_00037219	s17281	t97485
CLS01024	TTHERM_00494730	Contig6382.g6833	t82151	s7623
CLS01024	Contig6382.g6833	TTHERM_00494730	s7623	t82151
CLS01028	TTHERM_00562810	Contig4417.g4723	t32600	s5269
CLS01028	TTHERM_00562810	Contig4417.g4723	t32602	s5270
CLS01028	TTHERM_00562810	Contig4417.g4723	t32603	s5271
CLS01028	Contig4417.g4723	TTHERM_00562810	s5269	t32600
CLS01028	Contig4417.g4723	TTHERM_00562810	s5270	t32602
CLS01028	Contig4417.g4723	TTHERM_00562810	s5271	t32603
CLS01035	TTHERM_00316290	Contig5479.g5855	t18912	s29652
CLS01035	TTHERM_00316290	Contig5479.g5855	t18913	s29653
CLS01035	Contig5479.g5855	TTHERM_00316290	s29652	t18912
CLS01035	Contig5479.g5855	TTHERM_00316290	s29653	t18913
CLS01037	TTHERM_00316560	Contig9639.g10305	t18973	s34264
CLS01037	Contig9639.g10305	TTHERM_00316560	s34264	t18973
CLS01042	TTHERM_00101310	Contig9345.g9986	t51823	s33862
CLS01042	Contig9345.g9986	TTHERM_00101310	s33862	t51823
CLS01047	TTHERM_00426220	Contig4341.g4649	t50940	s5204
CLS01047	Contig4341.g4649	TTHERM_00426220	s5204	t50940
CLS01058	TTHERM_00148730	Contig4037.g4322	t24427	s28123
CLS01058	Contig4037.g4322	TTHERM_00148730	s28123	t24427
CLS01060	TTHERM_00548030	Contig7106.g7595	t86334	s8570
CLS01060	Contig7106.g7595	TTHERM_00548030	s8570	t86334
CLS01063	TTHERM_01085570	Contig13861.g14790	t39295	s38741
CLS01063	TTHERM_01085570	Contig13861.g14790	t39296	s38742
CLS01063	Contig13861.g14790	TTHERM_01085570	s38741	t39295
CLS01063	Contig13861.g14790	TTHERM_01085570	s38742	t39296
CLS01064	TTHERM_01000190	Contig15527.g16546	t94792	s18514
CLS01064	Contig15527.g16546	TTHERM_01000190	s18514	t94792
CLS01066	TTHERM_00189270	Contig6056.g6481	t75580	s7219
CLS01066	TTHERM_00189270	Contig6056.g6481	t75587	s7223
CLS01066	Contig6056.g6481	TTHERM_00189270	s7219	t75580
CLS01066	Contig6056.g6481	TTHERM_00189270	s7223	t75587
CLS01072	TTHERM_00434070	Contig5512.g5900	t47825	s29704
CLS01072	TTHERM_00434070	Contig5512.g5900	t47826	s29705
CLS01072	Contig5512.g5900	TTHERM_00434070	s29704	t47825
CLS01072	Contig5512.g5900	TTHERM_00434070	s29705	t47826
CLS01081	TTHERM_00149400	Contig4761.g5091	t24573	s5710
CLS01081	Contig4761.g5091	TTHERM_00149400	s5710	t24573
CLS01086	TTHERM_00136440	Contig15663.g16688	t76252	s40569
CLS01086	Contig15663.g16688	TTHERM_00136440	s40569	t76252
CLS01087	TTHERM_00220590	Contig8882.g9489	t25462	s33358
CLS01087	Contig8882.g9489	TTHERM_00220590	s33358	t25462
CLS01095	TTHERM_00434040	Contig19448.g20619	t47829	s22990
CLS01095	Contig19448.g20619	TTHERM_00434040	s22990	t47829
CLS01098	TTHERM_00194760	Contig19554.g20729	t59426	s23125
CLS01098	Contig19554.g20729	TTHERM_00194760	s23125	t59426
CLS01102	TTHERM_00077080	Contig10051.g10741	t98298	s12041
CLS01102	Contig10051.g10741	TTHERM_00077080	s12041	t98298
CLS01104	TTHERM_00143720	Contig19055.g20202	t78520	s44061
CLS01104	Contig19055.g20202	TTHERM_00143720	s44061	t78520
CLS01110	TTHERM_00717780	Contig11841.g12658	t98032	s14269
CLS01110	Contig11841.g12658	TTHERM_00717780	s14269	t98032
CLS01115	TTHERM_00112640	Contig19124.g20281	t41622	s44110
CLS01115	TTHERM_00112640	Contig19124.g20281	t41631	s44111
CLS01115	Contig19124.g20281	TTHERM_00112640	s44110	t41622
CLS01115	Contig19124.g20281	TTHERM_00112640	s44111	t41631
CLS01119	TTHERM_00487110	Contig15073.g16063	t17460	s17940
CLS01119	TTHERM_00487110	Contig15073.g16063	t17461	s17941
CLS01119	Contig15073.g16063	TTHERM_00487110	s17940	t17460
CLS01119	Contig15073.g16063	TTHERM_00487110	s17941	t17461
CLS01134	TTHERM_00773750	Contig4597.g4914	t16654	s28630
CLS01134	TTHERM_00773750	Contig4597.g4914	t16657	s28631
CLS01134	Contig4597.g4914	TTHERM_00773750	s28630	t16654
CLS01134	Contig4597.g4914	TTHERM_00773750	s28631	t16657
CLS01142	TTHERM_00444240	Contig15044.g16027	t26559	s39926
CLS01142	Contig15044.g16027	TTHERM_00444240	s39926	t26559
CLS01143	TTHERM_00433420	Contig18445.g19583	t99956	s21833
CLS01143	TTHERM_00433420	Contig18445.g19583	t99958	s21835
CLS01143	TTHERM_00433420	Contig18445.g19583	t99960	s21836
CLS01143	Contig18445.g19583	TTHERM_00433420	s21833	t99956
CLS01143	Contig18445.g19583	TTHERM_00433420	s21835	t99958
CLS01143	Contig18445.g19583	TTHERM_00433420	s21836	t99960
CLS01144	TTHERM_00572100	Contig11599.g12419	t40849	s13977
CLS01144	TTHERM_00572100	Contig11599.g12419	t40851	s13978
CLS01144	Contig11599.g12419	TTHERM_00572100	s13977	t40849
CLS01144	Contig11599.g12419	TTHERM_00572100	s13978	t40851
CLS01147	TTHERM_00623060	Contig16144.g17199	t42652	s41092
CLS01147	TTHERM_00623060	Contig16144.g17199	t42653	s41093
CLS01147	Contig16144.g17199	TTHERM_00623060	s41092	t42652
CLS01147	Contig16144.g17199	TTHERM_00623060	s41093	t42653
CLS01160	TTHERM_01345800	Contig14457.g15401	t91542	s39343
CLS01160	Contig14457.g15401	TTHERM_01345800	s39343	t91542
CLS01163	TTHERM_00189450	Contig16215.g17273	t22984	s19224
CLS01163	TTHERM_00189450	Contig16215.g17273	t22988	s19226
CLS01163	Contig16215.g17273	TTHERM_00189450	s19224	t22984
CLS01163	Contig16215.g17273	TTHERM_00189450	s19226	t22988
CLS01168	TTHERM_00954300	Contig16520.g17585	t61081	s41580
CLS01168	TTHERM_00954300	Contig16520.g17585	t61082	s41581
CLS01168	Contig16520.g17585	TTHERM_00954300	s41580	t61081
CLS01168	Contig16520.g17585	TTHERM_00954300	s41581	t61082
CLS01178	TTHERM_00627000	Contig11917.g12751	t43508	s36590
CLS01178	TTHERM_00627000	Contig11917.g12751	t43509	s36591
CLS01178	TTHERM_00627000	Contig11917.g12751	t43510	s36592
CLS01178	Contig11917.g12751	TTHERM_00627000	s36590	t43508
CLS01178	Contig11917.g12751	TTHERM_00627000	s36591	t43509
CLS01178	Contig11917.g12751	TTHERM_00627000	s36592	t43510
CLS01179	TTHERM_00196190	Contig7960.g8502	t5592	s32256
CLS01179	Contig7960.g8502	TTHERM_00196190	s32256	t5592
CLS01180	TTHERM_00753300	Contig14616.g15567	t2590	s39521
CLS01180	Contig14616.g15567	TTHERM_00753300	s39521	t2590
CLS01182	TTHERM_00194260	Contig17062.g18177	t59240	s20280
CLS01182	TTHERM_00194260	Contig17062.g18177	t59241	s20281
CLS01182	Contig17062.g18177	TTHERM_00194260	s20280	t59240
CLS01182	Contig17062.g18177	TTHERM_00194260	s20281	t59241
CLS01195	TTHERM_00249810	Contig14467.g15413	t10572	s39363
CLS01195	TTHERM_00249810	Contig14467.g15413	t10573	s39364
CLS01195	Contig14467.g15413	TTHERM_00249810	s39363	t10572
CLS01195	Contig14467.g15413	TTHERM_00249810	s39364	t10573
CLS01196	TTHERM_00123750	Contig6363.g6820	t42039	s30595
CLS01196	Contig6363.g6820	TTHERM_00123750	s30595	t42039
CLS01197	TTHERM_00780530	Contig8198.g8747	t36448	s32571
CLS01197	TTHERM_00780530	Contig8198.g8747	t36449	s32572
CLS01197	Contig8198.g8747	TTHERM_00780530	s32571	t36448
CLS01197	Contig8198.g8747	TTHERM_00780530	s32572	t36449
CLS01206	TTHERM_00205170	Contig4640.g4958	t60407	s5551
CLS01206	Contig4640.g4958	TTHERM_00205170	s5551	t60407
CLS01208	TTHERM_01079140	Contig12682.g13544	t48035	s15305
CLS01208	Contig12682.g13544	TTHERM_01079140	s15305	t48035
CLS01214	TTHERM_00145490	Contig6877.g7360	t78676	s31174
CLS01214	Contig6877.g7360	TTHERM_00145490	s31174	t78676
CLS01220	TTHERM_00112800	Contig17178.g18300	t41642	s42200
CLS01220	TTHERM_00112800	Contig17178.g18300	t41643	s42201
CLS01220	Contig17178.g18300	TTHERM_00112800	s42200	t41642
CLS01220	Contig17178.g18300	TTHERM_00112800	s42201	t41643
CLS01226	TTHERM_00579230	Contig17512.g18633	t35488	s42514
CLS01226	Contig17512.g18633	TTHERM_00579230	s42514	t35488
CLS01233	TTHERM_00426100	Contig9941.g10624	t50902	s11910
CLS01233	TTHERM_00426100	Contig9941.g10624	t50905	s11911
CLS01233	Contig9941.g10624	TTHERM_00426100	s11910	t50902
CLS01233	Contig9941.g10624	TTHERM_00426100	s11911	t50905
CLS01242	TTHERM_00518510	Contig6568.g7028	t85252	s7897
CLS01242	Contig6568.g7028	TTHERM_00518510	s7897	t85252
CLS01247	TTHERM_00487150	Contig18170.g19315	t17473	s21535
CLS01247	Contig18170.g19315	TTHERM_00487150	s21535	t17473
CLS01250	TTHERM_00756460	Contig9853.g10533	t37078	s11805
CLS01250	TTHERM_00756460	Contig9853.g10533	t37080	s11806
CLS01250	Contig9853.g10533	TTHERM_00756460	s11805	t37078
CLS01250	Contig9853.g10533	TTHERM_00756460	s11806	t37080
CLS01251	TTHERM_00715750	Contig15517.g16538	t68601	s18480
CLS01251	Contig15517.g16538	TTHERM_00715750	s18480	t68601
CLS01253	TTHERM_00275750	Contig13802.g14719	t20235	s38651
CLS01253	Contig13802.g14719	TTHERM_00275750	s38651	t20235
CLS01257	TTHERM_00820660	Contig6412.g6859	t57135	s7657
CLS01257	Contig6412.g6859	TTHERM_00820660	s7657	t57135
CLS01258	TTHERM_01345820	Contig13696.g14603	t91554	s16409
CLS01258	Contig13696.g14603	TTHERM_01345820	s16409	t91554
CLS01262	TTHERM_00848090	Contig12063.g12898	t4503	s36726
CLS01262	TTHERM_00848090	Contig12063.g12898	t4505	s36728
CLS01262	Contig12063.g12898	TTHERM_00848090	s36726	t4503
CLS01262	Contig12063.g12898	TTHERM_00848090	s36728	t4505
CLS01269	TTHERM_00467790	Contig10345.g11036	t29274	s12341
CLS01269	TTHERM_00467790	Contig10345.g11036	t29275	s12342
CLS01269	TTHERM_00467790	Contig10345.g11036	t29276	s12343
CLS01269	Contig10345.g11036	TTHERM_00467790	s12341	t29274
CLS01269	Contig10345.g11036	TTHERM_00467790	s12342	t29275
CLS01269	Contig10345.g11036	TTHERM_00467790	s12343	t29276
CLS01277	TTHERM_01079130	Contig17740.g18863	t100217	s42765
CLS01277	TTHERM_01079130	Contig17740.g18863	t100218	s42766
CLS01277	Contig17740.g18863	TTHERM_01079130	s42765	t100217
CLS01277	Contig17740.g18863	TTHERM_01079130	s42766	t100218
CLS01278	TTHERM_00469100	Contig15528.g16547	t29343	s40429
CLS01278	Contig15528.g16547	TTHERM_00469100	s40429	t29343
CLS01297	TTHERM_00079200	Contig5691.g6090	t98512	s29879
CLS01297	Contig5691.g6090	TTHERM_00079200	s29879	t98512
CLS01298	TTHERM_00421140	Contig12931.g13796	t69903	s15570
CLS01298	Contig12931.g13796	TTHERM_00421140	s15570	t69903
CLS01299	TTHERM_00401940	Contig13537.g14446	t30357	s16261
CLS01299	Contig13537.g14446	TTHERM_00401940	s16261	t30357
CLS01302	TTHERM_01046950	Contig8426.g8983	t9956	s32838
CLS01302	Contig8426.g8983	TTHERM_01046950	s32838	t9956
CLS01304	TTHERM_00260700	Contig7248.g7752	t64726	s31574
CLS01304	Contig7248.g7752	TTHERM_00260700	s31574	t64726
CLS01316	TTHERM_00329710	Contig5743.g6146	t27084	s6882
CLS01316	Contig5743.g6146	TTHERM_00329710	s6882	t27084
CLS01318	TTHERM_00317200	Contig10939.g11692	t71930	s13061
CLS01318	TTHERM_00317200	Contig10939.g11692	t71931	s13062
CLS01318	TTHERM_00317200	Contig10939.g11692	t71932	s13063
CLS01318	Contig10939.g11692	TTHERM_00317200	s13061	t71930
CLS01318	Contig10939.g11692	TTHERM_00317200	s13062	t71931
CLS01318	Contig10939.g11692	TTHERM_00317200	s13063	t71932
CLS01320	TTHERM_00299830	Contig7882.g8415	t20475	s32142
CLS01320	Contig7882.g8415	TTHERM_00299830	s32142	t20475
CLS01321	TTHERM_00011730	Contig5900.g6321	t54286	s30135
CLS01321	Contig5900.g6321	TTHERM_00011730	s30135	t54286
CLS01323	TTHERM_00773210	Contig4451.g4748	t16518	s5308
CLS01323	TTHERM_00773210	Contig4451.g4748	t16520	s5310
CLS01323	Contig4451.g4748	TTHERM_00773210	s5308	t16518
CLS01323	Contig4451.g4748	TTHERM_00773210	s5310	t16520
CLS01326	TTHERM_00348390	Contig12746.g13595	t79183	s37450
CLS01326	TTHERM_00348390	Contig12746.g13595	t79185	s37451
CLS01326	Contig12746.g13595	TTHERM_00348390	s37450	t79183
CLS01326	Contig12746.g13595	TTHERM_00348390	s37451	t79185
CLS01337	TTHERM_00387020	Contig11394.g12178	t50089	s13673
CLS01337	Contig11394.g12178	TTHERM_00387020	s13673	t50089
CLS01341	TTHERM_00138150	Contig14903.g15874	t23423	s39795
CLS01341	Contig14903.g15874	TTHERM_00138150	s39795	t23423
CLS01344	TTHERM_01020680	Contig16724.g17818	t38447	s41788
CLS01344	TTHERM_01020680	Contig16724.g17818	t38448	s41789
CLS01344	Contig16724.g17818	TTHERM_01020680	s41788	t38447
CLS01344	Contig16724.g17818	TTHERM_01020680	s41789	t38448
CLS01351	TTHERM_00490670	Contig18964.g20113	t104527	s43971
CLS01351	Contig18964.g20113	TTHERM_00490670	s43971	t104527
CLS01356	TTHERM_00317480	Contig6577.g7043	t71984	s7913
CLS01356	TTHERM_00317480	Contig6577.g7043	t71985	s7914
CLS01356	Contig6577.g7043	TTHERM_00317480	s7913	t71984
CLS01356	Contig6577.g7043	TTHERM_00317480	s7914	t71985
CLS01363	TTHERM_00079490	Contig9395.g10041	t46707	s33938
CLS01363	TTHERM_00079490	Contig9395.g10041	t46708	s33939
CLS01363	TTHERM_00079490	Contig9395.g10041	t46710	s33940
CLS01363	TTHERM_00079490	Contig9395.g10041	t46711	s33941
CLS01363	Contig9395.g10041	TTHERM_00079490	s33938	t46707
CLS01363	Contig9395.g10041	TTHERM_00079490	s33939	t46708
CLS01363	Contig9395.g10041	TTHERM_00079490	s33940	t46710
CLS01363	Contig9395.g10041	TTHERM_00079490	s33941	t46711
CLS01369	TTHERM_00760390	Contig16167.g17234	t15872	s19206
CLS01369	Contig16167.g17234	TTHERM_00760390	s19206	t15872
CLS01371	TTHERM_00492850	Contig16081.g17140	t81988	s19121
CLS01371	Contig16081.g17140	TTHERM_00492850	s19121	t81988
CLS01378	TTHERM_00470650	Contig13674.g14578	t18566	s38529
CLS01378	Contig13674.g14578	TTHERM_00470650	s38529	t18566
CLS01381	TTHERM_00035630	Contig14281.g15209	t97406	s39153
CLS01381	TTHERM_00035630	Contig14281.g15209	t97407	s39154
CLS01381	Contig14281.g15209	TTHERM_00035630	s39153	t97406
CLS01381	Contig14281.g15209	TTHERM_00035630	s39154	t97407
CLS01382	TTHERM_01164140	Contig18260.g19408	t39091	s21640
CLS01382	Contig18260.g19408	TTHERM_01164140	s21640	t39091
CLS01387	TTHERM_00196250	Contig18496.g19654	t5616	s21946
CLS01387	Contig18496.g19654	TTHERM_00196250	s21946	t5616
CLS01401	TTHERM_00502580	Contig10997.g11750	t83588	s35704
CLS01401	TTHERM_00502580	Contig10997.g11750	t83594	s35705
CLS01401	Contig10997.g11750	TTHERM_00502580	s35705	t83594
CLS01402	TTHERM_00160930	Contig10863.g11605	t98875	s12965
CLS01402	TTHERM_00160930	Contig10863.g11605	t98876	s12966
CLS01402	Contig10863.g11605	TTHERM_00160930	s12965	t98875
CLS01402	Contig10863.g11605	TTHERM_00160930	s12966	t98876
CLS01406	TTHERM_00112530	Contig15857.g16907	t41572	s40816
CLS01406	TTHERM_00112530	Contig15857.g16907	t41573	s40817
CLS01406	Contig15857.g16907	TTHERM_00112530	s40816	t41572
CLS01406	Contig15857.g16907	TTHERM_00112530	s40817	t41573
CLS01407	TTHERM_01188360	Contig14521.g15471	t65839	s39426
CLS01407	Contig14521.g15471	TTHERM_01188360	s39426	t65839
CLS01408	TTHERM_00283330	Contig12222.g13061	t21911	s14765
CLS01408	TTHERM_00283330	Contig12222.g13061	t21912	s14767
CLS01408	TTHERM_00283330	Contig12222.g13061	t21917	s14768
CLS01408	Contig12222.g13061	TTHERM_00283330	s14765	t21911
CLS01408	Contig12222.g13061	TTHERM_00283330	s14767	t21912
CLS01408	Contig12222.g13061	TTHERM_00283330	s14768	t21917
CLS01411	TTHERM_00681730	Contig4267.g4571	t35618	s5111
CLS01411	TTHERM_00681730	Contig4267.g4571	t35619	s5113
CLS01411	TTHERM_00681730	Contig4267.g4571	t35621	s5114
CLS01411	Contig4267.g4571	TTHERM_00681730	s5111	t35618
CLS01411	Contig4267.g4571	TTHERM_00681730	s5113	t35619
CLS01411	Contig4267.g4571	TTHERM_00681730	s5114	t35621
CLS01420	TTHERM_00439320	Contig15899.g16948	t28467	s18890
CLS01420	TTHERM_00439320	Contig15899.g16948	t28468	s18891
CLS01420	Contig15899.g16948	TTHERM_00439320	s18890	t28467
CLS01420	Contig15899.g16948	TTHERM_00439320	s18891	t28468
CLS01421	TTHERM_00439330	Contig17591.g18713	t28464	s20880
CLS01421	Contig17591.g18713	TTHERM_00439330	s20880	t28464
CLS01422	TTHERM_01084370	Contig9263.g9900	t91321	s11069
CLS01422	Contig9263.g9900	TTHERM_01084370	s11069	t91321
CLS01423	TTHERM_00194150	Contig14495.g15445	t5276	s17283
CLS01423	TTHERM_00194150	Contig14495.g15445	t5280	s17284
CLS01423	Contig14495.g15445	TTHERM_00194150	s17283	t5276
CLS01423	Contig14495.g15445	TTHERM_00194150	s17284	t5280
CLS01432	TTHERM_00145780	Contig18477.g19618	t25947	s43520
CLS01432	Contig18477.g19618	TTHERM_00145780	s43520	t25947
CLS01453	TTHERM_00657240	Contig4418.g4725	t33316	s5275
CLS01453	TTHERM_00657240	Contig4418.g4725	t33317	s5276
CLS01453	Contig4418.g4725	TTHERM_00657240	s5275	t33316
CLS01453	Contig4418.g4725	TTHERM_00657240	s5276	t33317
CLS01459	TTHERM_00202890	Contig6830.g7298	t6812	s8164
CLS01459	Contig6830.g7298	TTHERM_00202890	s8164	t6812
CLS01461	TTHERM_00429800	Contig5395.g5771	t47980	s29551
CLS01461	TTHERM_00429800	Contig5395.g5771	t47981	s29552
CLS01461	TTHERM_00429800	Contig5395.g5771	t47985	s29555
CLS01461	Contig5395.g5771	TTHERM_00429800	s29551	t47980
CLS01461	Contig5395.g5771	TTHERM_00429800	s29552	t47981
CLS01461	Contig5395.g5771	TTHERM_00429800	s29555	t47985
CLS01466	TTHERM_00194690	Contig7546.g8056	t59404	s9082
CLS01466	Contig7546.g8056	TTHERM_00194690	s9082	t59404
CLS01473	TTHERM_00112470	Contig6432.g6883	t93120	s7691
CLS01473	TTHERM_00112470	Contig6432.g6883	t93121	s7692
CLS01473	TTHERM_00112470	Contig6432.g6883	t93122	s7693
CLS01473	Contig6432.g6883	TTHERM_00112470	s7691	t93120
CLS01473	Contig6432.g6883	TTHERM_00112470	s7692	t93121
CLS01473	Contig6432.g6883	TTHERM_00112470	s7693	t93122
CLS01474	TTHERM_00463450	Contig4385.g4685	t43724	s28457
CLS01485	TTHERM_00078940	Contig10317.g11006	t46568	s12306
CLS01578	TTHERM_00028610	Contig4640.g4957	t96889	s28714
CLS01578	Contig4640.g4957	TTHERM_00028610	s28714	t96889
CLS01678	TTHERM_00471840	Contig17492.g18604	t71610	s20779
CLS01678	TTHERM_00471840	Contig17492.g18604	t71614	s20782
CLS01678	Contig17492.g18604	TTHERM_00471840	s20779	t71610
CLS01678	Contig17492.g18604	TTHERM_00471840	s20782	t71614
CLS01700	TTHERM_00188990	Contig15238.g16231	t22861	s40155
CLS01700	Contig15238.g16231	TTHERM_00188990	s40155	t22861
CLS01819	Contig14560.g15514	TTHERM_00074300	s39454	t46219
CLS01863	TTHERM_00189430	Contig10143.g10840	t75612	s34864
CLS01863	Contig10143.g10840	TTHERM_00189430	s34864	t75612
CLS02004	TTHERM_00028630	Contig14772.g15739	t96902	s17582
CLS02004	TTHERM_00028630	Contig14772.g15739	t96903	s17583
CLS02004	Contig14772.g15739	TTHERM_00028630	s17582	t96902
CLS02004	Contig14772.g15739	TTHERM_00028630	s17583	t96903
CLS02052	TTHERM_00425900	Contig8667.g9247	t50873	s10419
CLS02052	Contig8667.g9247	TTHERM_00425900	s10419	t50873
CLS02053	TTHERM_00149590	Contig15495.g16506	t77357	s40391
CLS02053	Contig15495.g16506	TTHERM_00149590	s40391	t77357
CLS02083	TTHERM_00780500	Contig14954.g15935	t36463	s39847
CLS02083	TTHERM_00780500	Contig14954.g15935	t36464	s39848
CLS02083	Contig14954.g15935	TTHERM_00780500	s39847	t36463
CLS02083	Contig14954.g15935	TTHERM_00780500	s39848	t36464
CLS02103	TTHERM_00218690	Contig7139.g7640	t77910	s8619
CLS02103	Contig7139.g7640	TTHERM_00218690	s8619	t77910
CLS02114	TTHERM_00627160	Contig7006.g7499	t43471	s8443
CLS02114	Contig7006.g7499	TTHERM_00627160	s8443	t43471
CLS02135	TTHERM_00727790	Contig9816.g10499	t36556	s34477
CLS02135	Contig9816.g10499	TTHERM_00727790	s34477	t36556
CLS02142	TTHERM_00713380	Contig8203.g8756	t1791	s9899
CLS02142	Contig8203.g8756	TTHERM_00713380	s9899	t1791
CLS02177	TTHERM_00460450	Contig8676.g9265	t43564	s10432
CLS02177	Contig8676.g9265	TTHERM_00460450	s10432	t43564
CLS02194	TTHERM_00343420	Contig5792.g6201	t22074	s29989
CLS02194	Contig5792.g6201	TTHERM_00343420	s29989	t22074
CLS02289	TTHERM_00157880	Contig17874.g18997	t99094	s21171
CLS02289	Contig17874.g18997	TTHERM_00157880	s21171	t99094
CLS02315	TTHERM_00394570	Contig16880.g17979	t93811	s41950
CLS02315	Contig16880.g17979	TTHERM_00394570	s41950	t93811
CLS02376	TTHERM_00079090	Contig13172.g14044	t98497	s15849
CLS02376	Contig13172.g14044	TTHERM_00079090	s15849	t98497
CLS02382	TTHERM_00648930	Contig10675.g11406	t69321	s35443
CLS02382	TTHERM_00648930	Contig10675.g11406	t69322	s35444
CLS02382	Contig10675.g11406	TTHERM_00648930	s35443	t69321
CLS02382	Contig10675.g11406	TTHERM_00648930	s35444	t69322
CLS02384	TTHERM_00689830	Contig14276.g15203	t36247	s39149
CLS02384	Contig14276.g15203	TTHERM_00689830	s39149	t36247
CLS02459	TTHERM_00506920	Contig17982.g19119	t33165	s43021
CLS02459	Contig17982.g19119	TTHERM_00506920	s43021	t33165
CLS02547	TTHERM_00782100	Contig12496.g13335	t42561	s37211
CLS02547	Contig12496.g13335	TTHERM_00782100	s37211	t42561
CLS02568	TTHERM_00502340	Contig15975.g17022	t83481	s40924
CLS02568	Contig15975.g17022	TTHERM_00502340	s40924	t83481
CLS02574	TTHERM_01502010	Contig4087.g4372	t103354	s4905
CLS02574	Contig4087.g4372	TTHERM_01502010	s4905	t103354
CLS02638	TTHERM_00441980	Contig17071.g18190	t70384	s20306
CLS02638	Contig17071.g18190	TTHERM_00441980	s20306	t70384
CLS02649	TTHERM_00151590	Contig7938.g8472	t24831	s32218
CLS02649	Contig7938.g8472	TTHERM_00151590	s32218	t24831
CLS02656	TTHERM_00825280	Contig11553.g12360	t17974	s36239
CLS02656	Contig11553.g12360	TTHERM_00825280	s36239	t17974
CLS02676	TTHERM_00649210	Contig14634.g15591	t69386	s17434
CLS02676	TTHERM_00649210	Contig14634.g15591	t69387	s17435
CLS02676	TTHERM_00649210	Contig14634.g15591	t69389	s17436
CLS02676	TTHERM_00649210	Contig14634.g15591	t69391	s17437
CLS02676	Contig14634.g15591	TTHERM_00649210	s17434	t69386
CLS02676	Contig14634.g15591	TTHERM_00649210	s17435	t69387
CLS02676	Contig14634.g15591	TTHERM_00649210	s17436	t69389
CLS02676	Contig14634.g15591	TTHERM_00649210	s17437	t69391
CLS02731	TTHERM_00941480	Contig18216.g19354	t60719	s21572
CLS02731	TTHERM_00941480	Contig18216.g19354	t60723	s21574
CLS02731	Contig18216.g19354	TTHERM_00941480	s21572	t60719
CLS02731	Contig18216.g19354	TTHERM_00941480	s21574	t60723
CLS02737	TTHERM_00194250	Contig12063.g12898	t5304	s36723
CLS02737	TTHERM_00194250	Contig12063.g12898	t5306	s36724
CLS02737	Contig12063.g12898	TTHERM_00194250	s36723	t5304
CLS02737	Contig12063.g12898	TTHERM_00194250	s36724	t5306
CLS02755	TTHERM_00112400	Contig12724.g13577	t41508	s15340
CLS02755	TTHERM_00112400	Contig12724.g13577	t41510	s15341
CLS02755	Contig12724.g13577	TTHERM_00112400	s15340	t41508
CLS02755	Contig12724.g13577	TTHERM_00112400	s15341	t41510
CLS02849	TTHERM_00101330	Contig5316.g5691	t51828	s6372
CLS02849	Contig5316.g5691	TTHERM_00101330	s6372	t51828
CLS02861	TTHERM_00840110	Contig5724.g6120	t37209	s6848
CLS02861	TTHERM_00840110	Contig5724.g6120	t37210	s6849
CLS02861	Contig5724.g6120	TTHERM_00840110	s6848	t37209
CLS02861	Contig5724.g6120	TTHERM_00840110	s6849	t37210
CLS02869	TTHERM_00348750	Contig15063.g16057	t79112	s39977
CLS02869	Contig15063.g16057	TTHERM_00348750	s39977	t79112
CLS02913	TTHERM_00077210	Contig10474.g11180	t46418	s12502
CLS02913	Contig10474.g11180	TTHERM_00077210	s12502	t46418
CLS02980	TTHERM_00773430	Contig18911.g20065	t69147	s22371
CLS02980	TTHERM_00773430	Contig18911.g20065	t69149	s22372
CLS02980	Contig18911.g20065	TTHERM_00773430	s22371	t69147
CLS02980	Contig18911.g20065	TTHERM_00773430	s22372	t69149
CLS03021	TTHERM_00317500	Contig18629.g19794	t71998	s22055
CLS03021	Contig18629.g19794	TTHERM_00317500	s22055	t71998
CLS03035	TTHERM_00623030	Contig9887.g10571	t42632	s11848
CLS03035	TTHERM_00623030	Contig9887.g10571	t42634	s11849
CLS03035	TTHERM_00623030	Contig9887.g10571	t42644	s11850
CLS03035	Contig9887.g10571	TTHERM_00623030	s11848	t42632
CLS03035	Contig9887.g10571	TTHERM_00623030	s11849	t42634
CLS03035	Contig9887.g10571	TTHERM_00623030	s11850	t42644
CLS03059	TTHERM_00566810	Contig4327.g4629	t84888	s28392
CLS03059	Contig4327.g4629	TTHERM_00566810	s28392	t84888
CLS03097	TTHERM_00527110	Contig18980.g20130	t85068	s43992
CLS03097	Contig18980.g20130	TTHERM_00527110	s43992	t85068
CLS03101	TTHERM_00534030	Contig4819.g5147	t47514	s5774
CLS03101	TTHERM_00534030	Contig4819.g5147	t47516	s5775
CLS03101	Contig4819.g5147	TTHERM_00534030	s5774	t47514
CLS03101	Contig4819.g5147	TTHERM_00534030	s5775	t47516
CLS03103	TTHERM_00340170	Contig5815.g6227	t19834	s30024
CLS03103	TTHERM_00340170	Contig5815.g6227	t19835	s30025
CLS03103	Contig5815.g6227	TTHERM_00340170	s30024	t19834
CLS03103	Contig5815.g6227	TTHERM_00340170	s30025	t19835
CLS03236	TTHERM_00961910	Contig13049.g13913	t7619	s37818
CLS03236	Contig13049.g13913	TTHERM_00961910	s37818	t7619
CLS03254	TTHERM_00535700	Contig4498.g4802	t84053	s28551
CLS03254	Contig4498.g4802	TTHERM_00535700	s28551	t84053
CLS03262	TTHERM_00773340	Contig16962.g18066	t69127	s20150
CLS03262	Contig16962.g18066	TTHERM_00773340	s20150	t69127
CLS03266	TTHERM_00221110	Contig8187.g8733	t78188	s32549
CLS03266	Contig8187.g8733	TTHERM_00221110	s32549	t78188
CLS03271	TTHERM_00442140	Contig4431.g4731	t70409	s28508
CLS03271	Contig4431.g4731	TTHERM_00442140	s28508	t70409
CLS03275	TTHERM_00535210	Contig19388.g20551	t31782	s44417
CLS03275	Contig19388.g20551	TTHERM_00535210	s44417	t31782
CLS03282	TTHERM_00443120	Contig15663.g16687	t70614	s40566
CLS03282	TTHERM_00443120	Contig15663.g16687	t70615	s40567
CLS03282	Contig15663.g16687	TTHERM_00443120	s40566	t70614
CLS03282	Contig15663.g16687	TTHERM_00443120	s40567	t70615
CLS03298	TTHERM_00530230	Contig10821.g11568	t71018	s12926
CLS03298	Contig10821.g11568	TTHERM_00530230	s12926	t71018
CLS03305	TTHERM_00474480	Contig7132.g7624	t81507	s31439
CLS03305	Contig7132.g7624	TTHERM_00474480	s31439	t81507
CLS03308	TTHERM_00486400	Contig6310.g6756	t70105	s30511
CLS03308	Contig6310.g6756	TTHERM_00486400	s30511	t70105
CLS03325	TTHERM_01092380	Contig17514.g18637	t94381	s42519
CLS03325	Contig17514.g18637	TTHERM_01092380	s42519	t94381
CLS03328	TTHERM_00158210	Contig9423.g10082	t47072	s33995
CLS03328	Contig9423.g10082	TTHERM_00158210	s33995	t47072
CLS03334	TTHERM_00670490	Contig5612.g6006	t34918	s6730
CLS03334	Contig5612.g6006	TTHERM_00670490	s6730	t34918
CLS03346	TTHERM_00444330	Contig16541.g17613	t79344	s41621
CLS03346	Contig16541.g17613	TTHERM_00444330	s41621	t79344
CLS03388	TTHERM_00160720	Contig12489.g13322	t46987	s15056
CLS03388	Contig12489.g13322	TTHERM_00160720	s15056	t46987
CLS03392	TTHERM_00703430	Contig6842.g7314	t1523	s31086
CLS03392	Contig6842.g7314	TTHERM_00703430	s31086	t1523
CLS03414	TTHERM_00339690	Contig16141.g17196	t19728	s41082
CLS03414	Contig16141.g17196	TTHERM_00339690	s41082	t19728
CLS03421	TTHERM_00348630	Contig18713.g19873	t79147	s43744
CLS03421	TTHERM_00348630	Contig18713.g19873	t79148	s43745
CLS03421	Contig18713.g19873	TTHERM_00348630	s43744	t79147
CLS03421	Contig18713.g19873	TTHERM_00348630	s43745	t79148
CLS03455	TTHERM_00579280	Contig16874.g17974	t35531	s20046
CLS03455	TTHERM_00579280	Contig16874.g17974	t35532	s20047
CLS03455	TTHERM_00579280	Contig16874.g17974	t35534	s20048
CLS03455	Contig16874.g17974	TTHERM_00579280	s20046	t35531
CLS03455	Contig16874.g17974	TTHERM_00579280	s20047	t35532
CLS03455	Contig16874.g17974	TTHERM_00579280	s20048	t35534
