# Supplementary material for: Evolution of the Exon-Intron Structure in Ciliate Genomes
Source: PLoS One. 2016 Sep 7;11(9):e0161476. doi: 10.1371/journal.pone.0161476 (PMC5014332; doi:10.1371/journal.pone.0161476)
Supplement: S3 File — (TXT) [file pone.0161476.s007.txt]

IMG5_162610	Ichtiophtirius	IMG5_162610	480	1	480	CLS00001	3
GSPATP00010757001	Paramecium	GSPATP00010757001	555	1	555	CLS00001	2
Contig15557.0.g115	Oxytricha	Contig15557.0.g115	715	2269.43	715	CLS00001	1
Contig11261.g12031	Stylonychia	Contig11261.g12031	709	2425.55	709	CLS00001	1
IMG5_162590	Ichtiophtirius	IMG5_162590	413	1	413	CLS00002	1
TTHERM_00470750	Tetrahymena	TTHERM_00470750	572	1	572	CLS00002	4
IMG5_162600	Ichtiophtirius	IMG5_162600	374	1	374	CLS00003	4
GSPATP00009693001	Paramecium	GSPATP00009693001	377	1	377	CLS00003	5
Contig19712.0.g79	Oxytricha	Contig19712.0.g79	412	6349.74	412	CLS00003	2
Contig11117.g11885	Stylonychia	Contig11117.g11885	386	6150.39	386	CLS00003	2
IMG5_189190	Ichtiophtirius	IMG5_189190	590	1	590	CLS00004	7
GSPATP00032426001	Paramecium	GSPATP00032426001	577	1	577	CLS00004	4
TTHERM_00218410	Tetrahymena	TTHERM_00218410	610	1	610	CLS00004	7
Contig14504.0.g56	Oxytricha	Contig14504.0.g56	599	1566.48	599	CLS00004	1
Contig15971.g17019	Stylonychia	Contig15971.g17019	598	1608.6	598	CLS00004	1
IMG5_174220	Ichtiophtirius	IMG5_174220	908	1	908	CLS00005	3
GSPATP00019968001	Paramecium	GSPATP00019968001	967	1	967	CLS00005	4
TTHERM_00569330	Tetrahymena	TTHERM_00569330	921	1	921	CLS00005	4
Contig1227.1.g112	Oxytricha	Contig1227.1.g112	905	1568.56	905	CLS00005	4
Contig15196.g16186	Stylonychia	Contig15196.g16186	918	1536.63	918	CLS00005	3
IMG5_137810	Ichtiophtirius	IMG5_137810	653	1	653	CLS00006	12
TTHERM_00500850	Tetrahymena	TTHERM_00500850	521	1	521	CLS00006	11
Contig18742.0.g66	Oxytricha	Contig18742.0.g66	519	723.991	519	CLS00006	3
Contig15856.g16905	Stylonychia	Contig15856.g16905	516	645.85	516	CLS00006	2
IMG5_137540	Ichtiophtirius	IMG5_137540	376	1	376	CLS00007	1
GSPATP00013088001	Paramecium	GSPATP00013088001	498	1	498	CLS00007	5
TTHERM_00118600	Tetrahymena	TTHERM_00118600	505	1	505	CLS00007	8
Contig18083.0.g114	Oxytricha	Contig18083.0.g114	499	3212.65	499	CLS00007	3
Contig8534.g9114	Stylonychia	Contig8534.g9114	858	551.934	858	CLS00007	3
IMG5_137750	Ichtiophtirius	IMG5_137750	424	1	424	CLS00008	1
GSPATP00014083001	Paramecium	GSPATP00014083001	417	1	417	CLS00008	3
TTHERM_00600480	Tetrahymena	TTHERM_00600480	425	1	425	CLS00008	1
IMG5_137760	Ichtiophtirius	IMG5_137760	783	1	783	CLS00009	1
GSPATP00036796001	Paramecium	GSPATP00036796001	1228	1	1228	CLS00009	8
TTHERM_01433590	Tetrahymena	TTHERM_01433590	1159	1	1159	CLS00009	5
Contig13402.g14310	Stylonychia	Contig13402.g14310	1424	585.85	1424	CLS00009	6
IMG5_137550	Ichtiophtirius	IMG5_137550	460	1	460	CLS00010	4
GSPATP00014529001	Paramecium	GSPATP00014529001	511	1	511	CLS00010	2
TTHERM_01020700	Tetrahymena	TTHERM_01020700	747	1	747	CLS00010	7
Contig21891.0.g8	Oxytricha	Contig21891.0.g8	524	1141.65	524	CLS00010	4
Contig11540.g12345	Stylonychia	Contig11540.g12345	522	1146.23	522	CLS00010	4
IMG5_137670	Ichtiophtirius	IMG5_137670	367	1	367	CLS00011	4
GSPATP00016064001	Paramecium	GSPATP00016064001	389	1	389	CLS00011	2
TTHERM_00884640	Tetrahymena	TTHERM_00884640	430	1	430	CLS00011	2
Contig21175.0.g67	Oxytricha	Contig21175.0.g67	338	485.845	338	CLS00011	6
Contig7481.g7991	Stylonychia	Contig7481.g7991	678	282.28	678	CLS00011	6
IMG5_137740	Ichtiophtirius	IMG5_137740	456	1	456	CLS00012	4
GSPATP00016599001	Paramecium	GSPATP00016599001	470	1	470	CLS00012	6
TTHERM_00189080	Tetrahymena	TTHERM_00189080	457	1	457	CLS00012	5
Contig13038.0.g105	Oxytricha	Contig13038.0.g105	453	4044.51	453	CLS00012	1
Contig11773.g12586	Stylonychia	Contig11773.g12586	452	3758.17	452	CLS00012	2
IMG5_137730	Ichtiophtirius	IMG5_137730	430	1	430	CLS00013	9
GSPATP00005504001	Paramecium	GSPATP00005504001	426	1	426	CLS00013	6
TTHERM_00760190	Tetrahymena	TTHERM_00760190	426	1	426	CLS00013	10
GSPATP00017617001	Paramecium	GSPATP00017617001	371	1	371	CLS00014	4
TTHERM_00145440	Tetrahymena	TTHERM_00145440	388	1	388	CLS00014	8
Contig6049.0.g61	Oxytricha	Contig6049.0.g61	404	887.102	404	CLS00014	2
Contig19503.g20674	Stylonychia	Contig19503.g20674	405	894.87	405	CLS00014	2
IMG5_151520	Ichtiophtirius	IMG5_151520	438	1	438	CLS00015	7
GSPATP00024974001	Paramecium	GSPATP00024974001	403	1	403	CLS00015	2
TTHERM_00151210	Tetrahymena	TTHERM_00151210	554	1	554	CLS00015	8
Contig16955.g18057	Stylonychia	Contig16955.g18057	511	593.457	511	CLS00015	1
IMG5_151600	Ichtiophtirius	IMG5_151600	323	1	323	CLS00016	4
GSPATP00030007001	Paramecium	GSPATP00030007001	312	1	312	CLS00016	3
TTHERM_00194680	Tetrahymena	TTHERM_00194680	342	1	342	CLS00016	5
Contig18453.0.g8	Oxytricha	Contig18453.0.g8	100	4539.06	100	CLS00016	1
Contig15985.g17033	Stylonychia	Contig15985.g17033	933	613.097	933	CLS00016	1
IMG5_151540	Ichtiophtirius	IMG5_151540	433	1	433	CLS00017	2
GSPATP00010917001	Paramecium	GSPATP00010917001	414	1	414	CLS00017	3
TTHERM_00140940	Tetrahymena	TTHERM_00140940	463	1	463	CLS00017	4
IMG5_151530	Ichtiophtirius	IMG5_151530	272	1	272	CLS00018	1
GSPATP00033754001	Paramecium	GSPATP00033754001	408	1	408	CLS00018	6
TTHERM_00758830	Tetrahymena	TTHERM_00758830	421	1	421	CLS00018	3
IMG5_151560	Ichtiophtirius	IMG5_151560	257	1	257	CLS00019	1
GSPATP00020431001	Paramecium	GSPATP00020431001	349	1	349	CLS00019	3
TTHERM_00016280	Tetrahymena	TTHERM_00016280	346	1	346	CLS00019	2
IMG5_173780	Ichtiophtirius	IMG5_173780	1140	1	1140	CLS00020	13
GSPATP00016500001	Paramecium	GSPATP00016500001	647	1	647	CLS00020	2
TTHERM_01289150	Tetrahymena	TTHERM_01289150	728	1	728	CLS00020	8
IMG5_173760	Ichtiophtirius	IMG5_173760	1657	1	1657	CLS00021	5
GSPATP00031699001	Paramecium	GSPATP00031699001	1616	1	1616	CLS00021	4
TTHERM_00895780	Tetrahymena	TTHERM_00895780	1842	1	1842	CLS00021	20
Contig10719.0.g52	Oxytricha	Contig10719.0.g52	1859	2568.16	1859	CLS00021	6
Contig17519.g18643	Stylonychia	Contig17519.g18643	1858	2669.11	1858	CLS00021	7
IMG5_173700	Ichtiophtirius	IMG5_173700	967	1	967	CLS00022	3
GSPATP00015406001	Paramecium	GSPATP00015406001	1207	1	1207	CLS00022	10
TTHERM_00579319	Tetrahymena	TTHERM_00579319	1086	1	1086	CLS00022	11
Contig22036.0.g100	Oxytricha	Contig22036.0.g100	1150	1098.56	1150	CLS00022	2
Contig11783.g12598	Stylonychia	Contig11783.g12598	1147	1056.69	1147	CLS00022	2
IMG5_106670	Ichtiophtirius	IMG5_106670	198	1	198	CLS00023	2
GSPATP00031730001	Paramecium	GSPATP00031730001	199	1	199	CLS00023	3
TTHERM_00471090	Tetrahymena	TTHERM_00471090	197	1	197	CLS00023	2
Contig980.0.g21	Oxytricha	Contig980.0.g21	100	4102.52	100	CLS00023	3
IMG5_139100	Ichtiophtirius	IMG5_139100	256	1	256	CLS00024	4
GSPATP00030222001	Paramecium	GSPATP00030222001	244	1	244	CLS00024	3
TTHERM_00077450	Tetrahymena	TTHERM_00077450	249	1	249	CLS00024	4
Contig22418.0.g94	Oxytricha	Contig22418.0.g94	259	724.927	259	CLS00024	1
Contig4031.g4316	Stylonychia	Contig4031.g4316	261	744.305	261	CLS00024	1
IMG5_139120	Ichtiophtirius	IMG5_139120	701	1	701	CLS00025	3
GSPATP00010334001	Paramecium	GSPATP00010334001	774	1	774	CLS00025	5
TTHERM_00402039	Tetrahymena	TTHERM_00402039	850	1	850	CLS00025	3
Contig17452.0.g48	Oxytricha	Contig17452.0.g48	1369	730.493	1369	CLS00025	3
Contig12148.g12985	Stylonychia	Contig12148.g12985	1341	875.318	1341	CLS00025	2
IMG5_085440	Ichtiophtirius	IMG5_085440	487	1	487	CLS00026	4
GSPATP00037224001	Paramecium	GSPATP00037224001	498	1	498	CLS00026	1
TTHERM_00137710	Tetrahymena	TTHERM_00137710	519	1	519	CLS00026	4
IMG5_085430	Ichtiophtirius	IMG5_085430	494	1	494	CLS00027	3
GSPATP00027743001	Paramecium	GSPATP00027743001	598	1	598	CLS00027	5
TTHERM_00053800	Tetrahymena	TTHERM_00053800	592	1	592	CLS00027	4
Contig10136.0.g95	Oxytricha	Contig10136.0.g95	649	3749.67	649	CLS00027	4
Contig16381.g17446	Stylonychia	Contig16381.g17446	648	3387.07	648	CLS00027	4
Contig8384.g8944	Stylonychia	Contig8384.g8944	212	367.992	212	CLS00028	2
IMG5_162050	Ichtiophtirius	IMG5_162050	465	1	465	CLS00029	3
GSPATP00021014001	Paramecium	GSPATP00021014001	309	1	309	CLS00029	4
Contig15498.0.g41	Oxytricha	Contig15498.0.g41	426	479.503	426	CLS00029	6
Contig8771.g9361	Stylonychia	Contig8771.g9361	424	287.676	424	CLS00029	4
IMG5_162070	Ichtiophtirius	IMG5_162070	582	1	582	CLS00030	2
GSPATP00016363001	Paramecium	GSPATP00016363001	570	1	570	CLS00030	3
TTHERM_00053920	Tetrahymena	TTHERM_00053920	580	1	580	CLS00030	3
Contig302.1.g91	Oxytricha	Contig302.1.g91	612	1010.81	612	CLS00030	1
Contig8371.g8925	Stylonychia	Contig8371.g8925	602	1017.79	602	CLS00030	1
IMG5_162090	Ichtiophtirius	IMG5_162090	1372	1	1372	CLS00031	4
GSPATP00020517001	Paramecium	GSPATP00020517001	1227	1	1227	CLS00031	4
TTHERM_00414440	Tetrahymena	TTHERM_00414440	1451	1	1451	CLS00031	14
Contig1074.1.g50	Oxytricha	Contig1074.1.g50	2144	602.925	2144	CLS00031	1
Contig11268.g12045	Stylonychia	Contig11268.g12045	2163	675.172	2163	CLS00031	3
TTHERM_00420010	Tetrahymena	TTHERM_00420010	577	1	577	CLS00032	2
Contig10619.0.g41	Oxytricha	Contig10619.0.g41	471	914.29	471	CLS00032	5
Contig4238.g4539	Stylonychia	Contig4238.g4539	1100	846.771	1100	CLS00032	7
IMG5_201990	Ichtiophtirius	IMG5_201990	318	1	318	CLS00033	1
GSPATP00034481001	Paramecium	GSPATP00034481001	315	1	315	CLS00033	4
TTHERM_01002890	Tetrahymena	TTHERM_01002890	319	1	319	CLS00033	1
Contig7034.0.g61	Oxytricha	Contig7034.0.g61	374	983.989	374	CLS00033	3
Contig4616.g4931	Stylonychia	Contig4616.g4931	359	989.273	359	CLS00033	3
GSPATP00031831001	Paramecium	GSPATP00031831001	255	1	255	CLS00034	2
TTHERM_00583430	Tetrahymena	TTHERM_00583430	302	1	302	CLS00034	1
Contig13294.g14185	Stylonychia	Contig13294.g14185	313	461.416	313	CLS00034	5
IMG5_201980	Ichtiophtirius	IMG5_201980	298	1	298	CLS00035	3
GSPATP00024511001	Paramecium	GSPATP00024511001	268	1	268	CLS00035	2
TTHERM_00129050	Tetrahymena	TTHERM_00129050	312	1	312	CLS00035	6
Contig12228.g13071	Stylonychia	Contig12228.g13071	1478	375.097	1478	CLS00035	3
IMG5_201930	Ichtiophtirius	IMG5_201930	397	1	397	CLS00036	8
GSPATP00011366001	Paramecium	GSPATP00011366001	395	1	395	CLS00036	6
TTHERM_00537300	Tetrahymena	TTHERM_00537300	397	1	397	CLS00036	8
IMG5_202010	Ichtiophtirius	IMG5_202010	493	1	493	CLS00037	6
GSPATP00024587001	Paramecium	GSPATP00024587001	490	1	490	CLS00037	6
TTHERM_00471929	Tetrahymena	TTHERM_00471929	481	1	481	CLS00037	9
Contig16643.g17728	Stylonychia	Contig16643.g17728	262	25.7475	262	CLS00037	2
IMG5_202120	Ichtiophtirius	IMG5_202120	153	1	153	CLS00038	1
GSPATP00019618001	Paramecium	GSPATP00019618001	155	1	155	CLS00038	2
TTHERM_00794470	Tetrahymena	TTHERM_00794470	158	1	158	CLS00038	1
Contig21459.0.g80	Oxytricha	Contig21459.0.g80	100	374.861	100	CLS00038	1
IMG5_176490	Ichtiophtirius	IMG5_176490	121	1	121	CLS00039	3
GSPATP00005927001	Paramecium	GSPATP00005927001	118	1	118	CLS00039	3
TTHERM_00456790	Tetrahymena	TTHERM_00456790	119	1	119	CLS00039	3
Contig13399.0.g37	Oxytricha	Contig13399.0.g37	834	215.548	834	CLS00039	10
Contig10592.g11310	Stylonychia	Contig10592.g11310	190	221.453	190	CLS00039	4
IMG5_176470	Ichtiophtirius	IMG5_176470	200	1	200	CLS00040	3
GSPATP00032102001	Paramecium	GSPATP00032102001	193	1	193	CLS00040	2
TTHERM_00670209	Tetrahymena	TTHERM_00670209	222	1	222	CLS00040	3
Contig1451.1.g14	Oxytricha	Contig1451.1.g14	208	470.672	208	CLS00040	2
Contig16706.g17801	Stylonychia	Contig16706.g17801	184	460.812	184	CLS00040	1
IMG5_176460	Ichtiophtirius	IMG5_176460	274	1	274	CLS00041	1
GSPATP00038179001	Paramecium	GSPATP00038179001	266	1	266	CLS00041	1
TTHERM_00670320	Tetrahymena	TTHERM_00670320	317	1	317	CLS00041	3
Contig14752.0.g61	Oxytricha	Contig14752.0.g61	100	2150.44	100	CLS00041	2
IMG5_176550	Ichtiophtirius	IMG5_176550	320	1	320	CLS00042	7
GSPATP00036783001	Paramecium	GSPATP00036783001	323	1	323	CLS00042	6
TTHERM_00663980	Tetrahymena	TTHERM_00663980	328	1	328	CLS00042	7
Contig16894.g17994	Stylonychia	Contig16894.g17994	345	532.414	345	CLS00042	1
GSPATP00015130001	Paramecium	GSPATP00015130001	404	1	404	CLS00043	3
Contig15657.g16679	Stylonychia	Contig15657.g16679	922	384.586	922	CLS00043	10
IMG5_015030	Ichtiophtirius	IMG5_015030	96	1	96	CLS00044	3
GSPATP00013187001	Paramecium	GSPATP00013187001	90	1	90	CLS00044	2
TTHERM_00410130	Tetrahymena	TTHERM_00410130	90	1	90	CLS00044	3
IMG5_199910	Ichtiophtirius	IMG5_199910	349	1	349	CLS00045	2
GSPATP00012095001	Paramecium	GSPATP00012095001	320	1	320	CLS00045	4
TTHERM_00040430	Tetrahymena	TTHERM_00040430	420	1	420	CLS00045	3
Contig11309.g12084	Stylonychia	Contig11309.g12084	494	231.441	494	CLS00045	4
IMG5_199900	Ichtiophtirius	IMG5_199900	215	1	215	CLS00046	3
GSPATP00010236001	Paramecium	GSPATP00010236001	291	1	291	CLS00046	2
TTHERM_00013580	Tetrahymena	TTHERM_00013580	296	1	296	CLS00046	3
IMG5_199980	Ichtiophtirius	IMG5_199980	894	1	894	CLS00047	3
GSPATP00038185001	Paramecium	GSPATP00038185001	817	1	817	CLS00047	5
TTHERM_00487130	Tetrahymena	TTHERM_00487130	1036	1	1036	CLS00047	10
IMG5_199960	Ichtiophtirius	IMG5_199960	648	1	648	CLS00048	1
TTHERM_00492530	Tetrahymena	TTHERM_00492530	668	1	668	CLS00048	3
IMG5_021310	Ichtiophtirius	IMG5_021310	471	1	471	CLS00049	3
GSPATP00011016001	Paramecium	GSPATP00011016001	474	1	474	CLS00049	5
TTHERM_00390040	Tetrahymena	TTHERM_00390040	507	1	507	CLS00049	4
Contig5734.0.g8	Oxytricha	Contig5734.0.g8	476	3493.89	476	CLS00049	1
Contig10696.g11451	Stylonychia	Contig10696.g11451	480	3697.62	480	CLS00049	1
GSPATP00019709001	Paramecium	GSPATP00019709001	145	1	145	CLS00050	2
IMG5_196690	Ichtiophtirius	IMG5_196690	323	1	323	CLS00051	1
GSPATP00029012001	Paramecium	GSPATP00029012001	306	1	306	CLS00051	3
Contig19341.g20507	Stylonychia	Contig19341.g20507	337	279.686	337	CLS00051	3
IMG5_196650	Ichtiophtirius	IMG5_196650	323	1	323	CLS00052	5
GSPATP00012197001	Paramecium	GSPATP00012197001	350	1	350	CLS00052	5
TTHERM_00704010	Tetrahymena	TTHERM_00704010	358	1	358	CLS00052	7
IMG5_196710	Ichtiophtirius	IMG5_196710	1126	1	1126	CLS00053	7
GSPATP00039649001	Paramecium	GSPATP00039649001	1226	1	1226	CLS00053	1
TTHERM_00951960	Tetrahymena	TTHERM_00951960	1249	1	1249	CLS00053	11
Contig8966.0.g103	Oxytricha	Contig8966.0.g103	1690	1718.47	1690	CLS00053	3
Contig8796.g9393	Stylonychia	Contig8796.g9393	1578	1182.24	1578	CLS00053	4
IMG5_196630	Ichtiophtirius	IMG5_196630	563	1	563	CLS00054	2
GSPATP00009509001	Paramecium	GSPATP00009509001	567	1	567	CLS00054	1
TTHERM_00490920	Tetrahymena	TTHERM_00490920	556	1	556	CLS00054	5
Contig20463.0.g57	Oxytricha	Contig20463.0.g57	648	371.155	648	CLS00054	2
Contig15832.g16874	Stylonychia	Contig15832.g16874	661	374.178	661	CLS00054	1
IMG5_196670	Ichtiophtirius	IMG5_196670	1055	1	1055	CLS00055	7
GSPATP00038300001	Paramecium	GSPATP00038300001	600	1	600	CLS00055	3
TTHERM_00976490	Tetrahymena	TTHERM_00976490	963	1	963	CLS00055	8
IMG5_196600	Ichtiophtirius	IMG5_196600	887	1	887	CLS00056	2
GSPATP00028418001	Paramecium	GSPATP00028418001	760	1	760	CLS00056	2
TTHERM_01034340	Tetrahymena	TTHERM_01034340	1119	1	1119	CLS00056	6
Contig14215.0.0.g49	Oxytricha	Contig14215.0.0.g49	100	5177.65	100	CLS00056	2
Contig7388.g7895	Stylonychia	Contig7388.g7895	1031	1101.97	1031	CLS00056	2
IMG5_196700	Ichtiophtirius	IMG5_196700	1283	1	1283	CLS00057	4
GSPATP00006926001	Paramecium	GSPATP00006926001	1792	1	1792	CLS00057	5
TTHERM_00448580	Tetrahymena	TTHERM_00448580	1996	1	1996	CLS00057	12
Contig18899.0.g40	Oxytricha	Contig18899.0.g40	100	546.01	100	CLS00057	3
IMG5_196590	Ichtiophtirius	IMG5_196590	209	1	209	CLS00058	1
GSPATP00029840001	Paramecium	GSPATP00029840001	280	1	280	CLS00058	2
TTHERM_01467280	Tetrahymena	TTHERM_01467280	305	1	305	CLS00058	2
IMG5_192300	Ichtiophtirius	IMG5_192300	302	1	302	CLS00059	3
GSPATP00021229001	Paramecium	GSPATP00021229001	298	1	298	CLS00059	4
TTHERM_00408720	Tetrahymena	TTHERM_00408720	300	1	300	CLS00059	5
IMG5_100320	Ichtiophtirius	IMG5_100320	388	1	388	CLS00060	3
GSPATP00032184001	Paramecium	GSPATP00032184001	369	1	369	CLS00060	3
TTHERM_00016600	Tetrahymena	TTHERM_00016600	386	1	386	CLS00060	5
Contig21400.0.0.g3	Oxytricha	Contig21400.0.0.g3	295	1885.09	295	CLS00060	1
Contig12033.g12870	Stylonychia	Contig12033.g12870	361	2547.41	361	CLS00060	1
IMG5_100140	Ichtiophtirius	IMG5_100140	592	1	592	CLS00061	3
GSPATP00036461001	Paramecium	GSPATP00036461001	505	1	505	CLS00061	3
TTHERM_01028770	Tetrahymena	TTHERM_01028770	601	1	601	CLS00061	5
IMG5_100310	Ichtiophtirius	IMG5_100310	396	1	396	CLS00062	3
GSPATP00037099001	Paramecium	GSPATP00037099001	352	1	352	CLS00062	5
TTHERM_00013290	Tetrahymena	TTHERM_00013290	373	1	373	CLS00062	4
Contig21398.0.g83	Oxytricha	Contig21398.0.g83	411	658.921	411	CLS00062	2
IMG5_100480	Ichtiophtirius	IMG5_100480	1692	1	1692	CLS00063	9
GSPATP00035757001	Paramecium	GSPATP00035757001	1569	1	1569	CLS00063	4
TTHERM_00670600	Tetrahymena	TTHERM_00670600	1709	1	1709	CLS00063	14
Contig14823.0.1.g58	Oxytricha	Contig14823.0.1.g58	1709	1038.48	1709	CLS00063	6
Contig7148.g7656	Stylonychia	Contig7148.g7656	1935	169.511	1935	CLS00063	6
IMG5_100420	Ichtiophtirius	IMG5_100420	539	1	539	CLS00064	6
GSPATP00027872001	Paramecium	GSPATP00027872001	539	1	539	CLS00064	5
TTHERM_00037050	Tetrahymena	TTHERM_00037050	556	1	556	CLS00064	6
IMG5_100230	Ichtiophtirius	IMG5_100230	346	1	346	CLS00065	8
TTHERM_00188350	Tetrahymena	TTHERM_00188350	390	1	390	CLS00065	5
IMG5_100490	Ichtiophtirius	IMG5_100490	603	1	603	CLS00066	9
GSPATP00038069001	Paramecium	GSPATP00038069001	583	1	583	CLS00066	3
TTHERM_00624780	Tetrahymena	TTHERM_00624780	598	1	598	CLS00066	9
Contig5382.0.g35	Oxytricha	Contig5382.0.g35	100	15101.5	100	CLS00066	2
Contig17947.g19076	Stylonychia	Contig17947.g19076	608	1904.31	608	CLS00066	3
IMG5_177680	Ichtiophtirius	IMG5_177680	301	1	301	CLS00067	1
GSPATP00009502001	Paramecium	GSPATP00009502001	366	1	366	CLS00067	3
TTHERM_00500960	Tetrahymena	TTHERM_00500960	414	1	414	CLS00067	1
Contig6267.g6704	Stylonychia	Contig6267.g6704	930	748.772	930	CLS00067	4
GSPATP00032881001	Paramecium	GSPATP00032881001	199	1	199	CLS00068	2
Contig3905.0.g98	Oxytricha	Contig3905.0.g98	100	437.912	100	CLS00068	2
IMG5_100390	Ichtiophtirius	IMG5_100390	1138	1	1138	CLS00069	9
GSPATP00011426001	Paramecium	GSPATP00011426001	1069	1	1069	CLS00069	4
TTHERM_00219470	Tetrahymena	TTHERM_00219470	1334	1	1334	CLS00069	12
Contig19761.0.g82	Oxytricha	Contig19761.0.g82	1322	2492.3	1322	CLS00069	1
Contig4594.g4909	Stylonychia	Contig4594.g4909	1285	2424.13	1285	CLS00069	2
IMG5_100340	Ichtiophtirius	IMG5_100340	475	1	475	CLS00070	5
GSPATP00004815001	Paramecium	GSPATP00004815001	498	1	498	CLS00070	6
TTHERM_00073170	Tetrahymena	TTHERM_00073170	856	1	856	CLS00070	9
Contig22113.0.g42	Oxytricha	Contig22113.0.g42	100	1571.29	100	CLS00070	3
IMG5_191370	Ichtiophtirius	IMG5_191370	669	1	669	CLS00071	9
GSPATP00036726001	Paramecium	GSPATP00036726001	475	1	475	CLS00071	3
TTHERM_00924270	Tetrahymena	TTHERM_00924270	391	1	391	CLS00071	6
IMG5_085980	Ichtiophtirius	IMG5_085980	816	1	816	CLS00072	6
GSPATP00005667001	Paramecium	GSPATP00005667001	827	1	827	CLS00072	4
TTHERM_00136219	Tetrahymena	TTHERM_00136219	865	1	865	CLS00072	9
Contig20114.0.g90	Oxytricha	Contig20114.0.g90	100	9528.15	100	CLS00072	5
Contig12967.g13829	Stylonychia	Contig12967.g13829	1200	1021.17	1200	CLS00072	7
IMG5_183420	Ichtiophtirius	IMG5_183420	534	1	534	CLS00073	9
GSPATP00031814001	Paramecium	GSPATP00031814001	472	1	472	CLS00073	5
TTHERM_00492840	Tetrahymena	TTHERM_00492840	522	1	522	CLS00073	6
Contig8102.0.g32	Oxytricha	Contig8102.0.g32	560	584.885	560	CLS00073	3
Contig15329.g16336	Stylonychia	Contig15329.g16336	557	575.442	557	CLS00073	3
IMG5_183560	Ichtiophtirius	IMG5_183560	219	1	219	CLS00074	1
GSPATP00034455001	Paramecium	GSPATP00034455001	277	1	277	CLS00074	2
TTHERM_00785860	Tetrahymena	TTHERM_00785860	294	1	294	CLS00074	1
IMG5_183550	Ichtiophtirius	IMG5_183550	184	1	184	CLS00075	4
GSPATP00021102001	Paramecium	GSPATP00021102001	229	1	229	CLS00075	1
TTHERM_01043060	Tetrahymena	TTHERM_01043060	270	1	270	CLS00075	4
Contig12619.0.g67	Oxytricha	Contig12619.0.g67	303	412.247	303	CLS00075	3
Contig7165.g7671	Stylonychia	Contig7165.g7671	310	410.389	310	CLS00075	2
IMG5_183470	Ichtiophtirius	IMG5_183470	249	1	249	CLS00076	5
GSPATP00004745001	Paramecium	GSPATP00004745001	248	1	248	CLS00076	2
TTHERM_00659130	Tetrahymena	TTHERM_00659130	314	1	314	CLS00076	6
Contig8839.0.g15	Oxytricha	Contig8839.0.g15	332	442.537	332	CLS00076	2
IMG5_183370	Ichtiophtirius	IMG5_183370	355	1	355	CLS00077	1
GSPATP00019083001	Paramecium	GSPATP00019083001	322	1	322	CLS00077	1
TTHERM_00227240	Tetrahymena	TTHERM_00227240	418	1	418	CLS00077	1
IMG5_183430	Ichtiophtirius	IMG5_183430	517	1	517	CLS00078	1
GSPATP00027203001	Paramecium	GSPATP00027203001	584	1	584	CLS00078	5
TTHERM_00585310	Tetrahymena	TTHERM_00585310	595	1	595	CLS00078	7
IMG5_183410	Ichtiophtirius	IMG5_183410	471	1	471	CLS00079	1
GSPATP00011398001	Paramecium	GSPATP00011398001	473	1	473	CLS00079	5
TTHERM_00713420	Tetrahymena	TTHERM_00713420	505	1	505	CLS00079	2
IMG5_183540	Ichtiophtirius	IMG5_183540	318	1	318	CLS00080	3
GSPATP00009823001	Paramecium	GSPATP00009823001	250	1	250	CLS00080	5
TTHERM_00118630	Tetrahymena	TTHERM_00118630	310	1	310	CLS00080	3
Contig639.1.g140	Oxytricha	Contig639.1.g140	268	990.16	268	CLS00080	1
Contig4708.g5029	Stylonychia	Contig4708.g5029	314	999.422	314	CLS00080	2
IMG5_171100	Ichtiophtirius	IMG5_171100	86	1	86	CLS00081	2
GSPATP00020311001	Paramecium	GSPATP00020311001	83	1	83	CLS00081	1
TTHERM_00446520	Tetrahymena	TTHERM_00446520	149	1	149	CLS00081	4
IMG5_093060	Ichtiophtirius	IMG5_093060	1476	1	1476	CLS00082	6
GSPATP00008237001	Paramecium	GSPATP00008237001	1690	1	1690	CLS00082	13
TTHERM_00649260	Tetrahymena	TTHERM_00649260	1535	1	1535	CLS00082	17
Contig7152.0.g26	Oxytricha	Contig7152.0.g26	1601	1181.78	1601	CLS00082	6
Contig12500.g13341	Stylonychia	Contig12500.g13341	1488	1278.9	1488	CLS00082	7
IMG5_039760	Ichtiophtirius	IMG5_039760	332	1	332	CLS00083	1
GSPATP00029044001	Paramecium	GSPATP00029044001	356	1	356	CLS00083	2
TTHERM_00013720	Tetrahymena	TTHERM_00013720	442	1	442	CLS00083	4
IMG5_112730	Ichtiophtirius	IMG5_112730	530	1	530	CLS00084	1
GSPATP00012143001	Paramecium	GSPATP00012143001	723	1	723	CLS00084	4
TTHERM_00659030	Tetrahymena	TTHERM_00659030	820	1	820	CLS00084	1
IMG5_107770	Ichtiophtirius	IMG5_107770	226	1	226	CLS00085	2
GSPATP00023002001	Paramecium	GSPATP00023002001	211	1	211	CLS00085	4
TTHERM_00016490	Tetrahymena	TTHERM_00016490	246	1	246	CLS00085	2
Contig16670.0.g94	Oxytricha	Contig16670.0.g94	219	393.347	219	CLS00085	2
Contig16108.g17166	Stylonychia	Contig16108.g17166	165	256.887	165	CLS00085	2
IMG5_107670	Ichtiophtirius	IMG5_107670	474	1	474	CLS00086	3
GSPATP00016401001	Paramecium	GSPATP00016401001	475	1	475	CLS00086	4
TTHERM_00035580	Tetrahymena	TTHERM_00035580	551	1	551	CLS00086	3
Contig18982.0.g95	Oxytricha	Contig18982.0.g95	475	5091.33	475	CLS00086	1
Contig14174.g15102	Stylonychia	Contig14174.g15102	475	5226.3	475	CLS00086	2
IMG5_112550	Ichtiophtirius	IMG5_112550	789	1	789	CLS00087	7
GSPATP00009855001	Paramecium	GSPATP00009855001	769	1	769	CLS00087	1
TTHERM_00196620	Tetrahymena	TTHERM_00196620	788	1	788	CLS00087	5
Contig5904.g6329	Stylonychia	Contig5904.g6329	752	3032.04	752	CLS00087	1
GSPATP00028968001	Paramecium	GSPATP00028968001	185	1	185	CLS00088	3
Contig19588.0.1.g53	Oxytricha	Contig19588.0.1.g53	100	6257.12	100	CLS00088	4
Contig13398.g14301	Stylonychia	Contig13398.g14301	157	1234.02	157	CLS00088	3
IMG5_112800	Ichtiophtirius	IMG5_112800	756	1	756	CLS00089	1
GSPATP00023365001	Paramecium	GSPATP00023365001	642	1	642	CLS00089	4
TTHERM_01014750	Tetrahymena	TTHERM_01014750	640	1	640	CLS00089	1
Contig16452.0.g39	Oxytricha	Contig16452.0.g39	651	7425.87	651	CLS00089	2
Contig17951.g19080	Stylonychia	Contig17951.g19080	650	7938.68	650	CLS00089	2
IMG5_112390	Ichtiophtirius	IMG5_112390	468	1	468	CLS00090	1
GSPATP00035808001	Paramecium	GSPATP00035808001	438	1	438	CLS00090	3
TTHERM_00139680	Tetrahymena	TTHERM_00139680	559	1	559	CLS00090	1
Contig16914.g18016	Stylonychia	Contig16914.g18016	449	539.744	449	CLS00090	1
IMG5_112760	Ichtiophtirius	IMG5_112760	231	1	231	CLS00091	3
GSPATP00038588001	Paramecium	GSPATP00038588001	285	1	285	CLS00091	2
TTHERM_00446510	Tetrahymena	TTHERM_00446510	290	1	290	CLS00091	4
GSPATP00017124001	Paramecium	GSPATP00017124001	150	1	150	CLS00092	2
TTHERM_00467660	Tetrahymena	TTHERM_00467660	149	1	149	CLS00092	1
Contig22576.0.g76	Oxytricha	Contig22576.0.g76	134	356.826	134	CLS00092	2
Contig16180.g17242	Stylonychia	Contig16180.g17242	134	360.231	134	CLS00092	2
IMG5_181210	Ichtiophtirius	IMG5_181210	844	1	844	CLS00093	2
GSPATP00004902001	Paramecium	GSPATP00004902001	626	1	626	CLS00093	4
TTHERM_00442840	Tetrahymena	TTHERM_00442840	732	1	732	CLS00093	1
Contig21117.0.g88	Oxytricha	Contig21117.0.g88	1337	100.399	1337	CLS00093	1
IMG5_181510	Ichtiophtirius	IMG5_181510	223	1	223	CLS00094	4
GSPATP00033860001	Paramecium	GSPATP00033860001	203	1	203	CLS00094	5
TTHERM_01123830	Tetrahymena	TTHERM_01123830	221	1	221	CLS00094	5
Contig11285.0.g26	Oxytricha	Contig11285.0.g26	100	6455.09	100	CLS00094	5
Contig16110.g17168	Stylonychia	Contig16110.g17168	228	710.485	228	CLS00094	4
IMG5_181620	Ichtiophtirius	IMG5_181620	665	1	665	CLS00095	1
GSPATP00022650001	Paramecium	GSPATP00022650001	711	1	711	CLS00095	2
TTHERM_00564310	Tetrahymena	TTHERM_00564310	713	1	713	CLS00095	2
IMG5_181480	Ichtiophtirius	IMG5_181480	692	1	692	CLS00096	1
GSPATP00008338001	Paramecium	GSPATP00008338001	597	1	597	CLS00096	1
TTHERM_00312200	Tetrahymena	TTHERM_00312200	581	1	581	CLS00096	2
IMG5_181350	Ichtiophtirius	IMG5_181350	450	1	450	CLS00097	2
GSPATP00026623001	Paramecium	GSPATP00026623001	427	1	427	CLS00097	1
TTHERM_00145680	Tetrahymena	TTHERM_00145680	466	1	466	CLS00097	2
IMG5_181470	Ichtiophtirius	IMG5_181470	182	1	182	CLS00098	4
GSPATP00005325001	Paramecium	GSPATP00005325001	157	1	157	CLS00098	3
TTHERM_00161210	Tetrahymena	TTHERM_00161210	172	1	172	CLS00098	4
Contig1173.0.g62	Oxytricha	Contig1173.0.g62	180	308.082	180	CLS00098	3
Contig10247.g10936	Stylonychia	Contig10247.g10936	176	340.071	176	CLS00098	3
IMG5_181020	Ichtiophtirius	IMG5_181020	93	1	93	CLS00099	4
GSPATP00028245001	Paramecium	GSPATP00028245001	156	1	156	CLS00099	3
TTHERM_00475360	Tetrahymena	TTHERM_00475360	148	1	148	CLS00099	7
Contig16126.0.g92	Oxytricha	Contig16126.0.g92	201	218.944	201	CLS00099	1
Contig9702.g10378	Stylonychia	Contig9702.g10378	183	227.558	183	CLS00099	1
IMG5_181570	Ichtiophtirius	IMG5_181570	314	1	314	CLS00100	4
GSPATP00005387001	Paramecium	GSPATP00005387001	345	1	345	CLS00100	4
TTHERM_00494500	Tetrahymena	TTHERM_00494500	376	1	376	CLS00100	4
IMG5_181410	Ichtiophtirius	IMG5_181410	632	1	632	CLS00101	7
GSPATP00034002001	Paramecium	GSPATP00034002001	714	1	714	CLS00101	1
TTHERM_00218320	Tetrahymena	TTHERM_00218320	771	1	771	CLS00101	9
IMG5_181520	Ichtiophtirius	IMG5_181520	736	1	736	CLS00102	7
GSPATP00038474001	Paramecium	GSPATP00038474001	615	1	615	CLS00102	4
TTHERM_00334590	Tetrahymena	TTHERM_00334590	589	1	589	CLS00102	9
Contig11976.0.g89	Oxytricha	Contig11976.0.g89	637	1125.65	637	CLS00102	1
Contig9007.g9630	Stylonychia	Contig9007.g9630	558	1122.34	558	CLS00102	3
IMG5_181150	Ichtiophtirius	IMG5_181150	680	1	680	CLS00103	4
GSPATP00021294001	Paramecium	GSPATP00021294001	819	1	819	CLS00103	4
TTHERM_00334560	Tetrahymena	TTHERM_00334560	792	1	792	CLS00103	7
IMG5_181490	Ichtiophtirius	IMG5_181490	785	1	785	CLS00104	6
GSPATP00024017001	Paramecium	GSPATP00024017001	648	1	648	CLS00104	6
TTHERM_00138449	Tetrahymena	TTHERM_00138449	708	1	708	CLS00104	17
Contig922.0.g42	Oxytricha	Contig922.0.g42	648	1871.55	648	CLS00104	4
Contig13795.g14711	Stylonychia	Contig13795.g14711	633	1865.28	633	CLS00104	3
IMG5_011350	Ichtiophtirius	IMG5_011350	655	1	655	CLS00105	4
GSPATP00034170001	Paramecium	GSPATP00034170001	688	1	688	CLS00105	3
TTHERM_00784570	Tetrahymena	TTHERM_00784570	1213	1	1213	CLS00105	16
Contig13602.0.g10	Oxytricha	Contig13602.0.g10	876	973.056	876	CLS00105	2
Contig7749.g8259	Stylonychia	Contig7749.g8259	844	867.017	844	CLS00105	1
IMG5_011390	Ichtiophtirius	IMG5_011390	651	1	651	CLS00106	11
GSPATP00017661001	Paramecium	GSPATP00017661001	646	1	646	CLS00106	8
TTHERM_00502240	Tetrahymena	TTHERM_00502240	673	1	673	CLS00106	12
Contig10252.0.g4	Oxytricha	Contig10252.0.g4	679	2341.69	679	CLS00106	1
IMG5_011370	Ichtiophtirius	IMG5_011370	1028	1	1028	CLS00107	8
GSPATP00005088001	Paramecium	GSPATP00005088001	1114	1	1114	CLS00107	4
TTHERM_00571960	Tetrahymena	TTHERM_00571960	1170	1	1170	CLS00107	9
Contig22659.0.g22	Oxytricha	Contig22659.0.g22	1356	707.86	1356	CLS00107	5
Contig7552.g8063	Stylonychia	Contig7552.g8063	1272	604.64	1272	CLS00107	6
IMG5_054000	Ichtiophtirius	IMG5_054000	377	1	377	CLS00108	1
GSPATP00005668001	Paramecium	GSPATP00005668001	431	1	431	CLS00108	4
TTHERM_00540299	Tetrahymena	TTHERM_00540299	554	1	554	CLS00108	3
IMG5_054070	Ichtiophtirius	IMG5_054070	414	1	414	CLS00109	1
GSPATP00017534001	Paramecium	GSPATP00017534001	382	1	382	CLS00109	3
TTHERM_00518500	Tetrahymena	TTHERM_00518500	510	1	510	CLS00109	1
IMG5_111120	Ichtiophtirius	IMG5_111120	465	1	465	CLS00110	3
TTHERM_00700870	Tetrahymena	TTHERM_00700870	668	1	668	CLS00110	8
Contig5638.0.g54	Oxytricha	Contig5638.0.g54	634	1275.18	634	CLS00110	2
Contig14168.g15095	Stylonychia	Contig14168.g15095	612	1220.09	612	CLS00110	1
GSPATP00036761001	Paramecium	GSPATP00036761001	782	1	782	CLS00111	3
Contig4847.0.g111	Oxytricha	Contig4847.0.g111	100	7298.86	100	CLS00111	1
IMG5_101870	Ichtiophtirius	IMG5_101870	721	1	721	CLS00112	2
GSPATP00025390001	Paramecium	GSPATP00025390001	698	1	698	CLS00112	3
TTHERM_00069420	Tetrahymena	TTHERM_00069420	730	1	730	CLS00112	2
Contig1884.0.g10	Oxytricha	Contig1884.0.g10	738	2685.09	738	CLS00112	3
Contig14584.g15536	Stylonychia	Contig14584.g15536	737	2546.93	737	CLS00112	2
IMG5_009800	Ichtiophtirius	IMG5_009800	606	1	606	CLS00113	3
GSPATP00013560001	Paramecium	GSPATP00013560001	589	1	589	CLS00113	3
TTHERM_00850570	Tetrahymena	TTHERM_00850570	617	1	617	CLS00113	6
IMG5_001530	Ichtiophtirius	IMG5_001530	206	1	206	CLS00114	1
GSPATP00014466001	Paramecium	GSPATP00014466001	214	1	214	CLS00114	1
TTHERM_00126950	Tetrahymena	TTHERM_00126950	207	1	207	CLS00114	1
Contig21953.0.0.g48	Oxytricha	Contig21953.0.0.g48	100	1502.76	100	CLS00114	1
Contig15312.g16311	Stylonychia	Contig15312.g16311	256	1367.88	256	CLS00114	5
IMG5_009780	Ichtiophtirius	IMG5_009780	452	1	452	CLS00115	1
GSPATP00032999001	Paramecium	GSPATP00032999001	597	1	597	CLS00115	3
TTHERM_00436250	Tetrahymena	TTHERM_00436250	676	1	676	CLS00115	1
Contig20311.0.g19	Oxytricha	Contig20311.0.g19	641	474.222	641	CLS00115	2
Contig19285.g20443	Stylonychia	Contig19285.g20443	524	444.355	524	CLS00115	1
GSPATP00006193001	Paramecium	GSPATP00006193001	517	1	517	CLS00116	5
TTHERM_01016220	Tetrahymena	TTHERM_01016220	526	1	526	CLS00116	2
Contig20249.0.g40	Oxytricha	Contig20249.0.g40	609	1488.49	609	CLS00116	3
Contig10144.g10841	Stylonychia	Contig10144.g10841	592	1486.48	592	CLS00116	4
IMG5_009760	Ichtiophtirius	IMG5_009760	150	1	150	CLS00117	4
GSPATP00032377001	Paramecium	GSPATP00032377001	149	1	149	CLS00117	1
TTHERM_00531900	Tetrahymena	TTHERM_00531900	176	1	176	CLS00117	5
GSPATP00004658001	Paramecium	GSPATP00004658001	211	1	211	CLS00118	1
GSPATP00031139001	Paramecium	GSPATP00031139001	256	1	256	CLS00119	3
IMG5_094500	Ichtiophtirius	IMG5_094500	110	1	110	CLS00120	3
GSPATP00008720001	Paramecium	GSPATP00008720001	163	1	163	CLS00120	1
TTHERM_00765330	Tetrahymena	TTHERM_00765330	130	1	130	CLS00120	5
Contig16014.0.g41	Oxytricha	Contig16014.0.g41	100	1699.32	100	CLS00120	1
GSPATP00030639001	Paramecium	GSPATP00030639001	304	1	304	CLS00121	1
IMG5_094510	Ichtiophtirius	IMG5_094510	636	1	636	CLS00122	2
GSPATP00038399001	Paramecium	GSPATP00038399001	484	1	484	CLS00122	3
TTHERM_00475140	Tetrahymena	TTHERM_00475140	485	1	485	CLS00122	2
Contig16355.0.g23	Oxytricha	Contig16355.0.g23	100	9709.29	100	CLS00122	2
Contig4677.g4996	Stylonychia	Contig4677.g4996	486	1143.07	486	CLS00122	2
IMG5_094380	Ichtiophtirius	IMG5_094380	561	1	561	CLS00123	9
GSPATP00033844001	Paramecium	GSPATP00033844001	553	1	553	CLS00123	4
TTHERM_00773760	Tetrahymena	TTHERM_00773760	367	1	367	CLS00123	7
Contig17708.0.g29	Oxytricha	Contig17708.0.g29	100	4630.77	100	CLS00123	6
Contig18249.g19391	Stylonychia	Contig18249.g19391	849	298.388	849	CLS00123	5
GSPATP00026073001	Paramecium	GSPATP00026073001	111	1	111	CLS00124	1
IMG5_001810	Ichtiophtirius	IMG5_001810	946	1	946	CLS00125	5
GSPATP00004426001	Paramecium	GSPATP00004426001	824	1	824	CLS00125	8
TTHERM_00188910	Tetrahymena	TTHERM_00188910	985	1	985	CLS00125	9
IMG5_001720	Ichtiophtirius	IMG5_001720	328	1	328	CLS00126	1
GSPATP00011718001	Paramecium	GSPATP00011718001	290	1	290	CLS00126	3
TTHERM_00267990	Tetrahymena	TTHERM_00267990	324	1	324	CLS00126	4
Contig11141.0.g37	Oxytricha	Contig11141.0.g37	347	1536.38	347	CLS00126	1
Contig18368.g19511	Stylonychia	Contig18368.g19511	352	1627.6	352	CLS00126	1
IMG5_001770	Ichtiophtirius	IMG5_001770	246	1	246	CLS00127	6
GSPATP00008636001	Paramecium	GSPATP00008636001	276	1	276	CLS00127	4
TTHERM_00633530	Tetrahymena	TTHERM_00633530	282	1	282	CLS00127	9
Contig17526.0.g72	Oxytricha	Contig17526.0.g72	272	1159.67	272	CLS00127	2
Contig12250.g13086	Stylonychia	Contig12250.g13086	272	1083.37	272	CLS00127	2
IMG5_102550	Ichtiophtirius	IMG5_102550	423	1	423	CLS00128	5
GSPATP00038655001	Paramecium	GSPATP00038655001	514	1	514	CLS00128	7
TTHERM_00584850	Tetrahymena	TTHERM_00584850	516	1	516	CLS00128	7
Contig9514.0.g105	Oxytricha	Contig9514.0.g105	511	1715.54	511	CLS00128	2
IMG5_102670	Ichtiophtirius	IMG5_102670	402	1	402	CLS00129	4
GSPATP00005697001	Paramecium	GSPATP00005697001	404	1	404	CLS00129	4
TTHERM_00497800	Tetrahymena	TTHERM_00497800	462	1	462	CLS00129	5
IMG5_102570	Ichtiophtirius	IMG5_102570	430	1	430	CLS00130	16
GSPATP00038085001	Paramecium	GSPATP00038085001	420	1	420	CLS00130	5
TTHERM_00077710	Tetrahymena	TTHERM_00077710	533	1	533	CLS00130	16
Contig11042.0.g60	Oxytricha	Contig11042.0.g60	436	979.482	436	CLS00130	2
Contig18242.g19383	Stylonychia	Contig18242.g19383	615	964.278	615	CLS00130	4
IMG5_102560	Ichtiophtirius	IMG5_102560	382	1	382	CLS00131	4
GSPATP00034714001	Paramecium	GSPATP00034714001	567	1	567	CLS00131	6
TTHERM_00923120	Tetrahymena	TTHERM_00923120	602	1	602	CLS00131	9
IMG5_102690	Ichtiophtirius	IMG5_102690	586	1	586	CLS00132	1
GSPATP00005454001	Paramecium	GSPATP00005454001	590	1	590	CLS00132	2
TTHERM_00013550	Tetrahymena	TTHERM_00013550	602	1	602	CLS00132	3
Contig19076.g20225	Stylonychia	Contig19076.g20225	969	571.976	969	CLS00132	1
IMG5_156530	Ichtiophtirius	IMG5_156530	286	1	286	CLS00133	1
GSPATP00017479001	Paramecium	GSPATP00017479001	317	1	317	CLS00133	4
TTHERM_00353510	Tetrahymena	TTHERM_00353510	306	1	306	CLS00133	1
Contig17282.0.g101	Oxytricha	Contig17282.0.g101	766	304.67	766	CLS00133	2
Contig7882.g8415	Stylonychia	Contig7882.g8415	918	273.314	918	CLS00133	4
IMG5_192800	Ichtiophtirius	IMG5_192800	488	1	488	CLS00134	2
GSPATP00009691001	Paramecium	GSPATP00009691001	480	1	480	CLS00134	2
IMG5_192770	Ichtiophtirius	IMG5_192770	614	1	614	CLS00135	4
GSPATP00027974001	Paramecium	GSPATP00027974001	477	1	477	CLS00135	2
TTHERM_00377250	Tetrahymena	TTHERM_00377250	488	1	488	CLS00135	9
IMG5_192880	Ichtiophtirius	IMG5_192880	307	1	307	CLS00136	1
GSPATP00022149001	Paramecium	GSPATP00022149001	379	1	379	CLS00136	4
TTHERM_00388400	Tetrahymena	TTHERM_00388400	409	1	409	CLS00136	4
Contig17701.g18815	Stylonychia	Contig17701.g18815	436	491.662	436	CLS00136	2
IMG5_192790	Ichtiophtirius	IMG5_192790	519	1	519	CLS00137	4
GSPATP00034795001	Paramecium	GSPATP00034795001	486	1	486	CLS00137	2
TTHERM_00415660	Tetrahymena	TTHERM_00415660	554	1	554	CLS00137	6
Contig21557.0.0.g99	Oxytricha	Contig21557.0.0.g99	100	8642.74	100	CLS00137	5
Contig16421.g17486	Stylonychia	Contig16421.g17486	617	927.164	617	CLS00137	3
IMG5_192890	Ichtiophtirius	IMG5_192890	462	1	462	CLS00138	2
GSPATP00031797001	Paramecium	GSPATP00031797001	530	1	530	CLS00138	6
TTHERM_00564100	Tetrahymena	TTHERM_00564100	654	1	654	CLS00138	9
Contig16959.0.g38	Oxytricha	Contig16959.0.g38	646	1439.27	646	CLS00138	2
Contig9176.g9817	Stylonychia	Contig9176.g9817	832	1387.16	832	CLS00138	1
GSPATP00017545001	Paramecium	GSPATP00017545001	249	1	249	CLS00139	3
IMG5_192780	Ichtiophtirius	IMG5_192780	1390	1	1390	CLS00140	13
GSPATP00011192001	Paramecium	GSPATP00011192001	858	1	858	CLS00140	7
TTHERM_00266570	Tetrahymena	TTHERM_00266570	877	1	877	CLS00140	9
Contig1056.1.g24	Oxytricha	Contig1056.1.g24	907	1917.81	907	CLS00140	2
Contig7863.g8385	Stylonychia	Contig7863.g8385	917	2034.1	917	CLS00140	3
IMG5_110770	Ichtiophtirius	IMG5_110770	155	1	155	CLS00141	1
GSPATP00038463001	Paramecium	GSPATP00038463001	149	1	149	CLS00141	2
TTHERM_00476880	Tetrahymena	TTHERM_00476880	164	1	164	CLS00141	2
Contig10148.0.g41	Oxytricha	Contig10148.0.g41	159	405.351	159	CLS00141	2
Contig8089.g8625	Stylonychia	Contig8089.g8625	160	422.874	160	CLS00141	2
IMG5_030660	Ichtiophtirius	IMG5_030660	375	1	375	CLS00142	1
GSPATP00013309001	Paramecium	GSPATP00013309001	356	1	356	CLS00142	3
TTHERM_00344030	Tetrahymena	TTHERM_00344030	368	1	368	CLS00142	4
IMG5_175510	Ichtiophtirius	IMG5_175510	500	1	500	CLS00143	10
GSPATP00019558001	Paramecium	GSPATP00019558001	331	1	331	CLS00143	2
TTHERM_00997610	Tetrahymena	TTHERM_00997610	288	1	288	CLS00143	4
Contig4343.0.g46	Oxytricha	Contig4343.0.g46	701	860.567	701	CLS00143	3
Contig15333.g16348	Stylonychia	Contig15333.g16348	361	918.98	361	CLS00143	1
IMG5_161260	Ichtiophtirius	IMG5_161260	760	1	760	CLS00144	1
GSPATP00036772001	Paramecium	GSPATP00036772001	736	1	736	CLS00144	7
TTHERM_00735340	Tetrahymena	TTHERM_00735340	772	1	772	CLS00144	1
Contig11047.0.g55	Oxytricha	Contig11047.0.g55	737	3745.42	737	CLS00144	1
Contig5474.g5848	Stylonychia	Contig5474.g5848	758	3491.2	758	CLS00144	2
IMG5_161340	Ichtiophtirius	IMG5_161340	248	1	248	CLS00145	4
GSPATP00005633001	Paramecium	GSPATP00005633001	246	1	246	CLS00145	3
TTHERM_00727630	Tetrahymena	TTHERM_00727630	247	1	247	CLS00145	4
Contig3963.0.g42	Oxytricha	Contig3963.0.g42	460	666.172	460	CLS00146	2
Contig9167.g9807	Stylonychia	Contig9167.g9807	465	593.584	465	CLS00146	2
GSPATP00030889001	Paramecium	GSPATP00030889001	131	1	131	CLS00147	2
Contig12805.0.g106	Oxytricha	Contig12805.0.g106	130	2525.77	130	CLS00147	2
Contig8445.g9008	Stylonychia	Contig8445.g9008	130	2324.95	130	CLS00147	2
IMG5_161330	Ichtiophtirius	IMG5_161330	346	1	346	CLS00148	5
GSPATP00022677001	Paramecium	GSPATP00022677001	443	1	443	CLS00148	4
Contig1038.0.g74	Oxytricha	Contig1038.0.g74	460	1079.74	460	CLS00148	3
Contig10639.g11358	Stylonychia	Contig10639.g11358	396	838.896	396	CLS00148	2
TTHERM_00151380	Tetrahymena	TTHERM_00151380	728	1	728	CLS00149	8
Contig1489.0.g87	Oxytricha	Contig1489.0.g87	926	1654.51	926	CLS00149	2
Contig7204.g7713	Stylonychia	Contig7204.g7713	939	1641.02	939	CLS00149	2
IMG5_124890	Ichtiophtirius	IMG5_124890	546	1	546	CLS00150	6
GSPATP00012160001	Paramecium	GSPATP00012160001	531	1	531	CLS00150	6
TTHERM_00571860	Tetrahymena	TTHERM_00571860	546	1	546	CLS00150	7
Contig20211.0.g80	Oxytricha	Contig20211.0.g80	554	10892	554	CLS00150	3
Contig9960.g10643	Stylonychia	Contig9960.g10643	546	12352.8	546	CLS00150	3
IMG5_124930	Ichtiophtirius	IMG5_124930	1578	1	1578	CLS00151	7
GSPATP00038946001	Paramecium	GSPATP00038946001	1137	1	1137	CLS00151	2
TTHERM_00193900	Tetrahymena	TTHERM_00193900	1734	1	1734	CLS00151	13
Contig8850.0.g80	Oxytricha	Contig8850.0.g80	1636	2704.53	1636	CLS00151	5
Contig14305.g15240	Stylonychia	Contig14305.g15240	1633	2664.99	1633	CLS00151	5
GSPATP00019422001	Paramecium	GSPATP00019422001	399	1	399	CLS00152	3
TTHERM_00316360	Tetrahymena	TTHERM_00316360	405	1	405	CLS00152	1
IMG5_163600	Ichtiophtirius	IMG5_163600	443	1	443	CLS00153	3
GSPATP00006484001	Paramecium	GSPATP00006484001	414	1	414	CLS00153	3
TTHERM_00497120	Tetrahymena	TTHERM_00497120	447	1	447	CLS00153	3
Contig8943.0.0.g94	Oxytricha	Contig8943.0.0.g94	100	5314.38	100	CLS00153	1
GSPATP00005509001	Paramecium	GSPATP00005509001	468	1	468	CLS00154	2
IMG5_163650	Ichtiophtirius	IMG5_163650	354	1	354	CLS00155	4
GSPATP00024002001	Paramecium	GSPATP00024002001	346	1	346	CLS00155	5
TTHERM_01222590	Tetrahymena	TTHERM_01222590	478	1	478	CLS00155	7
IMG5_163670	Ichtiophtirius	IMG5_163670	445	1	445	CLS00156	2
GSPATP00009780001	Paramecium	GSPATP00009780001	424	1	424	CLS00156	3
TTHERM_00578940	Tetrahymena	TTHERM_00578940	763	1	763	CLS00156	8
Contig21741.0.g7	Oxytricha	Contig21741.0.g7	100	8260.95	100	CLS00156	1
Contig19537.g20712	Stylonychia	Contig19537.g20712	209	73.6089	209	CLS00156	2
IMG5_163560	Ichtiophtirius	IMG5_163560	293	1	293	CLS00157	2
GSPATP00020024001	Paramecium	GSPATP00020024001	268	1	268	CLS00157	3
TTHERM_00325590	Tetrahymena	TTHERM_00325590	329	1	329	CLS00157	5
IMG5_141110	Ichtiophtirius	IMG5_141110	1296	1	1296	CLS00158	7
GSPATP00017564001	Paramecium	GSPATP00017564001	1288	1	1288	CLS00158	3
TTHERM_00214710	Tetrahymena	TTHERM_00214710	1465	1	1465	CLS00158	15
Contig1001.0.g54	Oxytricha	Contig1001.0.g54	663	35.0476	663	CLS00158	3
Contig15626.g16654	Stylonychia	Contig15626.g16654	4520	381.888	4520	CLS00158	1
IMG5_144970	Ichtiophtirius	IMG5_144970	577	1	577	CLS00159	11
GSPATP00030058001	Paramecium	GSPATP00030058001	364	1	364	CLS00159	3
TTHERM_00418290	Tetrahymena	TTHERM_00418290	378	1	378	CLS00159	6
GSPATP00024532001	Paramecium	GSPATP00024532001	161	1	161	CLS00160	1
Contig19533.0.g103	Oxytricha	Contig19533.0.g103	270	408.932	270	CLS00160	1
Contig9595.g10263	Stylonychia	Contig9595.g10263	198	418.43	198	CLS00160	1
IMG5_070720	Ichtiophtirius	IMG5_070720	1034	1	1034	CLS00161	5
GSPATP00021708001	Paramecium	GSPATP00021708001	1142	1	1142	CLS00161	4
TTHERM_00564170	Tetrahymena	TTHERM_00564170	1639	1	1639	CLS00161	11
Contig38.1.g126	Oxytricha	Contig38.1.g126	1550	1648.15	1550	CLS00161	3
Contig17516.g18639	Stylonychia	Contig17516.g18639	1834	929.604	1834	CLS00161	2
IMG5_070780	Ichtiophtirius	IMG5_070780	897	1	897	CLS00162	13
GSPATP00012867001	Paramecium	GSPATP00012867001	722	1	722	CLS00162	4
TTHERM_00492380	Tetrahymena	TTHERM_00492380	847	1	847	CLS00162	7
Contig15921.g16972	Stylonychia	Contig15921.g16972	986	40.7035	986	CLS00162	1
IMG5_070440	Ichtiophtirius	IMG5_070440	1037	1	1037	CLS00163	5
GSPATP00031175001	Paramecium	GSPATP00031175001	1173	1	1173	CLS00163	6
TTHERM_00024050	Tetrahymena	TTHERM_00024050	1411	1	1411	CLS00163	12
Contig21547.0.g84	Oxytricha	Contig21547.0.g84	1363	1524.8	1363	CLS00163	2
GSPATP00027224001	Paramecium	GSPATP00027224001	368	1	368	CLS00164	3
Contig8713.0.0.g37	Oxytricha	Contig8713.0.0.g37	915	662.817	915	CLS00164	6
Contig10525.g11242	Stylonychia	Contig10525.g11242	277	608.412	277	CLS00164	1
IMG5_070810	Ichtiophtirius	IMG5_070810	314	1	314	CLS00165	3
GSPATP00026665001	Paramecium	GSPATP00026665001	306	1	306	CLS00165	1
TTHERM_00220740	Tetrahymena	TTHERM_00220740	317	1	317	CLS00165	3
Contig20765.0.g62	Oxytricha	Contig20765.0.g62	298	641.212	298	CLS00165	5
Contig11261.g12030	Stylonychia	Contig11261.g12030	289	336.094	289	CLS00165	1
IMG5_055150	Ichtiophtirius	IMG5_055150	1247	1	1247	CLS00166	5
GSPATP00017414001	Paramecium	GSPATP00017414001	1181	1	1181	CLS00166	7
TTHERM_00522430	Tetrahymena	TTHERM_00522430	1534	1	1534	CLS00166	9
Contig12119.0.g54	Oxytricha	Contig12119.0.g54	100	26889.2	100	CLS00166	4
Contig13973.g14909	Stylonychia	Contig13973.g14909	1092	3237.69	1092	CLS00166	3
IMG5_070750	Ichtiophtirius	IMG5_070750	360	1	360	CLS00167	7
GSPATP00006685001	Paramecium	GSPATP00006685001	318	1	318	CLS00167	6
TTHERM_00941410	Tetrahymena	TTHERM_00941410	336	1	336	CLS00167	3
Contig21785.0.1.g110	Oxytricha	Contig21785.0.1.g110	343	451.674	343	CLS00167	3
IMG5_070740	Ichtiophtirius	IMG5_070740	705	1	705	CLS00168	3
GSPATP00005985001	Paramecium	GSPATP00005985001	533	1	533	CLS00168	7
TTHERM_00190830	Tetrahymena	TTHERM_00190830	699	1	699	CLS00168	5
Contig21312.0.g80	Oxytricha	Contig21312.0.g80	100	12474	100	CLS00168	3
Contig8879.g9485	Stylonychia	Contig8879.g9485	659	1581.99	659	CLS00168	5
GSPATP00028478001	Paramecium	GSPATP00028478001	218	1	218	CLS00169	1
Contig10386.0.g23	Oxytricha	Contig10386.0.g23	684	447.462	684	CLS00169	2
Contig13872.g14812	Stylonychia	Contig13872.g14812	2315	459.459	2315	CLS00169	9
IMG5_202310	Ichtiophtirius	IMG5_202310	158	1	158	CLS00170	4
GSPATP00012750001	Paramecium	GSPATP00012750001	160	1	160	CLS00170	3
TTHERM_00653620	Tetrahymena	TTHERM_00653620	152	1	152	CLS00170	4
Contig22002.0.g104	Oxytricha	Contig22002.0.g104	164	3840.1	164	CLS00170	4
Contig12936.g13802	Stylonychia	Contig12936.g13802	164	1636.39	164	CLS00170	1
GSPATP00005736001	Paramecium	GSPATP00005736001	145	1	145	CLS00171	2
Contig16932.g18039	Stylonychia	Contig16932.g18039	487	863.794	487	CLS00172	4
IMG5_202290	Ichtiophtirius	IMG5_202290	206	1	206	CLS00173	5
GSPATP00015650001	Paramecium	GSPATP00015650001	196	1	196	CLS00173	3
TTHERM_01085550	Tetrahymena	TTHERM_01085550	208	1	208	CLS00173	5
Contig9539.0.g56	Oxytricha	Contig9539.0.g56	195	1444.47	195	CLS00173	2
Contig8842.g9445	Stylonychia	Contig8842.g9445	196	1451.32	196	CLS00173	2
IMG5_202500	Ichtiophtirius	IMG5_202500	1319	1	1319	CLS00174	6
GSPATP00012970001	Paramecium	GSPATP00012970001	1283	1	1283	CLS00174	9
TTHERM_01151440	Tetrahymena	TTHERM_01151440	1338	1	1338	CLS00174	4
Contig10331.0.g41	Oxytricha	Contig10331.0.g41	100	46280.1	100	CLS00174	1
Contig17977.g19111	Stylonychia	Contig17977.g19111	1403	5426.63	1403	CLS00174	1
IMG5_202340	Ichtiophtirius	IMG5_202340	240	1	240	CLS00175	4
GSPATP00038209001	Paramecium	GSPATP00038209001	275	1	275	CLS00175	3
Contig7985.0.g103	Oxytricha	Contig7985.0.g103	342	268.55	342	CLS00175	2
Contig9010.g9633	Stylonychia	Contig9010.g9633	331	271.375	331	CLS00175	2
IMG5_202370	Ichtiophtirius	IMG5_202370	150	1	150	CLS00176	3
GSPATP00017785001	Paramecium	GSPATP00017785001	148	1	148	CLS00176	1
TTHERM_00488340	Tetrahymena	TTHERM_00488340	221	1	221	CLS00176	3
Contig11818.0.g63	Oxytricha	Contig11818.0.g63	100	6661.76	100	CLS00176	3
Contig8468.g9039	Stylonychia	Contig8468.g9039	131	1845.95	131	CLS00176	3
IMG5_202440	Ichtiophtirius	IMG5_202440	1256	1	1256	CLS00177	10
GSPATP00004254001	Paramecium	GSPATP00004254001	1128	1	1128	CLS00177	5
TTHERM_00343570	Tetrahymena	TTHERM_00343570	1547	1	1547	CLS00177	13
Contig11938.0.g12	Oxytricha	Contig11938.0.g12	1886	2491.43	1886	CLS00177	2
Contig4919.g5265	Stylonychia	Contig4919.g5265	1857	2282.05	1857	CLS00177	3
IMG5_069520	Ichtiophtirius	IMG5_069520	524	1	524	CLS00178	3
GSPATP00033409001	Paramecium	GSPATP00033409001	608	1	608	CLS00178	2
TTHERM_00823820	Tetrahymena	TTHERM_00823820	640	1	640	CLS00178	7
Contig9045.0.g95	Oxytricha	Contig9045.0.g95	615	266.746	615	CLS00178	1
IMG5_069500	Ichtiophtirius	IMG5_069500	607	1	607	CLS00179	2
GSPATP00016134001	Paramecium	GSPATP00016134001	649	1	649	CLS00179	2
TTHERM_00042680	Tetrahymena	TTHERM_00042680	759	1	759	CLS00179	3
Contig10108.g10798	Stylonychia	Contig10108.g10798	626	200.202	626	CLS00179	1
IMG5_049590	Ichtiophtirius	IMG5_049590	805	1	805	CLS00180	8
GSPATP00017015001	Paramecium	GSPATP00017015001	875	1	875	CLS00180	4
TTHERM_00442760	Tetrahymena	TTHERM_00442760	995	1	995	CLS00180	10
Contig22006.0.g86	Oxytricha	Contig22006.0.g86	1053	853.633	1053	CLS00180	5
IMG5_176810	Ichtiophtirius	IMG5_176810	473	1	473	CLS00182	1
GSPATP00021881001	Paramecium	GSPATP00021881001	397	1	397	CLS00182	2
TTHERM_01014770	Tetrahymena	TTHERM_01014770	510	1	510	CLS00182	2
IMG5_176800	Ichtiophtirius	IMG5_176800	1475	1	1475	CLS00183	4
GSPATP00017241001	Paramecium	GSPATP00017241001	1308	1	1308	CLS00183	7
TTHERM_00433480	Tetrahymena	TTHERM_00433480	1580	1	1580	CLS00183	12
Contig13903.0.g1	Oxytricha	Contig13903.0.g1	1598	1459.38	1598	CLS00183	2
Contig6361.g6818	Stylonychia	Contig6361.g6818	2068	13.6393	2068	CLS00183	2
IMG5_182300	Ichtiophtirius	IMG5_182300	435	1	435	CLS00184	8
GSPATP00017666001	Paramecium	GSPATP00017666001	514	1	514	CLS00184	6
TTHERM_00825190	Tetrahymena	TTHERM_00825190	513	1	513	CLS00184	10
Contig1412.1.g88	Oxytricha	Contig1412.1.g88	576	1321.05	576	CLS00184	8
Contig7119.g7607	Stylonychia	Contig7119.g7607	590	1044.44	590	CLS00184	2
IMG5_182290	Ichtiophtirius	IMG5_182290	270	1	270	CLS00185	1
GSPATP00027930001	Paramecium	GSPATP00027930001	472	1	472	CLS00185	2
TTHERM_00011120	Tetrahymena	TTHERM_00011120	495	1	495	CLS00185	6
Contig18826.0.g73	Oxytricha	Contig18826.0.g73	477	1611.36	477	CLS00185	1
IMG5_182340	Ichtiophtirius	IMG5_182340	547	1	547	CLS00186	3
GSPATP00012928001	Paramecium	GSPATP00012928001	546	1	546	CLS00186	2
TTHERM_00122290	Tetrahymena	TTHERM_00122290	547	1	547	CLS00186	6
Contig15581.g16602	Stylonychia	Contig15581.g16602	545	6235.68	545	CLS00186	1
IMG5_182240	Ichtiophtirius	IMG5_182240	318	1	318	CLS00187	1
GSPATP00022578001	Paramecium	GSPATP00022578001	294	1	294	CLS00187	6
TTHERM_00333230	Tetrahymena	TTHERM_00333230	277	1	277	CLS00187	3
Contig15875.0.1.g98	Oxytricha	Contig15875.0.1.g98	100	523.545	100	CLS00187	2
IMG5_182250	Ichtiophtirius	IMG5_182250	486	1	486	CLS00188	1
GSPATP00016587001	Paramecium	GSPATP00016587001	508	1	508	CLS00188	2
TTHERM_01016080	Tetrahymena	TTHERM_01016080	562	1	562	CLS00188	1
IMG5_015150	Ichtiophtirius	IMG5_015150	674	1	674	CLS00189	4
GSPATP00008490001	Paramecium	GSPATP00008490001	618	1	618	CLS00189	4
TTHERM_00248450	Tetrahymena	TTHERM_00248450	689	1	689	CLS00189	3
IMG5_168340	Ichtiophtirius	IMG5_168340	586	1	586	CLS00190	4
GSPATP00032405001	Paramecium	GSPATP00032405001	573	1	573	CLS00190	4
TTHERM_00577080	Tetrahymena	TTHERM_00577080	587	1	587	CLS00190	6
IMG5_168220	Ichtiophtirius	IMG5_168220	342	1	342	CLS00192	1
GSPATP00016207001	Paramecium	GSPATP00016207001	335	1	335	CLS00192	2
TTHERM_01113100	Tetrahymena	TTHERM_01113100	343	1	343	CLS00192	2
Contig1225.1.g107	Oxytricha	Contig1225.1.g107	336	1065.65	336	CLS00192	2
Contig6065.g6492	Stylonychia	Contig6065.g6492	343	1063.1	343	CLS00192	1
IMG5_168310	Ichtiophtirius	IMG5_168310	449	1	449	CLS00193	1
GSPATP00008167001	Paramecium	GSPATP00008167001	444	1	444	CLS00193	5
TTHERM_00446240	Tetrahymena	TTHERM_00446240	448	1	448	CLS00193	1
Contig14296.0.g10	Oxytricha	Contig14296.0.g10	439	2980.54	439	CLS00193	3
Contig16414.g17478	Stylonychia	Contig16414.g17478	432	3135.73	432	CLS00193	2
IMG5_168610	Ichtiophtirius	IMG5_168610	714	1	714	CLS00194	1
GSPATP00010302001	Paramecium	GSPATP00010302001	768	1	768	CLS00194	2
TTHERM_00419730	Tetrahymena	TTHERM_00419730	782	1	782	CLS00194	1
Contig17487.0.g99	Oxytricha	Contig17487.0.g99	824	2329.77	824	CLS00194	3
Contig14747.g15704	Stylonychia	Contig14747.g15704	779	2413.89	779	CLS00194	3
IMG5_168700	Ichtiophtirius	IMG5_168700	235	1	235	CLS00195	2
GSPATP00033536001	Paramecium	GSPATP00033536001	288	1	288	CLS00195	2
TTHERM_00194500	Tetrahymena	TTHERM_00194500	361	1	361	CLS00195	6
Contig15609.0.g93	Oxytricha	Contig15609.0.g93	270	992.469	270	CLS00195	2
Contig11751.g12566	Stylonychia	Contig11751.g12566	279	1027.71	279	CLS00195	2
IMG5_168330	Ichtiophtirius	IMG5_168330	319	1	319	CLS00196	4
GSPATP00021654001	Paramecium	GSPATP00021654001	243	1	243	CLS00196	3
TTHERM_00316540	Tetrahymena	TTHERM_00316540	234	1	234	CLS00196	1
Contig20178.0.g32	Oxytricha	Contig20178.0.g32	312	202.925	312	CLS00196	2
Contig10235.g10923	Stylonychia	Contig10235.g10923	294	113.917	294	CLS00196	1
IMG5_168490	Ichtiophtirius	IMG5_168490	420	1	420	CLS00197	4
GSPATP00022099001	Paramecium	GSPATP00022099001	356	1	356	CLS00197	3
TTHERM_00196080	Tetrahymena	TTHERM_00196080	430	1	430	CLS00197	6
Contig12543.0.g89	Oxytricha	Contig12543.0.g89	100	12305.6	100	CLS00197	1
Contig11244.g12007	Stylonychia	Contig11244.g12007	292	5663.71	292	CLS00197	2
IMG5_168320	Ichtiophtirius	IMG5_168320	274	1	274	CLS00198	1
GSPATP00008679001	Paramecium	GSPATP00008679001	264	1	264	CLS00198	2
TTHERM_00335630	Tetrahymena	TTHERM_00335630	274	1	274	CLS00198	1
Contig19132.0.g75	Oxytricha	Contig19132.0.g75	100	7645.28	100	CLS00198	1
Contig17055.g18166	Stylonychia	Contig17055.g18166	282	1159.81	282	CLS00198	1
GSPATP00011763001	Paramecium	GSPATP00011763001	432	1	432	CLS00199	3
TTHERM_00036980	Tetrahymena	TTHERM_00036980	440	1	440	CLS00199	4
IMG5_168710	Ichtiophtirius	IMG5_168710	645	1	645	CLS00200	7
GSPATP00036124001	Paramecium	GSPATP00036124001	691	1	691	CLS00200	7
TTHERM_00486790	Tetrahymena	TTHERM_00486790	645	1	645	CLS00200	9
Contig22482.0.g88	Oxytricha	Contig22482.0.g88	794	3352.27	794	CLS00200	2
Contig9014.g9639	Stylonychia	Contig9014.g9639	797	3402.88	797	CLS00200	2
IMG5_168470	Ichtiophtirius	IMG5_168470	268	1	268	CLS00201	3
GSPATP00005963001	Paramecium	GSPATP00005963001	261	1	261	CLS00201	1
TTHERM_00023990	Tetrahymena	TTHERM_00023990	325	1	325	CLS00201	6
Contig875.0.g6	Oxytricha	Contig875.0.g6	100	1782.13	100	CLS00201	1
Contig8586.g9159	Stylonychia	Contig8586.g9159	514	467.281	514	CLS00201	3
IMG5_168570	Ichtiophtirius	IMG5_168570	329	1	329	CLS00202	3
GSPATP00008745001	Paramecium	GSPATP00008745001	420	1	420	CLS00202	2
TTHERM_01248930	Tetrahymena	TTHERM_01248930	296	1	296	CLS00202	2
Contig8085.0.g78	Oxytricha	Contig8085.0.g78	332	358.043	332	CLS00202	2
Contig4906.g5242	Stylonychia	Contig4906.g5242	345	355.51	345	CLS00202	1
IMG5_168630	Ichtiophtirius	IMG5_168630	762	1	762	CLS00203	3
GSPATP00017423001	Paramecium	GSPATP00017423001	931	1	931	CLS00203	5
TTHERM_00194650	Tetrahymena	TTHERM_00194650	882	1	882	CLS00203	5
Contig22136.0.g26	Oxytricha	Contig22136.0.g26	821	2565.18	821	CLS00203	1
Contig15695.g16719	Stylonychia	Contig15695.g16719	826	2536.79	826	CLS00203	2
GSPATP00012058001	Paramecium	GSPATP00012058001	150	1	150	CLS00204	2
IMG5_127370	Ichtiophtirius	IMG5_127370	259	1	259	CLS00205	1
GSPATP00006431001	Paramecium	GSPATP00006431001	268	1	268	CLS00205	4
TTHERM_00195900	Tetrahymena	TTHERM_00195900	283	1	283	CLS00205	2
Contig7175.0.g52	Oxytricha	Contig7175.0.g52	285	298.201	285	CLS00205	5
Contig15426.g16441	Stylonychia	Contig15426.g16441	289	304.933	289	CLS00205	5
IMG5_127460	Ichtiophtirius	IMG5_127460	157	1	157	CLS00206	3
GSPATP00013701001	Paramecium	GSPATP00013701001	179	1	179	CLS00206	2
TTHERM_00194030	Tetrahymena	TTHERM_00194030	174	1	174	CLS00206	3
Contig22443.0.g66	Oxytricha	Contig22443.0.g66	100	2321.7	100	CLS00206	1
IMG5_127350	Ichtiophtirius	IMG5_127350	720	1	720	CLS00207	8
GSPATP00026089001	Paramecium	GSPATP00026089001	557	1	557	CLS00207	6
TTHERM_00112410	Tetrahymena	TTHERM_00112410	559	1	559	CLS00207	8
Contig12680.0.g79	Oxytricha	Contig12680.0.g79	703	4922.97	703	CLS00207	4
Contig13846.g14773	Stylonychia	Contig13846.g14773	559	4726.09	559	CLS00207	2
IMG5_127390	Ichtiophtirius	IMG5_127390	309	1	309	CLS00208	1
GSPATP00017857001	Paramecium	GSPATP00017857001	362	1	362	CLS00208	3
IMG5_127400	Ichtiophtirius	IMG5_127400	151	1	151	CLS00209	4
GSPATP00032900001	Paramecium	GSPATP00032900001	151	1	151	CLS00209	5
TTHERM_00285290	Tetrahymena	TTHERM_00285290	256	1	256	CLS00209	6
GSPATP00029495001	Paramecium	GSPATP00029495001	136	1	136	CLS00210	2
IMG5_127430	Ichtiophtirius	IMG5_127430	254	1	254	CLS00211	1
GSPATP00015464001	Paramecium	GSPATP00015464001	221	1	221	CLS00211	2
TTHERM_01151550	Tetrahymena	TTHERM_01151550	232	1	232	CLS00211	3
Contig9840.g10522	Stylonychia	Contig9840.g10522	245	600.031	245	CLS00211	1
IMG5_147360	Ichtiophtirius	IMG5_147360	939	1	939	CLS00212	2
GSPATP00019500001	Paramecium	GSPATP00019500001	928	1	928	CLS00212	2
TTHERM_00395920	Tetrahymena	TTHERM_00395920	1092	1	1092	CLS00212	3
Contig13204.0.g45	Oxytricha	Contig13204.0.g45	784	222.575	784	CLS00212	2
Contig14702.g15661	Stylonychia	Contig14702.g15661	636	177.504	636	CLS00212	3
IMG5_127770	Ichtiophtirius	IMG5_127770	423	1	423	CLS00213	2
GSPATP00014194001	Paramecium	GSPATP00014194001	380	1	380	CLS00213	2
TTHERM_00548300	Tetrahymena	TTHERM_00548300	529	1	529	CLS00213	2
GSPATP00033927001	Paramecium	GSPATP00033927001	174	1	174	CLS00214	1
IMG5_052010	Ichtiophtirius	IMG5_052010	268	1	268	CLS00215	1
GSPATP00020247001	Paramecium	GSPATP00020247001	295	1	295	CLS00215	3
Contig15981.0.g75	Oxytricha	Contig15981.0.g75	269	402.083	269	CLS00215	3
GSPATP00004851001	Paramecium	GSPATP00004851001	225	1	225	CLS00216	1
TTHERM_00106969	Tetrahymena	TTHERM_00106969	237	1	237	CLS00216	1
Contig12612.0.g76	Oxytricha	Contig12612.0.g76	253	151.095	253	CLS00216	2
Contig14414.g15361	Stylonychia	Contig14414.g15361	252	200.778	252	CLS00216	2
IMG5_113130	Ichtiophtirius	IMG5_113130	543	1	543	CLS00217	6
GSPATP00006445001	Paramecium	GSPATP00006445001	603	1	603	CLS00217	3
TTHERM_00561799	Tetrahymena	TTHERM_00561799	711	1	711	CLS00217	8
IMG5_113110	Ichtiophtirius	IMG5_113110	366	1	366	CLS00218	2
GSPATP00013690001	Paramecium	GSPATP00013690001	467	1	467	CLS00218	4
TTHERM_00857910	Tetrahymena	TTHERM_00857910	468	1	468	CLS00218	6
IMG5_074360	Ichtiophtirius	IMG5_074360	535	1	535	CLS00219	5
GSPATP00014302001	Paramecium	GSPATP00014302001	536	1	536	CLS00219	4
TTHERM_00134970	Tetrahymena	TTHERM_00134970	535	1	535	CLS00219	6
Contig18220.0.g17	Oxytricha	Contig18220.0.g17	536	7234.76	536	CLS00219	3
Contig16789.g17881	Stylonychia	Contig16789.g17881	536	7560.57	536	CLS00219	3
IMG5_145600	Ichtiophtirius	IMG5_145600	1349	1	1349	CLS00220	2
GSPATP00004903001	Paramecium	GSPATP00004903001	1361	1	1361	CLS00220	12
TTHERM_00469290	Tetrahymena	TTHERM_00469290	2062	1	2062	CLS00220	4
Contig9297.0.g6	Oxytricha	Contig9297.0.g6	100	8351.24	100	CLS00220	1
Contig13507.g14417	Stylonychia	Contig13507.g14417	2020	1621.93	2020	CLS00220	2
IMG5_037830	Ichtiophtirius	IMG5_037830	607	1	607	CLS00221	5
GSPATP00038737001	Paramecium	GSPATP00038737001	800	1	800	CLS00221	3
TTHERM_00418280	Tetrahymena	TTHERM_00418280	888	1	888	CLS00221	10
Contig590.1.g76	Oxytricha	Contig590.1.g76	921	2905.06	921	CLS00221	1
IMG5_132320	Ichtiophtirius	IMG5_132320	435	1	435	CLS00222	2
GSPATP00013292001	Paramecium	GSPATP00013292001	388	1	388	CLS00222	3
TTHERM_00144900	Tetrahymena	TTHERM_00144900	428	1	428	CLS00222	4
IMG5_008700	Ichtiophtirius	IMG5_008700	964	1	964	CLS00223	10
GSPATP00013367001	Paramecium	GSPATP00013367001	573	1	573	CLS00223	4
TTHERM_00013480	Tetrahymena	TTHERM_00013480	1139	1	1139	CLS00223	15
Contig10697.0.g51	Oxytricha	Contig10697.0.g51	1125	1604.37	1125	CLS00223	3
IMG5_054710	Ichtiophtirius	IMG5_054710	233	1	233	CLS00224	5
GSPATP00033748001	Paramecium	GSPATP00033748001	233	1	233	CLS00224	3
TTHERM_00486310	Tetrahymena	TTHERM_00486310	232	1	232	CLS00224	5
Contig22110.0.g40	Oxytricha	Contig22110.0.g40	100	3230.3	100	CLS00224	1
Contig12535.g13377	Stylonychia	Contig12535.g13377	219	294.835	219	CLS00224	1
IMG5_054730	Ichtiophtirius	IMG5_054730	206	1	206	CLS00225	6
GSPATP00035614001	Paramecium	GSPATP00035614001	205	1	205	CLS00225	3
TTHERM_00571670	Tetrahymena	TTHERM_00571670	204	1	204	CLS00225	6
Contig21128.0.g80	Oxytricha	Contig21128.0.g80	100	1891.07	100	CLS00225	2
Contig14918.g15901	Stylonychia	Contig14918.g15901	195	193.066	195	CLS00225	2
IMG5_186660	Ichtiophtirius	IMG5_186660	156	1	156	CLS00226	1
GSPATP00014268001	Paramecium	GSPATP00014268001	155	1	155	CLS00226	3
TTHERM_01075620	Tetrahymena	TTHERM_01075620	160	1	160	CLS00226	1
IMG5_186780	Ichtiophtirius	IMG5_186780	568	1	568	CLS00227	7
GSPATP00015947001	Paramecium	GSPATP00015947001	805	1	805	CLS00227	4
TTHERM_00353370	Tetrahymena	TTHERM_00353370	925	1	925	CLS00227	10
Contig1262.0.g65	Oxytricha	Contig1262.0.g65	668	459.429	668	CLS00227	1
Contig18241.g19381	Stylonychia	Contig18241.g19381	841	654.273	841	CLS00227	1
IMG5_186690	Ichtiophtirius	IMG5_186690	393	1	393	CLS00228	5
GSPATP00032643001	Paramecium	GSPATP00032643001	409	1	409	CLS00228	6
TTHERM_00766490	Tetrahymena	TTHERM_00766490	399	1	399	CLS00228	5
Contig19132.0.g76	Oxytricha	Contig19132.0.g76	100	13434.1	100	CLS00228	2
Contig4483.g4784	Stylonychia	Contig4483.g4784	336	4082.17	336	CLS00228	1
IMG5_186670	Ichtiophtirius	IMG5_186670	133	1	133	CLS00229	3
GSPATP00010694001	Paramecium	GSPATP00010694001	121	1	121	CLS00229	3
TTHERM_00289380	Tetrahymena	TTHERM_00289380	120	1	120	CLS00229	3
GSPATP00016095001	Paramecium	GSPATP00016095001	454	1	454	CLS00230	5
TTHERM_00559700	Tetrahymena	TTHERM_00559700	389	1	389	CLS00230	6
Contig17337.g18454	Stylonychia	Contig17337.g18454	470	408.276	470	CLS00230	1
IMG5_170420	Ichtiophtirius	IMG5_170420	467	1	467	CLS00231	1
GSPATP00011182001	Paramecium	GSPATP00011182001	451	1	451	CLS00231	4
TTHERM_00723540	Tetrahymena	TTHERM_00723540	476	1	476	CLS00231	2
Contig1042.1.g5	Oxytricha	Contig1042.1.g5	533	1107.69	533	CLS00231	3
IMG5_170450	Ichtiophtirius	IMG5_170450	903	1	903	CLS00232	4
GSPATP00020493001	Paramecium	GSPATP00020493001	832	1	832	CLS00232	4
TTHERM_00600790	Tetrahymena	TTHERM_00600790	905	1	905	CLS00232	5
IMG5_185630	Ichtiophtirius	IMG5_185630	1116	1	1116	CLS00233	1
GSPATP00011528001	Paramecium	GSPATP00011528001	1120	1	1120	CLS00233	7
TTHERM_00221020	Tetrahymena	TTHERM_00221020	1140	1	1140	CLS00233	3
Contig8943.g9561	Stylonychia	Contig8943.g9561	1163	2055.28	1163	CLS00233	4
IMG5_185750	Ichtiophtirius	IMG5_185750	183	1	183	CLS00234	3
GSPATP00014509001	Paramecium	GSPATP00014509001	183	1	183	CLS00234	2
TTHERM_00382160	Tetrahymena	TTHERM_00382160	201	1	201	CLS00234	3
Contig20770.0.g69	Oxytricha	Contig20770.0.g69	100	5529.87	100	CLS00234	1
GSPATP00019961001	Paramecium	GSPATP00019961001	104	1	104	CLS00235	1
IMG5_185420	Ichtiophtirius	IMG5_185420	344	1	344	CLS00236	3
TTHERM_00462840	Tetrahymena	TTHERM_00462840	333	1	333	CLS00236	4
Contig10326.0.g115	Oxytricha	Contig10326.0.g115	394	380.842	394	CLS00236	1
Contig13209.g14094	Stylonychia	Contig13209.g14094	355	395.538	355	CLS00236	1
IMG5_185680	Ichtiophtirius	IMG5_185680	288	1	288	CLS00237	1
GSPATP00013144001	Paramecium	GSPATP00013144001	282	1	282	CLS00237	1
TTHERM_00455490	Tetrahymena	TTHERM_00455490	291	1	291	CLS00237	2
Contig20423.0.g77	Oxytricha	Contig20423.0.g77	368	611.953	368	CLS00237	1
Contig9968.g10652	Stylonychia	Contig9968.g10652	316	567.676	316	CLS00237	1
IMG5_185650	Ichtiophtirius	IMG5_185650	2235	1	2235	CLS00238	8
GSPATP00024548001	Paramecium	GSPATP00024548001	1770	1	1770	CLS00238	6
TTHERM_00347980	Tetrahymena	TTHERM_00347980	2700	1	2700	CLS00238	23
Contig11641.0.g62	Oxytricha	Contig11641.0.g62	2389	1390.78	2389	CLS00238	2
GSPATP00024291001	Paramecium	GSPATP00024291001	154	1	154	CLS00239	1
TTHERM_00532190	Tetrahymena	TTHERM_00532190	198	1	198	CLS00239	1
IMG5_185760	Ichtiophtirius	IMG5_185760	359	1	359	CLS00240	2
TTHERM_00500810	Tetrahymena	TTHERM_00500810	695	1	695	CLS00240	8
IMG5_185690	Ichtiophtirius	IMG5_185690	270	1	270	CLS00241	6
GSPATP00019057001	Paramecium	GSPATP00019057001	268	1	268	CLS00241	4
TTHERM_00137550	Tetrahymena	TTHERM_00137550	269	1	269	CLS00241	6
Contig2233.0.g90	Oxytricha	Contig2233.0.g90	269	1537.63	269	CLS00241	2
Contig10016.g10704	Stylonychia	Contig10016.g10704	272	1639.68	272	CLS00241	2
IMG5_185400	Ichtiophtirius	IMG5_185400	205	1	205	CLS00242	2
GSPATP00034465001	Paramecium	GSPATP00034465001	221	1	221	CLS00242	3
TTHERM_00023980	Tetrahymena	TTHERM_00023980	225	1	225	CLS00242	2
Contig21120.0.g73	Oxytricha	Contig21120.0.g73	100	10087.1	100	CLS00242	1
Contig12296.g13135	Stylonychia	Contig12296.g13135	217	3579.68	217	CLS00242	2
IMG5_185530	Ichtiophtirius	IMG5_185530	261	1	261	CLS00243	9
GSPATP00011074001	Paramecium	GSPATP00011074001	253	1	253	CLS00243	3
TTHERM_00193890	Tetrahymena	TTHERM_00193890	258	1	258	CLS00243	9
Contig13068.0.g30	Oxytricha	Contig13068.0.g30	100	1797.37	100	CLS00243	5
Contig7358.g7867	Stylonychia	Contig7358.g7867	775	236.356	775	CLS00243	1
IMG5_185520	Ichtiophtirius	IMG5_185520	416	1	416	CLS00244	8
GSPATP00017221001	Paramecium	GSPATP00017221001	499	1	499	CLS00244	3
TTHERM_00530130	Tetrahymena	TTHERM_00530130	515	1	515	CLS00244	10
Contig6026.0.g55	Oxytricha	Contig6026.0.g55	534	565.228	534	CLS00244	4
GSPATP00038733001	Paramecium	GSPATP00038733001	300	1	300	CLS00245	1
TTHERM_01123840	Tetrahymena	TTHERM_01123840	316	1	316	CLS00245	1
Contig18515.0.g30	Oxytricha	Contig18515.0.g30	317	1262.55	317	CLS00245	4
Contig12672.g13524	Stylonychia	Contig12672.g13524	741	1001.24	741	CLS00245	2
IMG5_185510	Ichtiophtirius	IMG5_185510	560	1	560	CLS00246	9
TTHERM_00717530	Tetrahymena	TTHERM_00717530	604	1	604	CLS00246	4
Contig22624.0.g45	Oxytricha	Contig22624.0.g45	615	681.061	615	CLS00246	4
Contig15085.g16074	Stylonychia	Contig15085.g16074	562	592.646	562	CLS00246	5
IMG5_185720	Ichtiophtirius	IMG5_185720	287	1	287	CLS00247	4
GSPATP00015617001	Paramecium	GSPATP00015617001	278	1	278	CLS00247	4
TTHERM_00136220	Tetrahymena	TTHERM_00136220	299	1	299	CLS00247	4
Contig12358.0.g60	Oxytricha	Contig12358.0.g60	286	390.219	286	CLS00247	2
IMG5_126270	Ichtiophtirius	IMG5_126270	524	1	524	CLS00248	4
GSPATP00030999001	Paramecium	GSPATP00030999001	606	1	606	CLS00248	4
TTHERM_00370700	Tetrahymena	TTHERM_00370700	639	1	639	CLS00248	8
IMG5_126260	Ichtiophtirius	IMG5_126260	1060	1	1060	CLS00249	4
GSPATP00034602001	Paramecium	GSPATP00034602001	922	1	922	CLS00249	3
TTHERM_00370900	Tetrahymena	TTHERM_00370900	1166	1	1166	CLS00249	9
Contig11813.0.g68	Oxytricha	Contig11813.0.g68	100	5658.76	100	CLS00249	4
Contig14529.g15481	Stylonychia	Contig14529.g15481	1095	486.666	1095	CLS00249	4
IMG5_126280	Ichtiophtirius	IMG5_126280	256	1	256	CLS00250	4
GSPATP00015986001	Paramecium	GSPATP00015986001	249	1	249	CLS00250	3
TTHERM_00721150	Tetrahymena	TTHERM_00721150	386	1	386	CLS00250	8
Contig21038.0.g42	Oxytricha	Contig21038.0.g42	239	1932.45	239	CLS00250	2
Contig13816.g14736	Stylonychia	Contig13816.g14736	240	1814.09	240	CLS00250	2
IMG5_174420	Ichtiophtirius	IMG5_174420	308	1	308	CLS00251	1
GSPATP00028110001	Paramecium	GSPATP00028110001	301	1	301	CLS00251	2
TTHERM_01229000	Tetrahymena	TTHERM_01229000	296	1	296	CLS00251	2
Contig22360.0.g52	Oxytricha	Contig22360.0.g52	100	6868.76	100	CLS00251	3
Contig10286.g10975	Stylonychia	Contig10286.g10975	284	628.577	284	CLS00251	1
IMG5_174430	Ichtiophtirius	IMG5_174430	1015	1	1015	CLS00252	6
GSPATP00022253001	Paramecium	GSPATP00022253001	985	1	985	CLS00252	5
TTHERM_00268070	Tetrahymena	TTHERM_00268070	1054	1	1054	CLS00252	10
Contig11023.g11778	Stylonychia	Contig11023.g11778	1066	3519.63	1066	CLS00252	2
IMG5_174440	Ichtiophtirius	IMG5_174440	441	1	441	CLS00253	1
GSPATP00026361001	Paramecium	GSPATP00026361001	434	1	434	CLS00253	2
TTHERM_01108620	Tetrahymena	TTHERM_01108620	444	1	444	CLS00253	1
IMG5_174360	Ichtiophtirius	IMG5_174360	271	1	271	CLS00254	5
GSPATP00028953001	Paramecium	GSPATP00028953001	274	1	274	CLS00254	3
TTHERM_00013360	Tetrahymena	TTHERM_00013360	395	1	395	CLS00254	6
Contig13627.0.g25	Oxytricha	Contig13627.0.g25	391	415.306	391	CLS00254	2
Contig12480.g13313	Stylonychia	Contig12480.g13313	668	69.9847	668	CLS00254	2
IMG5_063460	Ichtiophtirius	IMG5_063460	556	1	556	CLS00255	6
GSPATP00031820001	Paramecium	GSPATP00031820001	542	1	542	CLS00255	3
TTHERM_00420030	Tetrahymena	TTHERM_00420030	555	1	555	CLS00255	7
Contig17392.0.g62	Oxytricha	Contig17392.0.g62	573	5401.51	573	CLS00255	3
Contig18685.g19846	Stylonychia	Contig18685.g19846	573	5436.64	573	CLS00255	3
GSPATP00034697001	Paramecium	GSPATP00034697001	364	1	364	CLS00256	1
TTHERM_01055600	Tetrahymena	TTHERM_01055600	399	1	399	CLS00256	2
IMG5_153470	Ichtiophtirius	IMG5_153470	2122	1	2122	CLS00257	12
GSPATP00032753001	Paramecium	GSPATP00032753001	2762	1	2762	CLS00257	4
TTHERM_00378960	Tetrahymena	TTHERM_00378960	1362	1	1362	CLS00257	14
Contig91.1.g69	Oxytricha	Contig91.1.g69	4113	178.365	4113	CLS00257	6
Contig17298.g18427	Stylonychia	Contig17298.g18427	4117	223.136	4117	CLS00257	7
IMG5_153440	Ichtiophtirius	IMG5_153440	103	1	103	CLS00258	3
GSPATP00033102001	Paramecium	GSPATP00033102001	103	1	103	CLS00258	1
TTHERM_00160690	Tetrahymena	TTHERM_00160690	102	1	102	CLS00258	3
Contig1266.1.g34	Oxytricha	Contig1266.1.g34	109	37.4355	109	CLS00258	3
Contig4179.g4465	Stylonychia	Contig4179.g4465	931	40.2929	931	CLS00258	7
IMG5_153390	Ichtiophtirius	IMG5_153390	1212	1	1212	CLS00259	12
GSPATP00034989001	Paramecium	GSPATP00034989001	1243	1	1243	CLS00259	5
TTHERM_00694540	Tetrahymena	TTHERM_00694540	1294	1	1294	CLS00259	19
Contig19231.0.g39	Oxytricha	Contig19231.0.g39	1244	3321.78	1244	CLS00259	2
Contig12541.g13387	Stylonychia	Contig12541.g13387	1223	3290.89	1223	CLS00259	2
IMG5_153290	Ichtiophtirius	IMG5_153290	255	1	255	CLS00260	3
GSPATP00030451001	Paramecium	GSPATP00030451001	237	1	237	CLS00260	1
TTHERM_00279880	Tetrahymena	TTHERM_00279880	269	1	269	CLS00260	5
Contig1088.1.g67	Oxytricha	Contig1088.1.g67	236	724.844	236	CLS00260	2
Contig18363.g19506	Stylonychia	Contig18363.g19506	266	681.332	266	CLS00260	2
IMG5_153480	Ichtiophtirius	IMG5_153480	546	1	546	CLS00261	5
GSPATP00008259001	Paramecium	GSPATP00008259001	488	1	488	CLS00261	4
TTHERM_00300320	Tetrahymena	TTHERM_00300320	557	1	557	CLS00261	9
Contig10417.0.g41	Oxytricha	Contig10417.0.g41	577	815.647	577	CLS00261	3
Contig6684.g7150	Stylonychia	Contig6684.g7150	586	730.247	586	CLS00261	3
IMG5_153330	Ichtiophtirius	IMG5_153330	230	1	230	CLS00262	1
GSPATP00009286001	Paramecium	GSPATP00009286001	240	1	240	CLS00262	2
TTHERM_00945210	Tetrahymena	TTHERM_00945210	231	1	231	CLS00262	2
IMG5_153200	Ichtiophtirius	IMG5_153200	477	1	477	CLS00263	1
GSPATP00035567001	Paramecium	GSPATP00035567001	511	1	511	CLS00263	2
TTHERM_00013790	Tetrahymena	TTHERM_00013790	523	1	523	CLS00263	2
Contig22799.0.g83	Oxytricha	Contig22799.0.g83	604	956.137	604	CLS00263	3
IMG5_003450	Ichtiophtirius	IMG5_003450	482	1	482	CLS00264	3
GSPATP00027895001	Paramecium	GSPATP00027895001	483	1	483	CLS00264	6
TTHERM_01107480	Tetrahymena	TTHERM_01107480	476	1	476	CLS00264	3
IMG5_003380	Ichtiophtirius	IMG5_003380	417	1	417	CLS00265	3
GSPATP00012505001	Paramecium	GSPATP00012505001	420	1	420	CLS00265	5
TTHERM_00794540	Tetrahymena	TTHERM_00794540	462	1	462	CLS00265	6
Contig10687.0.g75	Oxytricha	Contig10687.0.g75	453	1020.46	453	CLS00265	3
Contig5019.g5370	Stylonychia	Contig5019.g5370	426	742.01	426	CLS00265	3
IMG5_003390	Ichtiophtirius	IMG5_003390	270	1	270	CLS00266	2
TTHERM_00471730	Tetrahymena	TTHERM_00471730	236	1	236	CLS00266	3
Contig9742.0.g62	Oxytricha	Contig9742.0.g62	248	530.746	248	CLS00266	2
Contig16282.g17347	Stylonychia	Contig16282.g17347	228	442.735	228	CLS00266	1
IMG5_003360	Ichtiophtirius	IMG5_003360	257	1	257	CLS00267	2
GSPATP00033946001	Paramecium	GSPATP00033946001	268	1	268	CLS00267	2
TTHERM_00716240	Tetrahymena	TTHERM_00716240	264	1	264	CLS00267	3
Contig22518.0.g91	Oxytricha	Contig22518.0.g91	322	4068.66	322	CLS00267	2
IMG5_003420	Ichtiophtirius	IMG5_003420	573	1	573	CLS00268	1
GSPATP00008480001	Paramecium	GSPATP00008480001	545	1	545	CLS00268	1
TTHERM_01079320	Tetrahymena	TTHERM_01079320	609	1	609	CLS00268	3
GSPATP00036166001	Paramecium	GSPATP00036166001	202	1	202	CLS00269	2
GSPATP00013817001	Paramecium	GSPATP00013817001	536	1	536	CLS00270	1
TTHERM_00294550	Tetrahymena	TTHERM_00294550	547	1	547	CLS00270	5
Contig8592.0.g58	Oxytricha	Contig8592.0.g58	100	1999.5	100	CLS00270	3
Contig19514.g20685	Stylonychia	Contig19514.g20685	558	436.961	558	CLS00270	1
IMG5_152900	Ichtiophtirius	IMG5_152900	440	1	440	CLS00271	6
GSPATP00004603001	Paramecium	GSPATP00004603001	432	1	432	CLS00271	2
TTHERM_00773690	Tetrahymena	TTHERM_00773690	436	1	436	CLS00271	6
Contig13265.0.g83	Oxytricha	Contig13265.0.g83	100	7340	100	CLS00271	2
IMG5_142860	Ichtiophtirius	IMG5_142860	672	1	672	CLS00272	5
GSPATP00016216001	Paramecium	GSPATP00016216001	902	1	902	CLS00272	2
TTHERM_00688780	Tetrahymena	TTHERM_00688780	1433	1	1433	CLS00272	6
Contig21447.0.g90	Oxytricha	Contig21447.0.g90	1415	1231.62	1415	CLS00272	4
Contig18169.g19313	Stylonychia	Contig18169.g19313	787	708.37	787	CLS00272	7
IMG5_142760	Ichtiophtirius	IMG5_142760	577	1	577	CLS00273	1
GSPATP00028058001	Paramecium	GSPATP00028058001	622	1	622	CLS00273	1
TTHERM_00145340	Tetrahymena	TTHERM_00145340	773	1	773	CLS00273	3
IMG5_142800	Ichtiophtirius	IMG5_142800	1629	1	1629	CLS00274	2
GSPATP00027451001	Paramecium	GSPATP00027451001	1495	1	1495	CLS00274	2
TTHERM_00218470	Tetrahymena	TTHERM_00218470	1845	1	1845	CLS00274	6
Contig19440.0.g41	Oxytricha	Contig19440.0.g41	1747	1070.29	1747	CLS00274	1
GSPATP00019347001	Paramecium	GSPATP00019347001	306	1	306	CLS00275	2
TTHERM_00117590	Tetrahymena	TTHERM_00117590	309	1	309	CLS00275	1
Contig5579.0.g12	Oxytricha	Contig5579.0.g12	301	108.121	301	CLS00275	2
Contig13428.g14330	Stylonychia	Contig13428.g14330	306	108.496	306	CLS00275	2
IMG5_142720	Ichtiophtirius	IMG5_142720	508	1	508	CLS00276	1
GSPATP00024171001	Paramecium	GSPATP00024171001	674	1	674	CLS00276	3
TTHERM_00683310	Tetrahymena	TTHERM_00683310	536	1	536	CLS00276	1
IMG5_142780	Ichtiophtirius	IMG5_142780	444	1	444	CLS00277	1
GSPATP00018949001	Paramecium	GSPATP00018949001	481	1	481	CLS00277	1
Contig9991.0.g10	Oxytricha	Contig9991.0.g10	500	806.089	500	CLS00277	4
Contig17482.g18593	Stylonychia	Contig17482.g18593	516	800.632	516	CLS00277	4
IMG5_142840	Ichtiophtirius	IMG5_142840	123	1	123	CLS00278	3
GSPATP00028811001	Paramecium	GSPATP00028811001	126	1	126	CLS00278	1
TTHERM_00716270	Tetrahymena	TTHERM_00716270	134	1	134	CLS00278	3
Contig18445.0.g39	Oxytricha	Contig18445.0.g39	134	1006.21	134	CLS00278	2
Contig14846.g15816	Stylonychia	Contig14846.g15816	130	1213.93	130	CLS00278	2
IMG5_089160	Ichtiophtirius	IMG5_089160	1193	1	1193	CLS00279	10
GSPATP00008125001	Paramecium	GSPATP00008125001	1132	1	1132	CLS00279	8
TTHERM_00316170	Tetrahymena	TTHERM_00316170	999	1	999	CLS00279	7
Contig3407.0.1.g48	Oxytricha	Contig3407.0.1.g48	1085	1121.84	1085	CLS00279	5
Contig11183.g11950	Stylonychia	Contig11183.g11950	1122	1181.09	1122	CLS00279	2
IMG5_033670	Ichtiophtirius	IMG5_033670	924	1	924	CLS00280	8
GSPATP00035671001	Paramecium	GSPATP00035671001	854	1	854	CLS00280	3
TTHERM_00145830	Tetrahymena	TTHERM_00145830	936	1	936	CLS00280	5
IMG5_033560	Ichtiophtirius	IMG5_033560	667	1	667	CLS00281	7
GSPATP00009208001	Paramecium	GSPATP00009208001	659	1	659	CLS00281	4
TTHERM_01344720	Tetrahymena	TTHERM_01344720	637	1	637	CLS00281	9
Contig21292.0.g81	Oxytricha	Contig21292.0.g81	100	3013.97	100	CLS00281	3
Contig11787.g12604	Stylonychia	Contig11787.g12604	1436	1365.26	1436	CLS00281	9
IMG5_117000	Ichtiophtirius	IMG5_117000	401	1	401	CLS00282	5
GSPATP00036117001	Paramecium	GSPATP00036117001	419	1	419	CLS00282	8
TTHERM_00762930	Tetrahymena	TTHERM_00762930	426	1	426	CLS00282	11
Contig1053.1.g21	Oxytricha	Contig1053.1.g21	429	7341.06	429	CLS00282	4
Contig19273.g20431	Stylonychia	Contig19273.g20431	437	5761.45	437	CLS00282	3
IMG5_117040	Ichtiophtirius	IMG5_117040	130	1	130	CLS00283	1
GSPATP00011021001	Paramecium	GSPATP00011021001	198	1	198	CLS00283	2
TTHERM_00502100	Tetrahymena	TTHERM_00502100	200	1	200	CLS00283	2
Contig7897.0.0.g34	Oxytricha	Contig7897.0.0.g34	215	332.74	215	CLS00283	2
Contig5004.g5359	Stylonychia	Contig5004.g5359	204	347.263	204	CLS00283	2
IMG5_115350	Ichtiophtirius	IMG5_115350	507	1	507	CLS00284	1
GSPATP00020770001	Paramecium	GSPATP00020770001	689	1	689	CLS00284	5
TTHERM_00703670	Tetrahymena	TTHERM_00703670	593	1	593	CLS00284	3
IMG5_000570	Ichtiophtirius	IMG5_000570	441	1	441	CLS00285	3
GSPATP00024584001	Paramecium	GSPATP00024584001	647	1	647	CLS00285	5
TTHERM_00865050	Tetrahymena	TTHERM_00865050	860	1	860	CLS00285	3
Contig20978.0.g107	Oxytricha	Contig20978.0.g107	724	715.922	724	CLS00285	1
Contig12721.g13573	Stylonychia	Contig12721.g13573	1180	783.717	1180	CLS00285	1
IMG5_000700	Ichtiophtirius	IMG5_000700	158	1	158	CLS00286	2
GSPATP00013516001	Paramecium	GSPATP00013516001	160	1	160	CLS00286	2
TTHERM_01109770	Tetrahymena	TTHERM_01109770	157	1	157	CLS00286	3
Contig22520.0.g95	Oxytricha	Contig22520.0.g95	158	3749.59	158	CLS00286	3
Contig4853.g5191	Stylonychia	Contig4853.g5191	159	3667.2	159	CLS00286	3
GSPATP00031615001	Paramecium	GSPATP00031615001	182	1	182	CLS00287	2
IMG5_001020	Ichtiophtirius	IMG5_001020	516	1	516	CLS00288	3
GSPATP00031187001	Paramecium	GSPATP00031187001	571	1	571	CLS00288	2
TTHERM_00497090	Tetrahymena	TTHERM_00497090	642	1	642	CLS00288	2
IMG5_001210	Ichtiophtirius	IMG5_001210	294	1	294	CLS00289	2
GSPATP00032148001	Paramecium	GSPATP00032148001	260	1	260	CLS00289	1
TTHERM_00492940	Tetrahymena	TTHERM_00492940	301	1	301	CLS00289	1
Contig6265.0.g103	Oxytricha	Contig6265.0.g103	303	721.733	303	CLS00289	3
Contig4709.g5030	Stylonychia	Contig4709.g5030	286	631.921	286	CLS00289	2
IMG5_001300	Ichtiophtirius	IMG5_001300	340	1	340	CLS00290	5
GSPATP00019960001	Paramecium	GSPATP00019960001	319	1	319	CLS00290	3
TTHERM_01054200	Tetrahymena	TTHERM_01054200	321	1	321	CLS00290	6
Contig8788.g9381	Stylonychia	Contig8788.g9381	465	523.948	465	CLS00290	3
GSPATP00036931001	Paramecium	GSPATP00036931001	220	1	220	CLS00291	3
Contig17913.0.g8	Oxytricha	Contig17913.0.g8	247	340.586	247	CLS00291	3
Contig18273.g19417	Stylonychia	Contig18273.g19417	215	272.06	215	CLS00291	1
IMG5_001200	Ichtiophtirius	IMG5_001200	221	1	221	CLS00292	1
GSPATP00017804001	Paramecium	GSPATP00017804001	264	1	264	CLS00292	2
TTHERM_01005260	Tetrahymena	TTHERM_01005260	263	1	263	CLS00292	3
IMG5_000860	Ichtiophtirius	IMG5_000860	451	1	451	CLS00293	2
GSPATP00029617001	Paramecium	GSPATP00029617001	448	1	448	CLS00293	3
TTHERM_00190920	Tetrahymena	TTHERM_00190920	503	1	503	CLS00293	8
Contig13224.g14109	Stylonychia	Contig13224.g14109	347	149.631	347	CLS00293	3
IMG5_000560	Ichtiophtirius	IMG5_000560	470	1	470	CLS00294	3
GSPATP00014527001	Paramecium	GSPATP00014527001	461	1	461	CLS00294	3
TTHERM_00492680	Tetrahymena	TTHERM_00492680	469	1	469	CLS00294	4
Contig14070.0.g10	Oxytricha	Contig14070.0.g10	3123	95.607	3123	CLS00294	5
Contig4111.g4400	Stylonychia	Contig4111.g4400	2759	75.7943	2759	CLS00294	4
IMG5_000530	Ichtiophtirius	IMG5_000530	317	1	317	CLS00295	2
GSPATP00009009001	Paramecium	GSPATP00009009001	336	1	336	CLS00295	4
TTHERM_00411810	Tetrahymena	TTHERM_00411810	318	1	318	CLS00295	2
Contig21128.0.g79	Oxytricha	Contig21128.0.g79	100	10665.2	100	CLS00295	1
Contig14918.g15902	Stylonychia	Contig14918.g15902	301	1893.62	301	CLS00295	1
IMG5_000770	Ichtiophtirius	IMG5_000770	410	1	410	CLS00296	5
GSPATP00006157001	Paramecium	GSPATP00006157001	392	1	392	CLS00296	5
TTHERM_00310470	Tetrahymena	TTHERM_00310470	393	1	393	CLS00296	7
Contig21290.0.g83	Oxytricha	Contig21290.0.g83	100	4871.99	100	CLS00296	4
IMG5_001290	Ichtiophtirius	IMG5_001290	2949	1	2949	CLS00297	10
GSPATP00011857001	Paramecium	GSPATP00011857001	2925	1	2925	CLS00297	3
TTHERM_00334410	Tetrahymena	TTHERM_00334410	3083	1	3083	CLS00297	23
Contig12328.0.g24	Oxytricha	Contig12328.0.g24	2980	6257.61	2980	CLS00297	2
Contig13052.g13919	Stylonychia	Contig13052.g13919	2983	6285.95	2983	CLS00297	1
IMG5_000490	Ichtiophtirius	IMG5_000490	698	1	698	CLS00298	12
GSPATP00036525001	Paramecium	GSPATP00036525001	791	1	791	CLS00298	5
TTHERM_00218670	Tetrahymena	TTHERM_00218670	867	1	867	CLS00298	11
Contig21269.0.g50	Oxytricha	Contig21269.0.g50	794	1031.68	794	CLS00298	5
Contig18686.g19847	Stylonychia	Contig18686.g19847	622	418.528	622	CLS00298	5
IMG5_000660	Ichtiophtirius	IMG5_000660	560	1	560	CLS00299	9
GSPATP00033499001	Paramecium	GSPATP00033499001	594	1	594	CLS00299	7
TTHERM_00347970	Tetrahymena	TTHERM_00347970	646	1	646	CLS00299	9
Contig18378.0.g24	Oxytricha	Contig18378.0.g24	570	377.054	570	CLS00299	2
Contig4051.g4335	Stylonychia	Contig4051.g4335	485	552.044	485	CLS00299	2
IMG5_001050	Ichtiophtirius	IMG5_001050	823	1	823	CLS00300	4
GSPATP00027191001	Paramecium	GSPATP00027191001	805	1	805	CLS00300	4
TTHERM_00688300	Tetrahymena	TTHERM_00688300	811	1	811	CLS00300	4
Contig376.0.0.g31	Oxytricha	Contig376.0.0.g31	791	1445.85	791	CLS00300	2
Contig19717.g20910	Stylonychia	Contig19717.g20910	813	1559.43	813	CLS00300	2
IMG5_001350	Ichtiophtirius	IMG5_001350	178	1	178	CLS00301	2
GSPATP00020667001	Paramecium	GSPATP00020667001	175	1	175	CLS00301	3
TTHERM_00823690	Tetrahymena	TTHERM_00823690	197	1	197	CLS00301	3
Contig22851.0.g17	Oxytricha	Contig22851.0.g17	164	321.165	164	CLS00301	1
IMG5_000600	Ichtiophtirius	IMG5_000600	751	1	751	CLS00302	3
GSPATP00005267001	Paramecium	GSPATP00005267001	578	1	578	CLS00302	4
TTHERM_00705080	Tetrahymena	TTHERM_00705080	728	1	728	CLS00302	9
Contig21957.0.g43	Oxytricha	Contig21957.0.g43	100	9353.98	100	CLS00302	1
Contig18561.g19726	Stylonychia	Contig18561.g19726	934	1080.44	934	CLS00302	3
IMG5_001270	Ichtiophtirius	IMG5_001270	564	1	564	CLS00303	5
GSPATP00022531001	Paramecium	GSPATP00022531001	664	1	664	CLS00303	3
TTHERM_00141040	Tetrahymena	TTHERM_00141040	660	1	660	CLS00303	6
Contig20843.0.g92	Oxytricha	Contig20843.0.g92	1083	422.479	1083	CLS00303	4
Contig7952.g8490	Stylonychia	Contig7952.g8490	894	224.407	894	CLS00303	6
IMG5_000500	Ichtiophtirius	IMG5_000500	215	1	215	CLS00304	2
GSPATP00007687001	Paramecium	GSPATP00007687001	213	1	213	CLS00304	6
TTHERM_00578720	Tetrahymena	TTHERM_00578720	215	1	215	CLS00304	6
Contig2262.0.g34	Oxytricha	Contig2262.0.g34	100	4815.29	100	CLS00304	4
IMG5_000620	Ichtiophtirius	IMG5_000620	566	1	566	CLS00305	10
GSPATP00004660001	Paramecium	GSPATP00004660001	580	1	580	CLS00305	6
TTHERM_00766530	Tetrahymena	TTHERM_00766530	579	1	579	CLS00305	12
Contig14316.0.g82	Oxytricha	Contig14316.0.g82	728	1530.65	728	CLS00305	7
Contig10492.g11197	Stylonychia	Contig10492.g11197	586	1235.57	586	CLS00305	4
IMG5_000990	Ichtiophtirius	IMG5_000990	401	1	401	CLS00306	1
GSPATP00038123001	Paramecium	GSPATP00038123001	385	1	385	CLS00306	1
IMG5_119250	Ichtiophtirius	IMG5_119250	815	1	815	CLS00307	8
GSPATP00033455001	Paramecium	GSPATP00033455001	776	1	776	CLS00307	3
TTHERM_00225780	Tetrahymena	TTHERM_00225780	833	1	833	CLS00307	13
Contig17384.0.g48	Oxytricha	Contig17384.0.g48	1320	2088.07	1320	CLS00307	5
IMG5_119290	Ichtiophtirius	IMG5_119290	446	1	446	CLS00308	7
GSPATP00036680001	Paramecium	GSPATP00036680001	446	1	446	CLS00308	6
TTHERM_00188930	Tetrahymena	TTHERM_00188930	536	1	536	CLS00308	10
Contig7339.0.g17	Oxytricha	Contig7339.0.g17	100	5943.58	100	CLS00308	3
Contig11222.g11983	Stylonychia	Contig11222.g11983	526	774.429	526	CLS00308	3
GSPATP00014307001	Paramecium	GSPATP00014307001	370	1	370	CLS00309	2
Contig10217.0.g17	Oxytricha	Contig10217.0.g17	351	863.405	351	CLS00309	5
Contig7523.g8032	Stylonychia	Contig7523.g8032	348	868.534	348	CLS00309	5
GSPATP00039196001	Paramecium	GSPATP00039196001	619	1	619	CLS00310	6
TTHERM_00339640	Tetrahymena	TTHERM_00339640	617	1	617	CLS00310	7
Contig19301.0.g14	Oxytricha	Contig19301.0.g14	611	10497.5	611	CLS00310	3
Contig19445.g20616	Stylonychia	Contig19445.g20616	611	10586.7	611	CLS00310	3
GSPATP00024914001	Paramecium	GSPATP00024914001	251	1	251	CLS00311	3
TTHERM_00821870	Tetrahymena	TTHERM_00821870	252	1	252	CLS00311	5
IMG5_194200	Ichtiophtirius	IMG5_194200	375	1	375	CLS00312	1
GSPATP00016993001	Paramecium	GSPATP00016993001	344	1	344	CLS00312	2
TTHERM_00954180	Tetrahymena	TTHERM_00954180	365	1	365	CLS00312	2
Contig17748.0.g4	Oxytricha	Contig17748.0.g4	610	484.446	610	CLS00312	1
Contig4734.g5052	Stylonychia	Contig4734.g5052	556	494.846	556	CLS00312	1
IMG5_194300	Ichtiophtirius	IMG5_194300	366	1	366	CLS00313	2
TTHERM_00384710	Tetrahymena	TTHERM_00384710	449	1	449	CLS00313	4
Contig22604.0.g36	Oxytricha	Contig22604.0.g36	452	1325.44	452	CLS00313	3
Contig5458.g5831	Stylonychia	Contig5458.g5831	402	880.067	402	CLS00313	4
IMG5_194260	Ichtiophtirius	IMG5_194260	466	1	466	CLS00314	1
GSPATP00027489001	Paramecium	GSPATP00027489001	462	1	462	CLS00314	4
TTHERM_00599760	Tetrahymena	TTHERM_00599760	484	1	484	CLS00314	2
Contig8245.0.g80	Oxytricha	Contig8245.0.g80	100	7948.95	100	CLS00314	3
Contig15510.g16527	Stylonychia	Contig15510.g16527	455	842.236	455	CLS00314	4
GSPATP00030773001	Paramecium	GSPATP00030773001	210	1	210	CLS00315	3
Contig4282.0.g50	Oxytricha	Contig4282.0.g50	208	2133.53	208	CLS00315	1
Contig5118.g5480	Stylonychia	Contig5118.g5480	266	2144.88	266	CLS00315	1
IMG5_194070	Ichtiophtirius	IMG5_194070	445	1	445	CLS00316	4
GSPATP00010393001	Paramecium	GSPATP00010393001	451	1	451	CLS00316	5
TTHERM_00313520	Tetrahymena	TTHERM_00313520	509	1	509	CLS00316	7
IMG5_194080	Ichtiophtirius	IMG5_194080	189	1	189	CLS00317	3
GSPATP00030191001	Paramecium	GSPATP00030191001	224	1	224	CLS00317	2
TTHERM_00941450	Tetrahymena	TTHERM_00941450	275	1	275	CLS00317	4
Contig486.1.g67	Oxytricha	Contig486.1.g67	215	341.438	215	CLS00317	2
Contig12670.g13522	Stylonychia	Contig12670.g13522	211	312.363	211	CLS00317	2
IMG5_194180	Ichtiophtirius	IMG5_194180	1052	1	1052	CLS00318	6
GSPATP00028865001	Paramecium	GSPATP00028865001	1009	1	1009	CLS00318	4
TTHERM_00218940	Tetrahymena	TTHERM_00218940	1125	1	1125	CLS00318	10
Contig8334.0.g39	Oxytricha	Contig8334.0.g39	1111	2484.07	1111	CLS00318	3
Contig7545.g8054	Stylonychia	Contig7545.g8054	798	202.66	798	CLS00318	3
IMG5_123370	Ichtiophtirius	IMG5_123370	815	1	815	CLS00319	3
GSPATP00017788001	Paramecium	GSPATP00017788001	697	1	697	CLS00319	1
TTHERM_00219180	Tetrahymena	TTHERM_00219180	926	1	926	CLS00319	7
IMG5_123400	Ichtiophtirius	IMG5_123400	2096	1	2096	CLS00320	13
GSPATP00030564001	Paramecium	GSPATP00030564001	2268	1	2268	CLS00320	4
TTHERM_00559720	Tetrahymena	TTHERM_00559720	2304	1	2304	CLS00320	15
Contig22864.0.g57	Oxytricha	Contig22864.0.g57	100	11118.8	100	CLS00320	3
Contig5134.g5507	Stylonychia	Contig5134.g5507	2283	5974.5	2283	CLS00320	2
IMG5_056220	Ichtiophtirius	IMG5_056220	604	1	604	CLS00321	2
GSPATP00006150001	Paramecium	GSPATP00006150001	635	1	635	CLS00321	4
TTHERM_01143900	Tetrahymena	TTHERM_01143900	405	1	405	CLS00321	3
Contig4316.0.g105	Oxytricha	Contig4316.0.g105	710	1584.96	710	CLS00321	3
Contig8386.g8945	Stylonychia	Contig8386.g8945	162	31.6338	162	CLS00321	1
IMG5_056200	Ichtiophtirius	IMG5_056200	236	1	236	CLS00322	5
GSPATP00009291001	Paramecium	GSPATP00009291001	281	1	281	CLS00322	4
TTHERM_00537429	Tetrahymena	TTHERM_00537429	261	1	261	CLS00322	6
Contig63.1.g30	Oxytricha	Contig63.1.g30	308	829.42	308	CLS00322	2
IMG5_056180	Ichtiophtirius	IMG5_056180	656	1	656	CLS00323	4
GSPATP00021788001	Paramecium	GSPATP00021788001	617	1	617	CLS00323	6
TTHERM_00112510	Tetrahymena	TTHERM_00112510	699	1	699	CLS00323	9
Contig12715.0.g73	Oxytricha	Contig12715.0.g73	611	1336.35	611	CLS00323	4
Contig6186.g6614	Stylonychia	Contig6186.g6614	630	1484.98	630	CLS00323	3
IMG5_037580	Ichtiophtirius	IMG5_037580	416	1	416	CLS00324	8
GSPATP00026029001	Paramecium	GSPATP00026029001	394	1	394	CLS00324	1
TTHERM_00122390	Tetrahymena	TTHERM_00122390	406	1	406	CLS00324	8
Contig8501.0.g57	Oxytricha	Contig8501.0.g57	100	10069.2	100	CLS00324	3
Contig14163.g15090	Stylonychia	Contig14163.g15090	418	1110.8	418	CLS00324	1
IMG5_090120	Ichtiophtirius	IMG5_090120	1092	1	1092	CLS00325	9
GSPATP00017598001	Paramecium	GSPATP00017598001	1041	1	1041	CLS00325	3
TTHERM_00474738	Tetrahymena	TTHERM_00474738	1101	1	1101	CLS00325	11
Contig899.1.g81	Oxytricha	Contig899.1.g81	1090	4929.38	1090	CLS00325	5
Contig17357.g18475	Stylonychia	Contig17357.g18475	1119	4807.24	1119	CLS00325	5
GSPATP00014929001	Paramecium	GSPATP00014929001	163	1	163	CLS00326	2
IMG5_113400	Ichtiophtirius	IMG5_113400	233	1	233	CLS00327	5
GSPATP00037335001	Paramecium	GSPATP00037335001	206	1	206	CLS00327	2
TTHERM_00541460	Tetrahymena	TTHERM_00541460	233	1	233	CLS00327	5
Contig22639.0.g44	Oxytricha	Contig22639.0.g44	100	5249.63	100	CLS00327	2
Contig17742.g18868	Stylonychia	Contig17742.g18868	636	89.3809	636	CLS00327	1
IMG5_113450	Ichtiophtirius	IMG5_113450	1468	1	1468	CLS00328	5
GSPATP00009386001	Paramecium	GSPATP00009386001	1371	1	1371	CLS00328	6
TTHERM_00011780	Tetrahymena	TTHERM_00011780	1458	1	1458	CLS00328	15
Contig8119.0.g49	Oxytricha	Contig8119.0.g49	1423	2154.29	1423	CLS00328	4
Contig6508.g6965	Stylonychia	Contig6508.g6965	1348	2024.35	1348	CLS00328	4
IMG5_113420	Ichtiophtirius	IMG5_113420	187	1	187	CLS00329	5
GSPATP00017347001	Paramecium	GSPATP00017347001	153	1	153	CLS00329	2
TTHERM_00292070	Tetrahymena	TTHERM_00292070	178	1	178	CLS00329	5
Contig11427.0.g27	Oxytricha	Contig11427.0.g27	371	193.856	371	CLS00329	2
Contig12829.g13690	Stylonychia	Contig12829.g13690	309	187.194	309	CLS00329	2
IMG5_018870	Ichtiophtirius	IMG5_018870	250	1	250	CLS00330	6
GSPATP00011255001	Paramecium	GSPATP00011255001	271	1	271	CLS00330	3
TTHERM_00499570	Tetrahymena	TTHERM_00499570	249	1	249	CLS00330	7
Contig1359.1.g24	Oxytricha	Contig1359.1.g24	244	2878.13	244	CLS00330	3
Contig4368.g4671	Stylonychia	Contig4368.g4671	244	2765.4	244	CLS00330	3
IMG5_067730	Ichtiophtirius	IMG5_067730	395	1	395	CLS00331	1
GSPATP00015124001	Paramecium	GSPATP00015124001	399	1	399	CLS00331	3
TTHERM_01084100	Tetrahymena	TTHERM_01084100	392	1	392	CLS00331	1
GSPATP00036544001	Paramecium	GSPATP00036544001	224	1	224	CLS00332	2
Contig6719.0.g83	Oxytricha	Contig6719.0.g83	100	1807.62	100	CLS00332	1
Contig10130.g10823	Stylonychia	Contig10130.g10823	1058	210.9	1058	CLS00332	4
IMG5_173330	Ichtiophtirius	IMG5_173330	210	1	210	CLS00333	5
GSPATP00024229001	Paramecium	GSPATP00024229001	207	1	207	CLS00333	3
TTHERM_00470810	Tetrahymena	TTHERM_00470810	209	1	209	CLS00333	5
IMG5_173290	Ichtiophtirius	IMG5_173290	181	1	181	CLS00334	3
GSPATP00030141001	Paramecium	GSPATP00030141001	239	1	239	CLS00334	3
TTHERM_00219110	Tetrahymena	TTHERM_00219110	215	1	215	CLS00334	4
Contig15887.0.0.g50	Oxytricha	Contig15887.0.0.g50	162	459.75	162	CLS00334	1
IMG5_173270	Ichtiophtirius	IMG5_173270	500	1	500	CLS00335	2
GSPATP00028877001	Paramecium	GSPATP00028877001	490	1	490	CLS00335	1
TTHERM_00492720	Tetrahymena	TTHERM_00492720	584	1	584	CLS00335	4
Contig6099.0.g21	Oxytricha	Contig6099.0.g21	639	891.107	639	CLS00335	1
GSPATP00033253001	Paramecium	GSPATP00033253001	979	1	979	CLS00336	1
TTHERM_00919690	Tetrahymena	TTHERM_00919690	1786	1	1786	CLS00336	6
Contig8791.g9385	Stylonychia	Contig8791.g9385	1179	229.388	1179	CLS00336	2
IMG5_169120	Ichtiophtirius	IMG5_169120	973	1	973	CLS00337	1
GSPATP00021968001	Paramecium	GSPATP00021968001	1228	1	1228	CLS00337	3
TTHERM_00197780	Tetrahymena	TTHERM_00197780	1234	1	1234	CLS00337	4
Contig11646.0.0.g66	Oxytricha	Contig11646.0.0.g66	1306	1875.74	1306	CLS00337	3
Contig4182.g4470	Stylonychia	Contig4182.g4470	1422	1832.42	1422	CLS00337	2
IMG5_169130	Ichtiophtirius	IMG5_169130	129	1	129	CLS00338	1
TTHERM_00485960	Tetrahymena	TTHERM_00485960	130	1	130	CLS00338	1
Contig882.1.g54	Oxytricha	Contig882.1.g54	270	487.436	270	CLS00338	1
Contig13863.g14793	Stylonychia	Contig13863.g14793	545	362.528	545	CLS00338	5
GSPATP00034480001	Paramecium	GSPATP00034480001	221	1	221	CLS00339	2
IMG5_066070	Ichtiophtirius	IMG5_066070	165	1	165	CLS00340	4
GSPATP00037751001	Paramecium	GSPATP00037751001	140	1	140	CLS00340	2
TTHERM_00444800	Tetrahymena	TTHERM_00444800	145	1	145	CLS00340	3
Contig22642.0.g106	Oxytricha	Contig22642.0.g106	148	230.905	148	CLS00340	1
Contig8067.g8605	Stylonychia	Contig8067.g8605	155	245.138	155	CLS00340	1
IMG5_066000	Ichtiophtirius	IMG5_066000	227	1	227	CLS00341	3
GSPATP00033688001	Paramecium	GSPATP00033688001	230	1	230	CLS00341	2
TTHERM_00522160	Tetrahymena	TTHERM_00522160	232	1	232	CLS00341	3
Contig18273.0.1.g60	Oxytricha	Contig18273.0.1.g60	100	3630.58	100	CLS00341	3
Contig8068.g8606	Stylonychia	Contig8068.g8606	248	581.167	248	CLS00341	1
IMG5_065980	Ichtiophtirius	IMG5_065980	677	1	677	CLS00342	5
GSPATP00027785001	Paramecium	GSPATP00027785001	613	1	613	CLS00342	5
TTHERM_00037080	Tetrahymena	TTHERM_00037080	676	1	676	CLS00342	5
Contig1089.0.5.g34	Oxytricha	Contig1089.0.5.g34	592	637.187	592	CLS00342	2
Contig9249.g9884	Stylonychia	Contig9249.g9884	613	633.6	613	CLS00342	2
IMG5_066010	Ichtiophtirius	IMG5_066010	532	1	532	CLS00343	5
GSPATP00025615001	Paramecium	GSPATP00025615001	554	1	554	CLS00343	3
TTHERM_00590370	Tetrahymena	TTHERM_00590370	594	1	594	CLS00343	10
Contig21787.0.g113	Oxytricha	Contig21787.0.g113	534	292.341	534	CLS00343	3
Contig6510.g6968	Stylonychia	Contig6510.g6968	376	272.475	376	CLS00343	2
IMG5_151930	Ichtiophtirius	IMG5_151930	942	1	942	CLS00344	8
GSPATP00007595001	Paramecium	GSPATP00007595001	867	1	867	CLS00344	3
TTHERM_00624710	Tetrahymena	TTHERM_00624710	964	1	964	CLS00344	12
Contig13032.0.0.g100	Oxytricha	Contig13032.0.0.g100	919	1000.04	919	CLS00344	2
Contig6042.g6465	Stylonychia	Contig6042.g6465	753	879.351	753	CLS00344	2
IMG5_151850	Ichtiophtirius	IMG5_151850	139	1	139	CLS00345	2
GSPATP00017589001	Paramecium	GSPATP00017589001	152	1	152	CLS00345	2
TTHERM_00302100	Tetrahymena	TTHERM_00302100	160	1	160	CLS00345	1
Contig10818.g11565	Stylonychia	Contig10818.g11565	574	644.319	574	CLS00345	2
IMG5_129260	Ichtiophtirius	IMG5_129260	494	1	494	CLS00346	4
GSPATP00012785001	Paramecium	GSPATP00012785001	711	1	711	CLS00346	1
TTHERM_00474420	Tetrahymena	TTHERM_00474420	783	1	783	CLS00346	9
Contig18001.0.g61	Oxytricha	Contig18001.0.g61	834	1281.96	834	CLS00346	4
Contig17421.g18532	Stylonychia	Contig17421.g18532	800	1211.34	800	CLS00346	3
IMG5_167750	Ichtiophtirius	IMG5_167750	541	1	541	CLS00347	1
GSPATP00032708001	Paramecium	GSPATP00032708001	570	1	570	CLS00347	2
Contig18169.0.g13	Oxytricha	Contig18169.0.g13	542	1058.33	542	CLS00347	4
Contig15034.g16016	Stylonychia	Contig15034.g16016	502	803.061	502	CLS00347	3
IMG5_167730	Ichtiophtirius	IMG5_167730	1506	1	1506	CLS00348	13
GSPATP00030260001	Paramecium	GSPATP00030260001	847	1	847	CLS00348	6
TTHERM_00080020	Tetrahymena	TTHERM_00080020	869	1	869	CLS00348	12
Contig21976.0.g73	Oxytricha	Contig21976.0.g73	981	1372.02	981	CLS00348	3
Contig18086.g19224	Stylonychia	Contig18086.g19224	956	1375.04	956	CLS00348	3
IMG5_054580	Ichtiophtirius	IMG5_054580	197	1	197	CLS00349	3
GSPATP00009860001	Paramecium	GSPATP00009860001	210	1	210	CLS00349	2
TTHERM_00267910	Tetrahymena	TTHERM_00267910	196	1	196	CLS00349	4
Contig22449.0.g38	Oxytricha	Contig22449.0.g38	199	983.392	199	CLS00349	3
Contig9346.g9989	Stylonychia	Contig9346.g9989	208	801.388	208	CLS00349	2
IMG5_167720	Ichtiophtirius	IMG5_167720	1137	1	1137	CLS00350	4
TTHERM_00785880	Tetrahymena	TTHERM_00785880	1489	1	1489	CLS00350	5
Contig11494.g12303	Stylonychia	Contig11494.g12303	1554	1122.95	1554	CLS00350	1
GSPATP00037158001	Paramecium	GSPATP00037158001	126	1	126	CLS00351	1
TTHERM_00463490	Tetrahymena	TTHERM_00463490	197	1	197	CLS00351	1
IMG5_167590	Ichtiophtirius	IMG5_167590	831	1	831	CLS00352	4
GSPATP00025114001	Paramecium	GSPATP00025114001	1320	1	1320	CLS00352	4
TTHERM_00522450	Tetrahymena	TTHERM_00522450	1570	1	1570	CLS00352	10
Contig6505.0.g57	Oxytricha	Contig6505.0.g57	7336	1316.9	7336	CLS00352	3
Contig7360.g7870	Stylonychia	Contig7360.g7870	5316	1325.51	5316	CLS00352	2
IMG5_167620	Ichtiophtirius	IMG5_167620	328	1	328	CLS00353	2
GSPATP00030496001	Paramecium	GSPATP00030496001	478	1	478	CLS00353	3
TTHERM_00375100	Tetrahymena	TTHERM_00375100	515	1	515	CLS00353	2
Contig18753.0.g46	Oxytricha	Contig18753.0.g46	100	3352.28	100	CLS00353	1
IMG5_159710	Ichtiophtirius	IMG5_159710	296	1	296	CLS00354	5
TTHERM_00481320	Tetrahymena	TTHERM_00481320	276	1	276	CLS00354	3
Contig9730.0.g86	Oxytricha	Contig9730.0.g86	100	2631.82	100	CLS00354	2
Contig17926.g19057	Stylonychia	Contig17926.g19057	409	288.012	409	CLS00354	2
IMG5_159680	Ichtiophtirius	IMG5_159680	242	1	242	CLS00355	6
GSPATP00008840001	Paramecium	GSPATP00008840001	166	1	166	CLS00355	1
TTHERM_00475329	Tetrahymena	TTHERM_00475329	155	1	155	CLS00355	2
Contig18594.0.g7	Oxytricha	Contig18594.0.g7	222	122.709	222	CLS00355	4
IMG5_159700	Ichtiophtirius	IMG5_159700	3883	1	3883	CLS00356	3
GSPATP00038674001	Paramecium	GSPATP00038674001	2797	1	2797	CLS00356	4
TTHERM_00912290	Tetrahymena	TTHERM_00912290	4830	1	4830	CLS00356	27
Contig14590.0.g69	Oxytricha	Contig14590.0.g69	100	97202.9	100	CLS00356	3
Contig18088.g19230	Stylonychia	Contig18088.g19230	5221	11224.6	5221	CLS00356	7
IMG5_159660	Ichtiophtirius	IMG5_159660	300	1	300	CLS00357	2
GSPATP00017338001	Paramecium	GSPATP00017338001	255	1	255	CLS00357	0
TTHERM_00890140	Tetrahymena	TTHERM_00890140	299	1	299	CLS00357	3
IMG5_159590	Ichtiophtirius	IMG5_159590	853	1	853	CLS00358	2
GSPATP00032716001	Paramecium	GSPATP00032716001	1185	1	1185	CLS00358	5
TTHERM_00304170	Tetrahymena	TTHERM_00304170	1250	1	1250	CLS00358	9
Contig21538.0.g91	Oxytricha	Contig21538.0.g91	1463	1205.13	1463	CLS00358	1
Contig18084.g19220	Stylonychia	Contig18084.g19220	1664	1140.54	1664	CLS00358	2
IMG5_159650	Ichtiophtirius	IMG5_159650	320	1	320	CLS00359	1
GSPATP00010691001	Paramecium	GSPATP00010691001	318	1	318	CLS00359	4
TTHERM_00918500	Tetrahymena	TTHERM_00918500	214	1	214	CLS00359	1
Contig17316.0.g92	Oxytricha	Contig17316.0.g92	342	1579.5	342	CLS00359	1
Contig15982.g17028	Stylonychia	Contig15982.g17028	342	1585.34	342	CLS00359	1
IMG5_125760	Ichtiophtirius	IMG5_125760	253	1	253	CLS00360	3
GSPATP00035112001	Paramecium	GSPATP00035112001	327	1	327	CLS00360	2
TTHERM_00136240	Tetrahymena	TTHERM_00136240	305	1	305	CLS00360	4
Contig14865.0.1.g43	Oxytricha	Contig14865.0.1.g43	299	507.105	299	CLS00360	2
Contig12179.g13013	Stylonychia	Contig12179.g13013	316	445.607	316	CLS00360	2
IMG5_125800	Ichtiophtirius	IMG5_125800	374	1	374	CLS00361	7
GSPATP00032795001	Paramecium	GSPATP00032795001	422	1	422	CLS00361	3
TTHERM_00015980	Tetrahymena	TTHERM_00015980	454	1	454	CLS00361	7
Contig12348.0.g42	Oxytricha	Contig12348.0.g42	523	1616.9	523	CLS00361	1
Contig16043.g17094	Stylonychia	Contig16043.g17094	404	1760.07	404	CLS00361	2
IMG5_178900	Ichtiophtirius	IMG5_178900	93	1	93	CLS00362	2
GSPATP00018994001	Paramecium	GSPATP00018994001	106	1	106	CLS00362	1
TTHERM_00024460	Tetrahymena	TTHERM_00024460	104	1	104	CLS00362	2
Contig6306.g6750	Stylonychia	Contig6306.g6750	83	311.793	83	CLS00362	1
IMG5_178850	Ichtiophtirius	IMG5_178850	323	1	323	CLS00363	4
GSPATP00011232001	Paramecium	GSPATP00011232001	391	1	391	CLS00363	3
TTHERM_00437617	Tetrahymena	TTHERM_00437617	384	1	384	CLS00363	4
Contig21980.0.g55	Oxytricha	Contig21980.0.g55	967	1451.3	967	CLS00363	3
IMG5_178910	Ichtiophtirius	IMG5_178910	893	1	893	CLS00364	6
GSPATP00029554001	Paramecium	GSPATP00029554001	645	1	645	CLS00364	6
TTHERM_00112550	Tetrahymena	TTHERM_00112550	654	1	654	CLS00364	5
IMG5_127010	Ichtiophtirius	IMG5_127010	650	1	650	CLS00365	4
GSPATP00018301001	Paramecium	GSPATP00018301001	728	1	728	CLS00365	4
TTHERM_00420720	Tetrahymena	TTHERM_00420720	946	1	946	CLS00365	9
Contig15692.0.g10	Oxytricha	Contig15692.0.g10	1027	325.171	1027	CLS00365	3
Contig8356.g8906	Stylonychia	Contig8356.g8906	937	424.651	937	CLS00365	2
IMG5_126980	Ichtiophtirius	IMG5_126980	652	1	652	CLS00366	1
GSPATP00012428001	Paramecium	GSPATP00012428001	595	1	595	CLS00366	2
TTHERM_00006210	Tetrahymena	TTHERM_00006210	655	1	655	CLS00366	2
Contig11378.0.g34	Oxytricha	Contig11378.0.g34	100	5500.06	100	CLS00366	2
Contig19670.g20856	Stylonychia	Contig19670.g20856	569	507.263	569	CLS00366	2
IMG5_126850	Ichtiophtirius	IMG5_126850	457	1	457	CLS00367	7
GSPATP00015599001	Paramecium	GSPATP00015599001	482	1	482	CLS00367	5
TTHERM_00836690	Tetrahymena	TTHERM_00836690	482	1	482	CLS00367	7
Contig22229.0.g58	Oxytricha	Contig22229.0.g58	489	1442.55	489	CLS00367	3
Contig14840.g15814	Stylonychia	Contig14840.g15814	488	911.968	488	CLS00367	1
IMG5_165310	Ichtiophtirius	IMG5_165310	225	1	225	CLS00368	4
GSPATP00007751001	Paramecium	GSPATP00007751001	268	1	268	CLS00368	3
TTHERM_00502359	Tetrahymena	TTHERM_00502359	263	1	263	CLS00368	5
IMG5_170800	Ichtiophtirius	IMG5_170800	169	1	169	CLS00369	1
GSPATP00030725001	Paramecium	GSPATP00030725001	170	1	170	CLS00369	2
TTHERM_00384910	Tetrahymena	TTHERM_00384910	167	1	167	CLS00369	1
IMG5_165320	Ichtiophtirius	IMG5_165320	354	1	354	CLS00370	4
GSPATP00014995001	Paramecium	GSPATP00014995001	407	1	407	CLS00370	4
TTHERM_00325580	Tetrahymena	TTHERM_00325580	431	1	431	CLS00370	5
IMG5_165490	Ichtiophtirius	IMG5_165490	317	1	317	CLS00371	2
GSPATP00037657001	Paramecium	GSPATP00037657001	293	1	293	CLS00371	2
TTHERM_00220730	Tetrahymena	TTHERM_00220730	327	1	327	CLS00371	5
IMG5_165480	Ichtiophtirius	IMG5_165480	657	1	657	CLS00372	6
GSPATP00029246001	Paramecium	GSPATP00029246001	732	1	732	CLS00372	3
TTHERM_00219585	Tetrahymena	TTHERM_00219585	721	1	721	CLS00372	9
Contig22693.0.g40	Oxytricha	Contig22693.0.g40	731	1900.09	731	CLS00372	2
IMG5_165330	Ichtiophtirius	IMG5_165330	293	1	293	CLS00373	3
GSPATP00021565001	Paramecium	GSPATP00021565001	309	1	309	CLS00373	2
TTHERM_00821910	Tetrahymena	TTHERM_00821910	415	1	415	CLS00373	4
Contig21267.0.g52	Oxytricha	Contig21267.0.g52	371	683.598	371	CLS00373	2
Contig11105.g11867	Stylonychia	Contig11105.g11867	405	708.562	405	CLS00373	3
IMG5_165470	Ichtiophtirius	IMG5_165470	578	1	578	CLS00374	4
GSPATP00007926001	Paramecium	GSPATP00007926001	659	1	659	CLS00374	1
TTHERM_00133470	Tetrahymena	TTHERM_00133470	725	1	725	CLS00374	6
Contig19647.0.g16	Oxytricha	Contig19647.0.g16	1154	839.756	1154	CLS00374	2
IMG5_001570	Ichtiophtirius	IMG5_001570	861	1	861	CLS00375	1
GSPATP00005187001	Paramecium	GSPATP00005187001	1030	1	1030	CLS00375	3
TTHERM_00497820	Tetrahymena	TTHERM_00497820	1030	1	1030	CLS00375	13
Contig13143.0.g64	Oxytricha	Contig13143.0.g64	989	2624.29	989	CLS00375	6
Contig9142.g9784	Stylonychia	Contig9142.g9784	974	2454.02	974	CLS00375	4
GSPATP00004317001	Paramecium	GSPATP00004317001	478	1	478	CLS00376	1
Contig4951.g5291	Stylonychia	Contig4951.g5291	480	5867.1	480	CLS00376	1
IMG5_199800	Ichtiophtirius	IMG5_199800	593	1	593	CLS00377	8
GSPATP00029628001	Paramecium	GSPATP00029628001	550	1	550	CLS00377	5
TTHERM_00316370	Tetrahymena	TTHERM_00316370	595	1	595	CLS00377	8
Contig16015.0.g40	Oxytricha	Contig16015.0.g40	100	8740.18	100	CLS00377	4
Contig18632.g19797	Stylonychia	Contig18632.g19797	518	843.338	518	CLS00377	3
GSPATP00023932001	Paramecium	GSPATP00023932001	108	1	108	CLS00378	2
Contig10818.g11565	Stylonychia	Contig10818.g11565	574	821.576	574	CLS00378	2
IMG5_023380	Ichtiophtirius	IMG5_023380	970	1	970	CLS00379	9
GSPATP00011782001	Paramecium	GSPATP00011782001	1163	1	1163	CLS00379	7
TTHERM_00194540	Tetrahymena	TTHERM_00194540	1282	1	1282	CLS00379	9
Contig17907.0.g25	Oxytricha	Contig17907.0.g25	1233	743.288	1233	CLS00379	1
IMG5_023490	Ichtiophtirius	IMG5_023490	292	1	292	CLS00380	3
GSPATP00014413001	Paramecium	GSPATP00014413001	339	1	339	CLS00380	3
TTHERM_00276050	Tetrahymena	TTHERM_00276050	352	1	352	CLS00380	7
Contig317.1.g107	Oxytricha	Contig317.1.g107	387	428.057	387	CLS00380	1
Contig4042.g4326	Stylonychia	Contig4042.g4326	410	500.75	410	CLS00380	4
GSPATP00031594001	Paramecium	GSPATP00031594001	130	1	130	CLS00381	1
Contig21441.0.g88	Oxytricha	Contig21441.0.g88	225	386.671	225	CLS00381	5
Contig19003.g20160	Stylonychia	Contig19003.g20160	271	399.719	271	CLS00381	5
IMG5_194740	Ichtiophtirius	IMG5_194740	236	1	236	CLS00382	2
GSPATP00015032001	Paramecium	GSPATP00015032001	210	1	210	CLS00382	3
TTHERM_00316600	Tetrahymena	TTHERM_00316600	230	1	230	CLS00382	2
Contig16619.0.g56	Oxytricha	Contig16619.0.g56	254	1324.61	254	CLS00382	1
Contig8129.g8667	Stylonychia	Contig8129.g8667	251	1221.37	251	CLS00382	1
IMG5_023450	Ichtiophtirius	IMG5_023450	377	1	377	CLS00383	4
GSPATP00011949001	Paramecium	GSPATP00011949001	422	1	422	CLS00383	3
TTHERM_00190960	Tetrahymena	TTHERM_00190960	459	1	459	CLS00383	5
Contig16461.0.g96	Oxytricha	Contig16461.0.g96	468	808.18	468	CLS00383	2
Contig18881.g20030	Stylonychia	Contig18881.g20030	493	869.094	493	CLS00383	1
IMG5_023510	Ichtiophtirius	IMG5_023510	606	1	606	CLS00384	3
GSPATP00022979001	Paramecium	GSPATP00022979001	845	1	845	CLS00384	5
TTHERM_00703960	Tetrahymena	TTHERM_00703960	1054	1	1054	CLS00384	7
Contig7056.0.g97	Oxytricha	Contig7056.0.g97	810	637.237	810	CLS00384	4
Contig9095.g9727	Stylonychia	Contig9095.g9727	854	698.675	854	CLS00384	4
IMG5_082850	Ichtiophtirius	IMG5_082850	711	1	711	CLS00385	4
GSPATP00037887001	Paramecium	GSPATP00037887001	774	1	774	CLS00385	2
TTHERM_00408760	Tetrahymena	TTHERM_00408760	808	1	808	CLS00385	9
Contig19043.0.g90	Oxytricha	Contig19043.0.g90	100	17720.1	100	CLS00385	5
Contig16932.g18040	Stylonychia	Contig16932.g18040	791	1843.15	791	CLS00385	3
IMG5_003740	Ichtiophtirius	IMG5_003740	478	1	478	CLS00386	6
GSPATP00029657001	Paramecium	GSPATP00029657001	688	1	688	CLS00386	5
TTHERM_00145900	Tetrahymena	TTHERM_00145900	665	1	665	CLS00386	13
IMG5_116460	Ichtiophtirius	IMG5_116460	676	1	676	CLS00387	4
GSPATP00008685001	Paramecium	GSPATP00008685001	569	1	569	CLS00387	1
TTHERM_00522380	Tetrahymena	TTHERM_00522380	749	1	749	CLS00387	3
Contig22362.0.g50	Oxytricha	Contig22362.0.g50	100	5236.72	100	CLS00387	4
Contig11313.g12089	Stylonychia	Contig11313.g12089	553	510.552	553	CLS00387	1
GSPATP00005888001	Paramecium	GSPATP00005888001	264	1	264	CLS00388	3
IMG5_121160	Ichtiophtirius	IMG5_121160	428	1	428	CLS00389	5
GSPATP00026397001	Paramecium	GSPATP00026397001	406	1	406	CLS00389	4
TTHERM_00688660	Tetrahymena	TTHERM_00688660	425	1	425	CLS00389	7
Contig15401.g16418	Stylonychia	Contig15401.g16418	387	1635.99	387	CLS00389	1
IMG5_121240	Ichtiophtirius	IMG5_121240	497	1	497	CLS00390	1
GSPATP00038197001	Paramecium	GSPATP00038197001	484	1	484	CLS00390	1
TTHERM_00540170	Tetrahymena	TTHERM_00540170	514	1	514	CLS00390	2
Contig22623.0.g33	Oxytricha	Contig22623.0.g33	602	419.18	602	CLS00390	1
Contig18124.g19269	Stylonychia	Contig18124.g19269	1135	540.289	1135	CLS00390	3
IMG5_121210	Ichtiophtirius	IMG5_121210	590	1	590	CLS00391	6
GSPATP00014012001	Paramecium	GSPATP00014012001	595	1	595	CLS00391	5
TTHERM_00001320	Tetrahymena	TTHERM_00001320	589	1	589	CLS00391	7
Contig18805.0.g13	Oxytricha	Contig18805.0.g13	100	9248.23	100	CLS00391	7
Contig12228.g13070	Stylonychia	Contig12228.g13070	612	962.995	612	CLS00391	2
IMG5_121230	Ichtiophtirius	IMG5_121230	488	1	488	CLS00392	4
GSPATP00006614001	Paramecium	GSPATP00006614001	464	1	464	CLS00392	2
TTHERM_00113340	Tetrahymena	TTHERM_00113340	540	1	540	CLS00392	8
IMG5_028970	Ichtiophtirius	IMG5_028970	984	1	984	CLS00393	8
GSPATP00010024001	Paramecium	GSPATP00010024001	1175	1	1175	CLS00393	4
TTHERM_00530350	Tetrahymena	TTHERM_00530350	1197	1	1197	CLS00393	9
IMG5_028790	Ichtiophtirius	IMG5_028790	710	1	710	CLS00394	2
GSPATP00024948001	Paramecium	GSPATP00024948001	681	1	681	CLS00394	2
TTHERM_00348170	Tetrahymena	TTHERM_00348170	816	1	816	CLS00394	4
IMG5_118400	Ichtiophtirius	IMG5_118400	357	1	357	CLS00395	4
GSPATP00017454001	Paramecium	GSPATP00017454001	372	1	372	CLS00395	3
TTHERM_00518680	Tetrahymena	TTHERM_00518680	432	1	432	CLS00395	5
IMG5_118380	Ichtiophtirius	IMG5_118380	285	1	285	CLS00396	2
GSPATP00031243001	Paramecium	GSPATP00031243001	339	1	339	CLS00396	3
TTHERM_00193960	Tetrahymena	TTHERM_00193960	317	1	317	CLS00396	4
Contig18132.0.g71	Oxytricha	Contig18132.0.g71	568	555.831	568	CLS00396	4
Contig17706.g18820	Stylonychia	Contig17706.g18820	415	634.998	415	CLS00396	2
IMG5_118390	Ichtiophtirius	IMG5_118390	286	1	286	CLS00397	5
TTHERM_00637689	Tetrahymena	TTHERM_00637689	297	1	297	CLS00397	4
IMG5_047730	Ichtiophtirius	IMG5_047730	211	1	211	CLS00398	1
GSPATP00004945001	Paramecium	GSPATP00004945001	193	1	193	CLS00398	2
TTHERM_00059120	Tetrahymena	TTHERM_00059120	195	1	195	CLS00398	2
Contig987.1.g58	Oxytricha	Contig987.1.g58	141	32.4756	141	CLS00398	2
Contig13791.g14706	Stylonychia	Contig13791.g14706	560	182.399	560	CLS00398	5
IMG5_047670	Ichtiophtirius	IMG5_047670	886	1	886	CLS00399	4
GSPATP00024876001	Paramecium	GSPATP00024876001	669	1	669	CLS00399	5
TTHERM_00560000	Tetrahymena	TTHERM_00560000	716	1	716	CLS00399	6
Contig16632.0.g72	Oxytricha	Contig16632.0.g72	670	2035.04	670	CLS00399	4
Contig16618.g17704	Stylonychia	Contig16618.g17704	668	1941.76	668	CLS00399	4
IMG5_047740	Ichtiophtirius	IMG5_047740	223	1	223	CLS00400	2
GSPATP00020030001	Paramecium	GSPATP00020030001	200	1	200	CLS00400	1
TTHERM_00068170	Tetrahymena	TTHERM_00068170	218	1	218	CLS00400	2
Contig15544.g16568	Stylonychia	Contig15544.g16568	185	182.112	185	CLS00400	2
IMG5_047710	Ichtiophtirius	IMG5_047710	496	1	496	CLS00401	1
GSPATP00018918001	Paramecium	GSPATP00018918001	478	1	478	CLS00401	11
TTHERM_00058800	Tetrahymena	TTHERM_00058800	567	1	567	CLS00401	3
Contig2030.0.g11	Oxytricha	Contig2030.0.g11	474	2330.3	474	CLS00401	6
Contig4765.g5100	Stylonychia	Contig4765.g5100	469	2404.53	469	CLS00401	6
IMG5_047660	Ichtiophtirius	IMG5_047660	395	1	395	CLS00402	1
GSPATP00019048001	Paramecium	GSPATP00019048001	493	1	493	CLS00402	2
TTHERM_00149750	Tetrahymena	TTHERM_00149750	572	1	572	CLS00402	1
IMG5_047650	Ichtiophtirius	IMG5_047650	260	1	260	CLS00403	1
GSPATP00016896001	Paramecium	GSPATP00016896001	290	1	290	CLS00403	2
Contig15248.0.g17	Oxytricha	Contig15248.0.g17	233	489.297	233	CLS00403	4
Contig12121.g12957	Stylonychia	Contig12121.g12957	260	393.334	260	CLS00403	4
IMG5_084880	Ichtiophtirius	IMG5_084880	623	1	623	CLS00404	2
GSPATP00007747001	Paramecium	GSPATP00007747001	457	1	457	CLS00404	4
TTHERM_01091280	Tetrahymena	TTHERM_01091280	498	1	498	CLS00404	3
Contig9405.0.g22	Oxytricha	Contig9405.0.g22	100	3994.43	100	CLS00404	1
Contig7784.g8296	Stylonychia	Contig7784.g8296	484	511.753	484	CLS00404	1
IMG5_084890	Ichtiophtirius	IMG5_084890	506	1	506	CLS00405	4
GSPATP00017234001	Paramecium	GSPATP00017234001	491	1	491	CLS00405	2
TTHERM_00028640	Tetrahymena	TTHERM_00028640	553	1	553	CLS00405	4
Contig4606.0.g2	Oxytricha	Contig4606.0.g2	680	358.587	680	CLS00405	1
IMG5_084940	Ichtiophtirius	IMG5_084940	247	1	247	CLS00406	1
GSPATP00026505001	Paramecium	GSPATP00026505001	242	1	242	CLS00406	2
Contig2188.0.g72	Oxytricha	Contig2188.0.g72	533	699.056	533	CLS00406	4
IMG5_084980	Ichtiophtirius	IMG5_084980	322	1	322	CLS00407	3
GSPATP00031475001	Paramecium	GSPATP00031475001	304	1	304	CLS00407	2
TTHERM_00243970	Tetrahymena	TTHERM_00243970	347	1	347	CLS00407	5
Contig7009.0.g102	Oxytricha	Contig7009.0.g102	324	642.276	324	CLS00407	2
Contig11280.g12056	Stylonychia	Contig11280.g12056	263	577.467	263	CLS00407	1
IMG5_084930	Ichtiophtirius	IMG5_084930	279	1	279	CLS00408	3
GSPATP00028609001	Paramecium	GSPATP00028609001	335	1	335	CLS00408	3
TTHERM_00462860	Tetrahymena	TTHERM_00462860	347	1	347	CLS00408	5
Contig14598.0.g74	Oxytricha	Contig14598.0.g74	100	4447.98	100	CLS00408	5
IMG5_124270	Ichtiophtirius	IMG5_124270	417	1	417	CLS00409	2
GSPATP00029781001	Paramecium	GSPATP00029781001	412	1	412	CLS00409	3
TTHERM_00794110	Tetrahymena	TTHERM_00794110	463	1	463	CLS00409	3
Contig22647.0.g3	Oxytricha	Contig22647.0.g3	415	7661.34	415	CLS00409	1
Contig6173.g6601	Stylonychia	Contig6173.g6601	415	7603.83	415	CLS00409	1
IMG5_124200	Ichtiophtirius	IMG5_124200	567	1	567	CLS00410	1
GSPATP00036549001	Paramecium	GSPATP00036549001	486	1	486	CLS00410	1
TTHERM_00160670	Tetrahymena	TTHERM_00160670	600	1	600	CLS00410	3
Contig19130.0.g72	Oxytricha	Contig19130.0.g72	100	14297.3	100	CLS00410	1
IMG5_124180	Ichtiophtirius	IMG5_124180	353	1	353	CLS00411	3
GSPATP00027299001	Paramecium	GSPATP00027299001	390	1	390	CLS00411	4
TTHERM_00300410	Tetrahymena	TTHERM_00300410	382	1	382	CLS00411	2
Contig10554.g11270	Stylonychia	Contig10554.g11270	376	623.704	376	CLS00411	2
IMG5_124330	Ichtiophtirius	IMG5_124330	179	1	179	CLS00412	3
GSPATP00031194001	Paramecium	GSPATP00031194001	195	1	195	CLS00412	2
TTHERM_00218330	Tetrahymena	TTHERM_00218330	180	1	180	CLS00412	3
Contig5607.0.g53	Oxytricha	Contig5607.0.g53	181	1957.65	181	CLS00412	2
Contig9844.g10526	Stylonychia	Contig9844.g10526	196	1485.29	196	CLS00412	2
IMG5_124300	Ichtiophtirius	IMG5_124300	640	1	640	CLS00413	1
GSPATP00016022001	Paramecium	GSPATP00016022001	692	1	692	CLS00413	2
TTHERM_00390060	Tetrahymena	TTHERM_00390060	880	1	880	CLS00413	4
Contig16811.g17905	Stylonychia	Contig16811.g17905	839	1614.65	839	CLS00413	1
IMG5_124320	Ichtiophtirius	IMG5_124320	281	1	281	CLS00414	1
GSPATP00013622001	Paramecium	GSPATP00013622001	273	1	273	CLS00414	2
TTHERM_00621400	Tetrahymena	TTHERM_00621400	291	1	291	CLS00414	1
Contig12854.0.g91	Oxytricha	Contig12854.0.g91	620	1313.74	620	CLS00414	6
Contig9345.g9987	Stylonychia	Contig9345.g9987	301	1156.75	301	CLS00414	4
GSPATP00012239001	Paramecium	GSPATP00012239001	174	1	174	CLS00415	2
TTHERM_00713140	Tetrahymena	TTHERM_00713140	169	1	169	CLS00415	1
Contig7459.0.g69	Oxytricha	Contig7459.0.g69	168	393.468	168	CLS00415	1
Contig7653.g8164	Stylonychia	Contig7653.g8164	169	401.129	169	CLS00415	1
IMG5_061300	Ichtiophtirius	IMG5_061300	315	1	315	CLS00416	3
GSPATP00009319001	Paramecium	GSPATP00009319001	313	1	313	CLS00416	4
TTHERM_00865300	Tetrahymena	TTHERM_00865300	223	1	223	CLS00416	2
Contig11781.0.0.g15	Oxytricha	Contig11781.0.0.g15	324	7959.07	324	CLS00416	2
Contig7207.g7716	Stylonychia	Contig7207.g7716	328	4323.78	328	CLS00416	1
IMG5_058050	Ichtiophtirius	IMG5_058050	513	1	513	CLS00417	9
GSPATP00027589001	Paramecium	GSPATP00027589001	517	1	517	CLS00417	8
TTHERM_00426360	Tetrahymena	TTHERM_00426360	512	1	512	CLS00417	9
Contig5216.0.g46	Oxytricha	Contig5216.0.g46	699	1149.88	699	CLS00417	4
Contig16428.g17494	Stylonychia	Contig16428.g17494	685	1122.6	685	CLS00417	6
IMG5_057970	Ichtiophtirius	IMG5_057970	443	1	443	CLS00418	2
GSPATP00006646001	Paramecium	GSPATP00006646001	432	1	432	CLS00418	3
TTHERM_00997520	Tetrahymena	TTHERM_00997520	444	1	444	CLS00418	8
IMG5_057980	Ichtiophtirius	IMG5_057980	533	1	533	CLS00419	4
GSPATP00032672001	Paramecium	GSPATP00032672001	512	1	512	CLS00419	2
TTHERM_00429930	Tetrahymena	TTHERM_00429930	510	1	510	CLS00419	2
Contig17869.g18991	Stylonychia	Contig17869.g18991	730	881.361	730	CLS00419	2
GSPATP00022898001	Paramecium	GSPATP00022898001	325	1	325	CLS00421	1
IMG5_129590	Ichtiophtirius	IMG5_129590	548	1	548	CLS00422	3
GSPATP00027442001	Paramecium	GSPATP00027442001	566	1	566	CLS00422	2
TTHERM_00780910	Tetrahymena	TTHERM_00780910	618	1	618	CLS00422	1
Contig3475.0.2.g96	Oxytricha	Contig3475.0.2.g96	100	4018.37	100	CLS00422	3
Contig11326.g12102	Stylonychia	Contig11326.g12102	767	809.84	767	CLS00422	3
IMG5_129680	Ichtiophtirius	IMG5_129680	440	1	440	CLS00423	1
GSPATP00013927001	Paramecium	GSPATP00013927001	472	1	472	CLS00423	3
TTHERM_00691840	Tetrahymena	TTHERM_00691840	489	1	489	CLS00423	1
Contig21376.0.g44	Oxytricha	Contig21376.0.g44	509	660.957	509	CLS00423	2
Contig10562.g11278	Stylonychia	Contig10562.g11278	507	676.639	507	CLS00423	2
IMG5_129610	Ichtiophtirius	IMG5_129610	247	1	247	CLS00424	1
GSPATP00017829001	Paramecium	GSPATP00017829001	266	1	266	CLS00424	2
TTHERM_00160770	Tetrahymena	TTHERM_00160770	250	1	250	CLS00424	1
Contig13967.0.g6	Oxytricha	Contig13967.0.g6	100	3536.48	100	CLS00424	1
IMG5_129580	Ichtiophtirius	IMG5_129580	262	1	262	CLS00425	2
GSPATP00013184001	Paramecium	GSPATP00013184001	290	1	290	CLS00425	3
TTHERM_00140980	Tetrahymena	TTHERM_00140980	289	1	289	CLS00425	2
Contig14511.g15460	Stylonychia	Contig14511.g15460	530	318.421	530	CLS00425	1
GSPATP00027026001	Paramecium	GSPATP00027026001	1086	1	1086	CLS00426	4
TTHERM_00548140	Tetrahymena	TTHERM_00548140	1108	1	1108	CLS00426	3
Contig5040.g5395	Stylonychia	Contig5040.g5395	1079	1049.4	1079	CLS00426	1
IMG5_097270	Ichtiophtirius	IMG5_097270	407	1	407	CLS00427	2
GSPATP00009596001	Paramecium	GSPATP00009596001	475	1	475	CLS00427	4
TTHERM_01014670	Tetrahymena	TTHERM_01014670	609	1	609	CLS00427	2
Contig15708.0.g84	Oxytricha	Contig15708.0.g84	100	6821.23	100	CLS00427	1
Contig4719.g5037	Stylonychia	Contig4719.g5037	409	724.869	409	CLS00427	1
IMG5_097450	Ichtiophtirius	IMG5_097450	379	1	379	CLS00428	6
GSPATP00032166001	Paramecium	GSPATP00032166001	365	1	365	CLS00428	6
TTHERM_00579320	Tetrahymena	TTHERM_00579320	449	1	449	CLS00428	7
Contig22618.0.g46	Oxytricha	Contig22618.0.g46	353	2914.56	353	CLS00428	3
Contig13260.g14146	Stylonychia	Contig13260.g14146	865	2822.14	865	CLS00428	6
IMG5_097280	Ichtiophtirius	IMG5_097280	212	1	212	CLS00429	1
GSPATP00009374001	Paramecium	GSPATP00009374001	208	1	208	CLS00429	1
TTHERM_01151600	Tetrahymena	TTHERM_01151600	208	1	208	CLS00429	1
GSPATP00037797001	Paramecium	GSPATP00037797001	123	1	123	CLS00430	2
Contig706.1.g87	Oxytricha	Contig706.1.g87	1516	877.12	1516	CLS00430	2
IMG5_097290	Ichtiophtirius	IMG5_097290	261	1	261	CLS00431	4
GSPATP00027576001	Paramecium	GSPATP00027576001	293	1	293	CLS00431	4
TTHERM_00149300	Tetrahymena	TTHERM_00149300	370	1	370	CLS00431	2
Contig21054.0.g58	Oxytricha	Contig21054.0.g58	100	9436.63	100	CLS00431	2
Contig8582.g9155	Stylonychia	Contig8582.g9155	313	1816.17	313	CLS00431	3
IMG5_097470	Ichtiophtirius	IMG5_097470	351	1	351	CLS00432	2
GSPATP00035068001	Paramecium	GSPATP00035068001	364	1	364	CLS00432	4
TTHERM_00624730	Tetrahymena	TTHERM_00624730	377	1	377	CLS00432	2
IMG5_177090	Ichtiophtirius	IMG5_177090	80	1	80	CLS00433	2
GSPATP00005872001	Paramecium	GSPATP00005872001	92	1	92	CLS00433	1
TTHERM_00526450	Tetrahymena	TTHERM_00526450	80	1	80	CLS00433	2
IMG5_141820	Ichtiophtirius	IMG5_141820	415	1	415	CLS00434	1
GSPATP00023021001	Paramecium	GSPATP00023021001	421	1	421	CLS00434	4
TTHERM_01049320	Tetrahymena	TTHERM_01049320	414	1	414	CLS00434	3
IMG5_149250	Ichtiophtirius	IMG5_149250	963	1	963	CLS00435	9
GSPATP00032871001	Paramecium	GSPATP00032871001	901	1	901	CLS00435	6
TTHERM_00227220	Tetrahymena	TTHERM_00227220	963	1	963	CLS00435	12
Contig20021.0.g84	Oxytricha	Contig20021.0.g84	894	4628.89	894	CLS00435	3
Contig18047.g19181	Stylonychia	Contig18047.g19181	894	4604.76	894	CLS00435	3
IMG5_140530	Ichtiophtirius	IMG5_140530	282	1	282	CLS00436	1
GSPATP00010432001	Paramecium	GSPATP00010432001	267	1	267	CLS00436	3
TTHERM_00055990	Tetrahymena	TTHERM_00055990	287	1	287	CLS00436	1
Contig18045.0.g95	Oxytricha	Contig18045.0.g95	297	2500.83	297	CLS00436	1
Contig7600.g8102	Stylonychia	Contig7600.g8102	280	2705.44	280	CLS00436	1
IMG5_179180	Ichtiophtirius	IMG5_179180	969	1	969	CLS00437	7
GSPATP00020707001	Paramecium	GSPATP00020707001	983	1	983	CLS00437	4
TTHERM_00575440	Tetrahymena	TTHERM_00575440	1120	1	1120	CLS00437	11
Contig1384.1.g54	Oxytricha	Contig1384.1.g54	450	161.491	450	CLS00437	2
IMG5_015740	Ichtiophtirius	IMG5_015740	712	1	712	CLS00438	11
GSPATP00025153001	Paramecium	GSPATP00025153001	430	1	430	CLS00438	8
TTHERM_00469380	Tetrahymena	TTHERM_00469380	476	1	476	CLS00438	8
Contig10970.0.g31	Oxytricha	Contig10970.0.g31	422	1627.03	422	CLS00438	4
Contig5863.g6285	Stylonychia	Contig5863.g6285	309	859.679	309	CLS00438	2
IMG5_031840	Ichtiophtirius	IMG5_031840	537	1	537	CLS00439	1
GSPATP00011321001	Paramecium	GSPATP00011321001	508	1	508	CLS00439	4
TTHERM_00343500	Tetrahymena	TTHERM_00343500	518	1	518	CLS00439	1
IMG5_094240	Ichtiophtirius	IMG5_094240	662	1	662	CLS00440	1
GSPATP00014397001	Paramecium	GSPATP00014397001	547	1	547	CLS00440	8
TTHERM_00494250	Tetrahymena	TTHERM_00494250	555	1	555	CLS00440	11
Contig21621.0.g90	Oxytricha	Contig21621.0.g90	100	5549.89	100	CLS00440	3
Contig5190.g5561	Stylonychia	Contig5190.g5561	705	755.153	705	CLS00440	2
IMG5_094220	Ichtiophtirius	IMG5_094220	698	1	698	CLS00441	1
GSPATP00035387001	Paramecium	GSPATP00035387001	837	1	837	CLS00441	1
TTHERM_00938820	Tetrahymena	TTHERM_00938820	838	1	838	CLS00441	1
IMG5_139920	Ichtiophtirius	IMG5_139920	3042	1	3042	CLS00442	6
GSPATP00008239001	Paramecium	GSPATP00008239001	4183	1	4183	CLS00442	2
TTHERM_00947430	Tetrahymena	TTHERM_00947430	4257	1	4257	CLS00442	23
Contig15709.0.g85	Oxytricha	Contig15709.0.g85	100	129909	100	CLS00442	6
Contig16862.g17969	Stylonychia	Contig16862.g17969	4184	22887.8	4184	CLS00442	6
IMG5_006620	Ichtiophtirius	IMG5_006620	604	1	604	CLS00443	3
GSPATP00028103001	Paramecium	GSPATP00028103001	883	1	883	CLS00443	2
TTHERM_00621470	Tetrahymena	TTHERM_00621470	892	1	892	CLS00443	15
Contig21061.0.g48	Oxytricha	Contig21061.0.g48	1247	1575.95	1247	CLS00443	3
IMG5_024710	Ichtiophtirius	IMG5_024710	589	1	589	CLS00444	4
GSPATP00016567001	Paramecium	GSPATP00016567001	819	1	819	CLS00444	9
TTHERM_00079010	Tetrahymena	TTHERM_00079010	721	1	721	CLS00444	14
Contig22154.0.g13	Oxytricha	Contig22154.0.g13	100	11912.4	100	CLS00444	3
Contig4239.g4543	Stylonychia	Contig4239.g4543	668	3422.09	668	CLS00444	3
IMG5_005670	Ichtiophtirius	IMG5_005670	382	1	382	CLS00445	5
GSPATP00034535001	Paramecium	GSPATP00034535001	352	1	352	CLS00445	2
TTHERM_00467690	Tetrahymena	TTHERM_00467690	618	1	618	CLS00445	5
Contig9894.0.g51	Oxytricha	Contig9894.0.g51	499	1434.62	499	CLS00445	4
Contig19523.g20696	Stylonychia	Contig19523.g20696	464	849.768	464	CLS00445	2
IMG5_005740	Ichtiophtirius	IMG5_005740	542	1	542	CLS00446	6
GSPATP00009159001	Paramecium	GSPATP00009159001	540	1	540	CLS00446	6
TTHERM_00037060	Tetrahymena	TTHERM_00037060	541	1	541	CLS00446	8
Contig20390.0.g39	Oxytricha	Contig20390.0.g39	539	3269.32	539	CLS00446	2
IMG5_079810	Ichtiophtirius	IMG5_079810	300	1	300	CLS00447	5
GSPATP00013474001	Paramecium	GSPATP00013474001	280	1	280	CLS00447	6
TTHERM_00758790	Tetrahymena	TTHERM_00758790	338	1	338	CLS00447	5
Contig1399.0.g90	Oxytricha	Contig1399.0.g90	100	4633.73	100	CLS00447	1
Contig7875.g8401	Stylonychia	Contig7875.g8401	517	709.573	517	CLS00447	3
IMG5_183860	Ichtiophtirius	IMG5_183860	298	1	298	CLS00448	1
GSPATP00020606001	Paramecium	GSPATP00020606001	274	1	274	CLS00448	2
Contig20770.0.g69	Oxytricha	Contig20770.0.g69	100	1499.83	100	CLS00448	1
Contig10482.g11187	Stylonychia	Contig10482.g11187	375	590.734	375	CLS00448	3
IMG5_183930	Ichtiophtirius	IMG5_183930	262	1	262	CLS00449	5
GSPATP00023427001	Paramecium	GSPATP00023427001	345	1	345	CLS00449	4
TTHERM_00856500	Tetrahymena	TTHERM_00856500	355	1	355	CLS00449	6
IMG5_183810	Ichtiophtirius	IMG5_183810	583	1	583	CLS00450	2
GSPATP00015463001	Paramecium	GSPATP00015463001	829	1	829	CLS00450	1
TTHERM_00129470	Tetrahymena	TTHERM_00129470	899	1	899	CLS00450	3
Contig10776.0.g25	Oxytricha	Contig10776.0.g25	957	843.691	957	CLS00450	3
Contig19305.g20465	Stylonychia	Contig19305.g20465	915	783.344	915	CLS00450	1
IMG5_163410	Ichtiophtirius	IMG5_163410	804	1	804	CLS00451	4
GSPATP00035914001	Paramecium	GSPATP00035914001	618	1	618	CLS00451	4
TTHERM_01108510	Tetrahymena	TTHERM_01108510	653	1	653	CLS00451	8
Contig8679.0.g63	Oxytricha	Contig8679.0.g63	602	629.282	602	CLS00451	3
Contig13163.g14033	Stylonychia	Contig13163.g14033	605	556.869	605	CLS00451	1
IMG5_058940	Ichtiophtirius	IMG5_058940	661	1	661	CLS00452	5
GSPATP00024537001	Paramecium	GSPATP00024537001	561	1	561	CLS00452	4
TTHERM_00938810	Tetrahymena	TTHERM_00938810	1146	1	1146	CLS00452	12
Contig12751.0.g46	Oxytricha	Contig12751.0.g46	100	15959.1	100	CLS00452	1
Contig11835.g12652	Stylonychia	Contig11835.g12652	780	1772.55	780	CLS00452	1
GSPATP00004665001	Paramecium	GSPATP00004665001	156	1	156	CLS00453	2
Contig19625.0.g104	Oxytricha	Contig19625.0.g104	155	1346.84	155	CLS00453	2
Contig12544.g13390	Stylonychia	Contig12544.g13390	156	1527.12	156	CLS00453	3
IMG5_159090	Ichtiophtirius	IMG5_159090	89	1	89	CLS00454	2
GSPATP00022224001	Paramecium	GSPATP00022224001	75	1	75	CLS00454	2
TTHERM_00446569	Tetrahymena	TTHERM_00446569	83	1	83	CLS00454	2
IMG5_159070	Ichtiophtirius	IMG5_159070	137	1	137	CLS00455	3
GSPATP00010221001	Paramecium	GSPATP00010221001	198	1	198	CLS00455	3
TTHERM_00526690	Tetrahymena	TTHERM_00526690	189	1	189	CLS00455	6
Contig1336.1.g128	Oxytricha	Contig1336.1.g128	207	1463.83	207	CLS00455	2
Contig17763.g18885	Stylonychia	Contig17763.g18885	215	1521.93	215	CLS00455	2
IMG5_159130	Ichtiophtirius	IMG5_159130	531	1	531	CLS00456	8
GSPATP00029605001	Paramecium	GSPATP00029605001	642	1	642	CLS00456	6
TTHERM_00420700	Tetrahymena	TTHERM_00420700	1102	1	1102	CLS00456	9
Contig17570.0.g76	Oxytricha	Contig17570.0.g76	100	19570.4	100	CLS00456	2
Contig14914.g15893	Stylonychia	Contig14914.g15893	725	3010.85	725	CLS00456	3
IMG5_002980	Ichtiophtirius	IMG5_002980	186	1	186	CLS00457	5
GSPATP00014427001	Paramecium	GSPATP00014427001	187	1	187	CLS00457	2
TTHERM_00526930	Tetrahymena	TTHERM_00526930	185	1	185	CLS00457	6
IMG5_003000	Ichtiophtirius	IMG5_003000	295	1	295	CLS00458	1
GSPATP00034792001	Paramecium	GSPATP00034792001	331	1	331	CLS00458	1
Contig4411.0.g92	Oxytricha	Contig4411.0.g92	100	4360.65	100	CLS00458	2
IMG5_002970	Ichtiophtirius	IMG5_002970	417	1	417	CLS00459	1
GSPATP00018756001	Paramecium	GSPATP00018756001	459	1	459	CLS00459	1
TTHERM_00526920	Tetrahymena	TTHERM_00526920	463	1	463	CLS00459	1
IMG5_104110	Ichtiophtirius	IMG5_104110	177	1	177	CLS00460	2
GSPATP00024696001	Paramecium	GSPATP00024696001	130	1	130	CLS00460	2
TTHERM_00585250	Tetrahymena	TTHERM_00585250	205	1	205	CLS00460	1
Contig22518.0.g92	Oxytricha	Contig22518.0.g92	132	295.771	132	CLS00460	1
IMG5_104070	Ichtiophtirius	IMG5_104070	299	1	299	CLS00461	4
GSPATP00009932001	Paramecium	GSPATP00009932001	308	1	308	CLS00461	4
TTHERM_01016020	Tetrahymena	TTHERM_01016020	372	1	372	CLS00461	8
Contig4268.0.g15	Oxytricha	Contig4268.0.g15	100	1662.21	100	CLS00461	1
Contig15192.g16182	Stylonychia	Contig15192.g16182	644	1268.37	644	CLS00461	6
IMG5_010140	Ichtiophtirius	IMG5_010140	161	1	161	CLS00462	1
GSPATP00024510001	Paramecium	GSPATP00024510001	182	1	182	CLS00462	1
GSPATP00004663001	Paramecium	GSPATP00004663001	218	1	218	CLS00463	2
IMG5_069860	Ichtiophtirius	IMG5_069860	720	1	720	CLS00464	5
GSPATP00012079001	Paramecium	GSPATP00012079001	677	1	677	CLS00464	1
TTHERM_00586710	Tetrahymena	TTHERM_00586710	723	1	723	CLS00464	6
Contig17604.0.g23	Oxytricha	Contig17604.0.g23	689	1499.23	689	CLS00464	1
Contig18415.g19562	Stylonychia	Contig18415.g19562	691	1524.18	691	CLS00464	1
IMG5_029680	Ichtiophtirius	IMG5_029680	481	1	481	CLS00465	2
GSPATP00015735001	Paramecium	GSPATP00015735001	439	1	439	CLS00465	1
TTHERM_00563890	Tetrahymena	TTHERM_00563890	539	1	539	CLS00465	5
Contig5135.0.g104	Oxytricha	Contig5135.0.g104	100	6998.74	100	CLS00465	1
Contig15970.g17018	Stylonychia	Contig15970.g17018	522	950.377	522	CLS00465	1
IMG5_171440	Ichtiophtirius	IMG5_171440	350	1	350	CLS00466	1
GSPATP00009797001	Paramecium	GSPATP00009797001	426	1	426	CLS00466	2
TTHERM_00139660	Tetrahymena	TTHERM_00139660	520	1	520	CLS00466	9
Contig14114.0.g80	Oxytricha	Contig14114.0.g80	536	308.809	536	CLS00466	3
Contig4956.g5295	Stylonychia	Contig4956.g5295	509	294.659	509	CLS00466	3
IMG5_049980	Ichtiophtirius	IMG5_049980	803	1	803	CLS00467	4
GSPATP00017354001	Paramecium	GSPATP00017354001	676	1	676	CLS00467	1
TTHERM_00433390	Tetrahymena	TTHERM_00433390	1081	1	1081	CLS00467	6
Contig13857.g14785	Stylonychia	Contig13857.g14785	860	1781.8	860	CLS00467	1
GSPATP00014854001	Paramecium	GSPATP00014854001	290	1	290	CLS00468	3
TTHERM_00320200	Tetrahymena	TTHERM_00320200	301	1	301	CLS00468	1
Contig5647.0.g73	Oxytricha	Contig5647.0.g73	100	940	100	CLS00468	1
Contig14780.g15747	Stylonychia	Contig14780.g15747	177	106.861	177	CLS00468	1
IMG5_024310	Ichtiophtirius	IMG5_024310	460	1	460	CLS00469	3
GSPATP00020067001	Paramecium	GSPATP00020067001	428	1	428	CLS00469	1
TTHERM_00145730	Tetrahymena	TTHERM_00145730	651	1	651	CLS00469	7
IMG5_024300	Ichtiophtirius	IMG5_024300	175	1	175	CLS00470	2
GSPATP00019149001	Paramecium	GSPATP00019149001	208	1	208	CLS00470	1
TTHERM_01107340	Tetrahymena	TTHERM_01107340	215	1	215	CLS00470	3
Contig16440.0.g3	Oxytricha	Contig16440.0.g3	242	183.524	242	CLS00470	2
Contig14506.g15455	Stylonychia	Contig14506.g15455	231	193.73	231	CLS00470	1
IMG5_051210	Ichtiophtirius	IMG5_051210	636	1	636	CLS00471	1
GSPATP00026684001	Paramecium	GSPATP00026684001	648	1	648	CLS00471	7
TTHERM_00191790	Tetrahymena	TTHERM_00191790	674	1	674	CLS00471	1
IMG5_051200	Ichtiophtirius	IMG5_051200	742	1	742	CLS00472	6
GSPATP00018576001	Paramecium	GSPATP00018576001	550	1	550	CLS00472	3
TTHERM_00691650	Tetrahymena	TTHERM_00691650	886	1	886	CLS00472	6
Contig16285.0.g93	Oxytricha	Contig16285.0.g93	890	1334.2	890	CLS00472	4
Contig10585.g11301	Stylonychia	Contig10585.g11301	892	1325.77	892	CLS00472	3
GSPATP00018699001	Paramecium	GSPATP00018699001	189	1	189	CLS00473	1
Contig9487.0.g64	Oxytricha	Contig9487.0.g64	100	4202.74	100	CLS00473	3
Contig10429.g11124	Stylonychia	Contig10429.g11124	141	498.942	141	CLS00473	4
IMG5_081230	Ichtiophtirius	IMG5_081230	264	1	264	CLS00474	4
GSPATP00022334001	Paramecium	GSPATP00022334001	271	1	271	CLS00474	4
TTHERM_00194040	Tetrahymena	TTHERM_00194040	264	1	264	CLS00474	4
IMG5_081210	Ichtiophtirius	IMG5_081210	828	1	828	CLS00475	3
GSPATP00009892001	Paramecium	GSPATP00009892001	1251	1	1251	CLS00475	6
TTHERM_00726480	Tetrahymena	TTHERM_00726480	1240	1	1240	CLS00475	7
Contig2044.0.g61	Oxytricha	Contig2044.0.g61	1305	1912.49	1305	CLS00475	7
Contig19600.g20784	Stylonychia	Contig19600.g20784	1138	1404.16	1138	CLS00475	1
IMG5_081240	Ichtiophtirius	IMG5_081240	414	1	414	CLS00476	6
GSPATP00012801001	Paramecium	GSPATP00012801001	484	1	484	CLS00476	4
TTHERM_00194530	Tetrahymena	TTHERM_00194530	742	1	742	CLS00476	13
Contig17588.0.g108	Oxytricha	Contig17588.0.g108	611	581.2	611	CLS00476	3
Contig5111.g5469	Stylonychia	Contig5111.g5469	600	574.531	600	CLS00476	4
IMG5_143850	Ichtiophtirius	IMG5_143850	431	1	431	CLS00477	3
GSPATP00020151001	Paramecium	GSPATP00020151001	417	1	417	CLS00477	4
TTHERM_00297199	Tetrahymena	TTHERM_00297199	260	1	260	CLS00477	3
Contig19204.g20361	Stylonychia	Contig19204.g20361	586	701.199	586	CLS00477	1
IMG5_143810	Ichtiophtirius	IMG5_143810	882	1	882	CLS00478	3
GSPATP00024848001	Paramecium	GSPATP00024848001	889	1	889	CLS00478	3
TTHERM_00497260	Tetrahymena	TTHERM_00497260	940	1	940	CLS00478	6
Contig14279.0.g40	Oxytricha	Contig14279.0.g40	1004	1029.42	1004	CLS00478	2
Contig13870.g14807	Stylonychia	Contig13870.g14807	1034	956.054	1034	CLS00478	1
IMG5_143700	Ichtiophtirius	IMG5_143700	803	1	803	CLS00479	7
GSPATP00025533001	Paramecium	GSPATP00025533001	811	1	811	CLS00479	6
TTHERM_00467830	Tetrahymena	TTHERM_00467830	845	1	845	CLS00479	4
Contig20945.0.g40	Oxytricha	Contig20945.0.g40	1163	603.444	1163	CLS00479	1
Contig8373.g8930	Stylonychia	Contig8373.g8930	1088	699.284	1088	CLS00479	3
IMG5_143800	Ichtiophtirius	IMG5_143800	490	1	490	CLS00480	1
GSPATP00024554001	Paramecium	GSPATP00024554001	557	1	557	CLS00480	2
TTHERM_00497150	Tetrahymena	TTHERM_00497150	642	1	642	CLS00480	6
Contig3997.g4280	Stylonychia	Contig3997.g4280	574	3779.99	574	CLS00480	1
IMG5_143770	Ichtiophtirius	IMG5_143770	982	1	982	CLS00481	1
GSPATP00006521001	Paramecium	GSPATP00006521001	1093	1	1093	CLS00481	5
TTHERM_00760630	Tetrahymena	TTHERM_00760630	1156	1	1156	CLS00481	8
Contig11042.0.g61	Oxytricha	Contig11042.0.g61	1376	522.768	1376	CLS00481	3
Contig14635.g15592	Stylonychia	Contig14635.g15592	1346	302.271	1346	CLS00481	1
IMG5_143480	Ichtiophtirius	IMG5_143480	440	1	440	CLS00482	2
GSPATP00006163001	Paramecium	GSPATP00006163001	397	1	397	CLS00482	4
TTHERM_00563940	Tetrahymena	TTHERM_00563940	472	1	472	CLS00482	2
IMG5_131360	Ichtiophtirius	IMG5_131360	181	1	181	CLS00483	2
GSPATP00005165001	Paramecium	GSPATP00005165001	180	1	180	CLS00483	3
TTHERM_00823660	Tetrahymena	TTHERM_00823660	179	1	179	CLS00483	3
IMG5_131320	Ichtiophtirius	IMG5_131320	760	1	760	CLS00484	5
GSPATP00021086001	Paramecium	GSPATP00021086001	800	1	800	CLS00484	2
TTHERM_00913400	Tetrahymena	TTHERM_00913400	818	1	818	CLS00484	1
IMG5_193510	Ichtiophtirius	IMG5_193510	374	1	374	CLS00485	2
GSPATP00020803001	Paramecium	GSPATP00020803001	359	1	359	CLS00485	4
TTHERM_00535680	Tetrahymena	TTHERM_00535680	387	1	387	CLS00485	3
IMG5_193540	Ichtiophtirius	IMG5_193540	353	1	353	CLS00486	1
GSPATP00005027001	Paramecium	GSPATP00005027001	330	1	330	CLS00486	5
TTHERM_00194270	Tetrahymena	TTHERM_00194270	339	1	339	CLS00486	3
IMG5_193560	Ichtiophtirius	IMG5_193560	1020	1	1020	CLS00487	17
GSPATP00021392001	Paramecium	GSPATP00021392001	754	1	754	CLS00487	3
TTHERM_00138430	Tetrahymena	TTHERM_00138430	755	1	755	CLS00487	15
Contig903.1.g86	Oxytricha	Contig903.1.g86	946	1022.63	946	CLS00487	4
IMG5_193580	Ichtiophtirius	IMG5_193580	348	1	348	CLS00488	4
GSPATP00033675001	Paramecium	GSPATP00033675001	330	1	330	CLS00488	4
TTHERM_00471960	Tetrahymena	TTHERM_00471960	349	1	349	CLS00488	8
Contig9927.0.g7	Oxytricha	Contig9927.0.g7	338	1860.7	338	CLS00488	2
IMG5_193520	Ichtiophtirius	IMG5_193520	161	1	161	CLS00489	4
GSPATP00013207001	Paramecium	GSPATP00013207001	183	1	183	CLS00489	4
TTHERM_00535820	Tetrahymena	TTHERM_00535820	182	1	182	CLS00489	5
IMG5_193500	Ichtiophtirius	IMG5_193500	462	1	462	CLS00490	6
GSPATP00022341001	Paramecium	GSPATP00022341001	454	1	454	CLS00490	4
TTHERM_00227800	Tetrahymena	TTHERM_00227800	436	1	436	CLS00490	7
Contig22389.0.g61	Oxytricha	Contig22389.0.g61	760	1339.55	760	CLS00490	3
Contig12085.g12928	Stylonychia	Contig12085.g12928	2169	1344.6	2169	CLS00490	8
IMG5_193550	Ichtiophtirius	IMG5_193550	742	1	742	CLS00491	6
GSPATP00027857001	Paramecium	GSPATP00027857001	824	1	824	CLS00491	6
TTHERM_00351160	Tetrahymena	TTHERM_00351160	892	1	892	CLS00491	12
Contig5639.0.g57	Oxytricha	Contig5639.0.g57	793	1288.88	793	CLS00491	2
Contig5044.g5400	Stylonychia	Contig5044.g5400	1111	693.079	1111	CLS00491	5
IMG5_099480	Ichtiophtirius	IMG5_099480	1048	1	1048	CLS00492	4
GSPATP00034132001	Paramecium	GSPATP00034132001	1071	1	1071	CLS00492	3
TTHERM_00221200	Tetrahymena	TTHERM_00221200	1007	1	1007	CLS00492	7
Contig16245.0.g103	Oxytricha	Contig16245.0.g103	100	10701	100	CLS00492	1
Contig10827.g11575	Stylonychia	Contig10827.g11575	1107	1682.17	1107	CLS00492	1
IMG5_099610	Ichtiophtirius	IMG5_099610	261	1	261	CLS00493	1
GSPATP00015537001	Paramecium	GSPATP00015537001	220	1	220	CLS00493	3
TTHERM_00316240	Tetrahymena	TTHERM_00316240	247	1	247	CLS00493	4
Contig17879.0.g65	Oxytricha	Contig17879.0.g65	277	352.763	277	CLS00493	2
GSPATP00011331001	Paramecium	GSPATP00011331001	207	1	207	CLS00494	3
TTHERM_00301840	Tetrahymena	TTHERM_00301840	371	1	371	CLS00494	3
Contig22186.0.g95	Oxytricha	Contig22186.0.g95	527	295.986	527	CLS00494	2
Contig8449.g9014	Stylonychia	Contig8449.g9014	570	299.482	570	CLS00494	1
IMG5_099730	Ichtiophtirius	IMG5_099730	1250	1	1250	CLS00495	10
GSPATP00037432001	Paramecium	GSPATP00037432001	1379	1	1379	CLS00495	10
TTHERM_01093530	Tetrahymena	TTHERM_01093530	1436	1	1436	CLS00495	19
Contig889.1.g68	Oxytricha	Contig889.1.g68	1395	4088.4	1395	CLS00495	3
Contig4596.g4911	Stylonychia	Contig4596.g4911	1486	4106.08	1486	CLS00495	4
IMG5_099570	Ichtiophtirius	IMG5_099570	93	1	93	CLS00496	1
GSPATP00024622001	Paramecium	GSPATP00024622001	84	1	84	CLS00496	1
TTHERM_00444690	Tetrahymena	TTHERM_00444690	82	1	82	CLS00496	1
IMG5_099600	Ichtiophtirius	IMG5_099600	209	1	209	CLS00497	1
GSPATP00029600001	Paramecium	GSPATP00029600001	150	1	150	CLS00497	2
Contig1434.1.g123	Oxytricha	Contig1434.1.g123	169	446.155	169	CLS00497	1
IMG5_099660	Ichtiophtirius	IMG5_099660	1045	1	1045	CLS00498	1
GSPATP00032772001	Paramecium	GSPATP00032772001	1019	1	1019	CLS00498	2
TTHERM_00077390	Tetrahymena	TTHERM_00077390	1484	1	1484	CLS00498	8
Contig13517.0.g55	Oxytricha	Contig13517.0.g55	1232	619.477	1232	CLS00498	4
Contig5742.g6145	Stylonychia	Contig5742.g6145	1289	329.85	1289	CLS00498	3
IMG5_099490	Ichtiophtirius	IMG5_099490	337	1	337	CLS00499	3
GSPATP00032319001	Paramecium	GSPATP00032319001	527	1	527	CLS00499	4
TTHERM_00826900	Tetrahymena	TTHERM_00826900	624	1	624	CLS00499	8
Contig19639.g20825	Stylonychia	Contig19639.g20825	896	9.01887	896	CLS00499	2
IMG5_099510	Ichtiophtirius	IMG5_099510	344	1	344	CLS00500	7
GSPATP00025935001	Paramecium	GSPATP00025935001	256	1	256	CLS00500	4
TTHERM_00697370	Tetrahymena	TTHERM_00697370	251	1	251	CLS00500	3
Contig1471.1.g46	Oxytricha	Contig1471.1.g46	308	195.429	308	CLS00500	3
Contig18125.g19271	Stylonychia	Contig18125.g19271	1581	198.731	1581	CLS00500	5
IMG5_019130	Ichtiophtirius	IMG5_019130	394	1	394	CLS00501	6
GSPATP00025475001	Paramecium	GSPATP00025475001	398	1	398	CLS00501	2
TTHERM_01019590	Tetrahymena	TTHERM_01019590	455	1	455	CLS00501	9
IMG5_019150	Ichtiophtirius	IMG5_019150	491	1	491	CLS00502	1
GSPATP00025151001	Paramecium	GSPATP00025151001	493	1	493	CLS00502	4
TTHERM_01266070	Tetrahymena	TTHERM_01266070	518	1	518	CLS00502	2
Contig17175.0.g34	Oxytricha	Contig17175.0.g34	100	7335.99	100	CLS00502	2
Contig12907.g13764	Stylonychia	Contig12907.g13764	482	3631	482	CLS00502	5
IMG5_065720	Ichtiophtirius	IMG5_065720	197	1	197	CLS00503	4
GSPATP00034284001	Paramecium	GSPATP00034284001	187	1	187	CLS00503	1
TTHERM_00637740	Tetrahymena	TTHERM_00637740	200	1	200	CLS00503	3
Contig15313.0.g111	Oxytricha	Contig15313.0.g111	211	867.39	211	CLS00503	1
IMG5_066580	Ichtiophtirius	IMG5_066580	848	1	848	CLS00504	2
GSPATP00027460001	Paramecium	GSPATP00027460001	707	1	707	CLS00504	2
TTHERM_00449630	Tetrahymena	TTHERM_00449630	1130	1	1130	CLS00504	7
IMG5_148270	Ichtiophtirius	IMG5_148270	352	1	352	CLS00505	2
GSPATP00012047001	Paramecium	GSPATP00012047001	405	1	405	CLS00505	3
TTHERM_01020820	Tetrahymena	TTHERM_01020820	388	1	388	CLS00505	4
Contig14071.0.g9	Oxytricha	Contig14071.0.g9	412	1968.47	412	CLS00505	3
Contig15732.g16764	Stylonychia	Contig15732.g16764	412	1974.14	412	CLS00505	3
IMG5_148300	Ichtiophtirius	IMG5_148300	241	1	241	CLS00506	2
GSPATP00018613001	Paramecium	GSPATP00018613001	242	1	242	CLS00506	2
TTHERM_01050620	Tetrahymena	TTHERM_01050620	280	1	280	CLS00506	3
IMG5_148260	Ichtiophtirius	IMG5_148260	233	1	233	CLS00507	2
GSPATP00032765001	Paramecium	GSPATP00032765001	268	1	268	CLS00507	1
TTHERM_00133700	Tetrahymena	TTHERM_00133700	337	1	337	CLS00507	3
Contig2939.0.g26	Oxytricha	Contig2939.0.g26	356	696.937	356	CLS00507	2
IMG5_127880	Ichtiophtirius	IMG5_127880	343	1	343	CLS00508	2
GSPATP00034800001	Paramecium	GSPATP00034800001	350	1	350	CLS00508	4
TTHERM_00942950	Tetrahymena	TTHERM_00942950	433	1	433	CLS00508	4
Contig20192.0.g16	Oxytricha	Contig20192.0.g16	100	1994.45	100	CLS00508	1
Contig9526.g10186	Stylonychia	Contig9526.g10186	319	251.588	319	CLS00508	1
IMG5_127950	Ichtiophtirius	IMG5_127950	231	1	231	CLS00509	4
GSPATP00019302001	Paramecium	GSPATP00019302001	216	1	216	CLS00509	4
TTHERM_00467760	Tetrahymena	TTHERM_00467760	277	1	277	CLS00509	4
Contig9313.g9952	Stylonychia	Contig9313.g9952	229	1475.56	229	CLS00509	2
[truncated: 13,727 more rows]
